# Supplementary material for: Method for quick DNA barcode reference library construction
Source: Ecol Evol. 2021 Aug 4;11(17):11627–38. doi: 10.1002/ece3.7788 (PMC8427591; doi:10.1002/ece3.7788)
Supplement: Supplementary file 14 — Data S1 [file ECE3-11-11627-s009.zip › BOP010001.fastq]

@HWI-D00477:958:H2H7GBCX3:1:1101:8806:4222 1:N:0:CCTAGGTCCTAGGT
AAATCCTTCGCTATTGGGTGAAAGATGCCTCTTCTTTGCATTTATTACGGCTTTTTCTTCACGAGTATTCTAATTGGAATAGTTTTATTACTACAAAAAAATCTATTTCGATTTTTTCAAAAACAAATCCAAGATTATTCTTGTTCCTATATAATTCTTATGCTTGTGAATACGAATCCATCTTACTTTTTCTCCGCAACCAATTTTCTCATTTACGATTAACATCTTCTGGGGTCTTTTTTGAGCGAATATATTTCTATGGAAAAATAAAACATCCTGTAGAAGAAGTCTTTGCTAATGATTTTCCGGCTATTCGACGGGTCTTCAAAGATCCTTTCATG
+
IIIIIIIIIIIIIIIIIIIIIIIIIIIIIIIIIIIIIIIIIIIIIIIIIIIIIFHIIIIIIIIIIIIIIIIIIIIIIIIHHHIIIIIIIIIIIIIIIIIIIIIHHIIIIIIIIIIIIIHIIIIIIIIIHIIIIIIIIIJJJJJJJJJJJJJJJJJJJJJJJJJJJJJJJJJJJJJJJJJJJJJJJJJJJJJJJJJJJJJJJJIIIIHIHIIIIIIIIIIIIIIIIIIIIHIIHIIIIIIIIIIIGHIIIIIIIIIIIIIIIIIIIIIIIIIIIIIIIIIIIIIIIHGIIIIIIIIIIIIIIIIIIIIIIIIIIIIIIIIIIIIIIIIIIIIIIIIIIIIII
@HWI-D00477:958:H2H7GBCX3:1:1101:7013:10828 1:N:0:CCTAGGTCCTAGGT
AAATCCTTCGCTATTGGGTGAAAGATGCCTCTTCTTTGCATTTATTACGGCTTTTTCTTCACGAGTATTCTAATTGGAATAGTTTTATTACTACAAAAAAATCTATTTCGATTTTTTCAAAAACAAATCCAAGATTATTCTTGTTCCTATATAATTCTTATGCTTGTGAATACGAATCCATCTTACTTTTTCTCCGCAACCAATTTTCTCATTTACGATTAACATCTTCTGGGGTCTTCTTTGAGGGAATATATTTCTATGGAAAGATAAAACATCCTGTAGAAGAAGTCTTTGCTAATGATTTTCCGGCTAGCCTATGGTTCTTCCCGGATCTCGTGATC
+
FG?GHH@1D?GCEH1<1DHE?GHGH?11FEHCEHGE@GHCD@@GE?HHIG<?/1<FHHF1D@1E<<C?<<<D@F@111DCC<<<CF<<<DG1CFHGCHE/C@GC1FFCHHHIHE0FFHE/<<C/CCH/</<GHIGIIHHJJJJJJJJJJJJJJJJJJFJJJJJJJJJJDIJJJJJJJJJJJJJJJJJJJJJJJAJ<GGC1DF</CG<?HHHH@CCGD/CD/<DCEHECD0FG@FD0FGCF<<1<<11D1HF??GD?D1CC11@<<1F?HGCD<C11EHED?GHD<11GCD1FG@1C<1@GHEHFE/HHGC<<11<1EF?F@<0HC/HHHCC@/D0GHFF@H
@HWI-D00477:958:H2H7GBCX3:1:1101:14366:18481 1:N:0:CCTAGGTCCTAGGT
AAATCCTTCGCTATTGGGTGAAAGATGCCTCTTCTTTGCATTTATTACGGCTTTTTCTTCACGAGTATTCTAATTGGAATAGTTTTATTACTACAAAAAAATCTATTTCGATTTTTTCAAAAACAAATCCAAGATTATTCTTGTTCCTATATAATTCTTATGCTTGTGAATACGAATCCATCTTACTTTTTCTCCGCAACCAATTTTCTCATTTACGATTAACATCTTCTGGGGTCTTTTTTGAGCGAATTTCTTTTTATGGAAAAGTAGAAGATCTTGTCCAAGTCTTTGTTAATGATTTTCAGGACAACTTATGGCTG
+
IIIIIIIIIIIIIIIIIIIIIIIIIIIIIIIIIIIIIIIIIIIIIIIIIIIIFHIIIIIIIIIIIIIIIIJJJJJJJJJJJJJJJJJJJJJJJJJJJJJJJJJJJJJJJJJJJJJJJJJJJJJJJJJJJJJJJJJJJJJJJJJJJJJJJJJJJJJJJJJJJJJJJJJJJJJJJJJJJJJJJJJJJJJJJJJJJJJJJJJJJIIIIIIIIIIIIIIIIIHIIIIIIIIIIIIIIIIIIIIIIIIIIIIIIIIIIIIIIIIIIIIIIIIIIIIIIIIIIIIIIIIIIIIIIIIIIIIIHGDFCFIIIIIIIIIIIIIDDDDD
@HWI-D00477:958:H2H7GBCX3:1:1101:2715:18891 1:N:0:CCTAGGTCCTAGGT
AAATCCTTCGCTATTGGGTGAAAGATGCCTCTTCTTTGCATTTATTACGGCTTTTTCTTCACGAGCATTCTAATTGGAATAGTTTTATTACTGCAAAAAAATCTATTTCGATTTTTTCAAAAACAAATCCAAGATTATTCTTGTTCCTATATAATTCTTATATATGTGAATACGAATCCATCTTCCTTTTTCTC
+
JJJJJJJJJJJJJJJJJJJJJJJJJJJJJJJJJJJJJJJJJJJJJJJJJJJJJJJJJJJJJJJJJJJJJJJJJJJJJJJJJJJJJJJJJJJJJJJJJJJJJJJJJJJJJJJJJJJJJJJJJJJJJJJJJJJJJJJJJJJJJJJJJJJJJJJJJJJJJJJJJJJJJJJJJJJJJJJJJJJJJJJJJJJJJJJJJJ
@HWI-D00477:958:H2H7GBCX3:1:1101:6857:21503 1:N:0:CCTAGGTCCTAGGT
AAATCCTTCGCTATTGGGTGAAAGATGCCTCTTCTTTGCATTTATTACGGCTTTTTCTTCACGAGTATTCTAATTGGAATAGTTTTATTACTACAAAAAAATCTATTTCGATTTTTTCAAAAACAAATCCAAGATTATTCTTGTTCCTATATAATTCTTATGCTTGTGAATACGAATCCATCTTACTTTTTCTCCGCAACCAATTTTCTCATTTACGATTAACATCTTCTGGGGTCTTTTTTGAGCGAATATATTTCTATGGAAAAATAGAACATTTTGTAGAAGTCTTTACTAAGGATTGGGGGGACAGCCTATGCTTGCTCAAGGATCCTTTCATA
+
IIIIIIIIIIIIIIIIIIIIIIIIIIIIIIIIIIIIIIIIIIIIIIIIIIIIIGHIIIIIIIIIIIIIIIIIIIIIIIIIIHHHIIIIIIIIIIIIIIIIIIIIIIIIIIIIIIIIIIIIIIIHIIIIIIIIIIIJJJJJJJJJJJJJJJJJJJJJJJJJJJJJJJJJJJJJJJJJJJJJJJJJJJJJJJJJJJJJJJJJJJIIHIIIIIIIIIIIIIIIIIIIIIIIIIIIIIIIIHIIIIIHIIIIIHIIIIIIIIIIIIIIIIIIIIIIIIIIIIIIIIHHIIIIHIIIIIIIIIIIIIIIIIIHIIIHIHIIIIIIIIIIIIIHIHIIIIIIII
@HWI-D00477:958:H2H7GBCX3:1:1101:6413:31333 1:N:0:CCTAGGTCCTAGGT
AAATCCTTCGCTATTGGGTGAAAGATGCCTCTTCTTTGCATTTATTACGGCTTTTTCTTCACGAGTATTCTAATTGGAATAGTTTTATTACTACAAAAAAATCTATTTCGATTTTTTCAAAAACAAATCCAAGATTATTCTTGTTCCTATATAATTCTTATGCTTGTGAATACGAATCCATCTTACTTTTTCTCCGCAACCAATTTTCTCATTTACGATTAACATCTTCTGGGGTCTTTTTTGAGCGAATATATTTCTATGGAAAAATAAAACATCCTGTAGAAGAAGTCTTTGCTAATGATTTTCCGGCTATTCGACGGGTCTTCAAGGATCCTTTCATG
+
IIIIIIIIIIIIG=EHIIIIIIIHHHHHIHHHHIIIIIIIIHIIII?HFDHIHHHIIIIIHHHFHHIIIHHIHHHFHGHHHIIIHHIIHIIIIHHIIIIHIEHFHIIIIFIGHEHIIHIGHIIGHHHI?GHHIIIIIHJJJGDJJJJJJJJJJJJJJJJIJDBJJJJJJJJJJJJJJJJJJJJJJJJJJJJJJJJJJJJJJFIHHHEFIIIHIHHEHIIHIIHIIHHEIIIHEHHEHIHHGFEDDGIHIIHHHHG?GHEGFEIIIIHHHHHCHHGIIIHHHE@HGCDIHHIIIIIIIHIIIIHHHGGIIIIIIHDH@HHGE?GHEHHHHHEF?HGIHIHIH
@HWI-D00477:958:H2H7GBCX3:1:1101:16496:42742 1:N:0:CCTAGGTCCTAGGT
AAATCCTTCGCTATTGGGTGAAAGATGCCTCTTCTTTGCATTTATTACGGCTTTTTCTTCACGAGTATTCTAATTGGAATAGTTTTATTACTACAAAAAAATCTATTTCGATTTTTTCAAAAACAAATCCAAGATTATTCTTGTTCCTATATAATTCTTATGCTTGTGAATACGAATCCATCTTACTTTTTCTCCGCAACCAATTTTCTCATTTACGATTAACATCTTCTGGGGTCTTTTTTGAGCGAATATATTTCTATGGAAAAATAAAACATCCTGTAGAAGAAGTCTTTGCTAATGATTTTCCGGCTATTCGACGGGTCTTCAAAGATCCTTTCATG
+
IIIIIIIIIHIIIIIIIIIIIIIIIIIIIIIIIIIIIIIIIIIIIIIIIIIIHHIIIIIIIIIIIIIIIIIIIIIHIIIHIHIIIIIIIIIIIIIIIHIIIIIIIIIIIHIIIIIIIIHIIIIHIIIIIFIIHIIIIIJJJJJJJJJJJJJJJJJJJJJJJJJJJJJJJJJJJJJJJJJJJJJJJJJJJJJJJJJJJJJJJIIIGIHGIIIIIIIIIIIIIIIIGIIIIIIIIIIIIIIIIIIIIIIIIIIIIIGHIIIIIIIIIIIIIIIIIIIGIIIIIIIIIHHIIIIIIIGIIIIIIIIIIIIIIIHIIIIIIIIIIIIIIIIIIIIIIIIIIIIII
@HWI-D00477:958:H2H7GBCX3:1:1101:14060:45905 1:N:0:CCTAGGTCCTAGGT
AAATCCTTCGCTATTGGGTGAAAGATGCCTCTTCTTTGCATTTATTACGGCTTTTTCTTCACGAGTATTCTAATTGGAATAGTTTTATTACTACAAAAAATCTATTTCGATTTTTTCAAAAACAAATCCAAGATTATTCTTGTTCCTATATAATTCTTATGCTTGTGAATACGAATCCATCTTACTTTTTCTCCGCAACCAATTTTCTCATTTACGATTAACATCTTCTGGGGTCTTTTTTGAGCGAATACATTTCTATGAAAAAATAAAATATCCTGTAGAAGAAGTCTTTGCTAATGATTTTCCGGCCGCCATCTTATGGTTCTTCAAGGATCCTTTTATG
+
HIIIIIIIIIIIHIIHHHHIHHHIIIIIIIIHHFIIIIIHHHHIIIGIIIIICGHIHHIIHIIIIHHHHHIIHHHCHGHGHHGHHHHHIIIIIHHHHIHIICGHEFGHIHHHHFHI0<@G@GEHHIICHHFHIHHIHEFHJJJJJJJJJJJJJJJJJJJJJJJJJJJJJJJJJJJJJJJJJJJJJJJJJJJJJJJJJJJJJHIIHFIHHIHHHHHHHFHHHHHHEIHHIIIHHHIIHHHHHHD0HFIHHIHIHHIIIGHGIIIIIIIIIIIHHHFHEIIHHHCGIHHHFIIIGIIHGHGIHHC?DIIIHIIIIIIHHIHHFHIHGIIIIIIHHIIIIHIHHHG
@HWI-D00477:958:H2H7GBCX3:1:1101:5711:47175 1:N:0:CCTAGGTCCTAGGT
AAATCCTTCGCTATTGGGTGAAAGATGCCTCTTCTTTGCATTTATTACGGCTTTTTCTTCACGAGTATTCTAATTGGAATAGTTTTATTACTACAAAAAAATCTATTTCGATTTTTTCAAAAACAAATCCAAGATTATTCTTGTTCCTATATAATTCTTATGCTTGTGAATACGAATCCATCTTACTTTTTCTCCGCAACCAATTTTCTCATTTACGATTAACATCTTCTGGGGTCTTTTTTGAGCGAATATATTTCTATGGAAAACTAAAACATCTTGTAGAAGCCTTTGCTAATGCTTTTCAGACCCTCCTATGGTTGCTCAAAG
+
IHHIHHHIHIGHHIEHHIIHIIIHIHHIIIHIIIIIIIHHIIIHHIHIIIIIHHIHHHIHEHHCDHHHFHHHHHHHEJJJJJJJJJJJJJJJJJJJJJJJJJJJJJJJJJJJJJJJJJJJJJJJJJJJJJJJJJJJJJJJJJJJJJJJJJJJJJJJJJJJJJJJJJJJJJJJJJJJJJJJJJJJJJJJJJJJJJJJJJJJJIIIHIHIIIIIHIIIIIIIIIIHFCIGIIIIIIIIIIIHHIIIHHFIIIIHIIHGIIIHHHIIIHIHHHFHHHHIHIIIHIIIIGIIIIIHHIIIIIIIIIIIHIIIHIIHIHIIIIIHHHDDDDD
@HWI-D00477:958:H2H7GBCX3:1:1101:11139:61993 1:N:0:CCTAGGTCCTAGGT
AAATCCTTCGCTATTGGGTGAAAGATGCCTCTTCTTTGCATTTATTACGGCTTTTTCTTCACGAGTATTCTAATTGGAATAGTTTTATTACTACAAAAAAATCTATTTCGATTTTTTCAAAAACAAATCCAAGATTATTCTTGTTCCTATATAATTCTTATGCTTGTGAATACGAATCCATCTTACTTTTTCTCCGCAACCAATTTTCTCATTTACGATTAACATCTTCTGGGGTCTTTTTTGAGCGAATATATTTCTATGGAAAAATAAAACATCCTGTAGAAGAAGTCTTTGCTAATGATTTTCCGGTCATCCCATGCTTTCTCAAGGATCCTTTCATG
+
IIIGIHIIIIIIIIIHGIIIIIIIIIIIIIIIIIIIHIIIIIIIIIIIIIIIIGHIIIIIIHIHIIIIIIIIIIIGGHIGHHHIIIIIIIIHHIIIIIIIIIIIIHHHIIIIHHIIIIEFHHIHIIIIHCHHHIHEHEJJJJJJJJJJJJJJJJJJJJJJJJJJJJJJJJJJJJJJJJJJJJJJJJJJJJJJJJJJJJJJJJIHHIIIIIIFIHHEGIIIIHHIIHFGHHHHIHHHIIHIHHHIHEIIHGIIIHIIIIIIHHIIIIIHIIGHHHHFHHIIHIHIHGCIHHHHIIIIIIIIHIIIIIIHIIIIIIHGIIIHHHEHIIIIIIIHIIIIIIIII
@HWI-D00477:958:H2H7GBCX3:1:1101:4279:64619 1:N:0:CCTAGGTCCTAGGT
AAATCCTTCGCTATTGGGTGAAAGATGCCTCTTCTTTGCATTTATTACGGCTTTTTCTTCACGAGTATTCTAATTGGAATAGTTTTATTACTACAAAAAAATCTATTTCGATTTTTTCAAAAACAAATCCAAGATTATTCTTGTTCCTATATAATTCTTATGCTTGTGAATACGAATCCATCTTACTTTTTCTCCGCAACCAATTTTCTCATTTACGATTAACATCTTCTGGGGTCTTTTTTGAGCGAATATATTTCTATGGAAAAATAAAACATCCTGTAGAAGAAGTCTTTGCTAATGATTTTCCGGCTATTCGACGGGTCTTCAAAGATCCTTTCATG
+
IIIIIHIIIIIIIIIIIIIIIIIIIIIIIIIIIIIIIIIIIIIIIIIIIIIIHHIIIIIIIIIIIIIIIIIIHIIHHHIHIGGHIIIIIIIIIIIIIIIIIIIIIIIIIIGIIIIIIIIIIIIHIIIIHHHIIIIIIIJJJJJJJJJJJJJJJJJJJJJJJJJJJJJJJJJJJJJJJJJJJJJJJJJJJJJJJJJJJJJJJIIIHIIIIIIIIIIIIIIIIHIHHIIIIIIIIIIHIIIIIIIIIIIIIIIIIIIIIIIIIIIIIIIIIIIIIIIIIIIIIIIIIIHIIIIIIHIIIIIIIIIIIIIIIIIIIIIIIIIIIIIIIIIIIIIIIIIIIIIII
@HWI-D00477:958:H2H7GBCX3:1:1101:1862:63437 1:N:0:CCTAGGTCCTAGGT
AAATCCTTCGCTATTGGGTGAAAGATGCCTCTTCTTTGCATTTATTACGGCTTTTTCTTCACGAGTATTCTAATTGGAATAGTTTTATTACTACAAAAAAATCTATTTCGATTTTTTCAAAAACAAATCCAAGATTATTCTTGTTCCTATATAATTCTTATGCTTGTGAATACGAATCCATCTTACTTTTTCTCCGCAACCAATTTTCTCATTTACGATTAACATCTTCTGGGGTCTTTTTTGAGCGAATTTCTTTTTATGGAAAAGTAGAAGATCTTGTCCAAGTCTTTGTTAATGATTTTCAGGACAACTTATGGCTG
+
EHIHHHHIHHHHHHHIFHHHIIHIHHIIC@GEFEEHHHCGHEHEGHHFEHDH<GHHHIIHHHIHIHFHIEJJJJJJJJJJJJJJJJJJJJJJJJJJJJJJJJJJJJJJJJJJJJJJJJJJJJJJJJJJJJJJJJJJJJJJJJJJJJJJJJJJJJJJJJJJJJJJJJJJJJJJJJJJJJJJJJJJJJJJJJJJJJJJJJJJJIIIHIHIGGIIIIIIHHGIHGHHEHHIHIHIHIHIIIHIIHEIIIIHHHIGHHIIIIIIHIHIIIIIIIIIIHEHHIIHHHIIHHIIHIGIIHEHIIIHGIIIIIHHHGHHHEHB@@@D
@HWI-D00477:958:H2H7GBCX3:1:1101:20393:69778 1:N:0:CCTAGGTCCTAGGT
AAATCCTTCGCTATTGGGTGAAAGATGCCTCTTCTTTGCATTTATTACGGCTTTTTCTTCACGAGTATTCTAATTGGAATAGTTTTATTACTACAAAAAAATCTATTTCGATTTTTTCAAAAACAAATCCAAGATTATTCTTGTTCCTATATAATTCTTATGCTTGTGAATACGAATCCATCTTACTTTTTCTCCGCAACCAATTTTCTCATTTACGATTAACATCTTCTGGGGTCTTTTTTGAGCGAATATATTTCTATGGAAAAATAAAACATCCTGTAGAAGAAGTCTTTGCTAATGATTTTCATGTTAGCCTATGGTTGTTCAAGGATCCTTTCATA
+
IIIIIHIIIIIIIIHIIIIGGHIHGHHHIIGHHIIIIIIIIIIIHGHII=?DCFGHIIIIHHECDHIIIEHHIII@EHIHIC<GHIIIHIGIIIIIHHIIDHHHH?HHG<DCCCCGHHCEHHH//DFH/<</<CHF</JJJJJJJ1JJJJHJJJJJJJJDHJBJJJJIJJJJFDBFJJHJJJJIJ1FIJJJJJJCECD/F?EHGIIHIIHEIHH@HH?EG?GHH@??C@ECHF?CCIHCHECHEGCF@GIIHFIHF1HCFCCHFHHHHG@G?HEEHCGCFHGHGC@DIIHHHHHHF<1IHHHHIIH@CCFG?EGDHHD0IHFHEF1<<1G<<11FC<?HGI
@HWI-D00477:958:H2H7GBCX3:1:1102:7117:15110 1:N:0:CCTAGGTCCTAGGT
AAATCCTTCGCTATTGGGTGTAAGATGCCTCTTCTTTGCATTTATTACGGCTTTTTCTTCACGAGTATTCTAATTGGAATAGTTTTATTACTACAAAAAAATCTATTTCGATTTTTTCAAAAACAAATCCAAGATTATTCTTGTTCCTATATAATTCTTATGCTTGTGAATACGAATCCATCTTACTTTTTCTTCGTAATCAATCTTCTCATTTACAATTAACCTCTTCTGGGATCTTTTTTGAGCGAATACATTTCTATGAAAAAATAAAACATC
+
IIIIIIIIIIIIIIIIIHIIIIIIIIJJJJJJJJJJJJJJJJJJJJJJJJJJJJJJJJJJJJJJJJJJJJJJJJJJJJJJJJJJJJJJJJJJJJJJJJJJJJJJJJJJJJJJJJJJJJJJJJJJJJJJJJJJJJJJJJJJJJJJJJJJJJJJJJJJJJJJJJJJJJJJJJJJJJJJJJJJJJJJJJJJJJJJJJJJJJJJJIIIIIIIIIIIIIIIIIIIIIIIHIIHIIIIIIIIIIIIIIIIIIIIIIIIIIIHIIIIIIIIIIIIIIIDDDDD
@HWI-D00477:958:H2H7GBCX3:1:1102:17200:16762 1:N:0:CCTAGGTCCTAGGT
AAATCCTTCGCTATTGGGTGAAAGATGCCTCTTCTTTGCATTTATTACGGCTTTTTCTTCACGAGTATTCTAATTGGAATAGTTTTATTACTACAAAAAAATCTATTTCGATTTTTTCAAAAACAAATCCAAGATTATTCTTGTTCCTATATAATTCTTATGCTTGTGAATACGAATCCATCTTACTTTTTCTCCGCAATCAATTTTCTCATTTACGATTAACATCTTCTGGGGTCTTTTTTGAGCGAATATATTTCTATGGAAAAATAAAACATCCTGTAGAAGAAGTCTTTGCTAATGATTTTCCGGCTATTCGACGGGTCTTCAAAGATCCTTTCATG
+
IIIIIIIIIIIIIIIIIIIIIIIIIIIIIIIIIIIIIIIIIIIIIIIIHIIIHHIIIIIIIIIIIIIIIIIIIIIIHIIHIHIIIIHIIIIIIIIIIIIIIIIIIIIIHIIIIIIIIIHHIIIIIIIIHHIIIIIIIJJJJJJJJJJJJJJJJJJJJJJJJJJJJJJJJJJJJJJJJJJJJJJJJJJJJJJJJJJJJJJJJIIIIIIIIIIIIIIIIIIIIIIIIIIIIIIIIIIIIIIIIIIIIIIIIIIIIIIIIIIIIIIIIIIIIIIIIIIIIIIIIIIIIHIIIIIIIIIIIIIIIIIIIHIIIIIIIIIIIIIIIIHIIIIIIIIIIIIIIIIII
@HWI-D00477:958:H2H7GBCX3:1:1102:9566:55625 1:N:0:CCTAGGTCCTAGGT
AAATCCTTCGCTATTGGGTGAAAGATGCCTCTTCTTTGCATTTATTACGGCTTTTTCTTCACGAGTATTCTAATTGGAATAGTTTTATTACTACAAAAAAATCTATTTCGATTTTTTCAAAAACAAATCCAAGATTATTCTTGTTCCTATATAATTCTTATGCTTGTGAATACGAATCCATCTTACTTTTTCTCCGCAACCAATTTTCTCATTTACGATTAACATCTTCTGGGGTCCTTTTTGAGCGAATATATTTCTATGGAAAAATAAAACATCCTGTAGAAGAAGTCTTTGCTAATGATTTTCCGGCTATTCGACGGGTCTTCAAAGATCCTTTCATA
+
IIIIIIIIIIIIIIIIIIIIIIIIIIIIIIIIIIIIIIIIIIIIIIIIIIIIDHIIIIIIIIIIIIIIIIIIIIIIIIIIIIHIIIIIIIIIIIIIIIIIIHIHIIIIIIIIIIIIIFHHHIIIIIIIIIIIIIIIIIJJJJJJJJJJJJJJJJJJJJJJJJJJJJJJJJJJJJJJJJJJJJJJJJJJJJJJJJJJJJJJJIHIIIIIIIIGIIIIIIIIIIIIHIIHIIIIIIIHIIIIIIHIIIIIIIIIIIIIIIIHIIIIIIIIIIIIIIIIIIIIIIIIIHFIIIIIIIIIIIIIIIIIIIIIIIIHIIIIIIIIIIIIIIIIIIHIIIIIIIIII
@HWI-D00477:958:H2H7GBCX3:1:1102:18537:70393 1:N:0:CCTAGGTCCTAGGT
AAATCCTTCGCTATTGGGTGAAAGATGCCTCTTCTTTGCATTTATTACGGCTTTTTCTTCACGAGTATTCTAATTGGAATAGTTTTATTACTACAAAAAAATCTATTTCGATTTTTTCAAAAACAAATCCAAGATTATTCTTGTTCCTATATAATTCTTATGCTTGTGAATACGAATCCATCTTACTTTTTCTCCGCAACCAATTTTCTCATTTACGATTAACATCTTCTGGGGTCTTTTTTGAGCGAATATATTTCTATGGAAAAATAAAACATCCTGTAGAAGAAGTCTTTGCTAATGATTTTCCGGCTATTCGACGGGTCTTCAAAGATCCTTTCATG
+
IIIIIIIIIIIIIIIHIIIIIIIIIHIIIIIIIIIIIIIIIIIIIIIIIIIIDHIIIIIIIIIIIIIIIIIIHIIHHHIHFHHIIIIIIIIIIIIHIIIIIIIHIIIIIIIIIIIIIIIHIIIIIIIIIIIIIIIIIIJJJJJJJJJJJJJJJJJJJJJJJJJJJJJJJJJJJJJJJJJJJJJJJJJJJJJJJJJJJJJJJIIIIIIIIIIIIIIIIIIIIIIIHIIHIIIIIIIIIIIIIIIIIIIIIIIIIIIIIIIIIIIIIIIIIIIIIIIIIIIIIIIIHHFIIIIIIIIIIIIIIIIIIHIIIIIIIIHIIIIIIIIIIIIIIIIIHIIIIIIIH
@HWI-D00477:958:H2H7GBCX3:1:1103:13420:11271 1:N:0:CCTAGGTCCTAGGT
AAATCCTTCGCTATTGGGTGAAAGATGCCTCTTCTTTGCATTTATTACGGCTTTTTCTTCACGAGTATTCTAATTGGAATAGTTTTATTACTACAAAAAAATCTATTTCGATTTTTTCAAAAACAAATCCACGATTATTCTTGTTCCTATATAATTCTTATGCTTGTGAATACGAATCCATCTTACTTTTTCTCCGCAACCAATTTTCTCATTTACGATTAACATCTTCTGGGGTCTTTTTTGAGCGAATATATTTCTATGGAAAAATAAAACATCCTGTAGAAGAAGTCTTTGCTAATGATTTTCCGGCCACCTTATGGTTCTTCAAGGATCCTTTTATA
+
IHIIIHIHHIIHIIIHEHHFHHHGHHHHIHHIIIIIEHIIIIIEHHHIHCHHCFHIIIHHIHHHGIEHHCHIIGIE?FHHHHHHIIIGIHIHHIIIIIIIIEEHHHIHGIHEHIHIHHHIHHIHHIHGICGHD?FHHGJJJJJJJHJJJJJJJJJJJJJJJHJJJJJHJJJJJJJJJJJJJJJJJJJJJJJJJGJBJFJFHCHFIIHEHCHIHFHEHHEHD<0@?C?HED0@CIHHHIHHHCGG=11?HHEHHFEHFHHGF1@IHIIIHHHEHFHHHHHHH@H?HHDIIHEFHHEHIHHH@ECHHCHHHCHECF@CEHHEHEEHC1C@@CHHDIIIHIIHH
@HWI-D00477:958:H2H7GBCX3:1:1103:19855:53889 1:N:0:CCTAGGTCCTAGGT
AAATCCTTCGCTATTGGGTGAAAGATGCCTCTTCTTTGCATTTATTACGGCTTTTTCTTCACGAGTATTCTAATTGGAATAGTTTTATTACTACAAAAAAATCTATTTCGATTTTTTCAAAAACAAATCCAAGATTATTCTTGTTCCTATATAATTCTCATGTTTGTGAATACGAATCTATCTTACTTTTTCTTCGTAACAAACCTTCTCATTCACGATTAACGTCTTCTGGATCTTTTTTTGAACGAATTTTTCTCTATGCAAAAATCAAACATCCTGTAGAAAAAGTCTTTGCTAATGATTTTTCAGTTACCCCGTGGTTCTTCAAGGCCCCTTTCATG
+
IIIIIIIIIIIIIIIIHIIIIIIIIHHHIIIIIIIIIIIIIIIIIIIIIIIIDHHIIIIIIIIIIIIIIIIIIIIIIIIIIIFHIHIHIIGIIIIIIIIIIIIIIIIIGIFHIIIIIIHHHIHHIHIIEHIHIIIIIGJJJJJJJJJJJJJJJJJJJJJJJJJJJJJJJJJJJJJJJJJJJJJJJJJJJJJJJJJJJJJJJHHIIIIIHHIIHHGEIIIHIIIIHHHIHHIIIIIIIIIIIIIIIIIHIIIIIIIIIIIIIIIIIIIIIIIIIIIHIIIIIIIIIHGIIIIIIIIIIIIIIIIIIIIGIIIIIIIIIIIIHIIIIIIIIIIIIIIIIIIII
@HWI-D00477:958:H2H7GBCX3:1:1103:11898:59781 1:N:0:CCTAGGTCCTAGGT
AAATCCTTCGCTATTGGGTGAAAGATCCCTCCTCTTTGCATTTATTACGACTCTTTCTTCACGAGTATTGGAATTTGAACAGTCTTATTATTCCAAAGAAATCTATTTCCTTTTTTGTAAAAAAGAATCAAAGATTCTTCTTGTTCTTATATAATTCTCATGTATATGAATACGAGTCCGTTTTCTTTTTTCTTTGTAAGCAATCCTTTCATTTCCGATTAACATTTTATCAGGTCTTTCTTGAGCGAATAGATTTCTATGGAAAAATAGAACATTTTGTAGAAGTCTTTACTAAGGATTGGGGGGACAGCCTATGCTTGCTCAAGGATCCTTTCATA
+
IIIIIIIIIIIIIIIIIIIIIIIIIIIIIIIIIIIIIIIIIIIIIIIIIIIIIGHIIIIIIIIIIHIIIIIIIIHIIIIIIIIIIIIIIIIIIIIIIIIIIIIIIIIIIIIIIIIIIIIHIIIIIIIIIIIIIGJJJJJJJJJJJJJJJJJJJJJJJJJJJJJJJJJJJJJJJJJJJJJJJJJJJJJJJJJJJJJJJJJJJJIIIIIIIIIIIIHHIIIIIIIIIIIIIIIIHIIIIIIIIIIIIIIIIIIIIIIIIIIIIIIIIIIIIIIIIIIIIIIIIIHIIIIIIIIIIIIIIIIIIIIIIIIIIIIIIIIIIIIIIIIIIIIIIIIIIIIIII
@HWI-D00477:958:H2H7GBCX3:1:1103:11257:95883 1:N:0:CCTAGGTCCTAGGT
AAATCCTTCGCTATTGGGTGAAAGATGCCTCTTCTTTGCATTTATTACGGCTTTTTCTTCACGAGTATTCTAATTGGAATAGTTTTATTACTACAAAAAAATCTATTTCGATTTTTTCAAAAACAAATCCAAGATTATTCTTGTTCCTATATAATTCTCATGTATATGAATATGATTCAATCTTCTTTTTTCTCCGTAACCAATCTTCTCATTTACGATCAACATCTTCTGGAGTCTTTCTTGAACGAATTTATTTCTATGGAAAAATAGAGTATCTTGTAGAAGTCTTTTATAATGATTTTCAGAACAACCTATGGTTGTTCAAAGACCCTTTCATA
+
IIIIIIIIIIIIIIIIIIIIIIIIIIIIIIIIIIIIIIIIIIIIIIIIIIIIHIIIIIIIIIIIIIIIIIIIHIIHHIHGHHIIIIIIIIIIIIIIIIGIHHIIIIIIHHHIIIIIIHHIIHIIIIIHHHHIIIIJJJJJJJJJJJJJJJJJJJJJJJJJJJJJJJJJJJJJJJJJJJJJJJJJJJJJJJJJJJJJJJJJJIIHIIIIIIIIHIIIIIIIIIIIIIIIIIIIIIIIIIIIIIIHHIIIIIIIIIIIIIIIIIIIIIIIIIIIIIIIIIIIIIIHIIIIIIIIIIIIIIIIIIIIIIIIIHIIIIIIIIIIIIIIIIIIIHIIIIIIII
@HWI-D00477:958:H2H7GBCX3:1:1103:4417:98622 1:N:0:CCTAGGTCCTAGGT
AAATCCTTCGCTATTGGGTGAAAGATGCCTCTTCTCTGCATTTATTACGGCTTTTTCTTCACGAGTATTCTAATTGGAATAGTTTTATTACTACAAAAAAATCTATTTCGATTTTTTCAAAAACAAATCCAAGATTATTCTTGTTCCTATATAATTCTTATGCTTGTGAATACGAATCCATCTTACTTTTTCTCCGCAACCAATTTTCTCATTTACGATCAACATCCTCTGGAGTCCTTGTTGAACGAATAGATTTCTATAGAAAAGTCGACGATCTTGTCGAAGTCTTTACTAAT
+
IIIIIIIIIIIIIIIIIIIIIIIIIIIIIIIIIIIIIIIIIIIIIIJJJJJJJJJJJJJJJJJJJJJJJJJJJJJJJJJJJJJJJJJJJJJJJJJJJJJJJJJJJJJJJJJJJJJJJJJJJJJJJJJJJJJJJJJJJJJJJJJJJJJJJJJJJJJJJJJJJJJJJJJJJJJJJJJJJJJJJJJJJJJJJJJJJJJJJJJJJIIIIIIIIIIIIIIIIIIIIIIIIIIIIIIIIIIIIIIIIIIIIIIIIIIIIIIIIIIIIIIIIIIIIIIHIHHIIIHEHIIIIIIIIIIDDDDD
@HWI-D00477:958:H2H7GBCX3:1:1103:7172:100438 1:N:0:CCTAGGTCCTAGGT
AAATCCTTCGCTATTGGGTGAAAGATGCCTCTTCTTTGCATTTATTACGGCTTTTTCTTCACGAGTATTCTAATTGGAATAGTTTTATTACTACAAAAAAATCTATTTCGATTTTTTCAAAAACAAATCCAAGATTATTCTTGTTCCTATATAATTCTTATGCTTGTGAATACGAATCCATCTTACTTTTTCTCCGCAACCAATTTTCTCATTTACGATTAACATCTTCTGGGGTCTTTTTTGAGCGAATATATTTCTATGGAAAAATAAAACATCCTGTAGAAGAAGTCTTTGCTAATGATTTTCCGGCTATTCGACGGGTCTTCAAAGATCCTTTCATG
+
IIIIIIIIIIIIIIIHIIIIIIIIIIIIIIIIIIIIIIIIIIIIIIIIIHIIHIIIIIIIIIIIIIIIIIIIIIIHIIIHIHGHIIIIIIIIIIHIIIIIIIIIIIIIHIIIIIIIIHIHIIIIIIIIHIIIIIIIGHJJJJJJJJJJJJJJJJJJJJJJJJJJJJJJJJJJJJJJJJJJJJJJJJJJJJJJJJJJJJJJJIIIIIIIIIIIIIIIIIIIIIIIIIIIIIIIIHIIIIIIIIIIHIIIIIIIIIIIIIIIIIIIIIIIIIIIIIHIIIIIIIIIIHGIIIIIIIIIIIIIIIIIIIIIIIIIIIIIIIIIIIIIIIIIIIIIIIIIIIIII
@HWI-D00477:958:H2H7GBCX3:1:1104:6632:35205 1:N:0:CCTAGGTCCTAGGT
AAATCCTTCGCTATTGGGTGAAAGATGCCTCTTCTTTGCATTTATTACGGCTTTTTCTTCACGAGTATTCTAATTGGAATAGTTTTATTACTACAAAAAAATCTATTTCGATTTTTTCAAAAACAAATCCAAGATTATTCTTGTTCCTATATAATTCTTATGCTTGTGAATACGAATCCATCTTACTTTTTCTCCGCAACCAATTTTCTCATTTACGATTAACATCTTCTGGGGTCTTTTTTGAGCGAATATATTTCTATGGAAAAATAAAACATCCTGTAGAAGAAGTCTTTGCTAATGATTTTCCGGCTATTCGACGGGTCTTCAAAGATCCTTTCATG
+
IIIIIIIIIIIIIIIIIIIIHIIIIIIIIIIIIIIIIIIIIIIIIIIIIIIHHHIIHIIIIIIIIIIIIIIIIIIIIIIIICCHHHIIIIIIIIIIIIIIIHIIIIIIIIHIIIIIIHHIIIIIIIIIIGIIHIJJJJJJJJJJJJJJJJJJJJJJJJJJJJJJJJJJJJJJJJJJJJJJJJJJJJJJJJJJJJJJJJJJJIIIIIHGIIIIIIIIHHIIIIIHEIGIIIIIHIIIIIIIIIHIIIIIIIIIIIIIIIHHGIIIIIIIIIIIHIGIIIIIIIHIIIIIIIIIIIIIIIIIIIIIIIIIIIHHIIIHEGIIIIIIIIIIIIIIIIIIIGIII
@HWI-D00477:958:H2H7GBCX3:1:1104:10265:64563 1:N:0:CCTAGGTCCTAGGT
AAATCCTTCGCTATTGGGTGAAAGATGCCTCTTCTTTGCATTTATTACGGCTTTTTCTTCACGAGTATTCTAATTGGAATAGTTTTATTACTACAAAAAAATCTATTTCGATTTTTTCAAAAACAAATCCAAGATTATTCTTGTTCCTATATAATTCTTATGCTTGTGAATACGAATCCATCTTACTTTTTCTCCGCAACCAATTTTCTCATTTACGATTAACATCTTCTGGGGTCTTTTTTGAGCGAATATATTTCTATGGAAAAATAAAACATCCTGTAGAAGAAGTCTTTGCTAATGATTTTCCGGCTATCCCATTGTTCTTCCAGGATCCTTTCATG
+
IIIIIIIIIIIIIIIIIIIIIIIIIIIIIIIIIIIIIIIIIIIIIIIIIHIIHIIIIIIIIIIIIIIIIIIIIIIHIIIIIHHIIIIHIIIIIIHIIIIIGHIIIIIIIGHIIIIIIIIIIIIIIIIIHHGIGHIHIIJJJJJJJJJJJJJJJJJJJJJJJJJJJJJJJJJJJJJJJJJJJJJJJJJJJJJJJJJJJJJJJIIIIIHGIIIIIIIIIIIIIIIIHIIIIIIIIIIIIIIIIIIIIIIIIIIIIIIIIIIIIIIIIIIIIIIIIIIIIIIIIIIIIHFIIIIIIIIIIIIIIIIIIIIIIIIIIIIIIIIHIIIIIIIIIIIIIIIIIIIII
@HWI-D00477:958:H2H7GBCX3:1:1104:19579:67664 1:N:0:CCTAGGTCCTAGGT
AAATCCTTCGCTATTGGGTGAAAGATGCCTCTTCTCTGCATTTATTACGGCTTTTTCTTCACGAGTATTCTAATTGGAATAGTTTTATTACTACAAAAAAATCTATTTCGATTTTTTCAAAAACAAATCCAAGATTATTCTTGTTCCTATATAATTCTTATGCTTGTGAATACGAATCCATCTTACTTTTTCTCCGCAACCAATTTTCTCATTTACGATCAACATCCTCTGGAGTCCTTGTTGAACGAATAGATTTCTATAGAAAAGTCGACGATCTTGTCGAAGTCTTTACTAAT
+
IIIIIIIIIIIIIIIIIIIIIIIIIIIIIIIIIIIIIIIIIIIIIIJJJJJJJJJJJJJJJJJJJJJJJJJJJJJJJJJJJJJJJJJJJJJJJJJJJJJJJJJJJJJJJJJJJJJJJJJJJJJJJJJJJJJJJJJJJJJJJJJJJJJJJJJJJJJJJJJJJJJJJJJJJJJJJJJJJJJJJJJJJJJJJJJJJJJJJJJJJIIIIIIIIIIIIIIIIIIIIIIIIIIIIIIIIIIIIIIHIIIIIIIIIIIIIIIIIIIIIIIIIIIIIIIIIIIHHIIIIIIIIIIIIIIDDDDD
@HWI-D00477:958:H2H7GBCX3:1:1104:17491:86554 1:N:0:CCTAGGTCCTAGGT
AAATCCTTCGCTATTGGGTGAAAGATGCCTCTTCTTTGCATTTATTACGGCTTTTTCTTCACGAGTATTCTAATTGGAATAGTTTTATTACTACAAAAAAATCTATTTCGATTTTTTCAAAAACAAATCCAAGATTATTCTTGTTCCTATATAATTCTTATGCTTGTGAATACGAATCCATCTTACTTTTTCTCCGCAACCAATTTTCTCATTTACGATTAACATCTTCTGGGGTCTTTTTTGAGCGAATATATTTCTATGGAAAAATAAAACATCCTGTAGAAGAAGTCTTTGCTAATGATTTTCCGGCTATTCGACGGGTCTTCAAAGATCCTTTCATG
+
IIIIIIIIIIIIIIIIIIIIIIIIIIIIIIIIIIIIIIIIIIIIIIIIIIIIIHIIIIIIIIIIIIIIIIIIIIIIIIIIIHIIIIIIIIIIIIIIIIIIIIIIIIIIIIHIIIIIIIIIIIIIIIIIIIIJJJJJJJJJJJJJJJJJJJJJJJJJJJJJJJJJJJJJJJJJJJJJJJJJJJJJJJJJJJJJJJJJJJJJJJIIIIIIIIIIIIIIIIIIIIIIIIIGIIIHHIIIIIIIIIIIIIIIIIIIIIIIIIIIIIHIIIIHIIIIIIIIIIHGIIIIIIIIIIIIIIIIIIIIIIIIIIIIIIIIIIIIIIIIIHHIIIIIIIIIIIIIIIIII
@HWI-D00477:958:H2H7GBCX3:1:1105:16257:8811 1:N:0:CCTAGGTCCTAGGT
AAATCCTTCGCTATTGGGTAAAAGATGCCTCTTCTTTGCATTTATTACGATTCTTTCTCAACGAGTATTGTAATTGGAATAGTCTTATTACTCCAAAGAAAGCCAGTTCCTCTTTTTCAAAAAGAAGAACCGGCTTTATTTGGAGTATTCCAATTACAATACTCGTGGAGAAAGAATCGTAATAAATGCAAAG
+
JJJJJJJJJJJJJJJJJJJJJJJJJJJJJJJJJJJJJJJJJJJJJJJJJJJJJJJJJJJJJJJJJJJJJJJJJJJJJJJJJJJJJJJJJJJJJJJJJJJJJJJJJJJJJJJJJJJJJJJJJJJJJJJJJJJJJJJJJJJJJJJJJJJJJJJJJJJJJJJJJJJJJJJJJJJJJJJJJJJJJJJJJJJJJJJJJ
@HWI-D00477:958:H2H7GBCX3:1:1105:11110:14399 1:N:0:CCTAGGTCCTAGGT
AAATCCTTCGCTATTGGGTGAAAGATGCCTCTTCTTTGCATTTATTACGGCTTTTTCTTCACGAGTATTCTAATTGGAATAGTTTTATTACTACAAAAAAATCTATTTCGATTTTTTCAAAAACAAATCCAAGATTATTCTTGTTCCTATATAATTCTTATGCTTGTGAATACGAATCCATCTTACTTTTTCTCCGCAACCAATTTTCTCATTTACGATTAACATCTTCTGGGGTCTTTTTTGAGCGAATATATTTCTATGGAAAAATAAAACATCCTGTAGAAGAAGTCTTTGCTAATGATTTTCCGGCCGCCATCTTATGGTTCTTCAAGGATCCTTTTATG
+
IIIIHIIIIIIIGHIGIIIIIIIIIIIIFHIIIIIIIIIIIIIHIIIIGIIIEHIIHIIIIGIHHIIIIGHIIHIHHHIHHHHIIIIIIIIIHIIIIIGIHHHIIIIIIIIIIIIIIIHHHIIIIIIIIIHIIHIIIIHHHJJJJJJJJJJJJJJJJJJJJJJJJJJJJJJJJJJJJJJJJJJJJJJJJJJJJJJJJJJJJIIIIIIIHHIIIIIHHIIIIIHGIHIIGIIIIIIHIIIHIHEHHIIIIIIIIIIIIIIIIIIIIGIIIIIIIIIIIIIIIIIIIHHHIHIIIIHIHIIIIIIIIHIIIIIIIGIIIIIIIHIIIIIIHIIIIIIIIIIIIIII
@HWI-D00477:958:H2H7GBCX3:1:1105:8612:29339 1:N:0:CCTAGGTCCTAGGT
AAATCCTTCGCTATTGGGTGAAAGATGCCTCTTCTTTGCATTTATTACGGCTTTTTCTTCACGAGTATTCTAATTGGAATAGTTTTATTACTACAAAAAAATCTATTTCGATTTTTTCAAAAACAAATCCAAGATTATTCTTGTTCCTATATAATTCTTATGCTTGTGAATACGAATCCATCTTACTTTTTCTCCGCAACCAATTTTCTCATTTACGATTAACATCTTCTGGGGTCTTTTTTGAGCGAATATATTTCTATGGAAAAATAAAACATCCTGTAGAAGAAGTCTTTGCTAATGATTTTCGGGGCATCCTATGCTTCCTCAAGGATCCTTTCATT
+
IIIIIIIIIIIIIIIIIIIIIIIIIIIIIIIIIIIIIIIIIIIIIIIIIIIIHHIIIIIIIIIIIIIIIIIIIIIIIHIIHGHIIIIIIIIIIIIIIIHIIIIIIIIIIIIIIIIIIIGIIIIIIIIIIIIIHIIIIIJJJJJJJJJJJJJJJJJJJJJJJJJJJJJJJJJJJJJJJJJJJJJJJJJJJJJJJJJJJJJJJIIHIIIIIIIIIIIIIIIIIIIIGIIGIIIHIIIIIIIIIIGIIGHIIIIIIIIIIIIIIIIIIIIGIIIIIIIIIIIIIHIIIHHIIIIIIIIIIIIIIIIIIIIIIIIIIIIIIIIIIIIIIIIIIHIIIIIIIIIII
@HWI-D00477:958:H2H7GBCX3:1:1105:9138:62365 1:N:0:CCTAGGTCCTAGGT
AAATCCTTCGCTATTGGGTGAAAGATGCCTCTTCTTTGCATTTATTACGGCTTTTTCTTCACGAGTATTCTAATTGGAATAGTTTTATTACTACAAAAAAATCTATTTCGATTTTTTCAAAAACAAATCCAAGATTATTCTTGTTCCTATATAATTCTTATGCTTGTGAATACGAATCCATCTTACTTTTTCTCCGCAACCAATTTTCTCATTTACGATTAACATCTTCTGGGGTCTTTTTTGAGCGAATATATTTCTATGGAAAAATAAAACATCCTGTAGAAGAAGTCTTTGCTAATGATTTTCCGGCTATTCGACGGGTCTTCAAAGATCCTTTCATG
+
IIIIIIIIIIIIIIIIGIIIIIIIIIIIIIIIIIIIIIIIIIIIIIIIIIIIIHIIGIIIIIIIIIIIIIHIIIIHIIIIIHHHIIIIIIIIIIIIIHIHIIIIIIIIIIIIIIIIIIIHIIIHIIIHIHHIIIIIIIJJJJJJJJJJJJJJJJJJJJJJJJJJJJJJJJJJJJJJJJJJJJJJJJJJJJJJJJJJJJJJJJIIIIIIHIIIIIIIIIIIIIIIIIIGIIIIGIIGIIIIIIIIIIHIIIIIIIIIIIIIIIIIIIIIIIIIIHIIIIIIIIIIIHGIIIIIIIIIIIIIIIIIIIIIIIIIIIIIIIIIIIIIIIIIIIIIIIIIIIIHI
@HWI-D00477:958:H2H7GBCX3:1:1105:19753:74223 1:N:0:CCTAGGTCCTAGGT
AAATCCTTCGCTATTGGGTGAAAGATGCCTCTTCTTTGCATTTATTACGGCTTTTTCTTCACGAGTATTCTAATTGGAATAGTTTTATTACTACAAAAAAATCTATTTCGATTTTTTCAAAAACAAATCCAGGATTATTCTTGTTCCTATATAATTCTTATGCTTGTGAATACGAATCCATCTTACTTTTTCTCCGCAACCAATTTTCTCATTTACGATTAACATCTTCTGGTGTCTTTTTTGCGCGAATATATTTCTATGGAAAAATAGAGTATCTTGTAGAAGTCTTTTATAATGATTTTCAGAACAACCTATGGGTGTTCAAAGACCCTTT
+
<<GHIIEEI?<G0<<<1CC<<<F@1C11D1C?1CFH?C<<FE?CC1F1<<CCE111CE1<C<1CF01<<1CG?GHEEE?GF111JJJJJJIJJJJCJJ?D?JJJJJJJ@JJIJJJJJJJJJDJJJJJJJJI?I2JJFJHJIIJHJJJJJJGJJI?2?2BJJFJHJJJCEJJFJ3IHJJDJJGA;IJJFJJJJIJ23HBBIG1?EG<@HDGEFEHF@C<11<1@D1D1D<11<11<0<11/C/</=@@G@<<1<11FF1F<<<EHHHHHED<1CEHD11<11HHC<1C<1<11F<<1111ECCHFCFCF<111<1E<<111D1G1F<<<0<0000
@HWI-D00477:958:H2H7GBCX3:1:1105:15676:79616 1:N:0:CCTAGGTCCTAGGT
AAATCCTTCGCTATTGGGTGAAAGATGCCTCTTCTTTGCATTTATTACGGCTTTTTCTTCACGAGTATTCTAATTGGAATAGTTTTATTACTACAAAAAAATCTATTTCGATTTTTTCAAAAACAAATCCAAGATTATTCTTGTTCCTATATAATTCTTATGCTTGTGAATACGAATCCATCTTACTTTTTCTCCGCAACCAATTTTCTCATTTACGATTAACATCTTCTGGGGTCTTTTTTGAGCGAATATATTTCTATGTAAAAATAGAGGATCTTGTAATAGTCTTTCGTAATGATTTTCAGACCATCCTATGGTTGTTCAAGGATCCTTTGATG
+
IIIIIIIIIIIIIIIIIIIIIIIIIIIIIIIIIIIIIIIIIIIIIIIIIIIIHIIIIIIIIIIIIIIIIIIIIIIIIIIIIIIIIIIIIIIIIIIIIIIIIIIIIIIIIIHIIIIIIIIIIIIIIIIIHIIIIIIJJJJJJJJJJJJJJJJJJJJJJJJJJJJJJJJJJJJJJJJJJJJJJJJJJJJJJJJJJJJJJJJJJIIIIIIIIIIIIIIIIIIIIIIIIIIIHIIIHIIHIIIIIIIIIIIIIIIIIIIIIIIIIIIIIIIIIIIIIIIIIIIIIIIHIIIIIIIIIIIIIIIIIIIIIIIIIIIIIIIIIIIIIIIIIIIIIIIIIIIIII
@HWI-D00477:958:H2H7GBCX3:1:1106:5249:29099 1:N:0:CCTAGGTCCTAGGT
AAATCCTTCGCTATTGGGTGAAAGATGCCTCTTCTTTGCATTTATTACGGCTTTTTCTTCACGAGTATTCTAATTGGAATAGTTTTATTACTACAAAAAAATCTATTTCGATTTTTTCAAAAACAAATCCAAGATTATTCTTGTTCCTATATAATTCTTATGCTTGTGAATACGAATCCATCTTACTTTTTCTTCGTAACAAACCTTCTCATTTACGATTAACGTCTTTTGGATCTTTTTTTGAACGAATTTTTTCCTATGCAAAAAT
+
C?GHH1<1FE=<GCEH<<JJJJJJJJJJJJJJJJJJJJJJJJJJJIJJJGJJJJJJJJJJJJJJJJJJJJJJJJGEJJJJIJJIJJJJJJJJJJJJIJJJJJJJJJIJJJJJJJJJJGHJ?FJJJJHFIJJJJJJJJJJJJJJJJJJJJJJJJIJEJJJJJJJ?JJJJJJJJJJJ4JJ???HJJCJJJJJJJJJFHJJJJJC1EHHCG@C1HGHG<1HHHC<D1GCHGEFC1GEHDCHCG?1@<DCC<<<1DHGD<<<FCEHHABD@A
@HWI-D00477:958:H2H7GBCX3:1:1106:14750:57257 1:N:0:CCTAGGTCCTAGGT
AAATCCTTCGCTATTGGGTGAAAGATGCCTCTTCTTTGCATTTATTACGGCTTTTTCTTCACGAGTATTCTAATTGGAATAGTTTTATTACTACAAAAAAATCTATTTCGATTTTTTCAAAAACAAATCCAAGATTATTCTTGTTCCTATATAATTCTTATGCTTGTGAATACGAATCCATCTTACTTTTTCTTCGCAACCAATTTTCTCATTTACGATTAACATCTTCTGGGGTCTTTTTTGAGCGAATATATTTCTATGGAAAAATAGAACATTTTGTAGAAGTCTTTACTAAGGATTGGGGGGACAGCCTATGCTTGCTCAAGGATCCTTTCATA
+
HIFIIHHFHHHHIIIIIHIHFHHHIHHIHIHHHIIHGIHHHIIIIIEHHFCHCGHHHHFHHHIIIIIIH1DGEHIIGHHGEFCGGHEHIHFGHCHHHHHDC@FEEFHICDDGHIHHIIIIEFEEHHEEFFHHHCDJJJJJJJJJJJJJJJJJJJJJJJJJJJJJJJJCJJJJJJJJJJJJJJJJJJJJJJJJJJJJJJJJFIIIHHEIIHHHHHHCHHGHGC@HFEHEE@0EIHHGIHHHHIGIFIHIHCGHG?FHIIIIGIIIFHIHHEFHHG<@HFHHHGD<FCHCFD<1HIHIIHC<<HIHFHHF@EHEEIHHGEEHFHEH@F<HD@HIIIHEIH
@HWI-D00477:958:H2H7GBCX3:1:1106:10751:62677 1:N:0:CCTAGGTCCTAGGT
AAATCCTTCGCTATTGGGTGAAAGACGCCTCTTCTTTGCATTTATTACGGCTTTTTCTTCACGAGTATTCTAATTGGAATAGTTTTATTACTACAAAAAAATCTATTTCGATTTTTTCAAAAACAAATCCAAGATTATTCTTGTTCCTATATAATTCTTATGCTTGTGAATACGAATCCATCTTACTTTTTCTCCGCAACCAATTTTCTCATTTACGATTAACATCTTCTGGGGTCTTTTTTGAGCGAATATATTTCTATGGAAAAATAAAACATCCTGTAGAAGAAGTCTTTGCTAATGATTTTCCGGCTATTCGACGGGTCTTCAAAGATCCTTTCATG
+
IIIIIIIIIIHIIIIIIIIIIIIIIIIIIIIIIIIIIIIIIIIIIIIIIIIIEHIIGIIHIIIIIIIIIHIIIIIIIIIIIHHIIIIIIIIIIIIIIIIIIHIIGIIIHIHHIIIIIIIIIIHEHHHIFGHIIIIIHJJJJJJJJJJJJJJJJJJJJJJJJJJJJJJJJJJJJJJJJJJJJJJJJJJJJJJJJJJJJJJJJIHHEHHHHIIIHIIHIFEHGDGHFHHGCHHHHHGIHIIIGIHHHIIIHFIHIHHIIIHIIIIHFIHEIIHGFGCGIHIIHIHHGDIIHHHGIHIHIHHGHHIHHIHIHHIIHHHHIHIHH?HHIHEHHIHCHFHHHIIHH
@HWI-D00477:958:H2H7GBCX3:1:1106:1514:68124 1:N:0:CCTAGGTCCTAGGT
AAATCCTTCGCTATTGGGTGAAAGACGCCTCTTCTTTGCATTTATTACGGCTTTTTCTTCACGAGTATTCTAATTGGAATAGTTTTATTACTACAAAAAAATCTATTTCGATTTTTTCAAAAACAAATCCAAGATTATTCTTGTTCCTATATAATTCTTATGCTTGTGAATACGAATCCATCTTACTTTTTCTCCGCAACCAATTTTCTCATTTACGATTAACATCTTCTGGGGTCTTTTTTGAGCGAATTTCTTTTTATGGAAAAGTAGAAGATCTTGTCCAAGTCTTTGTTAATGATTTTCAGGACAACTTATGGCTG
+
IIIIIIIIIIHIIIIIIIIIIIIII?HIIIIIIIIIIIIIIIIIIIIIIIIIHHIIIIIIIIIIIIIIIIJJJJJJJJJJJJJJJJJJJJJJJJJJJJJJJJJJJJJJJJJJJJJJJJJJJJJJJJJJJJJJJJJJJJJJJJJJJJJJJJJJJJJJJJJJJJJJJJJJJJJJJJJJJJJJJJJJJJJJJJJJJJJJJJJJJIIIIIIIIIIIIIIIIIHIIIIIIIIIIIIIIIIIIIIIIIIIIIIIIIIIIIIIIIIIIIIIIIIIIIIIIIIIIIIIIIIIIIIIIIIIIIIIIIIIIIIIIIIIIIIIIIIDDDDD
@HWI-D00477:958:H2H7GBCX3:1:1107:12359:78544 1:N:0:CCTAGGTCCTAGGT
AAATCCTTCGCTATTGGGTGAAAGATGCCTCTTCTTTGCATTTATTACGGCTTTTTCTTCACGAGTATTCTAATTGGAATAGTTTTATTACTACAAAAAAATCTATTTCGATTTTTTCAAAAACAAATCCAAGATTATTCTTGTTCCTATATAATTCTTATGCTTGTGAATACGAATCCATCTTACTTTTCTCCGCAACCAATTTTCTCATTTACGATTAACATCTTCTGGGGTCTTTTTTGAGCGAATATATTTCTATGGAAAAATAAAACATCCTGTAGAAGAAGTCTTTGCTAATGATTTTCCGGCTATTCGACGGGTCTTCAAAGATCCTTTTATG
+
IIIIIIIIIIIIIIIIIIIIIIIIIIIIIIIIIIIIIHIIIIIIIIIIIIIIHIHIIIIHIIHHIIIIIIIIIIIIIIIHHHHIIIIIIIIIIIIIIIIGIHHHIHHIIIIIIIIIIIIIIIIIIIIIIIIIIIIIIJJJJJJJJJJJJJJJJJJJJJJJJJJJJJJJJJJJJJJJJJJJJJJJJJJJJJJJJJJJJJJJJHEHHEIIHIHHHGFHHIIHIIIGHHEHHEEIIIHIIIHIIIIGIIIIIIHHIHCIIHHEHIIHIIIIIIHIIIGIHIIIIIHHHFIIHIHHFHIIHIIGIIHHIHHIHIIIIIHIIIIIIHHGGIIIIHHHGHIIHHII
@HWI-D00477:958:H2H7GBCX3:1:1108:12197:26539 1:N:0:CCTAGGTCCTAGGT
AAATCCTTCGCTATTGGGTGAAAGATGCCTCTTCTTTGCATTTATTACGGCTTTTTCTTCACGAGTATTCTAATTGGAATAGTTTTATTACTACAAAAAAATCTATTTCGATTTTTTCAAAAACAAATCCAAGATTATTCTTGTTCCTATATAATTCTTATGCTTGTGAATACGAATCCATCTTACTTTTTCTACGTAAGCAATCTTCTCATTTACGATTAACATCTTCTG
+
JJJJJJJJJJJJJJJJJJJJJJJJJJJJJJJJJJJJJJJJJJJJJJJJJJJJJJJJJJJJJJJJJJJJJJJJJJJJJJJJJJJJJJJJJJJJJJJJJJJJJJJJJJJJJJJJJJJJJJJJJJJJJJJJJJJJJJJJJJJJJJJJJJJJJJJJJJJJJJJJJJJJJJJJJJJJJJJJJJJJJJJJJJJJJJJJJJJJJJJJJIIIIIIHIHG<<HF1IIIIIIHHHIDDDDD
@HWI-D00477:958:H2H7GBCX3:1:1108:10632:29409 1:N:0:CCTAGGTCCTAGGT
AAATCCTTCGCTATTGGGTGAAAGATGCCTCTTCTTTGCATTTATTACGGCTTTTTCTTCACGAGTATTCTAATTGGAATAGTTTTATTACTACAAAAAAATCTATTTCGATTTTTTCAAAAACAAATCCAAGATTATTCTTGTTCCTATATAATTCTTATGCTTGTGAATACGAATCCATCTTACTTTTTCTCCGCAACCAATTTTCTCATTTACGATTAACATCTTCTGGGGTCTTTTTTGAGCGAATATATTTCTATGGAAAAATAAAACATCCTGTAGAAGAAGTCTTTGCTAATGACTTTCCGGCTATTCGACGGGTCTTCAAAGATCCTTTCATG
+
IIIIIIIHGHHIIIHHIIIIIIHIIIHIIIIIIIHHHIIIHIIIIIIIHCHHCHHHIIHHHIHIIIHIIFHHIIIHHHIHHHHIIIHIIIHHIIIHIHHHHHGHIHHIIIHIHIIIIHHHHHIHHIIIHHHHIIHIIJJJJJJJJJJJJJJJJJJJJJJJJJJJJJJJJJJJJJJJJJJJJJJJJJJJJJJJJJJJJJJJJIIIIIIGIIIIHHHGHIHIIHHHIIIHHEEE@HIIHIHIIHHCCIHFIHHIIIGIIIHIHHFGIIIHHIHEHCEHGIHIGHHHGDHHIHIIHEHIIHIIIIHHIIHIHHIGIIIIIHIIIIHHIHHIIIHIHHGHIIHHI
@HWI-D00477:958:H2H7GBCX3:1:1108:14050:73725 1:N:0:CCTAGGTCCTAGGT
AAATCCTTCGCTATTGGGTGAAAGATGCCTCTTCTTTGCATTTATTACGGCTTTTTCTTCACGAGTATTCTAATTGGAATAGTTTTATTACTACAAAAAAATCTATTTCGATTTTTTCAAAAACAAATCCAAGATTATTCTTGTTCCTATATAATTCTTATGCTTGTGAATACGAATCCATCTTACTTTTTCTCCGCAACCAATTTTCTCATTTACGATTAACATCTTCTGGGGTCTTTTTTGAGCGAATATATTTCTATGGAAAAATAAAACATCCTGTAGAAGAAGTCTTTGCTAATGATTTTCCGGCTATTCGACGGGTCTTCAAAGATCCTTTCATG
+
GEHIHGECHHHFHHHHEHHHEHGHHHGH1GGFHHHIGHEH?11DFFCHHCCC<D1CFEEHHIIHICHHIIEHHI@GHHIII?@CGEHHEFEHCHHHGHGHIIHHHIIGHIE@CGEEDHIHEHICHHIIHC@DCEHHIJJFJJJJJJJJJJJJJJJJJJJJJJJJJJJJJJJJJJJJJJJJJJJJJJJJJJJJJJJJJJJJJIIGIIHIIIIHIIHIIHIIGHHIIFIHIIIIIIIHIIIFGIIIIIHIIIIIHEHGIIIHIIIIHIIIHHHHGF?HHHIGHHGHGGIGIIIHHFHHEEHHEFHHHDGHHHGHIIHHHHEIIIHHHIHHHGIHIHHHCEHII
@HWI-D00477:958:H2H7GBCX3:1:1108:5593:83930 1:N:0:CCTAGGTCCTAGGT
AAATCCTTCGCTATTGGGTGAAAGATGCCTCTTCTTTGTATTTATTACGGCTTTTTCTTCACGAGTATTCTAATTGGAATAGTTTTATTACTACAAAAAAATCTATTTCGATTTTTTCAAAAACAAATCCAAGATTATTCTTGTTCCTATATAATTCTTATGCTTGTGAATACGAATCCATCTTACTTTTTCTCCGCAACCAATTTTCTCATTTACGATTAACATCTTCTGGGGTCTTTTTTGAGCGAATATATTTCTATGGAAAAATAAAACATCCTGCAGAAGAAGTCTTTGCTAATGATTTTCCGGCTATCCCATTGTTCTTCCAGGATCCTTTCATG
+
IIIHHHHHFHEHHHHEE?GHHHEHHHHIHHHIHIHIIIIIIIIHIHGHHHHICGHHCFGFH@GGHEHHIEHHHHHIHHGHHHGFHH1FGHIIHIIIIHIHHIIIIIIHHIFHHIHIIIHHHHHHIIIIG@GIIIIIIHJJJJJJJJJJJJJJJJJJJJJJJJJJJJJJJJJJJJJJJJJJJJJJJJJJJJJJJJJJJJJJJHIHHIIIIHIHHGIIIHFHFGHHCIHHH@@EEHIIHCD<1<<0@G@@GF<@C<<?G1HCG<CGFC<1FF<<<<0C<@H?HG1HHD<11G<F1?G@<@HEGCCH<HC<@@CCCHHC<1IGD1<11<<1C1G?IHEC@FEHF
@HWI-D00477:958:H2H7GBCX3:1:1109:11645:20700 1:N:0:CCTAGGTCCTAGGT
AAATCCTTCGCTATTGGGTAAAAGATGCCTCTTCTTTGCATTTATTACGATTCTTTCTCAACGAGTATTGTAATTGGAATAGTCTTATTACTCCAAAGAAAGCCAGTTCCTCTTTTTCAAAAAGAAGAACCGGCTTTATTTGGAGTATTCCAATTACAATACTCGTGGAGAAAGAATCGTAATAAATGCAAAG
+
JJJJJJJJJJJJJJJJJJJJJJJJJJJJJJJJJJJJJJJJJJJJJJJJJJJJJJJJJJJJJJJJJJJJJJJJJJJJJJJJJJJJJJJJJJJJJJJJJJJJJJJJJJJJJJJJJJJJJJJJJJJJJJJJJJJJJJJJJJJJJJJJJJJJJJJJJJJJJJJJJJJJJJJJJJJJJJJJJJJJJJJJJJJJJJJJJ
@HWI-D00477:958:H2H7GBCX3:1:1109:15382:35696 1:N:0:CCTAGGTCCTAGGT
AAATCCTTCGCTATTGGATGAAAGATGCCTCTTCTTTGTATTTATTACGGCTTTTTCTTCACGAGTATTCTAATTGGAATAGTTTTATTACTACAAAAAAATCTATTTCGATTTTTTCAAAAACAAATCCAAGATTATTCTTGTTCCTATATAATTCTTATGCTTGTGAATACGAATCCATCTTACTTTTTCTCCGCAACCAATTTTCTCATTTACGATTAACATCTTCTGGGGTCTTTTTTGAGCGAATATATTTCTATGGAAAAATAAAACATCCTGTAGAAGAAGTCTTTGCTAATGATTTTCCGGCTATCCCATTGTTCTTCCAGGATCCTTTCATG
+
IIIIIHIIIIIIIIIIIIHIIIIIIIIHIIIIIIIIIIIIIIIIIIIIHIIIHHIIIIIIIIIHIIIIIIIIIIIIHHHHHHHIIIIIIIHIIIIIIIIIIIHHHIIHHIHHIIIIIEHHHHHGIIHIHHIIHCGHHHJJJJJJJJJJJJJJJJJJJJJJJJJJJJJJJJJJJJJJJJJJJJJJJJJJJJJJJJJJJJJJJIIIIIIIIIIIIIIIIIIIIIIIIHIIIIIIIIIIIIIIIIIIIIIIIIIIIIIGIIIIIIIIIIIIIIIIIHIIIIIIIIHIIHFIIIIIIIIIIIIIIIIIIIIIIIIIIIIIIIIIIIIIHIIIIIIIIIIIIIIII
@HWI-D00477:958:H2H7GBCX3:1:1109:12383:100263 1:N:0:CCTAGGTCCTAGGT
AAATCCTTCGCTATTGGGTGAAAGATGCCTCTTCTTTGCATTTATTACGGCTTTTTCTTCACGAGTATTCTAATTGGAATAGTTTTATTACTACAAAAAAATCTATTTCGATTTTTTCAAAAACAAGTCCAAGATTATTCTTGTTCCTATATAATTCTTATGCTTGTGAATACGAATCCATCTTACTTTTTCTCCGCAACCAATTTTCTCATTTACGATTAACATCTTCTGGGGTCTTTTTTTGAGCGAATATATTTCTATGGAAAAATAAAACATCCTGTAGAAGAAGTCTTTGCTAATGATTTTCCGGCTATTCGACGGGTCTTCAAAGATCCTTTCATG
+
IIIIIIIIIIIICEHHHIIHEHHIIIIIIIIIIIIIIIIIIIIHIIIIIIIIFHIIHIIIIIIIIIIIIIIIHHHHIHGHHIFHIIIIIIHHIIIIIIIIIHIIIIHIIHIHIIHIIHHIIIIIIIGIHHIHHFHHEHHJJJJJJJJJJJJJJJJJJJJJJJJJJJJJJJJJJJJJJJJJJJJJJJJJJJJJJJJJJJJJI.EHIHIHHEHHGHG?HCHGF<EHG?HE@CEHIIHEHEFGCHIIHHHHHEGIGCEFCEG@HIHHIIIIIHHEHHGEHIHHHIHIHIFFIHHIIIHEHHGFCCEHE</C@EHGCEHDEEIHHHHCHHGIIHECEHGIIIIIHI
@HWI-D00477:958:H2H7GBCX3:1:1109:10194:101098 1:N:0:CCTAGGTCCTAGGT
AAATCCTTCGCTATTGGGTGAAAGATGCCTCTTCTTTGCATTTATTACGGCTTTTTCTTCACGAGTATTCTAATTGGAATAGTTTTATTACTACAAAAAAATCTATTTCGATTTTTTCAAAAACAAATCCAAGATTATTCTTGTTCCTATATAATTCTTATGTATGTGAATACGAATCCATTTTACTTTTTCTCCGTAACCAATCTAATCATTTACGATTAACCTCTTCTGGGATTCTTTTTGAGCGAATACGTTTTTATGAAAAAATAAAATATCCTGTCGAAGAAGTCTTTGCTAACGATTTTCCGGCCACCTTATGGTTCTTCAAGGATCCTTTTATA
+
IIIIIIIIIIIIIIIIIIIIIIIIIIIIIIIIIIIIIIIIIIIIIIIIIIIIIGHIIIIIIIIIIIIIIIIIIIIHHIIIIIIIIIIIIIIHHIIIIIIIIIIIHIIIIIIIIIIIIIHHIIIIIIIIIIIIIIIIIIJJJJJJJJJJJJJJJJJJJJJJJJJJJJJJJJJJJJJJJJJJJJJJJJJJJJJJJJJJJJJJJJIHIIIIIHIHHHEHFHIIHIIGIIIIIIIHHIIIIIIIIIIIIHIIIIHHIIIIIIIIIHIHIIIIIHHIIIIHIIIIHIHHHHFIIIIIHIHIIIIIIIIIIIGIIIIHIIIIIIIIIIIIIIIIIIIIIIIIIIIII
@HWI-D00477:958:H2H7GBCX3:1:1110:12121:50889 1:N:0:CCTAGGTCCTAGGT
AAATCCTTCGCTATTGGGTGAAAGATGCCTCTTCTTTGCATTTATTACGGCTTTTTCTTCACGAGTATTCTAATTGGAATAGTTTTATTACTACAAAAAAATCTATTTCGATTTTTTCAAAAACAAATCCAAGATTATTCTTGTTCCTATATAATTCTTATGCTTGTGAATACGAATCCATCTTACTTTTTCTCCGCAACCAATTTTCTCATTTACGATTAACATCTTCTGGGGTCTTTTTTGAGCGAATATATTTCTATGGAAAAATAAAACATCCTGTAGAAGAAGTCTTTGCTAATGATTTTCCGGCTATTCGACGGGTCTTCAAAGATCCTTTCATG
+
IIIIIIIIIIIIIIIIIIIIIIIIHIIIIIIIIIIIIIIIIIIIIIIIIIIIIFHIIIIIIIIIIIIIIIIIHIIHHGHHHHGHIIIIIIIIIIIIHIIIGIIHIIIIIIIIIIIIIIIIIIIIIIIIIHIIIIIIIJJJJJJJJJJJJJJJJJJJJJJJJJJJJJJJJJJJJJJJJJJJJJJJJJJJJJJJJJJJJJJJJJIIIIIIIIIIIIIHIIIIIIIIHIIHIIIIHIIIIIIIIIGIIHIIIIIIIIIIIIIIIIIIIIIIIIIIIIIIIIIIIIIIHFIIIIIIIIIIIIIIIIIIIIIIIIIIIIIIIIIIIIIIIHIIIIIIIHIIIHIII
@HWI-D00477:958:H2H7GBCX3:1:1110:9156:72793 1:N:0:CCTAGGTCCTAGGT
AAATCCTTCGCTATTGGGTGAAAGATGCCTCTTCTTTGCATTTATTACGGCTTTTTCTTCACGAGTATTCTAATTGGAATAGTTTTATTACTACAAAAAAATCTATTTCGATTTTTTCAAAAACAAATCCAAGATTATTCTTGTTCCTATATAATTCTTATGCTTGTGAATACGAATCCATCTTACTTTTTCTCCGCAACCAATTTTCTCATTTACGATTAACATCTTCTGGGGTCTTTTTTGAGCGAATATATTTCTATGGAAAAATAAAACATCCTGTAGAAGAAGTCTTCGCTAATGATTTTCCGGCTATTCGACGGGTCTTCAAAGATCCTTTCATG
+
IIIIIIIIIIIIIIIIIIIIIIIIIIIIIIIIIIIIIIIIIIIIIIIIIIIIIGHIIIIIIIIIIIIIIIIIIIIHIIIHHIHIIIIIIIIIIIIIIIIIIIIIIIIIIIIIIIIIIIHEHIIIIIIIIFHIHHIIIIJJJJJJJJJJJJJJJJJJJJJJJJJJJJJJJJJJJJJJJJJJJJJJJJJJJJJJJJJJJJJJJJIIIIIIHIIHIIHHGIHIIIIIIIIIIIIHEIIIIIIIIIIIHIIIIIIIIIIIIIIIHIIIIIIIIIIIIIIIIIIIIIIIHHDIIIIIIIIIIIIIIIIIIIIIIIIIIIIIIIIIIIIIIIIIIIIIIIIIIIIII
@HWI-D00477:958:H2H7GBCX3:1:1110:10632:98622 1:N:0:CCTAGGTTCTAGGT
AAATCCTTCGCTATTGGGTGAAAGATGCCTCTTCTTTGCATTTATTACGGCTTTTTCTTCACGAGTATTCTAATTGGAATAGTTTTATTACTACAAAAAAATCTATTTCGATTTTTTCAAAAACAAATCCAAGATTATTCTTGTTCCTATATAATTCTTATGCTTGTGAATACGAATCCATCTTACTTTTTCTCCGCAACCAATTTTCTCATTTACGATTAACATCTTCTGGGGTCTTTTTTGAGCGAATATATTTCTATGGAAAAATAAAACATCCTGTAGAAGAAGTCTTTGCTAATGATTTTCCGGCTATTCGACGGGTCTTCAAAGATCCTTTCATG
+
IIIIIIIIIIIIIIIIIIIIIIIIIIIIIIIIIIIIIIIIIIIIIIIIIIIIHIIIIIIIIIIIIIIIIIIIIIIHHHIIIIIIIIIIIIIIIIIIIIIIIIIIIIIIIIHIIIIIIIIHIIIIIIIIHHHIHIIIHHIJJJJJJJJJJJJJJJJJJJJJJJJJJJJJJJJJJJJJJJJJJJJJJJJJJJJJJJJJJJJJJIHIHIIIIIIIIIIIIIIIIIIIIIIIIIIIIIIIHIIIIHIIIIIIIIIIIIIHIIIIIIIIIIIIIIIIIIIIIIHIIIIIIHHDIIIIIIIIIIIIHIHIIIIIIIIIIIIIHIIIIIIIIIIIIIIIHHIIIIIII
@HWI-D00477:958:H2H7GBCX3:1:1111:7721:89534 1:N:0:CCTAGGTCCTAGGT
AAATCCTTCGCTATTGGGTGAAAGATGCCTCTTCTTTGCATTTATTACGGCTTTTTCTTCACGAGTATTCTAATTGGAATAGTTTTATTACTACAAAAAAATCTATTTCGATTTTTTCAAAAACAAATCCAAGATTATTCTTGTTCCTATATAATTCTTATGCTTGTGAATACGAATCCATCNCACTTTTTCTCCGCAATCAATTTTCTCATTTACGATTAACATCTTCTGGGGTCTTTTTTGAGCGAATATATTTCTATGGAAAAATAAAACATCCTGTAGAAGAAGTCTTTGCTAATGATTTTCCGGCTATTCGACGGGTCTTCAAAGATCCTTTCATG
+
IIHIIIIIIIIIIIIIIIIIIIIIIIIIIIIIIIIIIIIIIIIIHIIIIHIIHHIIIIIIIIIIIIIIIIIIIIIIIIIHIIIIIIIIIIIIIIIIIIIIIIIIIIIIIIIIIIIIIIIIIIIIIIIIIIHIIIIIIIJJJJJJJJJJJJJJJJJJJJJJJJJJJJJJJJJJJJJJJJJJJJ!JJJJJJJJJJJJJJJJJJIIIIIIIIIIIHIIIIIHIIIIIIIIIHIHGIIIIIIIIIHIIGIIIIIIIIIIIIIIHIIIIIIIIIIIIHIHIIIIIIIIIHHEIIIIIIIIIIIIIIIIIIIIHIIIIIIIIIIHIIIIIIHIHHIHIIIIIIIIIH
@HWI-D00477:958:H2H7GBCX3:1:1111:3936:96583 1:N:0:CCTAGGTCCTAGGT
AAATCCTTCGCTATTGGGTGAAAGATGCCTCTTCTTTGCATTTATTACGGCTTTTTCTTCACGAGTATTCTAATTGGAATAGTTTTATTACTACAAAAAAATCTATTTCGATTTTTTCAAAAACAAATCCAAGATTATTCTTGTTCCTATATAATTCTTATGCTTGTGAATACGAATCCATCTTACTTTTTCTCCGCAACCAATTTTCTCATTTACGATTAACATCTTCTGGGGTCTTTTTTGAGCGAATTTCTTTTTATGGAAAAGTAGAAGATCTTGTCCAAGTCTTTGTTAATGATTTTCAGGACAACTTATGGCTG
+
IIIIIIIIIIIIIIIIIIIIIIIIIIIIIIIIIIIIIIIIIIIIIIIIIIIIFHIIIIIIIIIIIIIIIIJJJJJJJJJJJJJJJJJJJJJJJJJJJJJJJJJJJJJJJJJJJJJJJJJJJJJJJJJJJJJJJJJJJJJJJJJJJJJJJJJJJJJJJJJJJJJJJJJJJJJJJJJJJJJJJJJJJJJJJJJJJJJJJJJJJIIIHIIIIIIHHIIIIHFIIIIIIIIIIIIIIHIIIIIIIIHHIIIIIIIIIIIIHIIIIIIIIIIIIIIIIIIIIIIHG1IIIIIIIIIIIIIIIIIIIIIIIIIIIIIIIIIDDDDD
@HWI-D00477:958:H2H7GBCX3:1:1112:9620:10152 1:N:0:CCTAGGTCCTAGGT
AAATCCTTCGCTATTGGGTGAAAGATGCCTCTTCTTTGCATTTATTACGGCTTTTTCTTCACGAGTATTCTAATTGGAATAGTTTTATTACTACAAAAAAATCTATTTCGATTTTTTCAAAGACAAATCCAAGATTATTCTTGTTCCTATATAATTCTTATGCTTGTGAATACGAATCCATCTTACTTTTTCTCCGCAACCAATTTTCTCATTTACGATTAACATCTTCTGGGGTCTTTTTTGAGCGAATATATTTCTATGGAAAAATAAAACATCCTGTAGAAGAAGTCTTCGCTAATGATTTTCCGGCTATTCGACGGGTCTTCAAAGATCCTTTCATG
+
IIIIHHIIIIIIIIIIIIIIIIIIIIHIHIIIIIIIIIIIIIIIIIIIIIIIHHHIIIIHIIIFHHIIIIIHHIIIIIIHIIHHHIHIIIGIIIIIIIHDHIIIIIIIHHHIIIIIIHIHHIIHIIIIGHHHHIHIGHJJJJJJJJJJJJJJJJJJJJJJJJJJJJJJJJJJJJJJJJJJJJJJJJJJJJJJJJJJJJJJJIIHGEH@IIIEHIIIGIHIHIFHECEEIHHIHHHHIIHIHHIHGHIIIIIIIHFEGIIHHEHIHHIIIIIHIHHIIIIIHHIIIHGIIIIIHEHIIHIIIHHH?HHEHIHIIHHHIHHHIIHIIIIIIHIGIIHIIIIII
@HWI-D00477:958:H2H7GBCX3:1:1112:4182:12040 1:N:0:CCTAGGTCCTAGGT
AAATCCTTCGCTATTGGGTGAAAGATGCCTCTTCTTTGCATTTATTACGGCTTTTTCTTTACGAGTATTCTAATTGGAATAGTTTTATTACTACAAAAAAATCTATTTCGATTTTTTCAAAAACAAATCCAAGATTATTCTTGTTCCTATATAATTCTTATGCTTGTGAATACGAATCCATCTTACTTTTTCTCCGCAACCAATTTTCTCATTTACGATTAACATCTTCTGGGGTCTTTTTTGAGCGAATATATTTCTATGGAAAAATAAAACATCCTGTAGAAGAAGTCTTTGCTAATGATTTTCCGGCTATTCGACGGGTCTTCAAAGATCCTTTCATG
+
HHIIIIIIIIIIIHIIIGHHGIIIHIIIHHGIIIIIIHHIIHIHIIHHHCHHCDGFHIIIIHEEEHIHIIIIGIIIIIHHHGDGEGHHHIGIIIIIHIHID1FHFEHHI@EHHHIIIHIIIIGIIIHHEHHHHHHIHIJJJJJJJJJJJJJJJJJJJJJJJJJJJJJJJJJJJJJJJJJJJJJJJJJJJJJJJJJHJJJJJJIHGCIIIHGIHHHGEHHHEEIIIIIIHHCEEIIIIIHHIIIIIHHHHIIHG@EHIIHHGCIFHIIIIHIHHHHIIIIIIIIHGF<IIFIHHGIHEHHEIHHHHHHHIIHHEDHEEDHIIHFEEEIHEHHFGGGEHFHHE
@HWI-D00477:958:H2H7GBCX3:1:1112:16400:20068 1:N:0:CCTAGGTCCTAGGT
AAATCCTTCGCTATTGGGTGAAAGATGCCTCTTCTTTGCATTTATTACGGCTTTTTCTTCACGAGTATTCTAATTGGAATAGTTTTATTACTACAAAAAAATCTATTTCGATTTTTTCAAAAACAAATCCAAGATTATTCTTGTTCCTATATAATTCTTATGCTTGTGAATACGAATCCATCTTACTTTTTCTCCGCAACCAATTTTCTCATTTACGATTAACATCTTCTGGGGTCTTTTTTGAGCGAATATATTTCTATGGAAAAATAAAACATCCTGTAGAAGAAGTCTTTGCTAATGATTTTCCGGCTATTCGACGGGTCTTCAAAGATCCTTTCATG
+
IHIIHIIGHIHIHIIHIHIHFHIIIIHIGHIGIHHHIIIIIIIIIIIIIIIIHHIIIIIHHIIIIGHIIIIIHIIIIIIIIHFEGHIIIIFHHIIIIIIIHGHHHGHHHIIIIIIIHHIEHEFEHIIIHFCF@HHIIIJJJJJJJJJJJJJJJJJJJJJJJJJJJJJJJJJJJJJJJJJJJJJJJJJJJJJJJJJJJJJJJIIGHEEHIIIIIHHHHIHEE@HF?FHGIIHH?HHHHHHHEGHGC@FHIIIIIHC?HIIHHIHIIHIIHIIHHHEHGHHHHIHHEGDFHIIIHEHHEHIIIIIIIHCHEFIIIIIHCHHHIIHHHHHHIHIHHHHIHHHHH
@HWI-D00477:958:H2H7GBCX3:1:1112:6466:20316 1:N:0:CCTAGGTCCTAGGT
AAATCCTTCGCTATTGGGTGAAAGATGCCTCTTCTTTGCATTTATTACGGCTTTTTCTTCACGAGTATTCTAATTGGAATAGTTTTATTACTACAAAAAAATCTATTTCGATTTTTTCAAAAACAAATCCAAGATTATTCTTGTTCCTATATAATTCTTATGCTTGTGAATACGAATCCATCTTACTTTTTCTCCGCAATCAATCTTATCATTTACGATCAAC
+
JJJJJJJJJJJJJJJJJJJJJJJJJJJJJJJJJJJJJJJJJJJJJJJJJJJJJJJJJJJJJJJJJJJJJJJJJJJJJJJJJJJJJJJJJJJJJJJJJJJJJJJJJJJJJJJJJJJJJJJJJJJJJJJJJJJJJJJJJJJJJJJJJJJJJJJJJJJJJJJJJJJJJJJJJJJJJJJJJJJJJJJJJJJJJJJJJJJJJJJJJIIIIIIIIIIHEIIIIIDDDDD
@HWI-D00477:958:H2H7GBCX3:1:1112:20903:27798 1:N:0:CCTAGGTCCTAGGT
AAATCCTTCGCTATTGGGTGAAAGATGCCTCTTCTTTGCATTTATTACGGCTTTTTCTTCACGAGTATTCTAATTGGAATAGTTTTATTACTACAAAAAAATCTATTTCGATTTTTTCAAAAACAAATCCAAGATTATTCTTGTTCCTATATAATTCTTATGCTTGTGAATACGAATCCATCTTACTTTTTCTCCGCAACCAATTTTCTCATTTACGATTAACACCTTCTGGGGTCTTTTTTGAGCGAATATATTTCTATGGAAAAATAAAACATCCTGTAGAAGAAGTCTTTGCTAATGATTTTCCGGCTATTCGACGGGTCTTCAAAGATCCTTTCATG
+
IIIIIIIIIIIIIIIIIIIIIIIIHIIIIIHIIIIIIIIIIIIIIIIIIIIIEHIIIIIIIIIIIIHIIIIIIIIIIIIIIHHHIIIIIIIIIIIIIIIIIFHIIIIIHHHHIIIIIIHHIIGHHIIHFHIIIIIFHHJJJJJJJJJJJJJJJJJJJJJJJJJJJJJJJJJJJJJJJJJJJJJJJJJJJJJJJJJJJJJJJHCIIHHIHHCIIHGHIEHIHIHHIIIIIIH?IIIIIIIIIIIGIHIIIIIIHIIIHEHHHHIIIIIHHIHHHHHIHIIIIIIHFFFIHHGIIIIIIIIIGIHIHHIHGIHIIHHIHHGIIIIIIIHIHGIHIIHIHHGII
@HWI-D00477:958:H2H7GBCX3:1:1112:8931:79948 1:N:0:CCTAGGTCCTAGGT
AAATCCTTCGCTATTGGGTGAAAGATGCCTCTTCTTTGCATTTATTACGGCTTTTTCTTCACGAGTATTCTAATTGGAATAGTTTTATTACTACAAAAAAATCTATTTCGATTTTTTCAAAAACAAATCCAAGATTATTCTTGTTCCTATATAATTCTTATGCTTGTGAATACGAATCCATCTTACTTTTTCTCCGCAACCAATTTTCTCATTTACGATTAACATCTTCTGGGGTCTTTTTTGAGCGAATATATTTCTATGGAAAAATAAAACATCCTGTAGAAGAAGTCTTTGCTAATGATTTTCCGGCTATTCGACGGGTCTTCAAAGATCCTTTCATG
+
IHIIIIIIIIGHGIIIHGIIIIIIIIIIIIGIIIIIIIIIIIIIIIIHHIIHFHHIIHHHIIIHIIGIHIHIHIIIHIIHHFHHIHHIIGEHHIIIIHIIIIIHHIIIIGHHIIHIIHHIIIIHIIIIHCHIIIIIIJJJJJJJJJJJJJJJIJJJJJJJJJJJJJJJJJJJJJJJJJJJJJJJJJJJJJJJJJJJJJJJJIIIIGIHIIIIIIIIGIIIIIIIIIIIIIIIGIIIIIIGHDIHGIIIIIHIIIIHIIIIHIHIIIIIIIHIHIHIHIIIIIIIHGIIHIIIIIHIIHIIIIIIIHIIIHIIIHGIIIIIIIIIIHIIIIIIIIIIIIIHH
@HWI-D00477:958:H2H7GBCX3:1:1113:14840:7199 1:N:0:CCTAGGTCCTAGGT
AAATCCTTCGCTATTGGGTGAAAGATGCCTCTTCTTTGCATTTATTACGGCTTTTTCTTCACGAGTATTCTAATTGGAATAGTTTTATTACTACAAAAAAATCTATTTCGATTTTTTCAAAAACAAATCCAAGATTATTCTTGTTCCTATATAATTCTTATGCTTGTGAATACGAATCCATCTTACTTTTTCTCCGCAACCAATTTTCTCATTTACGATTAACATCTTCTGGGGCCTTTTTTGAGCGAATATATTTCTATGGAAAAATAAAACATCCTGTAGAAGAAGTCTTTGCTAATGATTTTCCGGCTATTCGACGGGTCTTCAAAGATCCTTTCATG
+
IIHIIHIIIIIIIIIIIIIIIIIIIIIIIIIIIIIIIIIIIIIIIIIIIIIIHHIIIIIIIIIIIIIIIII1FHHIHIIHHHIIIIIIIIIIIIIIIIIIIIIIIIIIIGHIIIIIIIIGIHIIIHIIIHIIIIHIIIJJJJJJJJJJJJJJJJJJJJJJJJJJJJJJJJJJJJJJJJJJJJJJJJJJJJJJJJJJJJJJJIIIHHGIIIIIIIHIIIIIIIHIIIIIIIIIIHHIIIHIHIIIIHIHIIIIIIHGIIIIIIIIIIIIIIIIIIIIIIIIIIIIHHFIIIIIIIIIIIIIIIIIIIIIIIHIIIIIIIIIIIIIIIIIIIIIIIHIIIIIG
@HWI-D00477:958:H2H7GBCX3:1:1113:8918:29213 1:N:0:CCTAGGTCCTAGGT
AAATCCTTCGCTATTGGGTGAAAGATGCCTCTTCTTTGCATTTATTACGGCTTTTTCTTCACGAGTATTCTAATTGGAATAGTTTTATTACTACAAAAAAATCTATTTCGATTTTTTCAAAAACAAATCCAAGATTATTCTTGTTCCTATATAATTCTTATGCTTGTGAATACGAATCCATCTTACTTTTTCTCCGCAACCAATTTTCTCATTTACGATTAACATCTTCTGGGGTCTTTTTTGAGCGAATATATTTCTATGGAAAAATAAAACATCCTGTAGAAGAAGTCTTTGCTAATGATTTTCCGGCTATTCGACGGGTCTTCAAAGATCCTTTCATG
+
IIIIIIIIIIIIIIIIIIIIIIIIIIIIIIIIIIIIIIIIIIIIIIIIIIIIIFHIIIIIIIIIIIIIIIIIIIIIIIIHHHHIIIIIIIIIIIIIIIIIIIIHIIIIIIGIIIIIIIHHIIIIIIIIHGIIIIIIIIJJJJJJJJJJJJJJJJJJJJJJJJJJJJJJJJJJJJJJJJJJJJJJJJJJJJJJJJJJJJJJJJIIIIIIIIIIIIIHGIIIIIIIIIIIIIIIIIIIIIIIHHEHIGIIIIIHIIIIIIHIHIIIIIIIIIHIIIIIIIIIIIIIHHDIIIIIHIIIIIIIIIIHHIHIGIIIIIIIIIIIIIIIIIIIIIIIIIIIIIIII
@HWI-D00477:958:H2H7GBCX3:1:1113:11487:39364 1:N:0:CCTAGGTCCTAGGT
AAATCCTTCGCTATTGGGTGAAAGACGCCTCTTCTTTGCATTTATTACGGCTTTTTCTTCACGAGTATTCTAATTGGAATAGTTTTATTACTACAAAAAAATCTATTTCGATTTTTTCAAAAACAAATCCAAGATTATTCTTGTTCCTATATAATTCTTATGCTTGTGAATACGAATCCATCTTACTTTTTCTCCGCAACCAATTTTCTCATTTACGATTAACATCTTCTGGGGTCTTTTTTGAGCGAATATATTTCTATGGAAAAATAAAACATCCTGTAGAAGAAGTCTTTGCTAATGATTTTCCGGCTATTCGACGGGTCTTCAAAGATCCTTTCATG
+
HCCFHHI1<<@@EHIEEFCCC@HF?HFCHEC??CGHE@E@EH@CFHHHHHD<<CHHHHIFHHC=CHFH@@FGHHIC1@@D<1DCFHHHHHHEH1CG@GH/<@C@HHIIG@<GC@@GHH<C?HHEGHHHE@@CFH?E/JJJJJJJC=BC2J=HJ@JIHJGJJJJJJJJDJJJJD91JJEJJJJJJJJJJJJHJJJ=2DJFE<//HGG?HFG@EIHHEC??FGCEEHF0<<0<0@@HGDHF<E?EC<<1<@@@F1<CFCFECCDF1F<<?GD111F@C?CGHHFGFC<GC<111<1HECG@F@F/EC/<G@C1E???0D<1GCDC<11HD1IHFHIHHGC1H?
@HWI-D00477:958:H2H7GBCX3:1:1113:2180:49841 1:N:0:CCTAGGTCCTAGGT
AAATCCTTCGCTATTGGGTGAAAGATGCCTCTTCTTTGCATTTATTACGGCTTTTTCTTCACGAGTATTCTAATTGGAATAGTTTTATTACTACAAAAAAATCTATTTCGATTTTTTCAAAAACAAATCCAAGATTATTCTTGTTCCTATATAATTCTTATGCTTGTGAATACGAATCCATCTTACTTTTTCTCCGCAACCAATTTTCTCATTTACGATTAACATCTTCTGGGGTCTTTTTTGAGCGAATATATTTCTATGGAAAAATAAAACATCCTGTAGAAGAAGTCTTTGCTAATGATTTTCCGGCCTCCATCTTATGGTTCTTCAAGGATCCTTTTATG
+
IIIIIIIIIIIIIIIIIIIIIIIIIIIIIIIIIIIIIIIIIIIIIIIIHIIIFHIIIIIIIIIIIIIIIIIIIIIHHHIHIIHIIIIIIIIIIHIIIIIIIIHIIIIIIIIIIIIIIIIIIIIIIIIIIIIHIIIIIIIIIJJJJJJJJJJJJJJJJJJJJJJJJJJJJJJJJJJJJJJJJJJJJJJJJJJJJJJJJJJJJIIIIIIIIIIHIHIIIIIIIIIIIIIIIIIIIIIIIIIIHIIIHIIIIIIIIIIIIIIIIIIIIIIIIIIIIIIIIIIIIIIIIIIIHFHFIIIIIIIIIIIIIIIIIIIIIIIIIIIIIIIIIIIIIIIIIIIIIIIIIIII
@HWI-D00477:958:H2H7GBCX3:1:1113:13360:57429 1:N:0:CCTAGGTCCTAGGT
AAATCCTTCGCTATTGGGTGAAAGATGCCTCTTCTTTGCATTTATTACGGCTTTTTCTTCACGAGTATTCTAATTGGAATAGTTTTATTACTACAAAAAAATCTATTTCGATTTTTTCAAAAACAAATCCAAGATTATTCTTGTTCCTATATAATTCTTATGCTTGTGAATACGAATCCATCTTACTTTTTCTCCGCAACCAATTTTCTCATTTACGATTAACATCTTCTGGGGTCTTTTTTGAGCGAATATATTTCTATGGAAAAATAAAACATCCTGTAGAAGAAGTCTTTGCTAATGATTTTCCGGCTATTCGACGGGTCTTCAAAGATCCTTTCATG
+
IIIIIIIIIIIIIIIIIIIIIIIIIIIIIIIIIIIIIIIIIIIIIIIIIIIIHHIIIIIIHIIIIIIIIIIIIIIIHHIHHHHIIIIIIIIIIIIIIIIIIHHIIIIIIIIIIIIIIIIIIIIIIIIIHHIHIIIIIHJJJJJJJJJJJJJJJJJJJJJJJJJJJJJJJJJJJJJJJJJJJJJJJJJJJJJJJJJJJJJJJIIIIIIIIIIIIIIIIIIIIIIIIIIIIIIIIIIIIIIIIIIIIIGIIIIIIIIIIIIIIIIIIIIIIIHIIIIIIHIIIIIIIHGIIIHIIHIIIIIIIIIHHIIIIIIIIGIIHIIIHIIIIIIHIIIHIIIIIIIIH
@HWI-D00477:958:H2H7GBCX3:1:1113:15248:58263 1:N:0:CCTAGGTCCTAGGT
AAATCCTTCGCTATTGGGTGAAAGATGCCTCTTCTTTGCATTTATTACGGCTTTTTCTTCACGAGTATTCTAATTGGAATAGTTTTATTACTACAAAAAAATCTATTTCGATTTTTTCAAAAACAAATCCAAGATTTTTCTTGTTCCTATATAATTC
+
JJJJJJJJJJJJJJJJJJJJJJJJJJJJJJJJJJJJJJJJJJJJJJJJJJJJJJJJJJJJJJJJJJJJJJJJJJJJJJJJJJJJJJJJJJJJJJJJJJJJJJJJJJJJJJJJJJJJJJJJJJJJJJJJJJJJJJJJJJJJJJJJJJJJJJJJJJJJJ
@HWI-D00477:958:H2H7GBCX3:1:1113:13822:66562 1:N:0:CCTAGGTCCTAGGT
AAATCCTTCGCTATTGGGTGAAAGATGCCTCTTCTTTGCATTTATTACGGCTTTTTCTTCACGAGTATTCTAATTGGAATAGTTTTATTACTACAAAAAAATCTATTTCGATTTTTTCAAAAACAAATCCAAGATTATTCTTGTTCCTATATAATTCTTATGCTTGTGAATACGAATCCATCTTACTTTTTCTCCGCAACCAATTTTCTCATTTACGATTAACATCTTCTGGGGTCTTTTTTGAGCGAATATATTTCTATGGAAAAATAAAACATCCTGTAGAAGAAGTCTTTGCTAATGATTTTCCGGCTATTCGACGGGTCTTCAAAGATCCTTTCATG
+
HHHHHHHIHIIHHGGEFEC@FHHIIHEHHIIIHIIIHIEHEHHHHIIHHHHIEHHHEHHIHHIIHIIHIIIHEHIH?DHHICCFGH?HECHHHEGGEHFHHEHGHIIIGGHIIIIIIIICHHGEHHGIGGIHHIHIHGJJJJJJJJJJJJJJJJJJJJJJJJJJJJJJJJJJJJJJJJJJJJJJJJJJJJJJJJJJJJJJJHIIHIFIIHHIHIIIIHHHIHHHHHH@HHGFHIIHHEG@C<HHHHHIHEHHEHFEFEHG@IIIIIHEHIIHIIIIHHIHHHHHEFDHHHFFFHHGIIIHGHDIHHHC?FIHCDHEHCHHHEIHHHFEHHFIIHHHHH@FE
@HWI-D00477:958:H2H7GBCX3:1:1113:12022:73849 1:N:0:CCTAGGTCCTAGGT
AAATCCTTCGCTATTGGGTGAAAGATGCCTCTTCTTTGCATTTATTACGGCTTTTTCTTCACGAGTATTCTAATTGGAATAGTTTTATTACTACAAAAAAATCTATTTCGATTTTTTCAAAAACAAATCCAAGATTATTCTTGTTCCTATATAATTCTTATGCTTGTGAATACGAATCAATCTTCTTTTTTCTCCGTAACCAATCTTCTCATTTACGATCAACATTTTCAGGACTCCTTTTTGAGCGAATTTCTTTTTATGGAAAAGTAGAAGATCTTGTCCAAGTCTTTGTTAATGATTTTCAGGACAACTTATGGTTGTTCAAGCATCCTATCATG
+
IHIIIIIHIIIIHIGHIIIIIIIIIIIIHIIIIIIIIIIIIGHHIIIIIIIHHHIIIIIIHIIIIIIIIIHIIIIHIIIGGFHHIIIIIIHHIHIIIIIHHIIIIIIIIIIIIIIIIHIHHIIIIIIIIIIIHIHJJJJJJJJJJJJJJJJJJJJJJJJJJJJJJJJJJJJJJJJJJJJJJJJJJJJJJJJJJJJJJJJJJGEEHHHIHEH@CIIIHEHEEIHIHHFGGFC?HHG@<C1<@DCHHGEHGFG@EFHHCHEHHGIHHEEIHEEEHE@EEEG@CFDDHEEECEG@CEHGFCF?IIHHIHG@FEHHEHEHIHFEECHHG@CHFFHIHHIIII
@HWI-D00477:958:H2H7GBCX3:1:1113:7671:76993 1:N:0:CCTAGGTCCTAGGT
AAATCCTTCGCTATTGGGTGAAAGATGCCTCTTCTTTGCATTTATTACGGCTTTTTCTTCACGAGTATTCTAATTGGAATAGTTTTATTACTACAAAAAAATCTATTTCGATTTTTTCAAAAACAAATCCAAGATTATTCTTGTTCCTATATAATTCTTATGCTTGTGAATACGAATCCATCTTACTTTTTCTCCGCAACCAATTTTCTCATTTACGATTAACATCTTCTGGGGTCTTCTTTGAGCGAATATATTTCTATGGAAAAATAAAACATCCTGTAGAAGAAGTCTTTGCTAATGATTTTCCGGCTAGCCTATGGTTCTTCCCGGATCTCGTGATC
+
IIIIIIIIIIIIIIIIIIIIIIIIIIIGIIIIIIIIIIIIIIIIIIIIHIIIHHIIIIIIIIIIIIIIIIIIIIIIHHIIIHHHIIIIHIIIIIIIIIIIIIIIIIIIIIIIIIIIHIIIIIIGIIIIHGIHHIIIIIJJJJJJJJJJJJJJJJJJJJJJJJJJJJJJJJJJJJJJJJJJJJJJJJJJJJJJJJJJJJJJJIIIIIHIIIIIIIIIIIHIIIIIIIIIIIIIIIIHIIIIIIIIIIIIIIIIIIIIIIIIIIIIIIIIIIIIIIIIIIIIIIIIIHHHIIIIIHIIIIIIIIIIIIIIIIIIIHIIIIIIIIHIIIIIIIIIIIIIIIIII
@HWI-D00477:958:H2H7GBCX3:1:1113:6336:81625 1:N:0:CCTAGGTCCTAGGT
AAATCCTTCGCTATTGGGTGAAAGATGCCTCTTCTTTGCATTTATTACGGCTTTTTCTTCACGAGTATTCTAATTGGAATAGTTTTATTACTACAAAAAAATCTATTTCGATTTTTTCAAAAACAAATCCAAGATTATTCTTGTTCCTATATAATTCTTATGCTTGTGAATACGAATCCATCTTACTTTTTCTCCGCAACCAATTTTCTCATTTACGATTAACATCTTCTGGGGTCTTTTTTTGAACGAATTTTTTTCT
+
IIIIIIIIIJJJJJJJJJJJJJJJJJJJJJJJJJJJJJJJJJJJJJJJJJJJJJJJJJJJJJJJJJJJJJJJJJJJJJJJJJJJJJJJJJJJJJJJJJJJJJJJJJJJJJJJJJJJJJJJJJJJJJJJJJJJJJJJJJJJJJJJJJJJJJJJJJJJJJJJJJJJJJJJJJJJJJJJJJJJJJJJJJJJJJJJJJJJJJJJJIHIIIIIIHIIIIIIIHIIIIIIIIIIIIIIIHHCHIHGEIIIIHIIIIIIIIDB?DD
@HWI-D00477:958:H2H7GBCX3:1:1114:11240:46052 1:N:0:CCTAGGTCCTAGGT
AAATCCTTCGCTATTGGGTGAAAGATGCCTCTTCTTTGCATTTATTACGGCTTTTTCTTCACGAGTATTCTAATTGGAATAGTTTTATTACTACAAAAAAATCTATTTCGATTTTTTCAAAAACAAATCCAAGATTATTCTTGTTCCTATATAATTCTTATGCTTGTGAATACGAATCCATCTTACTTTTTCTCCGCAACCAATTTTCTCATTTACGATTAACATCTTCTGGGGTCTTTTTTGAGCGAATATATTTCTATGGAAAAATAAAACATCCTGTAGAAGAAGTCTTTGCTAATGATTTTCCGGCTGCCATCTTATGGTTCTTCAAGG
+
IIIIIIGHIIIIIIIHIIHIHIIIIIEHHIIIIIIIIIIIIIIIIIIIHDHIEHHIIIIIGIIHHIIIIIIIIIIEHHIHHHGJJJJJJJJJJJJJJJJJJJJJJJJJJJJJJJJJJJJJJJJJJJJJJJJJJJJJJJJJJJJJJJJJJJJJJJJJJJJJJJJJJJJJJJJJJJJJJJJJJJJJJJJJJJJJJJJJJJJJJIIIHIIIIIIIIIIIIIIIIHHIHIHHHIHHIIIIIIIIIIIIIIIIIIIHIIIIIIIIIIIIIIIIIIIHHHHHIIIIIIIIIIIIIIIIIIIIIIIHIIIIIIIIIHIIIHIIHHIIIIIIIIIIDDDDD
@HWI-D00477:958:H2H7GBCX3:1:1114:10583:84075 1:N:0:CCTAGGTCCTAGGT
AAATCCTTCGCTATTGGGTGAAAGATGCCTCTTCTTTGCATTTATTACGGCTTTTTCTTCACGAGTATTCTAATTGGAATAGTTTTATTACTACAAAAAAATCTATTTCGATTTTTTCAAAAACAAATCCAAGATTATTCTTGTTCCTATATAATTCTTATGCTTGTGAATACGAATCCATCTTACTTTTTCTCCGCAACCAATTTTCTCATTTACGATTAACATCTTCTGGGGTCTTTTTTGAGCGAATATATTTCTATGGAAAAATAAAACATCCTGTAGAAGAAGTCTTTGCTAATGATTTTCCGGCTATTCGACGGGTCTTCAAGGCCCCTTTCATG
+
IIIIIIIIIIIIIIIIIIIIIIIIIIIIIIIIIIIIIIIIIIIIIIIIIIIIHHIIIIIIIIIIIIIIIIIIIIIGIIIHIHHHIIIIIIIIIIIIIIIIIIIIIIIIIIIIIIIIIIIIIIIIIIIIIIIIIIIIIIJJJJJJJJJJJJJJJJJJJJJJJJJJJJJJJJJJJJJJJJJJJJJJJJJJJJJJJJJJJJJJJIIIIIIIIIIIIIIIIIIIIIIIIIIIIIIIIIIHIIIIIIIIIIIIIIIIIIIIIIIIIIIIIIIIIIIIIIIIIIIIIIIIIHFIIIIIIIIIIIIIIIIIIIIIIIIIIIIIIIIIIIIIIIIIIIIIIIIIIIIII
@HWI-D00477:958:H2H7GBCX3:1:1114:10957:100432 1:N:0:CCTAGGTCCTAGGT
AAATCCTTCGCTATTGGGTGAAAGATGCCTCTTCTTTGCATTTATTACGGCTTTTTCTTCACGAGTATTTTAATTGGAATAGTTTTATTACTACAAAAAAATCTATTTCGATTTTTTCAAAAACAAATCCAAGATTATTCTTGTTCCTATATAATTCTTATGCTTGTGAATACGAATCCATCTTACTTTTTCTCCGCAACCAATTTTCTCATTTTCGATTAACATCTTCTGGGGTCTTTTTTGAGCGAATATATTTCTATGGAAAAATAAAACATCCTGTAGAAGAAGTCTTTGCTAATGATTTTTCGTCTACCTTATCATTCTTCACAGATACTTTCATT
+
CH@CFHH@H@C0E@CGHIHECHHEEHH?GH?F1@ECGHCCHEHH@ECC@0ED<D?<11C@FHHEDE@C@H1FHGI11<<<FHC@C@H11F<@HFHHHIC/<CGHHHHHH1D@@?CC<<@0FEHEEHIH?0<D?GE?FGGJJJJJHJJJJJJJJJJJHJJBJJJJJJJJJJJJJJJJJJJHJJJJJJJJJJJJJJJJJJJJJCEDCCHHG?H?0@FC0<0CD0@<1<110ED<11CG<D<<1/<0<11C1EC<CF@C<1HFCF<C1H@D1D1<1C<<111@@F1?G<1<1C<C<?C<11@FEC<0</0<111<1<<<11<D<11<11D<1<D11HHD1HD1F
@HWI-D00477:958:H2H7GBCX3:1:1115:7820:17911 1:N:0:CCTAGGTCCTAGGT
AAATCCTTCGCTATTGGGTGAAAGATGCCTCTTCTTTGCATTTATTACGGCTTTTTCTTCACGAGTATTCTAATTGGAATAGTTTTATTACTACAAAAAAATCTATTTCGATTTTTTCAAAAACAAATCCAAGATTATTCTTGTTCCTATATAATTCTTATGCTTGTGAATACGAATCCATCTTACTTTTTCTCCGCAACCAATTTTCTCATTTACGATTAACATCTTCTGGGGTCTTTTTTGAGCGAATATATTTCTATGGAAAAATAAAACATCCTGTAGAAGAAGTCTTTGCTAATGATTTTCCGGCAAACCTATGGTTGGTCAAGGAACCTTGCATG
+
IIIIIIIIIIHHIIIHHIIIIIIIIIIIIIIIIIIIIIIIIIIIIIIIIIHHIDHIIIIIIIIHHHIIIIIIHHIIHIIIHIHHIIIIIIIIIIIIIIIIIIHHIIFHHIIIIIIIIIGHHIIIIIIIIHIIIIIIIIJJJJJJJJJJJJJJJJJJJJJJJJJJJJJJJJJJJJJJJJJJJJJJJJJJJJJJJJJJJJJJJJIIIIIHEIIIIIIIHIIIIHIHIIIFIHHHFHIIHHHHHIIIIHIIIIIIIIGIIIHHHGHIIIIHHIHEHGIIIIIIHIIIIHGIHIIIIHEHHHHFC?IHIIHHCHHHEHHGCCIIGIIHHIIHHIIIH?HCIIHEH
@HWI-D00477:958:H2H7GBCX3:1:1115:13255:31662 1:N:0:CCTAGGTCCTAGGT
AAATCCTTCGCTATTGGGTGAAAGATGCCTCTTCTTTGCATTTATTACGGCTTTTTCTTCACGAGTATCCTAATTGGAATAGTTTTATTACTACAAAAAAATCTATTTCGATTTTTTCAAAAACAAATCCAAGATTATTCTTGTTCCTATATAATTCTTATGCTTGTGAATACGAATCCATCTTACTTTTTCTCCGCAACCAATTTTCTCATTTACGATTAACATCTTCTGGAACCTTTCTTGAACGAATCTATTTCTATGGAAAAATCGAACATTTTGTAAAAGTTTTTACTAAGGATTTTCAGGACATTTTATGGTTGTTCAAGGATCCTTTCATG
+
IIIIHIIIIIIIIIIIIIIIIIIIIIIIIIIIIIIIIIIIIIIIIIIIIIIIHHIIIIIIIIIIIIIIIIIIIIIIHIIIIIHIIIIIIIIIIIIIIIIIIIIIIIIIIIIIIIIIIIIIIIIIIIIIHIIIIJJJJJJJJJJJJJJJJJJJJJJJJJJJJJJJJJJJJJJJJJJJJJJJJJJJJJJJJJJJJJJJJJJJJIIIIIIIIIIIHHIIIIIIIIIIIIIIIIIIIIIIIIHHIIIIIIIIIIIIIIIIHIIIIIIIIIIIHIIIIIIIIIIIHGIIIIIIIIIIIIIIIIIIIIIIIIIIIIIIIIIIIIIIIIIIIIIIIIIIIIIIII
@HWI-D00477:958:H2H7GBCX3:1:1115:2888:40797 1:N:0:CCTAGGTCCTAGGT
AAATCCTTCGCTATTGGGTGAAAGATGCCTCTTCTTTGCATTTATTACGGCTTTTTCTTCACGAGTATTCTAATTGGAATAGTTTTATTACTACAAAAAAATCTATTTCGATTTTTTCAAAAACAAATCCAAGATTATTCTTGTTCCTATATAATTCTTATGCTTGTGAATACGAATCCATCTTACTTTTTCTCCGCAACCAATTTTCTCATTTACGATTAACATCTTCTGGGGTCTTTTTTGAGCGAATATATTTCTATGGAAAAATAAAACATCCTGTAGAAGAAGTCTTTGCTAATGATTTTCCGGCTATTCGACGGGTCTTCAAAGATCCTTTCATG
+
GEHIHHEHIHC<GCGGEGC@HECH<CEC1FGHCG1FCDH@@EHEFHFHCHDDHCFGEGEHHHC@CEFCHCHIEGECHHEF@G<<<CGFHE<DFH@HFF@<C<CFHCCCHHCGHE00<FCCCGHIIIHF0<C<CGEHIFJJJJJJJJJJJJJJJJJJJJJJJJJJJIJJJJJJJJJJJJJJJJJJJJJJJJJJJJBJJJJJJJHHCFIIIHHIIIHEF@0G@GHIHFEHIHHHIIHGIHHEEHHHHHGIIHGIHHHHIHECC@HIHEHHHHHCFG@ECECHE?IHHHGIIIHHHFHEH@ECIIIIIIHHCIIIHGHDHE?GHHHHEGHC<?IHEHEECG<CI
@HWI-D00477:958:H2H7GBCX3:1:1115:18049:43788 1:N:0:CCTAGGTCCTAGGT
AAATCCTTCGCTATTGGGTGAAAGATGCCTCTTCTTTGCATTTATTACGGCTTTTTCTTCACGAGTATTCTAATTGGAATAGTTTTATTACTACAAAAAAATCTATTTCGATTTTTTCAAAAACAAATCCAAGATTATTCTTGTTCCTATATAATTCTTATGCTTGTGAATACGAATCCATCTTACTTTTTCTCCGCAACCAATTTTCTCATTTACGATTAACATCTTCTGGGGTCTTTTTTGAGCGAATATATTTCTATGGAAAAATAAAACATCCTGTAGAAGAAGTCTTTGCTAATGATTTTCCGGCTATTCGACGGGTCTTCAAAGATCCTTTCATG
+
IIIIIIIIIIIIIIIIIHIIIIIIIIIIIIIIIIIIIIHIIIIIIIIIIHIIFHIIIIIIIIIIIIIHIIIIIIIGIIIIHHHHIIIIIIIIIIIIHIIIIIIIHIIIIGHIIIIIIIIIHIIIIHIIHEHCHJJJJJJJJJJJJJJJJJJJJJJJJJJJJJJJJJJJJJJJJJJJJJJJJJJJJJJJJJJJJJJJJJJJJIIHIIIIIIIIIIIIIIIIIIIIHIIIIIIFGIIIIIIIIIIIIIIIIIIIIIIIIIIIIIIIIIIIIIIIIIIIIIIIHFIIIIIIIIIHIIIIIIIIIHIIHIIIIIIIHHHHHIIIIGIIIIIHHIIIIIIIIIIGI
@HWI-D00477:958:H2H7GBCX3:1:1115:19292:80859 1:N:0:CCTAGGTCCTAGGT
AAATCCTTCGCTATTGGGTGAAAGATGCCTCTTCTTTGCATTTATTACGGCTTTTTCTTCACGAGTATTCTAATTGGAATAGTTTTATTACTACAAAAAAATCTATTTCGATTTTTTCAAAAACAAATCCAAGATTATTCTTGTTCCTATATAATTCTTATGCTTGTGAATACGAATCCATCTTACTTTTTCTCCGCAACCAATTTTCTCATTTACGATTAACATCTTCTGGGGTCTTTTTTGAGCGAATATATTTCTATGGAAAAATAAAACATCCTGTAGAAGAAGTCTTTGCTAATGATTTTCCGGCCGCCATCTTATGGTTCTTCAAGGATCCTTTTATG
+
IIIIIIIIIIIIIIIIHIIIIIIIIIIIIIIIIIIIIIIIIIIIIIIIIIGIFHIIIIIIIIIIIIIIIIIIIIIHIIIIIIHIIIIIIIIIIIIIIIIIIIHIIIIIIIIIIIIIIIIIIIHIIIIIIHIIHHIIIHIHIJJJJJJJJJJJJJJJJJJJJJJJJJJJJJJJJJJJJJJJJJJJJJJJJJJJJJJJJJJJJHEIIIIIIIIIIHIIIIIHIIIIIIHIIIIIIIIIIIIIIIIIIIIIIIIIIIIIIIIIIIIIIIIIIIIIIIIIIIIIIIIIIIIIHGIIIIIIIIIIIIIIIIIIIIIIIIHHHIIIIIIIIIIIIIIIIIIIIIIIIIII
@HWI-D00477:958:H2H7GBCX3:1:1115:20520:81277 1:N:0:CCAAGGTCCTAGGT
AAATCCTTCGCTATTGGGTGAAAGATGCCTCTTCTTTGCATTTATTACGGCTTTTTCTTCACGAGTATTCTAATTGGAATAGTTTTATTACTACAAAAAAATCTATTTCGATTTTTTCAAAAACAAATCCAAGATTATTCTTGTTCCTATATAATTCTTATGCTTGTGAATACGAATCCATCTTACTTTTTCTCCGCAACCAATTTTCTCATTTACGATTAACATCTTCTGGGGTCTTTTTTGAGCGAATATATTTCTATGGAAAAATAAAACATCCTGTAGAAGAAGTCTTTGCTAATGATTTCCCGGCTATTCGACGGGTCTTCAAAGATCCTTTCATG
+
IIIIIIIIIIIIIIIIIIIIIIIIIIIIIHIIIIIIIIIIIIIIIIIIIIIIEHIIIIIIIIIIIIIHIIIIIHIIHHHHIHHHIIHIIIIIHHIIHIIIIHIIIIIIHIHHIIIIIHHHHIIIIIIIEEHHIIIHIHJJJJJJJJJJJJJJJJJJJJJJJJJJJJJJJJJJJJJJJJJJJJJJJJJJJJJJJJJJJJJJJIIIIIIIIHHIIIIIIIIIIIIIIHIGIGIIGIIIIIIHIIHHGHHIIIIIIIIHIIIIIIIIIIIIIIIIIIHIIIIIIIIIIHGIIIIIIIIIIIIIIIIIIIIIIIIIIIIIIIIIIIIIIIIIIIIIIGIIIIIII
@HWI-D00477:958:H2H7GBCX3:1:1115:9606:93812 1:N:0:CCTAGGTCCTAGGT
AAATCCTTCGCTATTGGGTGAAAGATGCCTCTTCTTTGCATTTATTACGGCTTTTTCTTCACGAGTATTCTAATTGGAATAGTTTTATTACTACAAAAAAATCTATTTCGATTTTTTCAAAAACAAATCCAAGATTATTCTTGTTCCTATATAATTCTTATGCTTGTGAATACGAATCCATCTTACTTTTTCTCCGCAACCAATTTTCTCATTTACGATTAACATCTTCTGGGGTCTCTTTTGAGCGAATATATTTCTATGGAAAAATAAAACATCCTGTAGAAGAAGTCTTTTCTAACGATTTTCCGGCTATCCCATTGTTCTTCCAGGATCCTTTCATG
+
IIIIIIIIIIIIIIIIIIIIIIIIIIIIIIIIIIIIIIIIIIIIIIIIIIIIHHIIIIIIIIIIIIIIIIIIIIIIIHHHHHHIIIIIIIIIIIIIHIIIIIHIIIIIIIIIIIIIIIIIIIIIIIIIIHIHIIIIIJJJJJJJJJJJJJJJJJJJJJJJJJJJJJJJJJJJJJJJJJJJJJJJJJJJJJJJJJJJJJJJJIIIIIIIIIIIIIIIIIIIIHIIIIIIIIIIIIIHE1IIIIIIIIIIIIIIIIIIIIIIIIIIIIIIIIIIIIIIIIIIIIIHHFIIIHIIIIIIIIIIIIIIIIIIIIIIIIIIIIIIIIIIIIIIIIIIGIIIIIIII
@HWI-D00477:958:H2H7GBCX3:1:1116:7594:46392 1:N:0:CCTAGGTCCTAGGT
AAATCCTTCGCTATTGGGTGAAAGATGCCTCTTCTTTGCATTTATTACGGCTTTTTCTTCACGAGTATTCTAATTGGAATAGTTTTATTACTACAAAAAATCTATTTCGATTTTTTCAAAAACAAATCCAAGATTATTCTTGTTCCTATATAATTCTTATGCTTGTGAATACGAATCCATCTTACTTTTTCTCCGCAACCAATTTTCTCATTTACGATTAACATCTTCTGGGGTCTTTTTTGAGCGAATACATTTCTATGAAAAAATAAAATATCCTGTAGAAGAAGTCTTTGCTAATGAT
+
IIIIHHIIIIIIIIIIHIIIIIIIIHIIIIIIIIIIIIIIIIIIIIIIIIIJJJJJJJJJJJJJJJJJJJJJJJJJJJJJJJJJJJJJJJJJJJJJJJJJJJJJJJJJJJJJJJJJJJJJJJJJJJJJJJJJJJJJJJJJJJJJJJJJJJJJJJJJJJJJJJJJJJJJJJJJJJJJJJJJJJJJJJJJJJJJJJJJJJJJJJIIIIIIIIIIIIIIIIIIIIIHIIGIIIIIIIIIIIIIIIIIIIIIIIIIIIIIIIIIIIIIIIIIIIIIIHIIIIHIIIIIIIIIIIHIIIIIDDDDD
@HWI-D00477:958:H2H7GBCX3:1:1116:16682:70197 1:N:0:CCTAGGTCCTAGGT
AAATCCTTCGCTATTGGGTGAAAGATGCCTCTTCTTTGCATTTATTACGGCTTTTTCTTCACGAGTATTCTAATTGGAATAGTTTTATTACTACAAAAAAATCTATTTCGATTTTTTCAAAAACAAATCCAAGATTATTCTTGTTCCTATATAATTCTTATGCTTGTGAATACGAATCCATCTTACTTTTTCTCCGCAACCAATTTTCTCATTTACGATTAACATCTTCTGGGGTCTTTTTTGAGCGAATATATTTCTATGGAAAAATAAAACATCCTGTAGAAGAAGTCTTTGCTAATGATTTTCCGGCTATTCGACGGGTCTTCAAAGATCCTTTCATG
+
IIHIIIIHHIIHIHICHHGGFFHHHIIHIHIHIIIFHHIEHIIIIIIIIHIIIGHHIIIHIIHHHHIHIEHIIIIEHIHIIHGHIIIIIIHIGIIHHIIHDHHHIIIIIIIIIHIIHEFCFHHIEHIJJJJJJJJJJJJJJJJJJJJJJJJJJJJJJJJJJJJJJJJJJJJJJJJJJJJJJJJJJJJJJJJJJJJJJJJJJJHHF@C/EHCIIIHHHHIHIIHHGHEHIHGGEEHHGHHHECEHHHGIHIHFCHHHHIIFIIIHHHHIHHE@D<1HHECEHGHIHEHHHHHHEHIHC<EG@GCF?CHHEHCCCC?@<HGEIHGC<<<@HGEHHG@HHEHGG
@HWI-D00477:958:H2H7GBCX3:1:1116:17727:99586 1:N:0:CCTAGGTCCTAGGT
AAATCCTTCGCTATTGGGTGAAAGATGCCTCTTCTTTGCATTTATTACGGCTTTTTCTTCACGAGTATTCTAATTGGAATAGTTTTATTACTACAAAAAAATCTATTTCGATTTTTTCAAAAACAAATCCAAGATTATTCTTGTTCCTATATAATTCTTATGCTTGTGAATACGAATCCATCTTACTTTTTCTCCGCAACCAATTTTCTCATTTACGATTAACATCTTCTGGGGTCTTTTTTGAGCGAATATATTTCTATGGAAAAATAAAACATCCTGTAGAAGAAGTCTTTGCTAATGATTTTCCGGTCATCCCATGCTTTCTCAAGGATCCTTTCATG
+
IIIIIIIIIIIIIIIHIIIIIIIIGHIIIIIIIIIIIGIIIIIIIIIIIIIHIGHIIIIIHIIIIIIIIIIIIIIEHIIIIIHIIIIIIIIIIIIIIIIIIIIHHIIIIIIIIIIIIIIIIIIIIIIIIHHHHGHIHIJJJJJJJJJJJJJJJJJJJJJJJJJJJJJJJJJJJJJJJJJJJJJJJJJJJJJJJJJJJJJJJJHIIIHEIIIIIHIIIIIIIHIHIIIIIIIIIHIGIIIIIIIHHIHIIIIIIIIIHIIIIIIIIIIIIIIIIIIIIIIIIIIIIHGIIIIIIIIIIIIIIIIIIIIIIIIIIIIIIIHIIIIHIIIHIHHIIIIIIIIII
@HWI-D00477:958:H2H7GBCX3:1:1201:2584:29687 1:N:0:CCTAGGTCCTAGGT
AAATCCTTCGCTATTGGGTGAAAGATGCCTCTTCTTTGCATTTATTACGGCTTTTTCTTCACGAGTATTCTAATTGGAATAGTTTTATTACTACAAAAAAATCTATTTCGATTTTTTCAAAAACAAATCCAAGATTATTCTTGTTCCTATATAATTCTTATGCTTGTGAATACGAATCTATCTTTCTTTTTCTACGTAAACAAGATTCTCATTTACGGTCAACATCCTCTCGGGTCCTTCTTGAGCGAATCCATTTCTATCGAAAAATAGAACATCTTGCAGAAGTCTTTCCTAATTATTTTCAGGTTATCCTTTGGTTGTTGAAGGATCCTTGCACACATTATGTTAGAT
+
IIIIIIHIIIIIIIIIIIIIIIIIIIIIIIIIIIIIIIIHHIIIIIIIIHHIHDEHHIIHHHHIIIIHIHIIIIIIHEHHHHHIIHGIIIIHIIGIIHIHIJJJJJJJJJJJJJJJJJJJJJJJJJJJJJJJJJJJJJJJJJJJJJJJJJJJJJJJJJJJJJJJJJJJJJJJJJJJJJJJJJJJJJJJJJJJJJJJJJJJJJIIIIHIIIIIIHIIIIIIIIIIIIIIIIIIHIHIIIIIIIIIIHHHHHIIIIIIIIIIHHHIIIIHIIIIIIGIIIIIIIHHIIIHIIIIIHIIIIHHIIIIIIHIIHHIIHGIIIIIIIIIHHFH@C1FHEEIHIIIHHHIIIDDDDD
@HWI-D00477:958:H2H7GBCX3:1:1201:9037:39436 1:N:0:CCTAGGTCCTAGGT
AAATCCTTCGCTATTGGGTGAAAGATGCCTCTTCTTTGCATTTATTACGGCTTTTTCTTCACGAGTATTCTAATTGGAATAGTTTTATTACTACAAAAAAATCTATTTCGATTTTTTCAAAAACAAATCCAAGATTATTCTTGTTCCTATATAATTCTTATGCTTGTGAATACGAATCCATCTTACTTTTTCTCCGCAACCAATTTTCTCATTTACGATTAACATCTTCTGGGGTCTTTTTTGAGCGAATATATTTCTATGGAAAAATAAAACATTTTGCCGAAGTCTTTTCTAATGATTTTCCGGTCATCCCATGCTTTCTCAAGGATCCTTTCATG
+
IIIIIIIIIIIIIIIIIIIIIIIIIIHIIIIIIIIIIIIIIIIIIIIIIIIIHIIIIIIIIIIIIIIIIIIIIIIHHDGHHHHIIIIHIIHIIIIIIIIIIHIIIIIIIIHIIIIIIHHIIGIIIIIIIGIIIHIJJJJJJJJJJJJJJJJJJJJJJJJJJJJJJJJJJJJJJJJJJJJJJJJJJJJJJJJJJJJJJJJJJIIIIIIIIIIIIIIGIIIIIIIIIIIIIHIIIIIIIIIIIIIIIIIIIIIIIIIIIIIIIIIIIIIIIIIIIIIIIIIIIIHHIIIIIIIIIIIIIIIIIIHIIIIIIIHIIIIIIIIIIIIIIIIIIHIIIIIIII
@HWI-D00477:958:H2H7GBCX3:1:1201:11691:85421 1:N:0:CCTAGGTCCTAGGT
AAATCCTTCGCTATTGGGTGAAAGATGCCTCTTCTTTGCATTTATTACGGCTTTTTCTTCACGAGTATTCTAATTGGAATAGTTTTATTACTACAAAAAAATCTATTTCGATTTTTTCAAAAACAAATCCAAGATTATTCTTGCTCCTATATAATTCTTATGCTTGTGAATACGAATCCATCTTACTTTTTCTCCGCAACCAATTTTCTCATTTACGATTAACATCTTCTGGGGTCTTTTTTGAGCGAATATATTTCTATGGAAAAATAAAACATCCTGTAGAAGAAGTCCTTGCTAATGATTTTCCGGCTATTCGACGGGTCTTCAAAGATCCTTTCATG
+
IIIIIIIIIIIIIIIIIIIIIIIIIIIIIIIIIIIIIIIIIIIIIIIIIIIIIHHIIIIIIIIIIIIIIIIIIIIIHDDHHHHIIIIIIIIIIIIIIIIIIIIIIIIIIIHIIIIIIIIIIIIIIIIIHIIIIIIIIIJJJJJJJJJJJJJJJJJJJJJJJJJJJJJJJJJJJJJJJJJJJJJJJJJJJJJJJJJJJJJJJJIIIIHIIIIIIIHIIIIIIIIIIIIIIIIIIIHIIIIIIIIIIIIIIIIIIIIIIIIHIIIIIIIIIIIIIIIIIIIIIIIIIHFIIGIIIIIIIIIIIIIIIIIIIIIIIIIIIIIIIIIIIIIIIIIIIIIIIIHIG
@HWI-D00477:958:H2H7GBCX3:1:1201:12151:97465 1:N:0:CCTAGGTCCTAGGT
AAATCCTTCGCTATTGGGTGAAAGATGCCTCTTCTTTGCATTTATTACGGCTTTTTCTTCACGAGTATTCTAATTGGAATAGTTTTATTACTACAAAAAAATCTATTTCGATTTTTTCAAAAACAAATCCAAGATTATTCTTGTTCCTATATAATTCTTATGCTTGTGAATACGAATCCATCTTACTTTTTCTCCGCAACCAATTTTCTCATTTACGATTAACATCTTCTGGGGTCTTTTTTGAGCGAATATATTTCTATGGAAAAATAAAACATCCTGTAGAAGAAGTCTTTGCTAATGATTTTCCGGCTATTCGACGGGTCTTCAAAGATCCTTTCATG
+
IIIIIHIIIIIIIIIIIIIIIIIIIIIIIIIIIIIIIIIIIIIIIIIIIIIIIFHIIIIIIIIHIIIIIIIIIIIHHHHHHHHIIIIIIIIHHIIIIIIIIIIIIIIIIHHIIIIIIIFIIIIIIIIHGIIIIHIIIIJJJJJJJJJJJJJJJJJJJJJJJJJJJJJJJJJJJJJJJJJJJJJJJJJJJJJJJJJJJJJJJJIIIIHIIHIHIIIHIIHIIIHIIIIIIIIIIIIIIIIIIIIIIHIIIIIIIIIIIIIIIIIIIIIIIHIIIIIIIIIIIIIIIHFIIIIIIIIIIIIIIIIIIIIIIIIIIIHIIIIHIIIIIIIIIIIIIIIIIIIII
@HWI-D00477:958:H2H7GBCX3:1:1202:3505:21753 1:N:0:CCTAGGTCCTAGGT
AAATCCTTCGCTATTGGGTGAAAGATGCCTCTTCTTTGCATTTATTACGGCTTTTTCTTCACGAGTATTCTAATTGGAATAGTTTTATTACTACAAAAAAATCTATTTCGATTTTTTCAAAAACAAATCCAAGATTATTCTTGTTCCTATATAATTCTTATGCTTGTGAATACGAATCCATCTTACTTTTTCTCCGCAACCAATTTTCTCATTTACGATTAACATCTTCTGGGGTCTTTTTTGAGCGAATATATTTCCATGGAAAAATAAAACATCCTGTAGAAGAAGTCTTTGCTAATGATTTTCCGGCTATTCGACGGGTCTTCAAAGATCCTTTCATG
+
IIGIIIIIIIHGIHEHHIHIIIGIIIIIIIIIHHIIGHIHIIIIHHIHHHIDHFFFHIIIIIHIDHIIHIHHHIIEGFHHHFGHIGHHIIHIIHEGCHHHHHHIIIIIIIIFHHHIIHCHCCHHIGHEHHFHIIIIHGJJJJJJJHJJJJJJJJJJJJJJJJJJJHJJJJJJJJJJJJJJJJJJJJJJJJJJJBJEJJJJJJCIHHCEHIGIIHIHHIH@HCHGEIIIHEC@D?CEDFC?HDEHDF<?IHHGEEHGIHECC1HG@@IHEHEHGGGIHHEC?CFF1GCHCHHCHEIHF<1EFCCHIHC1HHHGHHF<<F@C1@EHCGEHCC@EFECIIHGF?
@HWI-D00477:958:H2H7GBCX3:1:1202:8993:39353 1:N:0:CCTAGGTCCTAGGT
AAATCCTTCGCTATTGGGTGAAAGATGCCTCTTCTTTGCATTTATTACGGCTTTTTCTTCACGAGTATTCTAATTGGAATAGTTTTATTACTACAAAAAAATCTATTTCGATTTTTTCAAAAACAAATCCAAGATTATTCTTGTTCCTATATAATTCTTATGCTTGTGAATACGAATCCATCTTACTTTTTCTCCGCAACCAATTTTCTCATTTACGATTAACATCTTCTGGGGTCTTTTTTGAGCGAATATATTTCTATGGAAAAATAAAACATCCTGTAGAAGAAGTCTTTGCTAATGATTTTCCGGCTGCCATCTTATGGTTCTTCAAGG
+
IIEHHIIEGHIHIHHIIHIIHIIIIIIIHGIIIIIIIHIEHIIIIIGIEEHHFHHHEHHHHIHHIHHHIHHHIHHECEHHHCEJJJJJJJJJJJJJJJJJJJJJJJJJJJJJJJJJJJJJJJJJJJJJJJJJJJJJJJJJJJJJJJJJJJJJJJJJJJJJJJJJJJJJJJJJJJJJJJJJJJJJJJJJJJJJJJJJJJJJJHHHIIHHHIIHEHIGHIIIIIIIIIIIHHHDCHHHIIIIIIIHIIIIHIIIHHIIIIIIHEIGIIIIHHHIHHEIIIHHHHHHIIIHEGHIHIIHIIGIIIHIIIHHHHGIIIIIHIIIHHIIHHFFBDDBA
@HWI-D00477:958:H2H7GBCX3:1:1202:5139:46065 1:N:0:CCTAGGTCCTAGGT
AAATCCTTCGCTATTGGGTGAAAGATGCCTCTTCTTTGCATTTATTACGGCTTTTTCTTCACGAGTATTCTAATTGGAATAGTTTTATTACTACAAAAAAATCTATTTCGATTTTTTCAAAAACAAATCCAAGATTATTCTTGTTCCTATATAATTCTTATGCTTGTGAATACGAATCCATCTTACTTTTTCTCCGCAACCAATTTTCTCATTTACGATTAACATCTTCTGGGGTCTTTTTTGAGCGAATATATTTCTATGGAAAAATAAAACATCCTGTAGAAGAAGTCTTTGCTAAAGATTTTCAAGGCAATCTATGGTTGTTCAAGGATCCTTTCATG
+
IIIIHHHHHIIIIHIIHIIIIIHIIIIIIHIIIGHIIIHIIIIIIIIIIIGICHHIIHIHEHIIHH@GHCGHHIIHHCEHHHIIIHIIIHIIIHIIIHHIIHHHHHHIEHEHHIIHHGHIIIHIIIIHIIIIHHIHIEJJJJJJJJJJJJJJJJJJJJJJJJJJJJJJJJJJJJJJJJJJJJJJJJJJJJJJJJJJJJJJJCD0EC@D000<@HGEEFHEHC@GCG@G=@HEHFE</HHHEC<0@CIHEHHGCHH?HHFFEHIHEGEHIHHFF@HHF?HHHHG@EHDF11IHHEED<11GECEEC<<FC<11CEEHHGHG@G<<D1EFG<@1?HFHHEFII
@HWI-D00477:958:H2H7GBCX3:1:1202:3649:71715 1:N:0:CCTAGGTCCTAGGT
AAATCCTTCGCTATTGGGTGAAAGATGCCTCTTCTTTGCATTTATTACGGCTTTTTCTTCACGAGTATTCTAATTGGAATAGTTTTATTACTACAAAAAAATCTATTTCGATTTTTTCAAAAACAAATCCAAGATTATTCTTGTTCCTATATAATTCTCATGTATGTGAATACGAATCCATTTTACTTTTT
+
JJJJJJJJJJJJJJJJJJIJJJJJJJJHJJFJJJEJJJJJJJJJJJJJJBFJJEJJJJJJJJJJJJJJJJJJJJJJJJJJJJJJJJJJJJJJJJJJJJJJJJJJJJJJJJJJJJJJJJHJJJJJJJJJJJJJJJJJJHJJJJJJJJJJJJJJJJJJJJJJJJJJJJJJHJJJJJJJJJJJJJJJJJJJGJJ
@HWI-D00477:958:H2H7GBCX3:1:1202:13649:85680 1:N:0:CCTAGGTCCTAGGT
AAATCCTTCGCTATTGGGTGAAAGATGCCTCTTCTTTGCATTTATTACGGCTTTTTCTTCACGAGTATTCTAATTGGAATAGTTTTATTACTACAAAAAAATCTATTTCGATTTTTTCAAAAACAAATCCAAGATTATTCTTGTTCCTATATAATTCTTATGTATGTGAATACGAATCTATTTTCGTCTTTCTACGTAACCAATCTTCTCATTTACGATCAACATCTTCTGGAGCTCTTCTTGAACGAATCTATTTCTATGGAAAAATAGAACGTCTTGTAGACGTCTT
+
IIIIIIIIIIIIIIIIIIIIIIIIIIIIIIIIIIIIIIIJJJJJJJJJJJJJJJJJJJJJJJJJJJJJJJJJJJJJJJJJJJJJJJJJJJJJJJJJJJJJJJJJJJJJJJJJJJJJJJJJJJJJJJJJJJJJJJJJJJJJJJJJJJJJJJJJJJJJJJJJJJJJJJJJJJJJJJJJJJJJJJJJJJJJJJJJJJJJJJJJJIIIIIIIIIIIIIIIIIIIIIIIIIIIIIIIIIIIIIIIIIIIIIIIIIIIIIIIIIIIIIIIIIIIIIIIIIIIIIIIIIIIDDDDD
@HWI-D00477:958:H2H7GBCX3:1:1203:15798:28399 1:N:0:CCTAGGTCCTAGGT
AAATCCTTCGCTATTGGGTGAAAGATGCCTCTTCTTTGCATTTATTACGGCTTTTTCTTCACGAGTATTCTAATTGGAATAGTTTTATTACTACAAAAAAATCTATTTCGATTTTTTCAAAAACAAATCCAAGATTATTCTTGCTCCTATATAATTCTTATGCTTGTGAATACGAATCCATCTTCGTCTTTCTCCGTAACCATTCTTCTCATTTACGATCAACATCTTCTGGAACCTTTCTTGGGCTAAGGCTTTTCAGG
+
IIIIIIIIIIJJJJJJJJJJJJJJJJJJJJJJJJJJJJJJJJJJJJJJJJJJJJJJJJJJJJJJJJJJJJJJJJJJJJJJJJJJJJJJJJJJJJJJJJJJJJJJJJJJJJJJJJJJJJJJJJJJJJJJJJJJJJJJJJJJJJJJJJJJJJJJJJJJJJJJJJJJJJJJJJJJJJJJJJJJJJJJJJJJJJJJJJJJJJJJJC@HEC@EC@DCEE@GF<1HEG1G1CHGIIIIIHHD<1HHEFGC<1G@HHHGHIHD@D@?
@HWI-D00477:958:H2H7GBCX3:1:1203:2782:48755 1:N:0:CCTAGGTCCTAGGT
AAATCCTTCGCTATTGGGTGAAAGATGCCTCTTCTTAGCATTTATTACGGCTTTTTCTTCACGAGTATTCTAATTGGAATAGTTTTATTACTACAAAAAAATCTATTTCGATTTTTTCAAAAACAAATCCAAGATTATTCTTGTTCCTATATAATTCTTATGCTTGTGAATACGAATCCATCTTACTTTTTCTCCGCAACCAATTTTCTCATTTACGATTAACATCTTCTGGGGTCTTTTTTGAGCGAATATATTTCTATGGAAAAATAAAACATCCTGTAGAAGAAGTCTTTGCTAATGATTTTCCGGCTATTCGACGGGTCTTCAAAGATCCTTTCATG
+
IIIIIIIIIIIIIIIIIIIIIIIIIIIIIIIIIIIIIIIIIIIIIIIIIHIIIHIIIIIHIIIIIIIIIIIIIIIEEHHHIEHIIIHIIHIIIIHIIHHIIIIIIIIIIIIIIIIIIIHHHIIGHIIHEHHJJJJJJJJJJJJJJJJJJJJJJJJJJJJJJJJJJJJJJJJJJJJJJJJJJJJJJJJJJJJJJJJJJJJJJJIIIIHEIHIHIIIHHIIIIIIIIIIHHHHHFIIHIIIIIIIHGGIIIIIIIIIGHIIHIIIIIIIIIIIIHIIIIIHGIIIIIIIIIIIIIIIIIIIIIIIIIIIIIIIIIIIIIIIIIIHIIIIIIIIIIIIIHIIII
@HWI-D00477:958:H2H7GBCX3:1:1203:4510:58407 1:N:0:CCTAGGTCCTAGGT
AAATCCTTCGCTATTGGGTGAAAGATGCCTCTTCTTTGCATTTATTACGGCTTTTTCTTCACGAGTATTCTAATTGGAATAGTTTTATTACTACAAAAAAATCTATTTCGATTTTTTCAAAAACAAATCCAAGATTATTCTTGTTCCTATATAATTCTTATGCTTGTGAATACGAATCCATCTTACTTTTTCTCCGCAACCAATTTTCTCATTTACGATTAACATCTTCTGGGGTCTTTTTTGAGCGAATATATTTCTATGGAAAAAAAATATCCTGTAGAAGAAGTCTTCGTTAATGATTTTACGGCCGCCATCTTATGGTTCTTCAAGGATCCTTTTATG
+
IIIIIIIIIIIIIIIIIIIIIIIIIIIIIIIIIIIIIIIIIIIIIIIIIIIIIIIIIIIIIIIIIIIIIIIIIIIIHIIIIIIIIIIIIIIIIHIIIIIIIIIIIIIIGHIIIIIIIHIIIIIIIIIIGIIIIIIIHIIJJJJJJJJJJJJJJJJJJJJJJJJJJJJJJJJJJJJJJJJJJJJJJJJJJJJJJJJJJJJJJIIIIIHIIIIIIIIIIIIIIIIIHIHGIIGIIIIIIIIIIIIIIIIIIIIIIIIIIIIIIIIIIIIIIIIIIIIIIIIIIIIIIIHHIIIIIIIIIIIIIIIIIIIIIIIIIIIIIIIIIIIIIIIIIIHIIIIIIIIIII
@HWI-D00477:958:H2H7GBCX3:1:1203:6837:60453 1:N:0:CCTAGGTCCTAGGT
AAATCCTTCGCTATTGGGTGAAAGATGCCTCTTCTTTGCATTTATTACGGCTTTTTCTTCACGAGTATTCTAATTGGAATAGTTTTATTACTACAAAAAAATCTATTTCGATTTTTTCAAAAACAAATCCAAGATTATTCTTGTTCCTATATAATTCTTATGCTTGTGAATACGAATCCATCTTACTTTTTCTCCGCAACCAATTTTCTCATTTACGATTAACATCTTCTGGGGTCTTTTTTGAGCGAATATATTACTATGGAAAAATAAAACATCCTGTAGAAGAAGTCTTTGCTAATGATTTTCCGGCTATTCGACGGGTCTTCAAAGATCCTTTCATG
+
IIIHIIHIIIIIIIIIHIIFHIHFGHHIIIIHIIGIHIIHEHHHGHIIIIIIIHEHHIIIIIIIIHEGHHIIIIIIGHIIIHHIIHIIHIEHIHIIIIIDHIIIIIHHHIIGHIHHIIIHIFIHIIIIIIIIHHIEEHJJJJJJJJJJJJJJJJJJJJJJJJJJJJJJJJJJJJJJJJJJJJJJJJJJJJJJJJJJJJJJJIIIIIHHHEIIIIHIIIIIIIIIIIIIIHHIHHIIHHIIIHIIHHHEIGIIIIIIHIIIIIHHHHIHHIHHHFCEGIIIHIHGHHHIIIIIHHEIIIIHEHHHC??IHIHIIIIIHDIHHEHIHGIIHFIHH@HEE?GC@
@HWI-D00477:958:H2H7GBCX3:1:1203:3817:80992 1:N:0:CCTAGGTCCTAGGT
AAATCCTTCGCTATTGGGTGAAAGATGCCTCTTCTTTGCATTTATTACGGCTTTTTCTTCACGAGTATTCTAATTGGAATAGTTTTATTACTACAAAAAAATCTATTTCGATTTTTTCAAAAACAAATCCAAGATTATTCTTGTTCCTATATAATTCTTATGCTTGTGAATACGAATCCATCTTACTTTTTCTCCGCAACCAATTTTCTCATTTACGATTAACATCTTCTGGGGTCTTTTTTGAGCGAATATATTTCTATGGAAAAATAAAACATCCTGTAGAAGAAGTCTTTGCTAATGATTTTCCGGCTATTCGACGGGTCTTCAAAGATCCTTTCATG
+
IIIIIIIIIIIIIIIIIIIIIIHIIIIHHIIIIHIIIIIIIIIIIIIIIIIIFHIIIIIHIIHIIIIIIIIHIIGIIIIFHIIHHHIIIIHHIIHIIIEHHEEHHHIHHIGHHIIIIGHIIHIHIIIICEHHEEHHIJJJJJJJJ1JJJJJJJJJJJJJJJJJJJJJJJJJJJJJJJJJJJJJJJJJJJJJJJJJJJJJJJHIIIHHEHHIIIIIIIIHIHEHGHIHGHIIHHHHHHIHHIHGHEGIIIIIIIIIIIIHGIIIIIIIIIIIIIIGIHIIHIIIHHGIIIIIIIIHIGIIHIIIIIIIHIIIIIIIIIIIIIIHIIIIIIIIIIIIIIIIHI
@HWI-D00477:958:H2H7GBCX3:1:1203:6896:81031 1:N:0:CCTAGGTCCTAGGT
AAATCCTTCGCTATTGGGTGAAAGATGCCTCTTCTTTGCATTTATTACGGCTTTTTCTTCACGAGTATTCTAATTGGAATAGTTTTATTACTACAAAAAAATCTATTTCGATTTTTTCAAAAACAAATCCAAGATTATTCTTGTTCCTATATAATTCTTATGCTTGTGAATACGAATCCATCTTACTTTTTCTCCGCAACCAATTTTCTCATTTACGATTAACATCTTCTGGAACTCTTTTTGAACGAATATATTTCTATGGAAAACTAAAACATCTTGTAGAAGCCTTTGCTAATGCTTTTCAGACCCTCCTATGGT
+
IIIIIIIIIIIHIIIIIIIIGIIIIIIIIIIIIIIIIHIIIIIIIIIIHHHIIHHIIIIIIIIIIIIIJJJJJJJJJJJJJJJJJJJJJJJJJJJJJJJJJJJJJJJJJJJJJJJJJJJJJJJJJJJJJJJJJJJJJJJJJJJJJJJJJJJJJJJJJJJJJJJJJJJJJJJJJJJJJJJJJJJJJJJJJJJJJJJJJJJJJJIIIIIIIIIIIIIHGIIIIIIHIIIIIHIIIIIIIIIIIIIIIIIIIIIIIIIIIIIIIIIIIIIHIGIHIIIIIIIIIIIIIIIIIIIIIHHEIIHIIHIIHHIIIIIIIDDDDD
@HWI-D00477:958:H2H7GBCX3:1:1203:15746:83926 1:N:0:CCTAGGTCCTAGGT
AAATCCTTCGCTATTGGGTGAAAGATGCCTCTTCTTTGCATTTATTACGGCTTTTTCTTCACGAGTATTCTAATTGGAATAGTTTTATTACTACAAAAAAATCTATTTCGATTTTTTCAAAAACAAATCCAAGATTATTCTTGTTCCTATATAATTCTTATGCTTGTGAATACGAATCCATCTTACTTTTTCTCCGCAACCAATTTTCTCATTTACGATTAACATCTTCTGGGGTCTTTTTTGAGCGAATATATTTCTATGGAAAAATAAAACATCCTGTAGAAGAAGTCTTTGCTAATGATTTTCCGGCTATTCGACGGGTCTTCAAAGATCCTTTCATG
+
IIIIIIIIIIIIIIIIIIIIIHIIIIIIIIIIIIIIIIIIIIIIIIIIIIIIHIIIIIIIIIIIIIIIIIIIIIIHIIIIIIIIIIIIIIIIIIIIIIIIIIIIIIIIIIIIIIIIIGIIIIIIIIIIHIIIIIIIIIJJJJJJJJJJJJJJJJJJJJJJJJJJJJJJJJJJJJJJJJJJJJJJJJJJJJJJJJJJJJJJJIIIIIGIIIIIIIIIIIIIIIIIIIIIHIIIIIIIIIIHIIHIIHIIIIIIIIIIIIIIIIIIIIIIIIIIIIIIIIIIIIIIIIHIIIIIIIIIIIIIIIIIIIIIIIIIIIIIIIIIIIIIIIIIIIIIIIIIIIIII
@HWI-D00477:958:H2H7GBCX3:1:1203:14217:93716 1:N:0:CCTAGGTCCTAGGT
AAATCCTTCGCTATTGGGTGAAAGATGCCTCTTCTTTGCATTTATTACGGCTTTTTCTTCACGAGTATTCTAATTGGAATAGTTTTATTACTACAAAAAAATCTATTTCGATTTTTTCAAAAACAAATCCAAGATTATTCTTGTTCCTATATAATTCTTATGCTTGTGAATACGAATCCATCTTACTTTTTCTCCGCAACCAATTTTCTCATTTACGATTAACATCTTCTGGGGTCTTTTTTGAGCGAATATATTTCTATGGAAGAATAAAACATCCTGTAGAAGAAGTCTTTGCTAATGATTTTCCGGCTATTCGACGGGTCTTCAAAGATCCTTTCATG
+
IIIIIIIIIIIIIIIIIIIIIIIIIIIIIIIIIIIIIIIHIIIIIIIIIIIIIGHHIIIIIIIIIIIIIIIIHIIGIHHIIFHHIIIIIIIIIIIIIHIIIIHIHIIHIIIHIIIIIFHHIIIIIIIHHHIIHIIHIGJJJJJJJJJJJJJJJJJJJJJJJJJJJJJJJJJJJJJJJJJJJJJJJJJJJJJJJJJJJJJJJJIIIIIIIHIIHIIIIIIIIIIIIIIIHHHIHIIGHIIIIIIIIIIIIIIIIIIIIIIIIIIHIIIIIIIIIIHIIIIIIIIIIHFIIIIIIIIIIIIIIIIIIHIIHIIIIIIIIIIIIHHIIIIHIIIIIIIIIIIII
@HWI-D00477:958:H2H7GBCX3:1:1203:8614:97284 1:N:0:CCTAGGTCCTAGGT
AAATCCTTCGCTATTGGGTGAAAGATGCCTCTTCTTTGCATTTATTACGGCTTTTTCTTCACGAGTATTCTAATTGGAATAGTTTTATTACTACAAAAAAATCTATTTCGATTTTTTCAAAAACAAATCCACGATTATTCTTGTTCCTATATAATTCTTATGCTTGTGAATACGAATCCATCTTACTTTTTCTCCGCAACCAATTTTCTCATTTACGATTAACATCTTCTGGGGTCTTTTTTGAGCGAATATATTTCTATGGAAAAATAAAACATCCTGTAGAAGAAGTCTTTGCTAATGATTTTCCGGCCACCTTATGGTTCTTCAAGGATCCTTTTATA
+
HIIIIIIIIIIIHHIIHIIIGHHIIIIIIIIIIIIIIHIIIIIIIIIIHHHHEHIIIHHIHIIIIIIIIIIIHHHHEDGHHHHIHIIIIIIIIIIIHHIIHGHHIIIHIIIIHIIIIEHIIHHHHHHHHEHIHHHHIIJJJJJJJJJJJJJJJJJJJJJJJJJJJJJJJJJJJJJJJJJJJJJJJJJJJJJJJJJJJJJJJHHEHHHHHHHCIHHHIHHHIIHHEIHEHHHCCIIIIHFHG?HHFHHIIIIIIHHFHHF@EIIIIIHHIHHHIHHCHHHHIIHHHDDHHHIHGIIHHIHIIHIHIIHFIIHHIHGIIIIIHEHFHHHEEHH@HFHEIIIHI
@HWI-D00477:958:H2H7GBCX3:1:1204:16014:15324 1:N:0:CCTAGGTCCTAGGT
AAATCCTTCGCTATTGGGTGAAAGATGCCTCTTCTTTGCATTTATTACGGCTTTTTCTTCACGAGTATTCTAATTGGAATAGTTTTATTACTACAAAAAAATCTATTTCGATTTTTTCAAAAACAAATCCAAGATTATTCTTGTTCCTATATAATTCTTATGCTTGTGAATACGAATCCATCTTACTTTTTCTCCGCAACCAATTTTCTCATTTACGATTAACATCTTCTGGGGTCTTTTTTGAGCGAATATATTTCTATGGAAAAATAAAACATCCTGTAGAAGAAGTCTTTGCTAATGATTTTCCGGCTATTCGACGGGTCTTCAAAGATCCTTTCATG
+
IHIIIHIIIIIHC@HFHHHHIFHH@G@FHIIHHHFFHHIIIHIHHIIHGGHHCHIIHHHEHIHGHIHFHCFEHIHIEEHHGF<GHIIHHGIHHIIIIIHDHHHGGHEEHIII@GCHHCHFHHHH?HE?EHHH@HHH@JJ:JJJJJJBJJJJJJHJJJJCHJJJDJDCJJJJJJ1JJJJ;JJJJJJJJJJJJJJ7C</C/EEIIHHHF/EHCHFGF<C@EHF<<0F@@00<D00E@0<1EC1CC0EHCGF?EEHEEHEEG@GC<C<FCCHC1<?CHEC1F?CEHF<<CFCEG@EHIHE@C1@?DFHDIHG1HEHDHD</<CCF1<?HHEHGHF?IHHHGC?F
@HWI-D00477:958:H2H7GBCX3:1:1204:11591:37696 1:N:0:CCTAGGTCCTAGGT
AAATCCTTCGCTATTGGGTGAAAGATGCCTCTTCTTTGCATTTATTACGGCTTTTTCTTCACGAGTATTCTAATTGGAATAGTTTTATTACTACAAAAAAATCTATTTCGATTTTTTCAAAAACAAATCCAAGATTATTCTTGTTCCTATATAATTCTTATGCTTGTGAATACGAATCCATCTTACTTTTTCTCCGCAACCAATTTTCTCATTTACGATTAACATCTTCTGGGGTCTTTTTTGAGCGAATATATTTCTATGGAAAAATAAAACATCCTGTAGAAGAAGTCTTTGCTAATGATTTTCCGGCTATTCGACGGGTCTTCAAAGATCCTTTCATG
+
IHIIIIIIIIIIIIIIIIIIIIIIIIIIIIIIIIIIIIIIIIIIIIIIIIIIIHIIIIIIIIIIIIIIIIIIIIGHIIIIIIHIIIIIIIIIIIIHIIIIIIIIIIIIIIIHIIIIIIIIIIIIIIIIIGHIIIIIIIJJJJJJJJJJJJJJJJJJJJJJJJJJJJJJJJJJJJJJJJJJJJJJJJJJJJJJJJJJJJJJJJIIIIIIIIIIIIIIIIIIIIIIHIIIIIIIHIIIIIIIIIIIIIIIIIIIIIIIIIIIIIIIIIIIIIIIIIIIIIIIIIIIIHFIIIIIIIIIIIIIIIIIIIIIIIIIIIIIIIIIIIIIIIIIIIIIIIHIIHIII
@HWI-D00477:958:H2H7GBCX3:1:1204:16254:62451 1:N:0:CCTAGGTCCTAGGT
AAATCCTTCGCTATTGGGTGAAAGATGCCTCTTCTTTGTATTTATTACGGCTTTTTCTTCACGAGTATTCTAATTGGAATAGTTTTATTACTACAAAAAAATCTATTTCGATTTTTTCAAAAACAAATCCAAGATTATTCTTGTTCCTATATAATTCTTATGCTTGTGAATACGAATCCATCTTACTTTTTCTCCGCAACCAATTTTCTCATTTACGATTAACATCTTCTGGGGTCTTTTTTGAGCGAATATATTTCTATGGAAAAATAAAACATCCTGCAGAAGAAGTCTTTGCTAATGATTTTCCGGCTATCCCATTGTTCTTCCAGGATCCTTTCATG
+
IIIIIIIIIIIIIIIIIIIIIIIIIHHIIIIIIIIIIIIIIIIIIIIIIIIIHHIIIIIIIIIHIIIIIIIIIIIIIHGHHHHIIIIIIIIIIIIIIIIIIIIIIIIIIIIIIIIIIIIHIIIIIIIIIIIIIGIIIIJJJJJJJJJJJJJJJJJJJJJJJJJJJJJJJJJJJJJJJJJJJJJJJJJJJJJJJJJJJJJJJIIIIIHIGIIIIIIHHHHIIHIIIIIIIIIHHIIIHIIIIIHHHIIIIIIIIIIIIIIIIIIIIIIIIIIHEGIIIIIIIHHHIHEHIIIIIHIIIIHHHIIIIIIIIIIIIIIIIIIHIIIHIIIIIIGIIIIHHHHII
@HWI-D00477:958:H2H7GBCX3:1:1204:10277:76980 1:N:0:CCTAGGTCCTAGGT
AAATCCTTCGCTATTGGGTGAAAGATGCCTCTTCTTTGCATTTATTACGGCTTTTTCTTCACGAGTATTCTAATTGGAATAGTTTTATTACTACAAAAAAATCTATTTCGATTTTTTCAAAAACAAATCCAAGATTATTCTTGTTCCTATATAATTCTTATGCTTGTGAATACGAATCCATCTTACTTTTTCTCCGCAACCAATTTTCTCATTTACGATTAACATCTTCTGGGGTCTTTTTTGAGCGAATATATTTCTATGGAAAAATAAAACATCCTGTAGAAGAAGTCTTTGCTAATGATTTTCCGGCTATTCGACGGGTCTTCAAAGATCCTTTCATG
+
HHIIIIIIIIIIIIIIIIIIIIGHIIIIIIIGIIIIHIIIIIIIIIIIHGHIFHIHIIIIIIHHIIIIIIIGIIIEHFHHHHHHHIIIIIGIIIIHHHIHIIIIIIIIIIIIIIIIIHHHIHIHIIIIIIIHIIIIIIJJJJJJJJJJJJJJJJJJJJJJJJJJJJJJJJJJJJJJJJJJJJJJJJJJJJJJJJJJJJJJJHIHIIIIIIIIIIIGIIIIIIIIIIIGIIIIHIIHIIIIHIIHIHHCIIIIIIIIIIIIIIIIIIIIIIIHHIHIIIIIIIHHEGGIIIIIHFHHFHGHIIIIIGIIIIIIIIIIIIIIIHHFIIIHIIHHIIIHIIIII
@HWI-D00477:958:H2H7GBCX3:1:1204:10824:99425 1:N:0:CCTAGGTCCTAGGT
AAATCCTTCGCTATTGGGTGAAAGATGCCTCTTCTTTGCATTTATTACGGCTTTTTCTTCACGAGTATTCTAATTGGAATAGTTTTATTACTACAAAAAAATCTATTTCGATTTTTTCAAAAACAAATCCAAGATTATTCTTGTTCCTATATAATTCTTATGCTTGTGAATACGAATCCATCTTACTTTTTCTCCGCAACCAATTTTCTCATTTACGATTAACATCTTCTGGGGTCTTTTTTGAGCGAATATATTTCTATGGAAAAATAAAACATCCTGTAGAAGAAGTCTTTGCTAATGATTTTCCGGCTATTCGACGGGTCTTCAAAGATCCTTTCATG
+
IIHIIGIIHIIIIHIIHGHIHHHIHICCCHEHHHIIHHHEICHIHHFIHFHICDGFHHHGE?CEDHFHEHGHHHIGHEGFGEHHIIGHHIHHHEEHHIIIIIIIIH?HHHIIGIHFH0<FFH?EHIIIEEHHHHHICHJJJJJJJJJJJJJJJJJJJJJJJJJJJJJJJJJJJJJJJJJJJJJJJJJJJJJJJJJJJJJJJJIIIIIIHIHIIHHHHHHHHDF@IHIHECEGEHEE?C@C@?C0DHHEFHFEECE@E@CHDHHEEHHHEGCHHHHIHHIHFC<1GC<H?HF1C<FFECD1FGCHDHHHCCCE@DHEHE@?HHEHGEF<1D1<EECEGF1GE
@HWI-D00477:958:H2H7GBCX3:1:1205:12637:14863 1:N:0:CCTAGGTCCTAGGT
AAATCCTTCGCTATTGGGTGAAAGATGCCTCTTCTTTGCATTTATTACGGCTTTTTCTTCACGAGTATTCTAATTGGAATAGTTTTATTACTACAAAAAAATCTATTTCGATTTTTTCAAAAACAAATCCAAGATTATTCTTGTTCCTATATAATTCTTATGCTTGTGAATACGAATCCATCTTACTTTTTCTCCGCAACCAATTTTCTCATTTACGATTAACATCTTCTGGGGTCTTTTTTGAGCGAATATATTTCTATGGAAAAATAAAACATCCTGTAGAAGAAGTCTTTGCTAATGATTTTCCGGCTATTCGACGGGTCTTCAAAGATCCTTTCATG
+
?CGHGHGHHHHHEHHHGEGFCHGFHIIIGIGEHFH?FHHHGEHHHIGHCDHHD<F1<FCFHHDCCHHIIIHGIHGHE@GHE@<GHHG@EHE?G1F@F@GC?11FEHIHGCFHEECCHGEHCHHCEHHHHEGHCHCCD<JJJJJJJJJJJJJJJJJJJJJJJJJJJJJJJJJJJJJJJJJJJJJJJJJJJJJJJJJJJJJJJHEIGIIHEIHHHGCHHHG@ECHEHHGEHEGD<@0@HHFEHCHEEEHFHFGHHHEHHHIIGIIIGIHHEHGCEF1?1E?HHHG?@F@D1GC@HHFF<@HF<1?HHHHCHF<F?E?CD/F@@CC@E?EF<1CC1FHEFFC1H
@HWI-D00477:958:H2H7GBCX3:1:1205:20536:32603 1:N:0:CCTAGGTCCTAGGT
AAACCCTTCGCTATTGGGTGAAAGACGCCTCTTCTTTGCATTTATTACGACTCTTTCTTCACGAGTATTATAATTGGAATAGTCTTATTACTTCAAATAATTTTTTTTTTTCAAAAAGTAATCCACGATTATTCTTACTCCTATATAATTCTCATGTATGTGAATACGAATTCATCTTACTTTTTCTTCGTAATCAATCTTCTCATTTACAATTAACCTCTTCTGGGATCTTTTTTGAGCGAATACATTTCTATGAAAAAATAAAATATCCTGTAGAAGAAGTCTTTGCTAATGATTTTCCGGCCTCCATCTTATGGTTCTTCAAGGATCCTTTTATG
+
IIIIIIIIIIIIIIIIIIIIIIIIIIIIIIIIIIIIIIIIIIIIIIIIIIIIEHIIIIIIIIIIIIIIIIIIIIIIIIIIIIIIIIIIIIIIIIIIIIIIHIIIIIIIIIIFEHEHH=CGEHEEHHIHHHEHHCGJJJJCJJJJJJJJJJJJJJJJJJJJJJJJJJJJJJJJJJJJJJJJJJJJJJJJJJJJJJJJJJJJJHIIIHGIIGIIIIIIIGIIIIIHHHHIIIIIIIIIIIIIIIIIIHIIIIHIIIIIIIIIIIIIIIIIIIIIIIIIIIIIIIHGIIIIIIIIIIIIIIIIIIIIIIIIIHIIIIIIIIIIIIIHIIIIIIIIIIIIII
@HWI-D00477:958:H2H7GBCX3:1:1205:12902:34215 1:N:0:CCTAGGTCCTAGGT
AAACCCTTCACTGCTGGATACAAGATGCCCCCTCTTTGCATTTATTGCGATTCTTTCTCCACGAGTATCGTAATTCGAATAGTCTCATTACTCCAAAGAAATCCATTTCTCTTTTTTCAAAAGAGAATCAAAGATTCTTCTTGTTCCTATATAATTCTCATGTATATGAATGTGAATCCGTATTAGTGTTTCTCCGTAAACAATCTTCTCATTTACGATCAACATCCTCTGGAACTTTTCTTGAGCGAACACATTTCTATGGAAAAATAGAACATCTTGTAGTAGTGCTTCGTAATGATTTTCAGAAGACCCTATGGTTGTTCAAGGACCCTCTCATG
+
HHHEHIIIIIIHIIHHHHHHHGHIGHIIIH@EHEHHEHHE@GHHHEHFHHHIEDGH@GE?FEHHHEGHH0FCGHFECEHHHHH?HHHHEHIIGHHHII?G@EHE?FGGEHHH@GHIIIHGFEHFHHHECEHHIEHJJJJJJJJJJJJJJJJJJJJJJJGJJJJJJJJJJJJJJJJJJJJJJJJJJJJJJJJJJJJJJJJJJJIIIIIIIHGIHHHCEHIHIHHHHH@FGC<1D<1@HHHD</CG<0<1HHFHHHIHD<<1<<C@@CHHGCD<@FHC<11F<1<<11EC?HG@@D1D11?HCEHF1G?GFCF1F<<0@G<11C1D111<0GFC?@HCC@
@HWI-D00477:958:H2H7GBCX3:1:1205:17453:48603 1:N:0:CCTAGGTCCTAGGT
AAATCCTTCGCTATTGGGTGAAAGATGCCTCTTCTTTGCATTTATTACGGCTTTTTCTTCACGAGTATTCTAATTGGAATAGTTTTATTACTACAAAAAAATCTATTTCGATTTTTTCAAAAACAAATCCAAGATTATTCTTGTTCCTATATAATTCTTATGCTTGTGAATACGAATCCATCTTACTTTTTCTCCGCAACCAATTTTCTCATTTACGATTAACATCTTCTGGGGTCTTTTTTGAGCGAATATATTTCTATGGAAAAATAAAACATCCTGTAGAAGAAGTCTTTGCTAATGATTTTCAGACCCTCCTATGGTTGCTCAAAGATCCTTTCATG
+
IIIIGEHIIIHIIIIIHHIHHIHHIIIIHIIHIIIIHIIIIHIIIHIIIIIIEHHHIIIIIIIIGHGHEEHEHIIHGHHHIIEHGHHIIIIHFCHEHHHGHECCGHHHIC?FHEHEHEHHHICGFHHIHHHH@GCGHIJJJJJJJJJJJJJJJJJJJJJJJJJJJJJJHJJJJJJJIHIJJJJJJJJJJJJJJJFAJJJJJHFHHHC@GFCEHHHFHEFGGGFHIHHEEE@EEGEEDIGIIIIHHIHGHHEHIHHFEIHIHHHIIHHHHEHHIIIHHHHHEHG@HHHFHHIIIHIIHIHHFEHCCD<CDF0GEIHHFEHHIHHEEEEC?IIIGIHEHFC<<
@HWI-D00477:958:H2H7GBCX3:1:1206:17455:43689 1:N:0:CCTAGGTCCTAGGT
AAATCCTTCGCTATTGGGTGAAAGACGCCTCTTCTTTGCATTTATTACGGCTTTTTCTTCACGAGTATTCTAATTGGAATAGTTTTATTACTACAAAAAAATCTATTTCGATTTTTTCAAAAACAAATCCAAGATTATTCTTGTTCCTATATAATTCTTATGCTTGTGAATACGAATCCATCTTACTTTTTCTCCGCAACCAATTTTCTCATTTACGATTAACATCTTCTGGGGTCTTTTTTGAGCGAATATATTTCTATGGAAAAATAAAACATCCTGTAGAAGAAGTCTTTGCTAATGATTTTCCGGCTATTCGACGGGTCTTCAAAGATCCTTTCATG
+
IIIIIIIIIIIIIIIIIIIIIIIIIIIIIIIIIIIIIIIIIIIIIIIIIIIIHIIIIIIIIIIIIIIIHIIIIIIHIIIIIGHIIIIIIIIIIIIIIIIIIIHIIIIIIHHIIIIIIIIIHIIIIIIIHHIIIIIHIJJJJJJJJJJJJJJJJJJJJJJJJJJJJJJJJJJJJJJJJJJJJJJJJJJJJJJJJJJJJJJJJIIIIIIHIIIIIIIIGIIIIIIIIIIIIIIIIIIIIIIIIIIIIHIIIIIIIIIIIIIIIIIIIIIIIIIIIIIIIIIIIIIIIHIIIIIIIHIIIIIIIIIIIIIIIIIIIIIIIIIIIIIIIIIIIIIIIIIIIIIII
@HWI-D00477:958:H2H7GBCX3:1:1206:13789:61150 1:N:0:CCTAGGTCCTAGGT
AAATCCTTCGCTATTGGGTGAAAGATGCCTCTTCTTTGCATTTATTACGGCTTTTTCTTCACGAGTATTCTAATTGGAATAGTTTTATTACTACAAAAAAATCTATTTCGATTTTTTCAAAAACAAATCCAAGATTATTCTTGTTCCTATATAATTCTTATGCTTGTGAATACGAATCCATCTTACTTTTTCTCCGCAACCAATTTTCTCATTTACGATTAACATCTTCTGGGGTCTTTTTTGAGCGAATATATTTCTATGGAAAAATAAAACATCCTGTAGAAGAAGTCTTTGCTAATGATTTTCCGGCTATTCGACGGGTCTTCAAAGATCCTTTCATG
+
IIIIIIIIIIIIHIIIIIIIIIIIIIHIIIIIIIIIIIIIIIIIIIIIIIIIIHHIIIIHIIIIIIIIIIIIHIIHIIIHIHIIIIIIIIHIHIIGHIIHIHIIIIGGIIHIIIIIIHHHIHHIIHIIIIIJJJJJJJJJJJJJJJJJJJJJJJJJJJJJJJJJJJJJJJJJJJJJJJJJJJJJJJJJJJJJJJJJJJJJJJIIIIHHHHGFIIIIGIIGIIIHGIIGHHHIIIHHIIIIIIIIGIIIIIIIIIIHIIIIIHIIIIIIIIIIIIIIIIHGIIIIIIIIIIHIIHIIIIIIIGIIIIIIIIGIIIIHIIIIIIIIIIIIIIIIIIIHIIIIG
@HWI-D00477:958:H2H7GBCX3:1:1206:14101:69051 1:N:0:CCTAGGTCCTAGGT
AAATCCTTCGCTATTGGGTGAAAGATGCCTCTTCTTTGCATTTATTACGGCTTTTTCTTCACGAGTATTCTAATTGGAATAGTTTTATTACTACAAAAAAATCTATTTCGATTTTTTCAAAAACAAATCCAAGATTATTCTTGTTCCTATATAATTCTTATGCTTGTGAATACGAATCCATCTTACTTTTTCTCCGCAACCAATTTTCTCATTTACGATTAACATCTTCTGGGGTCTTTTTTGAGCGAATATATTTCTATGGAAAAATAAAACATCCTGTAGAAGAAGTCTTTGCTAATGATTTTCCGGCTATTCGACGGGTCTTCAAAGATCCTTTCATG
+
IIIIIIIIIIIIIIIIIIIIIIIIIIIIIIIIIIIIIIIIIIIIIIIIIIIIEHIIIIIIIIIIIIIIIIIIIIIHHIIHIIIIIIIIIIIIIIIIIIIIIIIIIIIIIIIIIIIIIIIHIIIIIIIIIIIIHIIIIIJJJJJJJJJJJJJJJJJJJJJJJJJJJJJJJJJJJJJJJJJJJJJJJJJJJJJJJJJJJJJJJIIIIIHEIIIHIIIHIIIIIIIIIHIHHDIIIIIIIIIIIIIIIGIIIIIIIIIIHIIIIIIIIIIIIIIIIIIIIIIIHIIIIIHIIIIIIIGIIIIIIIIIIIIIIIIIIIIIIIIIIIIIIIIIIIIIIIIIIIIIG
@HWI-D00477:958:H2H7GBCX3:1:1207:15401:6814 1:N:0:CCTAGGTCCTAGGT
AAATCCTTCGCTATTGGTTGAAAGATGCCTCTTCTTTGCATTTATTACGGCTTTTTCTTCACGAGTATTCTAATTGGAATAGTTTTATTACTACAAAAAAATCTATTTCGATTTTTTCAAAAACAGATCCAAGATTATTCTTGTTCCTATATAATTCTTATGCTTGTGAATACGAATCCATCTTACTTTTTCTCCGCAACCAATTTTCTCATTTACGATTAACATCTTCTGGGGTCTTTTTTGAGCGAATATATTTCTATGGAAAAATAAAACATCCTGTAGAAGAAGTCTTTGCTAATGATTTTCCGGCCTCCATCTTATGGTTCTTCAAGGATCCTTTTATG
+
IIIGHHHIIHHHCGHIHIIHIIHIIHHEEHIHHIIIHHEEHIHEHHHHHIIIHDHHEHHIIHIIIIFIHHIHHHICHDFHHECHIHIIIHHHHHHIIHHHCEFHGHIHHHHIHIIGIIHHIHIHGHHHHIEHIFGHHHI?CJJJJJJJJJJJJJJJJJJJJJJJJJJJJJJJJJJJJJJJJJJJJJJJJJJJJJJJJJJJJJIIIIHHFCIHHIIIHIIGIIHHHIIHHEHIIIIHIIHG@HHIHCHGIIIIHHHHHIIHGIIIIIIGIIHIHHHHHHIIHHIIHIIHHGHHIHEHHHFHIIIHHDHHIIHIIGIHHHFHFHHCHHHGIHEHHHHEIIHHIIG?
@HWI-D00477:958:H2H7GBCX3:1:1207:10478:23750 1:N:0:CCTAGGTCCTAGGT
AAATCCTTCGCTATTGGGTGAAAGATGCCTCTTCTTTGCATTTATTACGGCTTTTTCTTCACGAGTATTCTAATTGGAATAGTTTTATTACTACAAAAAAATCTATTTCGATTTTTTCAAAAACAAATCCAAGATTATTCTTGTTCCTATATAATTCTTATGCTTGTGAATACGAATCCATCTTACTTTTTCTCCGCAACCAATTTTCTCATTTACGATTAACATCTTCTGGGGTCTTTTTTGAGCGAATATATTTCTATGGAAAAATAAAACATCCTGTAGAAGAAGTCTTTGCTAATGATTTTCCGGCTATTCGACGGGTCTTCAAAGATCCTTTCATG
+
IIIIIIIIIIIIIIIIIIIIIIIIIIIIIIIIIIIIIIIIIIIIIIIIIIIIIHIIIIIIIIIIIIIIIIIIIIIIIIIIIIIIIIIIIIIIIIIIIIIIIIIIIIIIIIIIIIIIIIIIIIIIIGIIIIIIIIIIIHJJJJJJJJJJJJJJJJJJJJJJJJJJJJJJJJJJJJJJJJJJJJJJJJJJJJJJJJJJJJJJJJIIIIIIIIIIIIIIIIIIIIIIIIIIIIIIIIIIIIIIIIIIHIIIIIIIIIIIHIIIIIIIIIIIIIIIIIIIIIIIIIIIIHFIIIIIIIIIIIIIIIIIIIIIIIIIIIIIIIIIIIIIIIIIIIIIIIIIIIIII
@HWI-D00477:958:H2H7GBCX3:1:1207:5186:28006 1:N:0:CCTAGGTCCTAGGT
AAATCCTTCGCTATTGGGTGAAAGATGCCTCTTCTTTGCATTTATTACGGCTTTTTCTTCACGAGTATTCTAATTGGAATAGTTTTATTACTACAAAAAAATCTATTTCGATATTTTCAAAAACAAATCCAAGATTATTCTTGTTCCTATATAATTCTTATGCTTGTGAATACGAATCCATCTTACTTTTTCTCCGCAACCAATTTTCTCATTTACGATTAACATCTTCTGGGGTCTTTTTTGAGCGAATATATTTCTATGGAAAAATAAAACATCCTGTAGAAGAAGTCTTTGCTAATGATTTTCCGGCTATTCGACGGGTCTTCAAAGATCCTTTCATG
+
GHHEHCHEFEEE@GGHICEHHIHE@CCHEFEHECHIHFECGHEEHEFFHEDHIFHHEHHCCEFHDEEHG<CGCGHH1<<<<<GHIH@G@C<<<<FHIIIID1<<CFHHH0<DFHIIE0GHHIHDGHEEHHHHHEH@CJJJJJJJJJJJJJJJJJJJJJJJJJJJJJJJJJJJJJJJJJJJJJJJJJJJJJJJJJJJJJJJJJIIIIIIIIIIIIIHIIIIIIIIIIIIIIIIIIIIIIIIIIIIIIIIIIIIIIIIIIIIIIIIIIIIIIIIIIIIIIIIIIIIHGIIIIIIIIIIIIIIIIIIIIIIIIIIIIIIIIIIIIIIIIIIIIIIIIIIIIIII
@HWI-D00477:958:H2H7GBCX3:1:1207:2461:32000 1:N:0:CCTAGGTCCTAGGT
AAATCCTTCGCTATTGGGTGAAAGATGCCTCTTCTTTGCATTTATTACGGCTTTTTCTTCACGAGTATTCTAATTGGAATAGTTTTATTACTACAAAAAAATCTATTTCGATTTTTTCAAAGACAAATCCAAGATTATTCTTGTTCCTATATAATTCTTATGCTTGTGAATACGAATCCATCTTACTTTTTCTCCGCAACCAATTTTCTCATTTACGATTAACATCTTCTGGGGTCTTTTTTGAGCGAATATATTTCTATGGAAAAATAAAACATCCTGTAGAAGAAGTCTTCGCTAATGATTTTCCGGCTATTCGACGGGTCTTCAAAGATCCTTTCATG
+
IIIIIIIIIIIIIIIIIIIIIIIIIIIIIIIIIIIIIIIIIIIIIIIIIIIIFHIIIIIHIIIIIIIIIIIHIIIIIIIIIIIIIIIIIIIIIIIIIIIIIIIIIIIIIIIIIIIIIIGHIIIIIIIIHFHHIIIIIIJJJJJJJJJJJJJJJJJJJJJJJJJJJJJJJJJJJJJJJJJJJJJJJJJJJJJJJJJJJJJJJIIIIIHIIHIIIHIIIIIIIIIIHIIHIIIIIIIIIIIIGHHIGIIIIIIIIIIHIIIIIIIIIIIIIIIHIIIIIIIIIIIIHHDIIIIIIHIIIIIIIIIIIIIIIIIIIIIIIIIIIIIIIIIIIIIIHIIIIHIIG
@HWI-D00477:958:H2H7GBCX3:1:1207:18031:40510 1:N:0:CCTAGGTCCTAGGT
AAATCCTTCGCTATTGGGTGAAAGATGCCTCCTCTTTGCATTTATTACGGCTTTTTCTTCACGAGTATTCTAATTGGAATAGTTTTATTACTACAAAAAAATCTATTTCGATTTTTTCAAAAACAAATCCAAGATTATTCTTGTTCCTATATAATTCTTATGCTTGTGAATACGAATCCATCTTACTTTTTCTCCGCAACCAATTTTCTCATTTACGATTAACATCTTCTGGGGTCTTTTTTGAGCGAATATATTTCTATGGAAAAATAAAACATCCTGTAGAAGAAGTCTTTGCTAATGATTTTCAGGACAACTTATGGTTGTTCAAGCATCCTATCATG
+
FCG1F1<1DCHHIIEH1C<01<C1<@1CGEG?CEEE@EH111<CF?CHC</E<F@@@11DCC@@CEHC1@@1FGHHCG1GHICGC<CCECGHH?ECHEEHIHHGH1F<FC0DFEFF<CHICHHHEHHHI?@G</<<C?JJJJJJJJ:JJJJJJJJJJJJJJJJJJJJJJJJJJFFJHJHJJJJJJJJIJJ?JJJJ1GJJJHF?HEHC@GHFHH@IIHHHCEIIH@CHGHHGC1@@C?EHHHECGHECCEEEEHF<1G@CHC?HHHEG@EEHCHHGE@HHH@?EC<<<D1D1<1?HHGHHEGE@CH?HHGCD1C<<<@C@G@F<<1@IHGD1111@HGH@HE
@HWI-D00477:958:H2H7GBCX3:1:1207:17765:67545 1:N:0:CCTAGGTCCTAGGT
AAATCCTTCGCTATTGGGTGAAAGATGCCTCTTCTTTGCATTTATTACGGCTTTTTCTTCACGAGTATTCTAATTGGAATAGTTTTATTACTACAAAAAAATCTATTTCGATTTTTTCAAAAACAAATCCAAGATTATTCTTGTTCCTATATAATTCTTATGCTTGTGAATACGAATCCATCTTACTTTTTCTCCGCAACCAATTTTCTCATTTACGATTAACATCTTCTGGGGTCTTTTTTGAGCGAATATATTTCTATGGAAAAATAAAACATCCTGTAGAAGAAGTCTTTGCTAATGATTTTCCGGCTATTCGACGGGTCTTCAAAGATCCTTTCATG
+
IIIIIIIIIIIIIIIIIIIIIIIIIIIIIIIIIIIIIIIIIIIIIIIIIIIIHHIIIIIIIIIIIIIIIIIIIIIIIGHHIHIIIIIIIIIIIIIIIIIIIIIIIIIIIGHIIIIIIIIIIIIIIHIIIHIHHIIIIIJJJJJJJJJJJJJJJJJJJJJJJJJJJJJJJJJJJJJJJJJJJJJJJJJJJJJJJJJJJJJJJHIHIIIIIIIIIIIHIIIIIIIIIIIIIIIIIIIHIIIIIIIIIIIIIIIIIIIIIIIIHIIIIIIIIIIIIIIIIIIIIIIIIIHIIIIIIIIIIIIIIIIIIIIIIIIIIIIIIIIIIIIIIIIIHIHIIIIIIIIII
@HWI-D00477:958:H2H7GBCX3:1:1207:4749:87373 1:N:0:CCTAGGTCCTAGGT
AAATCCTTCGCTATTGGGTGAAAGATGCCTCTTCTTTGCATTTATTACGGCTTTTTCTTCACGAGTATTCTAATTGGAATAGTTTTGTTACTACAAAAAAATCTATTTCGATTTTTTCAAAAACAAATCCAAGATTATTCTTGTTCCTATATAATTCTTATGCTTGTGAATACGAATCCATCTTACTTTTTCTCCGCAACCAATTTTCTCATTTACGATTAACATCTTCTGGGGTCTTTTTTGAGCGAATATATTTCTATGGAAAAATAAAACATCCTGTAGAAGAAGTCTTTGCTAATGATTTTCCGGCTATTCGACGGGTCTTCAAAGATCCTTTCATG
+
IHIIIIIIIIIIHIIIIHIIHIIIIIIIIIIIIIIIIHIIIIIIIIIIIHHIFHIIIIIIIIIIIIIIIIIIHIIIHHIHIIIIIIHHIIIHIIIIIIIIHHIIIIIIIIIIIIIIIHIGIIIIIIIIIIIHIIIIIIJJJJJJJJJJJJJJJJJJJJJJJJJJJJJJJJJJJJJJJJJJJJJJJJJJJJJJJJJJJJJJJHHGIHG?IIHIIIIIIIIIHHHIIIIIIHHHHHIIIIIIIIIIIHIHIIIIIIIIIIIHHIIIIIIIIHHHEHGIIIIIIIIIIHFHIIIIIHIIHHHGEHIHIHIHEHIIIIIIIIIIHIIIIIIIIIIIIIIIIIHII
@HWI-D00477:958:H2H7GBCX3:1:1207:5486:90551 1:N:0:CCTAGGTCCTAGGT
AAATCCTTCGCTATTGGGTGAAAGATGCCTCTTCTTTGCATTTATTACGGCTTTTTCTTCACGAGTATTCTAATTGGAATAGTTTTATTACTACAAAAAAATCTATTTCGATTTTTTCAAAAACAAATCCAAGATTATTCTTGTTCCTATATAATTCTTATGCTTGTGAATACGAATCCATCTTACTTTTTCTCCGCAACCAATTTTCTCATTTACGATTAACATCTTCTGGGGTCTTTTTTGAGCGAATATATTTCTATGGAAAAATAAAACATCCTGTAGAAGAAGTCTTTGCTAATGATTTTCAGGCCAATCTATGGTTGTTCAAGGATCCTTTCATG
+
IIIIIIIIIIIIIIIIIIIIIIIIIIIHIIIIIIIIIIIIIIIIIIIIIIIIEHIIIIIIIIIIIIIIIIIIIIIIIIIHIIIIIIIIIIHIIIIIIIIIIIIIIIIIIIIIIIIIIIIIIIIIIIIIIIIIIIIIIJJJJJJJJJJJJJJJJJJJJJJJJJJJJJJJJJJJJJJJJJJJJJJJJJJJJJJJJJJJJJJJJIIIIIHHIIIIIIIIIIIIIIIIIIIIIIIIHIIIIIIIIIIIIIHIIIHIIIIIIIIIHIIIIIIIIIIIIIIIIIIIIIIIHFIIIIIIIIIIIIIIIIIIIIIIIIIIIIIIIIIIIIIIIIIIIIIIIIIIIIHIH
@HWI-D00477:958:H2H7GBCX3:1:1208:17501:13895 1:N:0:CCTAGGTCCTAGGT
AAATCCTTCGCTATTGGGTGAAAGATGCCTCTTCTTTGCATTTATTACGGCTTTTTCTTCACGAGTATTCTAATTGGAATAGTTTTATTACTACAAAAAAATCTATTTCGATTTTTTCAAAAACAAATCCAAGATTATTCTTGTTCCTATATAATTCTTATGCTTGTGAATACGAATCCATCTTACTTTTTCTCCGCAACCAATTTTCTCATTTACGATTAACATCTTCTGGGGTCTTTTTTGAGCGAATATATTTCTATGGAAAAATAAAACATCCTGTAGAAGAAGTCTTTGCTAATGATTTTCCGGCTATTCGACGGGTCTTCAAAGATCCTTTCATG
+
IIIIIIIIIIIIIIIIIIIIHIIIIIGIIIIIHIIIIGHIIIIIHIHIIIIIHHIIIIIIIIIIIIHIIIIIHHIIHHIIIIIIIIGIIGHHHHIIIIIIHIIIIIIIIGHIIIIIHGHHIIIIIIIIH?GGFHHIGHJJJJJJJJJJJJJJJJJJJJJJJJJJJJJJJJJJJJJJJJJJJJJJJJJJJJJJJJJJJJJJJHIHIIHGIIIIIHIIIIIIIHIIGIIIIIIIHIIIIIIIHIIIIHIHIIIIIIIIIIIIIIIIIIIIIIIIIIIIIIIIIIIIIHHIIIIIIIIIIIIIIIIIIIIIIIIIIIIIIIIIIIHIIIIIIIIIIIIIIIIII
@HWI-D00477:958:H2H7GBCX3:1:1208:17335:47856 1:N:0:CCTAGGTCCTAGGT
AAATCCTTCGCTATTGGGTGAAAGATGCCTCTTCTTTGCATTTATTACGGCTTTTTCTTCACGAGTATTCTAATTGGAATAGTTTTATTACTACAAAAAAATCTATTTCGATTTTTTCAAAAACAAATCCAAGATTATTCTTGTTCCTATATAATTCTTATGCTTGTGAATACGAATCCANCTTACTTTTTCTCCGCAACCAATTTTCTCATTTACGATTAACATCTTCTGGGGTCTTTTTTGAGCGAATATATTTCTATGGAAAAATAAAACATCCTGTAGAAGAAGTCTTTGCTAATGATTTTCCGGCTATTCGACGGGTCTTCAAAGATCCTTTCATG
+
IIIHHEHHIIGHGEHGIIIIIHHIHHIIIHHEHEHCEHHIIHIIIHHHIGHDCHIIIGIIIIHHDHCHHHHHHGHFGHHIIHFEHHHIIIEHFHIIHHHHIHCHH@FHEGC@GHHHHEHIIGIHHHHHECCHIHIIHGJJJJJJJJJJJJJJJJJJJJJJJJJJJJJJJJJJJJJJJJJJ!JJJJJJJJJJJJJJJJJJJJIHIIIIHEIIHHIHIHIIIGIIIIHHCIIIIHHIIDHIIHHFCIIIIIIIIHIIIHIIIGIHHHHHGHHIIIHHHGIIIIHEEFGCIIIHHIIIIIHIHIHIIIIIIHCFHEGHGHHEHEGGIGIIIGHHHHHHEFHH@H
@HWI-D00477:958:H2H7GBCX3:1:1209:10871:4675 1:N:0:CCTAGGTCCTAGGT
AAATCCTTCGCTATTGGGTGAAAGATGCCTCTTCTTTGCATTTATTACGGCTTTTTCTTCACGAGTATTCTAATTGGAATAGTTTTATTACTACAAAAAAATCTATTTCGATTTTTTCAAAAACAAATCCAAGATTATTCTTGTTCCTATATAATTCTTATGCTTGTGAATACGAATCCATCTTACTTTTTCTCCGCAACCAATTTTCTCATTTACGATTAACATCTTCTGGAACCTTTCTTGAACGAATATATTTCTATGGAGAAATAGAACATTTCGTAGAAGTCTTTACTAAAGATTTTAAGGCCATTCTATG
+
HCHH<FFHHCCCGHHFC?GHFHEHHIII?GEGGHFECHFHCE1DHH?C@HDHIHCGHHIFCHCHH=JJJJJJJJJJGJJJJJJJJJJJJJJJJJJJJJJJJJJJJJJJJJJJJJJJJJJJJJJJJJJJJJJJJJJJJJJJJJIJJJJJJJJJJJJJHJJJJJJJJJJJHJJJJJJJJJJJJJJJJJJJJJJJJJJJJEJJJJHGIHFCHEHHC@DEHHEEF1FE?F1HEFG@F<EFEFCCC111IIIGIHF1HHGCEGEIHEHF@@HHHFIHHF@EE@CIIHHFFCEEHDFHCHHGHC<@EFGF?HGFCECDD@DD
@HWI-D00477:958:H2H7GBCX3:1:1209:6130:22176 1:N:0:CCTAGGTCCTAGGT
AAATCCTTCGCTATTGGGTGAAAGATGCCTCTTCTTTGCATTTATTACGGCTTTTTCTTCACGAGTATTCTAATTGGAATAGTTTTATTACTACAAAAAAATCTATTTCGATTTTTTCAAAAACAAATCCAAGATTATTCTTGTTCCTATATAATTCTTATGCTTGTGAATACGAATCCATCTTACTTTTTCTCCGCAACCAATTTTCTCATTTACGATTAACATCTTCTGGGGTCTTTTTTGAGCGAATATATTTCTATGGAAAAATAAAACATCCTGTAGAAGAAGTCTTTGCTAATGATTTTCCGGCTATTCGACGGGTCTTCAAAGATCCTTTCATG
+
IIIIIIIIIIIIIIIIIIIIIIIIIIIIIIIIIIIIIIIIIIIIIIIIIIIIHHIIIIIIIIIIIIIIIIIIIHIIIIIHIIIIIIIIIIIIIIIIIIIIIIIIIIIIIIHIIIIIIIIHIIIIIIIIHHHIIIIIIJJJJJJJJJJJJJJJJJJJJJJJJJJJJJJJJJJJJJJJJJJJJJJJJJJJJJJJJJJJJJJJJIIIIIIIIIIIIIIHIIIIIIIIIIIIIIIIIIIIIIIIIIIIIIIIIIIIIIIHIIIHIIIIIIIIIIIIIIIIHIIIIIIIHHIIIIIIIIIIIIIIIIIIIIIIIIIIIIIIIIIIIIIIIIIIIIIIIIIIIHIHI
@HWI-D00477:958:H2H7GBCX3:1:1209:15541:55568 1:N:0:CCTAGGTCCCAGGT
AAATCCTTCGCTATTGGGTGAAAGATGCCTCTTCTTTGCATTTATTACGGCTTTTTCTTCACGAGTATTCTAATTGGAATAGTTTTATTACTACAAAAAAATCTATTTCGATTTTTTCAAAAACAAATCCAAGATTATTCTTGTTCCTATATAATTCTTATGCTTGTGAATACGAATCCATCTTACTTTTTCTCCGCAACCAATTTTCTCATTTACGATTAACATCTTCTGGGGTCTTTTTTGAGCGAATATATTTCTATGGAAAAATAAAACATCCTGTAGAAGAAGTCTTTGCTAATGATTTTCCGGCTATTCGACGGGTCTTCAAAGATCCTTTCATG
+
IHIIIHIIHIHIIIIHIFHIHIGIIIHIHHIIIIIIIII?HIHIIIGHHIIDCHHHCGHCHGHHIHIHIHIIIIIFHHHHHEHIIIIGEGHHIHHIIHIIIIIIIIIIHHHHIIIIIHHHIIIDC?GH0/GHHIHHIJJJJJJJJJJJJJJJJJJJJJJJJJJJJJJJHIJJHJJJJJJJJJJJJJJJJJJHJCJEJJJJJCGHHHCFHFIHHHEHCIHEHFGHEFG?HHHHGIHEHEHHCDHHHHGIIIIHHGHEHIHIIHHIIIIIIIIIHHHHHFIIIHIFHHIHHEIIHGHIHIHHHHGHIHIIIIHFHHHIIHIIHHHHGHHHHHHHHHHIIHG?H
@HWI-D00477:958:H2H7GBCX3:1:1209:15140:63007 1:N:0:CCTAGGTCCTAGGT
AAATCCTTCGCTATTGGGTGAAAGATGCCTCTTCTTTGCATTTATTACGGCTTTTTCTTCACGAGTATTCTAATTGGAATAGTTTTATTACTACAAAAAAATCTATTTCGATTTTTTCAAAAACAAATCCAAGATTATTCTTGTTCCTATATAATTCTTATGCTTGTGAATACGAATCCATCTTACTTTTTCTCCGCAACCAATTTTCTCATTTACGATTAACATCTTCTGGGGTCTTTTTTGAGCGAATATATTTCTATGGAAAAATAAAACATCCTGTAGAAGAAGTCTTTGCTAATGATTTTCCGGCTATTCGACGGGTCTTCAAAGATCCTTTTATG
+
IIIIIIIIIIIIIIIIIIIIIIIIGIIIIIIIIIIIIHIIIIIIIIIIHHIHFHIHIIIIIIIHHIIIIIIIIHIFHHHIIHIIIIIIIHIIIIHIIIHIIIIIIIIIIIIIIIIIIIIGHGIIIIIIIIIGIIIIIJJJJJJJJJJJJJJJJJJJJJJJJJJJJJJJJJJJJJJJJJJJJJJJJJJJJJJJJJJJJJJJJIIIIIIIHIIIIIHGIIIIIIIIIIIHIHIIIIIIIIIIHHIIIHIIIIIIIHIIIIIIHIIIIIIIIIIIIIIIIIIIIIHHHFIIIIIIIGIIIIIIIIIIIHIIHIIIIIIIIIIIIIIIIIIIIIIIGIIIIIIII
@HWI-D00477:958:H2H7GBCX3:1:1209:20744:84181 1:N:0:CCTAGGTCCTAGGT
AAATCCTTCGCTATTGGGTGAAAGATGCCTCTTCTTTGCATTTATTACGGCTTTTTCTTCACGAGTATTCTAATTGGAATAGTTTTATTACTACAAAAAAATCTATTTCGATTTTTTCAAAAACAAATCCAAGATTATTCTTGTTCCTATATAATTCTTATGCTTGTGAATACGAATCCATCTTACTTTTTCTCCGCAACCAATTTTCTCATTTACGATTAACATCTTCTGGGGTCTTTTTTGAGCGAATATATTTCTATGGAAAAATAAAACATCCTGTAGAAGAAGTCTTTGCTAATGATTTTCCGGCTATTCGACGGGTCTTCAAAGATCCTTTCATG
+
IIIIIIIIIIIIIIIIIIIIIIIIIIIIIIIIIIIIIIIIIIIIIIIIIIIIIGHIIIIIIIIIIIIIIIIIIIIHHHHHHHHIIIIIIIIIIIIIIIIIIIIIIIIIIIIIIIIIIIIHIIHIIIIIIIIIIIIIIIJJJJJJJJJJJJJJJJJJJJJJJJJJJJJJJJJJJJJJJJJJJJJJJJJJJJJJJJJJJJJJJJIHIIIIHIIGIIIHHHIIIIIIIIGIIIIIIIIIIIIHIIIIIIHIIIIIIIHIIHIIIIIIIIIIIIIIIIIIIIIIIIIIIHFIIIIIIIIHIIIIIIIIIIIIIIIIIIIIIIIIIIIIIIIIGIIIIIIIHIIII
@HWI-D00477:958:H2H7GBCX3:1:1210:13028:26337 1:N:0:CCTAGGTCCTAGGT
AAATCCTTCGCTATTGGGTGAAAGATGCCTCTTCTTTGCATTTATTACGGCTTTTTCTTCACGAGTATTCTAATTGGAATAGTTTTATTACTACAAAAAAATCTATTTCGATTTTTTCAAAAACAAATCCAAGATTATTCTTGTTCCTATATAATTCTTATGCTTGTGAATACGAATCCATCTTACTTTTTCTCCGCAACCAATTTTCTCATTTACGATTAACATCTTCTGGGGTCTTTTTTGAGCGAATATATTTCTATGGAAAAATAAAACATCCTGTAGAAGAAGTCTTTGCTAATGATTTTCCGGCTATTCGACGGGTCTTCAAAGATCCTTTCATG
+
IIIIHHHHHEHIIIIIIHHHIHIHHHIIIIIHHHHHIIIIEHHIIIIIE@<HCHHHIIIIHIIHHHIIHHHHEHHFEHHHHEGHIIIIIIGHIGIIHHIHHFCHIIGHIIIHFHIIIGIIHHHIHIHIHFHIEHIIIIJJJJJJJJJJJJJJJJJJJJJJJJJJJJJJJJJJJJJJJJJJJJJJJJJJJJJJJJJJJJJJJIIIIHIIIIIHHHHHHIGHHFHHCHEGCHHHIHIIIHHIHDD0GIHEHHHG?HHHHIIGHHEHFHFHHHHHHHGF@CCHHHEHHFCEG@EHHGIHHHHHHHHDHHDFHEHHEDFEEDG<F?EEGHFHEHCIHHHHIHFHE
@HWI-D00477:958:H2H7GBCX3:1:1210:17224:55380 1:N:0:CCTAGGTCCTAGGT
AAATCCTTCGCTATTGGGTGAAAGATGCCTCTTCTTTGCATTTATTACGGCTTTTTCTTCACGAGTATTCTAATTGGAATAGTTTTATTACTACAAAAAAATCTATTTCGATTTTTTCAAAAACAAATCCAAGATTATTCTTGTTCCTATATAATTCTTATGCTTGTGAATACGAATCCATCTTACTTTTTCTCCGCAACCAATTATCTCATTTACGATTAACATCTTCTGGGGTCTTTTTTGAGCGAATATATTTCTATGGAAAAATAAAACATCCTGTAGAAGAAGTCTTTGCTAATGATTTTCCGGCTATTCGACGGGTCTTCAAAGATCCTTTCATG
+
IIIIIIIIIIIIIIIIIIIIIIIIIIIIIIIIIIIIIIIIIIIIIIIIIIIIEHIIIIIIIIIHIIIIIIIIIIIIIDDHHHHIIIIIIIIIIIIIIIIIIIIIIIIIIIGIIIIIIIIIIIIIIIIIIIIIIIIIIIJJJJJJJJJJJJJJJJJJJJJJJJJJJJJJJJJJJJJJJJJJJJJJJJJJJJJJJJJJJJJJJIIIIIIIIIIIIIIIIIIIIIIIIIIIIIIIIIIIIIIIIIIIIIIIIIIIIIIIIIIIIIIIIIIIIIIIIIIIIIIIIIIIIIHIIIIIIIIIIIIIIIIIIIIIIIIIIIIIIIIIIIIIIIIIHIHIIIIIIIIII
@HWI-D00477:958:H2H7GBCX3:1:1210:5035:60929 1:N:0:CCTAGGTCCTAGGT
AAATCCTTCGCTATTGGGTGAAAGATGCCTCTTCTTTGCATTTATTACGGCTTTTTCTTCACGAGTATTCTAATTGGAATAGTTTTATTACTACAAAAAAATCTATTTCGATTTTTTCAAAAACAAATCCAAGATTATTCTTGTTCCTATATAATTCTTATGCTTGTGAATACGAATCCATCTTACTTTTTCTCCGCAACCAATTTTCTCATTTACGATTAACATCTTCTGGGGTCTTTTTTGAGCGAATATATTTCTATGGAAAAATAAAACATCCTGTAGAAGAAGTCTTTGCTAATGATTTTCCGGCTATTCGACGGGTCTTCAAAGATCCTTTCATG
+
IIIIIIIIIIIIIHIIIIIIIIIIHIIIIIIIIIIIIIIIIIIIIIIIIIIHEEHIIIIIIIIIIIIIIIIHHIIIIIIIIHIHIIIIIIIIIIIIIIIIIIIIIIIIIIGIIIIIIIIIIIFHHIIIHIIHHIIIIJJJJJJJJJJJJJJJJJJJJJJJJJJJJJJJJJJJJJJJJJJJJJJJJJJJJJJJJJJEJJJJJIIIIIIIIIIIIIIIIIIIIIIIGHHIIHIHHIIHHIIHIIHIIGIIIIIIIIHFHIIHIIIIIIIGIIIIIIIIIIIIIIIIHGIIIIIGIIIIIIIIIIIIIIIIHHIIIIIIIIIIIIIIHIIIIIIIIIIIIIIII
@HWI-D00477:958:H2H7GBCX3:1:1210:3298:83628 1:N:0:CCTAGGTCCTAGGT
AAATCCTTCGCTATTGGGTGAAAGATGCCTCTTCTTTGCATTTATTACGGCTTTTTCTTCACGAGTATTCTAATTGGAATAGTTTTATTACTACAAAAAAATCTATTTCGATTTTTTCAAAAACAAATCCAAGATTATTCTTGTTCCTATATAATTCTTATGCTTGTGAATACGAATCCATCTTACTTTTTCTCCGCAACCAATTTTCTCATTTACGATTAACATCTTCTGGGGTCTTTTTTGAGCGAATATATTTCTATAGAAAAATAAAACATCCTGTAGAAGAAGTCTTTGCTAATGATTTTCCGGCTATTCGACGGGTCTTCAAGGATCCTTTTATGCATTATGTTAGATAT
+
IIIIIIIIIIIIIIIIIIIIIIIIIIIIIIIIIIIIIIIIIIIIIIIIIIIIHIIIIIIIIIIIIIIIIIIIIIIIIIIHIIIIIIIIIIIIIIIIIIIIIIIIIIJJJJJJJJJJJJJJJJJJJJJJJJJJJJJJJJJJJJJJJJJJJJJJJJJJJJJJJJJJJJJJJJJJJJJJJJJJJJJJJJJJJJJJJJJJJJJJJIIIIIIIHIIIIIIIIIIIIIIIIIIIIIIIIIIIIIIIIIIIIIIIIIIIIHGIIIIIIIIIIIIIIIIIIIIIIIIIIIIIIIIIIIIIIIIIIIIIIIIIIIIIHIIIIIIIIIIIIIIIIIIIIIIHIIIHFHIIIIIIIIIIIIIDDDDD
@HWI-D00477:958:H2H7GBCX3:1:1211:5328:15270 1:N:0:CCTAGGTCCTAGGT
AAATCCTTCGCTATTGGGTGAAAGATGCCTCTTCTTTGCATTTATTACGGCTTTTTCTTCACGAGTATTCTAATTGGAATAGTTTTATTACTACAAAAAAATCTATTTCGATTTTTTCAAAAACAAATCCAAGATTATTCTTGTTCCTATATAATTCTTATGCTTGTGAATACGAATCCATCTTACTTTTTCTCCGCAACCAATTTTCTCATTTACGATTAACATCTTCTGGGGTCTTTTTTGAGCGAATATATTTCTATGGAAAAATAAAACATCCTGTAGAAGAAGTCTTTGCTAATGATTTTCCGGCTATTCGACGGGTCTTCAAAGATCCTTTCATG
+
IIIIIIIIIIIIIIIIIIIIIIIIIIIIIIIIIIIIIIIIIIIIIIIIIIIIHHIIIIIIIIIIIIIIIIIIHIIIHHIIIHIIIIIIIIIIIIIIIIIIIIIIIIIIIIIIIIIIIIIIIIIIIIIIIGIIIIIIIIJJJJJJJJJJJJJJJJJJJJJJJJJJJJJJJJJJJJJJJJJJJJJJJJJJJJJJJJJJJJJJJIIIIIHIGIIIIIIIIIIIIIIIIIIIIIIIIIIIHIIIIHIHHIIIIIIIIIIIHIIIIIIIIIIHIIIIIIIIIIIIIIIIIIHIIIIIIIIIIIIIIIIIIHIIIIIIIIIIIIIIIHIHIIIHHIIIIIIIIHIII
@HWI-D00477:958:H2H7GBCX3:1:1211:8093:53278 1:N:0:CCTAGGTCCTAGGT
AAATCCTTCGCTATTGGGTGAAAGATGCCTCTTCTTTGCATTTATTACGGCTTTTTCTTCACGAGTATTCTAATTGGAATAGTTTTATTACTACAAAAAAATCTATTTCGATTTTTTCAAAAACAAATCCAAGATTATTCTTGTTCCTATATAATTCTTATGCTTGTGAATACGAATCCATCTTACTTTTTCTCCGCAACCAATTTTCTCATTTACGATTAACATCTTCTGGGGATTTTTTTGAACGAATATATTTCTATGGAAAAATAAAACATCCCGTAGAAGAAGTTTTTGCTAATG
+
IIIIIIIIIIIIIIIIIIIIHIIIIIIIIIIIIIIIIIIIIIIIIIIIIIJJJJJJJJJJJJJJJJJJJJJJJJJJJJJJJJJJJJJJJJJJJJJJJJJJJJJJJJJJJJJJJJJJJJJJJJJJJJJJJJJJJJJJJJJJJJ3JJJJJJJJJJJJJJJJJJJJJJJJJJJJJJJJJJJJJJJJJJJJJJJJJJJJJJJJJJIIIIIIIIIIIIIIIIIIIIIIIIIIIIIIIIIIIIIIIIIIIIIIIIIIIIIIIIIIIIIIIIIIIIIIIIIIIHIIIIIIIIIIIHHIIIIIDDDDD
@HWI-D00477:958:H2H7GBCX3:1:1211:6214:57006 1:N:0:CCTAGGTCCTAGGT
AAATCCTTCGCTATTGGGTGAAAGATGCCTCTTCTTTGCATTTATTACGGCTTTTTCTTCACGAGTATTCTAATTGGAATAGTTTTATTACTACAAAAAAATCTATTTCGATTTTTTCAGAAACAAATCCAAGATTATTCTTGTTCCTATATAATTCTTATGCTTGTGAATACGAATCCATCTTACTTTTTCTCCGCAACCAATTTTCTCATTTACGATTAACATCTTCTGGGGTCTTTTTTGAGCGAATATATTTCTATGGAAAAATAAAACATCCTGTAGAAGAAGTCTTTGCTAATGATTTTCCGGCTATTCGACGGGTCTTCAAAGATCCTTTCATG
+
IIIIIIIIIIIIIIIIIHIIIIIIIIHHHIIIIIIIIIIIHIIIIIIIIIIIFHHIHIIIIIHHIHIIIIHHHIIHIIIIIIIIIIIIIIHHIIIIEHHHHIHIIIIIIHIIIIHHIHEHHHHIIHIIIEHHIHHIIIJJJJJJJJJJJJJJJJJJJJJJJJJJJJJJJJJJJJJJJJJJJJJJJJJJJJJJJJJJJJJJJIIHIHGIHHIHHHHGHIHIIIGIGIIIGIIIHIIIIIIIIGIIHIHIIIIIIIHHGHFHIIIHGIIHHIHIIHIIHEGIIIIIIHCIIHGIIIIIIIIHIIIIIIIIIIHIHIIIIIIIIIIIHIIHIIHHIHEIHHIIG
@HWI-D00477:958:H2H7GBCX3:1:1211:13935:67499 1:N:0:CCTAGGTCCTAGGT
AAATCCTTCGCTATTGGGTGAAAGATGCCTCTTCTTTGCATTTATTACGGCTTTTTCTTCACGAGTATTCTAATTGGAATAGTTTTATTACTACAAAAAAATCTATTTCGATTTTTTCAAAAACAAATCCAAGATTATTCTTGTTCCTATATAATTCTTATGCTTGTGAATACGAATCCATCTTACTTTTTCTTCGTAATCAATCTTCTCATTTACAATTAACCTCTTCTGGGATCTTTTTTGAGCGAATACATTTCTATGAA
+
IIIIIIIIIIIIIJJJJJJJJJJJJJJJJJJJJJJJJJJJJJJJJJJJJJJJJJJJJJJJJJJJJJJJJJJJJJJJJJJJJJJJJJJJJJJJJJJJJJJJJJJJJJJJJJJJJJJJJJJJJJJJJJJJJJJJJJJJJJJJJJJJJJJJJJJJJJJJJJJJJJJJJJJJJJJJJJJJJJJJJJJJJJJJJJJJJJJJJJJJJIIIIIIIIIIIIIIIIIIIIIIIIIIIIIIIIIIIIIIIIIIIIIIIIIHFIIIIIIDDDDD
@HWI-D00477:958:H2H7GBCX3:1:1211:8661:82589 1:N:0:CCTAGGTCCTAGGT
AAATCCTTCGCTATTGGGTGAAAGATGCCTCTTCTTTGCATTTATTACGGCTTTTTCTTCACGAGTATTCTAATTGGAATAGTTTTATTACTACAAAAAAATCTATTTCGATTTTTTCAAAAACAAATCCAAGATTATTCTTGTTCCTATATAATTCTTATGCTTGTGAATACGAATCCATCTTACTTTTTCTCCGCAACCAATTTTCTCATTTACGATTAACATCTTCTGGGGTCTTTTTTGAGCGAATATATTTCTATGGAAAAATAAAACATCCTGTAGAAGAAGTCTTTGCTAATGATTTTCCGGCTATTCGACGGGTCTTCAAAGATCCTTTCATG
+
IIIIIIIIIIIIIIIIIIIIIIIIHIHGIIIIIIIIIIIIIIIIIIIIIIIIEHHHHIIIIHIIIIIIIIIIIIIHGHIHIHHEHIIIIIIIIIIIHIIHDIIHIIIIHGIIIIIIIIHIHIIIIIHIIGHIGIIHIIJJJJJJJJJJJJJJJJJJJJJJJJJJJJJJJJJJJJJJJJJJJJJJJJJJJJJJJJJJJJJJJIIHHGHIIIHEIIIIIIHHHGHHFEHGIIIHHHHHHHHHCHIHIIIIIIHHIGHEHEHGHHIHHIHIIIHHHHHIHCHHIHHHHGDIIIIIHHIIIIHFHHHHHDIHHHIIHHHIHHHIHIIIHIIIIIIIHHEHHIIII
@HWI-D00477:958:H2H7GBCX3:1:1212:17584:31906 1:N:0:CCTAGGTCCTAGGT
AAATCCTTCGCTATTGGGTGAAAGATGCCTCTTCTTTGCATTTATTACGGCTTTTTCTTCACGAGTATTCTAATTGGAATAGTTTTATTACTACAAAAAAATCTATTTCGATTTTTTCAAAAACAAATCCAAGATTATTCTTGTTCCTATATAATTCTTATGCTTGTGAATACGAATCCATCTTACTTTTTCTCCGCAACCAATTTTCTCATTTACGGTTAAAATATTTTCGCGTTTTTTTTGAGCGAATTTTTTTCTATGA
+
IIIIIIIIIIIIJJJJJJJJJJJJJJJJJJJJJJJJJJJJJJJJJJJJJJJJJJJJJJJJJJJJJJJJJJJJJJJJJJJJJJJJJJJJJJJJJJJJJJJJJJJJJJJJJJJJJJJJJJJJJJJJJJJJJJJJJJJJJJJJJJJJJJJJJJJJJJJJJJJJJJJJJJJJJJJJJJJJJJJJJJJJJJJJJJJJJJJJJJJJJIIIIIIIIIIIIIIIIIIIIIIIIIIIIIIIIIIIIIIIIIIIIIIIIIIIIIIIIDDCDD
@HWI-D00477:958:H2H7GBCX3:1:1212:16350:44344 1:N:0:CCTAGGTCCTAGGT
AAATCCTTCGCTATTGGGTGAAAGATGCCTCTTCTTTGCATTTATTACGGCTTTTTCTTCACGAGTATTCTAATTGGAATAGTTTTATTACTACAAAAAAATCTATTTCGATTTTTTCAAAAACAAATCCAAGATTATTCTTGTTCCTATATAATTCTTATGCTTGTGAATACGAATCCATCTTACTTTTTCTCCGCAACCAATTTTCTCATTTACGATTAACATCTTCTGGGGTCTTTTTTGAGCGAATATATTTCTATGGAAAAATAAAACATCCTGTAGAAGAAGTCTTTGCTAATGATTTTCCGGCTATTCGACGGGTCTTCAAAGATCCTTTCATG
+
IIIIIIIIIIIIIIIHIIIIIIIIIIIIIIIIIIIIIIIIIIIIIIIIIIIIIGHIIIIIIIIIIIIIIIIIIIIIIHIIIIIIIIIIIIIIIIIIIIIIIHIIIIIIIIIIIIIIIIIIIIIIIIIIIIIJJJJJJJJJJJJJJJJJJJJJJJJJJJJJJJJJJJJJJJJJJJJJJJJJJJJJJJJJJJJJJJJJJJJJJJIIIHHGIFIIIIIIIIIIIIIIIIGHIIIIGIIIIIIHIIIIIIIIIIIIIIIIIIIIIIIIIIIIIIIIIIHIIIHGIIIIIIIIIIIIIIIIIIIIHIIIIIIIIIIIIHIIIIIIHIHIIIIIIIIHIIIIIIIII
@HWI-D00477:958:H2H7GBCX3:1:1213:18084:5278 1:N:0:CCTAGGTCCTAGGT
AAATCCTTCGCTATTGGGTGAAAGATGCCTCTTCTTTGCATTTATTACGGCTTTTTCTTCACGAGTATTCTAATTGGAATAGTTTTATTACTACAAAAAAATCTATTTCGATTTTTTCAAAAACAAATCCAAGATTATTCTTGTTCCTATATAATTCTTATGCTTGTGAATACGAATCCATCTTACTTTTTCTCCGCAACCAATTTTCTCATTTACGATTAACATCTTCTGGGGTCTTTTTTGAGCGAATATATTTCTATGGAAAAATAAAACATCCTGTAGAAGAAGTCTTTGCTAATGATTTTCCGGCTATTCGACGGGTCTTCAAAGATCCTTTCATG
+
IIIIIIIIIIGIIIIIIHIIIIIIIIIIIIIIIIIIIIIIIIIIIIIIIIHIHHIIIIIIIIIIIIIIIIIIIIIHIIIIIIIIIIIIIIIIIIHIIIHIHIIIIIIIIIIIIIIIIIIIIIIIIIIIIIIIIIIHHIJJJJJJJJJJJJJJJJJJJJJJJJJJJJJJJJJJJJJJJJJJJJJJJJJJJJJJJJJJJJJJJIIIIIIIIGGIHHFIIIIIIIIHHHHHHIIIHIIIIIIIIIIGIIGIIIIIIIIHGIIIIIIIIIIHIIIIIIIIIIIIIIIIIHDIIIIIIIIIIIIHIIIIIIIIIIIIIIIIHIIIIGIIIIIIIIHIIHIHIIIII
@HWI-D00477:958:H2H7GBCX3:1:1213:1440:20196 1:N:0:CCTAGATNCTAGGT
AAATCCTTCGCTATTGGGTGAAAGATGCCTCTTCTTTGCATTTATTACGGCTTTTTCTTCACGAGTATTCTAATTGGAATAGTTTTATTACTACAAAAAAATCTATTTCGATTTNNNCAAAAACAAANCCANGATTATTCTTGTTCCTATATAATTCTTATGCTTGTGAATACGAATCCATCTTACTTTTTCTCCGCAACCAATTTTCTCATTTACGATTAACATCTTCTGGGGTCTTTTTTGAGCGAATATATTTCTATGGAAAAATAAAACATCCTGTAGAAGAAGTCTTTTCTAATGATTTTCCGGCGGTCTTATGGTTCTTCACGGAGCCTTTCATG
+
IIHIIIIIHIIIIIIIIIIIIIIIIIIIIIIIIIIIIIHHIIIIIIIIIHIIIFHIIIIIIIIIGIHIIIIHIIIHHIIIIHIIIIIIIHIHIIIIIIIIIIIIIIIIIHGIII!!!0<<DHHIHIH!0<C!0<DEHJJJJJJJJJJJJJJJJJJJJJJJJJJJJJJJJJJJJJJJJJJJJJJJJJJJJJJJJJJJJJJJJJHIIIIIIHHIHHIGIIIHIIIIIHIHHIIIIIIIIIIIIHIIIIIIIIHIHIIIIIIHIIIIIIIIIIIHIHIIIIIIIIIIHFGIIIIIIIIIIIIIIIIIIIIIIIIIIIIIIIHIIIIIIIIIIIIIIIIIHIIIH
@HWI-D00477:958:H2H7GBCX3:1:1213:13666:24331 1:N:0:CCTAGGTCCTAGGT
AAATCCTTCGCTATTGGGTGAAAGATGCCTCTTCTTTGCATTTATTACGGCTTTTTCTTCACGAGTATTCTAATTGGAATAGTTTTATTACTACAAAAAAATTTATTTCGATTTTTTCAAAAACAAATCCAAGATTATTCTTGTTCCTATATAATTCTTATGCTTGTGAATACGAATCCATCTTACTTTTTCTCCGCAACCAATTTTCTCATTTACGATTAACATCTTCTGGGGTCTTTTTTGAGCGAATTTCTTTTTATGGAAAAGTAGAAGATCTTGTCCAAGTCTTTGTTAATGATTTTCAGGACAACTTATGGTTGTTCAAGCATCCTATCATG
+
IIIIIIIIIIIIIIIHIIIIIIIIIIIIIIIIIIIIIIIIHIIIIIIIIIIIHHIIIIIIIIIIIIIIIIIIIIIIIIIHHIHIIIIIIIIIIIIIIIIIIIIIIIIIIIIIIIIIIHHIHIIIIIIIIIIIIIIJJJJJJJJJJJJJJJJJJJJJJJJJJJJJJJJJJJJJJJJJJJJJJJJJJJJJJJJJJJJJJJJJJIIIIIIIIIIIIHIHIIIIIIIIGHIHHIIIIIIIIIIIIIIHGIIIIIIIIIIIIIIIIIIIIIIIIIIIIIIIIIIIIIHGIIIIIIIIIIIIIIIIIHIIIIIIIIIHIIIIIIIIIIIIIIIIIIIHIIIIII
@HWI-D00477:958:H2H7GBCX3:1:1213:1932:32371 1:N:0:CCTAGGTCCTAGGT
AAATCCTTCGCTATTGGGTGAAAGATGCCTCTTCTTTGCATTTATTACGGCTTTTTCTTCACGAGTATTCTAATTGGAATAGTTTTATTACTACAAAAAAATCTATTTCGATTTTTTCAAAAACAAATCCACGATTATTCTTGTTCCTATATAATTCTTATGCTTGTGAATACGAATCCATCTTACTTTTTCTCCGCAACCAATTTTCTCATTTACGATTAACATCTTCTGGGGTCTTTTTTGAGCGAATATATTTCTATGGAAAAATAAAACATCCTGTAGAAGAAGTCTTTGCTAATGATTTTCCGGCCACCTTATGGTTCTTCAAGGATCCTTTTATA
+
IIIIIIIIIIIIIIIIIIIIIIIIIIIIIIIIIIIIIIIIIIIIIIIIIIIIHIIIIIIIIIHIIIIIIIIIIIIHIIIIIHIIIIIIIHIHIIIIIIIIIIIIIIIIIIIIIIIIIIHIHHIIIIIIIHIIIIIIIIJJJJJJJJJJJJJJJJJJJJJJJJJJJJJJJJJJJJJJJJJJJJJJJJJJJJJJJJJJJJJJJIHIIIIIIIIIIIIIIIIIIIIIIIIIIIIHHIIIIIIIIIIIIIIIIIIIIIIHIIIIIIIIIIIIIIIIIHIIIIIIIIIIIHGIIIIIIIIIIIIIIIIIIIIIGIIIIIIIIIIIIIIIIIIIIIIGIIIIIIHIH
@HWI-D00477:958:H2H7GBCX3:1:1213:4961:35909 1:N:0:CCTAGGTCCTAGGT
AAATCCTTCGCTATTGGGTGAAAGATGCCTCTTCTTTGCATTTATTACGGCTTTTTCTTCACGAGTATTCTAATTGGAATAGTTTTATTACTACAAAAAAATCTATTTCGATTTTTTCAAAAACAAATCCAAGATTATTCTTGTTCCTATATAATTCTTATGCTTGTGAATACGAATCCATCTTACTTTTTCTCCGCAACCAATTTTCTCATTTACGATCAACATCTTTTGGAGTCCTTCTTGAACGAATATATTTCTATGGAAAAATAGAACATCTTGTAGAAGT
+
IIIIIIIIIIIIIIIIIIIIIIIIIIIIIIIIIIIIJJJJJJJJJJJJJJJJJJJJJJJJJJJJJJJJJJJJJJJJJJJJJJJJJJJJJJJJJJJJJJJJJJJJJJJJJJJJJJJJJJJJJJJJJJJJJJJJJJJJJJJJJJJJJJJJJJJJJJJJJJJJJJJJJJJJJJJJJJJJJJJJJJJJJJJJJJJJJJJJJJJJJIIIIIIIIHIIIIIIIIIIIIIIIIIIIIIIIIIIIIIIIIIIIIIIIIIIIIIIIIIIIIIIIHIIIIIIIIIIIIIIIDDDDD
@HWI-D00477:958:H2H7GBCX3:1:1213:14860:40328 1:N:0:CCTAGGTCCTAGGT
AAATCCTTCGCTATTGGGTGAAAGATGCCTCTTCTTTGCATTTATTACGGCTTTTTCTTCACGAGTATTCTAATTGGAATAGTTTTATTACTACAAAAAAATCTATTTCGATTTTTTCAAAAACAAATCCAAGATTATTCTTGTTCCTATATAATTCTTATGCTTGTGAATACGAATCTATTTTCGTCTTTCTACGTAACCAATCTTCTCATTTCCGATCAACATCTTCTGGAGCTCTTCTTG
+
JJJJJJJJJJJJJJJJJJJJJJJJJJJJJJJJJJJJJJJJJJJJJJJJJJJJJJJJJJJJJJJJJJJJJJJJJJJJJJJJJJJJJJJJJJJJJJJJJJJJJJJJJJJJJJJJJJJJJJJJJJJJJJJJJJJJJJJJJJJJJJJJJJJJJJJJJJJJJJJJJJJJJJJJJJJJJJJJJJJJJJJJJJJJJJJJJJJJJJJJJIIIIIIIIIIIIIIIIIHEHFHIIIIIIIIIIHIIIIDCDDD
@HWI-D00477:958:H2H7GBCX3:1:1213:6185:46793 1:N:0:CCTAGGTCCTAGGT
AAATCCTTCGCTATTGGGTGAAAGATGCCTCTTCTTTGCATTTATTACGGCTTTTTCTTCACGAGTATTCTAATTGGAATAGTTTTATTACTACAAAAAAATCTATTTCGATTTTTTCAAAAACAAATCCAAGATTATTCTTGTTCCTATATAATTCTTATGCTTGTGAATACGAATCCATCTTACTTTTTCTCCGCAACCAATTTTCTCATTTACGATTAACATCTTCTGGGGTCTTTTTTGAGCGAATATATTTCTATGGAAAAATAAAACATCCTGTAGAAGAAGTCTTTGCTAATGATTTTCCGGCTATTCGACGGGTCTTCAAAGATCCTTTCATG
+
IIIIIIIIIIIIIIIIIIIIIIIIIIIIIIIIIIIIIIIIIIIIIIIIIIIIHHIIIIIIIIIIIIIIIIIIHIIIIHIIHHHIIIIIIIIIIIIIIIIIHIIHIIIIIIIIIIIIIIIHIIIIIIIIHIIIIIJJJJJJJJJJJJJJJJJJJJJJJJJJJJJJJJJJJJJJJJJJJJJJJJJJJJJJJJJJJJJJJJJJJIIIIIIIIIIIIIIIIIHIIIIHGIIIIHHHGIGIIIIIIIIIHHHIIIIIHEHEIHIIIIIIIIIIIIIIIIHIIHIIIHFIIIIIHIIIIHIHIIIHIGIIIIIIIIIIIIIIIIIIIIIIIIIIIIIIIIIIIIIII
@HWI-D00477:958:H2H7GBCX3:1:1213:16003:72163 1:N:0:CCTAGGTCCTAGGT
AAATCCTTCGCTATTGGGTGAAAGATGCCTCTTCTTTGCATTTATTACGGCTTTTTCTTCACGAGTATTCTAATTGGAATAGTTTTATTACTACAAAAAAATCTATTTCGATTTTTTCAAAAACAAATCCAAGATTATTCTTGTTCCTATATAATTCTTATGCTTGTGAATACGAATCCATCTTACTTTTTCTCCGCAACCAATTTTCTCATTTACGATTAACATCTTCTGGGGTCTTTTTTGAGCGAATATATTTCTATGGAAAAATAAAACATCCTGTAGAAGAAGTCTTTGCTAATGATTTTCCGGCTATTCGACGGGTCTTCAAAGATCCTTTCATG
+
IIIIIIIIIIIIIIIIIIIIIIIIIIIIIIIIIIIIIIIIIIIIIIIIIIIIHIIIIIIIIIHIIIIIIIIIIIIIIIIIIIIIIIIIIIIIIIIIIIIIIIIIIIIIIIIIIIIIIIIIIIIIIIIIIIIIIIIIIIJJJJJJJJJJJJJJJJJJJJJJJJJJJJJJJJJJJJJJJJJJJJJJJJJJJJJJJJJJJJJJJIIIIIIIIIIIIIIIIIIIIIIIIIIIIIIIIIIIIIIIIIIIIIIIIIIIIIIIIIIIIIIIIIIGIIIIIIIIIIIIIIIIIIHIIIIIIIIIIIIIIIIIIIIIIIIIIIIIIIIIIIIIIIIIIIHIHIIIHIIII
@HWI-D00477:958:H2H7GBCX3:1:1213:18480:86469 1:N:0:CCTAGGTCCTAGGT
AAATCCTTCGCTATTGGGTGAAAGATGCCTCTTCTTTGCATTTATTACGGCTTTTTCTTCACGAGTATTCTAATTGGAATAGTTTTATTACTACAAAAAAATCTATTTCGATTTTTTCAAAAACAAATCCAAGATTATTCTTGTTCCTATATAATTCTTATGCTTGTGAATACGAATCCATCTTACTTTTTCTCCGCAACCAATTTTCTCATTTACGATTAACATCTTCTGGGGTCTTTTTTGAGCGAATATATTTCTATGGAAAAATAAAACATCCTGTAGAAGAAGTCTTTGCTAATGATTTTCAGAACAACCTGTGGTTGTTCAAAGACCCTTTCATA
+
HHIIIIIIIIHIHIIIHIIIIIIIHIHHIIIIIIIIIIIIIIIIIIIGIIIICGHHIIIHHIIIIIIIIHIIIIIIHIIHGGGHIIHIIIIIIHIIIIGIIHHHHEHHIHHIIIHIIIIIHHIIHIHHHFHIIIIIIIJJJJJJJJJJJJJJJJJJJJJJJJJJJJJJJJJJJJJJJJJJJJJJJJJJJJJJJJJJJJJJJIIIIIHIIIIHIIIHIIIIIIIHIIIIIIIIHGGIIIIHIIHGHHCHIIIIIIIIIIIIIIIIIHHGIIIHHHFHHHHIIIHHHHFIIIHHHHIIIIIIIGIIHIIIIHCHHIIIHIIIHHHIHGIIHGHGGIIIIIIHF
@HWI-D00477:958:H2H7GBCX3:1:1213:1917:89298 1:N:0:CCTAGGTCCTAGGT
AAATCCTTCGCTATTGGGTGAAAGATGCCTCTTCTTTGCATTTATTACGGCTTTTTCTTCACGAGTATTCTAATTGGAATAGTTTTATTACTACAAAAAAATCTATTTCGATTTTTTCAAAAACAAATCCAAGATTATTCTTGTTCCTATATAATTCTTATGCTTGTGAATACGAATCCATCTTACTTTTTCTCCGCAACCAATTTTCTCATTTACGATTAACATCTTCTGGGGTCTTTTTTGAGCGAATATATTTCTATGGAAAAATAAAACATCCTGTAGAAGAAGTCTTTGCTAATGATTTTCCGGCTATTCGACGGGTCCTCAAAGATCCTTTCATG
+
IIIIIIIIIIIIIIIIIIIIIIIIIIIIIIIIIIIIIIIIGIIIIIIIIIIIHHIIIIIIIIIIHHIIIIIIIIIHHIIHIIIIIIIIIIHIIIIIIIIIIIIIIIIIIIIIIGIIIIGIIHIIIIIIIIIIHHIIIIJJJJJJJJJJJJJJJJJJJJJJJJJJJJJJJJJJJJJJJJJJJJJJJJJJJJJJJJJJJJJJJHHHIHIGIIIIIIIIHHHIIIIIIIIIIIIIIIIHIIIIHHHIHIHIIIHIIIIIIIIIIHIIIIIIIIIIIIIIIIIIIHIIHF<IIHIIIIIIIIIHIIIIIHIIIIIIIIIIIIIIIIIIIIIIIIIIIIIIIIIII
@HWI-D00477:958:H2H7GBCX3:1:1213:5663:90584 1:N:0:CCTAGGTCCTAGGT
AAATCCTTCGCTATTGGGTGAAAGATGCCTCTTCTTTGCATTTATTACGGCTTTTTCTTCACGAGTATTCTAATTGGAATAGTTTTATTACTACAAAAAAATCTATTTCGATTTTTTCAAAAACAAATCCAAGATTATTCTTGTTCCTATATAATTCTTATGCTTGTGAATACGAATCCATCTTACTTTTTCTCCGCAACCAATTTTCTCATTTACGATTAACATCTTCTGGGGTCTTTTTTGAGCAAATATATTTCTATGGAAAAATAAAACATCCTGTAGAAGAAGTCTTTGCTAATGATTTTCCGGCTATTCGACGGGTCTTCAAAGATCCTTTCATG
+
IIIIIIIIIIIIIIIIIIIIIIIIIIIIIIIIIIIIIIIIIIIIIIIIIIIIHIIIIIIIIIIIIIIIIIIIIIIIIIIIIHIIIIIIIIIIIIIIIIIIIIIIIIIIIIHIIIIIIIHIIIIIIIIIIIIIIIIIIIJJJJJJJJJJJJJJJJJJJJJJJJJJJJJJJJJJJJJJJJJJJJJJJJJJJJJJJJJJJJJJJIIIIIHIIIIIIIIIIIIIIHIIIIIIIIIIHIIIIIIIIHIIIIIIIIIIIIIIIIIIIIIIIIIIIIIIIIIIIIIIIIIIIHGIIIIIIIHIIIIIIIIIIIIIIIIIIIIIIIIIIIIIIIIIIIIIIIIIIIIII
@HWI-D00477:958:H2H7GBCX3:1:1214:13434:6335 1:N:0:CCTAGGTCCTAGGT
AAATCCTTCGCTATTGGGTGAAAGATGCCTCTTCTTTGCATTTATTACGGCTTTTTCTTCACGAGTATTCTAATTGGAATAGTTTTATTACTACAAAAAAATCTATTTCGATTTTTTCAAAAACAAATCCAAGATTATTCTTGTTCCTATATAATTCTTATGCTTGTGAATACGAATCCATCTTACTTTTTCTCCGCAACCAATTTTCTCATTTACGATTAACATCTTCTGGAGCTCTTCTTGAACGAATATATTTCTATGGAAAAATAGAACGTCTTGTAGACGTCTTTGTTAGGGATTTTCAGACCAATCTATGCTTGTTCAAGGATCCTTTCATG
+
IIIIIIIIIIIIIIIIIIIIHIIIIIIIIIIIIIIIIIIIIIIIIIIIIIIIFHIIIIIIIIHIIIIIIIII1FHIIIIIIIIIIIIIIIIIIIIIIIIIIIIIIIIIIIIIIIIIHIIIIIIIIIIIIIIIIIIJJJJJJJJJJJJJJJJJJJJJJJJJJJJJJJJJJJJJJJJJJJJJJJJJJJJJJJJJJJJJJJJJJIIIIIIIIIIIIIIIIIIIIIIIGIIIIIIIIIIIIIIHIHIIIIIIIIIIIIIIIIIHIIIIIIIIIIIIIIIIIIIIIHGEIHIIIIIIIIHHIIIIIIIHIIIIIIIIIIIIIIIIIIIIIIIIIIIIIIIIII
@HWI-D00477:958:H2H7GBCX3:1:1214:17470:11285 1:N:0:CCTAGGTCCTAGGT
AAATCCTTCGCTATTGGGTGAAAGATGCCTCTTCTTTGCATTTATTACGGCTTTTTCTTCACGAGTATTCTAATTGGAATAGTTTTATTACTACAAAAAAATCTATTTCGATTTTTTCAAAAACAAATCCAAGATTATTCTTGTTCCTATATAATTCTTATGTATGTGAATACGAATCTATTTTCGTCTTTCTACGTAACCAATCTTCTCATTTACGATCAACATCTTCTGGAGCTCTTCTTGAACGAATCTATTTCTATGGAAAAATAGAACGTCTTGTAGACGTCTT
+
HHIIIIG@FCCCE=GGE?GHH?H@GHFGHIIGGFHHG@HJJJJJJJJJJJJJJJJJJJJJJJJJJJJJJJJJJJJJJJJJJJJJJJJJJJJJJJJJJJJJJJJJJJJJJJJJJJJJJJJJJJJJJJJJJJJJJJJJJJJJJJJJJJJJJJJJJJJJJJJJJJJJJJJJJJJJJJJJJJJJJJJJJJJJJJJJJJJJJJJJJHFIHIHG?HE@CGF@C@E@CFHHHHIIIHEG@GIHEHIHHC<1<<<@FHHHHHEF@FCFHHG?CHHHGCCHCIIIHCC<@@CEDD0@B
@HWI-D00477:958:H2H7GBCX3:1:1214:9325:56894 1:N:0:CCTAGGTCCTAGGT
AAATCCTTCGCTATTGGGTGAAAGATGCCTCTTCTTTGCATTTATTACGGCTTTTTCTTCACGAGTATTCTAATTGGAATAGTTTTATTACTACAAAAAAATCTATTTCGATTTTTTCAAAAACAAATCCAAGATTATTCTTGTTCCTATATAATTTATATGTACGGGAATATGAATCTATCTTTCTTTTTCTACGTAACAAATCCTCTCAGTTACGGTTAAAATATTTTCGCGTTTTTTTTGAGCGAATTTTTTTCTATGAAAAAATAGAACATCTTGTAGAAGTATCTGTTAAGGATTGTTCATATACCTTATCATTCTTTAAGGATACTTTCATCCATTATGTTAGA
+
HHHIFICHHIIHHIHHHIHIEHHHHIEHHHIHHIHHHFIHIIHHIHIIIHHDH<@FHIIIIIIHIIIIGIIIIHHHHHHHHHIIHIIIIIIIGEHHIIIHJJJJJJJJJJJJJJJJJJJJJJJJJJJJJJJJJJJJJJJJJJJJJJJJJJJJJJJJJJJJJJJJJJJJJJJJJJJJJJJJJJJJJJJJJJJJJJJJJJJJJJ0D=ECCHD<HD0CDIHFEEFHEHEC?CC//<0?E?HHHHHC@HEC1EIHHE@FIIHGF<C?HHHF@EEHFIHCHGC@CE?HEEGGC1HEGFCCCHEHHHHHHHHECG?C@HEEHEEFGHHHIIHF1IHG<1<1<C1@EHEHHFD@B@?
@HWI-D00477:958:H2H7GBCX3:1:1214:5728:78329 1:N:0:CCTAGGTCCTAGGT
AAATCCTTCGCTATTGGGTGAAAGATGCCTCTTCTTTGCATTTATTACGGCTTTTTCTTCACGAGTATTCTAATTGGAATAGTTTTATTACTACAAAAAAATCTATTTCGATTTTTTCAAAAACAAATCCAAGATTATTCTTGTTCCTATATAATTCTTATGCTTGTGAATACGAATCCATCTTACTTTTTCTCCGCAACCAATTTTCTCATTTACGATTAACATCTTCTGGGGTCTTTTTTGAGCGAATATATTTCTATGGAAAAATAAAACATCCTGTAGAAGAAGTCTTTGCTAATGATTTTCCGGCTATTCGACGGGTCTTCAAAGATCCTTTCATG
+
IIIHIIIIHIIIIIIIIIIIIIHIIHHHFHHIIIIIIIIIIIHHHIHHIHIIDHIIHHIIHIIIIIIHHHIIHHHHIIIHHHFHHHHIIHGHIIIIIHHHIHHIHHIIIIIIIIIHIEHEFHHFHHHIIHIHEHIIHJJJJJJJJJJJJJJJJJJJJJJJJJJJJJJJJJJJJJJJJJJJJJJJJJJJJJJJJJJJJJJJJHHIIHHIIGIHHIIIIIIIIIHHEIIGIIIIIIIIHIIIIHHHIIHIHIIHIIIIIIHHCFIIIIIIIIIHEEHIHHIIIIIHGDHIIIIHIIIIIIIHIHIIIHIIHIIIIIIIHDIHHHIIIIIIIHHHHIIGIIIIG
@HWI-D00477:958:H2H7GBCX3:1:1214:7020:79795 1:N:0:CCTAGGTCCTAGGT
AAATCCTTCGCTATTGGGTGAAAGATGCCTCTTCTTTGCATTTATTACGGCTTTTTCTTCACGAGTATTCTAATTGGAATAGTTTTATTACTACAAAAAAATCTATTTCGATTTTTTCAAAAACAAATCCAAGATTATTCTTGTTCCTATATAATTCTTATGCTTGTGAATACGAATCCATCTTACTTTTTCTCCGCAACCAATTTTCTCATTTACGATTAACATCTTCTGGGGTCTTTTTTGAGCGAATATATTTCTATGGAAAAATAAAACATCCTGTAGAAGAAGTCTTTGCTAATGATTTTCCGGCTATTCGACGGGTCTTCAAAGATCCTTTCATG
+
IIIIIIIIIIIIIIIIIIIIIIIIIIIIIIIIIIIIIIIIIIIIIIIIIIIIIGHIIIIIIIIIIIIIIIIIIIIIGHIIIHHHIIIIIIIIIIIIIIIIIIIIIIIIIIIIIIIIIGGIIIIIIIIIIIIIIIIIIIJJJJJJJJJJJJJJJJJJJJJJJJJJJJJJJJJJJJJJJJJJJJJJJJJJJJJJJJJJJJJJJJIHIIHIIIIIIIIIIIIIIIIIHIIIIHIIHIIIIIIIIIHIHHIIIIIIIIIIIIIIIIIIIIIIIIIIIIIIIIIIIIIIIHDIIIIIHIIIIIIIIIIIIIIIIIIIIIIIIIIHIIIIIIIIIIIIIIIIIIIII
@HWI-D00477:958:H2H7GBCX3:1:1214:20181:92763 1:N:0:CCTAGGTCCTAGGT
AAATCCTTCGCTATTGGGTGAAAGATGCCTCTTCTTTGCATTTATTACGGCTTTTTCTTCACGAGTATTCTAATTGGAATAGTTTTATTACTACAAAAAAATCTATTTCGATTTTTTCAAAAACAAATCCAAGATTATTCTTGTTCCTATATAATTCTTATGCTTGTGAATACGAATCAATCTTACTTTTTCTCCGCAACCAATTTTCTCATTTACGATTAACATCTTCTGGGGTCTTTTTTGAGCGAATATATTTCTATGGAAAAATAAAACATCCTGTAGAAGAAGTCTTTGCTAATGATTTTCCGGCCGCCATCTTATGGTTCTTCAAGGATCCTTTTATG
+
GFHC<C<FF@GC<<FHIECHEHH1GHIH?GHHHHHCHIHH@FG@CGFGEEHHCCCGHCEFGC?0CDGFF@GGGHHGHGGFICFGHIEHHIEHHIHIHHHICHHFHHEHIHEHHHIHIHHIIHGIHIHIIIIIHIHHIIHEHJJJJJJJJJJJJJJJJJJJJJJJJJJJJJJJJJJJJJJJJJJJJJJJJJJJJJJJJJJJJHHHIIIHIIIIHIIIIIIIIHIIIIIIIHGIIHIHIIIHHHCHIIHHEHHHCFHHIHHHGIIIHHHHEHHHFHIIIIHHIIIIIIIHHHIIIHHIHGHHHIHHDHDHGHDIIHHEGIIIHHIIHHHGHH@HEHHIIHIIIHHI
@HWI-D00477:958:H2H7GBCX3:1:1215:15757:9623 1:N:0:CCTAGGTCCTAGGT
AAATCCTTCGCTATTGGGTGAAAGATGCCTCTTCTTTGCATTTATTACGGCTTTTTCTTCACGAGTATTCTAATTGGAATAGTTTTATTACTACAAAAAAATCTATTTCGATTTTTTCAAAAACAAATCCAAGATTATTCTTGTTCCTATATAATTCTTATGCTTGTGAATACGAATCCATCTTACTTTTTCTCCGCAACCAATTTTCTCATTTACGATTAACATCTTCTGGGGTCTTTTTTGAGCGAATATATTTCTATGGAAAAATAAAACATCCTGTAGAAGAAGTCTTTGCTAATGATTTTCCGGCTATTCGACGGGTCTTCAAAGATCCTTTCATG
+
IIIIIIIIIIIIIIIIIIIIIIIIIIIIIIIIIIIIIIIIIIIIIIIIIIIIHIIIIIIIIIIIIIIIIIIIIIIHIHIIIIHIIIIIIIIIIIIIIHIIIIIIIIIIIIIIIIIIIIIIIIIIIIIIHIIIIIIIIIJJJJJJJJJJJJJJJJJJJJJJJJJJJJJJJJJJJJJJJJJJJJJJJJJJJJJJJJJJJJJJJIIIIIGIIIIIIIIHIIHIIIIIHIIIIIIIIIIIIIIIIIIIIIIIIIIIIIIIIIIIIHIIIIIIIIIIHIHIIIIIIIIIIHFIIIIIIIIIIIIIIIIIIIIIIIIIIIIIIIIIIIIIIIIIIIIIIIIIIIIII
@HWI-D00477:958:H2H7GBCX3:1:1215:3582:22146 1:N:0:CCTAGGTCCTAGGT
AAATCCTTCGCTATTGGGTGAAAGATGCCTCTTCTTTGCATTTATTACGGCTTTTTCTTCACGAGTATTCTAATTGGAATAGTTTTATTACTACAAAAAAATCTATTTCGATTTTTTCAAAAACAAATCCAAGATTATTCTTGTTCCTATATAATTCTTATGCTTGTGAATACGAATCCATCTTACTTTTTCTCCGCAACCAATTTTCTCATTTACGATTAACATCTTCTGGGGTCTTTTTTGAGCGAATATATTTCTATGGAAAAATAAAACATCCTGTAGAAGAAGTCTTTGCTAATGATTTTCCGGCTATTCGACGGGTCTTCAAGGATCCTTTTATG
+
EEHHFHHIIHDHHHEHEHHHHIIHIIIHIEHHIHHHIHHIHIG@FHHIHHDHIHHIIIIIIGIIHIHHIEHHFGHHGFFGHHEHHHEHHECGHHHHHGHIIE@EHHIIIF@GGHIIHEEEGHHEHHHIEHHHHIHHIIJGJGCJJJJJJJJJJJHJJJJJJJJJJJJJJJJJJJJJJJJJJJJJJJJJJJJJJJJJJJJJJJIHHGEHHHHHHIHHGHGIIIHHEHFIHHEFFIIIIGIIHE?HCIHIHGIIIIIIHIIHIHIIHIHEIHIHHIIIIIIIHHHHEECIIIHHGHGIH@IIHGDDHCCHIHIIIHHHHIHHIIHHHHHHHEIIIIHHIHEEE
@HWI-D00477:958:H2H7GBCX3:1:1215:15459:61823 1:N:0:CCTAGGTCCTAGGT
AAATCCTTCGCTATTGGGTGAAAGATGCCTCTTCTTTGCATTTATTACGGCTTTTTCTTCACGAGTATTCTAATTGGAATAGTTTTATTACTACAAAAAAATCTATTTCGATTTTTTCAAAAACAAATCCAAGATTATTCTTGTTCCTATATAATTCTTATGCTTGTGAATACGAATCCATCTTACTTTTTCTCCGCAACCAATTTTCTCATTTACGATTAACATCTTCTGGGGTCTTTTTTGAGCGAATATATTTCTATGGAAAAATAAAACATCCTGTAGAAGAAGTCTTTGCTAATGATTTTCCGGCTATTCGACGGGTCTTCAAAGATCCTTTCATG
+
IIIIIIIIIIIIIIIIIIIIIIIIIIIIIIIIIIHIIIIIIIIIIIIIIHIIIHIIIIIIIIIIIIIIIIIIHIIHHHIHIIIIIIIIIIIIIIIIIIIIIIIIIIIIIHIIIIIIIIIIIIIIIIIIIIIIIHIIIIJJJJJJJJJJJJJJJJJJJJJJJJJJJJJJJJJJJJJJJJJJJJJJJJJJJJJJJJJJJJJJJJIIIIIIIIIIIIIIIHHIIIIIHIIHIIIIGIHHIIIIIIIIIIIIIIIIIIIIHIIIIIIIIIIIIIIIIIIIIIIIIIIIIHHIIHIIIIHIIHIIIIIIIIIIIIIIIIIIIIIIIHHIHHIIHIIIIIIIIIIII
@HWI-D00477:958:H2H7GBCX3:1:1215:15838:65282 1:N:0:CCTAGGTCCTAGGT
AAATCCTTCGCTATTGGGTGAAAGATGCCTCTTCTTTGCATTTATTACGGCTTTTTCTTCACGAGTATTCTAATTGGAATAGTTTTATTACTACAAAAAAGTCTATTTCGATTTTTTCAAAAACAAATCCGAGATTATTCTTGTTCCTATATAATTCTTATGCTTGTGAATACGAATCCATCTTACTTTTTCTCCGCAACCAATTTTCTCATTTACGATTAACATCTTCTGGGGTCTTTTTTGAGCGAATATATTTCTATGGAAAAATAAAACATCCTGTAGAAGAAGTCTTTGCTAATGATTTTCCGGCTATTCGACGGGTCTTCAAAGATCCTTTCATG
+
IIIIIIIIIIIIIIIIIIIIIIIIIIIIIIIIIIIIIIIIIIIIIIIIIIIIIHIIIIIIIIIIIIIIIIIIIIIIIHHIIIIIIIIIIIIIIIIIIIIIIHIIIIIIIHIIIIIIIIIIIIIIIIIIIIIIIIIIIIJJJJJJJJJJJJJJJJJJJJJJJJJJJJJJJJJJJJJJJJJJJJJJJJJJJJJJJJJJJJJJJJIIIIIIIIIIIIIIIIIHIIIHIIIIIIIIIIIIIIIIIIIIIIIIIIIIIIIIIIIIIIIIIIIIIIIIIIIIIHIIIIIIIHGIIIIIIIIIIIIIIIIIIIIIIIIIIIIIIIIIIIIIIIIIIIIIIIIIIIIII
@HWI-D00477:958:H2H7GBCX3:1:1215:11911:86720 1:N:0:CCTAGGTCCTAGGT
AAATCCTTCGCTATTGGGTGAAAGATGCCTCTTCTTTGCATTTATTACGGCTTTTTCTTCACGAGTATTCTAATTGGAATAGTTTTATTACTACAAAAAAATCTATTTCGATTTTTTCAAAAACAAATCCAAGATTATTCTTGTTCCTATATAATTCTTATGCTTGTGAATACGAATCCATCTTACTTTTTCTCCGCAACCAATTTTCTCATTTACGATTAACATCTTCTGGGGTCTTTTTTGAGCGAATATATTTCTATGGAAAAATAAAACATCCTGTAGAAGAAGTCTTTGCTAATGATTTTCCGGCCGCCATCTTATGGTTCTTCAAGGATCCTTTTATG
+
IIHIHIHIIIGIHHFHEHIGHIIIIIIIHGHFEHHIIGHHIIFEHHIIIHHGHHHIIIIIIIIIGIIIIIIHHIIIGHHGGHEHHIIEHIHHIIHIHIIIIIIHIGHIIIHHHIIIIIHHHIIIIFHIIIIIIIIIIIIHIJJJJJJJJJJJJJJJJJJJJJJJJJJJJJJJJJJJJJJJJJJJJJJJJJJJJJJJJJJJJHIIIIIIGIIHIHGEHGIIGIHEHHFHDHHIHHHGHIHEGDH@=FIIIIHHHHCC1HHHHIIHHIIHHF@CHHHIHCHHHHHGGCHG?DHHHEF@GEHHIHDIIHHHHCHCHFD1?EHHG?GCF?F?@EFHHIHHEC?HHHHH
@HWI-D00477:958:H2H7GBCX3:1:1215:2940:94309 1:N:0:CCTAGGTCCTAGGT
AAATCCTTCGTTACTGGGTAAAAGATGTCTCATCTTTGCATTTATTACGGCTTTTTCTTCACGAGTATTATAGTTGGAATAGATTTCTTATTCCAAATAAATCTATTTCTATTTTTTCAAAAAGTAATCTAAGATTTTTTTTGTTCCTGTATAATTCTCATGTTTGTGAATATGAATCCATCTTACTTTTTCTCCGTAACCAATCTTCTCATTTACGATTAACATCCTCTGGGGGCTTTTTT
+
JJJJJJJJJJJJJJJJJJJJJJJJJJJJJJJJJJJJJJJJJJJJJJJJJJJJJJJJJJJJJJJJJJJJJJJJJJJJJJJJJJJJJJJJJJJJJJJJJJJJJJJJJJJJJJJJJJJJJJJJJJJJJJJJJJJJJJJJJJJJJJJJJJJJJJJJJJJJJJJJJJJJJJJJJJJJJJJJJJJJJJJJJJJJJJJJJJJJJJJJJJIHHIIIHIIIIIIIHFEHHHHHIIIIIIIHIHGIIDDDAB
@HWI-D00477:958:H2H7GBCX3:1:1216:7852:19517 1:N:0:CCTAGGTCCTAGGT
AAATCCTTCGCTATTGGGTGAAAGATGCCTCTTCTTTGCATTTATTACGGCTTTTTCTTCACGAGTATTCTAATTGGAATAGTTTTATTACTACAAAAAAATCTATTTCGATTTTTTCAAAAACAAATCCAAGATTATTCTTGTTCCTATATAATTCTTATGCTTGTGAATACGAATCCATCTTACTTTTTCTCCGCAACCAATTTTCTCATTTACGATTAACATCTTCTGGGGTCTTTTTTGAGCGAATATATTTCTATGGAAAAATAAAACATCCTGTAGAAGAAGTCTTTGCTAATGATTTTCCGGCTACCCTATGGTTCTTCAAGGACCCTTTCATTCATT
+
IIIIIIIIIIIIIIIIIIIIIIIIIIIIIIIIIIIIIIIIIIIIIIIIIIIIHHIIIIIIIIIIIIIIIIIIIIIIIIIHIIIIIIIIIIIIIIIJJJJJJJJJJJJJJJJJJJJJJJJJJJJJJJJJJJJJJJJJJJJJJJJJJJJJJJJJJJJJJJJJJJJJJJJJJJJJJJJJJJJJJJJJJJJJJJJJJJJJJJJJJIIIIIIIIIIIIIIIIIIIIIIIIIIIIIIIIIIIIIIIIIIIIIIIIIIIIIIIIIIIIIIIIIIIIIIIIIIIIIIIIIIIHIIIIIIIIIIIIIIIIIIIIIIIIIIIHIIIIIIIIIHIHIIIIIIIIHGIIIIIDDDDD
@HWI-D00477:958:H2H7GBCX3:1:1216:3798:32779 1:N:0:CCTAGGTCCTAGGT
AAATCCTTCGCTATTGGGTGAAAGATGCCTCTTCTTTGCATTTATTACGGCTTTTTCTTCACGAGTATTCTAATTGGAATAGTTTTATTACTACAAAAAAATCTATTTCGATTTTTTCAAAAACAAATCCAAGATTATTCTTGTTCCTATATAATTCTTATGCTTATGAATACGAATCCATCTTACTTTTTCTCCGCAACCAATTTTCTCATTTACGATTAACATCTTCTGGGGTCTTTTTTGAGCGAATATATTTCTATGGAAAAATAAAACATCCTGTAGAAGAAGTCTTTGCTAATGATTTTCCGGCTATTCGACGGGTCTTCAAAGATCCTTTCATG
+
HIIIHIIIIICHHIIHHIIGFHIIIIIHHIGGIGHIHIIHIIIIIIII?EHIEEHHEHHHEHHHHIHIHHHIHHIHHHHFHIHHIIGHIIHHIHHHGIEHDHHHIHHIHIHHHIFIIIGHIHHIECHEHGHIIHHHHGJJJJJJJJJJJJJJJJJJJJJJJJJJJJJJJJJJJJJJJJJJJJJJJJJJJJJJJJJJJJJJJIHHIIIIIHIIIHIIIIIIHHIIHEHIHIIHHIIHIIIHHHH@DHHHIIIIIIHHGIIHHIIIIIIIIIHFHIIHHIHIIIIIHGDIIIIIIHIIIIIIIIGHHHIIIHIIGHGIIHIIIIIIIIIHIIIIHGIIHIIII
@HWI-D00477:958:H2H7GBCX3:1:1216:16050:35584 1:N:0:CCTAGGTCCTAGGT
AAATCCTTCGCTATTGGGTGAAAGATGCCTCTTCTTTGCATTTATTACGGCTTTTTCTTCACGAGTATTCTAATTGGAATAGTTTTATTACTACAAAAAAATCTATTTCGATTTTTTCAAAAACAAATCCAAGATTATTCTTGTTCCTATATAATTCTTATGCTTGTGAATACGAATCCATCTTACTTTTTCTCCGCAACCAATTTTCTCATTTACGATTAACATCTTCTGGGGTCTTTTTTGAGCGAATATATTTCTATGGAAAAATAAAACATCCTGTAGAAGAAGTCTTTGCTAATGATTTTAAGGCCATTCTATGGTTGTTCAAAGATCCTTTCATG
+
IIIIIIIIIIIIIIIIIIIIIIIIIIIIIIIIIIIIIIIIIIIIIIIIIIIIFHIIIIIIIIIIIIIIIIIIIIIIIHIHIIIIIIIIIIIIIIIIIIIIIIIIIIIIIIIJJJJJJJJJJJJJJJJJJJJJJJJJJJJJJJJJJJJJJJJJJJJJJJJJJJJJJJJJJJJJJJJJJJJJJJJJJJJJJJJJJJJJJJJJJIIIIIIIGIIHIIIIIIIIIIIIIIIIIIIIIIIIIIIIIHIIHIIIIIIIIIHIIIHDIHIIIIIIIIIIIIIIIIIIIHHIIIIIIIIIIIIIIIIIIIIIIIIIIIIIIIIIIIIIIIIIIIIIIIIIIIIIIHGHI
@HWI-D00477:958:H2H7GBCX3:1:1216:15790:37502 1:N:0:CCTAGATCCTAGGT
AAATCCTTCGCTATTGGGTGAAAGATGCCTCTTCTTTGCATTTATTACGGCTTTTTCTTCACGAGTATTCTAATTGGAATAGTTTTATTACTACAAAAAAATCTATTTCGATTTTTTCAAAAACAAATCCAAGATTATTCTTGTTCCTATATAATTCTTATGCTTGTGAATACGAATCCATCTTACTTTTTCTCCGCAACCAATTTTCTCATTTACGATTAACATCTTCTGGGGTCTTTTTTGAGCGAATATATTTCTATGGAAAAATAAAACATCCTGTAGAAGAAGTCTTTTCTAATGATTTTCCGGCGGTCTTATGGTTCTTCACGGAGCCTTTCATG
+
IIIHIIIIIIIHIIIIIIIIIIIIIIGIHIIIIIIIIIIIIIGIGIIIIIIIIFHIIIIIIIHIHIIIIIIIIHIIIIIIIIHIIIIIIHIIIIIIIHIIHIHIHHIIIHCHHIIIIIIIIIIIIIIIIIIIIIIIIJJJJJJJJJJJJJJJJJJJJJJJJJJJJJJJJJJJJJJJJJJJJJJJJJJJJJJJJJJJJJJJJJIIIIHIIIIIIIIIIIIIIIIIIIIIIGIIIIIIIIIIHIIHIIGIIIIHIIIIIIHGIIIIIIIHIIIHIIGIIIIIHGIIHGIIIIIIIHIIIIIIIIIIIIIIHIHIIIIIIIIIIHIIIIIIIIIIIIIIIIIII
@HWI-D00477:958:H2H7GBCX3:1:1216:18239:40475 1:N:0:CCTAGGTCCTAGGT
AAATCCTTCGCTATTGGGTGAAAGATGCCTCTTCTTTGCATTTATTACGGCTTTTTCTTCACGAGTATTCTAATTGGAATAGTTTTATTACTACAAAAAAATCTATTTCGATTTTTTCAAAAACAAATCCAAGATTATTCTTGTTCCTATATAATTCTTATGCTTGTGAATACGAATCCATCTTACTTTTTCTATGTAACCAATCTTCTCATTTACGATTAACATCTTCTGGGGATTTTTTTGAACGAATATATTTCTATGGAAAAATAAAGCATCCCGTAGAAGAAGTTTTTGCTAATGATTTTCCGACTAGCTTATGGTTCTTTGAGGATTTCTTCATG
+
IIIIIIIIIIIIIIIIIIIIIIIIIIIIIIIIIIIIIIIIIIIIIIIIIIIIFHIIIIIIIIIIIIIIIIIIIIIHIIIIIIIIIIIIIIIIIIIIIIIIIIIIIIIIIGIIIIIIIIIIIIIIIIIIIIIIIIIIIJJJJJJJJJJJJJJJJJJJJJJJJJJJJJJJJJJJJJJJJJJJJJJJJJJJJJJJJJJJJJJJJIIIIIHIIIIIIIIIHHCHIHIIIIIIIIIIIIIIIIIIIIIIIIIIIIIIIIIIHIIIIIIIIIIIIIIIIHHIHIIIIIIIIHIIIIIIIIIIIIIIIIIIIIIIIIIIIIIIIIIIIIIIIIIIIIIIIIIIIHIII
@HWI-D00477:958:H2H7GBCX3:1:1216:12305:86659 1:N:0:CCTAGGTCCTAGGT
AAATCCTTCGCTATTGGGTGAAAGATGCCTCTTCTTTGCATTTATTACGGCTTTTTCTTCACGAGTATTCTAATTGAAATAGTTTTATTACTACAAAAAAATCTATTTCGATTTTTTCAAAAACAAATCCAAGATTATTCTTGTTCCTATATAATTCTTATGCTTGTGAATACGAATCCATCTTACTTTTTCTCCGCAACCAATTTTCTCATTTACGATTAACATCTTCTGGGGTCTTTTTTGAGCGAATATATTTCTATGGAAAAATAAAACATCTTGTAGAAGTCTTTGCTAAGGATTTTTCGTCTACCTTATCATTCTTCAAGGATCCTTTCATT
+
IIIIIIIIIIIIIIIIIIIIIIIIIIIIIHIIHIIIIIIIIIIIIIIIIIIIHIIIIIIIIIIIIIIIIIIIIIIHIGGHIIIIIIIIIIIIIIIIIIIIHIIIIIIIIIIIIIIIIIIIIIIIIIIIIIIIGIIJJJJJJJJJJJJJJJJJJJJJJJJJJJJJJJJJJJJJJJJJJJJJJJJJJJJJJJJJJJJJJJJJJIIIIIIIIIIIIIIIIIIIIIIIIIIIIIIIIIIIIIIHIIIHIIIIIIIIIIIIIIIIIIIIIIIIIIIIIIIIIIIIIIHGIIIIIIIIIHIIIIIIIIIIIIIIIIIIIIIIIIIIIIIIIIIGIIIIIIIIII
@HWI-D00477:958:H2H7GBCX3:1:2101:10433:21937 1:N:0:CCTAGGTCCTAGGT
AAATCCTTCGCTATTGGGTGAAAGATGCCTCTTCTTTGCATTTATTACGGCTTTTTCTTCACGAGTATTCTAATTGGAATAGTTTTATTACTACAAAAAAATCTATTTCGATTTTTTCAAAAACAAATCCAAGATTATTCTTGTTCCTATATAATTCTTATGCTTGTGAATACGAATCCATCTTACTTTTTCTCCGCAACCAATTTTCTCATTTACGATTAACATCTTCTGGGGTCTTTTTTGAGCGAATATATTTCTATGGAAAAATAAAACATCCTGTAGAAGAAGTCTTTGCTAATGATTTTCCGGCTATTCGACGGGTCTTCAAAGATCCTTTCATG
+
IIIIIIIIIHIIIIIIIIIIIIIIIIIIIIIIIIIIIIIIIIIIIIIIIIIIIGHIIIIIIIIIIIIIIHIIIIIHEHIIIHHIIIHIIIIIIIIIIIHIIHIIIIIIIEHIIIIIIIEHHIIHIIIIIHIIIIJJJJJJJJJJJJJJJJJJJJJJJJJJJJJJJJJJJJJJJJJJJJJJJJJJJJJJJJJJJJJJJJJJJJIIIIIIHIIIIIIIIIIIIHIIIHIIIIIIIIIHIIIIIIIIHHIIIIIIIIIIIIIIIIIIIIIHIIIIIIIIIIIIIHGIIIIIIIIIIIIIIIIIIIIIIIIIIIIIIIIIIIIIIIIIIIIIIIIIIIIIIIIII
@HWI-D00477:958:H2H7GBCX3:1:2101:20624:49887 1:N:0:CCTAGGTCCTAGGT
AAATCCTTCGCTATTGGGTGAAAGATGCCTCTTCTTTGCATTTATTACGGCTTTTTCTTCACGAGTATTCTAATTGGAATAGTTTTATTACTACAAAAAAATCTATTTCGATTTTTTCAAAAACAAATCCAAGATTATTCTTGTTCCTATATAATTCTTATGCTTGTGAATACGAATCCATCTTACTTTTTCTCCGCAACCAATTTTCTCATTTACGATTAACATCTTCTGGGGTCTTTTTTGAGCGAATATATTTCTATGGAAAAATAAAACATCCTGTAGAAGAAGTCTTTGCTAATGATTTTCCGGCTATTCGACGGGTCTTCAAAGATCCTTTCATG
+
IIIIIIIIIIIIIIIIIHIIIIIIIIIIIIIIIIIIIIIIIIIIIIIIIIIIFHIIIIIIIIIIIIIIIIIIIIIEHGHHIHIIIIIIIIIIIIHIIIIIIGHIHIIIHFHIIIIIICFHHHHIGHIIHGHHHIIIIHJJJJJJJJJJJJJJJJJJJJJJJJJJJJJJJJJJJJJJJJJJJJJJJJJJJJJJJJJJJJJJJIIIIIIIIHIIIIIIIIHIIIIIIIIIIIIIIIIIIIIIIIIIIIIIIIIIIIIIIIIIHIIIIIIIIIIIIIIIIIIIIIIIHGDIIIIIIIIIIIIIIIIIIIIIIIIIIIIIIIIIIIIIIIIIIIIIIIIIIIIII
@HWI-D00477:958:H2H7GBCX3:1:2101:5877:92799 1:N:0:CCTAGGTCCTAGGA
AAATCCTTCGCTATTGGGTGAAAGATGCCTCTTCTTTGCATTTATTACGGCTTTTTCTTCACGAGTATTCTAATTGGAATAGTTTTATTACTACAAAAAAATCTATTTCGATTTTTTCAAAAACAGATCCAAGATTATTCTTGTTCCTATATAATTCTTATGCTTGTGGATACGAATCCATCTTACTTTTTCTCCGCAACCAATTTTCTCATTTACGATTAACATCTTCTGGGGTCTTTTTTGAGCGAATATATTTCTATGGAAAAATAAAACATCCTGTAGAAGAAGTCTTTGCTAATGATTTTCCGGCTATTCGACGGGTCTTCAAAGATCCTTTCATG
+
IIIIIIIIIIIHIIIIIIIIIIIIGIIIIIIIIIIIIIIIIIIHIIIIIIIIIHIIIIIHIIIGIIHIIIIIIIIIGCGHHHGHIIIIIHIIIIHIIIIIIIIHHIIIIIIIIIIIIHHHHIIGIIIIHHHIEHIIIIJJJJJJJJJJJJJJJJJJJJJJJJJJJJJJJJJJJJJJJJJJJJJJJJJJJJJJJJJJJJJJJJIIIHGIIIIIIIIIIIIIIIIHGIIHFHIIIIHIIIIHIHIIIIIIIIIIIIHHIIIHHHIIIIIIIHIHIIHIIIIIIIIIHHFIIIIIIIIIIIIIIIIIHIIIIIIIIIIIIIIIIHIIIIIIIIIIIIIIIIIII
@HWI-D00477:958:H2H7GBCX3:1:2101:15751:96146 1:N:0:CCTAGGTCCTAGGT
AAATCCTTCGCTATTGGGTGAAAGATGCCTCTTCTTTGCATTTATTACGGCTTTTTCTTCACGAGTATTCTAATTGGAATAGTTTTATTACTACAAAAAAATCTATTTCGATTTTTTCAAAAACAAATCCAAGATTATTCTTGTTGCTATATAATTCTTATGCTTGTGAATACGAATCCATCTTACTTTTTCTCCGCAACCAATTTTCTCATTTACGATTAACATCTTCTGGGGTCTTTTTTGAGCGAATATATTTCTATGGAAAAATGAAACATCCTGTAGAAGAAGTCTTTGCTAATGATTTTCCGGCTATTCGACGGGTCTTCAAAGATCCTTTCATG
+
IIIIIIIIIIIIIIIIIIIIIIIIIIIIIIIIIIIIIIIIIIIIIIIIIIIIHIIIIIIIIIHIIIHHIHIHIIIIFHIHIHIIIIIIIIIIIIIIIIIIIHIIIIIIIGIIIIIIIHHHIIIHIIIIHHHHIIIIIIJJJJJJJJJJJJJJJJJJJJJJJJJJJJJJJJJJJJJJJJJJJJJJJJJJJJJJJJJJJJJJJIIIHIIIIHFIIIIHIHHIIHHHHIIIIIIIHIIIIIIIIHHGGIIIIIIIHIIIIHIIIIHIIIIIIHIHIIIIIIIIIIHIHHFIIIIIIHIIIIIIIIIIIIIIIIHIIIIIIIIIIIHIIIIIHHHIHHIIIIIIH
@HWI-D00477:958:H2H7GBCX3:1:2101:18300:100083 1:N:0:CCTAGGTCCTAGGT
AAATCCTTCGCTATTGGGTGAAAGATGCCTCTTCTTTGCATTTATTACGTTTCTTTTTCTACGAGTATTGTAATTGGAATAGTCTTATTACTCCCCAAAAACATATTTCCATTTTTGTAAAAGGTAATCCAAGATTATTCTTGTTCCTATATAATTCTTATGCATGTGAATACGAATCCATCTTCCTTTTTCTCCGTAATCAATCTTCTCATTTCCGGTCAACATCTTCTGGAGTCTTTTTTGAGCGAATATATTTCTATGTAAAAATAGAACATCTTGTTGAAGTTTTTTTTGATAATGATTTTCGGGACATTCGATCCTTCTTCAAGGATTCTTTCATG
+
IIIIIIIIIIIIIIIIIIIIIIIIIIIIIIIIIIIIIIIIIIIIIIIIIHIHIGHIIIIIIIIIIIIIIIIIIIIIIHIIIIIIIIIIIIIIIHIIIIHIIIIIIIIIIHHIIIIIIIIIIIIGIIIIIFHIIIHHIIJJJJJJJJJJJJJJJJJJJJJJJJJJJJJJJJJJJJJJJJJJJJJJJJJJJJJJJJJJJJJJJJIIIIHIGIIIIIHIIIIIIIIIIIIIIIIIHIIHIIIIIHIIGIIIIIIIIIIIIIIIIIIIIIIIIIIIIIIIIIIIIIIIIHHIIIIIIIIIIIIIIIIIIIIIIIIIIHIIIIIIIIIIIIIIIIIIIIIIIIIII
@HWI-D00477:958:H2H7GBCX3:1:2102:3688:4956 1:N:0:CCTAGGTCCTAGGT
AAATCCTTCGCTATTGGGTGAAAGATGCCTCTTCTTTGCATTTATTACGGCTTTTTCTTCACGAGTATTCTAATTGGAATAGTTTTATTACTACAAAAAAATCTATTTCGATTTTTTCAAAAACAAATCCAAGATTATTCTTGTTCCTATATAATTCTTATGCTTGTGAATACGAATCCATCTTACTTTTTCTCCGCAACCAATTTTCTCATTTACGATTAACATCTTCTGGGGTCTTTTTTGAGCGAATATATTTCTATGGAAAAATAAAACATCCTGTAGAAGAAGTCTTTGCTAATGATTTTCCGGCTATTCGACGGGTCTTCAAAGATCCTTTCATG
+
IIIIIIIIIIIIIIIIIIIIIIIIIIIIHIIIIIIIIIIIIIIIIIIIIIIIHIIIIIIIIIIIIIIIIIIIIIIIIIIHIIIIIIIIIIIIIIIIIIIIIIHIIIIIIIIIIIIIIHHHIIHIIIIIHHHIIIIIIIJJJJJJJJJJJJJJJJJJJJJJJJJJJJJJJJJJJJJJJJJJJJJJJJJJJJJJJJJJFJJJJHIIIIIIIIIIIIIIIIIIIIIIIIIIIHIIHIIIIIIIIIIHHIIIIIIIIIIIHIIIIIIIIIIIIIIIIIIIIIIIIIIIIHHIIIIIIHIIIIIIIIIIIIIIIIIIIIIIIIIIIIIIIIIIIIIIIIIIIIIII
@HWI-D00477:958:H2H7GBCX3:1:2102:16703:82503 1:N:0:CCTAGGTCCTAGGT
AAATCCTTCGCTATTGGGTGAAAGATGCCTCTTCTTTGCATTTATTACGGCTTTTTCTTCACGAGTATTCTAATTGGAATAGTTTTATTACTACAAAAAAATCTATTTCGATTTTTTCAAAAACAAATCCAAGATTATTCTTGTTCCTATATAATTCTTATGCTTGTGAATACGAATCCATCTTACTTTTTCTCCGCAACCAATTTTCTCATTTACGATTAACATCTTCTGGGGTCTTTTTTGAGCGAATATATTTCTATGGAAAAATAAAACATCCTGTAGAAGAAGTCTTTGCTAATGATTTTCCGGTCATCCCATGCTTTC
+
IIIIIIIIIIIIIIIIIIIIIIIIIIIIIIIIIIIIIIIIIIIIIIIIIIIIIHHIIIIIIIIIIIIIIIIIIIJJJJJJJJJJJJJJJJJJJJJJJJJJJJJJJJJJJJJJJJJJJJJJJJJJJJJJJJJJJJJJJJJJJJJJJJJJJJJJJJJJJJJJJJJJJJJJJJJJJJJJJJJJJJJJJJJJJJJJJJJJJJJJJJIIIIIIIIIIIIIHIIIIHGGIIIIIIIIIHIIIIIIIIIIIIIIIIIIIIIIHGIIIIIIIIIIIIIIIIIIGIIIIIIIIHIIIIIIIIIIIIIIIHGIIHDHIIIIIIIIIIHIDDDDD
@HWI-D00477:958:H2H7GBCX3:1:2102:14484:84610 1:N:0:CCTAGGTCCTAGGT
AAACCCTTCGCTGTTGGGTGAAAGATCTCTCTTCTTTGCATTTATTACGACTCTTTCTTCACGAGTATTATAATTATAATAGGAATAGTCTTATTACTCCAAATAAATTTATTTTTTCAAAAAGTAATCCACGATTATTCTTGCTCCTATATAATTCTCATGTATGTGAATATGAATCCATCTTCCTTTTTCTTCGTAATCAATCTTCTCATTTACGATTAACCTCTTATGGGATCTTTTTTGAGCAA
+
JJJJJJJJJJJJJJJJJJJJJJJJJJJJJJJJJJJJJJJJJJJJJJJJJJJJJJJJJJJJJJJJJJJJJJJJJJJJJJJJJJJJJJJJJJJJJJJJJJJJJJJJJJJJJJJJJJJJJJJJJJJJJJJJJJJJJJJJJJJJJJJJJJJJJJJJJJJJJJJJJJJJJJJJJJJJJJJJJJJJJJJJJJJJJJJJJJJJJJJJJGHGFCHHIHHIIIIIIIIHHHGC<11IHEIHEIIHE?HIHHH?DBBD
@HWI-D00477:958:H2H7GBCX3:1:2102:17549:87636 1:N:0:CCTAGGTCCTAGGT
AAATCCTTCGCTATTGGGTGAAAGATCCCTCCTCTTTGCATTTATTACGACTCTTTCTTCACGAGTATTGGAATTTGAACAGTCTTATTATTCCAAAGAAATCTATTTCCTTTTTTGTAAAAAAGAATCAAAGATTCTTCTTGTTCTTATATAATTCTCATGTATATGAATACGAGTCCGTTTTCTTTTTTCTTTGTAAGCAATCCTTTCATTTCCGATTAACATTTTATCAGGTCTTTCTTGAGCGAATAGATTTCTATGGAAAAATAGAACATTTTGTAGAAGTCTTTACTAAGGATTGGGGGGACAGCCTATGCTTGCTCAAGGATCCTTTCATA
+
HIHIIIIIIIHIIHIHIIIGHIHCHHIIIIIIHIIIGIIHHIIIHHHIIHHIIGHIIIIIHIIFDEHHHHCEHIIIIIIIIIHIHIGIHHIIHHIHEEHIHIHHIIIIIEEHHIIIHHIEHFEHDIIEHHIHIHJJJJJJJJJJJJJJJJJJJJJJJJJJJJJJJJJJJJJJJJJJJJIJJJJJJJJJJJJJJJJIJJJJJJFHIIHEHFEHIHIIIIIIIIIIIIIIIH@GIIIIIIHIIIIHCFHHHIGHHHECHHHIHHHF?HHIHHHEHHHHIHEHEF<FIHHEHCFGEG@FGHHIHCIHIHGHIIHCEIIIHHC1EEHGEEFEEHIHEFF@HC
@HWI-D00477:958:H2H7GBCX3:1:2102:16533:89899 1:N:0:CCTAGGTCCTAGGT
AAATCCTTCGCTATTGGGTGAAAGATGCCTCTTCTTTGCATTTATTACGGCTTTTTCTTCACGAGTATTCTAATTGGAATAGTTTTATTACTACAAAAAAATCTATTTCGATTTTTTCAAAAACAAATCCAAGATTATTCTTGTTCCTATATAATTCTTATGCTTGTGAATACGAATCCATCTTACTTTTTCTCCGCAACCAATTTTCTCATTTACGATTAACATCTTCTGGGGTCTTTTTTGAGCGAATATATTTCTATGGAAAAATAAAACATCCTGTAGAAGAAGTCTTTGCTAATGATTTTCCGGCTATTCGACGGGTCTTCAAAGATCCTTTCATG
+
IIIIIIIIIIIIIIIIHIIIIIIIIIIIHIIFFHIIHIGHHIIHIIIIIIIIEHIIIIIIIIICHIIHIIIIHHIHHIIHICHHIIIIHIIIIIIIGHIIHIIIIIGIHHCHHIHIHGHHIIHHIIIIC@CEGHIHJJJJJJJJJJCJJJJJJJJJJJJJJJJJJJJJJJJJJJJJJJJJJJJJJJJJJJJJJJJJJJJJJIHIIHHHEGIHCHHIGIHHCHHHIIIHDHIIIIIIIHEHHIHHIGIIIIIIIIHIIIHEHIIIIHIHIHHEIIIGIIHHHHHHGHHIIHIIIIHIIIIIIIHDDHHHC@IIHHHGIHG1D1EIHHG@ECHEIIIIIIIIH
@HWI-D00477:958:H2H7GBCX3:1:2102:3644:99431 1:N:0:CCTAGGTCCTAGGT
AAATCCTTCGCTATTGGGTGAAAGATGCCTCTTCTTTGCATTTATTACGGCTTTTTCTTCACGAGTATTCTAATTGGAATAGTTTTATTACTACAAAAAAATCTATTTCGATTTTTTCAAAAACAAATCCAAGATTATTCTTGTTCCTATATAATTCTTATGCTTGTGAATACGAATCCATCTTACTTTTTCTCCGCAACCAATTTTCTCATTTACGATTAACATCTTCTGGGGTCTTTTTTGAGCGAATATATTTCTATGGAAAAATAAAACATCCTGTAGAAGAAGTCTTTGCTAATGATTTTCCGGCTGCCATCTTATGGTTCTTCAAGG
+
IIIIIIIIIIIIIIIIIIIIIIIIIIIIIIIIIIIIIIIIIIIIIIIIIIIIFHIIIIIIIIIIIIIIIIIIIIIHHIIHHHIJJJJJJJJJJJJJJJJJJJJJJJJJJJJJJJJJJJJJJJJJJJJJJJJJJJJJJJJJJJJJJJJJJJJJJJJJJJJJJJJJJJJJJJJJJJJJJJJJJJJJJJJJJJJJJJJJJJJJJIIIIIIIHIIIIIIIIIIIIIIIIIIIIIHGIIIIIIIIIIIIIGIIIIIIIIIIIIIHEIIIIIIIIIIIIIIIIIIIIIIIIIIIHIGIIIIIIIIIIIIIIHEDDCIIIIHHIIIIIIIIIIIIDDCDD
@HWI-D00477:958:H2H7GBCX3:1:2103:4841:17870 1:N:0:CCTAGGTCCTAGGT
AAATCCTTCGCTATTGGGTGAAAGATGCCTCCTCTTTGCATTTATTACGGCTTTTTCTTCACGAGTATTCTAATTGGAATAGTTTTATTACTACAAAAAAATCTATTTCGATTTTTTCAAAAACAAATCCAAGATTATTCTTGTTCCTATATAATTCTTATGCTTGTGAATACGAATCCATCTTACTTTTTCTCCGCAACCAATTTTCTCATTTACGATTAACATCTTCTGGGGTCTTTTTTGAGCGAATATATTTCTATGGAAAAATAAAACATCCTGTAGAAGAAGTCTTTGCTAATGATTTTCAGGACAACTTATGGTTGTTCAAGCATCCTATCATG
+
IIIIIIIIIIIIIIIIHIIIIIIIIIIIIIIIIIIIIIIIIHIIIIIIIIIIFHIIIIIIIIIIIIIIIIIIIIIIIIIIIHIIIIIIIIIIIIIIIIIIIIIIIIIIIHIIIIIIIHHHIIIIIIIHHHGHIHIIIHJJJJJJJJJJJJJJJJJJJJJJJJJJJJJJJJJJJJJJJJJJJJJJJJJJJJJJJJJJJJJJJIIIIIIIIIIIIIIIIIIIIIIIHIIIIHHHIIIIIIIIIIIIIIIIIIIIIIIIHIIIHIIIIIIIIIIIIIIIIIIIIIIIHHFIIIIIIIHIIIHIIIIIIIIIIIIIIIIIIIIIIIIIIIIIIIIIIIIIIIIII
@HWI-D00477:958:H2H7GBCX3:1:2103:8500:35203 1:N:0:CCTAGGTCCTAGGT
AAATCCTTCGCTATTGGGTGAAAGATGCCTCTTCTTTGCATTTATTACGGCTTTTTCTTCACGAGTATTCTAATTGGAATAGTTTTATTACTACAAAAAAATCTATTTCGATTTTTTCAAAAACAAATCCAAGATTATTCTTGTTCCTATATAATTCTTATGCTTGTGAATACGAATCCATCTTACTTTTTCTCCGCAACCAATCTTCTCATTTACGATCAACATCCTCTGGAGCCTTTCTTGAACGAATATATTTCTATGGAAAAATAGAACGTCTTGTAGACGTCTTTGTTAAGGATTTTCAGACCAACCTATGGTTGTTCAAGGATCCTTTCATG
+
IIIIIIIIIIIIIIIIIGIIIIIIIIIIIIIIIIIIIIIIIIIIIIIIIIIIHIIIIIIIHIIIIIIIIIIIIIIHIIIHHHHIIIIIIIIIIIIIIIIIIIIIIIIIIIIIIIIIIGIHIIIIIIIIIHIIIIIJJJJJJJJJJJJJJJJJJJJJJJJJJJJJJJJJJJJJJJJJJJJJJJJJJJJJJJJJJJJJJJJJJIIIIIIIIIIIIIIIIIIIIIIIIIIGIIIGIIIIIIIIIIIIIHIIIIIIIIIHIIIIIIIIIIIIIIIIHIHIIIIIIIHGIIIIIIIIIIIIIIIIIGIIIHIIIHIIIIIIIIIIIIIIIIIIIIIIIIIIII
@HWI-D00477:958:H2H7GBCX3:1:2104:7421:68500 1:N:0:CCTAGGTCCTAGGT
AAATCCTTCGCTATTGGGTGAAAGATGCCTCTTCTTTGCATTTATTACGGCTTTTTCTTCACGAGTATTCTAATTGGAATAGTTTTATTACTACAAAAAAATCTATTTCGATTTTTTCAAAAACAAATCCAAGATTATTCTTGTTCCTATATAATTCTTATGCTTGTGAATACGAATCCATCTTACTTTTTCTCCGCAACCAATTTTCTCATTTACGATTAACATCTTCTGGGGTCTTTTTTGAGCGAATATATTTCTATGGAAAAATAAAACGTCCTGTAGAAGAAGTCTTTGCTAATGATTTTCCGGCTATTCGACGGGTCTTCAAAGATCCTTTCATT
+
IIIIIIIIIIIIIIIIIIIIIIIIIIIIIIIIIIIIIIIIIIIIIIIIIIIIFHIIIIIHIIIIIIIIIIIIIIIHHIIHIHIIIIIIIIIIIIIIIIIIIIIIIIIIIGHIIIIIIHIHHHIIIIIIGGHGIHIIHHJJJJJJJJJJJJJJJJJJJJJJJJJJJJJJJJJJJJJJJJJJJJJJJJJJJJJJJJJJJJJJJIIIIIIHIIIIIIIHIIIIIIIIHIIIIIIIIIIIIIIIIIIIIHIIIIIIIIIIIIIIGIIIIIIIIIIIIIIIIIIIIIIIIHFIIIIIIIIIIIIIIIIIIIIIIIIIIIIIIIIIIIIIIIIIIIIIIIHIIHIII
@HWI-D00477:958:H2H7GBCX3:1:2104:16754:86562 1:N:0:CCTAGGTCCTAGGT
AAATCCTTCGCTATTGGGTGAAAGATGCCTCTTCTTTGCATTTATTACGGCTTTTTCTTCACGAGTATTCTAATTGGAATAGTTTTATTACTACAAAAAAATCTATTTCGATTTTTTCAAAAACAAATCCAAGATTATTCTTGTTCCTATATAATTCTTATGCTTGTGAATACGAATCCATCTTACTTTTTCTCCGCAACCAATTTTCTCATTTACGATTAACATCTTCTGGGGTCTTTTTTGAGCGAATATATTTCTATGGAAAAATAAAACATCCTGTAGAAGAAGTCTTTGCTAATGATTTTCCGGCTATTCGACGGGTCTTCAAAGATCCTTTCATG
+
IHIIIIIIHFIH@HHE@EHIIIIGHHFIIHIIIIIIIHC?H?FHHHHH@CHHDCCGHHIC?HHGDH@@EHHHHHHEEHHGHGHFHIHIIIIGHHFHGHEHCHCHIHHEEFHHHIIEC@E@GEEGHHHH@HEHHHEHHJJJJJJJJD?JJJJJJJJJJJJJJFJJJJJJJJJJJJBJJJIJJJJJJJJJJJJJJGJJJGJJJJ/ECHEEHHHIIHIHFEHGCC?EEIHHHHCEHHHHHHG?H?CHEGEFHGHH@C<<1@G1IHGIIIHEHHHHFEFIIHIHHHHEFDHHCFCIHIIHIIHGHHHHHIHHHF@GC<?@<DCIIIIIIIIIIHHHHHIHCGIIH
@HWI-D00477:958:H2H7GBCX3:1:2105:11184:16433 1:N:0:CCTAGGTCCTAGGT
AAATCCTTCGCTATTGGGTGAAAGATGCCTCTTCTTTGCATTTATTACGGCTTTTTCTTCACGAGTATTCTAATTGGAATAGTTTTATTACTACAAAAAAATCTATTTCGATTTTTTCAAAAACAAATCCAAGATTATTCTTGTTCCTATATAATTCTTATGCTTGTGAATACGAATCCATCTTACTTTTTCTCCGCAACCAATTTTCTCATTTACGATTAACATCTTCTGGGGTCTTTTTTGAGCGAATATATTTCTATGGAAAAATAAAACATCCTGTAGAAGAAGTCTTTGCTAATGATTTTCCGGCCTCCATCTTATGGTTCTTCAAGGATC
+
IIHIHIIHIIHIIIIIIIIIIIIIIIIIIIIIIIIIIIIIIHIIHIIIIIIHFHIIIIIHHIHIIIIIIHHHHIIEHIIIIIIIIIJJJJJJJJJJJJJJJJJJJJJJJJJJJJJJJJJJJJJJJJJJJJJJJJJJJJJJJJJJJJJJJJJJJJJJJJJJJJJJJJJJJJJJJJJJJJJJJJJJJJJJJJJJJJJJJJJJJHIIIIIHIIIIIIIIIIIHIIHIIIIIHHIIHGDIIIIIIHHEGIIIIIIIIIIHIHHE1EIIHIIHIIHIIIIGIHIHHHHEHIIIHIIIIIIIIIIIIIIIHIIIHIHHHGCEIIIIHGHIHIHCHIIDDDBD
@HWI-D00477:958:H2H7GBCX3:1:2105:18928:33793 1:N:0:CCTAGGTCCTAGGT
AAATCCTTCGCTATTGGGTGAAAGATGCCTCTTCTTTGCATTTATTACGGCTTTTTCTTCACGAGTATTCTAATTGGAATAGTTTTATTACTACAAAAAAATCTATTTCGATTTTTTCAAAAACAAATCCAAGATTATTCTTGTTCCTATATAATTCTTATGCTTGTGAATACGAATCCATCTTACTTTTTCTCCGCAACCAATTTTCTCATTTACGATTAACATCTTCTGGGGTCTTTTTTGAGCGAATATATTTCTATGGAAAAATAAAACATCCTGTAGAAGAAGTCTTTGCTAATGATGTTCCGGCTATTCGACGGGTCTTCAAAGATCCTTTCATG
+
FHIGHHGH@CHHDHHIGH@@E?HHHGE?1CHHH1FH?1FEHHE1DCC110C?CDD@CFHIG@H@?@1<D111<@G?E?FEHFC11DCHCGEE@CHHHEF<FEEF<F?C0DG@<000C</D/<D</<DG//<//</D</J:JJCJJJJJJJJF=DGJJJJJJJJJJJJEJJJJDDJJJJJJGIJJJJJJJJJJJHDHHEHEFCG/?F/C@F</G<<</@F@<EF<<<0<00<0F<10C1<1<<1<<11F<<1<111D11CD1<C<1<1<<<DC<<1111G<GD1D<11111<1HGD11GC<<</HHH?@<1111HDCC<<1<11D1C<11<11@GC1GC<11
@HWI-D00477:958:H2H7GBCX3:1:2105:17564:61420 1:N:0:CCTAGGTCCTAGGT
AAATCCTTCGCTATTGGGTGAAAGATGCCTCTTCTTTGCATTTATTACGGCTTTTTCTTCACGAGTATTCTAATTGGAATAGTTTTATTACTACAAAAAAATCTATTTCGATTTTTTCAAAAACAAATCCAAGATTATTCTTGTTCCTATATAATTCTTATGCTTGTGAATACGAATCCATCTTACTTTTTCTCCGCAACCAATTTTCTCATTTACGATTAACATCTTCTGGGGTCTTTTTTGAGCGAATATATTTCTATGGAAAAATAAAACATCCTGTAGAAGAAGTCTTTGCTAATGATTTTCCGGCTATTCGACGGGTCTTCAAAGATCCTTTCATG
+
IEHHHHFIIIIIHHHHHCHHHHIIHIHIIHHHIIHIIIIIFCEHHIIIG@FHEGEHHHHFEHHHHCHHEHHHHHIEHGHIIIH@FEHEGHIIGEECFHHHDC@EEHEEHCGHHIHHHGHE?HEEFHIGIFHHFCGHHHJJJJJJJHJJJJJJJJJJJJJJJGJJJJJJJJJJJJJJJJJJJJJJJJJJJJJJJJJHJJJJJIHHEHIGIIIIIIIIIIIIIHIIIIHHHDHIHHHHIIIHHDFEDIIIIIIIHIIHEIIIGHIIIHIIIIIHHHHIIIIIIHHIHHGHHIIIHIIIIHEEHIHIHHIHIIIHCHHHHHHEHFHIIIHHHHEHFIHEHEG?H
@HWI-D00477:958:H2H7GBCX3:1:2105:11130:64694 1:N:0:CCTAGGTCCTAGGT
AAATCCTTCGCTATTGGGTGAAAGATGCCTCTTCTTTGCATTTATTACGGCTTTTTCTTCACGAGTATTCTAATTAGAATAGTTTTATTACTACAAAAAAATCTATTTCGATTTTTTCAAAAACAAATCCAAGATTATTCTTGTTCCTATATAATTCTTATGCTTGTGAATACGAATCCATCTTACTTTTTCTCCGCAACCAATTTTCTCATTTACGATTAACATCTTCTGGGGTCTTTTTTGAGCGAATATATTTCTATGGAAAAATAAAACATCCTGTAGAAGAAGTCTTTGCTAATGATTTTCCGGCTATCCCATTGTTCTTCCAGGATCCTTTCATG
+
IIIIIIIIIIIIIIIIIIIIIIIIIIIIIIIIIIIIIIIIIIIIIIIIIIIIHHIIIIIIIIIIIIIIIIIIIIIIIIIIIIHIIIIIIIIIIIIIIIIIIIIIIIIIIIHIIIIIIIIIIIIIIIIIHHIIIIIIIIJJJJJJJJJJJJJJJJJJJJJJJJJJJJJJJJJJJJJJJJJJJJJJJJJJJJJJJJJJJJJJJIIIIIIGIIIIIIIIIIIIIIIIIIIIIIIIHHIIIIIIIIIIIIIIIIIIIIIIIIIIIIIIIIIIIIIIIIIIIIIIIIIIIHDIIIIIIIIIIIIIIIIIIIIIIIIIIIIIIIIIIIIIIIIIHIIIIIIIIIIII
@HWI-D00477:958:H2H7GBCX3:1:2105:3148:72810 1:N:0:CCTAGGTCCTAGGT
AAATCCTTCGCTATTGGGTGAAAGATGCCTCTTCTTTGCATTTATTACGGCTTTTTCTTCACGAGTATTCTAATTGGAATAGTTTTATTACTACAAAAAAATCTATTTCGATTTTTTCAAAAACAAATCCAAGATTATTCTTGTTCCTATATAATTCTTATGCTTGTGAATACGAATCCATCTTACTTTTTCTCCGCAACCAATTTTCTCATTTACGATTAACATCTTCTGGGGTCTTTTTTGAGCGAATATATTTCTATGGAAAAATAAAACATCCTGTAGAAGAAGTCTTTGCTAATGATTTTCCGGCTATTCGACGGGTCTTCAAAGATCCTTTCATG
+
IIIIIIIIIIIIIIIIIIIIIIIIIIIIIIIIIIIIIIIIIIIIIIIIIIIIIIIIIIIIIIIIIHHIIIIIIHHHHIIHIIIIIIHIIIIHIIIIIIHIIHIHIIGIIIIIIIIIIHHIIIIGIIIIIHIIHIIGIJJJJJJJJJJJJJJJJJJJJJJJJJJJJJJJJJJJJJJJJJJJJJJJJJJJJJJJJJJJJJJJJIIIIIIIIIIIIIHHHIIIIIIIIIIHIIIIIIIHIIIIIHIIIIHIIIIIIIIIIIIIIIIIIIIIIIIIIIIIIIIHIIIHHFIHIIIIIHIIIIIIIIIIIIIIIIIHHE/IIIIIIIIHIIIIIIIIIIIIIIIIH
@HWI-D00477:958:H2H7GBCX3:1:2105:14060:87604 1:N:0:CCTAGGTCCTAGGT
AAATCCTTCGCTATTGGGTGAAAGATGCCTCTTCTTTGCATTTATTACGGCTTTTTCTTCACGAGTATTCTAATTGGAATAGTTTTATTACTACAAAAAAATCTATTTCGATTTTTTCAAAAACAAATCCAAGATTATTCTTGTTCCTATATAATTCTTATGCTTGTGAATACGAATCCATCTTACTTTTTCTATGTAACCAATCTTCTCATTTACGATTAACATCTTCTGGGGATTTTTTTGAACGAATATATTTCTATGGAAAAATAAAGCATCCCGTAGAAGAAGTTTTTGCTAATGATTTTCCGACTAGCTTATGGTTCTTTGAGGATTTCTTCATG
+
IIIIIIIIIIIIIIIIIIIIIIIIIIIIIIIIIIIIIIIGIIIIIIIIHIHIHHIIIIIIIIIIIIIIIIIIIHIHHIIHIHHIIIIIIIIIHIIIIIIIIIIHIIIIIIIIIIIIIIIHIIHIIIIIIHHHIIIIIJJJJJJJJJJJJJJJJJJJJJJJJJJJJJJJJJJJJJJJJJJJJJJJJJJJJJJJJJJJJJJJJIIIIIIIIIIIIIIHGIIIIIIGHIIIIIIHFIIIIIIHIIIIIIIGIIIIIIHHIIIHIHIIIIIIIIIIHIIIIIIIIHIIHFIIIIIIIIIIIIIIIIIIIIIIIIIIIIIIIIIIIIIIIIIIHIIIIIIIIIIIH
@HWI-D00477:958:H2H7GBCX3:1:2105:8554:91069 1:N:0:CCTAGGTCCTAGGT
AAATCCTTCGCTATTGGGTGAAAGATGCCTCTTCTTTGCATTTATTACGGCTTTTTCTTCACGAGTATTCTAATTGGAATAGTTTTATTACTACAAAAAAATCTATTTCGATTTTTTCAAAAACAAATCCAAGATTATTCTTGTTCCTATATAATTCTTATGCTTGTGAATACGAATCCATCTTACTTTTTCTCCGCAACCAATTTTCTCATTTACGATTAACATCTTCTGGGGTCTTTTTTGAGCGAATATATTTCTATGGAAAAATAAAACATCCTGTAGAAGAAGTCTTTGCTAATGATTTTCCGGCTATTCGACGGGTCTTCAAAGATCCTTTCATG
+
IIIIHIIIIIIHHIIIIIIHHIIIIIHIIIIIIIIIIIIIHIIIIIIIIHIIFHIIHIIIIIIIIIIIIIIIHIIIIHHHHHIIIIHHIIHHHHHHHEHIIIIIIIIIIHHHIIIIIIIIIGIHHHIIGCHHHIIIHHJJJJJJJJJJJJJJJJJJJJJJJJJJJJJJJJJJJJJJJJJJJJJJJJJJJJJJJJJJJJJJJHIIHIIIIIIIIIIHIIHHIIIIHGHIGHIHGIIIIIIIGIIHHIIHIIIIIIIIIIIIIIIIIHIIIIIIIIIIIIIIIIHIHHHIIIIIIIIIIHIIIIHIIHIIIIIHIIIHHIIIHIHHEGIIIHIIHIIHIIHII
@HWI-D00477:958:H2H7GBCX3:1:2106:19962:37201 1:N:0:CCTAGGTCCTAGGT
AAATCCTTCGCTATTGGGTGAAAGATGCCTCTTCTTTGCATTTATTACGGCTTTTTCTTCACGAGTATTCTAATTGGAATAGTTTTATTACTACAAAAAAATCTATTTCGATTTTTTCAAAAACAAATCCAAGATTATTCTTGTTCCTATATAATTCTTATGCTTGTGAATACGAATCCATCTTACTTTTTCTCCGCAACCAATTTTCTCATTTACGATTAACATCTTCTGGGGTCTTTTTTTGAGCGAATTTTT
+
IIIIIJJJJJJJJJJ=JJJJJJJJJJJJJJJJJJJJJJJJJJJJJJJJJJJJJJJJJJJJJJJJJJJJJJJJJJJJJJJJJJJJJJJJJJJJJJJJJJJJJJJ-JJJJJJJJJJJJJJJJJJJJJJJJJJJJJJJJJJJJJJJJJJJJJJJJJGJJJJJJJJJJJJJJJJJJJJJJJJJJJJJJJJJJJJJJJJJJJJJJJJHGIIHHHGIIIIIIIIIHHHHIHIHHIIHIHIIIIIIIHFIIHCGEHIDDDD@
@HWI-D00477:958:H2H7GBCX3:1:2106:18088:59820 1:N:0:CCTAGGTCCTAGGT
AAATCCTTCGCTATTGGGTGAAAGATGCCTCTTCTTTGCATTTATTACGGCTTTTTCTTCACGAGTATTCTAATTGGAATAGTTTTATTACTACAAAAAAATCTATTTCGATTTTTTCAAAAACAAATCCAAGATTATTCTTGTTCCTATATAATTCTTATGCTTGTGAATACGAATCCATCTTACTTTTTCTCCGCAACCAATTTTCTCATTTACGATTAACATCTTCTGGGGTCTTTTTTGAGCGAATATATTTCTATGGAAAAATAGAACATTTTGTAGAAATCTTTACTAAGGATTGGGGGGACAGCCTATGCTTGCTCAAGGATCCTTTCATA
+
HIIIIIIIIIIIIIGIIIIHIHIGHHHIHHCHIIIIIHIIHIIHIIHHHIIIEEHIIIFHHHGHIIIICHHHCHHHHHFHHHIIIIHHIGIIIHHIHHHHHIHHHIIIIIHIIIIIIHHEHIIHIIIIHHHIHIHJJJJJJJJJJJJJJJJJJJJJJJJJJJJJJJJJJJJJJJJJJJJJJJJJJJJJJJJJJJJEJJJJJEHIHIIIIIIIIIIIIIIHHHHIIIIIIIIHHHCEIIHHIGIIIHHIHIIIIHEIIIIHHHHHIHHEIHGHIHIIIIIHH@F<FHIFIIHHIHGEFEHGIIHFHHHCHHEHIHHIIHHHIHHG@HIHHIGHFHCEHH
@HWI-D00477:958:H2H7GBCX3:1:2106:20264:67021 1:N:0:CCTAGGTCCTAGGT
AAATCCTTCGCTATTGGGTGAAAGATGCCTCTTCTTTGCATTTATTACGGCTTTTTCTTCACGAGTATTCTAATTGGAATAGTTTTATTACTACAAAAAAATCTATTTCGATTTTTTCAAAAACAAATCCAAGATTATTCTTGTTCCTATATAATTCTTATGCTTGTGAATACGAATCCATCTTACTTTTTCTCCGCAACCAATTTTCTCATTTACGATTAACATCTTCTGGGGTCTTTTTTGAGCGAATATATTTCTATGGAAAAATAAAACATCCTGTAGAAGAAGTCTTTGCTAATGATTTTCCGGCTATTCGACGGGTCTTCAAAGATCCTTTCATG
+
IIIIIIIIIIIIIIIIIIIIIIIIIIIIIIIIIIIIIIIIIIIIIIIIIIIIIGHIIIIIIIIIIIIIIIIIIIIGIIIHIHIIIIIIIIIIIIIIIIIIIIIIIIIIIIIIIIIIIIIIIIIIIIIIHIIIIGIIIIJJJJJJJJJJJJJJJJJJJJJJJJJJJJJJJJJJJJJJJJJJJJJJJJJJJJJJJJJJJJJJJJIIIIIIIIIIIIIHIIIIIHIIIIIIIIIIIIIIIIIIIIIIIHIIIIIIIIIIIIIIIIIIIIIIIIIIIIIIIIIIIIIIIIHIIIIIIIIIIIIIIIIIIIIIIIIIIIIIIIIIIIIIIIIIIIIIIIIIIIIII
@HWI-D00477:958:H2H7GBCX3:1:2107:18086:13917 1:N:0:CCTAGGTCCTAGGT
AAATCCTTCGCTATTGGGTGAAAGATGCCTCTTCTTTGCATTTATTACGGCTTTTTCTTCACGAGTATTCTAATTGGAATAGTTTTATTACTACAAAAAAATCTATTTCGATTTTTTCAAAAACAAATCCAAGATTATTCTTGTTCCTATATAATTCTTATGCTTGTGAATACGAATCCATCTTACTTTTTCTCCGCAACCAATTTTCTCATTTACGATTAACATCTTCTGGGGTCTTTTTTGAGCGAATATATTTCTATGGAAAAATAAAACATCCTGTAGAAGAAGTCTTTGCTAATGATTTTCAGACCAATCTATGCTTGTTCAAGGATCCTTTCATG
+
IIIIIIIIIIIIIIIIIIIIIIIIIIIHIIIIIIIIIIIIIIIIIIIIIIIIIGHIIIIHHIIIIIIIIIIIHIIEHHIIIHIIIIIIIIIIIIIIIIIDHHIIIIIIIIIIIIIIIIHHHHIHIHIIIIIIIIIIIIJJJJJJJJJJJJJJJJJJJJJJJJJJJJJJJJJJJJJJJJJJJJJJJJJJJJJJJJJJJJJJJJIIHIHIIIIIIIIHIIIIIHIIHHHHHIIIIIIIIIIIIIIHHIIIIIIIIIIIIIIIIIIIIIIIIIIIIIIIIIIIIIIIIIHIIIIIIIIIIIIIIIIIIIIIIHIIIIIIIIIGHHIIIIIIIIIGHIIIIIIII
@HWI-D00477:958:H2H7GBCX3:1:2107:13459:21881 1:N:0:CCTAGGTCCTAGGT
AAATCCTTCGCTATTGGGTGAAAGATGCCTCTTCTTTGCATTTATTACGGCTTTTTCTTCACGAGTATTCTAATTGGAATAGTTTTATTACTACAAAAAAATCTATTTCGATTTTTTCAAAAACAAATCCAAGATTATTCTTGTTCCTATATAATTCTTATGTCTATGAATGTGAATCCATATTCGTTTTTCTCTGTAAACAATCTTCTCATTTACGATCAACACTTTCTGGAG
+
JJJJJJJJJJJJJJJJJJJJJJJJJJJJJJJJJJJJJJJJJJJJJJJJJJJJJJJJJJJJJJJJJJJJJJJJJJJJJJJJJJJJJJJJJJJJJJJJJJJJJJJJJJJJJJJJJJJJJJJJJJJJJJJJJJJJJJJJJJJJJJJJJJJJJJJJJJJJJJJJJJJJJJJJJJJJJJJJJJJJJJJJJJJJJJJJJJJJJJJJJIIIIIIIIIIIIIIIIIIIIIHIIIIIIDDDDC
@HWI-D00477:958:H2H7GBCX3:1:2107:20086:32063 1:N:0:CCTAGGTCCTAGGT
AAATCCTTCGCTATTGGGTGAAAGATGCCTCTTCTTTGCATTTATTACGGCTTTTTCTTCACGAGTATTCTAATTGGAATAGTTTTATTACTACAAAAAAATCTATTTCGATTTTTTCAAAAACAAATCCAAGATTATTCTTGTTCCTATATAATTCTTATGCTTGTGAATACGAATCCATCTTACTTTTTCTCCGCAACCAATTTTCTCATTTACGATTAACATCTTCTGGGGTCTTTTTTGAGCGAATATATTTCTATGGAAAAATAAAACATCCTGTAGAAGAAGTCTTTGCTAATGATTTTCCGGCTATTCGACGGGTCTTCAAAGATCCTTTCATG
+
HIIIHIIIIIIIIIIIIIIHGIIIGHIIIIIIIIIIIIIIIIIIIIHIHIIIHIIIHIIHGHIIDIHIIHIHHIIHIHFHIIHIIIHIIIHHHIHIIHIIIHIIIIIIHFHIHHIIIHCHIIHIIIIIGHGHHIIIHHJJJJJJJJJJJJJJJJJJJJJJJJJJJJJJJJJJJJJJJJJJJJJJJJJJJJJJJJJJJJJJGFHHIIIIHEHHIHIIIHFHHIIIHHHCIHHE?HGCHIIHIHCHHEIIGHEHIHFHEIHCFIIIHEHHHHCFHHH@HIIHHEGFEFHIHEHFF@HHHEIHGHCCC?HHECGHHHHHIHHHHF1EGEHHEGC@FIIHIIHFH
@HWI-D00477:958:H2H7GBCX3:1:2107:3632:63861 1:N:0:CCTAGGTCCTAGGT
AAATCCTTCGCTATTGGGTGAAAGATGCCTCTTCTTTGCATTTATTACGGCTTTTTCTTCACGAGTATTCTAATTGGAATAGTTTTATTACTACAAAAAAATCTATTTCGATTTTTTCAAAAACAAATCCAAGATTATTCTTGTTCCTATATAATTCTTATGCTTGTGAATACGAATCCATCTTACTTTTTCTCCGCAACCAATTTTCTCATTTACGATTAACATCTTCTGGGGTCTTTTTTGAGCGAATATATTTCTATGGAAAAATAAAACATCCTGTAGAAGAAGTCTTTGCTAATGATTTTCCGGCTATTCGACGGGTCTTCAAAGATCCTTTCATG
+
IIIIIIIIIIIIIIIIIIIIIIIIIIIIIIIIIIIIIIIIIIIIIIIIIIIIDIIIIIIIIIIIIIIIIIIIHIIIGIIHHIIIIIHIIIIHHIIHIIIIIIIHHIIIIHGHIIIIIFHIIIIIIIIIHGHIIIIIIIJJJJJJJJJJJJJJJJJJJJJJJJJJJJJJJJJJJJJJJJJJJJJJJJJJJJJJJJGJJJJJJEEIIHFGCHHGIHFFHHHHHHHH?HGCHFHGIIIHIIIIIHHE0IHHHEHIIIIIIIHIHIIIIIIIIIIIHIIHGIIIIIIIHHDGIGIIIIGIIIIIHIIIIIHHHIHIHHHIIIIIIIIIIIIIIHHIIIIIIIIII
@HWI-D00477:958:H2H7GBCX3:1:2107:14342:74901 1:N:0:CCTAGGTCCTAGGT
AAATCCTTCGCTATTGGGTGAAAGATGCCTCTTCTTTGCATTTATTACGGCTTTTTCTTCACGAGTATTCTAATTGGAATAGTTTTATTACTACAAAAAAATCTATTTCGATTTTTTCAAAAACAAATCCAAGATTATTCTTGTTCCTATATAATTCTTATGCTTGTGAATACGAATCCATCTTACTTTTTCTCCGCAACCAATTTTCTCATTTACGATTAACATCTTCTGGGGTCTTTTTTGAGCGAATATATTTCTATGGAAAAATAAAACATCCTGTAGAAGAAGTCTTTGCTAATGATTTTCCGGCTATTCGACGGGTCTTCAAAGATCCTTTCATG
+
IIIIIIIIIIIIIIIIIIIIIIIIIIIIIIIIIIIIIIIIIIIIIIIIIIIIIFHIHIIIIIIIIIIIIIIIIIIHHIIHIHHIIIIIIIIIIIIIIIIIIIIIIIIIIIHIIIIIIHHIIHIHHIHIIGHIIIHHIIJJJJJJJJJJJJJJJJJJJJJJJJJJJJJJJJJJJJJJJJJJJJJJJJJJJJJJJJJJJJJJJJIIIIIIIIIIIIIIGIIIIIIIIIIIIHIHIIIIIIIIIIIIIHIIIIIIIIIIIIIIHIIIIIIIIIIIIIIIIIIIIIIIIHGIIIIIIIIIIIIIIIIIIIIIIIIIIIIIIIIIIIIIIIIIIIIIIIIIIIIIH
@HWI-D00477:958:H2H7GBCX3:1:2107:20864:99515 1:N:0:CCTAGGTCCTAGGT
AAATCCTTCGCTATTGGGTGAAAGATGCCTCTTCTTTGCATTTATTACGGCTTTTTCTTCACGAGTATTCTAATTGGAATAGTTTTATTACTACAAAAAAATCTATTTCGATTTTTTCAAAAACAAATCCAAGATTATTCTTGTTCCTATATAATTCTTATGCTTGTGAATACGAATCCATCTTACTTTTTCTCCGCAACCAATTTTCTCATTTACGATTAACATCTTCTGGGGTCTTTTTTGAGCGAATATATTTCTATGGAAAAATAAAACATCCTGTAGAAGAAGTCTTTGCTAATGATTTTCCGGCTATTCGACGGGTCTTCAAAGATCCTTTCATGCAT
+
FFHHF?<GFHIHECHF@GHEHIIEHHHHHIE@EEIHEEHHHHIHHHHIHEHCHDCECCHHHIEHHHCGE?GHHEC11CGD<<DHHHH@GHHHCHEHHCG</11JIJJJCEJJJJJJJJJIJJC2JJJJFIJIJJJJGJJJJJHJJBFJJJJJJJJJJJJJJJHJJJJFJJJJJIJJJHHJJJHJJJJJJJJJJJHHJJJEHHHEHHHHEEIHFIIIHIHHIIIGHHEHHHG@?HIIHHHHG<<C<D1GD1D<HHHHIIIHIHGHHGHIIHIIHEHHHHHHGIIIIHCFIHIHIIHGHGHIHEHIHHHGIIIHHDHIHHHCF<CHEHHGCGGD1HHHIHID@ADD
@HWI-D00477:958:H2H7GBCX3:1:2108:7558:12218 1:N:0:CCTAGGTCCTAGGT
AAATCCTTCGCTATTGGGTGAAAGATGCCTCTTCTTTGCATTTATTACGGCTCTTTCTTCACGAGTATTGGAATTTGAACAGTCGTATTATTCCAAAGAAATCTATTTCTTTTTTTGCAAAAAAGACTCCAAGATTCTTCTTGTTCTTATATAATTCTCATGTATATGAATACGAGTCCGTTTTCTTTTTTCTTTGTAATCAATCCTTTCATTTCCGATTAACATTTTCTCAGGTCTTTCTTGAGCGAATATATTTCTATGGAAAAATAGAACATTTTGTAGAAGTCTTTACTAAGGATTGGGGGGACAGCCTATGCTTGCTCAAGGATCCTTTCATA
+
IIIIIIIIIIIHHIIIHIIHIIIIHHIIIIIIIIIIIIIIIIIIHIHIIIIIHHIIIIIIHIIIIHFIHIHIIIIIIIIIIIIIIIIIIIIIIIIIIIIIIIIFHIIIHIIIIIIIHHIIIIIGCHHHIGIHHEJJJJJJJJJJJJJJJJJJJJJJJJJJJJJJJJJJJJJJJJJJJJJJJJJJJJJJJJJJJJJJJJJJJIIIIIIHIIIIIIHHIIIIIIIIIIIIIIIGIIHIIIIIIIIIIIIIIIIIIIIIIIIIIIIIIIIIIIIIIIIIIIIIHIHIIIIIIIIIIIIIIIHIIIIIHIIIIHHIIIIIIHIIIIIIIIIIIIIIIIIIII
@HWI-D00477:958:H2H7GBCX3:1:2108:3252:20534 1:N:0:CCTAGGTCCTAGGT
AAATCCTTCGCTATTGGGTGAAAGATGCCTCTTCTTTGCATTTATTACGGCTTTTTCTTCACGAGTATTCTAATTGGAATAGTTTTATTACTACAAAAAAATCTATTTCGATTTTTTCAAAAACAAATCCAAGATTATTCTTGTTCCTATATAATTCTTATGCTTGTGAATACGAATCCATCTTACTTTTTCTCCGCAACCAATTTTCTCATTTACGATTAACATCTTCTGGGGTCTTTTTTGAGCGAATATATTTCTATGGAAAAATAAAACATCCTGTAGAAGAAGTCTTTGCTAATGATTTTCCGGCTATTCGACGGGTCTTCAAAGATCCTTTCATG
+
IIIIIIIIHIIIHIIIIIIIIIIHIIIIIHIHIIIIIIIIIIIIIIIIIIIIDHIIIIIIIGHHHIHHIIIIIHIGHIIIHIIGHIIIIIIIIIHIIIHGHIIHHHIIIIHIIIIIIHEHHHIHIHIHEHHHGHHIHJJJJJJJJJJJJJJJJJJJJJJJJJJJJJJJJJJJJJJJJJJJJJJJJJJJJJJJJJJFJJJJJIIIIIIGIIIIIIHHFIIIIIHIHIIIHIIHHIIIIIIIIHHIGHHHIIIIIIIIIIIHIIIHIIIIIIIHIIIIIIIIIHIHHFIIHHIIIHIIIIIIIIIIIIIIHIIIIIIIIIIIIIIIIIIIIIIIIIIIIIIII
@HWI-D00477:958:H2H7GBCX3:1:2108:16198:41392 1:N:0:CCTAGGTCCTAGGT
AAATCCTTCGCTATTGGGTGAAAGATGCCTCTTCTTTGCATTTATTACGGCTTTTTCTTCACGAGTATTCTAATTGGAATAGTTTTATTACTACAAAAAAATCTATTTCGATTTTTTCAAAAACAAATCCAAGATTATTCTTGTTCCTATATAATTCTTATGCTTGTGAATACGAATCCATCTTACTTTTTCTCCGCAACCAATTTTCTCATTTACGATTAACATCTTCTGGGGCCTTTTTTGAGCGAATATATTTCTATGGAAAAATAAAACATCCTGTAGAAGAAGTCTTTGCTAATGATTTTCCGGCTATTCGACGGGTCTTCAAAGATCCTTTCATG
+
IIIIIIIIIIHIIIIIIIIIIIIIIIIIIIHIIIIIIIHIIIIIIIIIIIIIHHIIIIIIIIIIIIIIIIIIIIIHHIIHHHIHIIIIIIIIIIHIIIIIIIIHIIIIIIIIIIIHIHIHIIIIIIIIIHIIIIIIIIJJJJJJJJJJJJJJJJJJJJJJJJJJJJJJJJJJJJJJJJJJJJJJJJJJJJJJJJJJJJJJJIIIIIIIIIIIIIIIIIIIIIIIIIIIIIIIIIHIIIIIIIIIIIIIIIIIIIIIIIIIIIIIIIIIIIIIIIIIIIHIIIIIIHDIIIIIIIHIIIIIIIIIIIIIIIIIIIIIIIIIIHIIIIIIIIHIIIIIIIIII
@HWI-D00477:958:H2H7GBCX3:1:2108:3750:56032 1:N:0:CCTAGGTCCTAGGT
AAATCCTTCGCTATTGGGTGAAAGATGCCTCTTCTTTGCATTTATTACGGCTTTTTCTTCACGAGTATTCTAATTGGAATAGTTTTATTACTACAAAAAAATCTATTTCGATTTTTTCAAAAACAAATCCAAGATTATTCTTGTTCCTATATAATTCTTATGCTTGTGAATACGAATCCATCTTACTTTTTCTCCGCAACCAATTTTCTCATTTACGATTAACATCCTCTGGGGTCTTTTTTGAGCGAATATATTTCTATGGAAAAATAAAACATCCTGTAGAAGAAGTCTTTGCTAATGATTTTCGGGTTATCCTATGGTTGTTCAAGGATC
+
EHCGEHEH@HEHIIIIIIIIIHEHHHHIIHIICFHIHHHIII?G@GHIHHIICGHHHFF@HIIHHCGHHIIIHIIIIIEGEGGJJJJJJJJJJJJJJJJJJJJJJJJJJJJJJJJJJJJJJJJJJJJJJJJJJJJJJJJJJJJJJJJJJJJJJJJJJJJJJJJJJJJJJJJJJJJJJJJJJJJJJJJJJJJJJJJJJJJJJHHIIIHEIHIIIIIIIIHIHFIHIIIIIHHDHHIHIGIIHHIHIIIGHIIIIIIGIHHHHIIHIHIIIIIHHIIHIIIHHHHHHCHHG<<<1HHH@HF<1HCCHF@@ECIHH@IHHHEIHHIGC<1G@<?DD
@HWI-D00477:958:H2H7GBCX3:1:2108:12069:58585 1:N:0:CCTAGGTCCTAGGT
AAATCCTTCGCTATTGGGTGAAAGATGCCCCTTCTTTGTATTTATTACGGCTTTTTCTTCACGAGTATTCTAATTGGAATAGTTTTATTACTACAAAAAAATCTATTTCGATTTTTTCAAAAACAAATCCAAGATTATTCTTGTTCCTATATAATTCTTATGCTTGTGAATACGAATCCATCTTACTTTTTCTCCGCAACCAATTTTCTCATTTACGATTAACATCTTCTGGGGTCTTTTTTGAGCGAATATATTTCTATGGAAAAATAAAACATCCTGTAGAAGAAGTCTTTGCTAATGATTTTCCGGCTATCCCATTGTTCTTCCAGGATCCTTTCATG
+
IIIIIIIIIIIIIIIIIIIIIIIIIIIHI1DHHIIIIIIIIIIHIIIIIHIIHHIIIIIIIIIIIIIIIIIIIIIHHHIIIIIIIIIIIIIIIIIIIIIIIIIIIIIIIIIIIIIIIIHIIIIIIIIIIIIGHIIIIIJJJJJJJJJJJJJJJJJJJJJJJJJJJJJJJJJJJJJJJJJJJJJJJJJJJJJJJJJJJJJJJIIIIIIIIIIIIIIIIIIIIHIIIIIHIIIIIIIIIIIIIIIIIIIIIIIIIIIHIIIIIIIIIIIIIIIIIIIIIIIIIIIIIHFIIIIIIIIIIIIIIIIIIIIIIIIIIIIIIIIIIIIIIIIIIIIIIIIIIIIII
@HWI-D00477:958:H2H7GBCX3:1:2108:5878:68574 1:N:0:CCTAGGTCCTAGGT
AAATCCTTCGCTATTGGGTGAAAGATGCCTCTTCTTTGCATTTATTACGGCTTTTTCTTCACGAGTATTCTAATTGGAATAGTTTTATTACTACAAAAAAATCTATTTCGATTTTTTCAAAAACAAATCCAAGATTATTCTTGTTCCTATATAATTCTTATGCTTGTGAATACGAATCCATCTTACTTTTTCTCCGCAACCAATTTTCTCATTTACGATTAACATCTTCTGGGGTCTTTTTTGAGCGAATATATTTCTATGGAAAAATAAAACATCCTGTAGAAGAAGTCTTTGCTAATGATTTTCCGGCTATTCGACGGGTCTTCAAAGATCCTTTCATG
+
IIIIIIIIIIIIHIIIIIIIIIIIIIIIIIIIIIIIIIIIIIIIIIIIIIIIHHIIIIIIIIIIIIIIIIIIIIIHIIIIIIIIIIIIIIHIIIIHHHHIIIHIIIHHIGHIIIIIIFHHIHHHGHIIGIIIIIIIIIJJJJJJJJJJJJJJJJJJJJJJJJJJJJJJJJJJJJJJJJJJJJJJJJJJJJJJJJJJJJJJJIIIHIIIIIIIIIIIIIIIIIIIIIIIIIIHIIIIIIIIIIIIIIIIIIIIIIIIIIIIIIIIIIIIIIIIIIIIIIIIIIIIIHHIIIIIIIIIIIIIIIIIIIIIIIIIIIIIIIIIIHHIIIIIIIIIIIIHHIIII
@HWI-D00477:958:H2H7GBCX3:1:2108:5165:69389 1:N:0:CCTAGGTCCTAGGT
AAATCCTTCGCTATTGGGTGAAAGATGCCTCTTCTTTGCATTTATTACGGCTTTTTCTTCACGAGTATTCTAATTGGAATAGTTTTATTACTACAAAAAAATCTATTTCGATTTTTTCAAAAACAAATCTATTTCTATTTTTTTTAAAAGTAATTCGAGATTCTTTTTATTCCTATATAATTCTCATGTTTGTGAATATGAATCCATCTTACTTTTTATCCGTAACCAATCTTGTCATTTACGATTAACATCTTCTGGG
+
IIIIGHHIIJJJJJJJJJJJJJJJJJJJJJJJJJJJJJJJJJJJJJJJJJJJJJJJJJJJJJJJJJJJJJJJJJJJJJJJJJJJJJJJJJJJJJJJJJJJJJJJJJJJJJJJJJJJJJJJJJJJJJJJJJJJJJJJJJJJJJJJJJJJJJJJJJJJJJJJJJJJJJJJJJJJJJJJJJJJJJJJJJJJJJJJJJJJJJJJHIIHIIIIIHIIIIIHHHIHIHHIHIHHIIIIIGIGHHCGHHCHIHHIIIHHHEDDBAD
@HWI-D00477:958:H2H7GBCX3:1:2108:7595:97942 1:N:0:CCTAGGTCCTAGGT
AAATCCTTCGCTATTGGGTGAAAGATGCCTCTTCTTTGCATTTATTACGGCTTTTTCTTCACGAGTATTCTAATTGGAATAGTTTTATTACTACAAAAAAATCTATTTCGATTTTTTCAAAAACAAATCCAAGATTATTCTTGTTCCTATATAATTCTTATGCTTGTGAATACGAATCCATCTTACTTTTTCTCCGCAACCAATTTTCTCATTTACGATTAACATCTTCTGGGGTCTTTTTTGAGCGAATATATTTCTATGGAAAAATAAAACATCCTGTAGAAGAAGTCTTTGCTAATGATTTTCCGGCTATTCGACGGGTCTTCAAAGATCCTTTCATG
+
IIIIIIIIIIIIIIIIIIIIIIIIIIIIIIIIIIIIIIIIIIIIIIIIHIIIHIIIIIIIIIIIIIIIIIIIIIIHHHHIHHIIIIIIIIHIIIHIIHIIIIGHHIIIIIIIIIIIIHHHIIIIIIHIIFHHIGIHHIJJJJJJJJJJJJJJJJJJJJJJJJJJJJJJJJJJJJJJJJJJJJJJJJJJJJJJJJJJJJJJJIIIIIIIIIIIIIIIIIIIIIIIIIIGIIIIIIIIIIIIHHIIHIIIIIIIIIIIIIIIIIIIIIIIIIIIIIIIIIIIIIIIIHGIIIIIIIIIIIIIIIIIIIIIIIIIIIIIIIIIIIIIIIIIIIIIIIIIIIIII
@HWI-D00477:958:H2H7GBCX3:1:2109:10135:2440 1:N:0:CCTAGGTCCTAGGT
AAATCCTTCGCTATTGGGTGAAAGATGCCTCTTCTTTGCATTTATTACGGCTTTTTCTTCACGAGTATTCTAATTGGAATAGTTTTATTACTACAAAAAAATCTATTTCGATTTTTTCAAAAACAAATCCAAGATTATTCTTGTTCCTATATAATTCTTATGCTTGTGAATACGAATCCATCTTACTTTTTCTCCGCAACCAATTTTCTCAGGTCTTTCTTGAGCGAATATATTTCTATGGAAAAATAGAACATTTTGTAGAAGTCTTTACTAAGGATTGGGGGGACAGCCTATGCTTGCTCAAGGATCCTTTCATA
+
IHHHHIIIIIIIIIIIIGIIHIIIHIHHHHIHHHHHHHHIIIIIIIHIIIHICGHHHHHIHHIIIIIIHHHIIHIIEHIHEHIHIIIGHEHHIIHHIEHH?EHHIIIIIHIIHJJJJJJJJJJJJJJJJJJJJJJJJJJJJJJJJJJJJJJJJJJJJJJJJJJJJJJJJJJJJJJJJJJJJJJJJJJJJJJJJJJJJJJJJIIIIIIIGHHCHIIIHIIIGHHCECIHHHIIHHCHHHHCFHHIIHHHHHGCIHIIIIHHEDHFHGGIHFG?EHHHHIHDHHHFEFEIIIHIIIHEIIHHFHHIIHIIFHHCHIHHC
@HWI-D00477:958:H2H7GBCX3:1:2109:9601:20150 1:N:0:CCTAGGTCCTAGGT
AAATCCTTCGCTATTGGGTGAAAGATGCCTCTTCTTTGCATTTATTACGGCTTTTTCTTCACGAGTATTCTAATTGGAATAGTTTTATTACTACAAAAAAATCTATTTCGATTTTTTCAAAAACAAATCCAAGATTATTCTTGTTCCTATATAATTCTTATGCTTGTGAATACGAATCCATCTTACTTTTTCTCCGCAACCAATTTTCTCATTTACGATTAACATCTTCTGGGGTCTTTTTTGAGCGAATATATTTCTATGGAAAAATAAAACATCCTGTAGAAGAAGTCTTTGCTAATGATTTTCCGGCTATTCGACGGGTCTTCAAAGATCCTTTCATG
+
IIIIIIIIIIIIIIIIIIIIIIIIIIIIIIIIIIIIIIIIIIIIIIIIIIIIEHIIIIIIIIIIHIIIIIIIIIIHIIIIIHHIIIIIIIIIIHIHIIIIIIIIIIIIIGHIIIIIIIIIIIIIIIIIHHIIIIIIIIJJJJJJJJJJJJJJJJJJJJJJJJJJJJJJJJJJJJJJJJJJJJJJJJJJJJJJJJJJJJJJJHIIIIIIIIIIIIIIIIIIIIIIHIIIIIIIIIIIIIIIIIIIIIIIIIIIIIIIIIIIIIIIIIIHIIIIIIIIIIIIIIIIIHDIIIIIIIIIIIIIIIIIIIIIIIIIIIIIIIIIIIIIIIIIIIHIIIIIIIIIG
@HWI-D00477:958:H2H7GBCX3:1:2109:13099:81239 1:N:0:CCTAGGTCCTAGGT
AAATCCTTCGCTATTGGGTGAAAGATGCCTCTTCTTTGCATTTATTACGGCGTTTTCTTCACGAGTATTCTAATTGGAATAGTTTTAGTACTACAAAAAAATCTATTTCGATTTTTTCAAAAACAAATCCAAGATTATTCTTGTTCCTATATAATTCTTATGTATATGAAGATGAATTCATCTTCTTTTTTCTCCGTAATCAATCTTCTCATTTACGATCAACATCTTCTGGAGTCCTTTTTGAGCGAATCCATTTTTATGGAAAAGTAAACTATCTTGTTGAAGTCTTTGCCAATGATTTTCAGAACATCCTATGGTTGTTCAAGGATCCTTTCATG
+
HHFHHIIHH1C@EHEHEHHHEHHIIIH@ECF<1DEEEFHIHE1CEHEHHIG/<<C@@GEHHGIIIH?1?1CG?F?F1CFHEEHG@FE1<<FC<1<1C1<C/<FC@@GH0<0C0C0EHEC0CFG/<FGH/DH/FEEJJJJJJIJJJJJJEJJJJJJJJJJJJJJJJJ.JJJEJJJHJJJJJJJJJJJJJJHIJJJJJJJJJJJE?@EHHHGHGCCEE<<1HEF<HG@HHHECEG?E<0@FEHHHHE?FDDC1<<CGCG@?HFD1H?HFD1F@@CFC<111HHFC<D1@CF1D1CEE?@IHEC1F1F@ECHF?G@HEG@1GEF??HF?F1<11EGC11F<
@HWI-D00477:958:H2H7GBCX3:1:2109:6421:91369 1:N:0:CCTAGGTCCTAGGT
AAATCCTTCGCTATTGGGTGAAAGATGCCTCTTCTTTGCATTTATTACGGCTTTTTCTTCACGAGTATTCTAATTGGAATAGTTTTATTACTACAAAAAAATCTATTTCGATTTTTTCAAAAACAAATCCAAGATTATTCTTGTTCCTATATAATTCTTATGCTTGTGAATACGAATCCATCTTACTTTTTCTCCGCAACCAATTTTCTCATTTACGATTAACATCTTCTGGGGTCTTTTTTGAGCGAATATATTTCTATGGAAAAATAAAACATCCTGTAGAAGAAGTCTTTGCTAATGATTTTCAGAACAACCTGTGGTTGTTCAAAGACCCTTTCATA
+
IIIIIIIIIIIIIIIIIIIIIIIIIIIIIIIIIIIIIIIIIIIIIIIIIIIIIHHIIIIIIIIIIIIIIIIIIIIIFHIHIIIIIIIIIIIIIIIIIIIIIIIIIIIHIIIIIIIIIIIIIIIIIIIIIIIIGHIIIIJJJJJJJJJJJJJJJJJJJJJJJJJJJJJJJJJJJJJJJJJJJJJJJJJJJJJJJJJJJJJJJJIIIIIIIIIIIIIIIIIIIIIIIIIIIIIIGIIIIIIIIIIIIIIIIIIIIIHHGIIIIIIIIIIIIIIIIIIIIIIIIIIIIIGIIIIIIIIIIIIIIIIIIIIHIIIIIIIIIIIIIIIIIHIIIIHIIIIIIHIII
@HWI-D00477:958:H2H7GBCX3:1:2109:15851:100698 1:N:0:CCTAGGTCCTAGGT
AAATCCTTCGCTATTGGGTGAAAGATGCCTCTTCTTTGCATTTATTACGGCTTTTTCTTCACGAGTATTCTAATTGGAATAGTTTTATTACTACAAAAAAATCTATTTCGATTTTTTCAAAAACAAATCCAAGATTATTCTTGTTCCTATATAATTCTTATGCTTGTGAATACGAATCCATCTTACTTTTTCTCCGCAACCAATTTTCTCATTTACGATTAACATCTTCTGGGGTCTTTTTTGAGCGAATATATTTCTATGGAAAAATAAAACATCCTGTAGAAGAAGTCTTTGCTAATGATTTTCCGGCTATTCGACGGGTCTTCAAAGATCCTTTCATG
+
IIIIIIIIIIIIIGHIIIIIIIIIIIIIIIIIIIIIIIIIIIIII1<FHIIIHHIIIIIIIIIIIIIIIIIIIIIHHIIIIHIIIIIIIIIIIIHIIIIIIIIIIIIIIIIIIIIIIIHIIIHIIIIIIGIIIHHIIIJJJJJJJJJJJJJJJJJJJJJJJJJJJJJJJJJJJJJJJJJJJJJJJJJJJJJJJJJJJJ<JJHIIIIHHIIIIIIIIIIIIIIIIHIIIIIIIIIIIIIIIIIIIHIIIIIIIIIIIIIIIIIIIIIIIIIIIIIIIIIIIIIIIIIHIIIIIIIIIIIHIIIIIIIIIIIIIIIIIIIIIIIIIIIIIIIIIHIIIIIIII
@HWI-D00477:958:H2H7GBCX3:1:2110:6414:24371 1:N:0:CCTAGGTCCTAGGT
AAATCCTTCGCTATTGGGTGAAAGATGCCTCTTCTTTGCATTTATTACGGCTTTTTCTTCACGAGTATTCTAATTGGAATAGTTTTATTACTACAAAAAAATCTATTTCGATTTTTTCAAAAACAAATCCAAGATTATTCTTGTTCCTATATAATTCTTATGCTTGTGAATACGAATCCATCTTACTTTTTCTCCGCAACCAATTTTCTCATTTACGATTAACATCTTCTGGGGTCTTTTTTGAGCGAATATATTTCTATGAAAAATATAAAAAAATAAAGCATCCTATAGAAGAAGTCTTTTCTAACGATTTTCCGGCTATCCCATTGTTCTTCCAGGATCCTTTCATG
+
HHHCFEHCHHFHHHHIHEEHICECGHEHHHIHHIIEEHEHIHHGHEHFHIIICGHIIHGHHIHDHI1FGFEHHHH?H?CFHHDGFHHHIFHHHFECCH1<C11<<1CFH@EHIIIHD0<@GEHHGGEHHFEH@HHC/</CEH@FF?GJJGBJHIJJJJJJJJJJJJJBBJJJJJJJJJJJJEEJJJJJBCJ@BDJHJGAJJC@CFCD<H?HECF<HG/HHHIHG?HHECHHHFHHGH@GECC1<0C1EHHIIHHCHEEC<1ED<CHHIHIHH@F?HHHHE?H?FHIIHHGC?EHHC?HEIHHHFEHEHC<1??<<C1?ECHFHHHEF@D<1HCGEF1D1CEEHEH?FGC1
@HWI-D00477:958:H2H7GBCX3:1:2110:7883:26849 1:N:0:CCTAGGTCCTAGGT
AAATCCTTCGCTATTGGGTGAAAGATGCCTCTTCTTTGCATTTATTACGGCTTTTTCTTCACGAGTATTCTAATTGGAATAGTTTTATTACTACAAAAAAATCTATTTCGATTTTTTCAAAAACAAATCCAAGATTATTCTTGTTCCTATATAATTCTTATGCTTGTGAATACGAATCCATCTTACTTTTTCTCCGCAACCAATTTTCTCATTTACGATTAACATCTTCTGGGGTCTTTTTTGAGCGAATATATTTCTATGGAAAAATAAAACATCCTATAGAAGAAGTCTTTTCTAACGATTTTCCGGCTATCCCATTGTTCTTCCAGGATCCTTTCATG
+
IIIIIIIIIIIIIIIIIIIIIIIIIIIIIIIIIIIIIIIIIIIIIIIIIIIIHHIIIIIIIIIIIIIIIIIIIIIIIDDHHIHIIIIIIIIIIIIIIIIIHHHHGHIGHE@HIIIIHHIHII@@HHCFH@HHC?G@FHJJJJJJJJJJJJJJJJJJJJJJJJJJJJJJJJJJJJJJJJJJJJJJJJJJJJJJJJJJJJBJJHIHHIIIIHIIIIIHIIHIIIHIIIIHIIIIIIIHIIIIHCIIIIHIIIIIIIIHIIIGHIIIIIIIIIIIHHIIIGIIIIHIIHDIHIIIIIIIIIIIIIIIIHIIIIIIHIIIIIIIIIIIIIIIIIIIIIIIIIIII
@HWI-D00477:958:H2H7GBCX3:1:2111:3462:5849 1:N:0:CCTAGGTCCTAGGT
AAATCCTTGACTACCGGATCAAAGATGTTTCATCTTTGCATTTATTGCGATTCTTTCTCAACTATTATTCGAATTGGAATAGTCTTATTACTTCAATGAAATCCATTTTTCTTTTGAAAAAAGAAAATAAAAGACTATTTCGATTCTTATATAACTCTTATGTATCAGAATATGAATTTTTCCTGTTGT
+
JJJJJJJJJJJJJJJJJJJJJJJJJJJJJJJJJJJJJJJJJJJJJJJJJJJJJJJJJJJJJJJJJJJJJGIHJJJJJJJJJJJJJJJJJIJJJJJJJJJJJJJJJJJJJJJJJJJJJJJJJJJJJJJJJJJJJJJJJJJJJJJJJJJJJJJJJJJJJJJJJIJJJJJJJJJJJJJJJJJJJJJJJJJJJ
@HWI-D00477:958:H2H7GBCX3:1:2111:17681:33064 1:N:0:CCTAGGTCCTAGGT
AAATCCTTCGCTATTGGGTGAAAGATGGCTCTTCTTTGCATTTATTACGGCTTTTTCTTCACGAGTATTCTAATTGGAATAGTTTTATTACTACAAAAAAATCTATTTCGATTTTTTCAAAAACAAATCCAAGATTATTCTTGTTCCTATATAATTCTTATGCTTGTGAATACGAATCCATCTTACTTTTTCTCCGCAACCAATTTTCTCATTTACGATTAACATCTTCTGGGGTCTTTTTTGAGCGAATATATTTCTATGGAAAAATAAAACATCCTGTAGAAGAAGTCTTTGCTAATGATTTTCCGGCTATTCGACGGGTCCTCAAAGATCCTTTCATG
+
IHHIIIIIIHIIHHIGHFHIIIIHIHH1<DGHHGHIHHGHIHIIIHEHHHIIHHIIIIIIIIIHIIIIIIHHEHH1C@FHIHIHHEHHIIHIGIHIIHII<HHHHHIIIIIIIIIIIIGIHHHHHGHICFHHHGIIIIJJJJJJJJJJJJJJJJJJJJJJJJJJJJJJJJJJJJJJJJJJJJJJJJJJJJJJJJJJJJJJJHIHHIIHIIIIIHIHIIIIIHEGIHHIIIIHIIGIIIIIIHHHGIIHHHIIIHHHIIHIIHIHHFIHIIIIHHEIIHGIGIHHHF<HG@HHIIIIIIIIIIHHDHH?FGGIIIIHIIIIIIHHGGIGHEIHIIIIGIIHH
@HWI-D00477:958:H2H7GBCX3:1:2111:2972:44719 1:N:0:CCTAGGTCCTAGGT
AAATCCTTCGCTATTGGGTGAAAGATGCCTCTTCTTTGCATTTATTACGGCTTTTTCTTCACGGGTATTCTAATTGGAATAGTTTTATTACTACAAAAAAATCTATTTCGATTTTTTCAAAAACAAATCCAAGATTATTCTTGTTCCTATATAATTCTTATGCTTGTGAATACGAATCCATCTTACTTTTTCTCCGCAACCAATTTTCTCATTTACGATTAACATCTTCTGGGGTCTTTTTTGAGCGAATATATTTCTATGGAAAAATAAAACATCCTGTAGAAGAAGTCTTTGCTAATGATTTTCCGGCTATTCGACGGGTCTTCAAAGATCCTTTCATG
+
IIIIIIFIIIIIIIIIIIIIIIIIIIIIHIIIIIIIIHIHHIIIIIIIIIHIHHHIHIIIIIIIIIIIHIIIHHIFHHIHHHIIIIIIIHIIIIIIIHHIIIIIIIIIIIHIIIIIIIIHHHIIIIHIIIIIIIIIIIJJJJJJJJJJJJJJJJJJJJJJJJJJJJJJJJJJJJJJJJJJJJJJJJJJJJJJJJJJJJJJJIIIIIHHIHIIHIIIIIIIIIIIIIIIIIIIIIIIIIIHIGIHGIIHIIIIIHFGIIIHIIIIIIIIIIIIIIIIIIIIIIIIIHHIIIIIIHIIIIIHHIIIIHIIIIIIIIIIIIIIIHIIIIIIIIIIIIIIHIIIH
@HWI-D00477:958:H2H7GBCX3:1:2111:9690:76862 1:N:0:CCTAGGTCCTAGGT
AAATCCTTCGCTATTGGGTGAAAGATGCCTCTTCTTTGCATTTATTACGGCTTTTTCTTCACGAGTATTCTAATTGGAATAGTTTTATTACTACAAAAAAATCTATTTCGATTTTTTCAAAAACAAATCCAAGATTATTCTTGTTCCTATATAATTCTTATGCTTGTGAATACGAATCCATCTTACTTTTTCTCCGCAACCAATTTTCTCATTTACGATTAACATCTTCTGGGGTCTTTTTTGAGCGAATATATTTCTATGGAAAAATAAAACATCCTGTAGAAGAAGTCTTTGCTAATGATTTTCCGGCTATTCGACGGGTCTTCAAAGATCCTTTCATG
+
IIIIIIIIIIIIIIIIIIIIIIIIIIIIIIIIIIIIIIIIIIIIIIIIIIIIHHIIIIIIIIIIIIIIIIIIIHIIHHHHHHHIIIIIIIIIIIIIIIIIIIIIIIIIIIIIIIIIIIIIIIIIIIIIHHIIIIIIIIJJJJJJJJJJJJJJJJJJJJJJJJJJJJJJJJJJJJJJJJJJJJJJJJJJJJJJJJJJJJJJJIIIIIIIIIIIIIIIIIIIIIIIIIIIIIIIIIIIIIIIIIIIIIHIIIIIIIIIIIIIIIIIIIIIIIIIIIIIIIIIIIIIHHFIIIIIIIIIIIIIIIIIIIIIIIIIIIIIIIIIIIIIIIIIIIIIIIIIIIIII
@HWI-D00477:958:H2H7GBCX3:1:2111:4356:95624 1:N:0:CCTAGGTCCTAGGT
AAATCCTTCGCTATTGGGTGAAAGATGCCTCTTCTTTGCATTTATTACGGCTTTTTCTTCACGAGTATTCTAATTGGAATAGTTTTATTACTACAAAAAAATCTATTTCGATTTTTTCAAAAACAAATCCAAGATTATTCTTGTTCCTATATAATTCTTATGCTTGTGAATACGAATCCATCTTACTTTTTCTCCGCAACCAATTTTCTCATTTACGATTAACATCTTCTGGGGTCTTTTTTGAGCGAATATATTTCTATGGAAAAATAAAACATCCTGTAGAAGAAGTCTTTGCTAATGATTTTCCGGCTATTCGACGGGTCTTCAAGGATCCTTTTATG
+
IIIIIIIIIIIIIIIIIIIIIIIIIIIIIIIIIIIIIIIIIIIIIIIIIIIIIGHIIIIIIIIIIIIIIIIIIIIHHIIIIHHIIIIIIIIIIIIIIIIIIIIIIIIIIHIIIIIIIIIIIIIIIIIIIIIIIIIIIIJJJJJJJJJJJJJJJJJJJJJJJJJJJJJJJJJJJJJJJJJJJJJJJJJJJJJJJJJJJJJJJJIIIIHIIIIIIIIIIIIIIIIHIIIHIIIIIIIIIIIIIIIIIIIIIIIIIIIIIIIIIIIIIIIIIIIIIIIIIIIIIIIIIIHIIIIIIIIIIIIIIIIIIIIIIIIIIIIIIIIIIIIIIIIIIIIIIIIIIIIII
@HWI-D00477:958:H2H7GBCX3:1:2111:8214:99538 1:N:0:CCTAGGTCCTAGGT
AAATCCTTCGCTATTGGGTGAAAGATGCCTCTTCTTTGCATTTATTACGGCTTTTTCTTCACGAGTATTCTAATTGGAATAGTTTTATTACTACAAAAAAATCTATTTCGATTTTTTCAAAAACAAATCCAAGATTATTCTTGTTCCTATATAATTCTTATGCTTGTGAATACGAATCCATCTTACTTTTTCTCCGCAACCAATTTTCTCATTTACGATTAACATCTTCTGGGGTCTTTTTTGAGCGAATATATTTCTATGAAAAAATAAAGCATCCTAGAAAAG
+
IIIIIIIIIIIIIIIIIIIIIIIIIIIIIIIIIIHJJJJJJJJJJJJJJJJJJJJJJJJJJJJJJJJJJJJJJJJJJJJJJJJJJJJJJJJJJJJJJJJJJJJJJJJJJJJJJJJJJJJJJJJJJJJJJJJJJJJJJJJJJJJJJJJJJJJJJJJJJJJJJJJJJJJJJJJJJJJJJJJJJJJJJJJJJJJJJJJJJJJJJIIHHIHHHHEHIIIHEHHHHHHHHHHGHIHHEHIHHIHHEHHHIHGFHHGCF?IIIHFHHHIIHIIHEHHHGF1GIIIFDCDDD
@HWI-D00477:958:H2H7GBCX3:1:2112:10633:2965 1:N:0:CCTAGGTCCTAGGT
AAATCCTTCGCTATTGGGTGAAAGATGCCTCTTCTTTGCATTTATTACGGCTTTTTCTTCACGAGTATTCTAATTGGAATAGTTTTATTACTACAAAAAAATCTATTTCGATTTTTTCAAAAACAAATCCAAGATTATTCTTGTTCCTATATAATTCTTATGCTTGTGAATACGAATCCATCTTACTTTTTCTCCGCAACCAATTTTCTCATTTACGATTAACATCTTCTGGGGTCATTTTTGAGCGAATATATTTCTATGGAAAAATAAAACATCCTGTAGAAGAAGTCTTTGCTAATGATTTTCCGTCCACCCTATGGTTCTTCAAGGACCCTTTCATT
+
IIIIIIIIIIIIIIIIIIIIIIIIIIIIIIIIIIIIIIIIIIIIIIIIIIIIHIIIIIIIIIIIIIIIIIIIIIIIIHIIIIIIIIIIIIIIIIIIIIIHIIIIIIIIIIGIIIIIIIHIHIIIIIIIIIIIIIIIIIJJJJJJJJJJJJJJJJJJJJJJJJJJJJJJJJJJJJJJJJJJJJJJJJJJJJJJJJJJJJJJJIIIIIIIHIIIIIIIIIIIIIIIIIIIIIIIIHHCCIIIIIIIIIHIIIIIIIIIIIIIIIIIIIIIIHIIIIIIIIIIIIIIIHGIIIIIIIIIIIIIIIIIIIIIIHIIIIIIIIIIIIIIIIIIIIHIIIIIIIIII
@HWI-D00477:958:H2H7GBCX3:1:2112:15166:12498 1:N:0:CCTAGGTCCTAGGT
AAATCCTTCGCTATTGGGTGAAAGATGCCTCTTCTTTGCATTTATTACGGCTTTTTCTTCACGAGTATTCTAATTGGAATAGTTTTATTACTACAAAAAAATCTATTTCGATTTTTTCAAAAACAAATCCAAGATTATTCTTGTTCCTATATAATTCTTATGCTTGTGAATACGAATCCATCTTACTTTTTCTCCGCAACCAATTTTCTCATTTACGATTAACATCTTCTGGGGTCTTTTTTGAGCGAATATATTTCTATGGAAAAATAAAACATCCTGTAGAAGAAGTCTTTGCTAATGATTTTCCGGCTATTCGACGGGTCTTCAAAGATCCTTTCATG
+
IHHIIIIIIIIIHHIIIGHIIIIIIIIIIIIIIIIIIIIIIIIIIIIIHIIIHHIIIIIIIIIIIIIIIIIIHIIHGHHIIIIIIIIIIIIIIIIIGHIIIIHIIHIIIHHHIIIIIGHIIEHEHHHIIIHIHIIIIHJJJJJJJJJJJJJJJJJJJJJJJJJJJJJJJJJ0JJJJJJJJJJJJJJJJJJJJJJJJJJJJJFIIIIIIHIHEIIHFIHIHHIFHGHIIIHHHHGE<CIIHIIIIHIHHIIIIIIIIIIIIIIIIIIIIIIIIIIIGIIIIIIHHFCFIHHHEIHFHHIHHHHDHHIIIHIIIIHHEHHHHHHIIIIHHEHHHHHHIIHEHH
@HWI-D00477:958:H2H7GBCX3:1:2112:17983:18798 1:N:0:CCTAGGTCCTAGGT
AAATCCTTCGCTATTGGGTGAAAGATGCCTCTTCTTTGCATTTATTACGGCTTTTTCTTCACGAGTATTCTAATTGGAATAGTTTTATTACTACAAAAAAATCTATTTCGATTTTTTCAAAAACAAATCCAAGATTATTCTTGTTCCTATATAATTCTTATGCTTGTGAATACGAATCCATCTTACTTTTTCTCCGCAACCAATTTTCTCATTTACGATTAACATCTTCTGGGGTCGTTTTTGAGCGAATATATTTCTATGGAAAAATAAAACATCCTGTAGAAGAAGTCTTTGCTAATGATTTTCCGGGCATCCTATGCTTCCTCAAGGATCCTTTCATT
+
IIIIIIIIIIIIIIIIIIIIIIIIIIIIIIIIIIIIIIGIIIIIIIIIIIIIIGHIIIIIIIIIIIIIIIIIIIIIGIIHIIIIIIIIIIIIIHIHIIIIIHHHHIIIGIIIIIIIIIIIIIIIIIIIHIIIIIIIIIJJJJJJJJJJJJJJJJJJJJJJJJJJJJJJJJJJ;JJJJJJJJJJJJJJJJJJJJJJJJJJJJJIIIIIIIIIIIIIIIIHFHIIIIIIIHHCC<<<<0IHEHIIIIIIIIIIIIIIIHIIIIIIIIIIIIIIIHHHIIIIIIIIIHHGIIIIHIIIIIIIIIIIIIIIIIIIIIIIIIIIIIIIIIIIIIIIIIIIIIIIHH
@HWI-D00477:958:H2H7GBCX3:1:2112:14396:49022 1:N:0:CCTAGGTCCTAGGT
AAATCCTTCGCTATTGGGTGAAAGATGCCTCTTCTTTGCATTTATTACGGCTTTTTCTTCACGAGTATTCTAATTGGAATAGTTTTATTACTACAAAAAAATCTATTTCGATTTTTTCAAAAACAAATCCAAGATTATTCTTGTTCCTATATAATTCTTATGCTTGTGAATACGAATCCATCTTACTTTTTCTCCGCAACCAATTTTCTCATTTACGATTAACATCTTCTGGGGTCTTTTTTGAGCGAATATATTTCTATGGAAAAATAAAACATCCTGTAGAAGAAGTCTTTGCTAATGATTTTCCGGCCGCCATCTTATGGTTCTTCAAGGATCCTTTTATG
+
IIIIIIIIIIIIIIIIIIIIIHIIIIIIIIIIIIIIIIIIIIIIIIIIIIIIHIIIIIIIIIIIIIIIIIIIIIIIIHIHIIIIIIIIIIIIIIIIIIIIIIIIIIIIIIHIIIIIIIIIIIIIIIIIHIIIIIIIIIIIHJJJJJJJJJJJJJJJJJJJJJJJJJJJJJJJJJJJJJJJJJJJJJJJJJJJJJJJJJJJJIIIIIIIHGIIIIIHIIIIIIIIHIIIIIIHIIIGIIHIIIIIIIIIIIIIIIIIIIIIIIIIIIIIIIIIIIIIIIIIIIHIIIIIHHIIIHIIIIIIIIIIIIIIIIIIIIIGIIIIIIIIIIIIIIIIIIIIIIIIIIII
@HWI-D00477:958:H2H7GBCX3:1:2112:16316:49183 1:N:0:CCTAGGTCCTAGGT
AAATCCTTCGCTATTGGGTGAAAGATGCCTCTTCTTTGCATTTATTACGGCTTTTTCTTCACGAGTATTCTAATTGGAATAGTTTTATTACTACAAAAAAATCTATTTCGATTTTTTCAAAAACAAATCCAAGATTATTCTTGTTCCTATATAATTCTTATGCTTGTGAATACGAATCCATCTTACTTTTTCTCCGCAACCAATTTTCTCATTTACGATTAACATCTTCTGGGGTCTTTTTTGAGCGAATATATTTCTATGGAAAAATAAAACATCCTGTAGAAGAAGTCTTTGCTAATGATTTTCCGGCTATTCGACGGGTCTTCAAAGATCCTTTCATG
+
IIIIHHIHIIIFHEHIGHIHIIIIIIHIIIIHIIIIIIIIIIIIIIIIIIHGHHIIIIIIIIHIIIIIIEHHIIIHHHHHHIIIGIIIHIIIIIIIIHIHIIIIIIHGIIHIIGIIIHIIIIHIIIIIIIIIIIIIIIJJJJJJJJJJJJJJJJJJJJJJJJJJJJJJJJJJJJJJJJJJJJJJJJJJJJJJJJJJJJJJJIIIHIIIIIIIIIHIIIIIHIIHIIHIIIIIIIHCIIIHIIHDGIIHFHIIHIIIIIIIIIIIHIIIIIIIIIIHIIIHIIIIHHDIIIHHIIIHHGIGHHIIIIIIHHHIHHIHHIIIFIIIIIIIIIIIIIIIIIHIG
@HWI-D00477:958:H2H7GBCX3:1:2112:13642:93544 1:N:0:CCTAGGTCCTAGGT
AAATCCTTCGCTATTGGGTGAAAGATGCCTCTTCTTTGCATTTATTACGGCTTTTTCTTCACGAGTATTCTAATTGGAATAGTTTTATTACTACAAAAAAATCTATTTCGATTTTTTCAAAAACAAATCCAAGATTATTCTTGTTCCTATATAATTCTTATGCTTGTGAATACGAATCCATCTTACTTTTTCTCCGCAACCAATTTTCTCATTTACGATTAACATCTTCTGGGGTCTTTTTTGAGCGAATATATTTCTATGGAAAAATAGAACATTTTGTAGAAGTCTTT
+
IIIIIIIIIIIIIIIIIIIIIIIIIFG<FHIIIIIIIIIIJJJJJJJJJJJJJJJJJJJJJJJJJJJJJJJJJJJJJJJJJJJJJJJJJJJJJJJJJJJJJJJJJJJJJJJJJJJJJJJJJJJJJJJJJJJJJJJJJJJJJJJJJJJJJJJJJJJJJJJJJJJJJJJJJJJJJJJJJJJJJJJJJJJJJJJJJJJJJJJJJJIIIIIIIIIIIIIIIIIIIIIIIIIIIIHHHHHEHIIIIIHHHIIIIIIIIIHIIIIIIIIIIIIIIIIIIIIIIIHIIIIHIDDDBD
@HWI-D00477:958:H2H7GBCX3:1:2113:10047:3814 1:N:0:CCTAGGTCCTAGGT
AAATCCTTCGCTATTGGGTGAAAGATGCCTCTTCTTTGCATTTATTACGGCTTTTTCTTCACGAGTATTCTAATTGGAATAGTTTTATTACTACAAAAAAATCTATTTCGATTTTTTCAAAAACAAATCCAAGATTATTCTTGTTCCTATATAATTCTTATGCTTGTGAATACGAATCCATCTTACTTTTTCTCCGCAACCAATTTTCTCATTTACGATTAACATCTTCTGGGGTCTTTTTTGAGCGAATATATTTCTATGGAAAAATAAAACATCCTGTAGAAGAAGTCTTTGCTAATGATTTTCCGGCTATTCGACGGGTCTTCAAAGATCCTTTCATG
+
IIIIIIIIIIIIIIIIIIIIIIIIIIIIIIIIIIIIIIIIIIIIIIIIIIIIHIIIIIIIIIIIIIIIIIIIIIIIHHIIIHHIIIIIIIIIIIIIIIIIIIIIIIIIIIHIIIIIIIHIIIIIIIIIIIIIIIIIIIJJJJJJJJJJJJJJJJJJJJJJJJJJJJJJJJJJJJJJJJJJJJJJJJJJJJJJJJJJJJJJJIIIIIGIIIIIIIIIIIIIIIIIHIIIHIIHHIHIIIHIIIIIHIIIIIIIIIIHIIIIIIIIIIIIIIIIIIIIIIIIIIIIIHGIIIIIIIIIIIIIIIIIIIIIIIIIIIIIIIIIIIIIIIIIIIIIIIIIIIIII
@HWI-D00477:958:H2H7GBCX3:1:2113:20549:44836 1:N:0:CCTAGGTCCTAGGT
AAATCCTTCGCTATTGGGTGAAAGATGCCTATTCTTTGCATTTATTACGGCTTTTTCTTCACGAGTATTCTAATTGGAATAGTTTTATTACTACAAAAAAATCTATTTCGATTTTTTCAAAAACAAATCCAAGATTATTCTTGTTCCTATATAATTCTTATGCTTGTGAATACGAATCCATCTTACTTTTTCTCCGTAATCAATCTTCTCATTTACGGTCAACATCTTCTGGAATCTTTTTTGAGCGAATCTATTTCTATGTAAAAATAGAACATTTTGCCAAAGTCTTCTTTGATAATGATTTTCAGTGCATCCTATGGTTCTTCAAAGATCCTTTCATG
+
IIIIIIIIIIIIIIIIIIIIIIIIIIIIII<DGHIIIIIIIIIIIIIIIIIIFHIIIIIIIIIIIIIIIIIIIIIHHIIIIGIIIIIIIIIIIIIIIHIIIIIIIIIIIIIIIIIIIIIIHIIIIIIIHHHIIIIIIIJJJJJJJJJJJJJJJJJJJJJJJJJJJJJJJJJJJJJJJJJJJJJJJJJJJJJJJJJJJJJJJIIIHHHIHHIIIIIHHIIIIIIHIGIIIIHIIIIIIIIIIIIIIHIIIIHIIIIIIIIIIIIIIIIIIIHGD<<1IIIIIIIIIIIIIIIIIIIIIIIIIIIIIIIIIIIIIIHIIHIIIIIIIIIIIIIIIIIIIIIII
@HWI-D00477:958:H2H7GBCX3:1:2113:17666:72250 1:N:0:CCTAGGTCCTAGGT
AAATCCTTCGCTATTGAGTGAAAGATGCCTCTTCTTTGTATTTATTACGGCTTTTTCTTCACGAGTATTCTAATTGGAATAGTTTTATTACTACAAAAAAATCTATCTCGATTTTTTCAAAAACAAATCCAAGATTATTCTTGTTCCTATATAATTCTTATGCTTGTGAATACGAATCCATCTTACTTTTTCTCCGCAACCAATTTTCTCATTTACGATTAACATCTTCTGGGGTCTTTTTTGAGCGAATATATTTCTATGGAAAAATAAAACATCCTGTAGAAGAAGTCTTTGCTAATGATTTTCCGGCTATCCCATTGTTCTTCCAGGATCCTTTCATG
+
IIIIIIIIIIIIIIIIIIIIIIIIIIIIIIIIIIIIIIIIIIIIIIIIIIIIIIIIIIIIIIIIIIIIIIIIIIIIIIIIIGHIIHIIHHHHHCHIIIIIHHFEFFCFGHHHIIIIHHHIIIG@GHCGGEHIEEHECHJJJJJJJJJJJJJJJJJJJJJJJJJJJJJJJJJJJJJJJJJJJJJJJJJJJJJJJJJJJJJJJIIHIIIHIIIIIIIIIIIIIIIIIGIIIIIIIIIIIIIIIIIIHIIIIIIIIIIIIIIIIIIIIIIIIIIIIIIIIIIIIIIIIHGIIIIIIIIIIIIIIIIIIIIIIIIIIIIIIIIIHG1IIIIIIIIIIIIIIIIII
@HWI-D00477:958:H2H7GBCX3:1:2113:7920:78732 1:N:0:CCTAGGTCCTAGGT
AAATCCTTCGCTATTGGGTGAAAGATGCCTCTTCTTTGCATTTATTACGGCTTTTTCTTCACGAGTATTCTAATTGGAATAGTTTTATTACTACAAAAAAATCTATTTCGATTTTTTCAAAAACAAATCCAAGATTATTCTTGTTCCTATATAATTCTTATGCTTGTGAATACGAATCCATCTTACTTTTTCTCCGCAACCAATTTTCTCATTTACGATTAACATCTTCTGGGGTCTTTTTTGAGCGAATATATTTCTATGGAAAAATAAAACATCCTGTAGAAGAAGTCTTTGCTAATGATTTTCCGGTCATCCCATGCTTTCTCAAGGATCCTTTCATGCATTATGT
+
IIIIGHIHIIIIHHHIIIIIIIGIHHHIIIHIIIIIIHHHHIIHHHHIIIIIHHIIIIIIIHHIIHHHHHIIGHHHIIIIHHIHGHIIGHHIIIIGHIHJJJJJJJJJJJJJJJJJJJJJJJJJJJJJJJJJJJJJJJJJJJJJJJJJJJJJJJJJJJJJJJJJJJJJJJJJJJJJJJJJJJJJJJJJJJJJJJJJJJJJJHHHGIGIIHHEIIIIIIIHEHHEIIIHHIHG1FHHHHHFHIHGHHHFHHEHHHHEEHHIIIIIHIHIHH@CHF1HIIIHHIIHHIGIHF@HGEEEHFHHEHIHECDHHEHHE?EEEIIHHHFHFC@HFEGHC1HEIIHH@IHH@@0B@
@HWI-D00477:958:H2H7GBCX3:1:2114:6549:7415 1:N:0:CCTAGGTCCTAGGT
AAATCCTTCGCTATTGGGTGAAAGATGCCTCTTCTTTGCATTTATTACGGCTTTTTCTTCACGAGTATTCTAATTGGAATAGTTTTATTACTACAAAAAAATCTATTTCGATTTTTTCAAAAACAAATCCAAGATTATTCTTGTTCCTATATAATTCTTATGCTTGTGAATACGAATCTATTTTCGTCTTTCTACGTAACCAATCTTCTCATTTACGATCAACATCTTCTGGAGCTCTTCTTGAACGAATCTATTTCTATGGAAAAATAGAACGTCTTGTAGACGTCTTTGTTAAGGATTTTCAGACCAATCTATGCTTGTTCAAGGATCCTTTCATG
+
IIIIIIIIIIIIIIIIIIIIIIIIIIIIIIIIIIIIIIIIIIIIIIIIIIIIIHIIIIIIIIIIIIIIIIIIIIIIIIIIIHHIIIIIIIIIIIIIIIIIIIIIIIIIIIIIIIIIIIIIIIIIIIIIIIIIIIJJJJJJJJJJJJJJJJJJJJJJJJJJJJJJJJJJJJJJJJJJJJJJJJJJJJJJJJJJJJJJJJJJJJIIIIIIIIIIIIIIIIIIIIIIIIIIIIIIIIIIIIIIIIIIIIIIIIHIIIIHIIIIIIIIIIIIIIIIIIIIIIIIIHGIIIIIIIIIIIIIIIIIIIIIIIIIIIIIIIIIIIIIIIIIIIIIIIIIIHIHII
@HWI-D00477:958:H2H7GBCX3:1:2114:8213:18602 1:N:0:CCTAGGTCCTAGGT
AAATCCTTCGCTATTGGGTGAAAGATGCCTCTTCTTTGCATTTATTACGGCTTTTTCTTCACGAGTATTCTAATTGGAATAGTTTTATTACTACAAAAAAATCTATTTCGATTTTTTCAAAAACAAATCCAAGATTATTCTTGTTCCTATATAATTCTTATGCTTGTGAATACGAATCCATCTTACTTTTTCTCCGCAACCAATTTTCTCATTTACGATTAACATCTTCTGGGGTCTTTTTTGAGCGAATATATTTCTATGGAAAAATAAAACATCCTGTAGAAGAAGTCTTTGCTAATGATTTTCCGGCTATTCGACGGGTCTTCAAAGATCCTTTCATG
+
HIIIHIIHHHHHHIGI@EHEHEHIIIIIGEHHGHHGIIHHHIIIIIHIIIIIHHHIIIHHHHH=HHHHEEHIFHHEHIGHHHHIIIIIGIHHGHHHIIHDHIIHIHIIEHHIIIIIIHEHEHHEGCGHHCEHCCHFGJJJJJJJJJJJJJJJJJJJJJJJJEJJJDJJJJJJJJJJJJFJJJJJJJJJJJJJJJF8JIGJHHFIHHHHHGIIIEGD/HFHGHHGCGIHGEHGIIIHHHIIHH?HG@CHHHHIIIIHHHGHCHIHHIHIIIGHGIIGIIHHHHFHECIHHEHEG?EIIIIGIIHHGHHFHHHHIHHECHHFG@CHGIHGHG@C?IIHFHCHH
@HWI-D00477:958:H2H7GBCX3:1:2114:4180:20168 1:N:0:CCTAGGTCCTAGGT
AAATCCTTCGCTATTGGGTGAAAGATGCCTCTTCTTTGCATTTATTACGGCTTTTTCTTCACGAGTATTCTAACTGGAATAGTTTTATTACTACAAAAAAATCTATTTCGATTTTTTCAAAAACAAATCCAAGATTATTCTTGTTCCTATATAATTCTTATGCTTGTGAATACGAATCCATCTTACTTTTTCTCCGCAACCAATTTTCTCATTTACGATTAACATCTTCTGGGGTCTTTTTTGAGCGAATATATTTCTATGGAAAAATAAAACATCCTGTAGAAGAAGTCTTTGCTAATGATTTTCCGGCTATTCGACGGGTCTTCAAAGATCCTTTCATG
+
IIIIIIIIIIIIIIIIIIIIIIIIIIIIIIIIIIIIIIIIIIIIIIIIIIIIHHIIIIIIIIIIIIIIIIIIIIIIHHIIIIIIIIIIIIIIIIIIIIIIIIIHIIIIIIIIIIIIIIIIIIIIIIIIIIIIIIIIIIJJJJJJJJJJJJJJJJJJJJJJJJJJJJJJJJJJJJJJJJJJJJJJJJJJJJJJJJJJJJJJJIHIIIIIGIIIIIIIIIIIIIIIIHIIIIIIIIIIIIIIIIIIIIIIIIIIIIIIIIIIIIIIIIIIIIIIIIGGIIIIIIIIIIHIIIIIIIIIIIIIIIIIIIIIIIIIIIHIIIIIIHIIIIIIIIIIIIIIIIIII
@HWI-D00477:958:H2H7GBCX3:1:2114:14658:30896 1:N:0:CCTAGGTCCTAGGT
AAATCCTTCGCTATTGGGTGAAAGATGCCTCTTCTTTGCATTTATTACGGCTTTTTCTTCACGAGTATTCTAATTGGAATAGTTTTATTACTACAAAAAAATCTATTTCGATTTTTTCAAAAACAAATCCAAGATTATTCTTGTTCCTATATAATTCTTATGCTTGTGAATACGAATCCATCTTACTTTTTCTCCGCAACCAATTTTCTCATTTACGATTAACATCTTCTGGGGTCTTTTTTGAGCGAATATATTTCTATGGAAAAATAAAACATCCTGTAGAAGAAGTCTTTGCTAATGATTTTCCGGCTATTCGACGGGTCTTCAAAGATCCTTTCATG
+
HIIIIIIIIIIIIIIIIIIIHIIIIIIIIHIHIIIIIIIIIIIIIIIIIIIIHIIIIIIIIIIIIIIIIIIIIIIIIIIHIHHIIIIIIIIIIIIIIIIHIIHIIIIIIIIIIIIIIIIIIIIIIIIIHIIIIIIIIIIIJJJJJJJJJJJJJJJJJJJJJJJJJJJJJJJJJJJJJJJJJJJJJJJJJJJJJJJJJJJJJCH@HHC/<<C/IIIIIIIIIIIIIIIIIIIIIIIGIIIHIIIIHIIIIIIIHIIIIIIIIIIIIIIHIIIIIIHIIIIIIIIIIHFIHIIIIIIIIIIIIIIIIIIHIIIIIIIIIHIIIIHIGIIIIIIIIIIIIIIII
@HWI-D00477:958:H2H7GBCX3:1:2114:15784:62161 1:N:0:CCTAGGTCCTAGGT
AAATCCTTCGCTATTGGGTGAAAGATGCCTCTTCTTTGCATTTATTACGGCTTTTTCTTCACGAGTATTCTAATTGGAATAGTTTTATTACTACAAAAAAATCTATTTCGATTTTTTCAAAAACAAATCCAAGATTATTCTTGTTCCTATATAATTCTTATGCCTGTGAATACGAATCCATCTTACTTTTTCTCCGCAACCAATTTTCTCATTTACGATTAACATCTTCTGGGGTCTTTTTTGAGCGAATATATTTCTATGGAAAAATAGAAGGTTTTGTCGAAATCTTTACTAAGGATTTTTCGTCTACCTTATCATTCTTCACAGATACTTTCATT
+
<@H??111<<<DHG@@<<<G@C1C111DC1C?F1<1<F11<1111<<110/</<DGE1CGHI@0C011DG1<CH11<<1<<FD1<C@111<FH1<CE<<<CCG11FC1F1DHCEH?<00<C<FHHE@?//DEH?JJJJJJJJDBJGFJ?HJJJJJJJJJJJCJGJJJJJJJJJJJJJJJJJJ:JJJJJJJJJJAFBJ?JJEHHEGHF00C?CHF0E<0<FC<FGF@EC=HGC<1@EDHFHHDFHHEH@FFEGFCF<<1HEGG?IHG@CE@C@0HG@HIHHFHDHHHC?CH@HH@?EHG<?HCHED1<1<??HHFEFF@C<<C<<F1IIHHGF1HHEEF
@HWI-D00477:958:H2H7GBCX3:1:2114:6236:68925 1:N:0:CCTAGGTCCTAGGT
AAATCCTTCGCTATTGGGTGAAAGATGCCTCTTCTTTGCATTTATTACGGCTTTTTCTTCACGAGTATTCTAATTGGAATAGTTTTATTACTACAAAAAAATCTATTTCGATTTTTTCAAAAACAAATCCAAGATTATTCTTGTTCCTATATAATTCTTATGCTTGTGAATACGAATCCATCTTACTTTTTCTCCGCAACCAATTTTCTCATTTACGATTAACATCTTCTGGGGTCTTTTTTGAGCGAATACATTTCTATGAAAAAATAAAATATCCTGTAGAAGAAGTCTTTGCTAATGATTTTC
+
IIIIIIIIIIIIIIIIIIIIHIIHHHIIIIIIIIIIIIHIIIIIIIIIIIIHCHHIJJJJJJJJJJJJJJJJJJJJJJJJJJJJJJJJJJJJJJJJJJJJJJJJJJJJJJJJJJJJJJJJJJJJJJJJJJJJJJJJJJJJJJJJJJJJJJJJJJJJJJJJJJJJJJJJJJJJJJJJJJJJJJJJJJJJJJJJJJJJJJJJJHIHFIIHHHIIHHHIIIHFCHHEIIIIHIIIIIHHIIIIIIHGIIHHIIHHIHIIHIIGHIHIHHIGIIIIIIHHHFHIHIHHHFGC@HEHFFEHHHFHHADDDD
@HWI-D00477:958:H2H7GBCX3:1:2114:8308:69225 1:N:0:CCTAGGTCCTAGGT
AAATCCTTCGCTATTGGGTGAAAGATGCCTCTTCTTTGCATTTATTACGGCTTTTTCTTCACGAGTATTCTAATTGGAATAGTTTTATTACTACAAAAAAATCTATTTCGATTTTTTCAAAAACAAATCCAAGATTATTCTTGTTCCTATATAATTCTTATGCTTGTGAATACGAATCCATCTTACTTTTTCTCCGCAACCAATTTTCTCATTTACGATTAACATCTTCTGGGGTCTTTTTTGAGCGAATATATTTCTATGGAAAAATAAAACATCCTGTAGAAGAAGTCTTTGCTAATGATTTTCACACCATCCTCTGGGTTTTCAAGGACCTTTTCATA
+
IIIIIIIIIIIIIIIIIIIIIIIIIIIIHIIIIIIIIIIIIIIIIIIIIIIIHHIIIIIIHIIIIIHIIIIIIIIEHHIHHHIIIIIIIIIIIIIGIHIIIIIIIIIIIIIIIIIIIIHIHIIGHIIIICHGHHHHIIJJJJJJJJJJJJJJJJJJJJJJJJJJJJJJJJJJJJJJJJJJJJJJJJJJJJJJJJJJJJJJJIIIIHHIIIIIIIIIIIHIIIIIIIHIIHIIIIIIIIIIIIHIHIIIIIIIIIIIIIHHCIIIIIIIIIIIIIIIIIIIIIIIIHFIIIIIIHIIIIIIIIIIIIIIIIIIIIIIIIIIIIIIIIIHIIIIIIIIIHIII
@HWI-D00477:958:H2H7GBCX3:1:2114:2878:73753 1:N:0:CCTAGGTCCTAGGT
AAATCCTTCGCTATTGGGTGAAAGATGCCTCTTCTTTGCATTTATTACGGCTTTTTCTTCACGAGTATTCTAATTGGAATAGTTTTATTACTACAAAAAAATCTATTTCGATTTTTTCAAAAACAAATCCAAGATTATTCTTGTTCCTATATAATTCTTATGCTTGTGAATACGAATCCATCTTACTTTTTCTCCGCAACCAATTTTCTCATTTACGATTAACATCTTCTGGGGTCTTTTTTGAGCGAATATATTTCTATGGAAAAATAAAACATCCTGTAGAAGAAGTCTTTGCTAATGATTTTCCGGCTATTCGACGGGTCTTCAAAGATCCTTTCATG
+
IIIIIIIIIIIIIIIIIHIIIIIIHIIIIIIIIIIIIIIIIIIIIIIIIIIIIIIIIIIIIIIIIIIIIIIIIIIIIIIIIHIIIIIIIIIIIIIIIIIIIIIIIIIIIIHIIIIIIIIIIIIIIIIIIHIIIIIIIIJJJJJJJJJJJJJJJJJJJJJJJJJJJJJJJJJJJJJJJJJJJJJJJJJJJJJJJJJJJJJJJIIIIIHHIGIIIIIIIIIIIIIIIIIIIIIIIIIHIIIIIIIIIIIIIIIIIIIIIIIIIIIIIIIHIIIIIIIIIIIIIIIIIHFIIIIIIIIIIIIIIIIIIIIIIIIIIIIIIIIIIIIIIIIIIIIIIIIIIIIIH
@HWI-D00477:958:H2H7GBCX3:1:2114:6586:84288 1:N:0:CCTAGGTCCTAGGT
AAATCCTTCGCTATTGGGTGAAAGATGCCTCTTCTTTGCATTTATTACGGCTTTTTCTTCACGAGTATTCTAATTGGAATAGTTTTATTACTACAAAAAAATCTATTTCGATTTTTTCAAAAACAAATCCAAGATTATTCTTGTTCCTATATAATTCTTATGCTTGTGAATACGAATCCATCTTACTTTTTCTCCGCAACCAATTTTCTCATTTACGATTAACATCTTCTGGGGTCTTTTTTTGAACGAATTTTTT
+
IIIIIIJJJJJJJJJJJJJJJJJJJJJJJJJJJJJJJJJJJJJJJJJJJJJJJJJJJJJJJJJJJJJJJJJJJJJJJJJJJJJJJJJJJJJJJJJJJJJJJJJJJJJJJJJJJJJJJJJJJJJJJJJJJJJJJJJJJJJJJJJJJJJJJJJJJJJJJJJJJJJJJJJJJJJJJJJJJJJJJJJJJJJJJJJJJJJJJJJJJIIIIIIIIIIIIIIIIIIIIIIIIIIIIIIIIIIHHEHIIIIIIIIIIIIDDDDD
@HWI-D00477:958:H2H7GBCX3:1:2115:12003:26020 1:N:0:CCTAGGTCCTAGGT
AAATCCTTCGCTATTGGGTGAAAGATGCCTCTTCTTTGCATTTATTACGGCTTTTTCTTCACGAGTATTCTAATTGGAATAGTTTTATTACTACAAAAAAATCTATTTCGATTTTTTCAAAAACAAATCCAAGATTATTCTTGTTCCTATATAATTCTTATGCTTGTGAATACGAATCCATCTTACTTTTTCTCCGTAACCAATCTAATCATTTACGATTAACCTCTTCTGGGATTCTTTTTGAGCGAATACGTTTTTATGA
+
IIIIIIIIIIIHJJJJJJJJJJJJJJJJJJJJJJJJJJJJJJJJJJJJJJJJJJJJJJJJJJJJJJJJJJJJJJJJJJJJJJJJJJJJJJJJJJJJJJJJJJJJJJJJJJJJJJJJJJJJJJJJJJJJJJJJJJJJJJJJJJJJJJJJJJJJJJJJJJJJJJJJJJJJJJJJJJJJJJJJJJJJJJJJJJJJJJJJJJJJJIIIIIHGEGIIHHIIIHIIHIHEIIIHIIHHIIIIIHHHHHHHIIHHHHHHIIIIIDDDDC
@HWI-D00477:958:H2H7GBCX3:1:2115:4990:38949 1:N:0:CCTAGGTCCTAGGT
AAATCCTTCGCTATTGGGTGAAAGATGCCTCTTCTTTGCATTTATTACGGCTTTTTCTTCACGAGTATTCTAATTGGAATAGTTTTATTACTACAAAAAAATCTATTTCGATTTTTTCAAAAACAAATCCAAGATTATTCTTGTTCCTATATAATTCTCATGTATGTGAATACGAACCTATCTTTGTTTTTCTCCGCAACCAATCTTCTCATTTACGATCAATATCTTCTGGAACTTTTCTTGAACGAATATATTTCTATGGAAAAATAGAACATTTCGTAGAAGTCTTTACTAAAGATTTTAAGGCCATTCTATGGTTGTTCAAAGATCCTTTCATG
+
IIIIIIIIIIIIIIIIIIIIIIIIIIIIIIIIIIIIIIIIIIIIIIIIIIIIHHIIIIIIIIIIIIIIIIIIIIIIIIIHHIIIIIIIIIIIIIIIIIIIIIIIIIIIIIHIIIIIIHIHIIIIIIIIIIIIIIJJJJJJJJJJJJJJJJJJJJJJJJJJJJJJJJJJJJJJJJJJJJJJJJJJJJJJJJJJJJJJJJJJJIIIIIHIIIIHIIIIIIIIIIIIIIIIIIIIIIIIIIIIIIIIIIIIIIIIIIIIIIIIIIIIIIIIIIIIIIIGIIIIIIHIIIIIIIIIIIIIIIIIIIIIIIIIIIIIIIIIIIIIIGIIIIIIIIIIIIIIII
@HWI-D00477:958:H2H7GBCX3:1:2115:16530:42187 1:N:0:CCTAGGTCCTAGGT
AAATCCTTCGCTATTGGGTGAAAGACGCCTCTTCTTTGCATTTATTACGGCTTTTTCTTCACGAGTATTCTAATTGGAATAGTTTTATTACTACAAAAAAATCTATTTCGATTTTTTCAAAAACAAATCCAAGATTATTCTTGTTCCTATATAATTCTTATGCTTGTGAATACGAATCCATCTTACTTTTTCTCCGCAACCAATTTTCTCATTTACGATTAACATCTTCTGGGGTCTTTTTTGAGCGAATATATTTCTATGGAAAAATAAAACATCCTGTAGAAGAAGTCTTTGCTAATGATTTTCCGGCTATTCGACGGGTCTTCAAAGATCCTTTCATG
+
IIIIIIIIIIIIIIIIIIIIIIIIIIIIIIIIIIIIIIIIIIIIIIIIIIIIHHIIIIIIIIIIIIIIIIIIIIIHIIIHHIIIIIIIIIIIIIIIIIIIIIIIIIIIIIIIIIIIIIIIIIIIIIIIIIIIIIIIIJJJJJJJJJJJJJJJJJJJJJJJJJJJJJJJJJJJJJJJJJJJJJJJJJJJJJJJJJJJJJJJJIIIHIIHIIIIIIIIIIIIIIIIIIIHIIIIGIIIIIIIIIIIIIIIIIIIIIIIIIIIIIIIIIIIIIIIIIIIIIIIIIIIHGIIIIIIIIIIIIIIIIIIIIIIIIIIIIIIIIIIIIIIIIIIIIHIIIIIIIIII
@HWI-D00477:958:H2H7GBCX3:1:2115:3948:46474 1:N:0:CCTAGGTCCTAGGT
AAATCCTTCGCTATTGGGTGAAAGATGCCTCTTCTTTGCATTTATTACGGCTTTTTCTTCACGAGTATTCTAATTGGAATAGTTTTATTACTACAAAAAAATCTATTTCGATTTTTTCAAAAACAAATCCAAGATTATTCTTGTTCCTATATAATTCTTATGCTTGTGAATACGAATCCATCTTACTTTTTCTCCGCAACCAATTTTCTCATTTACGATTAACATCTTCTGGGGTCTTTTTTGAGCGAATATATTTCTATGGAAAAATAAAACATCCTGTAGAAGAAGTCTTTGCTAATGATTTTCCGGCTATTCGACGGGTCTTCAAAGATCCTTTCATG
+
IIIIIIIIIIIIIIIIIIIIIIIIIIIIIIIIIIIIIIHIIIIIIIIIIHIIHIIIIIIIIIIIIIIIIIIIIIIIIHIIIIIIIIIIIIIIIIIIIIIIIIIIHIIIIHIIIIIIIIIHIIIIIIIIIIIIHIIIIIJJJJJJJJJJJJJJJJJJJJJJJJJJJJJJJJJJJJJJJJJJJJJJJJJJJJJJJJJJJJJJJIIIIIIIIIIIIIIIIIIIIIIIHIIIIIHIIIIIIIIIIIIIIGIIIIIIIIIIIIIIIIIIIIIIIIIIIIIIIIIIIIIIHHGIIIIIIGIIIIIIIIIIIIIGIIIIIIIIIIIIIIIIIIIIIIIIIIIIIIIII
@HWI-D00477:958:H2H7GBCX3:1:2115:14804:65426 1:N:0:CCTAGGTCCTAGGT
AAATCCTTCGCTATTGGGTGAAAGATGCCTCTTCTTTGCATTTATTACGGCTTTTTCTTCACGAGTATTCTAATTGGAATAGTTTTATTACTACAAAAAAATCTATTTCGATTTTTTCAAAAACAAATCCAAGATTATTCTTGTTCCTATATAATTCTTATGCTTGTGAATACGAATCCATCTTACTTTTTCTCCGCAACCAATTTTCTCATTTACGATTAACATCTTCTGGGGTCTTTTTTGAGCGAATATATTTCTATGGAAAAATAAAACATCCTGTAGAAGAAGTCTTTGCTAATGATTTTCCGGCTATTCGACGGGTCTTCAAAGATCCTTTCATG
+
IIIIIIIIIIIIIIIIIIIIHIIIIIIIIIHIIIIIIIIIIIIIIIIIIIIIEHIIIIIIIIIIIIIIIIIIIIIHHHHHHHIIIIIIIIIIHIIIIHHIIIIIIIIIHIHIIIIIIHHIIIIHIHIIIIIIIIIIIHJJJJJJJJJJJJJJJJJJJJJJJJJJJJJJJJJJJJJJJJJJJJJJJJJJJJJJJJJJJJJJJIIIIHIGIIIIIIIIIIIIIIIIIIIIIIHIHIIIIHIIIIHGIIIIIIIIIIIIIIIIIIIIIIIIIIIIIIIIIIIIIIIIIHFIIIIIIIIIIIIIIHIIIIIIIIIIIIIIIIHIIIIIIIIIIIIIIIIIIIIII
@HWI-D00477:958:H2H7GBCX3:1:2115:7389:67143 1:N:0:CCTAGGTCCTAGGT
AAATCCTTCGCTATTGGGTGAAAGATGCCTCTTCTTTGCATTTATTACGGCTTTTTCTTCACGAGTATTCTAATTGGAATAGTTTTATTACTACAAAAAAATCTATTTCGATTTTTTCAAAAACAAATCCAAGATTATTCTTGTTCCTATATAATTCTTATGCTTGTGAATACGAATCCATCTTACTTTTTCTCCGCAACCAATTTTCTCATTTACGATTAACATCTTCTGGGGTCTTTTTTGAGCGAATATATTTCTATGGAAAAATAAAACATCCTGTAGAAGAAGTCTTTGCTAATGATTTTCCGGCTATTCGACGGGTCTTCAAAGATCCTTTCATG
+
IIIIIIIIIIIIIIIIIIIIIIIIIIIIIIIIIIIIIIIIIIIIIIIIIIIIHHIIIIIIIIIIIIIIIIIIIIIIHHIIIHHIIIIIIIHIIIIIIIIIIIIIIIIIIIIIIIIIIIHIIIIIIIIIIHIIIIIHIIJJJJJJJJJJJJJJJJJJJJJJJJJJJJJJJJJJJJJJJJJJJJJJJJJJJJJJJJJJJJJJJIIIIIHIHIIIIIIHIIIIIIIIIIIIIIIIHIIIIIIIHIIIIHIIIIIIIIIIIIIIIIIIIIIIIIIIIIIIIIIIIIIIIIHIIIIIIIIIIIIIIIIIIIIIIIIIIIIIIIIIIIIIIIIIIIIIIIIIIIIII
@HWI-D00477:958:H2H7GBCX3:1:2115:18421:67735 1:N:0:CCTAGGTCCTAGGT
AAATCCTTGACTACCGGATCAAAGATGTTTCATCTTTGCATTTATTGCGATTCTTTCTCAACTATTATTCGAATTGGAATAGTCTTATTACTTCAATGAAATCCATTTTTCTTTTGAAAAAAGAAAATAAAAGACTATTTCGATTCTTATATAACTCTTATGTATCAGAATATGAATTTTTCCTGTTGT
+
JJJJJJJJJJJJJJJJJJJJJJJJJJJJJJJJJJJJJJJJJJJJJJJJJJJJJJJJJJJJJJJJJJJJJJJJJJJJJJJJJJJJJJJJJJJJJJJJJJJJJJJJJJJJJJJJJJJJJJJJJJJJJJJJJJJJJJJJJJJJJJJJJJJJJJJJJJJJJJJJJJJJJJJJJJJJJJJJJJJJJJJJJJJJJ
@HWI-D00477:958:H2H7GBCX3:1:2116:17414:23616 1:N:0:CCTAGGTCCTAGGT
AAATCCTTCGCTATTGGGTGAAAGATGCCTCTTCTTTGCATTTATTACGGCTTTTTCTTCACGAGTATTCTAATTGGAATAGTTTTATTACTACAAAAAAATCTATTTCGATTTTTTCAAAAACAAATCCAAGATTATTCTTGTTCCTATATAATTCTTATGCTTGTGAATACGAATCCATCTTACTTTTTCTCCGCAACCAATTTTCTCATTTACGATTAACATCTTCTGGGGTCTTTTTTGAGCGAATATATTTCTATGGAAAAATAAAACATCCTGTAGAAGAAGTCTTTGCTAATGATTTTCCGGCTATTCGACGGGTCTTCAAAGATCCTTTCATG
+
IIIIIIIIIIIIIIIIIIIIIIIIIIIIIIIIIIIIIIIIIIIIIIIIIIIIHHIIIIIIIIIIIIIIIIIIIIIHGIIHIGIIIIIIIIIIIIIIIIIIIIIHIIIIIIIIIIIIIIHIIIIIIIIIIIIIIIIJJJJJJJJJJJJJJJJJJJJJJJJJJJJJJJJJJJJJJJJJJJJJJJJJJJJJJJJJJJJJJJJJJIIIIIIIIIIIIIHIIIIIIIIIIIIIIIHIHIIIIIIIIIIHIIIIIIIIIIIIGIIIIIIIIIIIIIIHIIIIIIIIIHHHIIIIHHIIIIIIIIIHIIIIIIIIIIIIIIIIIIIIIIIIIIIIIIIIIIIIIIIII
@HWI-D00477:958:H2H7GBCX3:1:2116:4097:45997 1:N:0:CCTAGGTCCTAGGT
AAATCCTTCGCTATTGGGTGAAAGATGCCTCTTCTTTGCATTTATTACGGCTTTTTCTTCACGAGTATTCTAATTGGAATAGTTTTATTACTACAAAAAAATCTATTTCGATTTTTTCAAAAACAAATCCAAGATTATTCTTGTTCCTATATAATTCTTATGCTTGTGAATACGAATCCATCTTACTTTTTCTCCGCAACCAATTTTCTCATTTACGATTAACATCTTCTGGGGTCTTTTTTGAGCGAATATATTTCTATGGAAAAATAAAACATCCTGTAGAAGAAGTCTTTGCTAATGATTTTCCGGCTATTCGACGGGTCTTCAAAGATCCTTTCATG
+
HHIHIHHHIHIGIC<<GHHHIIEF@HHHH?HHHIHHHHCHHEFHEHEHHD?/CCGHEEHHFHIHHHHHHHHEEHHH1D@C@CCEHHGEEHHGHGCG<GHIHHHIE?HHHHIIIHIIII@CCHF@F@EHFHCF/FEHIJJJJJJJJGJJJJJJJJJJJJJJJJJJJIJJJJJJJJJJJJJJJJJJJJJJJJJJJJJJJJJJJHHHHHEHE@HHGHFFHHEHIIHHEHHEHGCHHIHDIIIIIHGCGIIHHHHHIIHHHIGIIIIIIIIIIIIIIHGIIIIIIIIHHGIHHFCGIIIIIHIIIHIIGHHIIHHHHHGIIIIHHEHHF@@HGIHHIIHHGHHHH
@HWI-D00477:958:H2H7GBCX3:1:2116:18014:56673 1:N:0:CCTAGGTCCTAGGT
AAACCTTTCGCTACTGGGTAAAAGATGCCTCTTCTTTACATTTATTGCGATTCTTTCTTCACGAGTATTTTAATTGGAATATTCCAAATAAAGCCGGTTCTTCTTTGGAGTAATAAGACTATTCCAATTATGATACCCGTGGAGAAAGATTCGTAATAAATGCAAAGAAGAAGCATCTTTTACC
+
JJJJJJJJJJJJJJJJJJJJJJJJJJJJJJJJJJJJJJJJJJJJJJJJJJJJJJJJJJJJJJJJJJJJJJJJJJJJJJJJJJJJJJJJJJJJJJJJJJJJJJJJJJJJJJJJJJJJJJJJJJJJJJJJJJJJJJJJJJJJJJJJJJJJJJJJJJJJJJJJJJJJJJJJJJJJJJJJJJJJJJJJ
@HWI-D00477:958:H2H7GBCX3:1:2116:5213:65349 1:N:0:CCTAGGTCCTAGGT
AAATCCTTCGCTATTGGGTGAAAGATGCCTCTTCTTTGCATTTATTACGGCTTTTTCTTCACGAGTATTCTAATTGGAATAGTTTTATTACTACAAAAAAATCTATTTCGATTTTTTCAAAAACAAGTCCAAGATTATTCTTGTTCCTATATAATTCTTATGCTTGTGAATACGAATCCATCTTACTTTTTCTCCGCAACCAATTTTCTCATTTACGATTAACATCTTCTGGGGTCTTTTTTGAGCGAATTTCTTTTTATGGAAAAGTAGAAGATCTTGTCCAAGTCTTTGTTAATGATTTTCAGGACAACTTATGGTTGTTCAGGCATCCTATCATG
+
IIIIIIIIIIIIIIIIIHIIIIIIIIIIIIIIIIIIIIIIIIIIIIIIIIIIIHIIIIIIIIIIIIIIIIIIIIIIIIIIIIIIIIIIIIIIIIIIIIIIIIIIIIIIJJJJJJJJJJJJJJJJJJJJJJJJJJJJJJJJJJJJJJJJJJJJJJJJJJJJJJJJJJJJJJJJJJJJJJJJJJJJJJJJJJJJJJJJJJJJJJIIIIIIIIIIIIIIIIIHIIIIIIIIIIIIIIIIIIIIIIIIIIIIIIIIIIIHFIIIIIIIIIIIIIIIIIIIIIIIIIIIIIIIIIIIIIIIIIIIIIIIIIIIIIIIIIIIIIIIIIIIIIIIIIIIIIIIII
@HWI-D00477:958:H2H7GBCX3:1:2116:12531:68262 1:N:0:CCTAGGTCCTAGGT
AAATCCTTCGCTATTGGGTGAAAGATGCCTCTTCTTTGCATTTATTACGGCTTTTTCTTCACGAGTATTCTAATTGGAATAGTTTTATTACTACAAAAAAATCTATTTCGATTTTTTCAAAAACAAATTCAAGATTATTCTTGTTCCTATATAATTCTTATGCTTGTGAATACGAATCCATCTTACTTTTTCTCCGCAACCAATTCTCTCATTTACGATTAACATCTTCTGGGGTCTTTTTTGAGCGAATATATTTCTATGGAAAAATAAAACATCCTGTAGAAGAAGTCTTTGCTAATGATTTTCCGGCTATTCGACGGGTCTTCAAAGATCCCTTCATG
+
IIFIHHHIIHHIIGCHEHHIIHIIHI@FHIIIGGIIIIGHHIIIIIIGIHHICEHHHIIGHIHHHIHEHGHIIIH?GHEGHCHHIHHI?EHHIGGHIHGHHIIIIHHHIHHHHIHIHIHHIEHHHHHIIIHHHHGHIJJJJJJJJJJJJJJJJJJJJJJJJJJJJJJJJJJJJJJJJJJJJJJJJJJJJJJJJJJJJJJJJHIHHGHHH?HHFIHHCECHHHIHHHHHECEHHFGEC@ECIIIIIIIIIHGIHHHFIHHCHEIHFHIIIIHHHHGIHIIHHHIHGDHGCCIHHHGHHHFHHHHIHDHHEHHF?HE=IDHFEHGIHIHIIHHFDEHEIGHFH
@HWI-D00477:958:H2H7GBCX3:1:2116:16906:68997 1:N:0:CCTAGGTCCTAGGT
AAATCCTTCGCTATTGGGTGAAAGATGCCTCTTCTTTGCATTTATTACGGCTTTTTCTTCACGAGTATTCTAATTGGAATAGTTTTATTACTACAAAAAAATCTATTTCGATTTTTTCAAAAACAAATCCAAGATTATTCTTGTTCCTATATAATTCTTATGCTTGTGAATACGAATCCATCTTACTTTTTCTCCGCAACCAATTTTCTCATTTATGGTCAATATCCTCTCGGGTCCTTCTTGAGCGAATCCATTTCTATGGAAAAATAGAACATCTTGCAGAAGTCTTTCGT
+
IIIIIIIIIIIIIIIIIIIIIIIIIIIIIIIIIIIIIIIIIIIJJJJJJJJJJJJJJJJJJJJJJJJJJJJJJJJJJJJJJJJJJJJJJJJJJJJJJJJJJJJJJJJJJJJJJJJJJJJJJJJJJJJJJJJJJJJJJJJJJJJJJJJJJJJJJJJJJJJJJJJJJJJJJJJJJJJJJJJJJJJJJJJJJJJJJJJJJJJJJIIIIIIIIIIIIIIIIIIIIIIIIIIIIIIIHIIIIIIIIIIIIIIIHIIIHHIIIIIIIIIIIIIIIIIHIIIIIIIIIIIIIIIIDDDDD
@HWI-D00477:958:H2H7GBCX3:1:2201:1579:29190 1:N:0:CCTAGGTCCTAGGT
AAATCCTTCGCTATTGGGTGAAAGATGCCTCTTCTTTGCATTTATTACGGCTTTTTCTTCACGAGTATTCTAATTGGAATAGTTTTATTACTACAAAAAAATCTATTTCGATTTTTTCAAAAACAAATCCAAGATTATTCTTGTTCCTATATAATTCTTATGCTTGTGAATACGAATCCATCTTACTTTTTCTCCGCAACCAATTCTCTCATTTACGATTAACATCTTCTGGGGTCTTTTTTGAGCGAATATATTTCTATGGAAAAATAAAACATCCTGTAGAAGAAGTCTTTGCTAATGATTTTCCGGTCATCCCATGCTTTCTCAAGGATCCCTTCATA
+
HHHIHGIIGIGIHHIIIFHHIIHIGHHFEEFEHIIHEHHIIIHIICHG@GHICGHHEHC@1FHFHGEC?<CGHFHEHHEHHHIEHHD<CG@@GFH?EHEH<<G1DG1G?@EFHH<G?E?0FGGC<FHC/<D</D/</DJJJJIJGDGDIJHEH1JJJJJBJJDIJJJBJJJJJJJJJJJJJJJJJJJHJHJFJ0J3JEGJJG?GCH@HHF<EFCCC@HGCHHEED<CC<<<0G<<<.G@F1CHD<EIIIHHCHGCHG1HCHGCEC@EHHEEGFF<CC@@HGEHHHGGFF@H@HG<1HH?EC<DE?HHFG?HHIHEC<1D1<11CFG<1@<CE@F<1<11IH
@HWI-D00477:958:H2H7GBCX3:1:2201:12615:31183 1:N:0:CCTAGGTCCTAGGT
AAATCCTTCGCTATTGGGTGAAAGATGCCTCTTCTTTGCATTTATTACGGCTTTTTCTTCACGAGTATTCTAATTGGAATAGTTTTATTACTACAAAAAAATCTATTTCGATTTTTTCAAAAACAAATCCAAGATTATTCTTGTTCCTATATAATTCTTATGCTTGTGAATACGAATCCATCTTACTTTTTCTCCGCAACCAATTTTCTCATTTACGATTAACATCTTCTGGGGTCTTTTTTGAGCGAATATATTTCTATGGAAAAATAAAACAGCCTGTAGAAGAAGTCTTTGCTAATGATTTTCGGGTTATCCTATGGTTGTTCAAGGATCCTTTCATA
+
IIIIIIIIIIIIIIIHIIIIIIIIIIIHIIIIIIIIIIIIIIIIIIIIIGHIHHIIIIIHIIIIIIIIHIIIIIIIGIIIIIIIIHHIIIIIIIIIIIIIIIIIIIIIIGHIIIIIIIHIIIIIIIIIHIIIIIIIIIJJJJJJJJJJJJJJJJJJJJJJJJJJJJJJJJJJJJJJJJJJJJJJJJJJJJJJJJJJJJJJJIIIIIHFGIIHIIIIIIIIIIIIIIIHHHFIIIIHIIIIHHHFIIGIIIIIIHIIIIIIIIIIIGIIIIIHFD1HHHIIIIIIIHGIIIIIIIIIIIIGIIIIIIIHIHIHHIIIIHIIIHIIIIGIIIIIIIIIIIIII
@HWI-D00477:958:H2H7GBCX3:1:2201:2292:61813 1:N:0:CCTAGGTCCTAGGT
AAATCCTTCGCTATTGGGTGAAAGATGCCTCTTCTTTGCATTTATTACGGCTTTTTCTTCACGAGTATTCTAATTGGAATAGTTTTATTACTACAAAAAAATCTATTTCGATTTTTTCAAAAACAAATCCAAGATTATTCTTGTTCCTATATAATTCTTATGCTTGTGAATACGAATCCATCTTACTTTTTCTCCGCAACCAATTTTCTCATTTACGATTAACATCTTCTGGGGTCTTTTTTGAGCGAATATATTTCTATGGAAAAATAAAACATCCTGTAGAAGAAGTCTTTGCTAATGATTTTCCGGCTATTCGACGGGTCTTCAAAGATCCTTTCATG
+
IIIHEEFHGHHIEEHFEHEHHHHHHHEHIEHEHEHHHEEFHHHEHHIIIHCCHCGECFHIHCCHIGHEF?GHEGHI?@EGGH<FHEHFHHIHEEEHEHFCD@?<CCHHIIGIFGGHH?F/C<FCGGCCF/FJJJJJJJJJJJJHJIEJJJJJJJJJJJJJJJCIJJJJJJJJJJJJJFJJJJJJJJJJJJJJJHHHHG?HE@HFEHHHEHIHHIIIIHHGCGF<0HIHECIH@F?CHCEEG<1IHHHHHHIHHHEE@?HEIHFGCHEHFEHEHGE?CED<@GCHHHGD1EEHHECHG@FCC@HHDH?GF@C<</CHIHCHHCCEG@?IHFCH?FG?IHFIF
@HWI-D00477:958:H2H7GBCX3:1:2201:4744:90917 1:N:0:CCTAGGTCCTAGGT
AAATCCTTCGCTATTGGGTGAAAGATGCCTCTTCTTTGCATTTATTACGGCTTTTTCTTCACGAGTATTCTAATTGGAATAGTTTTATTACTACAAAAAAATCTATTTCGATTTTTTCAAAAACAAATCCAAGATTATTCTTGTTCCTATATAATTCTTATGCTTGTGAATACGAATCCATCTTACTTTTTCTCCGCAACCAATTTTCTCATTTACGATTAACATCTTCTGGGGTCTTTTTTGAGCGAATATATTTCTATGGAAAAATAAAACATCCTGTAGAAGAAGTCTTTGCTAATGATTTTCCGGCTATTCGACGGGTCTTCAAAGATCCTTTCATG
+
IIIIIIIIIIIIIIIIIIIIIIIIIIIIIIIIIIIIIIIIIIIIIIIIIIIIHHIIIIIIIIIIIIIIIIIIGIIIHFHIIHHHIIIIIIIIIIIIIIIIIHHIIIIIIIIIIIIIIIHIHIIHIIIIHGIIHIIHIIJJJJJJJJJJJJJJJJJJJJJJJJJJJJJJJJJJJJJJJJJJJJJJJJJJJJJJJJJJJJJJJIIIIIIIIIIIIIIHIIIIHHIIGIIGIIIIIIIIIIIHIIIIIIIIIIIIIIIIIIIHHIIIIIIIIIIIHHIIIIIIIIIIHGFHIIIIIIIIIIIIIIIIIIIIIIIIIIIIIIIIIIIIIIIIIIIIIIIIIIIII
@HWI-D00477:958:H2H7GBCX3:1:2202:2117:2644 1:N:0:CCTAGGTCCTAGGT
AAATCCTTCGCTATTGGGTGAAAGATGCCTCTTCTTTGCATTTATTACGGCTTTTTCTTCACGAGTATTCTAATTGGAATAGTTTTATTACTACAAAAAAATCTATTTCGATTTTTTCAAAAACAAATCCAAGATTATTCTTGTTCCTATATAATTCTTATGCTTGTGAATACGAATCCATCTTACTTTTTCTCCGCAACCAATTTTCTCATTTACGATTAACATCTTCTGGGGTCTTTTTTGAGCGAATATATTTCTATGGAAAAATAAAACATCCTGTAGAAGAAGTCTTTGCTAATGATTTTCCGGCTATTCGACGGGTCTTCAAAGATCCTTTCATG
+
IIIIIIIIIIIIIIIIIIIIIIIIIIIIIIIIIIIIIIIIIIIIIIIIIIIIIHIIIIIIIIIIIIIIIIIIIIIHIIIIIIHIIIIIIIIIIIIIIIIIIIIIIIIIIIHIIIIIIHHIIIIIIIIIGIIIHIHIIIJJJJJJJJJJJJJJJJJJJJJJJJJJJJJJJJJJJJJJJJJJJJJJJJJJJJJJJJJJJJJJJJIIIIIIIIIIIIIIIIIIIIIIIIIIIIIIHIIIIIIIIIIIIIIIIIIIIIIIIIIIIIIIIIIIIIIIIIIIIIIIIIIIHHDIIIIIIIIIIIIIIIIIIIIIIIIIIIIIIIIIIIIIIIIIIIIIIIIIIIIII
@HWI-D00477:958:H2H7GBCX3:1:2202:6181:23926 1:N:0:CCTAGGTCCTAGGT
AAATCCTTCGCTATTGGGTGAAAGATGCCTCTTCTTTGCATTTATTACGGCTTTTTCTTCACGAGTATTCTAATTGGAATAGTTTTATTACTACAAAAAAATCTATTTCGATTTTTTCAAACACAAATCCAAGATTATTCTTGTTCCTATATAATTCTTATGCTTGTGAATACGAATCCATCTTACTTTTTCTCCGCAACCAATTTTCTCATTTACGATTAACATCTTCTGGGGTCTTTTTTGAGCGAATATATTTCTATGGAAAAATAAAACATCCTGTAGAAGAAGTCTTTGCTAATGATTTTCCGGCTATTCGACGGGTCTTCAAAGATCCTTTCATG
+
IIIIIIIIIIIIIIIIIIIIIIIIIIIIIIIIIIIIIHIIIIIIIIIIIIIIHHIIIIIIGIIIIIIIIIIIIIIHIIIIIIIIIIIIIIIIIIIIIIIIIIHIIIIIIIIIIIIIIIHHIIIIIIIIIIIIIIIIIIJJJJJJJJJJJJJJJJJJJJJJJJJJJJJJJJJJJJJJJJJJJJJJJJJJJJJJJJJJJJJJJIIIIIIIIIIIIIIIIIIIIIHIIIIIIIIIIIIIIIIIIIIIIIIIIIIIIIIIIIIIIIIIIIIIIIIIIIIIIIIIIIIIIIHIIIIIIIIIIIIIIIIIIIIIIIIIIIIIIIIIIIIIIIIIIIIIIIIIIIIII
@HWI-D00477:958:H2H7GBCX3:1:2202:4642:41316 1:N:0:CCTAGGTCCTAGGT
AAATCCTTCGCTATTGGGTGAAAGATGCCTCTTCTTTGCATTTATTACGGCTTTTTCTTCACGAGTATTCTAATTGGAATAGATTTATTACTACAAAAAAATCTATTTCGATTTTTTCAAAAACAAATCCAAGATTATTCTTGTTCCTATATAATTCTTATGCTTGTGAATACGAATCCATCTTACTTTTTCTCCGCAACCAATTTTCTCATTTACGATTAACATCTTCTGGGGTCTTTTTTGAGCGAATATATTTCTATGGAAAAATAAAACATCCTGTAGAAGAAGTCTTTGCTAATGATTTTGATTTTCAGGACATCTTATGCTTGTTCAAGGATCCTTTCATG
+
IGHEHHHFEEGHD0<F1<DEHHHHGH?CCC11CF<FECH@@HEEGEHH?GDC<DH?C?<CCG10CEHH@HE?CFHEC1FHC11<C1FG1D@C?DHC@CG?<FCEH@EGCH<0<0DDD///DC@CGCGHE/DC/</<CF///D@GJJJHDJ1GFGHHJJJJJJ1JJJJJ9JJJJJF<FJJ9HJJJCJJJJJ0FHJJJJJJGJ/<</F/C0F<0D0F0@C0F?HHCCD<1EEEF<1EHCC<CD/@C<@<1C<1<111GCD1F<@?F?HF11CG<?DC1<1<C1D1GFCD1<<111C1<GD11<1<<D11F<<GC1GFC11C1<1?D11@<C1<1<<1<<1E@C1@HIHI
@HWI-D00477:958:H2H7GBCX3:1:2203:18114:4848 1:N:0:CCTAGGTCCTAGGT
AAATCCTTCGCTATTGGGTGAAAGATGCCTCTTCTTTGCATTTATTACGGCTTTTTCTTCACGAGTATTCTAATTGGAATAGTTTTATTACTACAAAAAAATCTATTTCGATTTTTTCAAAAACAAATCCAAGATTATTCTTGTTCCTATATAATTCTTATGCTTGTGAATACGAATCCATCTTACTTTTTCTCCGCAACCAATTTTCTCATTTACGATTAACATCTTCTGGGGTCTTTTTTGAGCGAATATATTTCTATGGAAAAATAAAACATCCTGTAGAAGAAGTCTTTGCTAATGATTTTCCGGCTATTCGACGGGTCTTCAAGGATCCTTTTATG
+
IIIHCFHHHHHIHIHGHHHIGIIHHHC?CGCFHEHHIHFEHIIHIIIIIHHICGHH1FHHHE?0CHEHHIICHII?1GEGHHCHEFHHIC@C1DH1CF?CE?<CGIIH000CHHEGD<E?GCGHIGHH//CD///<<CJJJJJJJFJJIJJJJJJJJJJJJJJJJJJ1JJJJJJJJJJHIJ;JJJJJJJJJJJ0FAHDFJJFHC?C@<?EEHGGC??GGCECF<<0C?@G@??HHDCCGC1HHD0GCFHHEHF<@1EHHHHHFIHHG1EGCCEG@CGHHIHHGFGHHIHIHFIH@ECEF<F@CCDDC@EFIIHGHHFHGIHHHHGGHGIHFHCIIHEHHG@
@HWI-D00477:958:H2H7GBCX3:1:2203:1859:10281 1:N:0:CCTAGGTCCTAGGT
AAATCCTTCGCTATTGGGTGAAAGATGCCTCTTCTTTGCATTTATTACGGCTTTTTCTTCACGAGTATTCTAATTGGAATAGTTTTATTACTACAAAAAAATCTATTTCGATTTTTTCAAAAACAAATCCAAGATTATTCTTGTTCCTATATAATTCTTATGCTTGTGAATACGAATCCATCTTACTTTTTCTCCGCAACCAATTTTCTCATTTACGATTAACATCTTCTGGGGTCTTTTTTGAGCGAATAGATTTCTATGGAAAAATAAAACATCCTGTAGAAGAAGTCTTTGCTAATGATTTTCCGGCTATTCGACGGGTCTTCAAAGATCCTTTCATG
+
HHHIIIIIIIHHHHIIIGHIIIHIEHHIHHIHHHEHIIIHIGHIHIIIIHIICHHHIIIHHIIED<DHHIIIIIIGEGFHHFHIIIIHFHHIIIIEEHIIIIIHIHHIEHCGHHHIIICFGHHFHHIHFHHFEHHHHHJJJJJJJJJJJJJJJJJJJJJJJJJJJJJJJJJJJJJJJJJJJJJJJJJJJJJJJJJJJJJJJIIIHHHHFIIIIIHE@HIHGIIIIHIIHHDHCFHHIIIGIIHHHHGFGD<1FHHGIIIHHHIIHIIIIIIIIIHIIIHIIHIHHGCHIHHHIHIIIIIIIIIIIIIHIIHHIIIIHHHHHHIHHHHHIIIIIIIIIIIII
@HWI-D00477:958:H2H7GBCX3:1:2203:2385:41183 1:N:0:CCTAGGTCCTAGGT
AAATCCTTCGCTATTGGGTGAAAGATGCCTCTTCTTTGCATTTATTACGGCTTTTTCTTCACGAGTATTCTAATTGGAATAGTTTTATTACTACAAAAAAATCTACTTCGATTTTTTCAAAAACAAATCCAAGATTATTCTTGTTCCTATATAATTCTTATGTATGTGAATATGAATCCATTTTCGTCTTTCTATGTAACGAATCTTCTCATTTACGATCAACATCTTCTGGAGTTCTTCTTGAACGAATCTATTTCTATGGAAAAATAGAACGTCTTGTGAACGTCTTTGTTAAGGTTAAGGATTTTCAGGCGAACCTATGGTTGGTCAAGGAACCTTGCATG
+
HIIIHIIIIIIIIHIIIIIIHIIIIHIIHIIIIIIIIIIHIIIHHIHHIHIIIDHHGHIHHHIHIIIIIHHIHHHEHIIIHHHIIIGIIIIIIIIFHEIIIIIIHHHIIGHHIHIHHFEHHIIHIHIIGII?HEHHIIIHHJJJJJJJJJJJJJJJJJJJJJJJJJJJJJJJJJJJJJJJJJJJJJJJJJJJJJJJJJJJJJFHIIHHHHEHIHHIHHEIHIIHHGIIIIIHIHHIHFHIIIIHIIHIIHGIIIIIHIIIHHIIIIIIIIIIIIIHHIIIIHEIIIIIHFIIIIIGHIIIIIIIIIIHIIIHGIHIIIIIIGIIIIHHIIIIIHEIIIIHHIII
@HWI-D00477:958:H2H7GBCX3:1:2203:19072:71815 1:N:0:CCTAGGTCCTAGGT
AAATCCTTCGCTATTGGGTGAAAGATGCCTCTTCTTTGCATTTATTACGGCTTTTTCTTCACGAGTATTCTAATTGGAATAGTTTTATTACTACAAAAAAATCTATTTCGATTTTTTCAAAAACAAATCCAAGATTATTCTTGTTCCTATATAATTCTTATGCTTGTGAATACGAATCCATCTTACTTTTTCTCCGCAACCAATTTTCTCATTTACGATTAACATCTTCTGGGGTCTTTTTTGAGCGAATATATTTCTATGGAAAAATCGAACATCTTGTCGAAGTCTTTGCTAAGGCTTTTCAGGCCAATCTATGGTTGTTCAAGGATCTTTTCATG
+
IHHHIIHHIHHIEHHHC?CEEEHHGHFH1CHGHHIIIH@HHGIHGHEH1=EECFHIHIIHHIHIGIEFCGHGDGH11<DDD<CGGHIIH11DGHFHHHGI<?111CFH1<1<CGHIH@?@/<<G/C?E//<F<@CJJCJFJJHJJ2?JJJJJJJJJJJJJJJJJJJJJCJJJJJJDJJJJJJJJJJJJJJJFJAGJJJJJJ/EIIHHHHHIIGIHHHIIHHHG?IIHHHHE1?HEGIIHHHHFH@EC?IHHEIHHEFEHC?IIIIIIIDIIIIIHHDIHIIIHEIIFHHHEEHIHIHEFIIIHHHEEHIHHFHHIIHHHIHHG1FEIHIHHEHHF@CG
@HWI-D00477:958:H2H7GBCX3:1:2204:18830:67106 1:N:0:CCTAGGTCCTAGGT
AAATCCTTCGCTATTGGGTGAAAGATGCCTCTTCTTTGCATTTATTACGGCTTTTTCTTCACGAGTATTCTAATTGGAATAGTTTTATTACTACAAAAAAATCTATTTCGATTTTTTCAAAAACAAATCCAAGATTATTCTTGTTCCTATATAATTCTTATGCTTGTGAATACGAATCCATCTTACTTTTTCTCCGCAACCAATTTTCTCATTTACGATTAACATCTTCTGGGGTCTTTTTTGAGCGAATATATTTCTATGGAAAAATAAAACATCCTGTAGAAGAAGTCTTTGCTAATGATTTTCCGGCCTCCATCTTATGGTTCTTCAAGGATCCTTTTATG
+
IIIECCCHHHII=HEEHHIIG@CHIIIIHIIIIIHHIHCEFG@GHHFHHEHHCGCGEGE<FCGCHIHHE1CGHIEG@GECH?<CGH?GFHHHH??FCHHCCH<CHHIHEHIIIHIII//</DG//<GC@ECH/CCEEHH?FJJJJJ1JJJJJJJJJ;JJJJ1JJJJJJJJJJ1JJJDJCJJEJJJJJJJ1JJJBJ=C.F?C@HEHHFCF/C/HHHE@C/FD<EGC/CFHHG?G@C0DIHFGCC<0EHHEGF<1111CEGFFCCHHEIHHHHG?HECCHHED1CC1<<?D<1<1GFE@C<GC1<CC<FC<0<1111GC<11?HF1G1<?HC<1<11DEFF1HHHF
@HWI-D00477:958:H2H7GBCX3:1:2204:2761:76834 1:N:0:CCTAGGTCCTAGGT
AAATCCTTCGCTATTGGGTGAAAGATGCCTCTTCTTTGCATTTATTACGGCTTTTTCTTCACGAGTATTCTAATTGGAATAGTTTTATTACTACAAAAAAATCTATTTCGATTTTTTCAAAAACAAATCCAAGATTTTTCTTGTTCCTATATAATTCTCATGTATATGAATATGAATCAATCTTCTTTTTTCTCCGTAACCAATCTTCTCATTTACGATCAACATCTTCAGGACTCCTTTTTGAGCGAATTTCTTTTTATGGAAAAGTAGAAGATCTTGTCCAAGTCTTTGTTAATGATTTTCAGGACAACTTATGGTTGTTCAAGCATCCTATCATG
+
IIIIIIIIIIIIIIIIIIIIIIIIIIIIIIIIIIIIIIIIGIIIIIIIIIIIHFIIIIIIIIIIIIIIIIIIIIIIIIIIIIIIIIIIIIIIIIIIIIIIHHIIGIIIHHIIIIIIIHEHHIIHIIIHJJJJJJJJJJJJJJJJJJJJJJJJJJJJJJJJJJJJJJJJJJJJJJJJJJJJJJJJJJJJJJJJJJJJJJJJJIIIIIIIIIIIIIIHIIIIIIIIIIIIIHHIIIIHIIIIIIIIHHEHIIIIIIIIIIIIIIIIIIIIIIIIIIIIHIIIIIIIIIIIIIIIIIIIIIIIIIIIIIIIIIIIIIIIIIIIIIIIIIIIHIIIIIIIII
@HWI-D00477:958:H2H7GBCX3:1:2204:4228:97726 1:N:0:CCTAGGTCCTAGGG
AAATCCTTCGCTATTGGGTGAAAGATGCCTCTTCTTTGCATTTATTACGGCTTTTTCTTCACGAGTATTCTAATTGGAATAGTTTTATTACTACAAAAAAATCTATTTCGATTTTTTCAAAGACAAATCCAAGATTATTCTTGTTCCTATATAATTCTTATGCTTGTGAATACGAATCCATCTTACTTTTTCTCCGCTACCAATTTTCTCATTTACGATTAACATCTTCTGGGGTCTTTTTTGAGCGAATATATTTCTATTGAAAAATAAAACATCCTGTAGAAGAAGTCTTCGCTAATGATTTTCCGGCTATTCGACGGGTCTTCAAAGATCCTTTCATG
+
CGHHCFGHIHHGCCFHHHHHIGFCHHFCHEHIEFHHHIGIFHHHGHHF?C<C<@HHHHFH@H?=EHHGE@GEFC11DFHH?CCEHGHEHHHIIEH@F1CECH1@CE?GHEHHH@GH?GHE@@E?/CFEHHEFEHHHH?JJJJJJJ1IJJJJJFJJJFJJJJI1JJJJBHJJJHDEIJJJJJJJJJBJJJJJ?F9GFB#JJJ.C...CED/C/D<EEEG//D/CC</</<<<<0/C<EG?IH?@EC1H?HFHGD1D<1<F<1GCEEFCEHD<<111?@C?HHFCCCCDHHIHH?GCHHHF@1C<HFC?D<1HEG?CEEHEHHG@HGD<11C<11<<D<1C1D
@HWI-D00477:958:H2H7GBCX3:1:2205:19295:11609 1:N:0:CCTAGGTCCTAGGT
AAATCCTTCGCTATTGGGTGAAAGATGCCTCTTCTTTGCATTTATTACGGCTTTTTCTTCACGAGTATTCTAATTGGAATAGTTTTATTACTACAAAAAAATCTATTTCGATTTTTTCAAAAACAAATCCAAGATTATTCTTGTTCCTATATAATTCTTATGCTTGTGAATACGGATCCATCTTACTTTTTCTCCGCAACCAATTTTCTCATTTACGATTAACATCTTCTGGGGTCTTTTTTGAGCGAATATATTTCTATGGAAAAATAAAACATCCTGTAGAAGAAGTCTTTGCTAATGATTTTCCGGCTATTCGACGGGTCTTCAAAGATCCTTTTATG
+
HHHGEHEEHHICEGFEHFEHEHIIGFHIHIECG@HHIHCHFEGHHHIIFHHIFEHHIHHEHEGCCC1FCCFHIIH@EHFDHHCF?CHHH@CGEC@GHIIIHHH@C<<CFHHI@CEHH@@H@HFHHHIGG/F/<C<FGHJJJJJJJFHJJJJJJJJJJJJJJJJJJJJJJJJJJDHJJJJJJJJJJJJJJJJJJGJJJJJEHIIIIGIHHEIIHHHHHHGGIIIIHHIHFIHGCHHDCIHIHHHHIHHIHGEHEHHG?HHFHIIHFHF1FHGCEGIIIIIIHFIHHHFHEHIHIIIHEHIIIIIIHHDHHHIIIIHIIIIHIGIHGHHIHHEGEEHHIHHHF
@HWI-D00477:958:H2H7GBCX3:1:2205:6752:55773 1:N:0:CCTAGGTCCTAGGT
AAATCGTTCGCTATTGGGTGAAAGATGCCTCTTCTTTGCATTTATTACGGCTTTTTCTTCACGAGTATTCTACTTGGAATAGTTTTATTACTACAAAAAAATCTATTTCGATTTTTTCAAAAACAAATCCAAGATTATTCTTGTTCCTATATAATTCTTATGTGTCGGAATACGAATCTATTTTTCTTTTTCTACGTAAACAAGATTCTCATTTATGGTCAACATCCTCTCGGGTCCTTATTGAGCGAATCCATTTCTATGGAAAAATAGAACATCTTGCAGAAGTCTTTCGTAATTATTTTCAGGTTATCCTTTGGTTGTTGAAGGATCCTTGCACA
+
IIIII<DHHIIIIIIIIIIIIIIIIIIIIIIIIIIIIIIIIIIIIIIIIIIIEH<DGHIIIIIIIIIIIIII1<DGFHIHHHIIIIHIIIIIIIIIHIIGIIIIHIIIHIIIIIIIIIIHHFHIIIIIGIHHIIIJJJJJJJJJJJJJJJJJJJ$JJJJJJJJJJJJJJJJJJJJJJJ3JJJJJJJJJJJJJJJJIGIIIIIIIIHHHHHIHIIIIIIIIIHIIIHHIIHIIIIIHIHD<IIIIIIIIHIHHIHIIIIIIIIIIIIIIIIIIIIIIIIIIIIHGIIIIIIIIIIIIIIIIIIIIHIIIIIIIIIIIIIIIIIIIIIIIIHIIIHIIII
@HWI-D00477:958:H2H7GBCX3:1:2205:5336:74634 1:N:0:CCTAGGTCCTAGGT
AAATCCTTCGCTATTGGGTGAAAGATGCCTCTTCTTTGCATTTATTACGGCTTTTTCTTCACGAGTATTCTAATTGGAATAGTTTTACTACTACAAAAAAATCTATTTCGATTTTTTCAAAAACAAATCCAAGATTATTCTTGTTCCTATATAATTCTCATGTATGTGAATATGAATCCATCTTCTTTTTTCTCCGTAACCAATCTTCCCATTTACGATCAACATCTTCTGGAGTCCTTCTTGAGCGAATCTATTTCTATCGAAAAGTAGAACATCTTGTCGAAGTCTTGGCTAATGATTTTGATTTTCAGGACATCTTATGCTTGTTCAAGGATCCTTTCATG
+
@1CEHEHCH1CE@CFCE1CEEEEC1DFHIHG1FHCHHGHCHIG?@HEHIDH?CF1FHHCEGHC0<CCHHHI?1DGE?1CF@GHI@HHHI@HH@GH1DGCCEC0<0DHHGHHCFEHIHIC/<<CEHFEHGEH/<DGHHHHCEJJJJJJJJJJJFJJJJJJJJJJIJJJJJJJJJJJHJJJJJJJJJJJJJJJJJJJJJJHJIHHIIHG<0HGHHIIIIGIHHHHHEHEEHEIIHIIIIIIHIIIHHIHFHC@IIHIIIIIHIHHEHIIIIIHIIFHEHHHHHHHHIIHECCHEHEHGCEGFGHEGHIIHHG?HHHIHHEF1<<<GCGIIIIHHC<1?HEFCHC?H
@HWI-D00477:958:H2H7GBCX3:1:2205:3366:76389 1:N:0:CCTAGGTCCTAGGT
AAATCCTTCGCTATTGGGTGAAAGATGCCTCTTCTTTGCATTTATTACGGCTTTTTCTTCACGAGTATTCTAATTGGAATAGTTTTATTACTACAAAAAAATCTATTTCGATTTTTTCAAAAACAAATCCAAGATTATTCTTGTTCCTATATAATTCTTATGCTTGTGAATACGAATCCATCTTACTTTTTCTCCGCAACCAATTCTCTCATTTACGATTAACATCTTCTGGGGTCTTTTTTGAGCGAATATATTTCTATGGAAAAATAAAACATCCTATAGAAGAAGTCTTTTCTAACGATTTTCCGGCTATCCCATTGTTCTTCCAGGATCCTTTCATG
+
IHHIHHIHIHH=CHGHI@HH?GHIIHIIIIHHIIEHHHHEHIIIHIIHIIIHFH?HHHIIHHHIIIEFHIIGHHIHIGGHHGGFHHHHIHHIIIIIIIHHIHIIIIIIIHHIIIIIIIFHIIIIIIIIHIIHIHIIIIJJJJJJJJJJJJJJJJJJJJJJJJJJJJJJJJJJJJJJJJJJJJJJJJJJJJJJJJJIJJJJJHFC?CHIIIIIIIIIIIHIIIIIHIHGIIHIHIIHHIGIGIIIIIIIIIIIHIIIIIIIIIIIIIIIIIIIIIIHIIIIIIIIIHFIIIIIIIIIIIIIIIIIIIIIIIIIIIIIHIIIHHIIIIIIIIIIIIIIIIIIG
@HWI-D00477:958:H2H7GBCX3:1:2205:11851:97269 1:N:0:CCTAGGTCCTAGGT
AAATCCTTCGCTGTTGGGTGAAAGATGCCTCTTCTTTGCATTTATTACGGCTTTTTCTTCACGAGTATTCTAATTGGAATAGTTTTATTACTACAAAAAAATCTATTTCGATTTTTTCAAAAACAAATCCAAGATTATTCTTGTTCCTATATAATTCTTATGCTTGTGAATACGAATCCATCTTACCTTTTCTCCGCAACCAACTTTCTCATTTACTATTAACATCTTCTGGGGTGTTTTTTGAGCGAATATATTTCTATGGAAAAATAAAACATCCTGTAGAAGAAGTCTTTGCTAATGATTTTCCGGCTATTCGACGGGTCTTCAAAGATCCTTTCATG
+
IIIIIIIIIIII0<DGHIIIIIIIIIIIIIIIIIIIIIIIIIIIIIIIIIIIIGHIIIIIIIIIIIIIIHHIHIIHIHIIHIIIIIIIIIIIIIIIIIIIIIHIIIIIIIIIIIIIIIIIIIIIIIIIIIIIIIIIIIJJJJ=JJJJJJJJJJJJJJJJJJJJJJJJJJJJJJJJJJJJJJJJJJJJJJJJJJJJJJJJJ@:8.HHCHHHHHHGD;.IHIHHCG?IIGGHHE@<</IIHHIGHHIHHIIIIIHIHIIHIIHIIIIIIIIHHHHIIHIHIIIIIIIHGIIIHIIHIIHIIIIIIIIIIIIIIIIIIIIIIIIHIIIIIIIIIIIIIIHHIII
@HWI-D00477:958:H2H7GBCX3:1:2206:19754:15735 1:N:0:CCTAGGTCCTAGGT
AAATCCTTCGCTATTGGGTGAAAGATGCCTCTTCTTTGCATTTATTACGGCTTTTTCTTCACGAGTATTCTAATTGGAATAGTTTTATTACTACAAAAAAATCTATTTCGATTTTTTCAAAAACAAATCCAAGATTATTCTTGTTCCTATATAATTCTTATGCTTGTGAATACGAATCCATCTTACTTTTTCTCCGCAACCAATTTTCTCATTTACGATTAACATCTTCTGGGGTCTTTTTTGAGCGAATATATTTCTATGGAAAAATAAAACATCCTGTAGAAGAAGTCTTTGCTAATGATTTTCCGGCTATTCGACGGGTCTTCAAAGATCCTTTCATG
+
IIIIIIIIIIIIIIIIIIIIIIIIIIIIIIIIIIIIIIIHIIIIIIIIIIIIHHIIIIIIIIHIIIIIIIIIIIIHHHIIIIIIIIIIIIIIIIIIIIIIIHIIIIIIIIHIHIIIIHIIIHIIIIIHIHHHHIHIHHJJJJJJJJJJJJJJJJJJJJJJJJJJJJJJJJJJJJJJJJJJJJJJJJJJJJJJJJJJJJJJJEHIIIHHIHIIIIIHIIIIHHIIIIIIIIHIGIIIIIIIIIIIHIIIIIIIIIIIIIIIIIIIIIIIIIIIIIIIIIIIIIIIIIHIIIIIIIIIIIIIIIIIIIIIIIIIIIIIIIIIIIIIIIHIIIIIIIIIIIIII
@HWI-D00477:958:H2H7GBCX3:1:2206:8363:25459 1:N:0:CCTAGGTCCTAGGT
AAATCCTTCGCTATTGGGTGAAAGATGCCTCTTCTTTGCATTTATTACGGCTTTTTCTTCACGAGTATTCTAATTGGAATAGTTTTATTACTACAAAAAAATCTATTTCGATTTTTTCAAAAACAAATCCAAGATTATTCTTGTTCCTATATAATTCTTATGCTTGTGAATACGAATCCATCTTACTTTTTCTCCGCAACCAATTTTCTCATTTACAATTAACATCTTCTGGGGTCTTTTTTGAGCGAATATATTTCTATGGAAAAATAAAACATCCTGTAGAAGAAGTCTTTGCTAATGATTTTCCGGCTATTCGACGGGTCTTCAAAGATCCTTTCATG
+
IIIIIIIIIIIHIIIIIIIIIIIIIIIIIIIIIIIIIIIIIIIIIIIIIIIIHIIIIIIIIIIIIIIIIIIIIIIHHIIIHHHIIIIIIIIIIIIIIIIIIIIIIIIIIIIIIIIIIIHHHIIIIIIIIIIIIIIIIIJJJJJJJJJJJJJJJJJJJJJJJJJJJJJJJJJJJJJJJJJJJJJJJJJJJJJJJ&JJJJJGIIHHIIIHIIHGD<<</IIIIIHIIIIIIIIIHHD0IIIIIIIIIHIIIIIIIIIHIIIIIIIIIIIIIIIIIIIIIIIIIIIIIHGIIIIIIIIIIIIIIIIIIIIIIIIIIIIIIIIIIIIIIIIIIIIIIIIIIIIII
@HWI-D00477:958:H2H7GBCX3:1:2206:14104:31807 1:N:0:CCTAGGTCCTAGGT
AAATCCTTCGCTATTGGGTGAAAGATGCCTCTTCTTTGCATTTATTACGGCTTTTTCTTCACGAGTATTCTAATTGGAATAGTTTTATTACTACAAAAAAATCTATTTCGATTTTTTCAAAAACAAATCCAAGATTATTCTTGTTCCTATATAATTCTTATGCTTGTGAATACGAATCCATCTTACTTTTTCTCCGCAACCAATTTTCTCATTTACGATTAACATCTTCTGGGGTCTTTTTTGAGCGAATATATTTCTATGGAAAACTAAAACATCTTGTAGAAGCCTTTGCTAATGCTTTTCAGACCCTCCTATGGTTGCTCAAAG
+
IIIIIIIHIHHIHIIIIIIIIIIIIIIIIIIIIIIIIHIIIIGIIIHIIIIIHHIIHIIIIIIHIHHHIIIIHHIIIJJJJJJJJJJJJJJJJJJJJJJJJJJJJJJJJJJJJJJJJJJJJJJJJJJJJJJJJJJJJJJJJJJJJJJJJJJJJJJJJJJJJJJJJJJJJJJJJJJJJJJJJJJJJJJJJJJJJJJJJJJJJIIIIIIIIIIIIIIIIIIIIIIIHFIHIIIIIIIIIIIIIIIIIIHIIIIIIIIIIHIIIIIIIIIIIIIIIIHIIHIIIIIIIIIIIIIIIIIIIIIIIIIIIIIIIIIHIIIIIIIIIHDDDDD
@HWI-D00477:958:H2H7GBCX3:1:2206:17368:34806 1:N:0:CCTAGGTCCTAGGT
AAATCCTTCGCTATTGGGTGAAAGATGCCTCTTCTTTGCATTTATTACGGCTTTTTCTTCACGAGTATTCTAATTGGAATAGTTTTATTACTACAAAAAAATCTATTTCGATTTTTTCAAAAACAAATCCAAGATTATTCTTGTTCCTATATAATTCTTATGCTTGTGAATACGAATCCATCTTACTTTTTCTCCGCAACCAATTTTCTCATTTACGATTAACATCTTCTGGGGTCTTTTTTGAGCGAATATATTTCTATGGAAAAATAAAACATCCTGTAGAAGAAGTCTTTGCTGATGATTTTACGACTAGCCTATGGTTCTTCC
+
<FHI@HHHGHHD=EEHECE=FEHF<<FHHHHI@<DHEHEECG?HCGHIHCDDCG1DGEHH?CCCDHHEEEHHHIHEEJJJJIJJJJJJJJJJJJJJJ4JJJJJJJIJ4IJJJJJJH2JJJJJJJJJJJJIJJHJJJJJJJJJJJJJJJJJJHJJJJIGJJJHFJJJJJJJJJGJJJDJJJJJJJJJJJJGA9JG?CEE1IFHHGHHHECHFEFCFED<1H?HC@HCC1@EECGC10<<F<EGHEGHIIHHFG@?GCHHG?IHHEEIHIHFF<EFF1@CIIHEF@HHEG@<CEHHEIHHHHH?H@FCC?G@CHF1<11GC@11D0@?D
@HWI-D00477:958:H2H7GBCX3:1:2206:12354:42956 1:N:0:CCTAGGTCCTAGGT
AAATCCTTCGCTATTGGGTGAAAGATGCCTCTTCTTTGCATTTATTACGGCTTTTTCTTCACGAGTATTCTAATTGGAATAGTTCTATTACTACAAAAAAATCTATTTCGATTTTTTCAAAAACAAATCCAAGATTATTCTTGTTCCTATATAATTCTTATGCTTGTGAATACGAATCCATCTTACTTTTTCTCCGCAACCAATTTTCTCATTTACGATTAACATCTTCTGGGGTCTTTTTTGAGCGAATATATTTCTATGGAAAAATAAAACATCCTGTAGAAGAAGTCTTTGCTAATGATTTTCCGGCTATTCGACGGGTCTTCAAACATCCTTTCATG
+
IIIIIIIIIIIIIIIIIIIIHIIIIIIIIIIIIIIIIIIIIIIIIIIIIIGIHIIIIIIHIIIIGIIIIIIIIIIIHIIIHIII1<DGHHIIIIIIIIIIIIIIIIIIIIHIIIIIIHIIIHHIIIIIHHIIIIIIIHJJJJJJJJJJJJJJJJJJJJJJJJJJJJJJJJJJJJJJJJJJJJJJJJJJJJJJJJJJJJJJJIIIIIIHHHGDHIIIIIIIIIIIHIIIIIIIHIIIIIIIIIIHIIIIIIIIIIIIIIIIHIIIIIIIIIIIIIHIIIIIIIIIIHGIIIIIIIIIIIIIIIIIIIIIHIIIIIIIIIIIIIIIIIIHD1IIIIIIIIIII
@HWI-D00477:958:H2H7GBCX3:1:2206:15108:60381 1:N:0:CCTAGGTCCTAGGT
AAATCCTTCGCTATTGGGTGAAAGATGCCTCTTCTTTGCATTTATTACGGCTTTTTCTTCACGAGTATTCTAATTGGAATAGTTTTATTACTACAAAAAAATCTATTTCGATTTTTTCAAAAACAAATCCAAGATTATTCTTGTTCCTATATAATTCTTATGCTTGTGAATACGAATCCATCTTACTTTTTCTCCGCAACCAATTTTCTCATTTACGATTAACATCTTCTGGGGTCTTTTTTGAGCGAATATATTTCTATGGAAAAATAAAACATCCTGTAGAAGAAGTCTTTGCTAATGATTTTCCGACTATTCGTCGGGTCTTCAAAGATCCTTTCATG
+
HHHF@@GFGHHDHHHHHFCHEH@ECEHHFHIIGE??@<FFHHIEHGFEHHHIHF1@@F<<FEG=EEEHC1DG1FHH1DCFC@CHEHH@@HEEGHEHEHIDHIHIIC1FCH1<CEHHHE?CFHEEHHIHHII?/@CCE<JHJJFJJJJJJJJJJJJJJJJGJDIJJJJFJJJJJJJJJJJJJJJJJJJJJJJJJJJIJFJJJJ@D@CEHGIHGC<//@GFC?@FD/</CFHEC?HG@CF@HECDGC<?HFHE@G<1G@HG1EFIHFIHHFEHHGE@??@1HEG1<1D<C<ECC<D1<<1EGC<<DC<011<C<//////@?HHHF11D1FC1HF1<1GGDD1
@HWI-D00477:958:H2H7GBCX3:1:2206:18807:71983 1:N:0:CCTAGGTCCTAGGT
AAATCCTTCGCTATTGGGTGAAAGATGCCTCTTCTTTGCATTTATTACGGCTTTTTCTTCACGAGTATTCTAATTGGAATAGTTTTATTACTACAAAAAAATCTATTTCGATTTTTTCAAAAACAAATCCAAGATTATTCTTGTTCCTATATAATTCTTATGCTTGTGAATACGAATCCATCTTACTTTTTCTCCGCAACCAATTTTCTCATTTACGATTAACATCTTCTGGGGTCTTTTTTGAGCGAATATATTTCTATGGAAAAATAAAACATCCTGTAGAAGAAGTCTTTGCTAATGATTTTCCGGCTATTCGACGGGTCTTCAAAGATCCTTTCATG
+
IIIIIIIIIIIIIIIIIIIIIIIIIIIHIIIIIIIIIIIIIIIIIIIIIHIIHHIIIIIIIIIIIIIIIIIIIIIIIIIHIHHIIIIIIIIIIIIIIIHIIIHIIIIIIIGIIIIIIHHHHIIIIIIIGIIIIHIIIIJJJJJJJJJJJJJJJJJJJJJJJJJJJJJJJJJJJJJJJJJJJJJJJJJJJJJJJJJJJJJJJIIIIIHIIHIIIIIHIIGIIIIIIIIHIIIIIIIIIIIIIIIIIIIIIIIIIIIIIIIIIIIIIIIIIIIIIIIIIIIIIIIIIHGIIIIIIHIIIIIIIIIIIIIIIIIIIIIIIIIIIIIIIIIIIIHIIIIIIIIII
@HWI-D00477:958:H2H7GBCX3:1:2206:8078:85222 1:N:0:CCTAGGTCCTAGGT
AAATCCTTCGCTATTGGGTGAAAGATGCCTCTTCTTTGCATTTATTACGGCTTTTTCTTCACGAGTATTCTAATTGGAATAGTTTTATTACTACAAAAAAATCTATTTCGATTTTTTCAAAAACAAATCCAAGATTATTCTTGTTCCTATATAATTCTTATGCTTGTGAATACGAATCCATCTTACTTTTTCTCCGCAACCAATTTTCTCATTTACGATTAACATCTTCTGGGGTCTTTTTTGAGCGAATATATTTCTATGGAAAAATAAAACATCCTGTAGAAGAAGTCTTTGCTAATGATTTTCCGGCTATTCGACGGGTCTTCAAAGATCCTTTCATG
+
IIIIIIIIIIIIIIIIIHIIIIIHIHIHIIIIIIGIIIIIIIIIIIIIIIIIEHIIIIIHHIIIIIHHHHIIIIIIFHIHHHHIHIIIIIIHIIIIIIIIIGIHIIIIIIGIIHIHIHEFHHHIIIHHEHHEGHHIIHJJJJJJJJJJJJJJJJJJJJJJJJJJJJJJJJJJJJJJJJJJJJJJJJJJJJJJJJJJJJJJJHHGEHHEHHEEHHHFIIIHHIHFEHIIHIHIHIHFIHIIIIIIHFGIIHHFHEIHHHIIIIIIIIIIHIIHIIIHIIIIIIIIHHFIIIIHIIIIIIIIHIIIIGIIIIIIIIIIIIHIIIIIIIIIHIIIHIIIIIIHI
@HWI-D00477:958:H2H7GBCX3:1:2207:15026:2393 1:N:0:CCTAGGTCCTAGGT
AAATCCTTCGCTATTGGGTGAAAGATGCCTCTTCTTTGCATTTATTACGGCTTTTTCTTCACGAGTATTCTAATTGGAACAGTTTTATTACTACAAAAAAATCTATTTCGATTTTTTCAAAAACAAATCCAAGATTATTCTTGTTCCTATATAATTCTTATGCTTGTGAATACGAATCCATCTTACTTTTTCTCCGCAACCAATTTTCTCATTTACGATTAACACCTTCTGGGGTCTTTTTTGAGCGAATATATTTCTATGGAAAAATAAAACATCCTGTAGAAGAAGTCTTTGCTAATGATTTTCCGGCTATTCGACGGGTCTTCAAAGATCCCTTTATG
+
IIIIIIIIIIIIIIIIIIIIHIIIIIIIIIIIIIIIIIIIIIIIIIIIIIIIFHIIIIIIIIIIIIIIIIIIIIIIIHI1<DGHIIIIIIIIIIIIIIIIIIIIIIIIIHHIIIIIIIIIHIIIIIIIIIIIIIIIIIJJJJJJJJJJJJJJJJJJJJJJJJJJJJJJJJJJJJJJJJJJJJJJJJJJJJJJJJJJJJJJJHIIIIHIIIIIIIIIIIIIIIIIIIIHIIIIIIIIIIIIIIIIIIIIIIIIIIIIIIIIIHIIIIIIIIIIIIHIIIIIIHF<1HHIIIIIIIIIIIIIIIIIIIIIIIIIIIIIIIIIIIIIIIHHD<1IIIHIIIIII
@HWI-D00477:958:H2H7GBCX3:1:2207:11992:47831 1:N:0:CCTAGGTCCTAGGT
AAATCCTTCGCTATTGGGTGAAAGATGCCTCTTCTTTGCATTTATTACGGCTTTTTCTTCACGAGTATTCTAATTGGAATAGTTTTATTACTACAAAAAAATCTATTTCGATTTTTTCAAAAACAAATCCAAGATTATTCTTGTTCCTATATAATTCTTATGCTTGTGAATACGAATCCATCTTACTTTTTCTCCGCAACCAATTTTCTCATTTACGATTAACATCTTCTGGGGTCTTTTTTGAGCGAATATATTTCTATGGAAAAATAAAACATCCTGTAGAAGAAGTCTTTGCTAATGATTTTCCGGCTATTCGACGGGTCTTCAAAGATCCTTTCATG
+
IIIIIIIIIIIIIIIIIIIIIIIHIIIIIIIIIIIIIIIIIIIIIIIIHIIIHHIIIIIIIIIIIIIIIIIIIIIIHHHIIIHIIIIIIIIIIIIIIII<<<<FHIIIHIIIIIIIIHHHIIIIIIIIIHHIIIIHIIJJJJJJJJJJJJJJJJJJJJJJJJJJJJJJJJJJJJJJJJJJJJJJ;JJJJJJJJJJJJJJJJIIIIIIIIHIIIIIIIIIIIIHIIIIIIIHIIIIIGIIIIIIIGHHIIIIIIIIIIIHIIIIIIIIIIIIIIIIIIIHIIIIIHHGIGIIIIIIIIIIIIIIIIIIIIIIIIIHHIIIIIIIIIIIIIIIIIIIIIIIII
@HWI-D00477:958:H2H7GBCX3:1:2207:20628:62332 1:N:0:CCTAGGTCCTAGGT
AAATCCTTCGCTATTGGGTGAAAGATGCCTCTTCTTTGCATTTATTACGGCTTTTTCTTCACGAGTATTCTAATTGGAATAGTTTTATTACTACAAAAAAATCTACTTCGATTTTTTCAAAAACAAATCCAAGATTATTCTTGTTCCTATATAATTCTTATGTATGTGAATATGAATCCATTTTCGTCTTTCTATGTAACGAATCTTCTCATTTACGATCAACATCTTCTGGAGTTCTTCTTGAACGAATCTATTTCTATGGAAAAATAGAACGTCTTGTGAACGTCTTTGTTAAGGTTAAGGATTTTCAGGCGAACCTATGGTTGGTCAAGGAACCTTGCATG
+
GCEHGHHHIIHCHIIIGHHHGHEHHIIHIGHHHHHIIHHHECFHHHHHGEHG/CFEHH?CGGH=EHHIH@CFFHEHCCHHHHC@CEHEEEHHHIHHIHHHIIHEE<<DEEE@EHECC00@CHHHHCHHI////DGEHEHCEJJJJJJJJJJJJJJJJJJJJJHJJJJJJJJJJJJJJJJJJJGJE;JJJJJJJJJJJHJJCJHHHFEHG@C@@HHHHEEFCCF1@?HGEHCHHF<11EEFEFCHFHHEFCHEGCF1@1EIHEHH?EFGHHG@GC?D@IIHF11C<11<<<<11@GCHEEC@CGC11@D<CCC<@D<<11D000?C<11C<@EH@GE1C@<D1E1
@HWI-D00477:958:H2H7GBCX3:1:2207:15843:72923 1:N:0:CCTAGGTCCTAGGT
AAATCCTTCGCTATTGGGTGAAAGATGCCTCTTCTTTGCATTTATTACGGCTTTTTCTTCACGAGTATTCTAATTGGAATAGTTTTATTACTACAAAAAAATCTATTTCGATTTTTTCAAAAACAAATCCAAGATTATTCTTGTTCCTATATAATTCTTATGCTTGTGAATACGAATCCATCTTACTTTTTCTCCGCAACCAATTTTCTCATTTACGATTAACATCTTCTGGGGTCTTTTCTGAGCGAATATATTTCTATGGAAAAATAAAACATCCTGTAGAAGAAGTCTTTGCTAATGATTTTCCGGCTATTCGACGGGTCTTCAAAGATCCTTTCATG
+
IIIIIIIIIIIIIIIIIIIIIIIIIIIIIIIIIIIIIIIIIII1<FHIHIIIIIIIIIIHIIIIIIIIIIIIIIIIIHHIIIHIHIIIIIIIIIIIIIIIIIIIIIIIIIHIIIIIIIIIIIIIIIIIIIIIIIIIIIJJJJJJJJJJJJJJJJJJJJJJJJJJJJJJJJJJJJJJJJJJJJJJJJJJJJJJJJJJJJJJJIIIIIIIHIIIIIIIIIIIIIIIIIIHIHHHIIIIIHHFDHEHHGIIIIIIIIIIIIIIHIIIIIIIIIIIIIIIIIIIIIIIIHGIIIIIIIIIIIIIIIIIIIIIIIIIIIHIIIIIIIIIIIIIIIIIIIIIIIIII
@HWI-D00477:958:H2H7GBCX3:1:2207:19417:76454 1:N:0:CCTAGGTCCTAGGT
AAATCCTTCGCTATTGGGTGAAAGATGTCTCTTCTTTGCATTTATTACGGCTTTTTCTTCACGAGTATTCTAATTGGAATAGTTTTATTACTACAAAAAAATCTATTTCGATTTTTTCAAAAACAAATCCAAGATTATTCTTGTTCCTATATAATTCTTATGCTTGTGAATACGAATCCATCTTACTTTTTCTCCGCAACCAATTTTCTCATTTACGATTAACATCTTCTGCGGTCTTTTTTGAGCAAATTCATTTCTATGAAAAGATAAAATATCCGGTAGAAAATGATTTTACGGTCGCCATCTTATGGTTCTTCAAGGATCCTTTTATG
+
IIIIIIIIIIIIIIIIGIIIIIIIIIIIIIIIIIIIIIIIIII<DFHIIIIIHIIIIIIIIIIIIIIIIIIIIIIIIIIIIIHIIIIIIIIIIIIHIIIIIIIIIIIIIIIIIIIIIIHIIIIIIIIIIJJJJJJJJJJJJJJJJJJJJJJJJJJJJJJJJJJJJJJJJJJJJJJJJJJJJJJJJJJJJJJJJJJJJJJJJIIIIHIIIIIIIIIIIIIIIIIIIIIHHC</IIIIIIIIIIIIIIIIIIIIIIIIIIIIIIIIIIIIIIIIIIIIHGIIIIIIIIIIIIIIIIIIIIIIIIIIIIIIIIIIIIIIIIIIIIIIIIIIIIII
@HWI-D00477:958:H2H7GBCX3:1:2207:8782:78075 1:N:0:CCTAGGTCCTAGGT
AAATCCTTCGCTATTGGGTGAAAGATGCCTCTTCTTTGCATTTATTACGGCTTTTTCTTCACGAGTATTCTAATTGGAATAGTTTTATTACTACAAAAAAATCTATTTCGATTTTTTCAAAAACAAATCCAAGATTATTCTTGTTCCTATATAATTTATATGTACGGGAATATGAATCTATCTTTCTTTTTCTACGTAACAACTCCTCTCAGTTACGGTTAAAATATTTTCGCGTTTTTTTTGAGCGAATTTTTTTCTATGAAAAAATAGAACATCTTGTAGAAGTATCTGTTAAGGATTGTTCATATACCTTATCATTCTTTAAGGATACTTTCATCCATTATGTTAGA
+
HC<FC11DG10<001<11D0CCH1@CCC<<<@GEE1<@H1<11<<E?GHHHDHCF11<F@@CCEHG?FHEC@1<CC1<FFH<F?1<C1<DHEHEEHH<1EJJDJJJJJJ<GJJJDHH1JJCJJJJJJJJ2JJJJJJDJHJJJ2JJGJJBJJJJDJJJJJJJJJJJF<1JJJGJJ1EJJHJJIJJJJJJJJJ?G/@/<//</</00@C<<00EE<0/<<<11<11C@?HHE/C<0<//EHHHC<0C<1<<C<11ED<1F<<1/1@HGGG<<111<1<<11CD1<1@HCHHGGEGC1D1@@CCG1F<1GEH?H@HGC1EGEHCGF<D1D1IHG<111<<11<@F1@FB0D@D
@HWI-D00477:958:H2H7GBCX3:1:2207:3590:82370 1:N:0:CCTAGGTCCTAGGT
AAATCCTTCGCTATTGGGTGAAAGATGCCTCTTCTTTGCATTTATTACGGCTTTTTCTTCACGAGTATTCTAATTGGAATAGTTTTATTACTACAAAAAAATCTATTTCGATTTTTTCAAAAACAAATCCAAGATTATTCTTGTTCCTATATAATTCTTATGCTTGTGAATACGAATCCATCTTACTTTTTCTCCGCAACCAATTTTCTCATTTACGATTAACATCTTCTGGGGTCTTTTTTGAGCGAATATATTTCTATGGAAAAATAAAACATCCTGTAGAAGAAGTCTTTGCTAATGATTTTCCGGCTATTCGACGGGTCTTCAAAGATCCTTTCATG
+
IIIIIIIIIIIIIIIIIIIIIIIIIIIIIIIIIIIIIIIIIIIIIIIIIIIIEHIIIIIIIIIIIIIIIIIIIIIIHIIIIIIIIIIIIIIIHIIIIIIIIIIIIIIIFHIIIHHIIIHHIIGIIGIIHHIIIIIIIIJJJJJJJJJJJJJJJJJJJJJJJJJJJJJJJJJJJJJJJIJJJJJJJJJJJJJJJJJJJJJJJIIIIHIIHHIIHIIIHIIIIIIIIIIHIIH@EIIIIHIHIIIHHHHIIIIIIIIHIIIIIIIIIIIIIIIIIIIIIIIIIIIIHHDIIIIIIIIIIIIIIIIIIIIIIIIIIIIHIIIIIIIIIIIIIIIIIIHIIIIIH
@HWI-D00477:958:H2H7GBCX3:1:2208:20693:20012 1:N:0:CCTAGGTCCTAGGT
AAATCCTTCGCTATTGGGTGAAAGATGCCTCTTCTTTGCATTTATTACGGCTTTTTCTTCACGAGTATTCTAATTGGAATAGTTTTATTACTACAAAAAAATCTATTTCTGTTTTTTTAAAAAGTAATCCAAGATTGTTATTGTTTCTATATAATTCTCATGTATATGAATATGAATCCATCCTCTTTTTTCTCTGTAACCAATCGTCTCATTTACAATCAACATCCTTTCGAGTCCTCGTTGAGCGAACGTATTTCTATGGAAAAGTCGAACATCTTGTCGAAGTCTTTGCGAAAGATTTTCAGGACATCTTAGGGTTGGTCAAGGATCCTTTCATG
+
HHIHHHIIIIIGIIIIIIIIIIIIIIIIIIIIIIIIIHIIIGIIIIIIIIIIHHIIIIIIFHIHIIHIIHHHIIIHIIIIIIIIIIHIIIIIIIIIHHHIGIIIIIIGIIIIIIIIIIGHIHIDHIIHHEHHGIIJJJJJJJ:JJJJJJJJJJJJJJJJJJJJJJJJJJJJJJJJJJJJJJJJJJJJJJJJJJJJJJJJJJEHGIIIIIIIHIIHGIIIIIIIIIIIIIIIIIIIGIIIIIIIIIIIIIIIIIIIIIIHHHIIIIIIIIIIIIIIIIIIIIIHGIIIIIIIIIIIIIIIIIIIIIIIIIIIIIIIHIIIIIIIIIIIIIIIIIIIIIH
@HWI-D00477:958:H2H7GBCX3:1:2208:19284:40756 1:N:0:CCTAGGTCCTAGGT
AAATCCTTCGCTATTGGGTGAAAGATGCCTCTTCTTTGCATTTATTACGGCTTTTTCTTCACGAGTATTCTAATTGGAATAGTTTTATTACTACAAAAAAATCTATTTCGATTTTTTCAAAAACAAATCCAAGATTATTCTTGTTCCTATATAATTCTTATGCTTGTGAATACGAATCCATCTTACTTTTTCTCCGCAACCAATCTTCTCATTTACGATCAACATCTTCTGGAGTCCTTCTTGAGCGAATATATTTCTATCGAAAAGTAGAACATC
+
IGIIIIIIH<<<<<<DGHIHHHIIHHJJJJJJJJJJJJJJJJJJJJJJJJJJJJJJJJJJJJJJJJJJJJJJJJJJJJJJJJJJJJJJJJJJJJJJJJJJJJJJJJJJJJJJJJJJJJJJJJJJJJJJJJJJJJJJJJJJJJJJJJJJJJJJJJJJJJJJJJJJJJJJJJJJJJJJJJJJJJJJJJJJJJJJJJJJJJJJJG1HIHIIHIIIHIHHGIHIHGIIIIIIIHHFC@@CCEFFFCEIHHHFHHIIIIHCIGC1HHHHHGH?IIID@BD@
@HWI-D00477:958:H2H7GBCX3:1:2208:6800:58381 1:N:0:CCTAGGTCCTAGGT
AAATCCTTCGCTATTGGGTGAAAGATGCCTCTTCTTTGCATTTATTACGGCTTTTTCTTCACGAGTATTCTAATTGGAATAGTTTTATTACTACAAAAAAATCTATTTCGATTTTTTCAAAAAGAAATCAAAGATTATTCTTGTTCCTATATAATTCTCATGTATGTGAATACGAATCCATTTTTTTCTTTTTCCGTAACCAATCTTCTCACGTACGATCAACATCTTTTGGAGCCCTTCTTGAACGAATCTATTTCTATGGAAAAATAGAACATCGTGT
+
IIIIIIIIHFHIIIIHEHHGEHIHHHIIIIJJJJJJJJJJJJJJJJJJJJJJJJJJJJJJJJJJJJJJJJJJJJJJJJJJJJJJJJJJJJJJJJJJJJJJJJJJJJJJJJJJJJJJJJJJJJJJJJJJJJJJJJJJJJJJJJJJJJJJJJJJJJJJJJJJ;JJJJJJJJJJJJJJJJJJJJJJJJJJJJJJJJJJJJJJJJJGIIIHIIHFC1IIIIIIIIIIIHIIIIIIHHHIHHIHHHHFIIHIIIIIIHIIIHHGD1FHEIHHHIIHHHIHDDBDD
@HWI-D00477:958:H2H7GBCX3:1:2208:15134:76611 1:N:0:CCTAGGTCCTAGGT
GGTACGCAGTCTACGATCGGATCG
+
IIIIIIIIIIIIIHHIIIIDDDDD
@HWI-D00477:958:H2H7GBCX3:1:2208:15981:83254 1:N:0:CCTAGGTCCTAGGT
AAATCCTTCGCTATTGGGTGAAAGATGCCTCTTCTTTGCATTTATTACGGCTTTTTCTTCACGAGTATTCTAATTGGAATAGTTTTATTACTACAAAAAAATCTATTTCGATTTTTTCAAAAACAAATCCAAGATTATTCTTGTTCCTATATAATTCTTATGCTTGTGAATACGAATCCATCTTACTTTTTCTCCGCAACCAATTTTCTCATTTACGATTAACATCTTCTGGGGTCTTTTTTGAGCGAATATATTTCTATGGAAAAATAAAACATCCTGTAGAAGAAGTCTTTGCTAATGATTTTCCGGCTATTCGACGGGTCTTCAAAGATCCTTTCATG
+
HIIIIGIHIHHHHIIGFHHDHHIEHHIIIIGHIIEHHHIIHIICGFEHHEHIHCFHIIIGIIFCHIIIIIHHHGHHEHEHHHHIHIHHHHHIIIIFHHFHIHHIHIEHIFEHJJJJJJJJJJJJJJJJJJJJJJJJJJJJJJJJJJJJJJJJJJJJJJJJJJJJJJJJJJJJJJJJJJJJJJJJJJJJJJIFJJJJJJJJJHHHHEFEHHIHHHIHEIHFHCHIIIHIIIIIHHIHCG1GHHGEEHCIHHHHFEHFHFCD<DF1@GHHFGC1HIIIHEHFGCHHHECCEEHHEEGH@@@C<@<H<CCEGFED1C?0@ED1CF?EHHC<<C1E?GG@D1111
@HWI-D00477:958:H2H7GBCX3:1:2209:10959:58250 1:N:0:CCTAGGTCCTAGGT
AAATCCTTCGCTATTGGGTGAAAGATGCCTCTTCTTTGCATTTATTACGGCTTTTTCTTCACGAGTATTCTAATTGGAATAGTTTTATTACTACAAAAAAATCTATTTCGATTTTTTCAAAAACAAATCCAAGATTATTCTTGTTCCTATATAATTCTTATGCTTGTGAATACGAATCCATCTTACTTTTTCTCCGCAACCAATTTTCTCATTTACGATTAACATCTTCTGGGGTCTTTTTTGAGCGAATATATTTCTATGGAAAAATAAAACATCCTGTAGAAGAAGTCTTTGCTAATGATTTTCCGGGCATCCTATGTTTCCTGAAAGATCCTTTCATT
+
HIIIIHIIIIIIIIIHHIIGHGIHGHIHIIIHIHHIIHIIIIIIIIIIIHIIIHHIHIHIIIHHHHIHIIHIEHIHGHIHHHIIIIEHHHHHIIIHIIHHHIIHECEHHEEFHHHIHIEHEHHHHHHHHCHHCHHEHHJJJJJJJJJJJJJJJJJJJJJJJJJJJJJJJJJJJJJJJJIJJJJJJJJJJJJJJJJJJJJJJJHIHIHHIGIIHHHHGIIIIHIIHHHFHHHHHIGHHHIIIIHEIHHIIIIIIIHIIHG@?IHIIIIIIIIHHHFGIIIIGIHHHEDHIGHHIHHHGIHEGHGIHHHIIHFG?IHHIIIHHGIHGIIIHHHHIHHIIIIHH
@HWI-D00477:958:H2H7GBCX3:1:2210:9462:2402 1:N:0:CCTAGGTCCTAGGT
AAATCCTTCGCTATTGGGTGAAAGATGCCTCTTCTTTGCATTTATTACGGCTTTTTCTTCACGAGTATTCTAATTGGAATAGTTTTATTACTACAAAAAAATCTATTTCGATTTTTTCAAAAACAAATCCAAGATTATTCTTGTTCCTATATAATTCTTATGCTTGTGAATACGAATCCATCTTACTTTTTCTCCGCAACCAATTTTCTCATTTACGATTAACATCTTCTGGGGTCTTTTTTGAGCGAATATATTTCTATGGAAAAATAAAACATC
+
IIIIIIIIIIIIIIIIIIIIIIIIIIJJJJJJJJJJJJJJJJJJJJJJJJJJJJJJJJJJJJJJJJJJJJJJJJJJJJJJJJJJJJJJJJJJJJJJJJJJJJJJJJJJJJJJJJJJJJJJJJJJJJJJJJJJJJJJJJJJJJJJJJJJJJJJJJJJJJJJJJJJJJJJJJJJJJJJJJJJJJJJJJJJJJJJJJJJJJJJJIIIIIIIIIIIIIIIIIIIIIIIHIIIIIIIIHIHIIIIIIIIIIIIIIIIIIIIIIIIIIIIIIIIIIIDDDCD
@HWI-D00477:958:H2H7GBCX3:1:2210:3482:26277 1:N:0:CCTAGGTCCTAGGT
AAATCCTTCGCTATTGGGTGAAAGATGCCTCTTCTTTGCATTTATTACGGCTTTTTCTTCACGAGTATTCTAATTGGAATAGTTTTATTACTACAAAAAAATCTATTTCGATTTTTTCAAAAACAAATTCAAGATTATTCTTGTTCCTATATAATTCTTATGCTTGTGAATACGAATCCATCTTACTTTTTCTCCGCAACCAATTTTCTCATTTACGATTAACATCTTCTGGGGTCTTTTTTGAGCGAATATATTTCTATGGAAAAATAAAACATCCTGTAGAAGAAGTCTTTGCTAATGATTTTCCGGCTATTCGACGGGTCTTCAAAGATCCTTTCATG
+
HHIIHIIIIIIIHIIHGHIIGIIIHHIIHIIIIIIHHIIIIIIHIIIIIHIHEGHIEHIGIIIIIFHHIIHHIII@@HIGHHHHHHIIIIEHHHIIHHIIIIC@CHHIHEHHIIIIIIHGHFFHHCHGHHIHCHHIIIJJJJJJJJJJJJJJJJJJJJJJJJJJJJJJJJJJJJJJJJJJJJJJJJJJJJJJJJJJJJJJJIIIIIIIIIIIIIIIIIIIIIIIIIIIIIHIHIIIIIIIIIGIIIIIIIIIIHIIIIHIGIIIIIIIIIIIIIHIIIIIIIIIHHGIIIIIHIIIIIIIIIIIIIIIIIIIIIHHIIIIIIIIIIIIIIIIIIIIIIIHG
@HWI-D00477:958:H2H7GBCX3:1:2210:6177:71173 1:N:0:CCTAGGTCCTAGGT
AAATCCTTCGCTATTGGGTGAAAGATGCCTCTTCTTTGCATTTATTACGGCTTTTTCTTCACGAGTATTCTAATTGGAATAGTTTTATTACTACAAAAAAATCTATTTCGATTTTTTCAAAAACAAATCCAAGATTATTCTTGTTCCTATATAATTCTTATGCTTGTGAATACGAATCCATCTTACTTTTTCTCCGCAACCAATTTTCTCATTTACGATTAACATCTTCTGGGGTCTTTTTTGAGCGAATATATTTCTATGGAAAAATAAAACATCCTGTAGAAGAAGTCTTTGCTAATGATTTTCCGGCTATTCGACGGGTCTTCAAAGATCCTTTCATG
+
IIIIIIIIIIIIIIIIIIIIIIIIIIIIIIIIIIIIIIIIIIIIIIIIIIIIIHIIIIIIIIIIIIIIIIIIIIIIIIIIIIIIIIIIIIIIIIIIIIIIIIIIIIIIIIIIIIIIIIIIIIIIIIIIIIIIIHIIIIJJJJJJJJJJJJJJJJJJJJJJJJJJJJJJJJJJJJJJJJJJJJJJJJJJJJJJJJJJJJJJJJIIIIIIGIIIIIIIIHFIIIHIIIIIHIGIIIIIIIIIIIHIGIIIIIIIIIIIIIIIIIIIIIIIIIIIIIIIIIIIIIIIIHFIIIIIIIIIIIIIIIHIIIIIIIIIIIIIIIIIIIIIIIIIIIIIIIIIIIIII
@HWI-D00477:958:H2H7GBCX3:1:2211:6622:7911 1:N:0:CCTAGGTCCTAGGT
AAATCCTTCGCTATTGGGTGAAAGATGCCTCTTCTTTGCATTTATTACGGCTTTTTCTTCACGAGTATTCTAATTGGAATAGTTTTATTACTACAAAAAAATCTATTTCGATTTTTTCAAAAACAAATCCAAGATTATTCTTGTTCCTATATAATTCTCATGTATGTGAATACGAATCCATTTTACTTTTT
+
JJJJJJJJJJJJJJJJJJJJJJJJJJJJJJJJJJJJJJJJJJJJJJJJJJJJJJJJJJJJJJJJJJJJJJJJJJJJJJJJJJJJJJJJJJJJJJJJJJJJJJJJJJJJJJJJJJJJJJJJJJJJJJJJJJJJJJJJJJJJJJJJJJJJJJJJJJJJJJJJJJJJJJJJJJJJJJJJJJJJJJJJJJJJJJJ
@HWI-D00477:958:H2H7GBCX3:1:2211:7056:13947 1:N:0:CCTAGGTCCTAGGT
AAATCCTTCGCTATTGGGTGAAAGATGCCTCTTCTTTGCATTTATTACGGCTTTTTCTTCACGAGTATTCTAATTGGAATAGTTTTATTACTACAAAAAAATCTATTTCGATTTTTTCAAAAACAAATCCAAGATTATTCTTGTTCCTATATAATTCTTATGCTTGTGAATACGAATCCATCTTACTTTTTCTCCGCAACCAATTTTCTCATTTACGATTAACATCTTCTGGAGTCCTTTTTGAACGACTCTGTTTATATAGAAAAATAGAACATTTTGCCGAAGTCTTTGCTAATGATTTTCCGGTCATCCCATGCTTTCTCAAGGATCCTTTCATG
+
IIIIIIIIIIIIIIIIIIIIIIIIIIIIIIIHIIIIIIIIIIIIIIIIIIIIHIIIIIIIIIIIIIIIIIIIIIIGIIIIIIIIIIIIIIIIIIIIIIIIIHIIIIIIIIIIIIIIIIIIIIIIIIIIIHIIIIJJJJJJJJJJJJJJJJJJJJJJJJJJJJJJJJJJJJJJJJJJJJJJJJJJJJJJJJJJJJJJJJJJJHIIIIIIIIIIIIIIIIIIIIIIHIIIIIHIIHIGIIIIIIIIIIHIIIIIIIIIIIIIIIIIIIIIIIIIIIIIIIIIIHHIIIIIIIIIIIIIIIHIIIIIIIIIGIIIIIIIIIIIIIIIIIIIIIIIIIIIII
@HWI-D00477:958:H2H7GBCX3:1:2211:7540:34869 1:N:0:CCTAGGTCCTAGGT
AAATCCTTCGCTATTGGGTGAAAGATGCCTCTTCTTTGCATTTATTACGGCTTTTTCTTCACGAGTATTCTAATTGGAATAGTTTTATTACTACAAAAAAATCTATTTCGATTTTTTCAAAAACAAATCCAAGATTATTCTTGTTCCTATATAATTCTTATGTGTCGGAATACGAATCTATCTTTCTTTTTCTACGTAAACAAGATTCTCATTTACGGTC
+
JJJJJJJJJJJJJJJJJJJJJJJJJJJJJJJJJJJJJJJJJJJJJJJJJJJJJJJJJJJJJJJJJJJJJJJJJJJJJJJJJJJJJJJJJJJJJJJJJJJJJJJJJJJJJJJJJJJJJJJJJJJJJJJJJJJJJJJJJJJJJJJJJJJJJJJJJJJJJJJJJJJJJJJJJJJJJJJJJJJJJJJJJJJJJJJJJJJJJJJJJIIIIIIIIIIIIIIDDDDD
@HWI-D00477:958:H2H7GBCX3:1:2211:11915:39176 1:N:0:CCTAGGTCCTAGGT
AAATCCTTCGCTATTGGGTGAAAGATGCCTCTTCTTTGCATTTATTACGGCTTTTTCTTCACGAGTATTCTAATTGGAATAGTTTTATTACTACAAAAAAATCTATTTCGATTTTTTCAAAAACAAATCCAAGATTATTCTTGTTCCTATATAATTCTTATGCTTGTGAATACGAATCCATCTTACTTTTTCTCCGCAACCAATTTTCTCATTTACGATTAACATCTTCTGGGGTCTTTTTTGAGCGAATATATTTCTATGGAAAAATAAAACATCCTGTAGAAGAAGTCTTTGCTAATGATTTTCCGGCTATTCGACGGGTCTTCAAAGATCCTTTCATG
+
IIIIIIIIIIIIIIIIIIIIIIIIIIIIIIIIIIIIIIIIIIIIIIIIIIIIFHIIIIIHIIIIIIIIIIIIIIIGGIIHHHHIIIIHIIIIIIIIIIHIIIHIIIIIIIIHIIIIIIIIHIIHIHIIHCFHGHHHIJJJJJJJJJJJJJJJJJJJJJJJJJJJJJJJJJJJJJJJJJJJJJJJJJJJJJJJJJJGJJJJJC??IIIHHCHHGHGEEHHHHHGHEEEHEC0@HHEHHGC?HHEHCHEGIIHHIIHFHFGE@FIIIIIIIIGHIIHIHEHHHHHIHFHHIHGHHHIIHHHEGHHHHCHHIIIHHIIIHIHHHEEIHEHFHCHHHIHIIHIII
@HWI-D00477:958:H2H7GBCX3:1:2211:1795:67127 1:N:0:CCTAGGTCCTAGGT
AAATCCTTCGCTATTGGGTGAAAGATGCCTCTTCTTTGCATTTATTACGGCTTTTTCTTCACGAGTATTCTAATTGGAATAGTCTTATTACTACAAAAAAATCTATTTCGATTTTTTCAAAAACAAATCCAAGATTATTCTTGTTCCTATATAATTCTTATGCTTGTGAATACGAATCCATCTTACTTTTTCTCCGCAACCAATTTTCTCATTTACGATTAACATCTTCTGGGGTCTTTTTTGAGCGAATATATTTCTATGGAAAAATAAAACATCCTGTAGAAGAAGTCTTTGCTAATGATTTTCCGGCTATTCGACGTGTCTTCAAAGATCCTTTCATG
+
IIIIIIIIIIIIIIIIIIIIIIIIIIIIHHIIIIIIIIIIIIIIIIIIHIIIHDHHIIIIIIIHIIIIIIIIIIIHIIIHIHI1<FHIIIIIIIIIIIIIIIIIIIIIIHIIHIIIIIHHHGHHIIIIHHHIHIHIIIJJJJJJJJJJJJJJFJJJJJJJJJJJJJJJJJJJJJJJJJJJJJJJJJJJJJJJJJJGJJJJJJHHHHHIIHIIIIIHHHEIIIIIIIIIGIIIIIIHIIIIIIIIHHIHIIIIHIIIIIIIHHIIIIIIIIIIGIIIIIIIIIIIHHDIIIIIIHHIIIHIIIHHHHIIIIIIIHHIHGD1IIHHIHIIIIIIIHIIHIIII
@HWI-D00477:958:H2H7GBCX3:1:2211:19717:76650 1:N:0:CCTAGGTCCTAGGT
AAATCCTTCGCTATTGGGTGAAAGATGCCTCTTCTTTGCATTTATTACGGCTTTTTCTTCACGAGTATTCTAATTGGAATAGTTTTATTACTACAAAAAAATCTATTTCGATTTTTTCAAAAACAAATCCAAGATTATTCTTGTTCCTATATAATTCTTATGCTTGTGAATACGAATCCATCTTACTTTTTCTCCGCAACCAATTTTCTCATTTACGATTAACATCTTCTGGGGTCTTTTTTGAGCGAATATATTTCTATGGAAAAATAAAACATCCTGTAGAAGAAGTCTTTGCTAATGATTTTCCGGCTATTCGACGGGTCTTCAAAGATCCTTTCATG
+
IIIIIIIIIIIIIIIIIIIIIIIIIIIIIIIIIIIIIIIIIIIIIIIIIIIIIHIIIIIIIIIIIIIIIIIIIIIIIHIIIHIIIIIIIIIIIIIIIIIIIIIIIIIIIIHIIIIIIHIIIIIIIIIIHGHIIIIIIJJJJJJJJJJJJJJJJJJJJJJJJJJJJJJJJJJJJJJJJJJJJJJJJJJJJJJJJJJJJJJJJJGIIIIHHIIHIIIHHIFHG@HIHHHHHHHHFHGHIHIIIHHEHHEGHHHIHHHIFIHIFIIIIIIIHIIIIHIHHIIIHHIHHHIIIIIHHHIIHHIIIIIIHHIIIHIIIHIHHHHIHIIIIHHGHHIIIHHIHIHHI
@HWI-D00477:958:H2H7GBCX3:1:2211:15273:82148 1:N:0:CCTAGGTCCTAGGT
AAATCCTTCGCTATTGGGTGAAAGATGCCTCTTCTTTGCATTTATTACGGCTTTTTCTTCGCGAGTATTCTAATTGGAATAGTTTTATTACTACAAAAAAATCTATTTCGATTTTTTCAAAAACAAATCCAAGATTATTCTTGTTCCTATATAATTCTTATGCTTGTGAATATGAATCCATCTTCTTTTTTCTCCGTAACCAATCTTCTCATTTACGATCAACATCTTCTGGAGTCCTTCTTGAGCGAATATCTTTCTATCAAAAAGTAGAACATCTTGTCGAAGTCTTGGCT
+
IIIIIIIIIIIIIIIIIIIIIIIIIIIIIIIIIIIIIIIIIIIJJJJJJJJJJJJJJJJJJJJJJJJJJJJJJJJJJJJJJJJJJJJJJJJJJJJJJJJJJJJJJJJJJJJJJJJJJJJJJJJJJJJJJJJJJJJJJJJJJJJJJJJJJJJJJJJJJJJJJJJJJJJJJJJJJJJJJJJJJJJJJJJJJJJJJJJJJJJJJIIIIIIIIIIIIIIIIIIIIIIIIIIIIIIIIIIIIIIIIIIIIIIIIIIIIIIIIIIIIIIIIIIIIIIIIIIIIIIIIIIIIIIIDDDDD
@HWI-D00477:958:H2H7GBCX3:1:2211:14291:93785 1:N:0:CCTAGGTCCTAGGT
AAATCCTTCGCTATTGGGTGAAAGATGCCTCTTCTTTGCATTTATTACGGCTTTTTCTTCACGAGTATTCTAATTGGAATAGTTTTATTACTACAAAAAAATCTATTTCGATTTTTTCAAAAACAAATCCAAGATTATTCTTGTTCCTATATAATTCTTATGCTTGTGAATACGAATCCATCTTACTTTTTCTCCGCAACCAATTTTCTCATTTACGATTAACATCTTCTGGGGTCTTTTTTGAGCGAATATATTTCTATGGAAAAATAAAACATCCTGTAGAAGAAGTCTTTGCTAATGATTTTCCGGCTATTCGACGGGTCTTCAAAGATCCTTTCATG
+
IIIIIIIIIIIIIIIIIIIIIIIIIIIIIIIIIIIIIIIIIIIIIIIIIIIIHIIIIIIIIIIGIIIIIIIIIIIIHHIHHIIIIIIIIIIIIIIIIIIIIIIIIIIIIIIIIIIIIIHHIHHIIHIIIIIIIIIIIHJJJJJJJJJJJJJJJJJJJJJJJJJJJJJJJJJJJJJJJJJJJJJJJJJJJJJJJJJJJJJJJHHIIIIIIIIIIIIIIIIIIIIIIIHIIIIHIIIIIIIIIIIIIIHIIIIIIIIIIIIIIIIIIIIIIIIIIIIIIIIIIIIIHHFIIIIIIIIIIIIIIIIIIIIIIIIIIIIIIIIIIIIIIIIIIIIIIIIIIIIII
@HWI-D00477:958:H2H7GBCX3:1:2212:5052:53414 1:N:0:CCTAGGTCCTAGGT
AAATCCTTCGCTATTGAGTGAAAGATGCCTCTTCTTTGCATTTATTACGGCTTTTTCTTCACGAGTATTCTAATTGGAATAGTTTTATTACTACAAAAAAATCTATTTCGATTTTTTCAAAAACAAATCCAAGATTATTCTTGTTCCTATATAATTCTTATGCTTGTGAATACGAATCCATCTTACTTTTTCTCCGCAACCAATTTTCTCATTTACGATTAACATCTTCTGGGGTCTTTTTTGAGCGAATATATTTCTATGGAAAAATAAAACATCCTGTAGAAGAAGTCTTTGCTAATGATTTTCCGGCTATTCGACGGGTCTTCAAAGATCCTTTCATG
+
IIIIIIIIIIIIIIIIIIIIIIIIIIIIIIIIIIIIIIIIIIIIIIIIIIIIHIIIIIIIIIIIIIIIIIIIIIIIIIIIIIIIIIIIIIIIIIIIIIIIIIIIIIIIIIIIIIIIIIHIIIIIIIIIHHIIIIIIIIJJJJJJJJJJJJJJJJJJJJJJJJJJJJJJJJJJJJJJJJJJJJJJJJJJJJJJJJJJJJJJJIHHGHCIIIHCIIIIIH?IIIIIGHFHIHIIGIIIIHIHHIIIIGIIIIIIIIIIHIIIIIIIIIIIIIIIIIIIIHIHIIIIIIHIHIIIIIIIIIIIHEIIGIIIIIIIIIIIIIIIIHIHIIIIIIIIIIHHHIIHI
@HWI-D00477:958:H2H7GBCX3:1:2212:15560:55147 1:N:0:CCTAGGTCCTAGGT
AAATCCTTCGCTATTGGGTGAAAGATGCCTCTTCTTTGCATTTATTACGGCTTTTTCTTCACGAGTATTCTAATTGGAATAGTTTTATTACTACAAAAAAATCTATTTCGATTTTTTCAAAAACAAATCCAAGATTATTCTTGTTCCTATATAATTCTTATGCTTGTGAATACGAATCCATCTTACTTTTTCTCCGCAACCAATTTTCTCATTTACGATTAACATCTTCTGGGGTCTTTTTTGAGCGAATATATTTCTATGGAAAAATAAAACATCCTGTAGAAGAAGTCTTTGCTAATGATTTTCCGGCTATTCGACGGGTCTTCAAAGATCCTTTCATG
+
IIIIIIIIHIIHIIIIIGHIIIIHIHIIIIIIIIIIIIIIIHIIIIIIHIIHCHIIIIIIIIIIIIGIIIIIHIIIHHGHIIHHIIIIIIIIIIIIIHHIIHFIIIHIIIIIIIIIIIIHIHHIIIIIIGHHHHIIIIJJJJJJJJJJJJJJJJJJJJJJJJJJJJJJJJJJJJJJJJJJJJJJJJJJJJJJJJJJJJJJJIIIIIHIIIIIIIIIIIIIIIHIIIIIIIIIIIIIIIIHIHEHIIIIIIIIIHIHHHIIIHIIIIIIIIHHIIHIIHIIIIIIHFCIIIHF1HIIHIIIIIIIIIIIHIIIIIIIHIHIIHHHHHIIIGHECHIIHEHHH
@HWI-D00477:958:H2H7GBCX3:1:2212:19450:55406 1:N:0:CCTAGGTCCTAGGT
AAATCCTTCGCTATTGGGTGAAAGATGCCTCTTCTTTGCATTTATTACGGCTTTTTCTTCACGAGTATTCTAATTGGAATAGTTTTATTACTACAAAAAAATCTATTTCGATTTTTTCAAAAACAAATCCAAGATTATTCTTGTTCCTATATAATTCTTATGCTTGTGAATACGAATCCATCTTACTTTTTCTCCGCAACCAATTTTCTCATTTACGATTAACATCTTCTGGGGTCTTTTTTGAGCGAATATATTTCTATGGAAAAATAAAACATCCTGTAGAAGAAGTCTTTGCTAATGATTTTCCGGCTATTCGACGGGTCTTCAAAGATCCTTTTATG
+
IIII@E<FHHEHHHHHHGHEHCH1FHFHHHIIIIHH1CGHFHHGHIIHIIDHEGCCFCHHEHHHCCHHIHIHHHHECHHHGHGHGHHFHIIIHIHHHHIHH?GHHIIIIEHHCHHEHHHGIIIIEHGEGHGIHHFH@CJJJJJJJJJJJJJJJJJJJJJJJJJJJJJJJJJJJJJJJJJJJJJJJJJJJJJJJJDJJJJJJ<?IHCHHF@@?HHHIHGF</CH?EEGC0<0D0?E0HHHEF/HGCEGC@HHC<@D<11HHHHHHC1CEEIIHCEH@HIIHEEHHECCCEIHHEHCHHHGGHEHHDDHEHEEHCF<EEDECC1<1EHEHIHHFHGHHIHHHH
@HWI-D00477:958:H2H7GBCX3:1:2212:2358:87623 1:N:0:CCTAGGTCCTAGGT
AAATCCTTCGCTATTGGGTGAAAGATGCCTCTTCTTTGCATTTATTACGGCTTTTTCTTCACGAGTATTCTAATTGGAATAGTTTTATTACTACAAAAAAATCTATTTCGATTTTTTCAAAAACAAATCCAAGATTATTCTTGTTCCTATATAATTCTTATGCTTGTGAATACGAATCCATCTTACTTTTTCTCCGTAACCAATCTTGTCATTTACGATTAACATCTTCTGGGAACTTTTTTGAGCGAATATATTTCTATGAAAAAATAAAGCATCCTGTAGAAGAAATCTTTTCTAATGATTTTCCAGCTATCCTATTGTTCTTTCAGGATCCTTTTATG
+
IIIIHIIIIIIIHIIIIIIIIIIIIIIIIIIIIIIIIIIIIIIIIIIIIIIIEHIIGIIHIIHICHIIHIIIIIIHHIIHIHHHIIIIIIIIHHHIHIIIIIIIIIIIIIGIIIIIHHIHIIIHIIIIIIFHHHIHHJJJJJJJJJJJJJJJJJJJJJJJJJJJJJJJJJJJJJJJJJJJJJJJJJJJJJJJJJJJJJJJJIIGIHIIHHIIIIIHIIIHFIIIIIIIIIIIIIIIIIIIIIIIHIGIIIIIIIIHIIIIIIIIIIIIIHIIIIIIIIIHFIHIIHIIIIIIIHIIIIIIIHHHHHHIIHIIHHHIIIIIIIHHHEIIHIHIIHIIHIIIH
@HWI-D00477:958:H2H7GBCX3:1:2213:1911:9254 1:N:0:CCTAGGTCCTAGGT
AAACCCTTCGCTATTGGTTGAAAGATGTCTCGTCTTTTCATTTATTAAGGATCATTCTTCACAAATATTGTAATTGGAATAGTCTTATTACTCCAAAAAAATCGATTTCTACTTTTTTAAATTTAAAAAGTAATCCAAGATTATTCTTGTTCCTATATAATTTGCATGTCTTCGAATATGAATCTATCTTCCTTTTTCTCCGTAACAAATCTTCTCATTTACGATTAACATCCTCTGGAGTCCTTTTTGAGCGAATATATTTCTATGGAAAAATAGAACATCTTGTAAAAGTCTTTGCTAAAGATTTTCTGTCGACCCTATGGTTCTTCAAGGAC
+
IIIIIIIHIIIIIIIIIIIIHIIIIIIIIIIIIIIIIIIIIIIIIIIIIIIIG1<DHHIIIIIIIIIIIHHIIIIIIIIIIIIIIJJJJJJJJJJJJJJJJJJJJJJJJJJJJJJJJJJJJJJJJJJJJJJJJJJJJJJJJJJJJJJJJJJJJJJJJJJJJJJJJJJJJJJJJJJJJJJJJJJJJJJJJJJJJJJJJJJJJIIIIIIIIHIIIIIIIIHIIIIIIIIIIIIIIHIIIIIIIIIIIIIIIIIIIIIIIIIIIIIIIIIIIIIIIIIIIIIIIIIIIIIIIIIIIIIIIIIIIIIIIIIIIIIIIIIIIIIIHIIIIIIIIIDDDDD
@HWI-D00477:958:H2H7GBCX3:1:2213:14096:70883 1:N:0:CCTAGGTCCTAGGT
AAATCCTTCGCTATTGGGTGAAAGATGCCTCTTCTTTGCATTTATTACGGCTTTTTCTTCACGAGTATTATAATTGGAATAGTTTTATTACTACAAAAAAATCTATTTCGATTTTTTCAAAAACAAATCCAAGATTATTCTTGTTCCTATATAATTCTTATGCTTGTGAATACGAATCCATCTTACTTTTTCTCCGCAACCAATTTTCTCATTTACGATTAACATCTTCTGGGGTCTTTTTTGAGCGAATATATTTCTATGGAAAAATAAAACATTTTTTGGTAGTTTTTCGTAATGATTTTCACACCATCCTCT
+
IIIIIIIIIGHIHIIIIIIIIIIIIIIHIIIIIIIIIIIIIIIIIIIIIHIICHIIHIIEHIHIIJJJJJJJJJJJJJJJJJJJJJJJJJJJJJJJJJJJJJJJJJJJJJJJJJJJJJJJJJJJJJJJJJJJJJJJJJJJJJJJJJJJJJJJJJJJJJJJJJJJJJJJJJJJJJJJJJJJJJJJJJJJJJJJJJJJJJJJJIEIHHF?EIHHHCHEHHGIHEG@@HEIHHEHHHEGIIHHHIHHHIIIHIHHCCHIIHFHHHHHIIIHHHHFHHHCEEHHHGFIHHHGHEEF1IHIIIIIHIIHG<HEHFB@<DD
@HWI-D00477:958:H2H7GBCX3:1:2213:19396:90037 1:N:0:CCTAGGTCCTAGGT
AAATCCTTCGCTATTGGGTGTAAGATGCCTCTTCTTTGCATTTATTACGGCTTTTTCTTCACGAGTATTCTAATTGGAATAGTTTTATTACTACAAAAAAATCTATTTCGATTTTTTCAAAAACAAATCCAAGATTATTCTTGTTCCTATATAATTCTTATGCTTGTGAATACGAATCCATCTTACTTTTTCTTCGTAATCAATCTTCTCATTTACAATTAACCTCTTCTGGGATCTTTTTTGAGCGAATACATTTCTATGAAAAAATAAAACATC
+
IIIIIIIIIIIIIIIIIIIIIIIIIIJJJJJJJJJJJJJJJJJJJJJJJJJJJJJJJJJJJJJJJJJJJJJJJJJJJJJJJJJJJJJJJJJJJJJJJJJJJJJJJJJJJJJJJJJJJJJJJJJJJJJJJJJJJJJJJJJJJJJJJJJJJJJJJJJJJJJJJJJJJJJJJJJJJJJJJJJJJJJJJJJJJJJJJJJJJJJJJIIIIIIIIIIIIIIIIIIIIIIIIIIIIIIIIIIIIIIIIIIIIIIIIIIIIIIIIIIHIIIIIIIIIIIDDDDD
@HWI-D00477:958:H2H7GBCX3:1:2213:4244:92850 1:N:0:CCTAGGTCCTAGGT
AAATCCTTCGCTATTGGGTGAAAGATGCCTCTTCTTTGCATTTATTACGGCTTTTTCTTCACGAGTATTCTAATTGGAATAGTTTTATTACTACAAAAAAATCTATTTCGATTTTTTCAAAAACAAATCCAAGATTATTCTTGTTCCTATATAATTCTTATGCTTGTGAATACGAATCCATCTTACTTTTTCTCCGCAACCAATTTTCTCATTTACGATTAACATCTTCTGGGGTCTTTTTTGAGCGAATATATTTCTATGGAAAAATAAAACATCCTGTAGAAGAAGTCTTTGCTAATGATTTTCCGGCTATCCCATTGTTCTTCCAGG
+
IIIIIIIIIIIIIIIIIIIIIIIIIIIIIIIIIIIIIIIIIIIIIIIIIIIIIHIIIIIIIIIIIIIIIIIIIIIIIIIHJJJJJJJJJJJJJJJJJJJJJJJJJJJJJJJJJJJJJJJJJJJJJJJJJJJJJJJJJJJJJJJJJJJJJJJJJJJJJJJJJJJJJJJJJJJJJJJJJJJJJJJJJJJJJJJJJJJJJJJJJJIIIIIIIIIIIIIIIIIIIIIIIIIHGIIIIIIIIIIIIIIIIIIIIIIIIIIIIIIIIIIIIIIIIIIIIIIIIIIIIIIIIIIIIIIIIIIIIIIIIIIIIIHHHIIHIHIHIIIIIIIIIDDDDD
@HWI-D00477:958:H2H7GBCX3:1:2213:3156:95163 1:N:0:CCTAGGTCCTAGGT
AAATCCTTCGCTATTGGGTGAAAGATGCCTCTTCTTTGCATTTATTACGGCTTTTTCTTCACGAGTATTCTAATTGGAATAGTTTTATTACTACAAAAAAATCTATTTCGATTTTTTCAAAAACAAATCCACGATTATTCTTGTTCCTATATAATTCTTATGCTTGTGAATACGAATCCATCTTACTTTTTCTCCGCAACCAATTTTCTCATTTACGATTAACATCTTCTGGGGTCTTTTTTGAGCGAATATATTTCTATGGAAAAATAAAACATCCTGTAGAAGAAGTCTTTGCTAATGATTTTCCGGCCACCTTATGGTTCTTCAAGGATCCTTTTATA
+
HHIIIHIIIIIIIIHIIIIIIIIIIIHIIIIIIIIIIIIIIIIIIIIIHIIIFHHHHIIHIIIIIIIIIIIIIIIEEGHIIHHHIIIHIIIIIIIIIIIIIHIIIIIHHHIIIIIIIHHHHIHIIHIIHIIIHIIIIIJJJJJJJJJJJJJJJJJJJJJJJJJJJJJJJJJJJJJJJJJJJJJJJJJJJJJJJJJJJJJJJIIIIIIGIIIIIIIIIIIIIIIHIIIIHGHIHIIIIIIHIHIIIIIIIGIIIIIIGHIIHHIIIIIGIIIIIIIHIIIIIIIIHGDIIIHIHHIIHIIIIIIIIIHIHIHIIGHIIIIIIIIIIIIIHIIIIIIIIIGII
@HWI-D00477:958:H2H7GBCX3:1:2213:12272:100772 1:N:0:CCTAGGTCCTAGGT
AAATCCTTCGCTATTGGGTGAAAGATGCCTCTTCTTTGCATTTATTACGGCTTTTTCTTCACGAGTATTCTAATTGGAATAGTTTTATTACTACAAAAAAATCTATTTCGATTTTTTCAAAAACAAATCCAAGATTATTCTTGTTCCTATATAATTCTTATGCTTGTGAATATGAATCCATCTTCTTTTTTCTCCGTAACCAATCTTCTCATTTACGATCAACATCTTCTGGACTCCTTCTTGAGCAAATCTATTTTTATGGAAAAATAGAAGATCTTGTCGAAGTCTTTGCTAATGATTTTCAGGACATCTTATGGTTGTTCAAGGATCCTATCATG
+
IIIIIHIIIIIIIIIIIIIIIIIIIIIIIIIIIIIIIIIIIIIIIIIIIIIIFHIIHIIIIIIIIIIIIIIIIIIHHIIHHIIIIIIIIIIIIIIIIIIGIIIIIIIIGIJJJJJJJJJJJJJJJJJJJJJJJJJJJJJJJJJJJJJJJJJJJJJJJJJJJJJJJJJJJJJJJJJJJJJJJJJJJJJJJJJJJJJJJJJJJIIIIIIIIIIIHIIHIIIIIHIIIIIIIIIIIIIIIIIIIIIIIIIIIIIIIIIIIHFIIIIIIIIIIIIIIIIIIIIIIIIIIIIIIIHIIIIIIIIIIIIIIIIIIIIIIIIIIIIIIIIIIIIIIIHIIHHF<<
@HWI-D00477:958:H2H7GBCX3:1:2214:12501:5282 1:N:0:CCTAGGTCCTAGGT
AAATCCTTCGCTATTGGGTGAAAGATGCCTCTTCTTTGCATTTATTACGGCTTTTTCTTCACGAGTATTCTAATTGGAATAGTTTTATTACTACAAAAAAATCTATTTCGACTTTTTCAAAAACAAATCCAAGATTATTCTTGTTCCTATATAATTCTTATGCTTGTGAATACGAATCCATCTTCATCTTTCTCCGTAACCAATCTTCTCATTTACGCTCAACATCTTCTGGAACCCTTCTTGAACG
+
JJJJJJJJJJJJJJJJJJJJJJJJJJJJJJJJJJJJJJJJJJJJJJJJJJJJJJJJJJJJJJJJJJJJJJJJJJJJJJJJJJJJJJJJJJJJJJJJJJJJJJJJJJJJJJJJJJJJJJJJJJJJJJJJJJJJJJJJJJJJJJJJJJJJJJJJJJJJJJJJJJJJJJJJJJJJJJJJJJJJJJJJJJJJJJJJJJJJJJJJJIIIIIIIIIIIIIIIIIIIIIIHGIIIIIIIIIIIIIIIIIDDDDD
@HWI-D00477:958:H2H7GBCX3:1:2214:18212:18345 1:N:0:CCTAGGTCCTAGGT
AAATCCTTCGCTATTGGGTGAAAGATGCCTCTTCTTTGCATTTATTACGGCTTTTTCTTCACGAGTATTCTAATTGGAATAGTTTTATTACTACAAAAAAATCTATTTCGATTTTTTCAAAAACAAATCCAAGATTATTCTTGTTCCTATATAATTCTTATGCTTGTGAATACGAATCCATCTTACTTTTTCTCCGCAACCAATTTTCTCATTTACGATTAACATCTTCTGGGGTCTTTTTTGAGCGAATATATTTCTATGGAAAAATAAAACATCCTGTAGAAGAAGTCTTTGCTAATGATTTTCCGGCTATTCGACGGGTCTTCAAAGATCCTTTCATG
+
IIIIIIIIIIIIIIIIIIIIIIIIIIIIIIIIIIIIIIIIIIIIIIIIIIIIHHIIIIIIIIIIIIIIIIIIIIIGHHIHIIIIIIHIIIIIIIIIHIIIIIIIIIIIIHIHIIIIIIIIIIIIIIIIHIIIIFIIHHJJJJJJJJJJJJJJJJJJCJJJJJJJJJJJJJJJJJJJJJJJJJJJJJJJJJJJJJJJJJJJJIIIIHIIIIIIIIIIIIIIIIIIHIIHIIIIGIHIIIIIIIIIIIIIIHIIIIIIIIIIIIIIIIIIHHIIHIIIIIIIIHIIHFDIIIIIIIIIIIIIIIIIIIIIHIIIIIIIIIIHIHIIIIIIHIIHIIIIIIIII
@HWI-D00477:958:H2H7GBCX3:1:2214:3121:31166 1:N:0:CCTAGGTCCTAGGT
AAATCCTTCGCTATTGGGTGAAAGATGCCTCTTCTTTGCATTTATTACGGCTTTTTCTTCACGAGTATTCTAATTGGAATAGTTTTATTACTACAAAAAAATCTATTTCGATTTTTTCACAAAGTAATCCAAGATTTTTCTTGTTCCTATATAATTCTTATGTGTCGGAATACGAATCTATCTTTCTTTTTCTACGTAAACAAGATTCTCATTTATGGTCAACATCCTCTCGGGTCCTTCTTGAGCGAATCCATTTCTATCGAAAAATAGAACATCTTGCAGAAGTCTTTCCTAATTATTTTCAGGTTATCCTTTGGTTGTTGAAGGAT
+
IIIIIIIIIIIHHIIIIIHIHIIIIHIIIIIIIIIIIIIIIIIIIIIIIIIIHIIIIIIIHIIIIIIIIIIIIIIIIIHJJJJJJJJJJJJJJJJJJJJJJJJJJJJJJJJJJJJJJJJJJJJJJJJJJJJJJJJJJJJJJJJJJJJJJJJJJJJJJJJJJJJJJJJJJJJJJJJJJJJJJJJJJJJJJJJJJJJJJJJJJIIIIIHIIIIIIIIIIIIIIIHHFIHDIIIIIIIIIIIIIIIIIIIIIIIIIIIIIIIIIIIIIIIIIIIIIIHIIIIIIIIIIIIIIHIIIIIIIIIIIIIIIIIIIIIIIIIIHHHIIIIIDDDDD
@HWI-D00477:958:H2H7GBCX3:1:2214:10023:33316 1:N:0:CCTAGGTCCTAGGT
AAATCCTTCGCTATTGGGTGAAAGATGCCTCTTCTTTGCATTTATTACGGCTTTTTCTTCACGAGTATTCTAATTGGAATAGTTTTATTACTACAAAAAAATCTATTTCGATTTTTTCAAAAAGAAATCAAAGATTATTCTTGTTCCTATATAATTCTCATGTATGTGAATACGAATCCATTTTTTTCTTTTTCCGTAACCAATCTTCTCACTTACGATCAACATCTTTTGGAGCCCTTCTTGAACGAATCTATTTCTATGGAAAAATAGAACATCGTGT
+
@FH@@FH?HIGEEEEE11D<1D@CGEHHHHJJJJJJJJJJJJJJJJJJJJJJJJJJJJJJJJJJJJJJJJJJJJJJJJJJJJJJJJJJJJJJJJJJJJJJJJJJJJJJJJJJJJJJJJJJJJJJJJJJJJJJJJJJJJJJJJJJJJJJJJJJJJJJJJJJJJJJJJJJJJJJJJJJJJFJJJJJJJJJJJJJHJJJJGJJJEHHIHIIIHGHHHHIIIIIHHGCEIHHHHHHHGIIIHIHHHHGCHHHEHHIIIIGHHIIHHIIIIHFIHFHHHHDDADD
@HWI-D00477:958:H2H7GBCX3:1:2214:2352:42620 1:N:0:CCTAGGTCCTAGGT
AAATCCTTCGCTATTGGGTGAAAGATGCCTCTTCTTTGCATTTATTACGGCTTTTTCTTCACGAGTATTCTAATTGGAATAGTTTTATTACTACAAAAAAATCTATTTCGATTTTTTCAAAAACAAATCCAAGATTATTCTTGTTCCTATATAATTCTTATGCTTGTGAATACGAATCCATCTTACTTTTTCTCCGCAACCAATTTTCTCATTTACGATTAACATCTTCTGGGGTCTTTTTTGAGCGAATATATTTCTATGGAAAAATAAAACATCCTGTAGAAGAAGTCTTTGCTAATGATTTTCCGGCTATTCGACGGGTCTTCAAAGATCCTTTCATG
+
HHEHIGIE@CE0DH@1@CCCEHII@1<@@1CEHHIHIFF?@GHHFHHHCHHHCGFHHCHFHHIF<G1CFHIHIIIH?FGHIHIGIHFHHHHIIHHEHEHHC??F@HIH?@@GHHIHD?0CFHCEHIGHHGIEGEGHHIJJJJJJJBJJJJJJJJJJJJJJJDJJJJJJJJJJJJJJJJJJJJJJJJJJJJJJJJJIJJJJJHHHIHFGIIIHHGHIIHHHH@HHHHHGCGGCCHHCIIIHHIHGD1FEIIIIHEEHEEHHIIHIIIIIHIHHHHIIIIIIGGHIHHGIIIIIGIHHFHHHIHHHHDHGHGIIIHIIIIIIHHEHGCHGGHEIIHHHHEIII
@HWI-D00477:958:H2H7GBCX3:1:2214:18811:57151 1:N:0:CCTAGGTCCTAGGT
AAATCCTTCGCTATTGGGTGAAAGATGCCTCTTCTTTGCATTTATTACGGCTTTTTCTTCACGAGTATTCTAATTGGAATAGTTTTATTACTACAAAAAAATCTATTTCGATTTTTTCAAAAACAAATCCAAGATTATTCTTGTTCCTATATAATTCTTATGCTTGTGAATACGAATCCATCTTACTTTTTCTCCGCAACCAATTTTCTCATTTACGATTAACATCTTCTGGGGTCTTTTTTGAGCGAATATATTTCTATGGAAAAATAAAACATCCTGTAGAAGAAGTCTTTGCTAATGATTTTCCGGCCGCCATCTTATGGTTCTTCAAGGATCCTTTTATG
+
HGHGHHIIIIIGGHIHHIIGHIIHIHHHEEHIIIIHHHEHHIHHIHHHIHIIFFHIIIIIHFE<EHHEHIHECHHGEHIHHHIHIIEHIIIHIHIHHFHHHIGIIIHIHIIIHIIIIIHIGHHHHIIICCHHHI@GFHHHIJJJJHJJJJJJJJJJJJJJJJJJJJJJJJJJJJJJJJJJJJJJJJJJJJJJJJJJJJJJJHHGCHHEFHF:CC8DCHHHIHHIHHHHG@HFIHGHHIHHHIHHHD1HIHHHHHHHEGFG?HHHHIHHHHGHHHF?EF@HIHIIIHHHGCF?HIIHHFHFEIHDHDIHHH?HHFEHCFEHHHIHHHEEHHHIIIIIIHHEHHCH
@HWI-D00477:958:H2H7GBCX3:1:2214:11806:76953 1:N:0:CCTAGGTCCTAGGT
AAATCCTTCGCTATTGGGTGAAAGACGCCTCTTCTTTGCATTTATTACGGCTTTTTCTTCACGAGTATTCTAATTGGAATAGTTTTATTACTACAAAAAAATCTATTTCGATTTTTTCAAAAACAAATCCAAGATTATTCTTGTTCCTATATAATTCTTATGCTTGTGAATACGAATCCATCTTACTTTTTCTCCGCAACCAATTTTCTCATTTACGATTAACATCTTCTGGGGTCTTTTTTGAGCGAATATATTTCTATGGAAAAATAAAACATCCTGTAGAAGAAGTCTTTGCTAATGATTTTCCGGCTATTCGACGGGTCTTCAAAGATCCTTTCATG
+
GIIH?HHIIIIIGIIGHHHIHFCHHHEHHIIIIIIIIHHEHIIEHHHI?HIDCHHIIIIIIIHIIGGHHIIGHGHHGHIHFHHIIIIHEHEHEHIFHHHDIHHIHHHE@H?GHHIGHEGECHHHIIIHH?FH?FHHGJJJJJJJJJJJJJJJJJJJJJJJJJJJJJJJJJJJJJJJJJJJJJJJJJJJJJJJJJJGJJJJJEEHHFHHEHEHIHHHHIHEHHHEHIHHEHGF1CHHHGCG?CFEH@EEHHIHFGHF@FFFDHHHIHF?HIHFEHCFHHHHCC1@G@IIHEHHHEHHHHEHHHEDHCGHCIHEEE/C@CC1@F<HHHEHHHEIHHG@FIIHF
@HWI-D00477:958:H2H7GBCX3:1:2214:19791:94320 1:N:0:CCTAGGTCCTAGGT
AAATCCTTCGCTATTGGGTGAAAGATGCCTCTTCTTTGCATTTATTACGGCTTTTTCTTCACGAGTATTCTAATTGGAATAGTTTTATTACTACAAAAAAATCTATTTCGATTTTTTCAAAAACAAATCCAAGATTATTCTTGTTCCTATATAATTCTTATGCTTGTGAATACGAATCCATCTTACTTTTTCTCCGCAACCAATTTTCTCATTTACGATTAACATCTTCTGGGGTCTTTTTTGAGCGAATATATTTCTATGGAAAAATAAAACATCCTGTAGAAGAAGTCTTTGCTAATGATTTTCCGGCTATTCGACGGGTCTTCAAAGATCCTTTCATG
+
IIIIIIIIIIIIIIIIIIIIIIIIIIIIIIIIIIIIIIIIIIIIIIIIHIIIHHIIIIIIIIIIIIIIIIIIIIIHHHHHHHHIIIIIIIIIIGIHIIIIHIIIIIIIIHIIIIIIIHHHGHIIIIIIIHIIIIHIIIJJJJJJJJJJJJJJJJJJJJJJJJJJJJJJJJJJJJJJJJJJJJJJJJJJJJJJJJJJJJJJJIIIIIHHHIIIIHHIIIIIIIIIIIIIIIHIIIIHIIIHHIIHIIIIIIIIIIIGIIIIIIIIIIIIIIIIIIIIIIIIIIIIIIHIIIIIIIIIIIIIIIIIIIIIIIIIIIIIIIIIIIIIIIIIIIIIIIIIIIIII
@HWI-D00477:958:H2H7GBCX3:1:2215:4576:28002 1:N:0:CCTAGGTCCTAGGT
AAATCCTTCGCTATTGGGTGAAAGATGCCTCTTCTTTGCATTTATTACGGCTTTTTCTTCACGAGTATTCTAATTGGAATAGTTTTATTACTACAAAAAAATCTATTTCGATTTTTTCAAAAACAAATCCAAGATTATTCTTGTTCCTATATAATTCTTATGCTTGTGAATACGAATCCATCTTACTTTTTCTCCGCAACCAATTTTCTCATTTACGATTAACATCTTCTGGGGTCTTTTTTGAGCGAATATATTTCTATGGAAAAATAAAACATCCTGTAGAAGAAGTCTTTGCTAATGATTTTCCGGCTATTCGACGGGTCTTCAAAGATCCTTTCATG
+
IIIIIIIIIIIIIIIIIIIIIIIIIIIIIIIIIIIIIIIIIIIIIIIIIIIIIDHIIIIIIIIIIIIIIIIIIIIIIIIIIHHIIIIIIIIIIIIIIIIIIIIIIIIIIIHIIIIIIIIIIIIIIIIIHIIIIIIIIIJJJJJJJJJJJJJJJJJJJJJJJJJJJJJJJJJJJJJJJJJJJJJJJJJJJJJJJJJJJJJJJJIIIIHIIIIIIIIIIIIIIIIIIIIIIIIIIIIIIIIIIIIIIIIIIIIIIIIIIIIIIIIIIIIIIIIIIIIIIIIIIIIIIHFIIIIIIIIIIIIIIIIIIIIIIIIIIIIIIIIIIIIIIIIIIIIIIIIIIIIII
@HWI-D00477:958:H2H7GBCX3:1:2215:11769:38115 1:N:0:CCTAGGTCCTAGGT
AAATCCTTCGCTATTGGGTGAAAGATGCCTCTTCTTTGCATTTATTACGGCTTTTTCTTCACGAGTATTCTAATTGGAATAGTTTTATTACTACAAAAAAATCTATTTCGATTTTTTCAAAAACAAATCCAAGATTATTCTTGTTCCTATATAATTCTTATGCTTGTGAATACGAATCCATCTTACTTTTTCTCCGCAACCAATTTTCTCATTTACGATTAACATCTTCTGGGGTCTTTTTTGAGCGAATATATTTCTATGGAAAAATAAAACATCCTGTAGAAGAAGTCTTTGCTAATGATTTTCCGGCTATTCGACGGGTCTTCAAAGATCCTTTCATG
+
IIIIIIIIIIIIIIIIIIIIIIIIIIIIIIIIIIIIIIIIIIIIIIIIIIIIHIIIIIIIIIIIIIIIIIIIIIIIIIIIIIIIIIIIIIIIIIIIIIIIIIIIIIIIIIIIIIIIIIHIIIIIIIIIIIIIIIIIIIJJJJJJJJJJJJJJJJJJJJJJJJJJJJJJJJJJJJJJJJJJJJJJJJJJJJJJJJJJJJJJJIIIIIHGIIIIIIIIIIIIIIIIIIIHIIIIIIIIIIIHIIIIIHIIIIIIIIIIIIIIIIIIIIIIIIIIIIIIIIIIIIIIIHGIIIIIIIHIIIIIIIIIIIIIIIIIIIIIIIIIIIIIIIIIIIIIIIIIIIIII
@HWI-D00477:958:H2H7GBCX3:1:2215:8101:49417 1:N:0:CCTAGGTCCTAGGT
AAATCCTTCGCTATTGGGTGAAAGATGCCTCTTCTTTGCATTTATTACGGCTTTTTCTTCACGAGTATTCTAATTGGAATAGTTTTATTACTACAAAAAAATCTATTTCGATTTTTTCAAAAACAAATCCAAGATTATTCTTGTTCCTATATAATTCTTATGCTTGTGAATACGAATCCATCTTACTTTTTCTCCGCAACCAATTTTCTCATTTACGATTAACATCTTCTGGGGTCTTTTTTGAGCGAATATATTTCTATGGAAAAATAAAACATCCTGTAGAAGAAGTCTTTGCTAATGATTTTCCGGCTATTCGACGGGTCTTCAAAGATCCTTTCATG
+
IHIHHIIHHIIIIHIIHIIIHIHIIIIIIIIIIIIIIHGIIIIIIIIIIIIIIHIIIIIIIHHFIHIIIIHIIIIIIIIHIIHHHIIHGIIIIIIIIIHGHIIII@HHIIHIIIIIIGHHIIHIIHIIEHIIIIIIHIJJJJJJJJJJJJJJJJJJJJJJJJJJJJJJJJJJJJJJJJJJJJJJJJJJJJJJJJJJJJJJJJIIIIGIIIIHIGIIIIHHIHIIIIIIIIHIHIIIIIHIHIIGIIIIIIIIIIIHIIIIIIIIIHGIIIIIIIIGIHIGIIIIHHGIHIIIHIIHIIIIIIHIIIIIIIHHHHIHIHHHIIHIIIIIIHIHCHHGHEFHH
@HWI-D00477:958:H2H7GBCX3:1:2215:4299:51659 1:N:0:CCTAGGTCCTAGGT
AAATCCTTCGCTATTGGGTGAAAGATGCCTCTTCTTTGCATTTATTACGGCTTTTTCTTCACGAGTATTCTAATTGGAATAGTTTTATTACTACAAAAAAATCTATTTCGATTTTTTCAAAAACAAATCCAAGATTATTCTTGTTCCTATATAATTCTTATGCTTGTGAATACGAATCCATCTTACTTTTTCTCCGCAACCAATTTTCTCATTTACGATTAACATCTTCTGGGGTCTTTTTTGAGCGAATATATTTCTATGGAAAAATAAAACATCCTGTAGAAGAAGTCTTTGCTAATGATTTTCGGGCGAACCTATGGTTGCTCGAGGAACCCTGCATG
+
IIIIIIIIIIIIIIIHIIIHIIIIIIIIIIIIIIIIIIIIIIIIIIIIIIIIHIIIIIIIIIIIIIIIIIIIIIIHIIIIIIIIIIIIIIIIIIIIIIIIIIHIIIIIIIIIIIIIIIIIIIIIIHIIIIIIIIIIIIJJJJJJJJJJJJJJJJJJJJJJJJJJJJJJJJJJJJJJJJJJJJJJJJJJJJJJJJJJJJJJJIIIIIIIIIIIIIIIIIIIIIIIIIIIIIIIIIIIIIIIIIIIIIIIIIIIIIIIIIIIIIIIIIIIIIIIIIHIIIIIIIIIIIHIIIIIIIIIIIIIIIIIIIIIIIIIIIIIIIIIIIIIIIIIIIIIIIIIIIIII
@HWI-D00477:958:H2H7GBCX3:1:2215:9276:63093 1:N:0:CCTAGGTCCTAGGT
AAATCCTTCGCTATTGGGTGAAAGATGCCTCTTCTTTGCATTTATTACGGCTTTTTCTTCACGAGTATTCTAATTGGAATAGTTTTATTACTACAAAAAAATCTATTTCGATTTTTTCAAAAACAAATCCAAGATTATTCTTGTTCCTATATAATTCTTATGCTTGTGAATACGAATCCATCTTACTTTTTCTCCGCAACCAATTTTCTCATTTACGATTAACATCTTCTGGGGTCTTTTTTGAGCGAATATATTTCTATGGAAAAATAAAACATCCTGTAGAAGAAGTCTTTGCTAATGATTTTCCGGCTATTCGACGGGTCTTCAAAGATCCTTTCATG
+
IIIIIHIIIHIIIIIIIIIIIIIIIIHIIIIHIIIIIIIIIIIIIIIIIGIIHIIIIIIIHIGGHIIIIIIGIIIHHIIHHHIFIIIIIHIIIIIIIIIIIIIIIHIIIHIIIIIIIIIHIIHIIIIIIIIIHIIIIJJJJJJJJJJJJJJJJJJJJJJJJJJJJJJJJJJJJJJJJJJJJJJJJJJJJJJJJJJJJJJJJGHHIIIHHIHHIIHIIIIIIIHIIIIHIHHHIIIIIHHEIIIIIHHHIIIIIHHIIIIIIIIIIIIIIIIIIIHHIIHIIIIHHGIIIIIIIIIIIIIIHHIIIHHIIIIIIIIHHIIHIIIIIIIIIIIIIIIIIIHHI
@HWI-D00477:958:H2H7GBCX3:1:2216:1906:11912 1:N:0:CCTAGGTCCTAGGT
AAATCCTTCGCTATTGGGTGAAAGATGCCTCTTCTTTGCATTTATTACGGCTTTTTCTTCACGAGTATTCTAATTGGAATAGTTTTATTACTACAAAAAAATCTATTTCGATTTTTTCAAAAACAAATCCAAGATTATTCTTGTTCCTATATAATTCTTATGCTTGTGAATACGAATCCATCTTACTTTTTCTCCGCAACCAATTTTCTCATTTACGATTAACATCTTCTGGGGTCTTTTTTGAGCGAATATATTTCTATGGAAAAATAAAACATCCTGTAGAAGAAGTCTTTGCTAATGATTTTCCGGCTATTCGACGGGTCTTCAAAGATCCTTTCATG
+
IIIIIIIIIIIIIIIIIIIIIIIIIIIIIIIIIIIIIIIIIHIIIIIIIIIIHIIIIIIIIIIIIIIIIIIIIIIIHIIHHHIIIIIIGHIIIIIIHIHIIHIIIIIIIIGIIIIIIIIIIIIIIIIIIIIIIIIIIJJJJJJJJJJJJJJJJJJJJJJJJJJJJJJJJJJJJJJJJJJJJJJJJJJJJJJJJJJJJJJJJIIIHIIHIIIIIIIIIIIIIIIIIIHIIIIHIIIHIIIIIIIIIIIIIIIIIIIIIIIIIHIIIIIIIIIIIIIIIIIIIIIIHHIIIIIIIIIIIIIIIIIIIIIIIIIIIIIIIIIIIIIIIIIIIIIIIIIIIIIII
@HWI-D00477:958:H2H7GBCX3:1:2216:8580:14245 1:N:0:CCTAGGTCCTAGGT
AAATCCTTCGCTATTGGGTGAAAGATGCCTCTTCTTTGCATTTATTACGGCTTTTTCTTCACGAGTATTCTAATTGGAATAGTTTTATTACTACAAAAAAATCTATTTCGATTTTTTCAAAAACAAATCCAAGATTATTCTTGCTCCTATATAATTCTTATGCTTGTGAATACGAATCCATCTTCGTCTTTCTCCGTAACCATTCTTCTCATTTACGATCAACATCTTCTGGAACCTTTCTTGGGCTAAGGCTTTTCAGG
+
IIIIIIIIIIJJJJJJJJJJJJJJJJJJJJJJJJJJJJJJJJJJJJJJJJJJJJJJJJJJJJJJJJJJJJJJJJJJJJJJJJJJJJJJJJJJJJJJJJJJJJJJJJJJJJJJJJJJJJJJJJJJJJJJJJJJJJJJJJJJJJJJJJJJJJJJJJJJJJJJJJJJJJJJJJJJJJJJJJJJJJJJJJJJJJJJJJJJJJJJJIIIIIIIIHIIIIIHIIHIIHHIHIIIIHHHIHIIIHGGCIIHIIIIIIHIIIIDDDDD
@HWI-D00477:958:H2H7GBCX3:1:2216:6159:34793 1:N:0:CCTAGGTCCTAGGT
AAATCCTTCGCTATTGGGTGAAAGATGCCTCTTCTTTGCATTTATTACGGCTTTTTCTTCACGAGTATTCTAATTGGAATAGTTTTATTACTACAAAAAAATCTATTTCGATTTTTTCAAAAAGAAATCAAAGACTATTCTTCTTCCTATATAATTCTCATCTATGTGAATACGAATCCATCTTCATCTTTTTCCG
+
JJJJJJJJJJJJJJJJJJJJJJJJJJJJJJJJJJJJJJJJJJJJJJJJJJJJJJJJJJJJJJJJJJJJJJJJJJJJJJJJJJJJJJJJJJJJJJJJJJJJJJJJJJJJJJJJJJJJJJJJJJJJJJJJJJJJJJJJJJJJJJJJJJJJJJJJJJJJJJJJJJJJJJJJJJJJJJJJJJJJJJJJJJJJJJJJJJJJ
@HWI-D00477:958:H2H7GBCX3:1:2216:16978:52954 1:N:0:CCTAGGTCCTAGGT
AAATCCTTCGCTATTGGGTGAAAGATGCCTCTTCTTTGCATTTATTACGGCTTTTTCTTCACGAGTATTCTAATTGGAATAGTTTTATTACTACAAAAAAATCTATTTCGATTTTTTCAAAAACAAATCCAAGATTATTCTTGTTCCTATATAATCCTTATGCTTGTGAATACGAATCCATCTTACTTTTTCTCCGCAACCAATTTTCTCATTTACGATTAACATCTTCTGGGGCCTTTTTTGAGCGAATATATTTCTATGGAAAAATAAAACATCCTGTAGAAGAAGTCTTTGCTAATGATTTTCCGGCTATTCGACGGGTCTTCAAAGATCCTTTCATG
+
IIIIIHIIIIIIIIIIIIIIIIIIIIIIIIIHIIIIIIIIHIIIIIIIIIHHEGHIIIIIIIIHIIIIIIIIIIIHHHIIIIHIIIIIIIIIIIIIIIHHIIIIIIIIIIHIIIIIIHIHHHIHIIIIIIIIHIIIIIJJJJJJJJJJJJJJJJJBJJJJJJJJJJJJJJJJJJJJJJJJJJJJJJJJJJJJJJJJJJJJJIHHIIHEIIIIIIHHIIIIIIIHFFHIIHIIHGIHIIIIIIIIHIIIIHHHHIIHIIIIIIIIIIIIIIIIIIIIHIIIIIIIIHFIIGIIIIIIIIIIIIIIIIIIIIIIIIIIIGIIIIHIIIIIHIIIIIIIIIIII
@HWI-D00477:958:H2H7GBCX3:1:2216:9735:62339 1:N:0:CCTAGGTCCTAGGT
AAATCCTTCGCTATTGGGTGAAAGATGCCTCTTCTTTGCATTTATTACGGCTTTTTCTTCACGAGTATTCTAATTGGAATAGTTTTATTACTACAAAAAAATCTATTTCGATTTTTTCAAAAACAAATCCAAGATTATTCTTGTTCCTATATAATTCTTATGCTTGTGAATACGAATCCATCTTACTTTTTCTCCGCAACCAATTTTCTCATTTACGATTAACATCTTCTGGAACTTTTCTTGAACGAATATATTTCTATGGAAAAATAGAACATTTCGTAGAAGTCTTTACTAAAGATTTTAAGGCCATTCTATGGTTGTTCAAAGATCCTTTCATG
+
IHIIIIIIIIIIIIIHIIIIIIIIIIHIIIIIIIIHIIIIIIIIIIIIIIIIFHIIHIIIIIIIIIIIIIIIIIIHIIIHHHIIIIIIIIIIIIIIIIIIIIIIIIIIIIGHIIIIIIIIIIIIIIIIHIIIHHIJJJJJJJJJJJJJJJJJJJJJJJJJJJJJJJJJJJJJJJJJJJJJJJJJJJJJJJJJJJJJJJJJJIIIIIIIIIIIIIHIIIIIIIIIGIIIIHHHHIIIIIIIIIHHIIIIIIIIIIHGIIIIIIIIIIIIIIIIIIIIIIIIHHFDIHIIIIIIIIIHIIIIIIHIIHGIIIIIIIIIIIIIIIIIIIIIHIIIIIIIIH
@HWI-D00477:958:H2H7GBCX3:1:2216:9551:78101 1:N:0:CCTAGGTCCTAGGT
AAATCCTTCGCTATTGGGTGAAAGATGCCTCTTCTTTGCATTTATTACGGCTTTTTCTTCACGAGTATTCTAATTGGAATAGTTTTATTACTACAAAAAAATCTATTTCGATTTTTTCAAAAACAAATCCAAGATTATTCTTGTTCCTATATAATTCTTATGCTTGTGAATACGAATCCATCTTACTTTTTCTCCGCAACCAATTTTCTCATTTACGATTAACATCTTCTGGGGTCTTTTTTGAGCGAATATATTTCTATGGAAAAATGAAACATCCTGTAGAAGAAGTCTTTGCTAATGATTTTCCGGCTATTCGACGGGTCTTCAAAGATCCTTTCATG
+
IIIIIIIIIIIIIIIIIIIIIIIIIIIIIIIIIIIIIIIIIIIIIIIIIIIIHIIIIIIIIIIHIIIIIIIIIIIIIIIHHHIIIIIIIIIIIIIIIIIIIIIIIIIIIIGIIIIIIIIHHIIIIIIIIHIIIIIIIHJJJJJJJJJJJJJJJJJJJJJJJJJJJJJJJJJJJJJJJJJJJJJJJJJJJJJJJJJJJJJJJIIIIIIIIIIIIIIIIIIIIIIIGIIIIIIIIIIIIIIIIIIIIIIIIIIIIIIIIIIIIIIIIIIIIIIIIIIIIIIIIIIIIHFIIIIIIIIIIIIIIIIIIIHIIIIIIIIIIIIIIIHGIIIIIHHIIIIIIIIII
@HWI-D00477:958:H2H7GBCX3:1:2216:6023:86490 1:N:0:CCTAGGTCCTAGGT
AAATCCTTCGCTATTGGGTGAAAGATGCCTCTTCTTTGCATTTATTACGGCTTTTTCTTCACGAGTATTCTAATTGGAATAGTTTTATTACTACAAAAAAATCTATTTCGATTTTTTCAAAAACAAATCCAAGATTATTCTTGTTCCTATATAATTCTTATGCTTGTGAATACGAATCCATCTTACTTTTTCTCCGCAACCAATTTTCTCATTTACGATTAACATCTTCTGGGGTCTTTTTTGAGCGAATATATTTCTATGGAAAAATAAAACATCCTGTAGAAGAAGTCTTTGCTAATGATTTTCCGGCTATTCGACGGGTCTTCAAAGATCCTTTCATG
+
IIIIIIIIIIIIIIIIGIIIIIIIIIIIIIIIIIIIIHIIIIIIIIIIIIIIIGHIIIIIHIIIIIIHIIIIIIIIIIIHIIIIIIHIIIIIIHIIIIIIIGIIIIIIIIHIIIIIIIIIIEHHIIIIHIIIIIIIIIJJJJJJJJJJJJJJJJJJJJJJJJJJJJJJJJJJJJJJJJJJJJJJJJJJJJJJJJJJJJJJJJIIIIIIIIIIIIIIHEIHHIIIIIHIHHHGHHHIIIHHIIIHFIIHIIIIIIHHIHIHIIIIIIIIIIIIIIHIIIIIHIIIIHFHIHIIHIIIIIHHIIIIHIIIIIIIIIIIIHIIIIHHIFIIIHIIIGIIIIIIH
@HWI-D00477:958:H2H7GBCX3:1:2216:18406:86803 1:N:0:CCTAGGTCCTAGGT
AAATCCTTCGCTATTGGGTGAAAGATGCCTCTTCTTTGCATTTATTACGGCTTTTTCTTCACGAGTATTCTAATTGGAATAGTTTTATTACTACAAAAAAATCTATTTCGATTTTTTCAAAAACAAATCCAAGATTATTCTTGTTCCTATATAATTCTTATACTTGTGAATACGAATCCATCTTACTTTTTCTCCGCAACCAATTTTCTCATTTACGATTAACATCTTCTGGGGTCTTTTTTGAGCGAATATATTTCTATGGAAAAATAAAACATCCTGTAGAAGAAGTCTTTGCTAATGATTTTCCGGCTATTCGACGGGTCTTCAAAGATCCTTTCATG
+
IIIIIIIIIIIIIIIIIIIIIIIIIIGIIIIIIHIIIIIIIIIIIIIIIIIIFHIIIIIIIIIIIIIIIIIIIIIHHIIHIHIIIIIIIIIIIIIIIIIIIFIIIIIIHHHIIIIIIIIHIIIIIIIIIIIIIIIIIIJJJJJJJJJJJJJJJJJJJJJJJJJJJJJJJJJJJJJJJJJJJJJJJJJJJJJJJJJJJJJJJIIIIIIHIHIIIIIIIHHIIIIIGIIIHIIHHIHHIIIIIHHCIIIIIIIIIIIIIIIIIIIIIIIIIIIIIHIIIIIIIIIIIHDIIIIIIIIIIIIIIIIIIIIIIIIIIIIIIIIIIIIIIIIIIIHIIIIIIIIII
@HWI-D00477:958:H2H7GBCX3:1:2216:12422:88940 1:N:0:CCTAGGTCCTAGGT
AAATCCTTCGCTATTGGGTGAAAGATGCCTCTTCTTTGCATTTATTACGGCTTTTTCTTCACGAGTATTCTAATTGGAATAGTTTTATTACTACAAAAAAATCTATTTCGATTTTTTCAAAAACAAATCCAAGATTATTCTTGTTCCTATATAATTCTTATGCTTGTGAATACGAATCCATCTTACTTTTTCTCCGCAACCAATTTTCTCATTTACGATTAACATCTTCTGGGGTCTTTTTTGAGCGAATATATTTCTATGGAAAAATAAAACATCCTGTAGAAGAAGTCTTTGCTAATGATTTTCCGGCTATTCGACGGGTCTTCAAAGATCCTTTCATG
+
IIIIIIIIIIIIIIIIIIIIIIHIIIIIIIIIIIIIIIIIIIIIIIIIIIIIHIIIIIIIHIIIIIIIIIIIIIIHIIIIHIIIIIIIIIIIIIIIIIIHIHIIIIIHIHIIIIIIHHIIIHIIIIIIIIIIIIIIIJJJJJJJJJJJJJJJJJJJJJJJJJJJJJJJJJJJJJJJJJJJJJJJJJJJJJJJJJJJJJJJJGIIIIIHFHIIHHIHHHIIIIIIIIIHIHIIIIIIIHIHIIIIIIIIIIIIHHHIHIIIIIIIIIIIIIIIHEIIIIHIIIIHHGIIIHIIIIIIIIIIIIIIHIHIIIIIIHIIIIIIIHHIIHIHHIHHHIIIIIIII
@HWI-D00477:958:H2H7GBCX3:1:1101:18161:26705 1:N:0:CCTAGGTCCTAGGT
AAACTCTTCGATATTGGGTAAAAGATGTCTCCTCTTTGCATTTATTACGATTCTTTCTCCACGAGTATCGTAATTGGAATAGTCTTATTACTCCAAAGAAATCTAGTTTCTCTTTTTCAAAAACAAATCCAAGATTATTCTTGTTCCTATATAATTCTTATGCTTGTGAATACGAATCCATCTTACTTTTTCTCCGCAACCAATTTTCTCATTTACGATTAACATCTTCTGGGGTCTTTTTTGAGCGAATATATTTCTATGGAAAAATAAAACATCCTGTAGAAGAAGTCTTTGCTAATGATTTTCCGGCTATTCGACGGATCTTCAAAGATCCTTTCATG
+
IIIIIIIIIIIIEHIIIIIIHHIHIIIIIIGHIIIIIIIIIIIIIIIIIIIIFHIIIIIIIIIIIIIIIIIIIHIIID<DFHIIIIIIIGIIIIIEHHHIIIIIHIIIIGIIIIIIIIIHGIIIIIIIIHHHI?GHHGIIIIIIIIIHIIGIF@HHIIIIIFEHJJJJJJJJJJJJJJJJJJJJJJJJJJJJJJJJJJHIGIIIIIIIIHIIIIHGIIIIIIIHEIHHIHHIIIGIIIIIIIIIIIHIIIIIIHIGIIIIIIIIIIIIIIIIIHIIIIIIIIIIIHFIIIIIIIIIIIIIIIIIIIIIHIIIIIIIHIIIIIIIIIIIIIIIIIIIIIIIH
@HWI-D00477:958:H2H7GBCX3:1:1101:7909:42869 1:N:0:CCTAGGTCCTAGGT
AAATCCTTCGCTATTGGGTGAAAGATGCCTCTTCTTTGCATTTATTACGGCTTTTTCTTCACAAGTATTCTAATTGGAATAGTTTTATTACTACAAAAAAATCTATTTCGATTTTTTCAAAAACAAATCCAAGATTATTCTTGTTCCTATATAATTCTTATGCTTGTGAATACGAATCCATCTTACTTTTTCTCCGCAACCAATTTTCTCATTTACGATTAACATCTTCTGGGGTCTTTTTTGAGCGAATATATTTCTATGGAAAAATAAAACATCCTGTAGAAGAAGTCTTTGCTAATGATTTTCCGGCTATTCGACGGGTCTTCAAAGATCCTTTCATG
+
IIIIIIIHIIIIIIIIIIIIIIIIIIIIIIHIIIIIIIGHIIIIIIIIGIIIFHIIHIIIIIIIIIIIIIIIIIIIIIIIIIIIIIHIIIIIIIIIII?HHHHIIIIIHIIIIIIIIIIIIIIHIIIII@HHHGHIIIJJJJJJJJJJJJJJJJJJJJJJJJJJJJJJJJJJJJJJJJJJJJJJJJJJJJJJJJJJJJJJJIIIIIIIIGIIIIIIIIHIIIIIIIIIIIIIIHIIIIIIIIIIIHIIIIIIIIIIIIIIIIIIIIIIIIIIIIIIHIIIIIIIIHGIIIIIIIIIIIIIIIIIIIIIIIIIIIIIIIIIIIIIIIIIIIIIIIIIIIIII
@HWI-D00477:958:H2H7GBCX3:1:1101:18941:55653 1:N:0:CCTAGGTCCTAGGT
AAATCCTTCGCTATTGGGTGAAAGATGCCTCTTCTTTGCATTTATTACGGCTTTTTCTTCACGAGTATTCTAATTGGAATAGTTTTATTACTACAAAAAAATCTATTTCGATTTTTTCAAAAACAAATCCAAGATTATTCTTGTTCCTATATAATTCTTATGCTTGTGAATACGAATCCATCTTACTTTTTCTCCGCAACCAATTTTCTCATTTACGATTAACATCTTCTGGGGTCTTTTTTGAGCGAATATATTTCTATGGAAAAATAAAACATCCTGTAGAAGAAGTCTTTGCTAATGATTTTCCGGCTATTCGACGGGTCTTCAAAGATCCTTTCATG
+
HIIIIIIHIIIIHHHHHIIIIIIIIIIIGHIIIGHIGIIIIIIIIHIIIIIIEHIIIIIIIIIIIIIIIIIIHIIIHIIHHIHIHIIIHIIIIIIIGIIIHIFHIIIIIIIIIIIIIIIIHHIIIIIHIIIIIHIHEHJJJJJJJJJJJJJJJJJJJJJJJJJJJJJJJJJJJJJJJJJJJJJJJJJJJJJJJJJJJJJJJIIIGIIIIIIIIIIIHIIIIIIIIIIHIIIIIIHIIIIIGIIIGIHIIIIIIIHCIHHIHHIIIIIIIIIIIIIIIIIIIIHHHHDIIIIIIIIIIIIIIIHHIIIIIHIIIIIIIIIIIIIIIIIIIIIIIHFHHIIII
@HWI-D00477:958:H2H7GBCX3:1:1101:6942:71083 1:N:0:CCTAGGTCCTAGGT
AAACCCTTCGCTATTGGGTGAAAGATCCCTCTTCTTTACATTTATTACGACTCTTTCTTCACGAGTATTATAATTGGAATAGTCTTATTACTCCAAAAAAAATCTATTTCGATTTTTTCAAAAACAAATCCAAGATTATTCTTGTTCCTATATAATTCTTATGCTTGTGAATACGAATCCATCTTACTTTTTCTCCGCAACCAATTTTCTCATTTACGATTAACATCTTCTGGGGTCTTTTTTGAGCGAATATATTTCTATGGAAAAATAAAACATCCTGTAGAAGAAGTCTTTGCTAATGATTTTCCGGCTATTCGACGGGTCTTCAAAGATCCTTTCATG
+
CCCCC0DDHEC0DGHFC1<<CCFFCGCHHHECC<C@GFEC@1CF@<CHHE00<CGE@C1<<@10/<1<DCC?E<<@CEHHFHEHECCE<@@G@C<CG<FC</11<<<FHFFHFHEHCC1<<DHHHHHIHIHEE@<@FEJJJJJJJJJJJJJJJJJJJBJJJJJJJJJJJJJJJJJJJJJJJJJJJJJJJJJJJJBDJJJJJGJGJJJJJJCJJJJGJJJDJJCD0CHCHG<EC?IHIHHGHHHG@HFHEEHEHHHHHCFIGIHHHHHFFHHHIEHIIHHIIIIHGD<CG<1CCEIHHHIIIHHHHHIIHG?GC?HHHHHHIIHHHCHHHIHHIIHEHEEFIH
@HWI-D00477:958:H2H7GBCX3:1:1102:9887:3647 1:N:0:CCTAGGTCCTAGGT
AAATCCTTCGCTATTGGGTGAAAGATGCCTCTTCTTTGCATTTATTACGGCTTTTTCTTCACGAGTATTCTAATTGGAATAGTTTTATTACTACAAAAAAATCTATTTCGATTTTTTCAAAAACAAATCCAAGATTATTCTTGTTCCTATATAATTCTTATGCTTGTGAATACGAATCCATCTTACTTTTTCTCCGCAACCAATTTTCTCATTTACGATTAACATCTTCTGGGGTCTTTTTTGAGCGAATATATTTCTATGGAAAAATAAAACATCCTGTAGAAGAAGTCTTTGCTAATGATTTTCCGGCTATTCGACGGGTCTTCAAAGATCCTTTCATG
+
IIIIIIIIIIIIIIIIIIIIIIIIIIIIIIIIIIIIIIIIIIIIIIIIIIIIFHIIIIIIIIIIIIIIIIIIIIIIIHHIIIHIIIIIIIIIIIIIIIIHIHIIIIIIIIIIIIIIIIIIIIHIIIIIHFHIHIIIIJJJJJJJJJJJJJJJJJJJJJJJJJJJJJJJJJJJJJJJJJJJJJJJJJJJJJJJJJJJJJJJJIIIIIIIIIIIIIIIIIIIIIIIIIIIIIIIIIIIIIIIIIIIIIIIIIIIIIIIHIIIIIIIIIIIIIIIIIIIIIIIIIIIHGIIIIIIIIIIIIIIIIIIIIIIIIIIIIIIIIIIIIIIIIIIIIIIIIIIIIIII
@HWI-D00477:958:H2H7GBCX3:1:1102:10580:9481 1:N:0:CCTAGGTCCTAGGT
AAACTCTTCGTTACTGGGTAAAAGATGCTTCTTCTTTGCATTTATTACGGCTCTTTTTACACGAGTATCGTAATTGGAATAATCTTATTACTCCAAAAAAATCTATTTCGATTTTTTCAAAAACAAATCCAAGATTATTCTTGTTCCTATATAATTCTTATGCTTGTGAATACGAATCCATCTTACTTTTTCTCCGCAACCAATTTTCTCATTTACGATTAACATCTTCTGGGGTCTTTTTTGAGCGAATATATTTCTATGGAAAAATAAAACATCCTGTAGAAGAAGTCTTTGCTAATGATTTTCCGGCTATTCGACGGGTCTTCAAAGATCCTTTCATG
+
IIIIHHHHHHFHHIIHHEHHHGIIIIIIIIIIIIIIHIIIIIIIIIIIIHIIIIIIIIIIIIIHHHIIIIIHHIIHHHHGHHIHIIIIIIIIIIIIIHIIIIHIIIIIIIIIIIIIIIIIIIIIHIIIIHIIIIIIHIJJJJJJJJJJJJJJJJJJJJJJJJJJJJJJJJJJJJJJJJJJJJJJJJJJJJJJJJJJJJJJJJJJJJJJJJJJJIIIIIIIIIHHHIIHIIIIIIIGIIIIIIIHIHIIIIIIIIIIIIIIIIIIIIIIIIIIIIIIIIIIIIIIHHFIIIIIIIIIIHIIIIIIIIIIIIIHHIIIIIIIIIIIIIIIIIIIIIIIIIIII
@HWI-D00477:958:H2H7GBCX3:1:1102:9158:30037 1:N:0:CCTAGGTCCTAGGT
GGTTCTTCTTTTTCAAAACGAAATCCAAGATTATTCTTGTTCCTATATAATTCTTATGCTTGTGAATACGAATCCATCTTACTTTTTCTCCGCAACCAATTTTCTCATTTACGATTAACATCTTCTGGGGTCTTTTTTGAGCGAATATATTTCTATGGAAAAATAAAACATCCTGTAGAAGAAGTCTTTGCTAATGATTTTCCGGCTATTCGACGGGTCTTCAAAGATCCTTTCATG
+
DDDDCIHIIIIIIIIIIHIIIIIIIIIIIIIIIIJJJJJJJJJJJJJJJJJJJJJJJJJJJJJJJJJJJJJJJJJJJJJJJJJJJJJJJJJJJJJJJJJJJJJJJJJJJJJJJJJJJJJJJJJJJJJJJJJJJJJJJJJJJJJJJJJJJJJJJJJJJJJJJJJJJJJJJJJJJJJJJJJJJJJJJJJJJJJJJJJJJJJJJJJJJJJJJJJJJJJJJJJJJJJJJJJJJJJJJJJJJ
@HWI-D00477:958:H2H7GBCX3:1:1102:12007:48620 1:N:0:CCTAGGTCCTAGGT
AAATCCTTCGCTATTGGGTGAAAGATGCCTCTTCTTTGCATTTATTACGGCTTTTTCTTCACGAGTATTCTAATTGGAATAGTTTTATTACTACAAAAAAATCTATTTCGATTTTTTCAAAAACAAATCCAAGATTATTCTTGTTCCTATATAATTCTTATGCTTGTGAATACGAATCCATCTTACTTTTTCTCCGCAACCAATTTTCTCATTTACGATTAACATCTTCTGGGGTCTTTTTTGAGCGAATATATTTCTATGGAAAAATAAAACATCCTGTAGAAGAAGTCTTTGCTAATGATTTTCCGGCTATTCGACGGGTCTTCAAAGATCCTTTCATG
+
FHEH@1D@EH=<00<<CG@GHHI?CGHHFE?@EH?GHHIHIIE<CHGHEECECGHE1FHHFH1<FHCGH?ECHHG@FHEGGHHHIHFHGHHHC@HHHIHHCH?DHIIIIGHHIIIEH?F/<@GEHHHIEGHHHHEHHIJDJJJJJJJJJJJJJJJJHFJJJJHJJJJHJHJJJJJJJJ1JJJJJJJJJJJJJJHF@JJ@JE?IIHGF@C@EHHGCE/HGF?H@EEHHEIHEF1HGEGHHHC??FHEHHHG?GHIIIHHHFIHHHHIIHIHGCC<?EHHCHGHHEHD<HHHIHHEHHHHEH?EHCHCCCC1EHIHECDHCIIHHEF<FC1CC<11HIHHFHH
@HWI-D00477:958:H2H7GBCX3:1:1102:21012:64018 1:N:0:CCTAGGTCCTAGGT
AAACTCTTCGCTACTGGGTAAAAGATGCCTCTTCTTTGCATTTATTACGGCTTTTTCTTCACGAGTATTCTAATTGGAATAGTTTTATTACTACAAAAAAATCTATTTCGATTTTTTCAAAAACAAATCCAAGATTATTCTTGTTCCTATATAATTCTTATGCTTGTGAATACGAATCCATCTTACTTTTTCTCCGCAACCAATTTTCTCATTTACGATTAACATCTTCTGGGGTCTTTTTTGAGCGAATATATTTCTATGGAAAAATAAAACATCCTGTAGAAGAAGTCTTTGCTAATGATTTTCCGGCTATTCGACGGGTCTTCAAAGATCCTTTCATG
+
GEH?1DCF?HGH</<GH@CEHGCHHEC11<1C1FHCC<CGE?EC?EHGHH?C<FH?@F?GCHIHIHHEHEHH?@?GEFDEHHF?ECECHHCEFCGEEHHHCG0DHE@EEC/DF?C<-<DHEHGHEHF/<@CH@@..?.DCEFJJJD1G;JJJJIJJDEFJJ2CJIJJJJJHJE4BE1>1+JIJJJJEJJJJ;JJAAJEJFFCECHHGGD/?F@HHGD0FFD<0<F<CG0ECF?HECIIHEHHFHCEHIIHHE@H?IIHGHGEHIIIIIHEHEFIIIHIHHHHIHHC<GCFG?HIIHHEFEHHDHDHIGIIFHHDHGCDHGHHHHHG@CF?FCHEC?FHIIH
@HWI-D00477:958:H2H7GBCX3:1:1102:6224:77382 1:N:0:CCTAGGTCCTAGGT
AAATCCTTCGCTATTGGGTGAAAGATGCCTCTTCTTTGCATTTATTACGGCTTTTTCTTCACGAGTATTCTAATTGGAATAGTTTTATTACTACAAAAAAATCTATTTCGATTTTTTCAAAAACAAATCCAAGATTATTCTTGTTCCTATATAATTCTTATGCTTGTGAATACGAATCCATCTTACTTTTTCTCCGCAACCAATTTTCTCATTTACGATTAACATCTTCTGGGGTCTTTTTTGAGCGAATATATTTCTATGGAAAAATAAAACATCCTGTAGAAGAAGTCTTTGCTAATGATTTTCCGGCTATTCGACGGGTCTTCAAAGATCCTTTCATG
+
IIIIIIIIIIIIIIIIIIIIIIIIIIIIIIIIIIIIIIIIIIIIIIIIHHIIIGHIIIIIIIIIIIIIIIIHIIIIFGHIIHHIIIIIIIIIIIIIIHIIIIHHIIIIIIIHGIIIIIIIIIIIIIIIHHHIFHIIIIJJJJJJJJJJJJJJJJJJJJJJJJJJJJJJJJJJJJJJJJJJJJJJJJJJJJJJJJJJJJJJJJIIIIIHIIIIIIIIIIIIIIIIIIIIIIIHIIIIIIIIIIIIIIIIIIIIIIIIIIIIIIIIIIIHIIIIIIIIIIIIIIIIIHFIIIIIIIIIIIIIIIIIIIIIIIIIIIIIIIIIIIIIIIIIIIIIIIIIIIIII
@HWI-D00477:958:H2H7GBCX3:1:1102:1757:81975 1:N:0:CCTAGGTCCTAGGT
AAATCCTTCGCTATTGGGTGAAAGATGCCTCTTCTTTGCATTTATTACGGCTTTTTCTTCACGAGTATTCTAATTGGAATAGTTTTATTACTACAAAAAAATCTATTTCGATTTTTTCAAAAACAAATCCAAGATTATTCTTGTTCCTATATAATTCTTATGCTTGTGAATACGAATCCATCTTACTTTTTCTCCGCAACCAATTTTCTCATTTACGATTAACATCTTCTGGGGTCTTTTTTGAGCGAATATATTTCTATGGAAAAATAAAACATCCTGTAGAAGAAGTCTTTGCTAATGATTTTCCGGCTATTCGACGGGTCTTCAAAGATCCTTTCATG
+
IIIIIIIIIIIIIIIIIIIIIIIIIIIIIHIIIIIIIIHIIIIIIIIIIIIIFHIIIIIIIIIIIIIIIIIIIIIIHHHHIIHIIIIIIIIIIIIIIIIIIHIIIIIIIIHIIIIIIIHIIIIIIIIIIIIEHHIIIJJJJJJJJJJJJJJJJJJJJJJJJJJJJJJJJJJJJJJJJJJJJJJJJJJJJJJJJJJHJJJJJECHFEHEIGIIHFHIIIIIHHECEIHHDGHEHEEIHHEECIHHHEIIIIHIIHIHIIHHIIIIIIIIIIIHIIGIIIIHGIHHGDHHIIIIIIIHIIIHIIHIIIIIIIIGHIHGHIIIHHHIIIIIIIIIIIIIHHHHH
@HWI-D00477:958:H2H7GBCX3:1:1103:9152:25943 1:N:0:CCTAGGTCCTAGGT
ATTGTAATTGGAATAGTCTTATTACTCCAAAGAAAGCCAGTTCCTCTTTTTCAAAAACAAATCCAAGATTATTCTTGTTCCTATATAATTCTTATGCTTGCGAATACGAATCCATCTTACTTTTTCTCCGCAACCAATTTTCTCATTTACGATTAACATCTTCTGGGGTCTTTTTTGAGCGAATATATTTCTATGGAAAAATAAAACATCCTGTAGAAGAAGTCTTTGCTAATGATTTTCCGGCTATTCGACGGGTCTTCAAAGATCCTTTCATG
+
DDDDDIIIIIICDGHEDHHIIIIIIIIIHIGHIIHIIHHHHFIIIIHIIIIIIIIIIHHHCHHEHIIGIIIIJJJJJJJJJJJJJJJJJJJJJJJJJJJJ%JJJJJJJJJJJJJJJJJJJJJJJJJJJJJJJJJJJJJJJJJJJJJJJJJJJJJJJJJJJJJJJJJJJJJJJJJJJJJJJJJJJJJJJJJJJJJJJJJJJJJJJJJJJJJJJJJJJJJJJJJJJJJJJJJJJJJJJJJJJJJJJJJJJJJIIIIIIIIIIIIIIIIIIIIIIIII
@HWI-D00477:958:H2H7GBCX3:1:1103:16541:41779 1:N:0:CCTAGGTCCTAGGT
AAATCCTTCGCTATTGGGTGAAAGATGCCTCTTCTTTGCATTTATTACGGCTTTTTCTTCACGAGTATTCTAATTGGAATAGTTTTATTACTACAAAAAAATCTATTTCGATTTTTTCAAAAACAAATCCAAGATTATTCTTGTTCCTATATAATTCTTATGCTTGTGAATACGAATCCATCTTACTTTTTCTCCGCAACCAATTTTCTCATTTACGATTAACATCTTCTGGGGTCTTTTTTGAGCGAATATATTTCTATGGAAAAATAAAACATCCTGTAGAAGAAGTCTTTGCTAATGATTTTCCGGCTATTCGACGGGTCTTCAAAGATCCTTTCATG
+
CFH<<G?HHH=C<01<<1<0D?<D1C<11DG1DDH?G@F@E@GC@1CC1</C<@EHE@GHHE10<DHEH1C<1<1<GF1F?1<11C@111<DC11<11D//1DF1<FHH0D0DHHE<@@HEEEHH/<F@/DGFHCH/JJJJJCJJEHJJJJJJJJB1JJJJHJJJJHHJJJJCJJJJJJJJJJJJJJJJJJJJ?J1CJJ1H?@@@D/?CG@</D</EH@?GD0C0<0E<@@D1D1</HECF/1@D11HEHHCC<D1G@F?@CHHHCHCFHED1C?EHHIHGCCF1<C1<<CCHHHGC<1<HF<HHCHF<1HHHE/EE/??HHHHHEGFCC<1CCG@F@F?C
@HWI-D00477:958:H2H7GBCX3:1:1103:4474:75256 1:N:0:CCTAGGTCCTAGGT
AAATCCTTCGCTATTGGGTGAAAGATGCCTCTTCTTTGCATTTATTACGGCTTTTTCTTCACGAGTATTCTAATTGGAATAGTTTTATTACTACAAAAAAATCTATTTCGATTTTTTCAAAAACAAATCCAAGATTATTCTTGTTCCTATATAATTCTTATGCTTGTGAATACGAATCCATCTTACTTTTTCTCCGCAACCAATTTTCTCATTTACGATTAACATCTTCTGGGGTCTTTTTTGAGCGAATATATTTCTATGGAAAAATAAAACATCCTGTAGAAGAAGTCTTTGCTAATGATTTTCCGGCTATTCGACGGGTCTTCAAAGATCCTTTCATG
+
IIIIIIIIIIIIIHIIIIIIIIGIHIIIIIIIIIIIIIIIIIIIIIIIIIIIIGHIIIIIIIIIIIIIIIIIIIIIIHIIIIIIIIIIIIIIIIIIIIIIIIIIIIIIIHHIIIIIIIIIIIIIIIIIGIIIIIIIIHJJJJJJJJJJJJJJJJJJJJJJJJJJJJJJJJJJJJJJJJJJJJJJJJJJJJJJJJJJJJJJJJHHIIGIIHIIIIHHIIHIIIIIHIIIIIIIHIIIIIIIIIIIIIIIIIIIIIIIIIIIIIIIIIIIIIIIIIIIIIIIIIIIIHGIIIIIIIIIIIIIIIIIIIIIIIIIIIIHIIIIHIIIIIIIIHIIIIIIIIIII
@HWI-D00477:958:H2H7GBCX3:1:1103:8414:96598 1:N:0:CCTGGGTCCTAGGT
AAATCCTTCGCTACTGGGTGAAAGATGCCTCTTCTTTGCATTTATTACGGCTTTTTCTTCACGAGTATTCTAATTGGAATAGTTTTATTACTACAAAAAAATCTATTTCGATTTTTTCAAAAACAAATCCAAGATTATTCTTGTTCCTATATAATTCTTATGCTTGTGAATACGAATCCATCTTACTTTTTCTCCGCAACCAATTTTCTCATTTACGATTAACATCTTCTGGGGTCTTTTTTGAGCGAATATATTTCTATGGAAAAATAAAACATCCTGTAGAAGAAGTCTTTGCTAATGATTTTCCGGCTATTCGACGGGTCTTCAAAGATCCTTTCATG
+
II1<GHIIIIFHIIIIIHFHIHHIIIIHIIIGIHIIIGIIIIIIIIIIGHIIIIIIIIIIIIHIDHHIIGHIHIIIIIHHIHHHIHHIIIIIIHIIHHHIDHIIIHIGHGHHIIIIIEHIHIIHIHGHHGHEHIIIEJJJJJJJJJJJJJJJJJJJJJJJJJJJJJJJJJJJJJJJJJJJJJJJJJJJJJJJJJJJJJJJJJJJJJJJJJJJJJJJJJJJJJJJJJJJJJFGIIIIIHHHHHHGGIIIIIIIIIIHIHIIHIIIIIIIIIIIIIIIIIIIIHIHHGHIIIIIIIHIHIIIIHIHDHHIIIIIHGIIIIIIIIIIIIIIIIIIHHIIIIIII
@HWI-D00477:958:H2H7GBCX3:1:1104:1934:2399 1:N:0:CCTAGGTCCTAGGT
AAATCCTTCGCTATTGGGTGAAAGATGCCTCTTCTTTGCATTTATTACGGCTTTTTCTTCACGAGTATTCTAATTGGAATAGTTTTATTACTACAAAAAAATCTATTTCGATTTTTTCAAAAACAAATCCAAGATTATTCTTGTTCCTATATAATTCTTATGCTTGTGAATACGAATCCATCTTACTTTTTCTCCGCAACCAATTTTCTCATTTACGATTAACATCTTCTGGGGTCTTTTTTGAGCGAATATATTTCTATGGAAAAATAAAACATCCTGTAGAAGAAGTCTTTGCTAATGATTTTCCGGCTATTCGACGGGTCTTCAAAGATCCTTTCATG
+
IIIIIIIIIIIIIIIIIIIIIIIIIIIIIIIIIIIIIIIIIIIIIIIIIIIIFHIIIIIIIIIIIIIIIIIIHIIIHHIIIIIIIIIIIIIIIIIGIIIHIIIIIIIIIIGIIIIIIIIIIIIIIIIIIHHFHHIHIIJJJJJJJJJJJJJJJJJJJJJJJJJJJJJJJJJJJJJJJJJJJJJJJJJJJJJJJJJJJJJJJIIIIIIIIIIIIIIIIIIIIIHIIIIIIIIIHIIIIIIIIIIIIGIIIIIIIIIIIIIIIIIIIIIIIIIIIIIIIIIIIIIIIIHIIIIIIIIIIIIIIIIIIIIIIIIIIIIIIIIIIIIIIIIIIIIIIIIIIIIII
@HWI-D00477:958:H2H7GBCX3:1:1104:13658:16700 1:N:0:CCTAGGTCCTAGGT
AAATCCTTCGCTATTGGGTGAAAGATGCCTCTTCTTTGCGTTTATTACGGCTTTTTCTTCACGAGTATTCTAATTGGAATAGTTTTATTACTACAAAAAAATCTATTTCGATTTTTCAAAAACAAATCCAAGATTATTCTTGTTCCTATATAATTCTTATGCTTGTGAATACGAATCCATCTTACTTTTTCTCCGCAACCAATTTTCTCATTTACGATTAACATCTTCTGGGGTCTTTTTTGAGCGAATATATTTCTATGGAAAAATAAAACATCCTGTAGAAGAAGTCTTTGCTAATGATTTTCCGGCTATTCGACGGGTCTTCAAAGATCCTTTCATG
+
HHIICCGIHHHHDHHFH?CECGEEGGEEECG1FH<CHHGIH@CEHEHHIIID?ECCHIE@<CCHHHHHIIIHEHH1GCFHHHFFFHIHHHGHHIIHIIIIIHIIGIFHIIGHHHIHHIIIIIIHHIIICHIIIIIIIJJJJJJJJJJJJJJJJJJJJJJJJJJJJJJJJJJJJJJJJJJJJJJJJJJJJJJJJJJJJJJJJJJJJJJJJIIHIHHIIHHHHFEEHHHEHCG?HHEGHHEHGIHHHHHIHFEHIIIIHIIHHGIIIIIIIIIHHHIIHHHGIHHEECEEGHEEEGFHHHIIIHHHDGIIHHEECHHIIHIIIIHHIIIIHHHEEIHFIHHH
@HWI-D00477:958:H2H7GBCX3:1:1104:12956:37199 1:N:0:CCTAGGTCCTAGGT
AAATCCTTCGCTATTGGGTGAAAGATGCCTCTTCTTTGCATTTATTACGGCTTTTTCTTCACGAGTATTCTAATTGGAATAGTTTTATTACTACAAAAAAATCTATTTCGATTTTTTCAAAAACAAATCCAAGATTATTCTTGTTCCTATATAATTCTTATGCTTGTGAATACGAATCCATCTTACTTTTTCTCCGCAACCAATTTTCTCATTTACGATTAACATCTTCTGGGGTCTTTTTTGAGCGAATATATTTCTATGGAAAAATAAAACATCCTGTAGAAGAAGTCTTTGCTAATGATTTTCCGGCTATTCGACGGGTCTTCAAAGATCCTTTCATG
+
EFHHHEHHHIHIECH??CHHHEHHHHCCGHIHIHHEHHHIHHHHHHHIHIIIFEEHHHIIIIIIDIIHHIHHEHIGCGHHEGGHHHIIGIIHHIIHEHEDDEHHIIIIIIGIIIHIIIHIIIIIIHIIIGIIHIIIEJJJJJJJJJJJJJJJJJJJJJJJJJJJJJJJJJJJJJJJJJJJJJJJJJJJJJJJJJJJJJJJJHHIHHEIIIHHHHHGIIIHHHHEGHHEHHDIIIIGGIIIIHHIHFHHHIIIIHIIIIHIHIIHHGIHHHIIHEEEEIHHHIIHHGHHHHIIIGIIIIIIIGIHIHIIIHIIIIIIHHIIIIIIHHGIIIHHIIIIIIIHH
@HWI-D00477:958:H2H7GBCX3:1:1104:1675:58107 1:N:0:CCTAGGTCCTAGGT
GGTTCTTCTTTTTCAAAACGAAATCCAAGATTATTCTTGTTCCTATATAATTCTTATGCTTGTGAATACGAATCCATCTTACTTTTTCTCCGCAACCAATTTTCTCATTTACGATTAACATCTTCTGGGGTCTTTTTTGAGCGAATATATTTCTATGGAAAAATAAAACATCCTGTAGAAGAAGTCTTTGCTAATGATTTTCCGGCTATTCGACGGGTCTTCAAAGATCCTTTCATG
+
00DD@111<F1D1<D11<DH0D0111<<1FGE<1IJJGJJJJJJFJ<A>4JJJJJCJJJJJJJJGJJJJJB4JJJJJFGJJFH4JJJ52IIB??HJJF4JJJJJJJGJJJ4JJDJJGHJ4JJJJJJAJIHJJJJJJJJJJJJJJJJJJ@JJJJJJJ4F?@HJJJJJJJJJJJJJJJJDGJG4BG4IJJGGJHJ4JFIJJJHDEJGJJJJEJJJ@JEGJJG4IJDJJJCJDIJHJJJJ
@HWI-D00477:958:H2H7GBCX3:1:1104:16113:63111 1:N:0:CCTAGGTCCTAGGT
AAACTCTTCGCTACTGGGTAAAAGATGCCCCCTCTTTGCATTTATTACGATTCTTTCTTCACGAGTATTCTAATTGGAATAGTTTTATTACTACAAAAAAATCTATTTCGATTTTTTCAAAAACAAATCCAAGATTATTCTTGTTCCTATATAATTCTTATGCTTGTGAATACGAATCCATCTTACTTTTTCTCCGCAACCAATTTTCTCATTTACGATTAACATCTTCTGGGGTCTTTTTTGAGCGAATATATTTCTATGGAAAAATAAAACATCCTGTAGAAGAAGTCTTTGCTAATGATTTTCCGGCTATTCGACGGGTCTTCAAAGATCCTTTCATG
+
HHHIHIIIEHE@HIIFHHHHCHEC?H?FHHH<HDC1<CHHCFEHHIGHH?E1<DCHHEFHFHFHHHEHHIIIGIHC@FGHEHIH1CCEEHHHEHHEHHF<?HGHHEIIIH?FEEHHICHFHHIHHHHIIEEG@GEHI@JJJJJJJJJJJJJJJJJJJJJJJJJJJJJJJJJJJJJJJJJJJJJJJJJJJJJJJJJJJJJJJHHIIIIIIHIHIHHHIHIIHHFIHIIIHHIIHIIHIHHHHHIHEIHIIHIIIIIHIIIIHIIHIIIIIIHIHIHIIIHIIIIHH@CIIGIHIIIIIIIIIHIHHIIIIIIGIIIHIIIIHIHHHHEHHHIIIIIIIIHII
@HWI-D00477:958:H2H7GBCX3:1:1104:6886:70403 1:N:0:CCTAGGTCCTAGGT
AAACCCTTCGCTATTGGGTGAAAGATCCCTCTTCTTTGCATTTATTACGGCTTTTTCTTCACGAGTATTCTAATTGGAATAGTTTTATTACTACAAAAAAATCTATTTCGATTTTTTCAAAAACAAATCCAAGATTATTCTTGTTCCTATATAATTCTTATGCTTGTGAATACGAATCCATCTTACTTTTTCTCCGCAACCAATTTTCTCATTTACGATTAACATCTTCTGGGGTCTTTTTTGAGCGAATATATTTCTATGGAAAAATAAAACATCCTGTAGAAGAAGTCTTTGCTAATGATTTTCCGGCTATTCGACGGGTCTTCAAAGATCCTTTCATG
+
IHIIIIIIIIIIIIIIIIIIIIIIIIIIIIIIIIIIIIIIIIHIIIIIIIIIIDHHIIIIIHHIHIIIIIIIIIIHIHHHIIHGIIIIHIIHIIIIIIIIIIIIIIIIHIIIIIHIIIIIIIIIIIHIIIIIHHIIIIJJJJJJJJJJJJJJJJJJJJJJJJJJJJJJJJJJJJJJJJJJJJJJJJJJJJJJJJJJJJJJJJIIIIHHIIIIIIIIIIIIIHIIIIIIIIIHIIIIIIIIIIIIIIIIIIIIIIHIIIIIIIIIIIIIIIIIIIIIIIIIIIIIIHHIIIIIIIIIIIIIIHIIIIIIIIIIIIIIIIIIIIIIIIIIIIIHHIIIIIIII
@HWI-D00477:958:H2H7GBCX3:1:1104:14818:78269 1:N:0:CCTAGGGCCTAGGT
AAATCCTTCGCTATTGGGTGAAAGATGCCTCTTCTTTGCATTTATTACGGCTTTTTCTTCACGAGTATTCTAATTGGAATAGTTTTATTACTACAAAAAAATCTATTTCGATTTTTTCAAAAACAAATCCAAGATTATTCTTGTTCCTATATAATTCTTATGCTTGTGAATACGAATCCATCTTACTTTTTCTCCGCAACCAATTTTCTCATTTACGATTAACATCTTCTGGGGTCTTTTTTGAGCGAATATATTTCTATGGAAAAATAAAACATCCTGTAGAAGAAGTCTTTGCTAATGATTTTCCGGCTATTCGACGGGTCTTCAAAGATCCTTCCATG
+
HIIHIIIIIIIGIHHIIHIIGIIIIIHIIIIHIIIIGIHIIIIIGHIIHIIIIIDHHIIIIIIIIIIGIIIIHHIHHHHHHHIIIIGHIIIIEFGC?GHIGHIIIIIIIHEHHHIIIEFHHIEEHGHH/CEHEHHHIGJJJJJJJJJJJJJJJJJJJJJJJJJJJJJJJJJJJJJJJJJJJJJJJJJJJJJJJJJJJJJJJJJIIIIIIIIIIIIIIIIIIIIIIIIIIIIIIIIIIIIIIIIIIIIIIIIIIIIIIIIIIIIIIIIIIIIIIIIIIIIIIIIIIHFIIIIIIIIIIIIIIIIIIIIIHIIIIIIIIIIIIIIIIIIIIIIIIIIIIIIII
@HWI-D00477:958:H2H7GBCX3:1:1104:18680:83059 1:N:0:CCTAGGTCCTAGGT
AAATCCTTCGCTATTGGGTGAAAGATGCCTCTTCTTTGCATTTATTACGGCTTTTTCTTCACGAGTATTCTAATTGGAATAGTTTTATTACTACAAAAAAATCTATTTCGATTTTTTCAAAAACAAATCCAAGATTATTCTTGTTCCTATATAATTCTTATGCTTGTGAATACGAATCCATCTTACTTTTTCTCCGCAACCAATTTTCTCATTTACGATTAACATCTTCTGGGGTCTTTTTTGAGCGAATATATTTCTATGGAAAAATAAAACATCCTGTAGAAGAAGTCTTTGCTAATGATTTTCCGGCTATTCGACGGGTCTTCAAAGATCCTTTCATG
+
IIIIIIIIIIIIIIIIIIIIIIIIHIIIIIIIIIIIIIHHIIIIIIIIHIIIFHIIIIIIIIIIIIIIIIIIIIIIHHHHIHIIIIIIIIIIIIIIIHIHIIIIIIIIIHHIIIIIIIGEHHHIIIIII?GEFHIIIIJJJJJJJJJJJJJJJJJJJJJJJJJJJJJJJJJJJJJJJJJJJJJJJJJJJJJJJJJJJJJJJIIIIIIIIIIIIIIIIIHIIHIHHIHHIIIIIIIIIIIGIIIIHIIIIIIIIIIIHHIHIIIHIIIIIIIIIIIIIIIIIIIIHHDIIIIIIIIIIIIIIIIIIIIIIIIIIIIIIIIIIIIIIIIIIIIIIIIIIIIII
@HWI-D00477:958:H2H7GBCX3:1:1104:18468:94237 1:N:0:CCTAGGTCCTAGGT
AAATCCTTCGCTATTGGGTGAAAGATGCCTCTTCTTTGCATTTATTACGGCTTTTTCTTCACGAGTATTCTAATTGGAATAGTTTTATTACTACAAAAAAATCTATTTCGATTTTTTCAAAAACAAATCCAAGATTATTCTTGTTCCTATATAATTCTTATGCTTGTGAATACGAATCCATCTTACTTTTTCTCCGCAACCAATTTTCTCATTTACGATTAACATCTTCTGGGGTCTTTTTTGAGCGAATATATTTCTATGGAAAAATAAAACATCCTGTAGAAGAAGTCTTTGCTAATGATTTTCCGGCTATTCGACGGGTCTTCAAAGATCCTTTCATG
+
IIIIIIHIIGIIIIIIIIIIIIIIHIHIIIIIIIIIIIIIIIIIIIIIHHIHCHHIIIIIIIIIIIIIIIIIIIIHHCHHIHHHHIFHIIGHIIHGCC@C<HHIHIIIIE?GHHIIIIIIHHIIEEEHHECGEEHIIIJJJJJJJJJJJJJJJJJJJJJJJJJJJJJJJJJJJJJJJJJJJJJJJJJJJJJJJJJJJJJJJIIIIIIIIIIIIIIIIIIIIIIIIIIIIIIIHIIIIIIIIIIIIIIIIIIIIIIIHIIIIIIIIIIIIIIIIIIIIIIHIIIIIHFIIIIIIIIHIIIIIIIIIIIIIHIIIIIIIIIIIHIIIIIIIIIIIIIIHIIII
@HWI-D00477:958:H2H7GBCX3:1:1104:17709:100438 1:N:0:CCTAGGTCCTAGGT
AAATCCTTCGCTATTGGGTGAAAGATGCCTCTTCTTTGCATTTATTACGGCTTTTTCTTCACGAGTATTCTAATTGGAATAGTTTTATTACTACAAAAAAATCTATTTCGATTTTTTCAAAAACAAATCCAAGATTATTCTTGTTCCTATATAATTCTTATGCTTGTGAATACGAATCCATCTTACTTTTTCTCCGCAACCAATTTTCTCATTTACGATTAACATCTTCTGGGGTCTTTTTTGAGCGAATATATTTCTATGGAAAAATAAAACATCCTGTAGAAGAAGTCTTTGCTAATGATTTTCCGGCTATTCGACGGGTCTTCAAAGATCCTTTCATG
+
IIIHIIHIIIIHHHHIIIIIIIIIIIIIHIHIIGIIIIIIIIIIIIIIHIIIEGHIHIIHIIIIIIIIIIIIIIIHIHIIIIHHIIIIHIIIIIIHIIHIIIIIIIIIIGIIIIIIIHHHIHHIIIIIHEHIIIIIIIJJJJJJJJJJJJJJJJJJJJJJJJJJJJJJJJJJJJJJJJJJJJJJJJJJJJJJJJJJJJJJJIIIIIIIIIIIIIIIIIIIIIHHFHIHIGIIIIIHHIIHIIIIHIIHIIIIIIIHFIIIIIIIIIIIIIIIIIIIIIIIIIIIHHHIIIIHIIIIIIIHIIIIIIIIGIIIIIIHHIIIIIIIIIIIIIIIGIIIIIIII
@HWI-D00477:958:H2H7GBCX3:1:1105:14204:9293 1:N:0:CCTAGGTCCTAGGT
AAACTCTTCGCTATTGGGTAAAAGATGCCTCTTCTTTGCATTTATTACGATTCTTTCTCAACGAGTATTGTAATTGGAATAGTTTTATTACTACAAAAAAATCTATTTCGATTTTTTCAAAAACAAATCCAAGATTATTCTTGTTCCTATATAATTCTTATGCTTGTGAATACGAATCCATCTTACTTTTTCTCCGCAACCAATTTTCTCATTTACGATTAACATCTTCTGGGGTCTTTTTTGAGCGAATATATTTCTATGGAAAAATAAAACATCCTGTAGAAGAAGTCTTTGCTAATGATTTTCCGGCTATTCGACGGGTCTTCAAAGATCCTTTCATG
+
FHHIG@GHC?HICEHG1FCD1DCFECGH@E11<<CFHEHH?HHGHFH1DGH@E@GHHHIH<GEED0FC1DFGHHHGCGHHEGHHHIIIIHHIHGEC@CGCHHIHEHIF1GHHHC?<?HHH?GEE1DHF11CE11<D<JJJJJJJJIJJJJJJJHJJJJJJJFJJJHJJJJJJJB?IJJJJJJJJJJJFJEJJJIJJJJJJJJJJJJJJJJJJJJIJJJJJIJJJJJJJHJJGEEEHHIHHHDF0HC<F@CFHCHC1@@D1@??GIIIHHGHEHHFHEHIHH?IGE<?FC<EHHEHCF@GHHHHHHHHHHHHIHCCGD?@FF@GHHHHEGC@EEFIHHGCC@
@HWI-D00477:958:H2H7GBCX3:1:1105:16180:35452 1:N:0:CCTAGGTCCTAGGT
AAATCCTTCGCTATTGGGTGAAAGATGCCTCTTCTTTGCATTTATTACGGCTTTTTCTTCACGAGTATTCTAATTGGAATAGTTTTATTACTACAAAAAAATCTATTTCGATTTTTTCAAAAACAAATCCAAGATTATTCTTGTTCCTATATAATTCTTATGCTTGTGAATACGAATCCATCTTACTTTTTCTCCGCAACCAATTTTCTCATTTACGATTAACATCTTCTGGGGTCTTTTTTGAGCGAATATATTTCTATGGAAAAATAAAACATCCTGTAGAAGAAGTCTTTGCTAATGATTTTCCGGCTATTCGACGGGTCTTCAAAGATCCTTTCATG
+
IHIHIIIHIHGHIHIIIIIHIIIIIIIHIIIHHHHIGIIHHIIIIIIIIIIHFHHHEHIIIIIIIIIIIIIIIIIIIHHIHHHIIHIHIIIIIIIIIGIHIIIIIIGIGHFHIIHHIHIIIIIIIIIIIHIIIFHIHIJJJJJJJJJJJJJJJJJJJJJJJJJJJJJJJJJJJJJJJJJJJJJJJJJJJJJJJJJJJJJJJIGIIIIIIIIIIIIIIHIIIIIIIIIIIIIIIIIIIIIIIIIIIIIIIIIIIIIIIIIIIIIIIIIIIIIIIIIIIIIIIIIIIHGIIIIIIIIIIIIIIIIIIIIIIIIIIIIIIIIIIIIIIIIIIIIIIIIIIIIII
@HWI-D00477:958:H2H7GBCX3:1:1105:3535:38801 1:N:0:CCTAGGTCCTAGGT
AAACTCTTCGCTATTGGGTAAAAGATGCCTCTTCTTTGCATTTATTACGGCTTTTTCTTCACGAGTATTCTAATTGGAATAGTTTTATTACTACAAAAAAATCTATTTCGATTTTTTCAAAAACAAATCCAAGATTATTCTTGTTCCTATATAATTCTTATGCTTGTGAATACGAATCCATCTTACTTTTTCTCCGCAACCAATTTTCTCATTTACGATTAACATCTTCTGGGGTCTTTTTTGAGCGAATATATTTCTATGGAAAAATAAAACATCCTGTAGAAGAAGTCTTTGCTAATGATTTTCCGGCTATTCGACGGGTCTTCAAAGATCCTTTCATG
+
IIIGHHIIIIIHIIIIIIIIHIIIIIIHHIIIIIIIIIIHIIIGHIHIIIHGHCGHHFHHHIIIIIHHIHHHIIIIIFHHIICHHIIIIIHHIIIIIHHIIIHHIIIHIEHHIIIIIGEHHIHIIHIIHEHIIIIIIJJJJJJJJJJJJJJJJJJJJJJJJJJJJJJJJJJJJJJJJJJJJJJJJJJJJJJJJJJJJJJJJJHHIIIHHHHHIIIIIHGHGGHHHIIIIIIIIIIIIIIIIIHHGIHIIIIIIIIIIIIIIIIIIIIIIIIIIIIIIIIIIIIIHFIIIIIIIIIIIIIIIHIIIIIIIIIIIIIIIIIIIIIIIIIIIHIIIIIIIIIII
@HWI-D00477:958:H2H7GBCX3:1:1105:8163:38208 1:N:0:CCTAGGTCCTAGGT
AAATCCTTCGCTATTGGGTGAAAGATGCCTCTTCTTTGCATTTATTACGGCTTTTTCTTCACGAGTATTCTAATTGGAATAGTTTTATTACTACAAAAAAATCTATTTCGATTTTTTCAAAAACAAATCCAAGATTATTCTTGTTCCTATATAATTCTTATGCTTGTGAATACGAATCCATCTTACTTTTTCTCCGCAACCAATTTTCTCATTTACGATTAACATCTTCTGGGGTCTTTTTTGAGCGAATATATTTCTATGGAAAAATAAAACATCCTGTAGAAGAAGTCTTTGCTAATGATTTTCCGGCTATTCGACGGGTCTTCAAAGATCCTTTCATG
+
IIIIHIIIIIGIIIIIIIIIIIIIIIIIIIIIIIIIIIIIIIIHIIIIIIIIEHIIIIIIIIIIIIIIIIIIIIIIIHHHIHHIIIIIIIIIIIIIGHIHIIHIIIIIIIIIIIIIIIIIIIIIIIIIIIIIIIIIIJJJJJJJJJJJJJJJJJJJJJJJJJJJJJJJJJJJJJJJJJJJJJJJJJJJJJJJJJJJJJJJJIIIIIIIIIIIIIIIIIIIIIIIIIIIIIIIIIIIIIIIIIIIIIIIIIIIIIIIIIIIIHIIIIIIIIIIIIIIIIIIIIIIHHIIIIIIIIIIIIIIIIIIIHIIIIIIIIIIIIIIIIIIIIIIIIIIIIIIIIIII
@HWI-D00477:958:H2H7GBCX3:1:1105:10519:50814 1:N:0:CCTAGGTCCTAGGT
AAATCCTTCGCTATTGGGTGAAAGATGCCTCTTCTTTGCATTTATTACGGCTTTTTCTTCACGAGTATTCTAATTGGAATAGTTTTATTACTACAAAAAAATCTATTTCGATTTTTTCAAAAACAAATCCAAGATTATTCTTGTTCCTATATAATTCTTATGCTTGTGAATACGAATCCATCTTACTTTTTCTCCGCAACCAATTTTCTCATTTACGATTAACATCTTCTGGGGTCTTTTTTGAGCGAATATATTTCTATGGAAAAATAAAACATCCTGTAGAAGAAGTCTTTGCTAATGATTTTCCGGCTATTCGACGGGTCTTCAAAGATCCTTTCATG
+
EHGIGIHHGFHHIHH@G?C<@<1<DCFHHIGIIIIIIIIEHHFHHFHHHHHICHHHHIHGHHIHIIIIHHECCHH@1CCFGGHIGI<FHHGHHE?CC1</<FHHGHIHHCHHIHHHHHHIFHH/<C/FE@CEECEHH?JJJJJJJJJJJJJJJJJJJJJJJJJJJJJJJJJJJJJJJJJJJJJJJJJJJJJJJIGIIIHIHIIIIIIIIIIIIIIIHIIIIIIIIIIIIIIIGIIIIIIIIIIIIIIIIIIIIIIIIIIIHIIIIIIIIIIIIIIIIIIIIIIIIHGIIIIIIIIIIIIIIIIIIIIIIIIIIIIIIIIIIIIIIIIIIIIIIIIIIIIII
@HWI-D00477:958:H2H7GBCX3:1:1105:17649:57740 1:N:0:CCTAGGTCCTAGGT
AAATCCTTCGCTATTGGGTGAAAGATGCCTCTTCTTTGCATTTATTACGGCTTTTTCTTCACGAGTATTCTAATTGGAATAGTTTTATTACTACAAAAAAATCTATTTCGATTTTTTCAAAAACAAATCCAAGATTATTCTTGTTCCTATATAATTCTTATGCTTGTGAATACGAATCCATCTTACTTTTTCTCCGCAACCAATTTTCTCATTTACGATTAACATCTTCTGGGGTCTTTTTTGAGCGAATATATTTCTATGGAAAAATAAAACATCCTGTAGAAGAAGTCTTTGCTAATGATTTTCCGGCTATTCGACGGGTCTTCAAAGATCCTTTCATG
+
HIIIHHIGIIIIHIIHHIIIIIIIIIIGIIHIIIIIIIIGFIIIIIHHGHHIEHHIIIIGHIIFHHHHHGHHIHIHEHHEHHHEHIHIIIIHIIIGIHIIIEHIIHIIFHHIIIIIIIHIHHHIHHHIIFIHIIIGHHJJJJJJJJJJJJJJJJJJJJJJJJJJJJJJJJJJJJJJJJJJJJJJJJJJJJJJJJJJJJJJJIIIIIIIIIIIIIIIIIIIIHHIIIIIIIIIGIIIIIHHIIGIHIIIIIIIIIIIHIIIIIIIIIIIIIIIIIIIIIIIIIIIIHGIIGIIIIIIIIIIIIIIIIIIIIIIIIIIHIIIIIIIIIIIIIIIIIIIIIIII
@HWI-D00477:958:H2H7GBCX3:1:1105:18257:59265 1:N:0:CCTAGGTCCTAGGT
AAACCCTTCGCTATTGGGTGAAAGACGCCTCTTCTTTGCATTTATTACGACTCTTTCTTCACGAGTATTATAATTGGAATAGTTTTATTACTACAAAAAAATCTATTTCGATTTTTTCAAAAACAAATCCAAGATTATTCTTGTTCCTATATAATTCTTATGCTTGTGAATACGAATCCATCTTACTTTTTCTCCGCAACCAATTTTCTCATTTACGATTAACATCTTCTGGGGTCTTTTTTGAGCGAATATATTTCTATGGAAAAATAAAACATCCTGTAGAAGAAGTCTTTGCTAATGATTTTCCGGCTATTCGACGGGTCTTCAAAGATCCTTTCATG
+
IIIIIIIIIIIIIIIIIIIIIIIIIIHIIIIIIIIIIIIIIIHIIIIIIHIIHHIIIIIIIIHIHHIIIGIIIHIH@GGHIGHIIIHIIIIGIIIIIGHHHHHHIIIIIHFHIIIIIHIIGIIHIIIIHCHHHHHHHIJJJJJJJJJJJJJJJJJJJJJJJJJJJJJJJJJJJJJJJJJJJJJJJJJJJJJJJJJJJJJJJIIIIHGIIIHGIIIIGIIIHHIIIIIIHIIIHHHHIIIIIIIIIIIIIIIIIIIHIIIIIIIIIGIIIIIIIIIIHIIIIIIIHIHIIIIIIIIIIIIIIIIHIHIIIIIIIIIIIIIIIIIIGIIIIIIIIIIIIIIII
@HWI-D00477:958:H2H7GBCX3:1:1105:20832:70334 1:N:0:CCTAGGTCCTAGGT
AAATCTTGGTTCAAACCCTTCGCTACTGCGTGAAAGATCCCTCTTCTTTGCATTTATTACGGCTTTTTCTTCACGAGTATTCTAATTGGAATAGTTTTATTACTACAAAAAAATCTATTTCGATTTTTTCAAAAACAAATCCAAGATTATTCTTGTTCCTATATAATTCTTATGCTTGTGAATACGAATCCATCTTACTTTTTCTCCGCAACCAATTTTCTCATTTACGATTAACATCTTCTGGGGTCTTTTTTGAGCGAATATATTTCTATGGAAAAATAAAACATCCTGTAGAAGAAGTCTTTACTAATGATTTTCCGGCTATTCGACGGGTCTTCAAAGATCCTTTCATG
+
B@0D@HII?11<F@FEHE@<1EHII<GHHHCHG?<FH1<CGH1<CCEHHFHHGHHHCHHHHFHG?CFECGFEGCH0<CFHHEEHEG@@HCGEFH11<CECED?DFE@HEDF?EDGF?G1EEHHHHIIIH1CGEG10<<F?CGFEHHHGF@JJJJJJJJJD8JJJJJJJJIJJJJJJJJJJFJJJJJJJJJJJGJJJJJIJJJJJJJJJJFJJJJJJJJJJJJJJJJJJJHJJJJJJJJJJJJJJJJJJJJHHHCGIIGIIIHIIIHHIIHHGFEHIIIHIIIIHEG@HIHHFHHCC?@CIIIFHIIHIIHHHHHDHDE/HHEHHHCDFEIIGHIHHHHHIHHHHGIHHFIIII
@HWI-D00477:958:H2H7GBCX3:1:1106:2124:9758 1:N:0:CCTAGGTCCTAGGT
AAATCCTTCGCTATTGGGTGAAAGATGCCTCTTCTTTGCATTTATTACGGCTTTTTCTTCACGAGTATTCTAATTGGAATAGTTTTATTACTACAAAAAAATCTATTTCGATTTTTTCAAAAACAAATCCAAGATTATTCTTGTTCCTATATAATTCTTATGCTTGTGAATACGAATCCATCTTACTTTTTCTCCGCAACCAATTTTCTCATTTACGATTAACATCTTCTGGGGTCTTTTTTGAGCGAATATATTTCTATGGAAAAATAAAACATCCTGTAGAAGAAGTCTTTGCTAATGATTTTCCGGCTATTCGACGGGTCTTCAAAGATCCTTTCATG
+
IIIIIIIIIIIIIIIIIIIIIIIIIIIIIIIIIIIIIIIIIIIIIIIIIIIIIIIFHIIIIIIIIIIIIIIIIIIIHHIIIIHIIIIIIIIIIIIIIIIIIIIIIIIIIHIIIIIIIIIIIIIIIIIIIHHHIIIIIHJJJJJJJJJJJJJJJJJJJJJJJJJJJJJJJJJJJJJJJJJJJJJJJJJJJJJJJJJJJJJJJJJJIIIIIIIIIIIIIIIIIIIIIIIIIIIIIIIIIIIIIIIIIIIIIIIIIIIIIIIIIIIIIIIIIIIIIIIIHIIIIIIIIIHIIIIIIIIIIIIIIIIIIIIIIIIIIIIIIIIIIIIIIIIIIIIIIIIIIIIII
@HWI-D00477:958:H2H7GBCX3:1:1106:19208:36913 1:N:0:CCTAGGTCCTAGGT
AAATCCTTCGCTATTGGGTGAAAGATGCCTCTTCTTTGCATTTATTACGGCTTTTTCTTCACGAGTATTCTAATTGGAATAGTTTTATTACTACAAAAAAATCTATTTCGATTTTTTCAAAAACAAATCCAAGATTATTCTTGTTCCTATATAATTCTTATGCTTGTGAATACGAATCCATCTTACTTTTTCTCCGCAACCAATTTTCTCATTTACGATTAACATCTTCTGGGGTCTTTTTTGAGCGAATATATTTCTATGGAAAAATAAAACATCCTGTAGAAGAAGTCTTTGCTAATGATTTTCCGGCTATTCGACGGGTCTTCAAAGATCCTTTCATG
+
IIIFCHCHHIHIHHIIIIHHGHHHHEHIHHHIHHHIEEHHHHHIHIIHII<EHIDG?GHC@GHIIEGGHHHHIHI@@FHHH?CGHH@GHEHHHEHFHHHIGIGIIIHHHHHIIIIII@GHHEHHHIIII/FH?FEHHHJJJJJJJGJJJJJJJJJJJJJJJJJJJJJJJJJJJJJJJJJJJJJJJJJJJJJJJJJJJJJJJJJIIHIHIIIHIIIIIIIIIHHFIIIIIIIIIIIIIIIIIIIIHIIIIIIIIIIIIIIIIIIIIIIIIIIHIIIIIIIIIIIIIHGIIIIIHHH?IIIIIIIIIIIIIIIIIIIIIIIIIIIIIIIIIIHIIIIIIIIII
@HWI-D00477:958:H2H7GBCX3:1:1106:19730:62776 1:N:0:CCTAGGTCCTAGGT
AAACCCTTCGTTATTGGGTGAAAGATGCCTCTTCTTTGCATTTATTACGGCTTTTTCTTCACGAGTATTCTAATTGGAATAGTTTTATTACTACAAAAAAATCTATTTCGATCTTTTCAAAAACAAATCCAAGATTATTCTTGTTCCTATATAATTCTTATGCTTGTGAATACGAATCCATCTTACTTTTTCTCCGCAACCAATTTTCTCATTTACGATTAACATCTTCTGGGGTCTTTTTTGAGCGAATATATTTCTATGGAAAAATAAAACATCCTGTAGAAGAAGTCTTTGCTAATGATTTTCCGGCTATTCGACGGGTCTTCAAAGATCCTTTCATG
+
HI?1<G@CGHIEEFHEHEHIHHEHHHEFHH?EHH@F@GHEFHHIIHHFEEHC<DHIIHIIEGHHHGGHECHHCGHFFD<DFHGCHHIHIHIIHHHGHHHGHHHIHH?HGHIHHEGHIHHEHEHHIIIIIIIHHFHIIIJJJJJJJJJJJJJJJJJJJJJJJJJJJJJJJJJJJJJJJJJJJJJJJJJJJJJJJJJJJJJJJFGGHHHHIIIHHHFCHIEHHIHGIHHHGHEHEIHHIHHHHHFG=EHIHHEHEHHHHHHIIIIHHIHHHEHHHEHIHHHHEGFHHD<EEEHIHEHHEIHHHHHHHCC@FHIIIHHHHCFEIHHHHHEHIHIHHGHGHIIII
@HWI-D00477:958:H2H7GBCX3:1:1106:6624:98480 1:N:0:CCTAGGTCCTAGGT
AAATCCTTCGCTATTGGGTGAAAGATGCCTCTTCTTTGCATTTATTACGGCTTTTTCTTCACGAGTATTCTAATTGGAATAGTTTTATTACTACAAAAAAACCTATTTCGATTTTTTCAAAAACAAATCCAAGATTATTCTTGTTCCTATATAATTCTTATGCTTGTGAATACGAATCCATCTTACTTTTTCTCCGCAACCAATTTTCTCATTTACGATTAACATCTTCTGGGGTCTTTTTTGAGCGAATATATTTCTATGGAAAAATAAAACATCCTGTAGAAGAAGTCTTTGCTAATGATTTTCCGGCTATTCGACGGGTCTTCAAAGATCCTTTCATG
+
HIHHH?CH?ED=00FHF@EHHIIGIEHGHIHIHHE?GGCHIIIIIIIIIIIDCCHHIIHIGHHHHEEHHHIIIGEEHHHHIHHEIIHEHE1@FFHHHEHIIICHHHIHIEHHHFHFDHIHIIIIHIIHIIIHHIIIIJJJJJJJJJJJJJJJJJJJJJJJJJJJJJJJJJJJJJJJJJJJJJJJJJJJJJJJJJJJJJJJJGHIHHHHFGHF@GCHIHHHGFEIIHIIIHFHHHHHIIIIIHGEEEHIHIHHEIIHIIIHHHHEHGIIHIHHIHHHHIIIHIHIHFHIIEIHEGHIIIIIIIIIIIIHGHHHHDIIIIIIIHHGIHIFFIHHHHHHHCHHE
@HWI-D00477:958:H2H7GBCX3:1:1107:20684:25821 1:N:0:CCTAGGTCCTAGGT
AAACTCTTCGCGGTTGGGTAAAAGATGCTTCTTCTTTACATTTACTACGAGTCTTTCTCGCTGAATATTGTAATTGGAATAGTCTTATTATTCCAACGAAAGCTGGCTCCTCTTTTTCAAAAACAAATCCAAGATTATTCTTGTTCCTATATAATTCTTATGCTTGTGAATACGAATCCATCTTACTTTTTCTCCGCAACCAATTTTCTCATTTACGATTAGCATCTTCTGGGGTCTTTTTTGAGCGAATATATTTCTATGGAAAAATAAAACATCCTGTAGAAGAAGTCTTTGCTAATGATTTTCCGGCTATTCGACGGGTCTTCAAAGATCCTTTCATG
+
HH1DEGHHIHHDH/CEHH@CFH1CGHHHIHH@C1DCEHHIIIEHEHHHGEE<FHHHHGHHHH@HCDHEEHHHIIHF1<DFFFCHHHHCHHFF@FHHHEH=E<CFGCGCGHHIEHHEEGHHHHHHEEHIIIHHIIIGHFJDJIJJJJJJJJJJJJJJJJJJJJJJJJJJJJJJJJJJJJIGJJIJJJJJJJJJHJJJJJJJHJJJJJJJJJJJJJJJJJJJJJJJEFIHHHHGHFC=IHHH@E1IIIHHHC@GHEC?HEHHHGCHCHF@EG?EGIH?HHHH@?HEGCDCGHHHHHH@FHHEHEHIIIIIHHIHGHIHHGHHEHHHEHHHHCHCFHIIIHE@I
@HWI-D00477:958:H2H7GBCX3:1:1107:17956:29516 1:N:0:CCTAGGTCCTAGGT
AAACCCTTCGCTATTGGGTGAAAGATGCCTCTTCTTTGCATTTATTACGGCTTTTTCTTCACTAGTATTCTAATTGGAATAGTTTTATTACTACAAAAAAATCTATTTCGATTTTTTCAAAAACAAATCCAAGATTATTCTTGTTCCTATATAATTCTTATGCTTGTGAATACGAATCCATCTTACTTTTTCTCCGCAACCAATTTTCTCATTTACGATTAACATCTTCTGGGGTCTTTTTTGAGCGAATATATTTCTATGGAAAAATAAAACATCCTGTAGAAGAAGTCTTTGCTAATGATTTTCCGGCTATTCGACGGGTCTTCAAAGATCCTTTCATG
+
IIIIIIIHHHHHIHIHIHIIIIIIIIIIIIIIIIIIIIIHIIIIIIIIHIIIHIIIHIIIIIIIHIIIIIIIIIIIIIHGHHGHIIIIIIIIIIIIIIGIIIIIIIIIIIIIIIIIIIIIHIIIIIIIGHHIIHIIIJJJJJJJJJJJJJJJJJJJJJJJJJJJJJJJJJJJJJJJJJJJJJJJJJJJJJJJJJJJJJJJJJJJJJJJJJJJJJJJJJJJJJJJJJJHIIIIIIIHIIIIIHIIIIIIIIHIIIHIIIIIIIIIIIIIIIIIHIHIGIIIIIIIHHIIHIIIIIIIIIIIIHIIIIIIIHIHHHIIIIIIIIIIIIIIHHIIIIIIHIIII
@HWI-D00477:958:H2H7GBCX3:1:1107:5800:37052 1:N:0:CCTAGGTCCTAGGT
GGAAATCTTGGTTCAAATCCTTCGCTATTGGGTGAAAGATGCCTCTTCTTTGCATTTATTACGGCTTTTTCTTCACGAGTATTCTAATTGGAATAGTTTTATTACTACAAAAAAATCTATTTCGATTTTTTCAAAAACAAATCCAAGATTATTCTTGTTCCTATATAATTCTTATGCTTGTGAATACGAATCCATCTTACTTTTTCTCCGCAACCAATTTTCTCATTTACGATTAACATCTTCTGGGGTCTTTTTTGAGCGAATATATTTCTATGGAAAAATAAAACATCCTGTAGAAGAAGTCTTTGCTAATGATTTTCCGGCTATTCGACGGGTCTTCAAAGATCCTCTCATG
+
CDDCDHHHIFHHIIIEDGHHIIIIIIIIIIIIIIIIIIIHIIIIIIIHHIIIIIHIIIIIHHIHIIIIIIHIIHIIGIIIHHHHIIIHIHIHHHHHEHIIHDHHIIHHHIIIIHIHIIIIIIIIIIIIIIIHHIIIHIIGIIHCGHGIIIIIJJJJJJJJJJJJJJJJJJJJJJJJJJJJJJJJJJJJJJJJJJJJJJJJJJJJJJJJJJJJJJJJJJJJJJJJJJJJJJJJJJJJJJJJJJJJJJJJJJHHIIHHIIIIIIIIIIIHHHIIIIIIIIIIIHIIIIIIHIIIIIHHIHHHFIIHIIIIIIIIIIIIIIIIIGIIHIIIIIIIHHIIIIIIIIIHIIHHIIIIIII
@HWI-D00477:958:H2H7GBCX3:1:1107:8025:73616 1:N:0:CCTAGGTCCTAGGT
AAATCCTTCGCTATTGGGTGAAAGATGCCTCTTCTTTGCATTTATTACGGCTTTTTCTTCACGAGTATTCTAATTGGAATAGTTTTATTACTACAAAAAAATCTATTTCGATTTTTTCAAAAACAAATCCAAGATTATTCTTGTTCCTATATAATTCTTATGCTTGTGAATACGAATCCATCTTACTTTTTCTCCGCAACCAATTTTCTCATTTACGATTAACATCTTCTGGGGTCTTTTTTGAGCGAATATATTTCTATGGAAAAATAAAACATCCTGTAGAAGAAGACTTTGCTAATGATTTTCCGGCTATTCGACGGGTCTTCAAAGATCCTTTCATG
+
IIIIIIIIIIIIIIIIIIIHIIIIIIIIIIIIIIIIIIIIIIIIIIIIIIIICHIIIHIIIIIIIIIIIIIIIIIIIGGHHHIIIIIIIIIIIIIIIIIHIIIIIIIIIGIIIIIIIIIIIIIIIIIIIHIHIIIIIIJJJJJJJJJJJJJJJJJJJJJJJJJJJJJJJJJJJJJJJJJJJJJJJJJJJJJJJJJJJJJJJIIIIIIIHIIIIIIGIIIIIIIIIIIIIIIIIIHIIIIIHIIIIIIIIIIIIIIIIIIIIIIIIIIIIIIIIIIIIIIIIIIIHHDIHIIIIIIIIIIIIIIIIIIIIIIIIIIIIIIIIIIIIIIIIIIIIIIIIIIII
@HWI-D00477:958:H2H7GBCX3:1:1107:6784:84337 1:N:0:CCTAGGTCCTAGGT
AAATCCTTCGCTACTGGGTGAAAGATGCCTCTTCTTTGCATTTACTACGACTCTATCTTCACAAGTATTCTAATTGGAATAGTTTTATTACTACAAAAAAATCTATTTCGATTTTTTCAAAAACAAATCCAAGATTATTCTTGTTCCTATATAATTCTTATGCTTGTGAATACGAATCCATCTTACTTTTTCTCCGCAACCAATTTTCTCATTTACGATTAACATCTTCTGGGGTCTTTTTTGAGCGAATATATTTCTATGGAAAAATAAAACATCCTGTAGAAGAAGTCTTTGCTAATGATTTTCCGGCTATTCGACGGGTCTTCAAAGATCCTTTCATG
+
IIIIIIIIIIIIIIIIIIIIIIIIIIIIIIIIIIIIIIHIIIIIIIIIIHIIGHHIIIIIIIIIIIIIIIIIIIIIHHHHIIHIIIIIIIIIIIIHHHIIIIIIIIIIIIHIIIIIIIIIHIIIIIIIIIIIIIIIIJJJJJJJJJJJJJJJJJJJJJJJJJJJJJJJJJJJJJJJJJJJJJJJJJJJJJJJJJJJJJJJJIIIIIIIIHIIIIIIIIIIHIIIIIIIIIIIIIIIIIIIIIIIIIIIIIIIIIIIIIIIIIIIIIIIIIIIIIIIIIIIIIIIHHIIIIIIIIIIIIIIIIIIIIIIIIIIIIIIIIIIIIIIIIIIIIIIIIIIIIIII
@HWI-D00477:958:H2H7GBCX3:1:1108:21046:69523 1:N:0:CCTAGGTCCTAGGT
AAACCCTTCGCTATTGGGTGAAAGATCCCTCTTCTTTGCATTTATTACGGCTTTCTCTTCACGAGTATTCTAATTGGAATAGTTTTATTACTACAAAAAAATCTATTTCGATTTTTTCAAAAACAAATCCAAGATTATTCTTGTTCCTATATAATTCTTATGCTTGTGAATACGAATCCATCTTACTTTTTCTCCGCAACCAATTTTCTCATTTACGATTAACATCTTCTGGGGTCTTTTTTGAGCGAATATATTTCTATGGAAAAATAAAACATCCCGTAGAAGAAGTCTTTGCTAATGATTTTCCGGCTATTCGACGGGTCTTCAAAGATCCTTTCATG
+
IIHHHHGEHHIIHHHHIHIIHHHIGHEHHIEHEFFEHFIIIHHEHHIHHIIIIHCGGHHHGHHGHFHIIFHHHEHIFHHHHIIEHIHHHHHIHHHIFHIGHIIIIGIIGHHIIIHHIHHHIIIHIFIIIIIHHIIIGEJJJJJJJJJJJJJJJJJJJJJJJJJJJJJJJJJJJJJJJJJJJJJJJJJJJJJJJJJJJJJJJJJJJJJJJJJJJJJJJJJJJJJJJIIIIIIHIIIHIIIIIIIIIIIIIIIIIHIIIIIIIIIIIIIIIIIIIIIIIIIIIIIHIIHHIIIIIIIIIIIHIIIHIIIHIIIIIIIIIIIIIIIIIIIIHIIIIIIIIIIIH
@HWI-D00477:958:H2H7GBCX3:1:1108:20236:76512 1:N:0:CCTAGGTCCTAGGT
AAATCCTTCGCTATTGGGTGAAAGATGCCTCTTCTTTGCATTTATTACGGCTTTTTCTTCACGAGTATTCTAATTGGAATAGTTTTATTACTACAAAAAAATCTATTTCGATTTTTTCAAAAACAAATCCAAGATTATTCTTGTTCCTATATAATTCTTATGCTTGTGAATACGAATCCATCTTACTTTTTCTCCGCAACCAATTTTCTCATTTACGATTAACATCTTCTGGGGTCTTTTTTGAGCGAATATATTTCTATGGAAAAATAAAACATCCTGTAGAAGAAGTCTTTGCTAATGATTTTCCGGCTATTCGACGGGTCTTCAAAGATCCTTTCATG
+
IIIIIIIIIIIIIIIIIIIIIIIIIIIHIIIIIIIIIIHIIIIIIIIIHHIIFHIIIIIIIIIIIIIIIIIIIIIHHHIHIIIIIIIIIIIIIHIIIIIIIIIIIIIIIIIIIIIIIHHHIIIHHIIIGHHHFHHHIJJJJJJJJJJJJJJJJJJJJJJJJJJJJJJJJJJJJJJJJJJJJJJJJJJJJJJJJJJJJJJJJHHIIIIIIIIIIIIIIIIIHHIIIIIIIIIIIIIIIIIIIIIIHGIIIIIIIIIIIIIIIIIIIIIIIIIIIIIIIIIIIIIIIHIIIIIIIIIIIIIIIIIIIIIIIIIIIIIIIIIIIIIIIIIIIIIIHIIIIIIII
@HWI-D00477:958:H2H7GBCX3:1:1108:13234:91119 1:N:0:CCTAGGTCCTAGGT
AAATCCTTCGCTATTGGGTGAAAGATGCCTCTTCTTTGCATTTATTACGGCTTTTTCTTCACGAGTATTCTAATTGGAATAGTTTTATTACTACAAAAAAATCTATTTCGATTTTTTCAAAAACAAATCCAAGATTATTCTTGTTCCTATATAATTCTTATGCTTGTGAATACGAATCCATCTTACTTTTTCTCCGCAACCAATTTTCTCATTTACGATTAACATCTTCTGGGGTCTTTTTTGAGCGAATATATTTCTATGGAAAAATAAAACATCCTGTAGAAGAAGTCTTTGCTAATGATTTTCCGGCTATTCGACGGGTCTTCAAAGATCCTTTCATG
+
HIIGC@CFF@E0@CGHCGHIIGHIEEGC@CG@@H@HCCCEGFCCE<<GHHHD<GEHHHH?1C@GDEHHFHHHFEF??CHHHIFE1DGHHHHGHIIGEEHD<HHH0GEH@CEGHCECHHC<<GHEHGHHCEGE/C@FE/JJJJJJJIJJJJJJJJJJFJJJJJJJJJJJJJJJJJJJJJJJJJJJJJJJJJJJJJJJFJJJJCHHIHIIIIHIIIIIIIIHHIIIIIIGIIIIHIIHIHIIGIIHHIIIIHHHEIIIIIIIHIHIIHIIHHIHHGIIHHIIIHHHG@EHHHHHIIIIIHHHIHDHHDIIIIIIIIHHGHHHIHHHGHHEEE@HEIHIGHHHF
@HWI-D00477:958:H2H7GBCX3:1:1109:14931:20517 1:N:0:CCTAGGTCCTAGGT
ATCTGGAAATCTTGGTTCAAATCCTTCGCTATTGGGTGAAAGATCCCTCCTCTTTGCATTTATTACGGCTTTTTCTTCACGAGTATTCTAATTGGAATAGTTTTATTACTACAAAAAAATCTATTTCGATTTTTTCAAAAACAAATCCAAGATTATTCTTGTTCCTATATAATTCTTATGCTTGTGAATACGAATCCATCTTACTTTTTCTCCGCAACCAATTTTCTCATTTACGATTAACATCTTCTGGGGTCTTTTTTGAGCGAATATATTTCTATGGAAAAATAAAACATCCTGTAGAAGAAGTCTTTGCTAATGATTTTCCGGCTATTCGACGGGTCTTCAAAGATCCTTTCATG
+
DDDDBIFHIIIIIIHFHHHIHIEHHIIIIIIIIIIIIHIIIIIIHIIIIIIIIIIIIIIIIIIIIIIHIIIIIIEHIHIIIIIIIIIHIHIIIIGHHHHHCCGHHIIIIIIIIIIIIHIIIIIIIIIHFHIIIIIHHIIIIIGHHIHIHHIIIHHIJJJJJJJJJJJJJJJJJJJJJJJJJJJJJJJJJJJJJJJJJJJJJJJJJJJJJJJJJJJJJJJJJJJJJJJJJJJJJJJJJJJJJJJJJJJJJJHIIIIIIIIIIIHIIIIIIIIIIHHHHHHIIIIIIIIIIIIIIIIIIIIIIIIHGIIIIIIIIIIIIIIIIIIIIIIIIIIIIIIIIIIIIIIIIHIIIIIIIIIIIII
@HWI-D00477:958:H2H7GBCX3:1:1109:11621:23562 1:N:0:CCTAGGTCCTAGGT
AAATCCTTCGCTATTGGGTGAAAGATGCCTCTTCTTTGCATTTATTACGGCTTTTTCTTCACGAGTATTCTAATTGGAATAGTTTTATTACTACAAAAAAATCTATTTCGATTTTTTCAAAAACAAATCCAAGATTATTCTTGTTCCTATATAATTCTTATGCTTGTGAATACGAATCCATCTTACTTTTTCTCCGCAACCAATTTTCTCATTTACGATTAACATCTTCTGGGGTCTTTTTTGAGCGAATATATTTCTATGGAAAAATAAAACATCCTGTAGAAGAAGTCTTTGCTAATGATTTTCCGGCTATTCGACGGGTCTTCAAAGATCCTTTCATG
+
IIIIIIIIIIIIIIIIIIIIIIIIIIIIIIIIIIIIIIIIIIIIIIIIHHIIIGHIIIIIIIIIIIIIIIIIIIIIHHIHIHHIIIIIIIIIIIIIIIIIIIIIIIIIIIIIIIIIIIHIIIIIIIIIIIIIIHIIIIJJJJJJJJJJJJJJJJJJJJJJJJJJJJJJJJJJJJJJJJJJJJJJJJJJJJJJJJJJJJJJJJIIIIIIIIIIIIIIIIIIIIIIIIIIIIIIIIIIIIIIIIIIIIIIIIIIIIIIIIIIIIIIIIIIIIIIIIIIIIIIIIIIIIHIIIIIIIIIIIIIIIIIIIIIIIIIIIIIIIIIIIIIIIIIIIIIIIIIIIIII
@HWI-D00477:958:H2H7GBCX3:1:1109:2411:24071 1:N:0:CCTAGGTCCTAGGT
AAATCCTTCGCTATTGGGTGAAAGATGCCTCTTCTTTGCATTTATTACGGCTTTTTCTTCACGAGTATTCTAATTGGAATAGTTTTATTACTACAAAAAAATCTATTTCGATTTTTTCAAAAACAAATCCAAGATTATTCTTGTTCCTATATAATTCTTATGCTTGTGAATACAAATCCATCTTACTTTTTCTCCGCAACCAATTTTCTCATTTACGATTAACATCTTCTGGGGTCTTTTTTGAGCGAATATATTTCTATGGAAAAATAAAACATCCTGTAGAAGAAGTCTTTGCTAATGATTTTCCGGCTATTCGACGGGTCTTCAAAGATCCTTTCATG
+
IIIIIIIIIIIIIIIHHIIIIIIIHIIIIIIIIIIIIIHIIIIIIIIIIIIIIHIIIIIIIIIIIIIIIIIIIIIHHHHHIHHHIIIIIIIIIIIIIIIHIIIIIIIIIIGIIIIIIHHIIIIIIIHIGHHIIIHIIHJJJJJJJJJJJJJJJJJJJJJJJJJJJJJJJJJJJJJJJJJJJJJJJJJJJJJJJJJJJJJJJIIIIIIIIIIIIIIIIIHIIIIIIIIIIIIIHGHIIIIIIIIIIIIIIIIIIIIIIIIIIIIIIIIIIIIIIIIIIIIIIIIIIHHIIIIIIIIIIIIHIIIIIIIIIIIIIIIIIIIIIIIIIIIIIIIIIIIIIIIII
@HWI-D00477:958:H2H7GBCX3:1:1109:1678:68764 1:N:0:CCTAGGTCCTAGGT
AAATCCTTCGCTATTGGGTGAAAGATGCCTCTTCTTTGCATTTATTACGGCTTTTTCTTCACGAGTATTCTAATTGGAATAGTTTTATTACTACAAAAAAATCTATTTCGATTTTTTCAAAAACAAATCCAAGATTATTCTTGTTCCTATATAATTCTTATGCTTGTGAATACGAATCCATCTTACTTTTTCTCCGCAACCAATTTTCTCATTTACGATTAACATCTTCTGGGGTCTTTTTTGAGCGAATATATTTCTATGGAAAAATAAAACATCCTGTAGAAGAAGTCTTTGCTAATGATTTTCCGGCTATTCGACGGGCCTTCAAAGATCCTTTCATG
+
1<DFEHIIIIIE0<G?HHFHHH?GEEHEHHIHEHGHHI@HHHEFGHFEE0EHCCFGHHHEHII@HGGEEHE@HECEEEHGEF<GHHHIHIGIIEEHEHHHIECCCEHHHIHIIIIFHHIIHIHHHHIHHHHEHHHHHIJJJJJJJJJJJJJJJJJJJJJJJJJJJJJJJJJJJJJJJJJJJJJJJJJJJJJJJJJJJJJJJIHEHHIHHFCEHG@EECHFGDC@GFCCHEEHEHG@DIIIIHHCG@HFHHFHHIGIHIIIGHHIIIIHIIHHHHHEIHHFFC@HGGFHFEIHHFHFIIIHHIDHHGIHHEHEEHHHIIHHHEHGHHEHGHHHHHHHGHGIH
@HWI-D00477:958:H2H7GBCX3:1:1109:20797:79577 1:N:0:CCTAGGTCCTAGGT
ACGGCTTTTTCTTCACGAGTATTCTAATTGGAATAGTTTTATTACTACAAAAAAATCTATTTCGATTTTTTCAAAAACAAATCCAAGATTATTCTTGTTCCTATATAATTCTTATGCTTGTGAATACGTATCCATCTTACTTTTTCTCCGCAACCAATTCTCTCATTTACGATTAACATCTTCTGGGGTCTTTTTTGAGCGAATATATTTCTATGGAAAAATAAAACATCCTGTAGAAGAAGTCTTTGCTAATGATTTTCCGGCTATTCGACGGGTCTTCAAAGATCCTTTCATG
+
DDDDDIIIIIIIIIIIIIIIIIIHHIIIIIIGHIIIHIIIIIIIIIIIIHIIIIIIIIIIIIIIHIIIIIIHHIIIIIIIIIHHIIIIIIIIJJJJJJJJJJJJJJJJJJJJJJJJJJJJJJJJJJJJJJJJJJJJJJJJJJJJJJJJJJJJJJJJJJJJJJJJJJJJJJJJJJJJJJJJJJJJJJJJJJJJJJJJJJJJJJJJJJJJJJJJJJJJJJJJJJJJJJJJJJJJJJJJJJJJJJJJJJJJJJIIIIIIIIIIIIIIIIIIIIIIIIIIIHIIIIIIIIIIIIIIIII
@HWI-D00477:958:H2H7GBCX3:1:1109:9090:92415 1:N:0:CCTAGGTCCTAGGT
AAATCCTTCGCTATTGGGTGAAAGATGCCTCTTCTTTGCATTTATTACGGCTTTTTCTTCACGAGTATTCTAATTGGAATAGTTTTATTACTACAAAAAAATCTATTTCGATTTTTTCAAAAACAAATCCAAGATTATTCTTGTTCCTATATAATTCTTATGCTTGTGAATACGAATCCATCTTACTTTTTCTCCGCAACCAATTTTCTCATTTACGATTAACATCTTCTGGGGTCTTTTTTGAGCGAATATATTTCTATGGAAAAATAAAACATCCTGTAGAAGAAGTCTTTGCTAATGATTTTCCGGCTATTCGACGGGTCTTCAAAGATCCTTTCATG
+
HHHHHHHHHHIIHCHEHIEHIIGHHEIHIIIIIIHICHIEHHIIFHHHHIHGHEDHHHHHHHIHH@HHIHIIIIIF?CFHHHHEHHHIIIIIIIGIHIIDCHFHHHHHF0CGHIHIIHHHCHHIIHIII?FH@FGFHIJJJJJJJJJJJJJJJEJJJJJJJJJJJJJJJJJJJJJJJJJJJJJJJJJJJJJG2HJJJJJJJJJFCHFF@ECIHE@HE@@FC@?HEEEGFHHD<D1EHEEG1CC<GECC@@F@F<@H@HHD<CHIIEIHF<1<@@?G<<<<1C@D<<<1F<@EC@?HGCEHC<C/CEC<<11C@//0</GD1HC<111CHD1D1<1HFHG@?
@HWI-D00477:958:H2H7GBCX3:1:1109:3546:92800 1:N:0:CCTAGGTCCTAGGT
AAATCCTTCGCTATTGGGTGAAAGATGCCTCTTCTTTGCATTTATTACGGCTTTTTCTTCACGAGTATTCTAATTGGAATAGTTTTATTACTACAAAAAAATCTATTTCGATTTTTTCAAAAACAAATCCAAGATTATTCTTGTTCCTATATAATTCTTATGCTTGTGAATACGAATCCATCTTACTTTTTCTCCGCAACCAATTTTCTCATTTACGATTAACATCTTCTGGGGTCTTTTTTGAGCGAATATATTTCTATGGAAAAATAAAACATCCTGTAGAAGAAGTCTTTGCTAATGATTTTCCGGCTATTCGACGGGTCTTCAAAGATCCTTTCATG
+
IIHIIIIHIIIIIIIIIIIIIIIIIIIIHIIIHIHIIIIIIIIIIIIIIIGIEHIIIIIIIIIIIIIIIIIIIIIIIHIIHIHHIIIIIIIIIIIIIIIIIHIIIIIIIIIIIIIIIIIIIIIIIIIIIIIIIIIHIIJJJJJJJJJJJJJJJJJJJJJJJJJJJJJJJJJJJJJJJJJJJJJJJJJJJJJJJJJJJJJJJ0HEHHF@<C0@HG<C<<0GCFE?FECHC@EIHGD0GIIIIHGHCEEGGCC@1CHFC@<1FG@IIIIHIIIIIIIIIIIIIIIIIHFIIIIIIIIIIIIIIIIIIIIIIIGIIIIIIIIIIIIIIIIIIIIIIIIIIIIII
@HWI-D00477:958:H2H7GBCX3:1:1109:3582:100461 1:N:0:CCTAGGTCCTAGGT
AAATCCTTCGCTATTGGGTGAAAGATGCCTCTTCTTTGCATTTATTACGGCTTTTTCTTCACGAGTATTCTAATTGGAATAGTTTTATTACTACAAAAAAATCTATTTCGATTTTTTCAAAAACAAATCCAAGATTATTCTTGTTCCTATATAATTCTTATGCTTGTGAATACGAATCCATCTTACTTTTTCTCCGCAACCAATTTTCTCATTTACGATTAACATCTTCTGGGGTCTTTTTTGAGCGAATATATTTCTATGGAAAAATAAAACATCCTGTAGAAGAAGTCTTTGCTAATGATTTTCCGGCTATTCGACGGGTCTTCAAAGATCCTTTCATG
+
IIHIIIIIIIIIIIIIIIIIIIIIIIIIIIIIHIIIIIIIIIIIIIIHIHIIEHIIIIIIIIIIIIIIIGIIIIIIIIIHHHHHIIIIIIIIIIIIIIIIIIHIIIIIIIHIIIIIIIIIIGIIIIIIHHIIIHHIHIJJJJJJJJJJJJJJJJJJJJJJJJJJJJJJJJJJJJJJJJJJJJJJJJJJJJJJJJJJJJJJJIIIIIIIIIIIIIIIIIIIIIIIIIIIIIIIIIIIIIIIIIIIIIIIIIIIIIIHIIIIIIIIIIIIIIIIIIIIIIIIIIIIHHFIIIIIIIIIIIIIIIIIIIIIIIIIIIIIIIIIIIIIIIIIIIIIIIIIIIIII
@HWI-D00477:958:H2H7GBCX3:1:1110:19050:38394 1:N:0:CCTAGGTCCTAGGT
AAACTCTTCGCTATTGGGTAAAAGATGCCTCTTCTTTGCATTTATTACGGCTTTTTCTTCACGAGTATTCTAATTGGAATAGTTTTATTACTACAAAAAAATCTATTTCGATTTTTTCAAAAACAAATCCAAGATTATTCTTGTTCCTATATAATTCTTATGCTTGTGAATACGAATCCATCTTACTTTTTCTCCGCAACCAATTTTCTCATTTACGATTAACATCTTCTGGGGTCTTTTTTGAGCGAATATATTTCTATGGAAAAATAAAACATCCTGTAGAAGAAGTCTTTGCTAATGATTTTCCGGCTATTCGACGGGTCTTCAAAGATCCTTTCATG
+
IIIIIIIIIIIIIIIIIIIIIIIIIIIIIIIIIIIIIIIIIIIIIIIIIIIIEHIIIIIIIIIIIIIIIIIIIIIIIHIIIIHIIIIIIIIIIIIIIIIIIIIIIIIIIIIIIIIIIIIIIIIIIIIIIIIIIIIIIJJJJJJJJJJJJJJJJJJJJJJJJJJJJJJJJJJJJJJJJJJJJJJJJJJJJJJJJJJJJJJJJIIIIHHIIIIIIIIIIIIIHHIIIIIIIIIIIIIIIIIIIIIIIIIIIIIIIIIIIIIIIIIIIIIIIIIIIIIIIIIIIIIIHGIIIIIHIIIIIIIIIIIIIIIIHIIIGIIIIIIIIIIIIIIIIIIIIIIIIIIII
@HWI-D00477:958:H2H7GBCX3:1:1110:14235:50906 1:N:0:CCTAGGTCCTAGGT
AAACCCTTCGTTACCGGGTGAAAGATGCCCCTTCTTTGCATTTATTACGGCTTTTTCTTCACGAGTATTCTAATTGGAATAGTTTTATTACTACAAAAAAATCTATTTCGATTTTTTCAAAGACAAATCCAAGATTATTCTTGTTCCTATATAATTCTTATGCTTGTGAATACGAATCCATCTTACTTTTTCTCCGCAACCAATTTTCTCATTTACGATTAACATCTTCTGGGGTCTTTTTTGAGCGAATATATTTCTATGGAAAAATAAAACATCCTGTAGAAGAAGTCTTTGCTAATGATTTTCCGGCTATTCGACGGGTCTTCAAAGATCCTTTCATG
+
IIIIIIIIIIIIIIIIIIIIIIIIIIIIIIIIIIIIIIIIIIIIIIIIIIIIIIIIHIIIIIIIIIIIIIIIIIIHHGHHIIHIIIIIIIIIIIIIIIIIHIIIIIIIIIIIIIIIIIIIIHHIIIIIHIHIIIIIIIJJJJJJJJJJJJJJJJJJJJJJJJJJJJJJJJJJJJJJJJJJJJJJJJJJJJJJJJJJJJJJJJJJJJJJJJJJJJJJJJJJJJJJJJJIIIIIIIIHIIIIIIIIIHIIIIIIIIIIIIIIIIIIIIIIIIIIIIIIIIIIIIIIIHDIIIIIIIIIIIIIIIIIIIIIIIIIIIIIIIIIIIIIIIIIIIIIIIIIIIIII
@HWI-D00477:958:H2H7GBCX3:1:1110:19200:70729 1:N:0:CCTAGGTCCTAGGT
ATTGGAATAGTTTTATTATTCCAAATAAATATATTTCTATTTTTTCAAAAAGTAATCCAAGATTATTCTTGTTCCTATATAATTCTTATGCTTGTGAATACGAATCCATCTTACTTTTTCTCCGCAACCAATTTTCTCATTTACGATTAACATCTTCTGGGGTCTTTTTTGAGCGAATATATTTCTATGGAAAAATAAAACATCCTGTAGAAGAAGTCTTTGCTAATGATTTTCCGGCTATTCGACGGGTCTTCAAAGATCCTTTCATG
+
DDDADD<FGGFHHHIIIIIIIIGIIIIHIIIHIHIIIIIHIHIIIIIIHIIHIIIIHHHHHIIGHHJJJJJJJJJJJJJJJJJJJJJJJJJJJJJJJJJJJJGJJJJJJJJJJJJJJJJJJJJJJJJJJJJJJJJJJJJJJJJJJJJJJJJJJJJJJJJJJJJJJJJJJJJJJJJJJJJJJJJJJJJJJJJJJJJJJJJJJJJJJJJJJJJJJJJJJJJJJJJJJJJJJJJJJJJJJJJJJJJJJJJJJJIHHHIIHHHIHEIIIIIII
@HWI-D00477:958:H2H7GBCX3:1:1111:1860:5905 1:N:0:CCTAGGTCCTAGGT
AAATCCTTCGCTATTGGGTGAAAGATGCCTCTTCTTTGCATTTATTACGGCTTTTTCTTCACGAGTATTCTAATTGGAATAGTTTTATTACTACAAAAAAATCTATTTCGATTTTTTCAGAAACAAATCCAAGATTATTCTTGTTCCTATATAATTCTTATGCTTGTGAATACGAATCCATCTTACTTTTTCTCCGCAACCAATTTTCTCATTTACGATTAACATCTTCTGGGGTCTTTTTTGAGCGAATATATTTCTATGGAAAAATAAAACATCCTGTAGAAGAAGTCTTTGCTAATGATTTTCCGGCTATTCGACGGGTCTTCAAAGATCCTTTCATG
+
IIIIIIIIIIIIIIIIIIIIIIIIIIIIIIIIIIIIIIIIIIIIIIIIIIIICHIIIIIIIIIIIIIIIIIIIIIIIHIIIIIIIIIIIIHIIIIIIIIIIIIIIIIHIIIHIIIIIIIIIIHIIIIIIHIIIIIIIHJJJJJJJJJJJJJJJJJJJJJJJJJJJJJJJJJJJJJJJJJ1JJJJJJJJJJJJJJJJJJJJJIIIIIIIIIIIIIIIIHIIIIIIIIIIIIIIIIHHIIIIIIIIIIIIIIIIIIIIIIIIIIIIIIIIIIIIIIIIIIIIIIIIIIHIIIIIIIIIIIIIIIIIIIIIIIIIIIIIIIIIIIIIIIIIIIIIIIIIIIIII
@HWI-D00477:958:H2H7GBCX3:1:1111:2783:31831 1:N:0:CCTAGGTCCTAGGT
AAATCCTTCGATGCTGGGTGAAAGATGTTTCTTCTTTGCATTTATTACGGCTTTTTCTTCACGAGTATTCTAATTGGAATAGTTTTATTACTACAAAAAAATCTATTTCGATTTTTTCAAAAACAAATCCAAGATTATTCTTGTTCCTATATAATTCTTATGCTTGTGAATACGAATCCATCTTACTTTTTCTCCGCAACCAATTTTCTCATTTACGATTAACATCTTCTGGGGTCTTTTTTGAGCGAATATATTTCTATGGAAAAATAAAACATCCTGTAGAAGAAGTCTTTGCTAATGATTTTCCGGCTATTCGACGGGTCTTCAAAGATCCTTTCATG
+
FEHIHIHIGIHHHIHHIGIIGCEHIHHIEEFHIHHIIHIIIIHGHHIIIIIICHHIIFI1GEE=EHEGHHHIHHHH@G@GHGGHEGFHCFHHCHHC@HHC/FEHHHHHHH?FHHHIGHIFHEHIHHEHHCCFHHHIHHJJJJJJJJJJJJJJJJJJJJJJJJJJJJJJJJJJJJJJJJJJJJJJJJJJJJJJJJJEJJJJJ@HGIHHHIHEGHF<HHHHHGF<0IHHGCHDFIIH=HHHGIH@EHGHHIIIIHHFFHGHGFHHEHHHHHFHHHHHIIIIIHHHHHEFFHHHHHHHHHIHHHIIIIIIIIIIIHHIIIHHHIIHIIIIHHHHGIIHHIIHFH
@HWI-D00477:958:H2H7GBCX3:1:1111:18159:63675 1:N:0:CCTAGGTCCTAGGT
AAATCCTTCGCTATTGGGTGAAAGATGCCTCTTCTTTGCATTTATTACGGCTTTTTCTTCACGAGTATTCTAATTGGAATAGTTTTATTACTACAAAAAAATCTATTTCGATTTTTTCAAAAACAAATCCAAGATTATTCTTGTTCCTATATAATTCTTATGCTTGTGAATACGAATCCATCTTACTTTTTCTCCGCAACCAATTTTCTCATTTACGATTAACATCTTCTGGGGTCTTTTTTGAGCGAATATATTTCTATGGAAAAATAAAACATCCTGTAGAAGAAGTCTTTGCTAATGATTTTCCGGCTATTCGACGGGTCTTCAAAGATCCTTTCATG
+
IIIIIIIIIIIIIIIIIIIIIIIIIIIIIIIIIIIIIIIIIIIIIIIIIHIIIFHIIIIIIIIIIIIIHIIIIIIHHHHHHHHIIIIIIIIIIIIIIIIIHIIIIIIIIHHIIIIIIHIIIIIIIIIIIGIIIIHIIIJJJJJJJJJJJJJJJJJJJJJJJJJJJJJJJJJJJJJJJJJJJJJJJJJJJJJJJJJJJJJJJJIIIIIIIIIIIIIIIIIIIIIIIIIIIIIIIIIIIIIIIIIIIHIIIIIIIIIIIIIIIIIIIIIIIIIIIIIIIIIIIIIIIIHIIHIIIIIIIIIIIIIIIIIIIIIIIIIIIIIIIIIIIIIIIIIIIIIIIIIII
@HWI-D00477:958:H2H7GBCX3:1:1111:2775:91426 1:N:0:CCTAGGTCCTAGGT
AAATCCTTCGCTATTGGGTGAAAGATGCCTCTTCTTTGCATTTATTACGGCTTTTTCTTCACGAGTATTCTAATTGGAATAGTTTTATTACTACAAAAAAATCTATTTCGATTTTTTCAAAAACAAATCCAAGATTATTCTTGTTCCTATATAATTCTTATGCTTGTGAATACGAATCCATCTTACTTTTTCTCCGCAACCAATTTTCTCATTTACGATTAACATCTTCTGGGGTCTTTTTTGAGCGAATATATTTCTATGGAAAAATAAAACATCCTGTAGAAGAAGTCTTTGCTAATGATTTTCCGGCTATTCGACGGGTCTTCAAAGATCCTTTCATG
+
1<<F1DH@<C@H=CH@CGHFHHHHI@H?@FECE1CCGHIIEEH<FFCFECC/<<DHEHH?EGCH?DHFHEGH@CC@ECEFGFCCHFHIHHHHIHEEHFHHDEEGCEFG@C@0<ECEDECEHHHHHHHHG@@EH@GHI@JHJJJJJDJJJJJJJJJJJJJJJHIJJJJJJJJJJJJJJJJHJJJJJJJJJJJJJJJJJGJJJ@HHCGHHEGC0FFEHG<0H?HHH@HHF@DIIHGEHIIHHC<HCHHHHHHEEHHH?HHEIHEEFHGCHG?GCEF1@H?IHEC@C@FFHHHEHHECCIIHFH@ECC?EEHIHHC<?GCHIIHHEHIHGGCEC@HHIHEHHHC
@HWI-D00477:958:H2H7GBCX3:1:1111:9168:99201 1:N:0:CCTAGGTCCTAGGT
AAACCCTTCGTTACCGGGTGAAAGATGCTTCTTATTTGCATTTATTGCGGTTCTTTCTTCATGAGTATTCTAATTGTAACAGTCTTATTATTACAAATAAATCTATTTCCATTTTTTCAAAAAGTAATCCGAGATTCTTTTTATTCCTATATAATTCTTATATATGTGAATACGAATCCATCTTCCTTTTTCTCCGTAACCAATCTTCTCATTTACGATTAACATCTTCTGGGGTCTTTTTTGAGCGAATATATTTCTATGGAAAAATAAAACATCCTGTAGAAGAAGTCTTTGCTAATGATTTTCCGGCTATTCGACGGGTCTTCAAAGATCCTTTCATG
+
IIIIIIIIIIHIIIIIIIIIFHIIHIIIIIIIIHIIIIIHIGIHIIIGIIHCHIIIHHIIIIIHIIIIIIHHHIIIHHHHIIIIIIHIIIIIHIIHHHIHHIIIIIIIIIIIIIIIIIIIHHIIIIIIIHGFHHIIIIJJJJJJJJJJJJJJJJJJJJJJJJJJJJJJJJJJJJJJJJJJJJJJJJJJJJJJJJJJJJJJIIIIIIIIHIIIIIIIIIIIIIIIIIIIIHIIIIIIIIIIIIHIIIIIIIIIIIIIIIIIIIIIIIIIIIIIIIIIIIIIIIIIIHGIIIIIIIIIIIIIIIIIIIIIHIIIIIIIIIIIIIHIIIIIIIIIIIIIIIIII
@HWI-D00477:958:H2H7GBCX3:1:1112:16083:9850 1:N:0:CCTAGGTCCTAGGT
AAACTCTTCGATACTGGGTAAAAGATGTCTCCTCTTTGCATTTATTACGATTCTTTCTCCACGAGTATTCTAATTGGAATAGTTTTATTACTACAAAAAAATCTATTTCGATTTTTTCAAAAACAAATCCAAGATTATTCTTGTTCCTATATAATTCTTATGCTTGTGAATACGAATCCATCTTACTTTTTCTCCGCAACCAATTTTCTCATTTACGATTAACATCTTCTGGGGTCTTTTTTGAGCGAATATATTTCTATGGAAAAATAAAACATCCTGTAGAAGAAGTCTTTGCTAATGATTTTCCGGCTATTCGACGGGTCTTCAAAGATCCTTTCATG
+
HIIIHIHIIIIIIIIIIIIIIIIIIHIIHIIIIHIIIIIIIIIHIIIIIIIIIIIIIIIIIHIIIIHIIIIIIIIIIHHHIIHHHIIIIIIIIIIIIIIIIIIIIIIIIIIIIIIIIIIIIIIIIIIIIIIIIIIIHJJJJJJJJJJJJJJJJJJJJJJJJJJJJJJJJJJJJJJJJJJJJJJJJJJJJJJJJJJJJJJJJJJJJJJJJJIIIIIIIIIIHHIIIIIIIIIIIIIIIIIIIIIIIIIIIIIIIIIIIIIIIIIIIHIHIIIIIIHIIIIIIIIIIHIIIIIIIIIIIIIIIIIIIIIIIIIIIIIIIIIIIIIIIIIIIIIIIIIIIIIII
@HWI-D00477:958:H2H7GBCX3:1:1112:16735:19982 1:N:0:CCTAGGTCCTAGGT
AAATCCTTCGCTATTGGGTGAAAGATGCCTCTTCTTTGCATTTATTACGGCTTTTTCTTCACGAGTATTCTAATTGGAATAGTTTTATTACTACAAAAAAATCTATTTCGATTTTTTCAAAAACAAATCCAAGATTATTCTTGTTCCTATATAATTCTTATGCTTGTGAATACGAATCCATCTTACTTTTTCTCCGCAACCAATTTTCTCATTTACGATTAACATCTTCTGGGGTCTTTTTTGAGCGAATATATTTCTATGGAAAAATAAAACATCCTGTAGAAGAAGTCTTTGCTAATGATTTTCCGGCTATTCGACGGGTCTTCAAAGATCCTTTCATG
+
CHHIHHHHGHHIIHHHEHHHHHFHHHIHIGIIIICHHHFHIIHIIHHCH@DHCCHHHIIHIHHHGICHHIIIIHHFHHIHHHHEEHHIIHGHIIHHHGHGHIIIHIIIHFEHIHHIIHFEHIHIIIIIIIHEGGHHHHJJJJJJJJJJJJJJJJJJJJJJJJJJJJJJJJJJJJJJJJJJJJJJJJJJJJJJJJJJJJJJJHFIIIIIIIIIIHHGIGIIHHHFHHHIIIIIIIHGIHIIIHIHIIIIIHIIIIIIIIIHHEIIIIIIIIIHHIHIHIIHHHFHHHDIIIIIIIIIIIIIIIIHIIIIHHHHIHDG<IIIIHHIIIIHIHHHHFIIIIIII
@HWI-D00477:958:H2H7GBCX3:1:1112:15639:32376 1:N:0:CCTAGGTCCTAGGT
CGCATCGCATGTAGACTGCGTACCTTTCCTTGATATCTAACATCTTCTGGGGTCTTTTTTGAGCGAATATATTTCTATGGAAAAATAAAACATCCTGTAGAAGAAGTCTTTGCTAATGATTTTCCGGCTATTCGACGGGTCTTCAAAGATCCTTTCATG
+
JJJJJJJJJJJJJJJJJJJJJJJJJJJJJJJJJJJJJJJJJJJJJJJJJJJJJJJJJJJJJJJJJJJJJJJJJJJJJJJJJJJJJJJJJJJJJJJJJJJJJJJJJJJJJJJJJJJJJJJJJJJJJJJJJJJJJJJJJJJJJJJJJJJJJJJJJJJJJJJ
@HWI-D00477:958:H2H7GBCX3:1:1112:15066:50318 1:N:0:CCTAGGTCCTAGGT
AAATCCTTCGCTATTGGGTGAAAGATGCCTCTTCTTTGCATTTATTACGGCTTTTTCTTCACGAGTATTCTAATTGGAATAGTTTTATTACTACAAAAAAATCTATTTCGATTTTTTCAAAAACAAATCCAAGATTATTCTTGTTCCTATATAATTCTTATGCTTGTGAATACGAATCCATCTTACTTTTTCTCCGCAACCAATTTTCTCATTTACGATTAACATCTTCTGGGGTCTTTTTTGAGCGAATATATTTCTATGGAAAAATAAAACATCCTGTAGAAGAAGTCTTTGCTAATGATTTTCCGGCTATTCGACGGGTCTTCAAAGATCCTTTCATG
+
HIHIH@HIHHIIHHIIIIIIIIIIGIIIIIIIIIIIIIHHIIIIIIHIHCHHHIIIHHIHIIIHIIIIIHHIHHIHHHHHHIIHIHHIHIIIIIIIIHHHIIHHHIIIIIHIIIIIIHIIIIIGIIHGG@HIHHHHHJJJJJJJJJJJJJJJJJJJJJJJJJJJJJJJJJJJJBJJJJJJJJJJJJJJJJJJJJJJJJJJJJJJJHIHIIIIIIIIIIIIHHIIHIIIIIIIIIIHIIIIIIIIIIIIIIIIIIIIIIIIIIIIIIIIIIIIIIIIIIIIIIIIHHIIIIIIIIIIIIIIIHIIIIIIIIIIIIIHIIIIIIIIIIIIIIIIIIIIIIIHI
@HWI-D00477:958:H2H7GBCX3:1:1112:19569:55293 1:N:0:CCTAGGTCCTAGGT
AAATCCTTCGCTATTGGGTGAAAGATGCCTCTTCTTTGCATTTATTACGGCTTTTTCTTCACGAGTATTCTAATTGGAATAGTTTTATTACTACAAAAAAATCTATTTCGATTTTTTCAAAAACAAATCCAAGATTATTCTTGTTCCTATATAATTCTTATGCTTGTGAATACGAATCCATCTTACTTTTTCTCCGCAACCAATTTTCTCATTTACGATTAACATCTTCTGGGGTCTTTTTTGAGCGAATATATTTCTATGGAAAAATAAAACATCCTGTAGAAGAAGTCTTTGCTAATGATTTTCCGGCTATTCGACGGGTCTTCAAAGATCCTTTCATG
+
IHIIIII?HEHHHIIIIIIIIIIIIIIIIIIIIIIIIIIIIIIIIIIIEHIHCGIIGIIIIIIIHIHIIIIIIIIHHGHIIHHIHIIIIHHIIIIIIIIHIIIIIIIIIIIIIIIHIIIIIHHIIIIHHHHIHIIIIJJJJJJJJJJJJJJJJJJJJJJJJJJJJJJJJJJJJJJJJJJJJJJJJJJJJJJJJJJJJJJJJHHIIIIIHHIIIIIIIIIIHHHCGIIIIIIIIIIIIIIIIIIHIIIIIIIIIIIIIIIIIIIIIIIIIIIIIIIIIIIIIIIIHHIIIIIIIIIIIIIIIIIIIIIIIIIIIIIIIIIIIIIIHIIIIIIIIHIIIIIHI
@HWI-D00477:958:H2H7GBCX3:1:1112:16833:63495 1:N:0:CCTAGGTCCTAGGT
AAGCCTTTCGCTATTGGGTGAAAGATGCCTCTTCTTTGCATTTATTACGGCTTTTTCTTCACGAGTATTCTGATTGGAATAGTTTTATTACTACAAAAAAATCTATTTCGATTTTTTCAAAAACAAATCCAAGATTATTCTTGTTCCTATATAATTCTTATGCTTGTGAATACGAATCCATCTTACTTTTTCTCCGCAACCAATTTTCTCATTTACGATTAACATCTTCTGGGGTCTTTTTTGAGCGAATATATTTCTATGGAAAAATAAAACATCCTGTAGAAGAAGTCTTTGCTAATGATTTTCCGGCTATTCGACGGGTCTTCAAAGATCCTTTCATG
+
HIIIIIIHIIIGIIIIIIIIHIHIIIIIIIIIIHIIIIIIIIIIIIHIIIIICGHIHIIIIIIIIIIIIIIIIIIIIHIHIIIHHHIGHFIIIHHIIIIIIIIIIIIIIIIIIIIIIIIIIIIIIIIIIIIIHHHHHHJJJJJJJJJJJJJJJJJJJJJJJJJJJJJJJJJJJJJJJJJJJJJJJJJJJJJJJJJJJJJJJEGIIIIIHIIIIIIIIIIIIHIIHIIIIIIIIIIIIIIIIIIHHHHIIIIIIIIIIIIIIIIIIIIHIIIIIIGIIIIIIIIIIHDIIIIIIIIIIIIIIHIIIIHIIIIIIIIIIIIIIIIIIIIIIIIIIIHIIIIII
@HWI-D00477:958:H2H7GBCX3:1:1112:11147:73928 1:N:0:CCTAGGTCCTAGGT
AAATCCTTCGCTATTGGGTGAAAGATGCCTCTTCTTTGCATTTATTACGGCTTTTTCTACACGAGTATTCTAATTGGAATAGTTTTATTACTACGAAAAAATCTATTTCGATTTTTTCAAAAACAAATCCAAGATTATTCTTGTTCCTATATAATTCTTATGCTTGTGAATACGAATCCATCTTACTTTTTCTCCGCAACCAATTTTCTCATTTACGATTAACATCTTCTGGGGTCTTTTTTGAGCGAATATATTTCTATGGAAAAATAAAACATCCTGTAGAAGAAGTCTTTGCTAATGATTTTCCGGCTATTCGACGGGTCTTCAAAGATCCTTTCATG
+
IIIIIHIIIIIIIIIIIIIIIIIIIIIIIIIIIIIIIIIIIIIIIIIIEHIIHHIIIIIIIIGIIIIIIIIIIIIEEHIHIHHHIIIIIIIIIIHIHHIIIIIIIIIIIHGIIIIIIIIIIIIIIIIIHIIIIHIIIJJJJJJJJJJJJJJJJJJJJJJJJJJJJJJJJJJJJJJJJJJJJJJJJJJJJJJJJJJJJJJJJIIIIHIIIIIIIIIIIIIIHIIIIIIIIIIIIIIIIIIIIIIIIIIIIIIHIIIIIIIIIIIIIIIIIIIIIIIIIIIIIIIIHHIIIIIIIIIIIIIIIIIIIIIIIIIIIIIIIIIIIIIIIIIIIIIIIIIIIIIII
@HWI-D00477:958:H2H7GBCX3:1:1112:16858:74344 1:N:0:CCTAGGTCCTAGGT
AAATCCTTCGCTATTGGGTGAAAGATGCCTCTTCTTTGCATTTATTACGGCTTTTTCTTCACGAGTATTCTAATTGGAATAGTTTTATTACTACAAAAAAATCTATTTCGATTTTTTCAAAAACAAATCCAAGATTATTCTTGTTCCTATATAATTCTTATGCTTGTGAATACGAATCCATCTTACTTTTTCTCCGCAACCAATTTTCTCATTTACGATTAACATCTTCTGGGGTCTTTTTTGAGCGAATATATTTCTATGGAAAAATAAAACATCCTGTAGAAGAAGTCTTTGCTAATGATTTTCCGGCTATTCGACGGGTCTTCAAAGATCCTTTCATG
+
IIIIIIIIIIIIIIIIIIIIIIIIIHIIIIIIIIIIIIIIIIIIIIIIIIHIIIIIIIIIIIIIIIIIIIIIIIIIIIHHHIHIIIIIIIIIIIIIIIIIIIIIIIIIIIIIIIIIIIIIIIIIIIIIIIIIIGHIHIJJJJJJJJJJJJJJJJJJJJJJJJJJJJJJJJJJJJJJJJJJJJJJJJJJJJJJJJJJJJJJJJJJJJJJJJJJJJJJJJJJJJJJJJJIIIIIIIIHHIIIIIIIIIIIIIIIIIIIIIIIIIIIIIIIIIIIIIIHIIIIIIIIIIHIIIIIIIIIIIIIIIIIIIIIIIIIIIIIIIIIIIIIIIIIIIIIIIIIIIIII
@HWI-D00477:958:H2H7GBCX3:1:1112:1969:77822 1:N:0:CCTAGGTCCTAGGT
AAATCCTTCGCTATTGGGTGAGAGATGCCTCTTCTTTGCATTTATTACGGCTTTTTCTTCACGAGTATTCTAATTGGAATAGTTTTATTACTACAAAAAAATCTATTTCGATTTTTTCAAAAACAAATCCAAGATTATTCTTGTTCCTATATAATTCTTATGCTTGTGAATACGAATCCATCTTACTTTTTCTCCGCAACCAATTTTCTCATTTACGATTAACATCTTCTGGGGTCTTTTTTGAGCGAATATATTTCTATGGAAAAATAAAACATCCTGTAGAAGAAGTCTTTGCTAATGATTTTCCGGCTATTCGACGGGTCTTCAAAGATCCTTTCATG
+
HIIIIGHHIHHIHIIIHGHHIIIIHHHHHHHIHHIIIHIFHEHHIIHIHIHIEHHIIIIIHIIIIDEHIIIIIHIFHHHHHIHHHHHIIHHHIHIIIIEDHHHHHIIIIIGIIHIIIIIIEHHIHIIIFHIIICHHCHJJJJJJJJJJJJJJJJJJJJJJJJJJJJJJJJJJJJJJJJJJJJJJJJJJJJJJJJJJJJJJJIIIIIIHIIIIIIIIIIIIHGH@HHHHHHHIHHHHIIIIGIIIIIIIIIIIHIGIIIIIGIIIIIIIIIIIIIIIIIIIIIIIIHGIIIIIIIIHIIIIIIIIGIIIGIIIIIIIIIIIIHHHIHIIGIIGIIIIIIIII
@HWI-D00477:958:H2H7GBCX3:1:1113:15657:8436 1:N:0:CCTAGGTCCTAGGT
AAATCCTTCGCTATTGGGTGAAAGATGCCTCTTCTTTGCATTTATTACGGCTTTTTCTTCACGAGTATTCTAATTGGAATAGTTTTATTACTACAAAAAAATCTATTTCGATTTTTTCAAAAACAAATCCAAGATTATTCTTGTTCCTATATAATTCTTATGCTTGTGAATACGAATCCATCTTACTTTTTCTCCGCAACCAATTTTCTCATTTACGATTAACATCTTCTGGGGTCTTTTTTGAGCGAATATATTTCTATGGAAAAATAAAACATCCTGTAGAAGAAGTCTTTGCTAATGATTTTCCGGCTATTCGACGGGTCTTCAAAGATCCTTTCATG
+
IIIIIIIIIIIIIIIIIIIIHIIIGIGIHIHIHIIIIIIIIIIIIIIIIIIIIIIIIIIGHHIIIIIIIIIIHIIIGHHHIHHIIIIIIIIHIHIIIHHHDHIIIIIIIHHIIIIIIFHHHHIHEHIIHHIGHHIHHIJJJJJJJJJJJJJJJJJJJJJJJJJJJJJJJJJJJJJJJJJJJJJJJJJJJJJJJJJJJJJJJJJJJJJJIHIIIIIIIIIIIIIIIIIIIIHIHIIIIIIIIIIIIIIIIIIIIHEIHIIHHHIIIIIIIIIHIHHIIIIIIHHIIHFIIIIIIHHHIIIIIHIIIHIIHHHIIIHIIIIIIIIIIHIIIIIIIIIIGIIHE
@HWI-D00477:958:H2H7GBCX3:1:1113:19006:25563 1:N:0:CCTAGGTCCTAGGT
AAATCCTTCGCTATTGGGTGAAAGATGCCTCTTCTTTGCATTTATTACGGCTTTTTCTTCACGAGTATTCTAATTGGAATAGTTTTATCACTACAAAAAAATCTATTTCGATTTTTTCAAAAACAAATCCAAGATTATTCTTGTTCCTATATAATTCTTATACTTGTGAATACGAATCCATCTTACTTTTTCTCCGCAACCAATTTTCTCATTTACGATTAACATCTTCTGGGGTCTTTTTTGAGCGAATATATTTCTATGGAAAAATAAAACATCCTGTAGAAGAAGTCTTTGCTAATGATTTTCCGGCTATTCGACGGGTCTTCAAAGATCCTTTCATG
+
HHIIIIIIIIIHIIIIIIIIIIIIIIIIHIIIHIIIIIIHIIIIIIIHIEHICHHHCHHIIEHHHGHHHHHHHGGHHHHHIIHIIIEFHHHH1FHHFHEHDCEH?GHHEGHEHHIHIHIIHIIDGHEHIHH<D?GHEHJJJJJJJJJJJJJJJJJJJJJJJJJJJJJJJJJJJJJJJJJJJJJJJJJJJJJJJJJJJJJJJ@HHIIIHIIIIIIIHIHHHHGHHEIIIIIIIIHIIHHIIHIHGIIHIIHHIIHCEIIHIIHIIIIIIIIIIIIIIIIIIIIIIIHGIIIIIIIIIIIIIIIHHDIIIIIHIIHIHIIIIIIIIIIIIIIIIIIIIIIIII
@HWI-D00477:958:H2H7GBCX3:1:1113:14540:54708 1:N:0:CCTAGGTCCTAGGT
AAATCCTTCGCTATTGGGTGAAAGATGCCTCTTCTTTGCATTTATTACGGCTTTTTCTTCACGAGTATTCTAATTGGAATAGTTTTATTACTACAAAAAAATCTATTTCGATTTTTTCAAAAACAAATCCAAGATTATTCTTGTTCCTATATAATTCTTATGCTTGTGAATACGAATCCATCTTACTTTTTCTCCGCAACCAATTTTCTCATTTACGATTAACATCTTCTGGGGTCTTTTTTGAGCGAATATATTTCTATGGAAAAATAAAACATCCTGTAGAAGAAGTCTTTGCTAATGATTTTCCGGCTATTCGACGGGTCTTCAAAGATCCTTTCATG
+
IIIIIIIIIIIIIIIIIIIIIIIIIIIIIIIIIHIIIIIIIIIIIIIIIIIIFHIIIIIIIIIIIIIIIIIIIIIIIHHHIHIIIIIIIIIIIIIIIIIIIIIIIIIIIHIIIIIIIIIIIIIIIIIIIHHIIIIIIIJJJJJJJJJJJJJJJJJJJJJJJJJJJJJJJJJJJJJJJJJJJJJJJJJJJJJJJJJJJJJJJHIIIIIIIIIIIIIIIIIIIIIIIIIIIIIIIIIIIIIIIIIIIIIIIIIIIIIIIIIIIIIIIIIIIIIIIIIIIIIIIIIIIIHIIIIIIIIIIIIIIIIIIIIIIIIIIIIIIIIIIIIIIIIIIIIIIIIIIIIII
@HWI-D00477:958:H2H7GBCX3:1:1113:1829:53672 1:N:0:CCTAGGTCCTAGGT
AAATCCTTCGCTATTGGGTGAAAGATGCCTCTTCTTTGCATTTATTACGGCTTTTTCTTCACGAGTATTCTAATTGGAATAGTTTTATTACTACAAAAAAATCTATTTCGATTTTTTCAAAAACAAATCCAAGATTATTCTTGTTCCTATATAATTCTTATGCTTGTGAATACGAATCCATCTTACTTTTTCTCCGCAACCAATTTTCTCATTTACGATTAACATCTTCTGGGTCTTTTTTGAGCGAATATATTTCTATGGAAAAATAAAACATCCTGTAGAAGAAGTCTTTGCTAATGATTTTCCGGCTATTCGACGGGTCTTCAAAGATCCTTTCATG
+
HHHIHH?GHHIIIIIHHCGHEHHHGGE?GGHHHIHIIIIGHHIHIIIIHHHGCGHHHHIIIIGHHHHHHHIHIHIHCEHH@GHFHIIIEHIIIGHIIHHDHHHHIIIIIEEEEHHHIIHHGIIHHHGICCH/DEHIIICH@HFFIGHHHHIIHHIIEEHHIFFIIFHIICAFEFGGIIHEGEJJJJJJJJJJJJJHHGDCIIIHHHHHHGHEHHGFIIHHHHHIHHIIHHHGGHHIIIIHHIIIIHHGIIIEHHGIHHFCHIIHHIIIHHHIIHIIHIGIIIHHFIHH?IIEGHIIHG<?IIIIIGIIHHFHDHHEHHEHGIHHHHFCHHHEHHHHHHHG
@HWI-D00477:958:H2H7GBCX3:1:1113:12793:67073 1:N:0:CCTAGGTCCTAGGT
TACTACAAAAAAATCTATTTCGATTTTTTCAAAAACAAATCCAAGATTATTCTTGTTCCTATATAATTCTTATGCTTGTGAATACGAATCCATCTTACTTTTTCTCCGCAACCAATTTTCTCATTTACGATTAACATCTTCTGGGGTCTTTTTTGAGCGAATATATTTCTATGGAAAAATAAAACATCCTGTAGAAGAAGTCTTTGCTAATGATTTTCCGGCTATTCGACGGGTCTTCAAAGATCCTTTCATG
+
DDDDDIIIIIEIHIIHIIIIIIIIIIIIIIIIIIIIIIIIIIIIIIIIIHJJJJJJJJJJJJJJJJJJJJJJJJJJJJJJJJJJJJJJJJJJJJJJJJJJJJJJJJJJJJJJJJJJJJJJJJJJJJJJJJJJJJJJJJJJJJJJJJJJJJJJJJJJJJJJJJJJJJJJJJJJJJJJJJJJJJJJJJJJJJJJJJJJJJJJJJJJJJJJJJJJJJJJJJJJJJJJJJJJJJJJJJJJJJJJJJJJJJJJJJIII
@HWI-D00477:958:H2H7GBCX3:1:1114:16866:9781 1:N:0:CCTAGGTCCTAGGT
GAATCCATCCTCTTTTTTCTCGGTAACCAATCGTCTCATTTACGATCAACATCCTCTCGAGTCCTCGTTGAGCGAATATATTTCTATGGAAAAATAAAACATCCTGTAGAAGAAGTCTTTGCTAATGATTTTCCGGCTATTCGACGGGTCTTCAAAGATCCTTTCATG
+
JJJJJJJJJJJJJJJJJJJJJJJJJJJJJJJJJJJJJJJJJJJJJJJJJJJJJJJJJJJJJJJJJJJJJJJJJJJJJJJJJJJJJJJJJJJJJJJJJJJJJJJJJJJJJJJJJJJJJJJJJJJJJJJJJJJJJJJJJJJJJJJJJJJJJJJJJJJJJJJJJJJJJJJJ
@HWI-D00477:958:H2H7GBCX3:1:1114:18858:26735 1:N:0:CCTAGGTCCTAGGT
AAATCCTTCGCTATTGGGTGAAAGATGCCTCTTCTTTGCATTTATTACGGCTTTTTCTTCACGAGTATTCTAATTGGAATAGTTTTATTACTACAAAAAAATCTATTTCGATTTTTTCAAAAACAAATCCAAGATTATTCTTGTTCCTATATAATTCTTATGCTTGTGAATACGAATCCATCTTACTTTTTCTCCGCAACCAATTTTCTCATTTACGATTAACATCTTCTGGGGTCTTTTTTGAGCGAATATATTTCTATGGAAAAATAAAACATCCTGTAGAAGAAGTCTTTGCTAATGATTTTCCGGCTATTCGACGGGTCTTCAAAGATCCTTTCATG
+
11<CCG<1<D0<0<1<1<<01<FC1C<11<11<<1<D111<<@<FC1FE0//<<<CCH1@1DCEHIIFEHEGFHH@1<DF@<D1DHIHI?1FEH@CG<</<<CCCF0D?C0D<<FCC@G?@GHIIHHII?EHCF@F.:JJJJJJJHCJJJJJJJJJJJJJJJE;JJJJJJJJJJJJEH1IJJJJJJJ=DIJJJJJJJJJJJC@FHEG@FHE?HEC@0F0GC0E?GC<0@<CC@<<</HFCIHFG@EIHHEIIHF11?@ECE@HHHHIIIHHIHEHCFHIHFFHGCC<FCIHHIHCEHGF@IHDIHDHHCIHEHEC0HH@IIIHIHIHHFHHEFHEHIHGHH
@HWI-D00477:958:H2H7GBCX3:1:1114:14579:29102 1:N:0:CCTAGGTCCTAGGT
AAATCCTTCGCTATTGGGTGAAAGATGCCTCTTCTTTGCATTTATTACGGCTTTTTCTTCACGAGTATTCTAATTGGAATAGTTTTATTACTACAAAAAAATCTATTTCGATTTTTTCAAAAACAAATCCAAGATTATTCTTGTTCCTATATAATTCTTATGCTTGTGAATACGAATCCATCTTACTTTTTCTCCGCAACCAATTTTCTCATTTACGATTAACATCTTCTGGGGTCTTTTTTGAGCGAATATATTTCTATGGAAAAATAAAACATCCTGTAGAAGAAGTCTTTGCTAATGATTTTCCGGCTATTCGACGGGTCTTCAAAGATCCTTTCATG
+
IIIIHIIIIIIIIIIIIIIIIIIIIIIIIIHIIIIIIIIIIIIIIIIIIIIIEHIIIIIIIIIIIIIIIIIIIIIHHHHIIIIIIIIIIIIIIIIIGHIIIIIIIIIIIIGIIIIIIIIIIIIIIIIIIIIIIIIIIIJJJJJJJJJJJJJJJJJJJJJJJJJJJJJJJJJJJJJJJJJJJJJJJJJJJJJJJJJJJJJJJIIIIIIIIIIIIHIIIIIIIIIIIIHIIIIIIIIIIIIIIIIIIIIIIIIIIIIIIIIIIIIIIIIIIIIIIIIIIIIIIIIIIHGIIIIIIIIIIIIIIIIIIIIIIIIIIIIIIIIIIIIIIIIIIIIIIIIIIIIII
@HWI-D00477:958:H2H7GBCX3:1:1114:8786:31179 1:N:0:CCTAGGTCCTAGGT
AAATCCTTCGATATTGGGTGAAAGATGCCTCTTCTTTGCATTTATTACGGCTTTTTCTTCACGAGTATTCTAATTGGAATAGTTTTATTACTACAAAAAAATCTATTTCGATTTTTTCAAAAACAAATCCAAGATTATTCTTGTTCCTATATAATTCTTATGCTTGTGAATACGAATCCATCTTACTTTTTCTCCGCAACCAATTTTCTCATTTACGATTAACATCTTCTGGGGTCTTTTTTGAGCGAATATATTTCTATGGAAAAATAAAACATCCTGTAGAAGAAGTCTTTGCTAATGATTTTCCGGCTATTCGACGGGTCTTCAAAGATCCTTTCATG
+
HIIIHHIIIIIIIIIIIIIIIIIIEHHIIIIIIIIIHIGHHIIIIIHHHHDHCHHIHIIHIIIIIIHHIHIIHIIIHHHHIIIIIIGIIIHHIIIIIGIIIHIIIIIIIHGIIIIIIHIIIIIIIIHIHHHHHHHIIHJJJJJJJJJJJJJJJJJJJJJJJJJJJJJJJJJJJJJJJJJJJJJJJJJJJJJJJJJJJJJJJIIIIIIIIIIIIIIIIIIIIIIIIIIHIIIIIIIIIIIIIIIIHIIIIIIIIIIIIIIIIIIIIIIIIIIIIIIIIIIIIIIIIHHIIIIIIIIIIIIIIIIIIIIIHIIIIIIIIIIIIIIIIIIIIIIIIIIIIIIII
@HWI-D00477:958:H2H7GBCX3:1:1114:19963:33148 1:N:0:CCTAGGTCCTAGGT
AAGCCCTTCGCTACTGGGTAAAAGATGCTTCTTCTTTGCATTTATTACGGTTCTCTCTCTACGAGTATTGTAATTTGAAGAGTTTTATTACTCCAAAGAAATCTATTTCGATTTTTAATTCAAGATTATTCTTGTTCCTATATAATTCTCATGTATGTGAATATGAATCCATCTTCTTTTTTCTCCGTAACCAATCTTCTCATTTACGATCAACATCTTCTGGAGTCCTTCTTGAGCGAATATATTTCTATCGAAAAGTAGAACATCTTGTCGAAGTCTTGGCTAATGATTTTGATTTTCAGGACATCTTATGCTTGTTCAAGGATCCTTTCATG
+
IIIIIIIIIIIIIIIIIIIIIIIIIIIIIGIIIIIIIIIIIIIIIIIIIIIIIDHIIIIIIIIIIIIIIIIIIIIIIHIIHHIIIIIIIIHIIGIIIIIIIIIIIIIIIHIIIIIIIIIIIIIIIIIIIIIIJJJJJJJJJJJJJJJJJJJJJJJJJJJJJJJJJJJJJJJJJJJJJJJJJJJJJJJJJJJJJJJJJJJJJJIIIIIIIIIIIIIIIIIIIIIIIIIIIIIIIIIIIIIIIIIIIIIIIIIIIIIIIIIIIIIIIIIIIIIIIIIIIIIIHIIIIIIIIIIIIIIIIIIIIIIIIIIIIIIIIIIIIIIIIIIIIIIIIIIIIII
@HWI-D00477:958:H2H7GBCX3:1:1114:7608:97018 1:N:0:CCTAGGTCCTAGGT
AAACCCTTCGCTACTGCGTGAAAGATCCCTCTTCTTTGCATTTATTACGGCTCTTTCTTCACGAGTATTATAATTGGGATACTCTTATTACTCCAAAAAAATCCATTTTTGCAAAAAGTAATCAAAGATTATTCTTGCTCCTATATAATTCTTATGTATGTGAATACGAATCCATCTTACTTTTTCTCCGCAACCAATTTTCTCATTTACGATTAACATCTTCTGGGGTCTTTTTTGAGCGAATATATTTCTATGGAAAAATAAAACATCCTGTAGAAGAAGTCTTTGCTAATGATTTTCCGGCTATTCGACGGGTCTTCAAAGATCCTTTCATG
+
IIIIIIIIIIIIIIIIIIIIIIIIIIIIIIIIIIIIIIIIIIIIIIIIIHIIIHIIIIIIIIIIIIIIIIIIIIIIIIIIIIIIIIIIIIIIIIIIIHIID@HEGHIIIH<CFHIIIEGHCECHIGCCHEFHJJJJJJJJJJJJJJJJJJJJJJJJJJJJJJJJJJJJJJJJJJJJJJJJJJJJJJJJJJJJJJJJJJJJJJIIIIIIIIIIIIIIIIIIIIIIIIIIIIIIIIIIIIHIIIIIIIIIIIIIIIIIIIIIIIIIIIIIIIIIIIIIIIIIHIIIIIIIIIIIIIIIIIIIIIIIIIIIIIIIIIIIIIIIIIIIIIIIIIIIIII
@HWI-D00477:958:H2H7GBCX3:1:1114:20508:101215 1:N:0:CCTAGGTCCTAGGT
GGGTAAAAGATGTCTCTTCTCTGCATTTATTACGGCTTTTTCTTCACGAGTATTCTAATTGGAATAGTTTTATTACTACAAAAAAATCTATTTCGATTTTTTCAAAAACAAATCCAAGATTATTCTTGTTCCTATATAATTCTTATGCTTGTGAATACGAATCCATCTTACTTTTTCTCCGCAACCAATTTTCTCATTTACGATTAACATCTTCTGGGGTCTTTTTTGAGCGAATATATTTCTATGGAAAAATAAAACATCCTGTAGAAGAAGTCTTTGCTAATGATTTTCCGGCTATTCGACGGGTCTTCAAAGATCCTTTCATG
+
DB@DDIEHH1<1<1CGHHI?FFHHEFHIHHHHHED?EHHHIIHCFHGHHHGGHHIIIEGH@@@EHIHCC@HEHHHIHHHEGGEHHHECG?FHH@C@FGEEHFHEHHHEHHGEGCCFH@EGHHHJJJJJJJJJJJJJJJJJJJJJJJJJJJJJJJJJJJJJJJJJJJJJJJJJJJJJJJJJJJJJJJJJJJJJJJJJJJJJJJJJJJJJJJJJJJJJJJJJJJJJJJJJJJJJJJJJJJJJJJJJJJJJJJIIIIIIIIIHHIIIIIIIIIHDIIIIIIIIIIIIIIIIIIIIIIIIIGIIIIIIIIIIIIIIIIIIIIIIIIIIII
@HWI-D00477:958:H2H7GBCX3:1:1115:13339:6495 1:N:0:CCTAGGTCCTAGGT
GCTATTGGGTGAAAGATGCCTCTTCTTTGCATTTATTACGGCTTTTTCTTCACGAGTATTCTAATTGGAATAGTTTTATTACTACAAAAAAATCTATTTCGATTTTTTCAAAAACAAATCCAAGATTATTCTTGTTCCTATATAATTCTTATGCTTGTGAATACGAATCCATCTTACTTTTTCTCCGCAACCAATTTTCTCATTTACGATTAACATCTTCTGGGTCTTTTTTGAGCGAATATATTTCTATGGAAAAATAAAACATCCTGTAGAAGAAGTCTTTGCTAATGATTTTCCGGCTATTCGACGGGTCTTCAAAGATCCTTTCATG
+
DD@@@HHFHIH?GHCFH@HHEHHHHHCEFHFHHHIIIIIHEHHHIIIIIF@EHHECHIIHGHHHHIIHHHIH?<<GEHHIHHHIIHIIIHIIHHHHIIHHICFGHIIIIIHHFEHIIHHHIIIEHHHIJJJJJJJJJJJJJJJJJJJJJJJJJJJJJJJJJJJJJJJJJJJJJJJJJJJJJJJJJJJJJJJJJJJJJJJJJJJJJJJJJJJJJJJJJJJJJJJJJJJJJJJJJJJJJJJJJJJJJJJJJJIIIIIIIIIIIIIIIIIIIIIIIIHHGIIIIIIIIIIIIIIIIIIIIIIIIIIIIIIIIIIHGIIIHHHHHHIIIIIIIII
@HWI-D00477:958:H2H7GBCX3:1:1115:14123:9600 1:N:0:CCTAGGTCCTAGGT
AAACCTTTCGCTACTGGGTAAAAGATGCCTCTTCTTTACATTTATTGCGATTCCTTCTTCACGAGTATTTTAATTGGAATAGTTTTATTACTACAAAAAAATCTATTTCGATTTTTTCAAAAACAAATCCAAGATTATTCTTGTTCCTATATAATTCTTATGCTTGTGAATACGAATCCATCTTACTTTTTCTCCGCAACCAATTTTCTCATTTACGATTAACATCTTCTGGGGTCTTTTTTGAGCGAATATATTTCTATGGAAAAATAAAACATCCTGTAGAAGAAGTCTTTGCTAATGATTTTCCGGCTATTCGACGGGTCTTCAAAGATCCTTTCATG
+
CGFHHEHHHCH@ECCH?EE?FEFHHHFGCFC1EHHHIE?<CF?HHII<GDHHCFGHEFH@<FGGHCGHHHEFIHHHHGGHHEFGHGHHHIHIGHHHIIHHHHCHHHIIHHHHIHIHDGHHEEHC?HHGHCECEHFHHIJJJJJJJJJJJJJJJJJJJJJJJJJJJJJJJJJJJJJJJJJJJJJJJJJJJJJJJJJJJJJJJ@HEHHEIIIIIIIHHIIGHEGHHGIIIIIIIHIIHIIIIIIIHHHIHIIHHH@CIIHHHIIHIHHHHHHHHHEHEIIHIIIIIHG<HHIIIIIIIHHHIIIIHIHIIIHHHEHHIHIIHHEIHHHFHHEHHGIHIHHIII
@HWI-D00477:958:H2H7GBCX3:1:1115:3239:35409 1:N:0:CCTAGGTCCTAGGT
AAATCCTTCGCTATTGGGTGAAAGATGCCTCTTCTTTGCATTTATTACGGCTTTTTCTTCACGAGTATTCTAATTGGAATAGTTTTATTACTACAAAAAAATCTATTTCGATTTTTTCAAAAACAAATCCAAGATTATTCTTGTTCCTATATAATTCTTATGCTTGTGAATACGAATCCATCTTACTTTTTCTCCGCAACCAATTTTCTCATTTACGATTAACATCTTCTGGGGTCTTTTTTGAGCGAATATATTTCTATGGAAAAATAAAACATCCTGTAGAAGAAGTCTTTGCTAATGATTTTCCGGCTATTCGACGGGTCTTCAAAGATCCTTTCATG
+
IIIIIIIIIIIIIIIIIIIIIIIIIIIIIIIIIHIIIIIIIIIIIIIIIIIIEHIIIIIIIIIIIIIIIIIIIIIIIHIIIIHHIIIIIIIIIIIIIIIIIIIIIIIIIIIIIIIIIIIIIIIIIIIIIIIIIGIIIIJJJJJJJJJJJJJJJJJJJJJJJJJJJJJJJJJJJJJJJJJJJJJJJJJJJJJJJJJJJJJJJIIIIIIIIIIIIIIHIIHIIIIHIIIIIIIIIIIIIIIIIIIIIIIIIIIIIIIIIIIIIIIIIIIIIIIIIIIIIIIIIIIIIHFIIIIIIIIIIIIIIIIIIIIIHIIIIIIIIIIIIIIIIIIIHHHIIIIIIIIII
@HWI-D00477:958:H2H7GBCX3:1:1115:19215:66331 1:N:0:CCTAGGTCCTAGGT
ATTCTAATTGGAATACTCCAAATAAAGCCGGTTCCTCTTTTTCAAAAAGAAATCAAAGACTCTTCTTGTTCCTATATAATTCTTATGCTTGTGAATACGAATCCATCTTACTTTTTCTCCGCAACCAATTTTCTCATTTACGATTAACATCTTCTGGGGTCTTTTTTGAGCGAATATATTTCTGTGGAAAAATAAAACATCCTGTAGAAGAAGTCTTTGCTAATGATTTTCCGGCTATTCGACGGGTCTTCAAAGATCCTTTCATG
+
DDDDDIIIIIIIIIIIIIIHIIIIIIIIIIIHIIIIIIIIIIIIIIIIIIIIIIIIIIIIIIJJJJJJJJJJJJJJJJJJJJJJJJJJJJJJJJJJJJJJJJJJJJJJJJJJJJJJJJJJJJJJJJJJJJJJJJJJJJJJJJJJJJJJJJJJJJJJJJJJJJJJJJJJJJJJJJJJJJJJJJJJJJJJJJJJJJJJJJJJJJJJJJJJJJJJJJJJJJJJJJJJJJJJJJJJJJJJJJJJJJJJJJJJJJIIIIIIHIIIIIIIII
@HWI-D00477:958:H2H7GBCX3:1:1115:10277:69490 1:N:0:CCTAGGTCCTAGGT
AAATCCTTCGCTATTGGGTGAAAGACGCCTCTTCTTTGCATTTATTACGGCTTTTTCTTCACGAGTATTCTAATTGGAATAGTTTTATTACTACAAAAAAATCTATTTCGATTTTTTCAAAAACAAATCCAAGATTATTCTTGTTCCTATATAATTCTTATGCTTGTGAATACGAATCCATCTTACTTTTTCTCCGCAACCAATTTTCTCATTTACGATTAACATCTTCTGGGGTCTTTTTTGAGCGAATATATCTCTATGGAAAAATAAAACATCCTGTAGAAGAAGTCTTTGCTAATGATTTTCCGGCTATTCGACGGGTCTTCAAAGATCCTTTCATG
+
IIIIHIIIIIIHIIHIIIIIIIIIIIIIHIIIIIIIIIIIIIIIIIGIIHIH<GHIIIIIIIGIIIHIIIIGIIIIFHHHIHHHIHIIIIIIIIIIIIIIHIIIIIIHIHIHIIIIIIIIHIIIIIHIGEHHEIIIIIJJJJJJJJJJJJJJJJJJJJJJJJJJJJJJJJJJJJJJJJJJJJJJJJJJJJJJJJJJJJJJJIIIIIIIIIIIIIIIIIIIIIIIHIIIIIIIIIIIIIIIIIIIIIIIIIIIIHIHIIIIIIIIIIIIIIIIIIIIIIIIIIIIIHGIIIIIIIIIIIIIIIHIIIIIIIIIHIIIIIIIIIIIIIIIIIIIIIIIIIIII
@HWI-D00477:958:H2H7GBCX3:1:1115:13427:80037 1:N:0:CCTAGGTCCTAGGT
AAATCCTTCGCTATTGGGTGAAAGATGCCTCTTCTTTGCATTTATTACGGCTTTTTCTTCACGAGTATTCTAATTGGAATAGTTTTATTACTACAAAAAAATCTATTTCGATTTTTTCAAAAACAAATCCAAGATTATTCTTGTTCCTATATAATTCTTATGCTTGTGAATACGAATCCATCTTACTTTTTCTCCGCAACCAATTTTCTCATTTACGATTAACATCTTCTGGGGTCTTTTTTGAGCGAATATATTTCTATGGAAAAATAAAACATCCTGTAGAAGAAGTCTTTGCTAATGATTTTCCGGCTATTCGACGGGTCTTCAAAGATCCTTTCATG
+
IIIIIIIIIIIIIIIIHIHHIIIIIIIIIIIIIIIIIIIIIIIIIIIIIHIIIIGHIIIIIIIIIIIIIIIIIIIIHCGHIHFHIIIIIIIIIIIIIIIIHIIIIIIIIIIIIIIIHIIIIIIIIIIIIHIIIIIIIIJJJJJJJJJJJJJJJJJJJJJJJJJJJJJJJJJJJJJJJJJJJJJJJJJJJJJJJJJJJJJJJJJIHIIIIIIIIIIIIIIIIIGIIIIIIIIIIIIIIIIIIIIIIIIIIIIIIIIIIIIIIIIIIIIIIIIIIIIIIIIIIIIIIHGIIIIIIIIIIIIIIIIIIIIIIIIIIIIIIIIIIIIIIIIIIIIIIIIIIIIII
@HWI-D00477:958:H2H7GBCX3:1:1115:9720:84041 1:N:0:CCTAGGTCCTAGGT
AAATCCTTCGCTATTGGGTGAAAGATGCCTCTTCTTTGCATTTATTACGGCTTTTTCTTCACGAGTATTCTAATTGGGATAGTTTTATTACTACAAAAAAATCTATTTCGATTTTTTCAAAAACAAATCCAAGATTATTCTTGTTCCTATATAATTCTTATGCTTGTGAATACGAATCCATCTTACTTTTTCTCCGCAACCAATTTTCTCATTTACGATTAACATCTTCTGGGGTCTTTTTTGAGCGAATATATTTCTATGGAAAAATAAAACATCCTGTAGAAGAAGTCTTTGCTAATGATTTTCCGGCTATTCGACGGGTCTTCAAAGATCCTTTCATG
+
IIIIIIIIIIIIIIIIIIIIIIIIIIHIIIIIIIIIIIIHIIIIIIIIHIIIEHIIIIIIIIIIIIIIIIIIIIIHHHIIIHHIIIIIIIIIIIIIHIIIIIIIIIIIIIIIIIIIIIIIIIIIHIHIIIIIIIIIIIJJJJJJJJJJJJJJJJJJJJJJJJJJJJJJJJJJJJJJJJJJJJJJJJJJJJJJJJJJJJJJJIIIIIIIIIIIIIHIIIIIIIIIIIIIIIIIIIIIIIIIIIIIIIIIIIIIIIIIIIIIIIIIIIIIIIIIIIIIIIIIIIIIIHHIIHIIIIIIIIIIIIIIIIIIIIIIIIIIIIIIIIIIIIIIIIIIIIIIIIIII
@HWI-D00477:958:H2H7GBCX3:1:1115:17065:83518 1:N:0:CCTAGGTCCTAGGT
AAATCCTTCGCTATTGGGTGAAAGATGCCTCTTCTTTGCATTTATTACGGCTTTTTCTTCACGAGTATTCTAATTGGAATAGTTTTATTACTACAAAAAAATCTATTTCGATTTTTTCAAAAACAAATCCAAGATTATTCTTGTTCCTATATAATTCTTATGCTTGTGAATACGAATCCATCTTACTTTTTCTCCGCAACCAATTTTCTCATTTACGATTAACATCTTCTGGGGTCTTTTTTGAGCGAATATATTTCTATGGAAAAATAAAACATCCTGTAGAAGAAGTCTTTGCTAATGATTTTCCGGCTATTCGACGGGTCTTCAAAGACCCTTTCATG
+
C@EHH<CHHEHH=H?1<1C<11D<1<11DGCH?GHHE1C1<<<@EGE1<0<<<D<F@F@@H1DECE1<C1<@1D<11DCG@1D1<FE11<<CC@C@@HIIIECHEGFGHHEEHHHIHCG?GHC@GCHIEHC@G/FFE/JJJJJJJJJJJJJJJJJHJJJJJJJJJJJJJJJJJJJJJJJJJJHJJJJJJJJJ?JJJJJJJJ0GC///HHFEEEHHHHFHE@CFFCFCEHHHHCEHIHIHIHHHGE@EGEHHGC<F1HHIIIIHIIHIIHIHHHHEHEHFHCECHGD<?EEGFIHEHHHHGHEHHCDHIIHHEEHHGC?<CHCCCFFFCCC<EF@EHHEHHG
@HWI-D00477:958:H2H7GBCX3:1:1115:2371:92996 1:N:0:CCTAGGTCCTAGGT
CTGGAAATCTTGGTTCAAACCCTTCGCTATTGGGTGAAAGACGCCTCTTCTTTGCATTTATTACGGCTTTTTCTTCACGAGTATTCTAATTGGAATAGTTTTATTACTACAAAAAAATCTATTTCGATTTTTTCAAAAACAAATCCAAGATTATTCTTGTTCCTATATAATTCTTATGCTTGTGAATACGAATCCATCTTACTTTTTCTCCGCAACCAATTTTCTCATTTACGATTAACATCTTCTGGGGTCTTTTTTGAGCGAATATATTTCTATGGAAAAATAAAACATCCTGTAGAAGAAGTCTTTGCTAATGATTTTCCGGCTATTCGACGGGTCTTCAAAGATCCTTTCATG
+
DD@DDHICCEHHIIIIIIIHHIIIIIHEHHIIHFEEEHEEHHHDCEEHIFCGHIHHIIIIIIIIGHIIIIIIIIIIIIGIHHIIIIIHHIIE?GHHIFFEC<CHIIIIIIIIIIIIIHHIIIIHIHHIIIIIIIIIIIIFIHIIIFHHHHGHIJJJJJJJJJJJJJJJJJJJJJJJJJJJJJJJJJJJJJJJJJJJJJJJJJJJJJJJJJJJJJJJJJJJJJJJJJJJJJJJJJJJJJJJJJJJJJJJJJHHIIIIIHEHIIIIIIHIIIIHIIIHGIHIIIIHIIIIHGHIIIHHHHHFFFIHIIIIHIHHHIHHIIIIHHCHIIIIIIIIIIHHHIIIIGIIIIIIIIIHHHIII
@HWI-D00477:958:H2H7GBCX3:1:1115:12777:94715 1:N:0:CCTAGGTCCTAGGT
AAACCCTTCGCTATTGGGTGAAAGACGCCTCTTCTTTGCATTTATTACGACTCTTTCTTCACGAGTATTATAATTGGAATAGTCTTATTACTTCAAATAATTTTTTTTTTTCAAAAAGTAATCCACGATTATTCTTACTCCTATATAATTCTCATGTATGTGAATACGAATTCATCTTACTTTTTCTTCGTAATCAATCTTCTCATTTACAATTAACCTCTTCTGGGATCTTTTTTGAGCGAATACATTTCTATGAAAAAATAAAACATCCTGTAGAAGAAGTCTTTGCTAATGATTTTCCGGCCTCCATCTTATGGTTCTTCAAGGATCCTTTTATG
+
HIIIHIHHIIIIIIIHHIHHIIIHGIHIIIIIIIIIIIIIHIHIIHIHIGIHIIHIIIIIIIIHIIIIIIIIIIIIIIIIIIIIIIIIIIIIIIIIIIIIHIIIIIIIIIIHGHIIIGHHIGIHIHIIGHIIIIIJJJJJJJJJJJJJJJJJJJJJJJJJJJJJJJJJJJJJJJJJJJJJJJJJJJJJJJJJJJJJJJJJJJJJJJJJJJJJJJJJJJJJJJJJJHIIIIIIIIIIIHIIHIIIIIIIIHGIIIIIIIIIIIIIIIIIIIIIIIIIIIIIIHHHIIIIHIIGIIIIIIIIIIHGIIIIIIIIIIIIIIHIIIHIIIIIIGIIIIIIII
@HWI-D00477:958:H2H7GBCX3:1:1116:19483:7349 1:N:0:CCTAGGTCCTAGGT
AAATCCTTCGCTATTGGGTGAAAGATGCCTCTTCTTTGCATTTATTACGGCTTTTTCTTCACGAGTATTCTAATTGGAATAGTTTTATTACTACAAAAAAATCTATTTCGATTTTTTCAAAAACAAATCCAAGATTATTCTTGTTCCTATATAATTCTTATGCTTGTGAATACGAATCCATCTTACTTTTTCTCCGCAACCAATTTTCTCATTTACGATTAACATCTTCTGGGGTCTTTTTTGAGCGAATATATTTCTATGGAAAAATAAAACATCCTGTAGAAGAAGTCTTTGCTAATGATTTTCCGGCTATTCGACGGGTCTTCAAAGATCCTTTCATG
+
IIIIIIIIIIIIIIIIIHIIIIIIIIIIIIIIIIIIIIIIIIIIIIIIIIIIIDHIIIIIIIIIIIIIIIIIGIIHIIIIIIIIIIIIIIIIIIIIIIIIHHIIIIIIIIIIIIIIIIIIIIIIIIHIIIHHHFHIIIJJJJJJJJJJJJJJJJJJJJJJJJJJJJJJJJJJJJJJJJJJJJJJJJJJJJJJJJJJJJJJJJIIIIIIIIIIIIIIIIIIIIIIGIIIIHIIIIIIIIIIIIIIIIIIIIIIIIIIIIIIIIIIIIIIIIIIIIIIIIIIIIIIIIHIIIIIIIIIIIIIIIIIIIIIIIIIIIIIIIIIIIIIIIIIIIIIIIIIIIIII
@HWI-D00477:958:H2H7GBCX3:1:1116:19358:17493 1:N:0:CCTAGGTCCTAGGT
AAATCCCTCGCTATTGGGTGAAAGATGCCTCTTCTTTGCATTTATTACGGCTTTTTCTTCACGAGTATTCTAATTGGAATAGTTTTATTACTACAAAAAAATCTATTTCGATTTTTTCAAAAACAAATCCAAGATTATTCTTGTTCCTATATAATTCTTATGCTTGTGAATACGAATCCATCTTACTTTTTCTCCGCAACCAATTTTCTCATTTACGATTAACATCTTCTGGGGTCTTTTTTGAGCGAATATATTTCTATGGAAAAATAAAACATCCTGTAGAAGAAGTCTTTGCTAATGATTTTCCGGCTATTCGACGGGTCTTCAAAGATCCTTTCATG
+
HHHHEGHEGH/GHHF?HEHIGHEHEHIHIEHEHIHGGIEHGHHIIIIGHIHHHDEHHHHFFHCHHIIHIHHGEHHHHH?HHFHHEHIGHIHHHHHEEHHHIE@FHEHHHGHHHIIIHFHHHHHHHHIIG@FEHCHHIJJJJJHJJJJJJJJJJHJJJJJJJJEJJJJJJJJJJJJHHJFJJJJJJJJJJJJJJJIJC@JJJJC</CD?EHGEHHEEHEHHD<GECC@?HE01G?GHHEGHHEED<1HECCECCGEIHEFC1EEHEHFHGGIIHGHFIIIHEFHG1CGCD1IIGC1<1F1HEHDEC??<D?HHEIHHECG@FHHGF<<1<1<<1?C@G@@11
@HWI-D00477:958:H2H7GBCX3:1:1116:13961:43019 1:N:0:CCTAGGTCCTAGGT
AAATCCTTCGCTATTGGGTGAAAGATGCCTCTTCTTTGCATTTATTACGGCTTTTTCTTCACGAGTATTCTAATTGGAATAGTTTTATTACTACAAAAAAATCTATTTCGATTTTTCAAAAACAAATCCAAGATTATTCTTGTTCCTATATAATTCTTATGCTTGTGAATACGAATCCATCTTACTTTTTCTCCGCAACCAATTTTCTCATTTACGATTAACATCTTCTGGGGTCTTTTTTGAGCGAATATATTTCTATGGAAAAATAAAACATCCTGTAGAAGAAGTCTTTGCTAATGATTTTCCGGCTATTCGACGGGTCTTCAAAGATCCTTTCATG
+
IIIIIIIIIIIIIHIIIIIIIIIIIIIIHIIIIIIIIIIIIIIIIIIIIIIIIIIIIGIIGHIIIIIIIIIIIIIIIDGHHIHIIIIIIIIIIIIIIIIIIIIIIIIIIIIHIIIIIHIIIIIIIIIIIIIIIIIIIJJJJJJJJJJJJJJJJJJJJJJJJJJJJJJJJJJJJJJJJJJJJJJJJJJJJJJJJJJJJJJJJJJJJJJJJIIIIIIIIIHGHIIIIIIIIIIIIHHHIIIIIIIIIIIIIIIIIIHIIIIIIIIIIIIIIIIIHHIIIIIIIIIIHFIIIIIIHIIIIIIIHIIIIIIIIIIIIIIIIIIIIIIHIIIIIHIIIIIIIIII
@HWI-D00477:958:H2H7GBCX3:1:1116:19223:46921 1:N:0:CCTAGGTCCTAGGT
AAATCCTTCGCTATTGGGTGAAAGATGCCTCTTCTTTGCATTTATTACGGCTTTTTCTTCACGAGTATTCTAATTGGAATAGTTTTATTACTACAAAAAAATCTATTTCGATTTTTTCAAAAACAAATCCAAGATTATTCTTGTTCCTATATAATTCTTATGCTTGTGAATACGAATCCATCTTACTTTTTCTCCGCAACCAATTTTCTCATTTACGATTAACATCTTCTGGGGTCTTTTTTGAGCGAATATATTTCTATGGAAAAATAAAACATCCTGTAGAAGAAGTCTTTGCTAATGATTTTCCGGCTATTCGACGGGTCTTCAAAGATCCTTTCATG
+
IIIHIIIIIIIIIIIIIIIIIIIIIIIIIIIIIIHIIIIIIIIIIIIIIIIIIDHIIIIIIIIIIIIIIIIIIIIIIIHIIIHIHIIGIIIIIIIIIIIIIIIIIIIIIIHIIIIIIIIIIIIIIIIIHHHIGHIIIIJJJJJJJJJJJJJJJJJJJJJJJJJJJJJJJJJJJJJJJJJJJJJJJJJJJJJJJJJJJJJJJJIHIHGHGEHIHHCHEFEHCHIHHHHIHGIIIHGGIIIIIIHHGIIIIHFHGIIIHHIGHIIIIIIIIIIIIHHHIIIIIIIIHGDIHIIIIHIHIIIIIIIIIIIIIIIIIIIIIIIIIIIIIIIIIIIIIIIIIIIII
@HWI-D00477:958:H2H7GBCX3:1:1116:8712:55087 1:N:0:CCTAGGTCCTAGGT
TACATTTTTTCACAAAGTAATCCAAGATTTTTCTTCTTCCTATATAATTCTTATGTGTCGGAATACGAATCTATTTTTCTTTTTCTACGTAAACAAGATTCTCATTTATGGTCAACATCCTCTCGGGGCCTTTTTTGAGCGAATATATTTCTATGGAAAAATAAAACATCCTGTAGAAGAAGTCTTTGCTAATGATTTTCCGGCTATTCGACGGGTCTTCAAAGATCCTTTCATG
+
CDDCDIIIIIIIIIIIIIHCGHIIIIIIIIIIJJJJJJJJJJJJJJJJJJJJJJJJJJJJJJJJJJJJJJJJJJJJJJJJJJJJJJJJJJJJJJJJJJJJJJJJJJJJJJJJJJJJJJJJJJJJJJJJJJJJJJJJJJJJJJJJJJJJJJJJJJJJJJJJJJJJJJJJJJJJJJJJJJJJJJJJJJJJJJJJJJJJJJJJJJJJJJJJJJJJJJJJJJJJJJJJJJJJJJJJJJJ
@HWI-D00477:958:H2H7GBCX3:1:1116:11895:61889 1:N:0:CCTAGGTCCTAGGT
AAATCCTTCGCTATTGGGTGAAAGATGCCTCTTCTTTGCATTTATTACGGCTTTTTCTTCACGAGTATTCTAATTGGAATAGTTTTATTACTACAAAAAAATCTATTTCGATTTTTTCAAAAACAAATCCAAGATTATTCTTGTTCCTATATAATTCTTATGCTTGTGAATACGAATCCATCTTACTTTTTCTCCGCAACCAATTTTCTCATTTACGATTAACATCTTCTGGGGTCTTTTTTGAGCGAATATATTTCTATGGAAAAATAAAACATCCTGTAGAAGAAGTCTTTGCTAATGATTTTCCGGCTATTCGACGGGTCTTCAAAGATCCTTTCATG
+
IIIIIIHHHIIIIIIHIHIIIIIIIIIIIIHIIIIIIHIIIIIIIIHIIHHI<GEHHIIIHHIHHIHIIHIIIHIHIHEHHHHIIIGIIHIIIIIIIIIHIHHIIIIIHHHIIIIIIHIIIIIIIIHIG.F?D@DH.BJJJJJJJJJJJJJJJJJJJJJJJJJJJJJJJJJJJJJJJJJJJJJJJJJJJJJJJJJJJJJJJIIIIIIIIIIIIIIIIIIIIHHIHIIIIIIIIIIIIIIIIIIHIIIIIIIIIIIIIIIIIIIIIIIIIIIIIIIIIIIIIIIIHHFIIIIIIIIIIIIIIIIIIIIIIGIIIIIIIIIIIIIIIIIIIIIIIIIIIIIII
@HWI-D00477:958:H2H7GBCX3:1:1116:5331:88449 1:N:0:CCTAGGTCCTAGGT
AAGCCCTTCGTTACTGGGTGAAAGATGCCTCTTCTTTGCATTTATTACGATTCTTTCTACACGAGTATCATAATTGGAATAGTATGATTACTCCAAAGAAATCAATTTCCATTTTTTCAAAAGGGAATCAAAGATTTTTCTTATTCCTATATAATTTTCATGTATGTGAATACGACTCTATCTTCATTTTTATCCGCAACCAATTTTCTCATTTACGATTAACATCTTCTGGGGTCTTTTTTGAGCGAATGTATTTCTATGGAAAAATAAAACATCCTGTAGAAGAAGTCTTTGCTAATGATTTTCCGGCTATTCGACGGGTCTTCAAAGATCCTTTCATG
+
IIIIIIIIIIFHHIIIHIIIIIIHIIIIIIIIIIIIIHIIHIIIIIIIIIIIFHIIIIIIIIIHIIIHIIIIIIIIGIIIIIIIIIIIIIIIIIIIIIIIIIIIIIIIIIHIIIIHIIIIIIIHIIIIIIIIIIIIIIJJJJJJJJJJJJJJJJJJJJJJJJJJJJJJJJJJJJJJJJJJJJJJJJJJJJJJJJJJJJJJJHIIHIHIIIIIIIIIIGIIHIIIHIIHIIIIIIIIIIIIIIIIIIIIIIIIIIIIIIIIIIIIIIIIIIIIIIHIIIIIIIIIIHGIIIIIIIIIIIIIIIIIIIIIIIIIIIIIIIIIIIHIIIIIIIIIIIIIIIIII
@HWI-D00477:958:H2H7GBCX3:1:1201:17470:21047 1:N:0:CCTAGGTCCTAGGT
AAATCCTTCGCTACTGGGTGAAAGATGCCTCTTCTTTGCATTTATTACGGCTTTTTCTTCACGAGTATTCTAATTGGAATAGTTTTATTACTACAAAAAAATCTATTTCGATTTTTTCAAAAACAAATCCAAGATTATTCTTGTTCCTATATAATTCTTATGCTTGTGAATACGAATCCATCTTACTTTTTCTCCGCAACCAATTTTCTCATTTACGATTAACATCTTCTGGGGTCTTTTTTGAGCGAATATATTTCTATGGAAAAATAAAACATCCTGTAGAAGAAGTCTTTGCTAATGATTTTCCGGCTATTCGACGGGTCTTCAAAGATCCTTTCATG
+
HIIII?@<GEC@GC1D<CHFEHIGHHIEHHIEHHH@HCHCHHIIIIIIGFHCDCHEGEGC<FH0CHEFCHIIHHIHHHHHGC<FHHEIIHECGHIIGEHHHFHGH<GHIIEFHGHIIHIIIIIIIIIIEHHHIIIIIJJJJJJJJJJJJJJJJJJJJJJJJJJJJJJJJJJJJJJJJJJJJJJJJJJJJJJJJJJJJJJJJJJJJJJJJJJJJJJJJJJJJJJJJJJJJJIIHHEHIIIH?IIIIHIHIIIIIHIHIIHHHIIIIIIIIIIIIIIIIIIIIIIIHFIIIIIIIIHIIIIIIHIIIIIIIHHIIIHIIIIIIGIIIIIIIIIHIIIIIIIII
@HWI-D00477:958:H2H7GBCX3:1:1201:2259:35749 1:N:0:CCTAGGTCCTAGGT
AAACCCTTCGCTATTGGGTGAAAGACGCCTCTTCTTTGCATTTATTACGGCTTTTTCTTCACGAGTATTCTAATTGGAATAGTTTTATTACTACAAAAAAATCTATTTCGATTTTTTCAAAAACAAATCCAAGATTATTCTTGTTCCTATATAATTCTTATGCTTGTGAATACGAATCCATCTTACTTTTTCTCCGCAACCAATTTTCTCATTTACGATTAACATCTTCTGGGGTCTTTTTTGAGCGAATATATTTCTATGGAAAAATAAAACATCCTGTAGAAGAAGTCTTTGCTAATGATTTTCCGGCTATTCGACGGGTCTTCAAAGATCCTTTCATG
+
IIIIIIIIIIIIIIIIIIIIIIIIIIIIIIIIIIIIIIIIIIIIIIIIIIIIFHIIIIIIIIIIIIIIIIIIIIIHIGHIIHHIIIIIIIIIIIIIIIIIIIIIIIIIIIIIIIIIIIIIIIIIIIIIIIIIHIIIIIJJJJJJJJJJJJJJJJJJJJJJJJJJJJJJJJJJJJJJJJJJJJJJJJJJJJJJJJJJJJJJJHIIIIIIIIIHIIIHIIIIIIIIIIIIIIIIIIIIIIIIIIIIIIIIIIIIIIIIIIIIIIIIIIIIIIIIIIIIIIIIIIIIIHGIIIIIIIIIIIIIIIIIIIIIIIIIIIIIIIIIIIIIIIIIIIIIIIIIIIIII
@HWI-D00477:958:H2H7GBCX3:1:1201:1758:61918 1:N:0:CCTAGGTCCTAGGT
ATACTGGGTGAAAGATACCCCTTTCTTTCATTTATTAAGGTTGTTTCTTTATGAGTATTGTAATTGGAATAGTTTTATTACTACAAAAAAATCTATTTCGATTTTTTCAAAAACAAATCCAAGATTATTCTTGTTCCTATATAATTCTTATGCTTGTGAATACGAATCCATCTTACTTTTTCTCCGCAACCAATTTTCTCATTTACGATTAACATCTTCTGGGGTCTTTTTTGAGCGAATATATTTCTATGGGAAAATAAAACATCCTGTAGAAGAAGTCTTTGCTAATGATTTTCCGGCTATTCGACGGGTCTTCAAAGATCCTTTCATG
+
DDDDDIIIIIHCHHIIIHIIIIIIIHIIHHIGIIIIIIIIHIIHHHIIIIIIIIIHIIIIIIIIIHHFHIIHHIHIIIHIIIHIIIIIIIIGHIIHIIIIIFHIIIHIIIIIIIIHIIIHHGHHIIIIJJJJJJJJJJJJJJJJJJJJJJJJJJJJJJJJJJJJJJJJJJJJJJJJJJJJJJJJJJJJJJJJJJJJJJJJJJJJJJJJJJJJJJJJJJJJJJJJJJJJJJJJJJJJJJJJJJJJJJJJJJIHHIIIIIIIIIIIIHIIIIIIIIHHFIIIIIIIIIIIIIIIIIIIIIIIIIIIIIIIIIIHHIIIIIIIIIIIIIIIIII
@HWI-D00477:958:H2H7GBCX3:1:1202:11417:2751 1:N:0:CCTAGGTCCTAGGT
AAATCCTTCGCTATTGGGTGAAAGATGCCTCTTCTTTGCATTTATTACGGCTTTTTCTACACGAGTATTCTAATTGGAATAGTTTTATTACTACGAAAAAATCTATTTCGATTTTTTCAAAAACAAATCCAAGATTATTCTTGTTCCTATATAATTCTTATGCTTGTGAATACGAATCCATCTTACTTTTTCTCCGCAACCAATTTTCTCATTTACGATTAACATCTTCTGGGGTCTTTTTTGAGCGAATATATTTCTATGGAAAAATAAAACATCCTGTAGAAGAAGTCTTTGCTAATGATTTTCCGGCTATTCGACGGGTCTTCAAAGATCCTTTCATG
+
IIIIIIIIIIIIIIIIIIIIIIIIIIIIIIIIIIIIIIIIHIIIIIIIIIIIEHIIIIIIIIIIIIIIIIIIIIIHIIIIIIIIIIIIIIIIIIIHIIIIIIIIIIIIIIIIIIIIIIIIIIIIIIIIIIIIIIIIIJJJJJJJJJJJJJJJJJJJJJJJJJJJJJJJJJJJJJJJJJJJJJJJJJJJJJJJJJJJJJJJJHIIIIIIHIIIIIIHIIIIIIIIIIIIIIIIHIIHIIIIIIIHIHIIIIIIIIIIHIIIIIIIIIIIIIIIIIHIIIIIIIIIHHIIIIIIIIIIIIIIIIIIIIIIIHIIIIIIIGIIIIIIIIIIIIIIIIIIIHIII
@HWI-D00477:958:H2H7GBCX3:1:1202:13255:21137 1:N:0:CCTAGGTCCTAGGT
AAATCCTTCGCTATTGGGTGAAAGATGCCTCTTCTTTGCATTTATTACGGCTTTTTCTTCACGAGTATTCTAATTGGAATAGTTTTATTACTACAAAAAAATCTATTTCGATTTTTTCAAAAACAAATCCAAGATTATTCTTGTTCCTATATAATTCTTATGCTTGTGAATACGAATCCATCTTACTTTTTCTCCGCAACCAATTTTCTCATTTACGATTAACATCTTCTGGGGTCTTTTTTGAGCGAATATATTTCTATGGAAAAATAAAACATCCTGTAGAAGAAGTCTTTGCTAATGATTTTCCGGCTATTCGACGGGTCTTCAAAGATCCTTTCATG
+
IIIIIIIIIIIIIIIIIIIIIIIIIIIIIIIIIIIIIIIHIIIIIIIIHHIIIIIIIIGHIIIIIIIIIIIIIIIHHHHIIIIIIIHIIIIIIIIIIIIIIIIIIIIIIHIIIIIIIIIIIIIIIIIIIHIIIIIIIIJJJJJJJJJJJJJJJJJJJJJJJJJJJJJJJJJJJJJJJJJJJJJJJJJJJJJJJJJJJJJJJJJJJJJHIIIIIIIIIIIIIIIIIIIIIIIIIIIIIIIIIIIIIIIIIIIIIIIIHIHIIIIIIIIIIIIIIIIIIIIIIIIIIHGIIIIIIIIIIIIIIIIIIIIIIIIIIIIIIIIIIIIIIIIIIIIIIIIIIIIII
@HWI-D00477:958:H2H7GBCX3:1:1202:18162:34490 1:N:0:CCTAGGTCCTAGGT
AAATCCTTCGCTATTGGGTGAAAGATGCCTCTTCTTTGCATTTATTACGGCTTTTTCTTCACGAGTATTCTAATTGGAATAGTTTTATTACTACAAAAAAATCTATTTCGATTTTTTCAAAAACAAATCCAAGATTATTCTTGTTCCTATATAATTCTTATGCTTGTGAATACGAATCCATCTTACTTTTTCTCCGCAACCAATTTTCTCATTTACGATTAACATCTTCTGGGGTCTTTTTTGAGCGAATATATTTCTATGGAAAAATAAAACATCCTGTAGAAGAAGTCTTTGCTAATGATTTTCCGGCTATTCGACGGGTCTTCAAAGATCCTTTCATG
+
IIIIIIIIIIIIIIIIIIIIIIIIIIIIIIIIIIIIIIIHIIIIIIIIIIIIIGHIIIIIIIIIIIIIIIIIIIIIHHIHIHIIIIIIIIIIIIIIIIIIIIIIIIIIIIHIIIIIIIIIIIIIIIIIHIIHIFIIIJJJJJJJJJJJJJJJJJJJJJJJJJJJJJJJJJJJJJJJJJJJJJJJJJJJJJJJJJJJJJJJJJIIIIIIIIIIIIIIIIIIIIIIIIIIIIIIIIIIIIIIIIIIIIIIIIIIIIIIIIIIIIIIIIIIIIIIIIIIIIIIIIIIHHIIIIIIIIIIIIIIIIIIIIIIIIIIIIIIIIIIIIIIIIIIIIIIIIIIIIIII
@HWI-D00477:958:H2H7GBCX3:1:1202:17633:54439 1:N:0:CCTAGGTCCTAGGT
AAATCCTTCGCTATTGGGTGAAAGATGCCTCTTCTTTGCATTTATTACGGCTTTTTCTTCACGAGTATTCTAATTGGAATAGTTTTATTACTACAAAAAAATCTATTTCGATTTTTTCAAGAACAAATCCAAGATTATTCTTGTTCCTATATAATTCTTATGCTTGTGAATACGAATCCATCTTACTTTTTCTCCGCAACCAATTTTCTCATTTACGATTAACATCTTCTGGGGTCTTTTTTGAGCGAATATATTTCTATGGAAAAATAAAACATCCTGTAGAAGAAGTCTTTGCTAATGATTTTCCGGCTATTCGACGGGTCTTCAAAGATCCTTTCATG
+
IIIIIIHIIIIIIIIIIIIIIIIIIIIIIHIIIIIIIIIIIIIIIIIIIIIIIGHIIIIIIIIIIIIIIIIIIIIHGFHIIIIIIIIIIIIIIIIIIIIIIIIIIIIIIIHIIIIIIIIIIIIIIIIIIIIIIGIIIIJJJJJJJJJJJJJJJJJJJJJJJJJJJJJJJJJJJJJJJJJJJJJJJJJJJJJJJJJJJJJJJJIIIIIIIIIIIIIIIIIIIIIIIIIIIIIIHIIIIIIIIIIIIIIIIIIIIIIHIIIIIIIIIIIIIIIIIIIIIIIIIIIIIIHIIIIIIIIIIIIIIIIIIIIIIIIIIIIIIIIIIIIIIIIIIIIIIIIIIIIII
@HWI-D00477:958:H2H7GBCX3:1:1202:6622:69147 1:N:0:CCTAGGTCCTAGGT
AAACCCTTCGCTACTGCGTGAAAGATCCCTCTTCTTTGCATTTATTACGGCTCTTTCTTCACGAGTATTATAATTGGAATAGTTTTATTACTACAAAAAAATCTATTTCGATTTTTTCAAAAACAAATCCAAGATTATTCTTGTTCCTATATAATTCTTATGCTTGTGAATACGAATCCATCTTACTTTTTCTCCGCAACCAATTTTCTCATTTACGATTAACATCTTCTGGGGTCTTTTTTGAGCGAATATATTTCTATGGAAAAATAAAACATCCTGTAGAAGAAGTCTTTGCTAATGATTTTCCGGCTATTCGACGGGTCTTCAAAGATCCTTTCATG
+
FHHIIIGHIHIIHIIHHHHIIFEHHGHFEFGHH<FHGHIIIIIIIHIE?HHHDHIIIIIGHFHDHHIIIIIGHHIE1FHHIIIIIIHIIIIIIIIIIGIHGHIIIIIIIIGIIIIIHIIIIIIIIHIIIIIIIIIHIIJJJJJJJJJJJJJJJJJJJJJJJJJJJJJJJJJJJJJJJJJJJJJJJJJJJJJJJJJJJJJJJIIIIIIIIHIIIHHHHIIIHHHHIHIGIIIIIIIHHFIIIIIIIIIHHEHIIIH@EIIIHIIHEIIIIGIIHHHGIIHH@IIIHHEIHHGIIHFHEIHIHF?IIHHIHFIIIIIIIIIHIHHIIIIIIIIIHHEIIHIII
@HWI-D00477:958:H2H7GBCX3:1:1202:1781:83233 1:N:0:CCTAGGTCCTAGGT
AAATCCTTCGCTATTGGGTGAAAGATGCCTCTTCTTTGCATTTATTACGGCTTTTTCTTCACGAGTATTCTAATTGGAATAGTTTTATTACTACAAAAAAATCTATTTCGATTTTTTCAAAAACAAATCCAAGATTATTCTTGTTCCTATATAATTCTTATGCTCGTGAATACGAATCCATCTTACTTTTTCTCCGCAACCAATTTTCTCATTTACGATTAACATCTTCTGGGGTCTTTTTTGAGCGAATATATTTCTATGGAAAAATAAAACATCCTGTAGAAGAAGTCTTTGCTAATGATTTTCCGGCTATTCGACGGGTCTTCAAAGATCCTTTCATG
+
CHHEC1<GHHIH0E1CC?EGHCC@1<CFHGFCGEHIIHCEEHHEHHGCG=HH<CGHFHHIHHHC/DHHCC@GHEE1D<<FE<DF?GEHHCHHE<@<F1<C/<0<DHII?00CHHGH.?@@C@EE@EEE/<F?F/FGHCJJJJJJDIHJJJJJJJJJJHJJJBJJJJBJHJJ>9DHIJJJJJJGJJJJJFJJJJJBJJJJJGHHHHFEEIHH@HCFC@CHHHFC0EHHH=HE?HHECDHH?HGHFHHEHFCF<G?EHHHE@HGIHHIHEEIHHFEEGHF@IHFG<?GDHHCHC@@CEHHFEGHHHHHCHHHHCHDHGEHF?EEIIIHIHHFECHEIIGIHCE
@HWI-D00477:958:H2H7GBCX3:1:1202:11845:95455 1:N:0:CCTAGGTCCTAGGT
AAATCCTTCGCTATTGGGTGAAAGATGCCTCTTCTTTGCATTTATTACGGCTTTTTCTTCACGAGTATTCTAATTGGAATAGTTTTATTACTACAAAAAAATCTATTTCGATTTTTTCAAAAACAAATCCAAGATTATTCTTGTTCCTATATAATTCTTATGCTTGTGAATACGAATCCATCTTACTTTTTCTCCGCAACCAATTTTCTCATTTACGATTAACATCTTCTGGGGTCTTTTTTGAGCGAATATATTTCTATGGAAAAATAAAACATCCTGTAGAAGAAGTCTTTGCTAATGATTTTCCGGCTATTCGACGGGTCTTCAAAGATCCTTTCATG
+
IIIIIIIIIIIIHIIIHIIIHIIIHIIIIHIIIHIIIIIIIIHIIIIIIIIIEHIIIIIIIIGIIIIIHIIIIIIHFGHHHHHIIIIIIIHIIGIIIIIIIIIIIIIIHIHHIIIIIHHIIIIIIIIIIEHHHGIHHIJJJJJJJJJJJJJJJJJJJJJJJJJJJJJJJJJJJJJJJJJJJJJJJJJJJJJJJJJJJJJJJIIIIIIIHIIIIIHIIIIIIIIIIIIIIIIIIIIIIIIIIIIIIIIIIIIIIIIIIIIHIIIIIIIIIIIIIIIIIIIIIIIIIIHIIIIIIIIIIIIIIIIIIIIIIIIIIIHIIIIIIIIIIIIIIIIIIIIIIIIII
@HWI-D00477:958:H2H7GBCX3:1:1202:8372:100774 1:N:0:CCTAGGTCCTAGGT
AAATCCTTCGCTATTGGGTGAAAGATGCCTCTTCTTTGCATTTATTACGGCTTTTTCTTCACGAGTATTCTAATTGGAATAGTTTTATTACTACAAAAAAATCTATTTCGATTTTTTCAAAAACAAATCCAAGATTATTCTTGTTCCTATATAATTCTTATGCTTGTGAATACGAATCCATCTTACTTTTTCTCCGCAACCAATTTTCTCATTTACGATTAACATCTTCTGGGGTCTTTTTTGAGCGAATATATTTCTATGGAAAAATAAAACATCCTGTAGAAGAAGTCTTTGCTAATGATTTTCCGGCTATTCGACGGGTCTTCAAAGATCCTTTCATG
+
IIHIHIIIIIIIIIIIIIIIIIIIIIIIIIIIIIIIIIIIIIIIIIIIHHIIICHIIIIIIIIIIIIIIIIIHIIHIHHHHIIIIIIIIIIIIIIIHIIIIIHIIIIIIIIIIIIIIIHIIIIIIIHIIHIIHEHHIIJJJJJJJJJJJJJJJJJJJJJJJJJJJJJJJJJJJJJJJJJJJJJJJJJJJJJJJJJJJJJJJJIIIIIIIIIIIIIHIIIIIHIIIIIIIIIIIIIIIIIIIIIIIIIIIIIIIIIIIIIIIHIIIIIIIIIIIIIIIIIIIIIIIHGIIIIIIIIIIIIIIIIIIIIIIIIIIIIIIIIIIIIIIIIIIIIIIIIIIIIII
@HWI-D00477:958:H2H7GBCX3:1:1203:3976:16839 1:N:0:CCTAGGTCCTAGGT
AAACCCTTCGTTACCGGGTGAAAGATGCTTCTTATTTGCATTTATTGCGGTTCTTTCTTCACGAGTATTCTAATTGGAATAGTTTTATTACTACAAAAAAATCTATTTCGATTTTTTCAAAAACAAATCCAAGATTATCCTTGTTCCTATATAATTCTTATGCTTGTGAATACGAATCCATCTTACTTTTTCTCCGCAACCAATTTTCTCATTTACGATTAACATCTTCTGGGGTCTTTTTTGAGCGAATATATTTCTATGGAAAAATAAAACATCCTGTAGAAGAAGTCTTTGCTAATGATTTTCCGGCTATTCGACGGGTCTTCAAAGATCCTTTCATG
+
IHHIIHHHHHIHHHHHCHHHII@GEHHIIIHC1<GHHIHIHHIIICHIICEHDCGGHHHHIIIIHHHIIIIIIIGCEFFGHHEH?GHHHHIIIIIIIHHHIHHIEHHFHG/FHFIIIIII?GGHIIFG<FH?FHHEHFJJJJJJJJJJJJJJJJJJJJJJJJJJJJJJJJJJJJJJJJJJJJJJJJJJJJJJJJJJJJJJJHIIIGHHHHHEEHHHHIHHHHHHHIHHEHHGCHHHIIIIIHHGHHHIIIIIIIIIIIIGIIHIIIIHIIIIHGHIHIIIIHIIHHEIHHIIIIIHHHIGHHIIIIHHIIIIIIHHIHHIIHHIIIIIIIIIHHIIHIIIH
@HWI-D00477:958:H2H7GBCX3:1:1203:12411:33345 1:N:0:TCTAGGTCCTAGGT
AAACCCTTCGCTATTGGGTGAAAGATGCCTCTTCTTTGCATTTATTACGGCTTTTTCTTCACGAGTATTCTAATTGGAATAGTTTTATTACTACAAAAAAATCTATTTCGATTTTTTCAAAAACAAATCCAAGATTATTCTTGTTCCTATATAATTCTTATGCTTGTGAATACGAATCCATCTTACTTTTTCTCCGCAACCAATTTTCTCATTTACGATTAACATCTTCTGGGGTCTTTTTTGAGCGAATATACTTCTATGGAAAAATAAAACATCCTGTAGAAGAAGTCTTTGCTAATGATTTTCCGGCTATTCGACGGGTCTTCAAAGATCCTTTCATG
+
IIIIIIIIIIIIIIIIIIIIHIHIIIIHIIIIIIIIIIIIHIHIIIIIIIIIEHIIIIIIIIIIIIHIIIIIIIIHIIIIIIIIIIIIIIIIIIIIIIIIIIIIIIIIHIGIIIIIIIHIIIIIIIIIHHHHHIHIIHJJJJJJJJJJJJJJJJJJJJJJJJJJJJJJJJJJJJJJJJJJJJJJJJJJJJJJJJJJJJJJJIIIIIIIIIIIIIIIIIIIIIIIIIIIIIIIHIIIIIIIIIIIIIIIIIIIIIIIIIIIIIIIIIIIIIIIIIIHHHIIIIIIIHHIIIIIIIIIIIIHIIIIIIIIIIIIIIIIIIIIIIIIIIIIIIIIIIIIIIIII
@HWI-D00477:958:H2H7GBCX3:1:1203:8404:40323 1:N:0:CCTAGGTCCTAGGT
CTGGAAATCTTGGTTCAAACCCTTCGCTATTGGGTGAAAGATCCCTCTTCTTTGCATTTATTACGGCTTTTTCTTCACGAGTATTCTAATTGGAATAGTTTTATTACTACAAAAAAATCTATTTCGATTTTTTCAAAAACAAATCCAAGATTATTCTTGTTCCTATATAATTCTTATGCTTGTGAATACGAATCCATCTTACTTTTTCTCCGCAACCAATTTTCTCATTTACGATTAACATCTTCTGGGGTCTTTTTTGAGCGAATATATTTCTATGGAAAAATAAAACATCCTGTAGAAGAAGTCTTTGCTAATGATTTTCCGGCTATTCGACGGGTCTTCAAAGATCCTTTCATG
+
BDDCDIIIIIIIIIIIIIHIIIIIIIIIIIIIIIIIIIIIIIIIIIIIIIIIIIIIIIIIIIIIIIIIIIIIIIIIIIIIIIIIIIIIIIIIIHHIIIIIIFHIIIIIIIIIIGIIIIIIIIIIIIGIIIIIIIIIIIIIIIIIIIIIHIIIIJJJJJJJJJJJJJJJJJJJJJJJJJJJJJJJJJJJJJJJJJJJJJJJJJJJJJJJJJJJJJJJJJJJJJJJJJJJJJJJJJJJJJJJJJJJJJJJJJIIIIIIIIIIIIIIIIIIIIIIIIIIIIIIIIIIIIIIIIIIIIIIIIIIHGIIIIIIIIIIIIIIIIIIIIIIIIIIIIIIIIIIIIIHIIIIIIIHIIIIIIIII
@HWI-D00477:958:H2H7GBCX3:1:1203:6520:42848 1:N:0:CCTAGGTCCTAGGT
AAATCCTTCGCTATTGGGTGAAAGATGCCTCTTCTTTGCATTTATTACGGCTTTTTCTTCACGAGTATTCTAATTGGAATAGTTTTATTACTACAAAAAAATCTATTTCGATTTTTTCAAAAACAAATCCAAGATTATTCTTGTTCCTATATAATTCTTATGCTTGTGAATACGAATCCATCTTACTTTTTCTCCGCAACCAATTTTCTCATTTACGATTAACATCTTCTGGGGTCTTTTTTGAGCGAATATATTTCTATGGAAAAATAAAACATCCTGTAGAAGAAGTCTTTGCTAATGATTTTCCGGCTATTCGACGGGTCTTCAAAGATCCTTTCATG
+
IIIIIIIIIIIIIIIIIIIIIIIIIIIIIIIIIIIIIIIIIIIIIIIIIIIIHHIIIIIIIIIIIIIIIIIIIIIIIGHIIHIIIIIIIIIIIIIIIIIIIHIIIIIIIIGIIIIIIIHIIIIIHHIIIHHHHHIIIIJJJJJJJJJJJJJJJJJJJJJJJJJJJJJJJJJJJJJJJJJJJJJJJJJJJJJJJJJJJJJJJIIIIIIIIIIIIIHGHIIIIIIIIIIIIIIIIIIIIIIIIIIIIIIIIIIIHIIHIIIIIIIIIIIIIIIIIIIIIIIIIIIIIIHIIIIIIIIIIIIIIIIIIIIIIIIIIIIIIIIIIIIIIIIIIIIIIIIIIIIII
@HWI-D00477:958:H2H7GBCX3:1:1203:12176:60340 1:N:0:CCTAGGTCCTAGGT
AAATCCTTCGCTATTGGGTGAAAGATGCCTCTTCTTTGCATTTATTACGGCTTTTTCTTCACGAGTATTCTAATTGGAATAGTTTTATTACTACAAAAAAATCTATTTCGATTTTTTCAAAAACAAATCCAAGATTATTCTTGTTCCTATATAATTCTTATGCTTGTGAATACGAATCCATCTTACTTTTTCTCCGCAACCAATTTTCTCATTTACGATTAACATCTTCTGGGGTCTTTTTTGAGCGAATATATTTCTATGGAAAAATAAAACATCCTGTAGAAGAAGTCTTTGCTAATGATTTTCCGGCTATTCGACGGGTCTTCAAAGATCCTTTCATG
+
IIIIHHIIIIIIIIIHIIHHIIIIGIIIHIIIIGIIIIGHIIIIIIHH@EHIIDHHHIIEHIIIIIGHHIHIEHIH?<CFHHHIIICHIHFIIEECCCC<CHHHIIIII?0GHHIHICEGHHHGEEEHE/DE?FHHEEJJJJJJJJJJJJJJJJJJJJJJJJJJJJJJJJJJJJJJJJJJJJJJJJJJJJJJJJGIIGIGIIIIIIIIIIIIIIIIGIIIIIIIIIIIIIIHHIIIIIIIIIIIIIIIIIIIIIIIIIIIIIIIIIIIIIIIIIIIIIIIIIIIHHFIIIIIIIIIIIIIIIIIIIIIIIIIIIIIIIIIIIIIIIIIIIIIIIIIIIIII
@HWI-D00477:958:H2H7GBCX3:1:1203:9691:76807 1:N:0:CCTAGGTCCTAGGT
AAATCCTTCGATGCTGGGTGAAAGATGTTTCTTCTTTGCATTTATTACGGCTTTTTCTTCACGAGTATTCTAATTGGAATAGTTTTATTACTACAAAAAAATCTATTTCGATTTTTTCAAAAACAAATCCAAGATTATTCTTGTTCCTATATAATTCTTATGCTTGTGAATACGAATCCATCTTACTTTTTCTCCGCAACCAATTTTCTCATTTACGATTAACATCTTCTGGGGTCTTTTTTGAGCGAATATATTTCTATGGAAAAATAAAACATCCTGTAGAAGAAGTCTTTGCTAATGATTTTCCGGCTATTCGACGGGTCTTCAAAGATCCTTTCATG
+
HIIIHHIEHFEHFHII@EHGHCHHEFECGECCFEHIIHIEGHEEHIGIHIIDC@HHIIII?GGEHIHHHEHHHHI@?1DFFHHHIIEHIEGHEHGCE?E?/CEH?FHHHHGIIIIHHHCG@/@EHCFHF/CFGEHHHHJJJJJJJJJJJJJJJJJJJJJJJJJJJJJJJJJJJJJJJCJJJJJJJJJJJJJJJGGJJJJJJCCFHHHHGDHEHGFE@HIIHHEHHIHHIHE?HIHEHIIHHIHG0@HIHEHHIHFHHGIIIHGHHIIIIIIIIHIIHHHHHCFCEHDHHFHEECHIHFIIHHHEDGIIIHIHEHHEHIIHHHHHFIIIIHIHGIIIIHIHF
@HWI-D00477:958:H2H7GBCX3:1:1204:2980:18551 1:N:0:CCTAGGTCCTAGGT
AAATCCTTCGCTATTGGGTGAAAGATGCCTCTTCTTTGCATTTATTACGGCTTTTTCTTCACGAGTATTCTAATTGGAATAGTTTTATTACTACAAAAAAATCTATTTCGATTTTTTCAAAAACAAATCCAAGATTATTCTTGTTCCTATATAATTCTTATGCTTGTGAATACGAATCCATCTTACTTTTTCTCCGCAACCAATTTTCTCATTTACGATTAACATCTTCTGGGGTCTTTTTTGAGCGAATATATTTCTATGGAAAAATAAAACATCCTGTAGAAGAAGTCTTTGCTAATGATTTTCCGGCTATTCGACGGGTCTTCAAAGATCCTTTCATG
+
IHHIHHHIIHDEHIIIHIIIIHIIIIHHIHHIIIIIIIIIIIIIIIIIIHIIIFHHIIIIIIHIIHHHIIIIIIIIIHIIIIHHIHHIIHIIIIHHGHHHHIEHHIIIIGEHIIIIIIEHHIIHHEHHHGHHCHHHGHJJJJJJJJJJJJJJJJJJJJJJJJJJJJJJJJJJJJJJJJJJJJJJJJJJJJJJJJJJJJJJJJIIIIIIIIIIIIIIIIIIIIIIIIIIIHIHIHIIIIIIIIIIIIIIIIIIIHHHIIIHHHIIIIIIIIIIIIIIIIIIIIIIIHFIIIIIIIIIIIIIIIIIIHIIIIIIIIIIIIIIIIIIIIIIIIIIIIIIIIIII
@HWI-D00477:958:H2H7GBCX3:1:1204:3305:31998 1:N:0:CCTAGGTCCTAGGT
AAATCCTTCGCTATTGGGTGAAAGATGCCTCTTCTTTGCATTTATTACGGCTTTTTCTTCACGAGTATTCTAATTGGAATAGTTTTATTACTACAAAAAAATCTATTTCGATTTTTTCAAAAACAAATCCAAGATTATTCTTGTTCCTATATAATTCTTATGCTTGTGAATACGAATCCATCTTACTTTTTCTCCGCAACCAATTTTCTCATTTACGATTAACATCTTCTGGGGTCTTTTTTGAGCGAATATATTTCTATGGAAAAATAAAACATCCTGTAGAAGAAGTCTTTGCTAATGATTTTCCGGCTATTCGACGGGTCTTCAAAGATCCTTTCATG
+
IIIIGFHIHIIIIIIIIIIIIIIIIIIHIIIIIHIIIIHIIIIIIIIIIIIIHHIIHIIIIIIIIIIIIIHIIIIIIIHHHIIIIIIIIHHIIIHIFHHIIIIIHIHIHIHIIIIIIIIIIIIIIIIIICHHGIIHHIJJJJJJJJJJJJJJJJJJJJJJJJJJJJJJJJJJJJJJJJJJJJJJJJJJJJJJJJJJJJJJJIIIIIIIIIIIIIIIIIIIIIIIHIGIIIIIIIIIIIIIIIIIIIIIIIIIIIIHIIIIHIIIIIIIIIIIHHIIIIIIIIIIIHGIIIIIIIIIIIIIIIIIIIIIIIIHHHIIIIIIIIIIIIIIIIIIIIIIIIIII
@HWI-D00477:958:H2H7GBCX3:1:1204:6316:38191 1:N:0:CCTAGGTCCTAGGT
AAAGCCTTCGCTATTGGGTGAAAGATGCCTCTTCTTTGCATTTATTACGGCTTTTTCTTCACGAGTATTCTAATTGGAATAGTTTTATTACTACAAAAAAATCTATTTCGATTTTTTCAAAAACAAATCCAAGATTATTCTTGTTCCTATATAATTCTTATGCTTGTGAATACGAATCCATCTTACTTTTTCTCCGCAACCAATTTTCTCATTTACGATTAACATCTTCTGGGGTCTTTTTTGAGCGAATATATTTCTATGGAAAAATAAAACATCCTGTAGAAGAAGTCTTTGCTAATGATTTTCCGGCTATTCGACGGGTCTTCAAAGATCCTTTCATG
+
IIIIIIGHHIHIIIIIIIIIIIIIIIIIIIIIIIIIIIIIIIIIIIIIIIIIIIIIIIIIHIHIIIIIIIIIIIIHI1DGHIHIIIIIIIIIIIIIIIIHIHIIIIIIHIIIIIIIIIIIIIIIIIIIHIIHHIIIIIJJJJJJJJJJJJJJJJJJJJJJJJJJJJJJJJJJJJJJJJJJJJJJJJJJJJJJJJJJJJJJJJJJJJJJJJJJJJJJJJJJJJJJJJIIIIIIHIIIIIIIIIIIIIIIIIIIIIIIIIIIHIIIIIIIIIIIIIIIIIIIIIIIIHGIIIIIIIIIIIIHIIIIIIIIIIIIIIIIIIIIIIIIIIIIIIIIIHIIIIIHH
@HWI-D00477:958:H2H7GBCX3:1:1204:18495:68976 1:N:0:CCTAGGTCCTAGGT
AAATCCTTCGCTATTGGGTGAAAGATGCCTCTTCTTTGCATTTATTACGGCTTTTTCTTCACGAGTATTCTAATTGGAATAGTTTTATTACTACAAAAAAATCTATTTCGATTTTTTCAAAAACAAATCCAAGATTATTCTTGTTCCTATATAATTCTTATGCTTGTGAATACGAATCCATCTTACTTTTTCTCCGCAACCAATTTTCTCATTTACGATTAACATCTTCTGGGGTCTTTTTTGAGCGAATATATTTCTATGGAAAAATAAAACATCCTGTAGAAGAAGTCTTTGCTAATGATTTTCCGGCTATTCGACGGGTCTTCAAAGATCCTTTCATG
+
IIIIIIIIIIIIIIIIGIIIHIIIIIIIIIIIIIIIIIIGIIIIIIHIIIIIHHIIIIIIIIIIIIIIIIIIIIIHFHHHIIIIIIIIIHIIIIIHIIHIHIGIIIIIGHHHIIIIIHIHGHIIHIIIIIHHIIHIGIJJJJJJJJJJJJJJJJJJJJJJJJJJJJJJJJJJJJJJJJJJJJJJJJJJJJJJJJJJJJJJJIIIIIIIIIIIIIIIIIIIIIIIIIIHIIIIHIIIIIIIIIIIIIIIIIIIIIIIHIIIIIIIIIIIIIIIIIIIIIIIIIIIIHHIIIIIIIIIIIIIIIIIIIIIIIIIIIIIIIIIIIIIIIIIIIIIIIIIIIIII
@HWI-D00477:958:H2H7GBCX3:1:1204:14786:69010 1:N:0:CCTAGGTCCTAGGT
AAATCCTTCGCTATTGGGTGAAAGATGCCTCTTCTTTGCATTTATTACGGCTTTTTCTTCACGAGTATTCTAATTGGAATAGTTTTATTACTACAAAAAAATCTATTTCGATTTTTTCAAAAACAAATCCAAGATTATTCTTGTTCCTATATAATTCTTATGCTTGTGAATACGAATCCATCTTACTTTTTCTCCGCAACCAATTTTCTCATTTACGATTAACATCTTCTGGGGTCTTTTTTGAGCGAATATATTTCTATGGAAAAATAAAACATCCTGTAGAAGAAGTCTTTGCTAATGATTTTCCGGCTATTCGACGGGTCTTCAAAGATCCTTTCATG
+
IHEEHEH@CCGEH@HHIFHECE?HIIIEHEE@FHEHIICE@FEGHI@@C@HHCGHHIIIIHHEHIIFH?HHH?GHEEGCDHHFFHH@GHGCHEE?@@G@E<@GHEHHH?@/GEEGCEF/F@@CGHHHHF.CHHIHIEHJJJJJJJJJJJJJJJJJJJJJJJJJJJJJJJJJJJJJJJJJJJJJJJJJJJJJJJJJJJJJJJHHEGHHHHHGFCHEFHHDIHHHH?HIHIHIIHHGIIHHGIIIHH?HIHIHHHEHEEHHHHEIIHHIIIHIIHHHHIHEGEFIIIHGIIIIIGIHGIIHHHFIIHCIIIHIIGIIHIHEIIIHIIHHGEHIIHHHIHIHGH
@HWI-D00477:958:H2H7GBCX3:1:1204:17033:69666 1:N:0:CCTAGGTCCTAGGT
AAATCCTTCGCTATTGGGTGAAAGATGCCTCTTCTTTGCATTTATTACGGCTTTTTCTTCACGAGTATTCTAATTGGAATAGTTTTATTACTACAAAAAAATCTATTTCGATTTTTTCAAAAACAAATCCAAGATTATTCTTGTTCCTATATAATTCTTATGCTTGTGAATACGAATCCATCTTACTTTTTCTCCGCAACCAATTTTCTCATTTACGATTAACATCTTCTGGGGTCTTTTTTGAGCGAATATATTTCTATGGAAAAATAAAACATCCTGTAGAAGAAGTCTTTGCTAATGATTTTCCGGCTATTCGACGGGTCTTCAAAGATCCTTTCATG
+
IIHIHHHHIIIIHHIHIGEHEEHIIHIIHIEHHHHHIHGIIIIIIIIHIIIIIGHHHIIIIIIIIIHIIHHEGHHGECGHIHIHHIEGHHHIIGHIHIEHH?GHIIHHIGEHHHIIIHHHHHHIIIIIGFHGHEHIIHJJJJJJJJJJJJJJJJJJJJJJJJJJJJJJJJJJJJJJJJJJJJJJJJJJJJJJJJJIJJJJJJHHGHHHIIHHHCCIIIHIHEIHEHIIHIHIIIHDDG?FGIHIHIIGIIHHCHIIIHHCHHIGIHIIIHHIIHHEHHIIIIIHHHFIIIGIHEIIHIIIIIIIIIIIIIIIFIIIIIIIHHIGIHH@CHIIHHGIIHGHH
@HWI-D00477:958:H2H7GBCX3:1:1205:15393:5420 1:N:0:CCTAGGTCCTAGGT
AAATCCTTCGCTATTGGGTGAAAGATGCCTCTTCTTTGCATTTATTACGGCTTTTTCTTCACGAGTATTCTAATTGGAATAGTTTTATTACTACAAAAAAATCTATTTCGATTTTTTCAAAAACAAATCCAAGATTATTCTTGTTCCTATATAATTCTTATGCTTGTGAATACGAATCCATCTTACTTTTTCTCCGCAACCAATTTTCTCATTTACGATTAACATCTTCTGGGGTCTTTTTTGAGCGAATATATTTCTATGGAAAAATAAAACATCCTGTAGAAGAAGTCTTTGCTAATGATTTTCCGGCTATTCGACGGGTCTTCAAAGATCCTTTCATG
+
HCHHICECHEHEGHEFECGEEFEH?HE@GHHGHIEECE1FHIIIHHEGHEHH<DFCC@1CFCE@CDHCHHHHEHE@@FHHHIHHIHEHHHICEE?@<<1EH?FHHHEHHIIIIHFHIFF?@FHIIIGHCCFG.FHHHEJJJJJJJJJJJJJJJJJJJJJJJJJJJJJJJJJJJJJJJJJJJJJJJJJJJJJJJJJJJJJJJHGIIIIHHHHCEEHHIIIIHIHIHHHHHHCIIIHIHIHHIIHHHIIIHIIHIIIIIHGIHHHIHIHHIIIHHHEIHGHHIIFIHGDHIIIIIIIHHHIHHFHHIIIIIIIHIIIIHIHGIHIIHIIIIHHHIIHIHHGII
@HWI-D00477:958:H2H7GBCX3:1:1205:10754:28373 1:N:0:CCTAGGTCCTAGGT
TACATTTTTTCACAAAGTAATCCAAGATTTTTCTTCTTCCTATATAATTCTTATGTGTCGGAATACGAATCTATTTTTCTTTTTCTACGTAAACAAGATTCTCATTTATGGTCAACATCCTCTCGGGGCCTTTTTTGAGCGAATATATTTCTATGGAAAAATAAAACATCCTGTAGAAGAAGTCTTTGCTAATGATTTTCCGGCTATTCGACGGGTCTTCAAAGATCCTTTCATG
+
AADDDIIIIIIIIIIHIIIIIIIIIIIIIIIIJJJJJJJJJJJJJJJJJJJJJJJJJJJJJJJJJJJJJJJJJJJJJJJJJJJJJJJJJJJJJJJJJJJJJJJJJJJJJJJJJJJJJJJJJJJJJJJJJJJJJJJJJJJJJJJJJJJJJJJJJJJJJJJJJJJJJJJJJJJJJJJJJJJJJJJJJJJJJJJJJJJJJJJJJJJJJJJJJJJJJJJJJJJJJJJJJJJJJJJJJJJ
@HWI-D00477:958:H2H7GBCX3:1:1205:14004:33799 1:N:0:CCTAGGTCCTAGGT
AAATCCTTCGCTATTGGGTGAAAGATGCCTCTTCTTTGCATTTATTACGGCTTTTTCTTCACGAGTATTCTAATTGGAATAGTTTTATTACTACAAAAAAATCTATTTCGATTTTTTCAAAAACAAATCCAAGATTATTCTTGTTCCTATATAATTCTTATGCTTGTGAATACGAATCCATCTTACTTTTTCTCCGCAACCAATTTTCTCATTTACGATTAACATCTTCTGGGGTCTTTTTTGAGCGAATATATTTCTATGGAAAAATAAAACATCCTGTAGAAGAAGTCTTTGCTAATGATTTTCCGGCTATTCGACGGGTCTTCAAAGATCCTTTCATG
+
HHIIFHIIIHIIIIIIIIIIHIHIIIIHGHIIGIIIIIIIIIIIIIIIIIIICGFHGHIIIIHIIIIIHIIIHIIIIHGHHHIIIIIIIIIIIHHFCHHCHIIIIIIIIIGHIIIIIIIIIIGHHIIIIHIHHGHHIIJJJJJJJJJJJJJJJJJJJJJJJJJJJJJJJJJJJJJJJJJJJJJJJJJJJJJJJJJJJJJJJHIHIHIIIIIIIIIHIIIIIIIIIIHHIIIIHIIIIIIIGIIHIIIIIIIIIIHHHHIIIIIIHIIIIHFIIHHIIIIIIIIIHGFHIIIIIIIIIHIIHHIIIIIIIHIHCHIIHHHHHEHIIIIHFIIIGIIIIHEII
@HWI-D00477:958:H2H7GBCX3:1:1205:6108:45470 1:N:0:CCTAGGTCCTAGGT
AAATCCTTCGCTATTGGGTGAAAGATGCCTCTTCTTTGCATTTATTACGGCTTTTTCTTCACGAGTATTCTAATTGGAATAGTTTTATTACTACAAAAAAATCTATTTCGATTTTTTCAAAAACAAATCCAAGATTATTCTTGTTCCTATATAATTCTTATGCTTGTGAATACGAATCCATCTTACTTTTTCTCCGCAACCAATTTTCTCATTTACGATTAACATCTTCTGGGGTCTTTTTTGAGCGAATATATTTCTATGGAAAAATAAAACATCCTGTAGAAGAAGTCTTTGCTAATGATTTTCCGGCTATTCGACGGGTCTTCAAAGATCCTTTCATG
+
FEFEHFHHHHHHHHIECEHEH@GE@GFHEHIGHHIHHHHIHHHIHHIIFFHIEHHHHIHIGIIEHHHHEHHHEEHC@CGHHHHHHIHHIIIIEHHGCH?HHHEEHIHHIHIHIIIIIIEHHIHIIIIIIGHHHHIIHHJJJJJJJJJJJJJJJJJJJJJJJJJJJJJJJJJJJJJJJJJJJJJJJJJJJJJJJJJJJJJJJIHHIIIIIHIIIIIIGIIIIIIHIHIHIIIHHIIIIIHIIIIHHHIIIIIIIIIIGIIHFIIIIIIIIIIIHIIIIHIHIHIIGHGIIIIIIIIIIIIIIHIIIIIIIIIIIIIIIIIIIIIIIHIIIIIIIIIIIIIII
@HWI-D00477:958:H2H7GBCX3:1:1205:5578:53530 1:N:0:CCTAGGTCCTAGGT
AAATCCTTCGCTATTGGGTGAAAGATGCCTCTTCTTTGCATTTATTACGGCTTTTTCTTCACGAGTATTCTAATTGGAATAGTTTTATTACTACAAAAAAATCTATTTCGATTTTTTCAAAAACAAATCCAAGATTATTCTTGTTCCTATATAATTCTTATGCTTGTGAATACGAATCCATCTTACTTTTTCTCCGCAACCAATTTTCTCATTTACGATTAACATCTTCTGGGGTCTTTTTTGAGCGAATATATTTCTATGGAAAAATAAAACATCCTGTAGAAGAAGTCTTTGCTAATGATTTTCCGGCTATTCGACGGGTCTTCAAAGATCCTTTCATG
+
<@GHE1<<<10<<EC1DC<D1DCHC11111<@D1<FHIE1<1<<<C<11CEC<<<F@CG11<DEH@F1F@CHIGH@EH<CE1D1C1D1<<1D1<GHH?C?EHCFHHCHF@??G@F?-/CHFH@@C@8@...:;FCHHHIJJCJJEIFJJJJJJ9H;=JJJJJJEJJJCJHJJJJJJJJ8JJFJJJHJJJJJEJ1;>CJI@CGCE?IHH@@FC<D<ECF<0C<0?CCF0EGCC1F1DDG?@</1G=@@HEH@HGFC1E@@?HHHIHEEHHHF1HEIHF11EF1HCGC<IHE@<<1<1CH@?CCC<C/DHH@HGC/<0@F<E<<1@?FHHG<C<11HC?HHHH
@HWI-D00477:958:H2H7GBCX3:1:1205:18721:59164 1:N:0:CCTAGGTCCTAGGT
TGGAATAGGCTTATTACTCCAAAAAAACCCAGTTCCTCTTTTTCAAAAACAAATCCAAGATTATTCTTGTTCCTATATAATTCTTATGCTTGTGAATACGAATCCATCTTACTTTTTCTCCGCAACCAATTTTCTCATTTACGATTAACATCTTCTGGGGTCTTTTTTGAGCGAATATATTTCTATGGAAAAATAAAACATCCTGTAGAAGAAGTCTTTGCTAATGATTTTCCGGCTATTCGACGGGTCTTCAAAGATCCTTTCATG
+
DDDBBHIIIIIIIIIIIIIHIIIHIIHIIIIIIIIIIIHIIIIIIIIHIHHHIHHHHEHHHFCHJJJJJJJJJJJJJJJIJJJJJJJJJJJJJJJJJJJJHGJJJJJJJJJJJJJJJJJJJJJJJJJJJJJJJJJJJJJJJJJJJJJJJJJJJJJJJJJJJJFJJJJJJJJJJJJJJJJJJJJJJJJJJJJJJJJJJJJJJJJJJJJJJJJJJJJJJJJJJJJJJJJJJJJJJJJJJJJJJJJJJJJJJJHIIIHIHHIIHIIIIII
@HWI-D00477:958:H2H7GBCX3:1:1205:10241:59955 1:N:0:CCTAGGTCCTAGGT
AAATCCTTCGCTATTGGGTGAAAGATGCCTCTTCTTTGCATTTATTACGGCTTTTTCTTCACGAGTATTCTAATTGGAATAGTTTTATTACTACAAAAAAATCTATTTCGATTTTTTCAAAAACAAATCCAAGATTATTCTTGTTCCTATATAATTCTTATGCTTGTGAATACGAATCCATCTTACTTTTTCTCCGCAACCAATTTTCTCATTTACGATTAACATCTTCTGGGGTCTTTTTTGAGCGAATATATTTCTATGGAAAAATAAAACATCCTGTAGAAGAAGTCTTTGCTAATGATTTTCCGGCTATTCGACGGGTCTTCAAAGATCCTTTCATG
+
IIIIIIIIIIIIIIIIHIIIIIIIIIIIIIIIIIIIIIIIIIIIIIIIIIIIIIIIIIIIIIIIIIIIIIIIIIIIFFHHIIIIIIIIIIIIIIIIIHIIIIIIIIIIIIIIIIIIIIIIIIIIIIIIIIIIIIIIIIJJJJJJJJJJJJJJJJJJJJJJJJJJJJJJJJJJJJJJJJJJJJJJJJJJJJJJJJJJJJJJJJJJJJJJJJJJJJJJJJJJJJJJJHIIIIIIIIIIIIIIIIIIIIIIIIIIIIIIIIIIIIIIIIIIIIIIIIIIIIIIIIIIIHHIIIIIIIIIIIIIIIIIIIIIIIIIIIIIIIIIIIIIIIIIIIIIIIIIIIIII
@HWI-D00477:958:H2H7GBCX3:1:1205:20416:63986 1:N:0:CCTAGGTCCTAGGT
AAATCCTTCGCTATTGGGTGAAAGATGCCTCTTCTTTGCATTTATTACGGCTTTTTCTTCACGAGTATTCTAATTGGAATAGTTTTATTTCTACAAAAAAATCTATTTCGATTTTTTCAAAAACAAATCCAAGATTATTCTTGTTCCTATATAATTCTTATGCTTGTGAATACGAATCCATCTTACTTTTTCTCCGCAACCAATTTTCTCATTTACGATTAACATCTTCTGGGGTCTTTTTTGAGCGAATATATTTCTATGGAAAAATAAAACATCCTGTAGAAGAAGTCTTTGCTAATGATTTTCCGGCTATTCGACGGGTCTTCAAAGATCCTTTCATG
+
HIIIHFHHHIIIIIIIIIIIIIIIIIIIHHIIIHHIIIIIIIIIIIIHIIGIFHIIIIIIHHIIIIHIIIIIHIIHICDHHHIIIIHII@FHHHHIIIHIIIGHIIIIGIHIIIIIIHHEHHIHHIHIF/FHHHIIIIJJJJJJJJJJJJJJJJJJJJJJJJJJJJJJJJJJJJJJJJJJJJJJJJJJJJJJJJJJJJJJJHGIIIIIHIIIIIIIIIIIIHIIIIIIHIIIGIIIIIIIIIIFHG?IIIIIIIIIIIIIIIIIIIIIIIIIIIIIIIIIIIIIIHGIIHIIIIIIIIIIIIIIIIIIIIIIIIIIIIIIIHIIIIIIIIIHIIIIIIIII
@HWI-D00477:958:H2H7GBCX3:1:1205:5268:79797 1:N:0:CCTAGGTCCTAGGT
AACCCCTTCGCTGTTGGATACAAGATATCCCCGCTTTGCATTTATTGCGATTCTTTCTTTACGAGTTTCAGAATTGGAATAATCTTATTACTCAAAAACCGAAATATATTTCGGTTTTTTCAAACGAGAATCGAAGATTATTCTTGTTCCTATATAATTCTTATGCTTGTGAATACGAATCCATCTTACTTTTTCTCCGCAACCAATTTTCTCATTTACGATTAACATCTTCTGGGGTCTTTTTTGAGCGAATATATTTCTATGGAAAAATAAAACATCCTGTAGAAGAAGTCTTTGCTAATGATTTTCCGGCTATTCGACGGGTCTTCAAAGATCCTTTCATG
+
IIIHHIIHHIHIIIIIIIIIIIIIIIIIIIHIIIIIIIIHIIIIIIIIIIIIGHIIIIIIIIIIIHIHHHIHIIIIIIIHIHIIIIIIIIIIIIHIIIIIIHHHHIIIIIIIHIHIIIIIHIIIIIHIGIIIHIHIIIIIJJJJJJJJJJJJJJJJJJJJJJJJJJJJJJJJJJJJJJJJJJJJJJJJJJJJJJJJJJJJJIIIIHEFIIIIIIIIIIIIIIIIIIIIIIIIIIIHIIIIIIIIIIIIIIIIIIIHIIIIIIIHIIIIIIIIIIIIIIIIIIIIIIIIHIIIIIIIIIIIIIIIIIIIIIIIIIIIIIIIIIIIIIIIIIIIIIIIIIIIIIIH
@HWI-D00477:958:H2H7GBCX3:1:1205:19559:96538 1:N:0:CCTAGGTCCTAGGT
AAATCCTTCGCTATTGGGTGAAAGATGCCTCTTCTTTGCATTTATTACGGCTTTTTCTTCACGAGTATTCTAATTGGAATAGTTTTATTACTACAAAAAAATCTATTTCGATTTTTTCAAAAACAAATCCAAGATTATTCTTGTTCCTATATAATTCTTATGCTTGTGAATACGAATCCATCTTACTTTTTCTCCGCAACCAATTTTCTCATTTACGATTAACATCTTCTGGGGTCTTTTTTGAGCGAATATATTTCTATGGAAAAATAAAACATCCTGTAGAAGAAGTCTTTGCTAATGATTTTCCGGCTATTCGACGGGTCTTCAAAGATCCTTTCATG
+
IIIIIIIIIIHIIHHIIIIIIIGIIIIIIIIIIIIIIIIIGIIIIIIHIIIIFHHIIGIIIIIIIIIIIIIIIIIIIGHIIIIIIIIIIIHIIIIIIIHHGIHIIIGIIIEHHIIIIIHIGHIIIIHEHHIGHIIIHHJJJJJJJJJJJJJJJJJJJJJJJJJJJJJJJJJJJJJJJJJJJJJJJJJJJJJJJJJJJJJJJHHHGIIIIIIHIHEHIIIIHHIIIIIIIIIHHIIHIIIIIIIIIIHIHIIIIHIIIIIIIIIIIHIIIIIIIIHHIIIIIIIGIIIIIIIIIIIIIIIIIIIIIIIIIIIIHHIIIIIIIIIIIIIIIIIIIIIIIIIIH
@HWI-D00477:958:H2H7GBCX3:1:1206:7164:29186 1:N:0:CCTAGGTCCTAGGT
AAATCCTTCGCTACTGGGTGAAAGATGCCTCTTCTTTGCATTTATTACGGCTTTTTCTTCACGAGTATTCTAATTGGAATAGTTTTATTACTACAAAAAAATCTATTTCGATTTTTTCAAAAACAAATCCAAGATTATTCTTGTTCCTATATAATTCTTATGCTTGTGAATACGAATCCATCTTACTTTTTCTCCGCAACCAATTTTCTCATTTACGATTAACATCTTCTGGGGTCTTTTTTGAGCGAATATATTTCTATGGAAAAATAAAACATCCTGTAGAAGAAGTCTTTGCTAATGATTTTCCGGCTATTCGACGGGTCTTCAAAGATCCTTTCATG
+
IIIIIIIIIIIIIIIIIIIIIIIIIIIIIIIIIIIIIIIIIIIIIIIIIIIIIIIIIIIIIIIIIIIIIIIIIIIIHHHIIHHIIIIIIIIIIIIIIIIIIIHIIIIIIIIIIIIIIHIIIIIIIIHIHIIIIIIIHJJJJJJJJJJJJJJJJJJJJJJJJJJJJJJJJJJJJJJJJJJJJJJJJJJJJJJJJJJJJJJJJJJJJJJJJJJJJJJJJJJJJJJJJJJJJJIIIIIIIIIIIIIIIIIIIIIIIIIIIIIIIIIIIIIIIIIIIIIIIIIIIIIIIHIIIIIIIIIIIIIIIIIIIIIIIIIIIIIIIIIIIIIIIIIIIIIIIIIIIIIII
@HWI-D00477:958:H2H7GBCX3:1:1206:18729:29617 1:N:0:CCTAGGTCCTAGGT
AAACACTTCATTATTGGATGAAAGATCCTTCTTCTTTGCATTTATTACGACTCTTTCTTCATGAGTATTATAGTTGGAATAATTGGAATAGTTTTATTACTACAAAAAAATCTATTTCGATTTTTTCAAAAACAAATCCAAGATTATTCTTGTTCCTATATAATTCTTATGCTTGTGAATACGAATCCATCTTACTTTTTCTCCGCAACCAATTTTCTCATTTACGATTAACATCTTCTGGGGTCTTTTTTGAGCGAATATATTTCTATGGAAAAATAAAACATCCTGTAGAAGAAGTCTTTGCTAATGATTTTCCGGCTATTCGACGGGTCTTCAAAGATCCTTTCATG
+
IIIIIIIIIHIIHHIHIGHIHGFHHHHIIIIIIIIIIIHIIIIIIIIHIIIIIGHIIIIIIIIHIIIIIHIHIIIIHHHHIIIIHHHHHHHHIIIIIIIHIIEHGIIIHHHIHFHHIHHHIIIIIIIIIIGIHIIHHI/EHIEHIHJJJJJJJJJJJJJJJJJJJJJJJJJJJJJJJJJJJJJJJJJJJJJJJJJJJJJJJJIIIIIIIIIIIIIIIIIIIIIIIIIIIIIIIIIIIIIIIIIIIIIIIIIIIHHIIIIIIIIIIIIIIIIIIIIIIIIIIIIIIIIIIIIIIIHIIIIIIIIIIIIIIIIIIIIIIIIIIIIIIIIIIIHIIIIIIIIIIIIIIIIIII
@HWI-D00477:958:H2H7GBCX3:1:1206:20457:30797 1:N:0:CCTAGGTCCTAGGT
AAATCCTTCGCTATTGGGTGAAAGATGCCTCTTCTTTGCATTTATTACGGCTTTTTCTTCACGAGTATTCTAATTGGAATAGTTTTATTACTACAAAAAAATCTATTTCGATTTTTTCAAAAACAAATCCAAGATTATTCTTGTTCCTATATAATTCTTATGCTTGTGAATACGAATCCATCTTACTTTTTCTCCGCAACCAATTTTCTCATTTACGATTAACATCTTCTGGGGTCTTTTTTGAGCGAATATATTTCTATGGAAAAATAAAACATCCTGTAGAAGAAGTCTTTGCTAATGATTTTCCGGCTATTCGACGGGTCTTCAAAGATCCTTTCATG
+
IIIIIIIIIIIIIIIIIIHIIIIIIIFHHIIIIIIIIIHIIIIIIIIIIIIIIDHHFIIHIIIIIIIIIHIIIIIEHHIIIIIIIIHIIHIHHHIIHIHIIIGIIIIIIIIIIIIIIEHHHHIGHIHHEEHHHHHIIIJJJJJJJJJJJJJJJJJJJJJJJJJJJJJJJJJJJJJJJJJJJJJJJJJJJJJJJJJJJJJJJJHIIIIIIIIIHHIHHIIIIIIIIIIIIIGIGIIIIIIIIIIIIIIIIIIIIIIGIIIIIIIIIIIIIIIIIIIIIIIIIIIIIHGIIIIIIIIIIIIIIIIIIIIIIIIIIIIIIIIIIIIIIIIIIIIIIIIIIIIII
@HWI-D00477:958:H2H7GBCX3:1:1206:9762:44274 1:N:0:CCTAGGTCCTAGGT
CAAGATGCCCCTTCTTTGCATTTATTGCGACTCTTTCTCCACGAATATCGTAATTGGACTAGTCTTATTACTCCAAAGAAATCCATTTCCATTTTTTCAAAAGAGAATCAAAGATTCTTTTTGTTCCTATATAATTTTCTTATGCCTGTGAATACGAATCCATCTTACTTTTTCTCCGCAACCAACTTTCTCATTTACGATTAACATCTTCTGGGGTCTTTTTTGAGCGAATATATTTCTATGGAAAAATAAAACATCCTGTAGAAGAAGTCTTTGCTAATGATTTTCCGGCTATTCGACGGGTCTTCAAAGATCCTTTCATG
+
DDDDCIIIIIIIIIIIIIIEHHIHHIIIIIIIIIIIIIIIIIIIIIIIIIIIIIIIIIIIIIIIIIIIIIIIIIIIIIHIIIIIIIIIIHIIIIIIIHIIIGHIIIIIIIIIIIIIIIIJJJJJJJJJJJJJJJJJJJJJJJJJJJJJJJJJJJJJJJJJJJJJJJJJJJJJJJJJJJJJJJJJJJJJJJJJJJJJJJJJJJJJJJJJJJJJJJJJJJJJJJJJJJJJJJJJJJJJJJJJJJJJJJJJJJIIIIIIIIIIIIIIIIIHIIIIIIIIIIIIIIIIIIIIIIIIIIIIIIIIIIIIIIIIIIIIIIIIIIIIIII
@HWI-D00477:958:H2H7GBCX3:1:1206:13664:52736 1:N:0:CCTAGGTCCTAGGT
AAATCCTTCGCTGCTGGGTAAAAGATGTCTCTTCTCTGCATTTATTACGTCTTTTTCTTCACGATTATTATAATTGGAATAATATTATTATTTCAAAAAAATCTATTTCTATTTTTTTTAAAAGTAATTCGAGATTATTCTTATTCTTATATAATTCTCATGTTTGTGAATACGAATCCATTTTACTTTTTATCCGTAACCAATCTTGTCATTTACGATTAACATCTTCTGGGGTCTTTTTTGAGCGAATATATTTCTATGGAAAAATAAAACATCCTGTAGAAGAAGTCTTTGCTAATGATTTTCCGGCTATTCGACGGGTCTTCAAAGATCCTTTCATG
+
HHEEHHHIFHHHIIIHIDEEEHHIHHIHHHIHHHHHIHHHEHIIIIHHICGHGHEHHIIHIIHHIIIIIIIIIIIGEHHHIHIIHIGHIIIIIHIHIHEHHICEGHHHCHHHIIIIHHIIIIIHHHIIIIGCFHHHIJJJJJJJJJJJJJJJJJJJJJJJJJJJJJJJJJJJJJJJJJJJJJJJJJJJJJJJJJJJJJJJJIIHIIIIHIIIIIIIHIHIIIIIIHHIIIIIIIIIIIIHHGIIIIHIIIHHHIHECHIHHIIIIIHHIHHGHHCIIIIIIFIIHFHHIHIHIIIIIIIHHHHHDDHHIIHIHHHHEIHIIHIHHHEHHHHFHIHHIHFEF
@HWI-D00477:958:H2H7GBCX3:1:1206:2562:70028 1:N:0:CCTAGGTCCTAGGT
AAATCCTTCGCTATTGGGTGAAAGATGCCTCTTCTTTGCATTTATTACGGCTTTTTCTTCACGAGTATTCTAATTGGAATAGTTTTATTACTACAAAAAAATCTATTTCGATTTTTTCAAAAACAAATCCAAGATTATTCTTGTTCCTATATAATTCTTATGCTTGTGAATACGAATCCATCTTACTTTTTCTCCGCAACCAATTTTCTCATTTACGATTAACATCTTCTGGGGTCTTTTTTGAGCGAATATATTTCTATGGAAAAATAAAACATCCTGTAGAAGAAGTCTTTGCTAATGATTTTCCGGCTATTCGACGGGTCTTCAAAGATCCTTTCATG
+
HEHHCHHCHGHEGHE@EHHIHHHHIHHHHIIHHIIIIIIIIHEHIIIGEHDICGHIIIIIHHH=EE@GHIIIHIIEEGHHHEHHIIEHIIHHHHHHHFHCHGHCHIIIHGCHHEHHHHHHHIIEEHHI?FFHHFHIHJJJJJJJJJJJJJJJJJJJJJJJJJJJJJJJJJJJJJJJJJJJJJJJJJJJJJJJJJJJJJJJJHIIHIIIHEIIIIHHHHHIIIIIIIIIIIIIIIIHIHHHIIIIIHHIIGIHIGIIIIIIIIHIIHIHIIIHIIIIIIHIIHIHHGIHEIHIIIHGHIHHIIIIIIHIHHIIIIHIIIHHIIIIIIIIIHHIHHIIIHIIH
@HWI-D00477:958:H2H7GBCX3:1:1206:12948:75580 1:N:0:CCTAGGTCCTAGGT
AAATCCTTCGCTATTGGGTGAAAGATGCCTCTTCTTTGCATTTATTACGGCTTTTTCTTCACGAGTATTCTAATTGGAATAGTTTTATTACTACAAAAAAATCTATTTCGATTTTTTCAAAAACAAATCCAAGATTATTCTTGTTCCTATATAATTCTTATGCTTGTGAATACGAATCCATCTTACTTTTTCTCCGCAACCAATTTTCTCATTTACGATTAACATCTTCTGGGGTCTTTTTTGAGCGAATATATTTCTATGGAAAAATAAAACATCCTGTAGAAGAAGTCTTTGCTAATGATTTTCCGGCTATTCGACGGGTCTTCAAAGATCCTTTCATG
+
IIHHIIIHIIIIIIIIIIIIIIIIIIIIIIIIIIIIIIIIIIIIIIIIIIIIIDGHIIIIIIIIIIIIIIIIIIIIIHHHIIHHIIIIIIIIIIIIHHIHIIIIIIIIIIHIFIIIIIIIIIIIIIIIIIIIIIIIIJJJJJJJJJJJJJJJJJJJJJJJJJJJJJJJJJJJJJJJJJJJJJJJJJJJJJJJJJJJJJJJJJIIIIIIIIIIIIIIIIIIIIIIIIIIIIIIGIIIIIIIIIIIIIIIIIIIIIIIIIIIIIIIIIIHIIIIIIIIIIIIIIIIHGIIIIIIIIIIIIIIIIIIIIIIHIIIIIIHHIIIIIIIIIIIIIIIIIIIIIIII
@HWI-D00477:958:H2H7GBCX3:1:1206:16626:79214 1:N:0:CCTAGGTCCTAGGT
AAATCCTTCGCTATTGGGTGAAAGATGCCTCTTCTTTGCATTTATTACGGCTTTTTCTTCACGAGTATTCTAATTGGAATAGTTTTATTACTACAAAAAAATCTATTTCGATTTTTTCAAAAACAAATCCAAGATTATTCTTGTTCCTATATAATTCTTATGCTTGTGAATACGAATCCATCTTACTTTTTCTCCGCAACCAATTTTCTCATTTACGATTAACATCTTCTGGGGTCTTTTTTGAGCGAATATATTTCTATGGAAAAATAAAACATCCTGTAGAAGAAGTCTTTGCTAATGATTTTCCGGCTATTCGACGGGTCTTCAAAGATCCTTTCATG
+
IIIIIIIIIIIIIIIIIIIIIIHIIIIIIIIIIIIIIIIHIIIIIIIIIIIIFHHIIIIIIIIIIIHHHHIIIIIHIIIIIIIIIIIIIIIIIHHHIIIHHIIIIIIIGIEHIIIIIIIHIIIIIIIIHHIHHGIHHIJJJJJJJJJJJJJJJJJJJJJJJJJJJJJJJJJJJJJJJJJJJJJJJJJJJJJJJJJJJJJJJHIIIIIIIIIIIIHGIIIIIIIIGIIIIIHHHIIIIIIHHHIIIIHIIIIIIIIIHIIIIIIIIIIIIIIIIIIIIIIIIIIIIHFIIIIIIIHHIIIIIIIIIIIIIIIIIIIIIIIHIIIIIIIIIIIIIIIIIIIII
@HWI-D00477:958:H2H7GBCX3:1:1206:16437:81552 1:N:0:CCTAGGTCCTAGGT
AAATCCTTCGATGCTGGGTGAAAGATGTTTCTTCTTTGCATTTATTACGATTTGTTCTCCATGAGTATTGGAATTGGAATAGTCTTCTTACTCCAAAGAAATCCATTTACATTTTTTCACAAAGTAATCCAAGATTTTTCTTGTTCCTATATAATTCTTATGCTTGTGAATACGAATCCATCTTACTTTTTCTCCGCAACCAATTTTCTCATTTACGATTAACATCTTCTGGGGTCTTTTTTGAGCGAATATATTTCTGTGGAAAAATAAAACATCCTGTAGAAGAAGTCTTTGCTAATGATTTTCCGGCTATTCGACGGGTCTTCAAAGATCCTTTCATG
+
HHCHHHHHHIHEEHHICHEEHIH@FHEHEIIGHIHHHHIIIIIHIIIIHHHID?HHHIIIIHHIIIIHIIIHHHICC1GGHEHIIIIIIIIHIIGHEHIIGEHHEHHHHHHHIIIIIIHHIH?GHIIIIHHIGHIIIJJJJJJJJJJJJJJJJJJJJJJJJJJJJJJJJJJJJJJJJJJJJJJJJJJJJJJJJJJJJJJJJIHHHFIHHHIIHGHHGFCDCFGCHH@FHHHEGIHIIFHHHCC@IHIHIIHHHHGIIHHHGIIIIHHHHHHEHHIGIIIIHIHHHEIHIIIIIIIHEGIHHIHDHEDFIHHIHDDHHIIIHIIFHHIIHHHGEHIHHHHIH
@HWI-D00477:958:H2H7GBCX3:1:1206:14358:97020 1:N:0:CCTAGGTCCTAGGT
AAATCCTTCGCTATTGGGTGAAAGATGCCTCTTCTTTGCATTTATTACGGCTTTTTCTTCACGAGTATTCTAATTGGAATAGTTTTATTACTACAAAAAAATCTATTTCGATTTTTTCAAAAACAAATCCAAGATTATTCTTGTTCCTATATAATTCTTATGCTTGTGGATACGAATCCATCTTACTTTTTCTCCGCAACCAATTTTCTCATTTACGATTAACATCTTCTGGGGTCTTTTTTGAGCGAATATATTTCTATGGAAAAATAAAACATCCTGTAGAAGAAGTCTTTGCTAATGATTTTCCGGCTATTCGACGGGTCTTCAAAGATCCTTTCATG
+
IIIIHIIIIIIHIIIIIIHHIIIIIIIIIIIIIIHIIIIIIIIIIIIIIHHHFHIIHIIIIHHHHIHIIHIIHHIIGHHIIGHHIIHIIIIIIHHHHHIIIIIHIHIIIIFIIHIIIIIGHHHHIIIIIIIIIGIIIIJJJJJJJJJJJJJJJJJJJJJJJJJJJJJJJJJJJJJJJJJJJJJJJJJJJJJJJJJJJJJJJIIIHIIIIIIIIIIIIIIIIHIIIIGIIIIIHIHIIIIIIIIIIIIIIIIIIIIHIIIIIIIIIIIIIIIIIIIIIIIIIIIIIHFIIIIIIIIIIIIIIIIIIHIIIIIIIIIIIIIIIGIIIIIIIIIIIIIIIIIII
@HWI-D00477:958:H2H7GBCX3:1:1206:18419:98466 1:N:0:CCTAGGTCCTAGGT
AAATCCTTCGCTATTGGGTGAAAGATGCCTCTTCTTTGCATTTATTACGGCTTTTTCTTCACGAGTATTCTAATTGGAATAGTTTTATTACTACAAAAAAATCTATTTCGATTTTTTCAAAAACAAATCCAAGATTATTCTTGTTCCTATATAATTCTTATGCTTGTGAATACGAATCCATCTTACTTTTTCTCCGCAACCAATTTTCTCATTTACGATTAACATCTTCTGGGGTCTTTTTTGAGCGAATATATTTCTATGGAAAAATAAAACATCCTGTAGAAGAAGTCTTTGCTAATGATTTTCCGGCTATTCGACGGGTCTTCAAAGATCCTTTCATG
+
@G1FCC@GF?C00<1D@C<@GD111<<C1<@C1<CDE@G<F@C@F11<1<<CCGFHCHH1<<DEFGHHEGEHFHEG1DCFFECC?FEEHHI11GGEECE/C@CDCECEH?HHIFHIIIFE0CEHHIIHHH?F/<CG/<JJJJJJJFJJJJJJJJJJJJJJJJJJJJJJJJJJJJJJJJJJJJJJJJJJJJJHIGJJJJGJJJ=JJJJJJJIIHHHGHCHHGCEHHGIHHIHHGIHHDHHHE?@<CEHHHE?HHGGE@HGHHCCCFHGCEHFHHHE@@HHF1@HEG@@HEFHH@1IGIHHHFIHHDCC@HHEHHHHHHIIHHHEFC<<1@@EE?EHHH@CCC
@HWI-D00477:958:H2H7GBCX3:1:1207:14552:12332 1:N:0:CCTAGGTCCTAGGT
AAATCCTTCGCTATTGGGTGAAAGATGCCTCTTCTTTGCATTTATTACGGCTTTTTCTTCACGAGTATTCTAATTGGAATAGTTTTATTACTACAAAAAAATCTATTTCGATTTTTTCAAAAACAAATCCAAGATTATTCTTGTTCCTATATAATTCTTATGCTTGTGAATACGAATCCATCTTACTTTTTCTCCGCAACCAATTTTCTCATTTACGATTAACATCTTCTGGGGTCTTTTTTGAGCGAATATATTTCTATGGAAAAATAAAACATCCTGTAGAAGAAGTCTTTGCTAATGATTTTCCGGCTATTCGACGGGTCTTCAAAGATCCTTTCATG
+
HIIIIHIIIHIIIIIIIIIIIIIIHIIIHHIIHHIIIIIGIIIIIIIGFGHIFHIIGIIHIIHIIHEHHHIIHIIIGFFHIHIIIIHIIIIIIIIIIHIHIIIIIIIIIIHIIIIIIIHIHIIIIIGHIHHI@GHHHIJJJJJJJJJJJJJJJJJJJJJJJJJJJJJJJJJJJJJJJJJJJJJJJJJJJJJJJJJJJJJJJIIIIIIIIIIIIIIHIIIIIIIIIIIHIIIIIIHIIIIIIIIIIIIIIIIIIIIIIIIHIIIIIIIIIIIIIIIIIIIIIIIIIIHIIIIHIIIIIIIIIIIIIIIIIIIIIIIIIIIIIIIIIIIIIIIIIIIIIIIII
@HWI-D00477:958:H2H7GBCX3:1:1207:7980:22683 1:N:0:CCTAGGTCCTAGGT
AAATCCTTCGCTATTGGGTGAAAGATGCCTCTTCTTTGCATTTATTACGGCTTTTTCTTCACGAGTATTCTAATTGGAATAGTTTTATTACTACAAAAAAATCTATTTCGATTTTTTCAAAAACAAATCCAAGATTATTCTTGTTCCTATATAATTCTTATGCTTGTGAATACGAATCCATCTTACTTTTTCTCCGCAACCAATTTTCTCATTTACGATTAACATCTTCTGGGGTCTTTTTTGAGCGAATATATTTCTATGGAAAAATAAAACATCCTGTAGAAGAAGTCTTTGCTAATGATTTTCCGGCTATTCGACGGGTCTTCAAAGATCCTTTCATG
+
IIIIIIIIIIIIIIIIIGIIIIIHHIIIIIIIIIIIIIIIIIIIIIIIIHIIHHIIIIIIHIIIIIIIIIIIIIIGEGHHHIIIIIIIIIIIIIIEEHHIGIIIIIIIIIGIIIIIIIIIIIHIIIIHHHHIHIIIIIJJJJJJJJJJJJJJJJJJJJJJJJJJJJJJJJJJJJJJJJJJJJJJJJJJJJJJJJJJJJJJJIIIIIIIIIIIIIIIIIIIHIIIIIIIIIIIHIIIIIIIIIIIIIIIIIIIIIIIIIIHHHIIIIIIIIIIIIIIIIIIIIIIIIHIIIIIIIIIIIIIIIIIIIIIIIIIIIIIIIIIIIIIIIIIIIIIIIIIIIIII
@HWI-D00477:958:H2H7GBCX3:1:1207:14037:43261 1:N:0:CCTAGGTCCTAGGT
AAATCCCTCGCTATTGGGTGAAAGATGCCTCTTCTTTGCATTTATTACGGCTTTTTCTTCACGAGTATTCTAATTGGAATAGTTTTATTACTACAAAAAAATCTATTTCGATTTTTTCAAAAACAAATCCAAGATTATTCTTGTTCCTATATAATTCTTATGCTTGTGAATACGAATCCATCTTACTTTTTCTCCGCAACCAATTTTCTCATTTACGATTAACATCTTCTGGGGTCTTTTTTGAGCGAATATATTTCTATGGAAAAATAAAACATCCTGTAGAAGAAGTCTTTGCTAATGATTTTCCGGCTATTCGACGGGTCTTCAAAGATCCTTTCATGCACATGTTAGATATCAAGGAAAGGTACGCAGTCTACTATGATATG
+
HIIIHEEHHIGI=GEEHII=GHIH@FGHHEC@HHH@HHHHIIIIIIHICDHDECEHIIIIIGEGHHHIIIHICHHHHHHIHIHIHEHIIIIIHIIIFHIHIIHIIIIIIHHICEGHHHHI/FHHICGHGEHHHHIIJJJJJJJJJJJJJJJJJJJJJJJJJJJJJJJJJJJJJJJJJJJJJJJJJJJJJJJJJJJJJJJJJIHIHEHHHEHEHHGHEIGIHIIHHIIIIHGIIIIIIIHHHIHIIHHHHFIIIHHIIIIIHIHIIIIIIIHHHFIIHIIIIIHHFIIHHHHIIHHEHIIIHFIIIGHGIIHHFHHHIIHGIIIIHHCIIHHIIIIIHIGIIIIHGIIGIIHGHIIIIIIHIIIHHFGHHHGC1HEHHHHIICDDDB
@HWI-D00477:958:H2H7GBCX3:1:1207:8875:54599 1:N:0:CCTAGGTCCTAGGT
AAATCCTTCGCTATTGGGTGAAAGATGCCTCTTCTTTGCATTTATTACGGCTTTTTCTTCACGAGTATTCTAATTGGAATAGTTTTATTACTACAAAAAAATCTATTTCGATTTTTTCAAAAACAAATCCAAGATTATTCTTGTTCCTATATAATTCTTATGCTTGTGAATACGAATCCATCTTACTTTTTCTCCGCAACCAATTTTCTCATTTACGATTAACATCTTCTGGGGTCTTTTTTGAGCGAATATATTTCTATGGAAAAATAAAACATCCTGTAGAAGAAGTCTTTGCTAATGATTTTCCGGCTATTCGACGGGTCTTCAAAGATCCTTTCATG
+
IIIIIIIIIIIIIIIIIIIIIIIIIIIIIIIIIIIIIIIIIIIIIIIIIIIIIDHIHIIIIIIIIIIIIIIIIIIHHHHIIIIIIIIIIIIIIHHHHGHDDHIIIIIIIIHIIIIIIIIIHIIIIHHH/<GHHHHIHHJJJJJJJJJJJJJJJJJJJJJJJJJJJJJJJJJJJJJJJJJJJJJJJJJJJJJJJJJJJJJJJJIIIIIIIIIIIIIIIIIIIIIIIIIIIIIIHIIIIIIIIIIIIIIIIIIIIIIIIIIIIIIIIIIIIIIIIIIIIIIIIIIIIHFIIIIIIIIIIIIIIIIIIIIIIIIIIIIIIIIIIIIIIIIIIIIIIIIIIIIII
@HWI-D00477:958:H2H7GBCX3:1:1207:12352:57552 1:N:0:CCTAGGTCCTAGGT
AAATCCTTCGCTATTGGGTGAAAGATGCCTCTTCTTTGCATTTATTACGGCTTTTTCTTCACGAGTATTCTAATTGGAATAGTTTTATTACTACAAAAAAATCTATTTCGATTTTTCCAAAAACAAATCCAAGATTATTCTTGTTCCTATATAATTCTTATGCTTGTGAATACGAATCCATCTTACTTTTTCTCCGCAACCAATTTTCTCATTTACGATTAACATCTTCTGGGGTCTTTTTTGAGCGAATATATTTCTATGGAAAAATAAAACATCCTGTAGAAGAAGTCTTTGCTAATGATTTTCCGGCTATTCGACGGGTCTTCAAAGATCCTTTCATG
+
IIIIIIGIIGIIIIIIGGIIIIIHHIIIHIIIIIIHHIIIIIIIIIIHIIIICHHIHIIIIIIIIIIIIIIIIHIHIFDHHHHIIIGIIIIIHIIIGHHHDHIHIIIIIIIIIIHIHGEHIHIIIIHHHGIEHHIIHJJJJJJJJJJJJJJJJJJJJJJJJJJJJJJJJJJJJJJJJJJJJJJJJJJJJJJJJJJJJJJJJIIIHIIHHIIIIIIHHIIHIHIHIIIIIIHIHIGIIIIIIIIIGIHIIIIIIIHIIIHIIIIIIIIIIIIIIIIIIIIIIIIHHGIIIIIIIIIIIIIIIIIIIIIIIIIIIIIIIIIIIIIIIIIIIIIHIIIIIIIII
@HWI-D00477:958:H2H7GBCX3:1:1207:15099:60430 1:N:0:CCTAGGTCCTAGGT
AAATCCTTCGCTATTGGGTGAAAGATGCCTCTTCTTTGCATTTATTACGGCTTTTTCTTCACGAGTATTCTAATTGGAATAGTTTTATTACTACAAAAAAATCTATTTCGATTTTTTCAAAAACAAATCCAAGATTATTCTTGTTCCTATATAATTCTTATGCTTGTGAATACGAATCCATCTTACTTTTTCTCCGCAACCAATTTTCTCATTTACGATTAACATCTTCTGGGGTCTTTTTTGAGCGAATATATTTCTATGGAAAAATAAAACATCCTGTAGAAGAAGTCTTTGCTAATGATTTTCCGGCTATTCGACGGGTCTTCAAAGATCCTTTCATG
+
IIIIHHHIIIHIIIIIIIIIIIIIGIIIHIIIIIIIIIGIIIIIIIIIIIIIIGHIHIIIHIIIIHIIIIIIFHIFHHHHGHIIIIIHIIIIIIIIHIHHIGHIGHFHHIEHIIIIIHHIHHHIFHHI?DFHFHIHIIJJJJJJJJJJJJJJJJJJJJJJJJJJJJJJJJJJJJJJJJJJJJJJJJJJJJJJJJJJJJJJJJIIIIIHCIIIHHEHIIGIIIIIGIIIIIIIIIIIIIIIHIGIIIIIIIIIIIIIIIIIIIIIIIIIIIIIIIIIIIHIIIIIIHHIGIIIIIIIIIIIIIHIIIIHIIGIIIIIIIIIIIIIGIIIIIIHHHIIHIIIH
@HWI-D00477:958:H2H7GBCX3:1:1207:5555:60563 1:N:0:CCTAGGTCCTAGGT
ATCTGGAAATCTTGGTTCAAATCCTTCGCTATTGGGTGAAAGATCCCTCCTCTTTGCATTTATTACGGCTTTTTCTTCACGAGTATTCTAATTGGAATAGTTTTATTACTACAAAAAAATCTATTTCGATTTTTTCAAAAACAAATCCAAGATTATTCTTGTTCCTATATAATTCTTATGCTTGTGAATACGAATCCATCTTACTTTTTCTCCGCAACCAATTTTCTCATTTACGATTAACATCTTCTGGGGTCTTTTTTGAGCGAATATATTTCTATGGAAAAATAAAACATCCTGTAGAAGAAGTCTTTGCTAATGATTTTCCGGCTATTCGACGGGTCTTCAAAGATCCTTTCATG
+
DDDDDI?GHHIIIIIIIIIFHHIIIIIIIIIHIIIIIIIIIIHIIHHIIIIIIIIIIIIIIHIIHHIIIIIIIIHIIIIIIIIIIIIIIIIIIHIEHHHIHCHIIIIIIIHHIIIIIIHIIIHIIIIHHHIIIIIHHIIIIIHHIIFIIHIIIIIIJJJJJJJJJJJJJJJJJJJJJJJJJJJJJJJJJJJJJJJJJJJJJJJJJJJJJJJJJJJJJJJJJJJJJJJJJJJJJJJJJJJJJJJJJJJJJJIIIIIIIIHIIIIIIIIIIIIIIIIIIIIIIIIIIIIIIIIIIIIIIIIIIIIHGIIIIIIIIIIIIIIIIIIIIIIIIIIIIIIIIIIIIIHIIIIIIIIIIIIIIII
@HWI-D00477:958:H2H7GBCX3:1:1207:18511:81709 1:N:0:CCTAGGTCCTAGGT
AAACTCTTCGATACTGGGTGAAAGATGCCTCTTCTTTGCATTTATTACGGCTTTTTCTTCACGAGTATTCTAATTGGAATAGTTTTATTACTACAAAAAAATCTATTTCGATTTTTTCAAAAACAAATCCAAGATTATTCTTGTTCCTATATAATTCTTATGCTTGTGAATACGAATCCATCTTACTTTTTCTCCGCAACCAATTTTCTCATTTACGATTAACATCTTCTGGGGTCTTTTTTGAGCGAATATATTTCTATGGAAAAATAAAACATCCTGTAGAAGAAGTCTTTGCTAATGATTTTCCGGCTATTCGACGGGTCTTCAAAGATCCTTTCATG
+
IIIIIIIIIIIIIIIIIHIIIIIIIIIIIIIIIIIIIIIIIIIIIIIIHIIIIIIIIIIIIIIIIIIIIIIIIIIGHDGGHHIIIIIIIIIIIIIIIIIIIIIIIIIIIIGIIIIIIIIIIIIIIIIIIIIIIIIIIJJJJJJJJJJJJJJJJJJJJJJJJJJJJJJJJJJJJJJJJJJJJJJJJJJJJJJJJJJJJJJJJJJJJJJJJJJJJJJJJJJJJJJJJJIHIIIIIIIIIIIIIIIIIIIIIIIIIIIIIIIGIIIIIIIIIIIIIIIIIIIIIIIIHGIIIIIIIIIIIIIIIIIIIIIIIIIIIIIIIIIIIIIIIIIIIIIIIIIIIIIII
@HWI-D00477:958:H2H7GBCX3:1:1208:5580:4098 1:N:0:CCTAGGTCCTAGGT
GGTAAAAGATGCCTCTTCGTTGCATTTATTACGTCTTTTTCTTCACGATTATTATAATTGGAATAGTCTTATTATTTCAAATAAATCTATTTCTATTTTTTTTAAAAGTAATCCAAGATTATTCTTGTTCCTATATAATTCTTATGCTTGTGAATACGAATCCATCTTACTTTTTCTCCGCAACCAATTTTCTCATTTACGATTAACATCTTCTGGGGTCTTTTTTGAGCGAATATATTTCTATGGAAAAATAAAACATCCTGTAGAAGAAGTCTTTGCTAATGATTTTCCGGCTATTCGACGGGTCTTCAAAGATCCTTTCATG
+
DDDDDIIIIIIIIIIIIIIIIIIHHIIIIHIIIIIIIIIIIIIIIIIIIIIIIIIHIIIIIHIIHHIIIIIIIIIIHIHHHIIHGIIIIHIIHHGHHIIIIEHHEHH1FHIIHHIHGFIGHJJJJJJJJJJJJJJJJJJJJJJJJJJJJJJJJJJJJJJJJJJJJJJJJJJJJJJJJJJJJJJJJJJJJJJJJJJJJJJJJJJJJJJJJJJJJJJJJJJJJJJJJJJJJJJJJJJJJJJJJJJJJJJJJJIIIIIIIIHHIIIIIIIIIGIIIIIIIIIIIIIIIIIIIIIIIIIIIIIIIIHIIIIIIIIIIIIIIIIIIIIII
@HWI-D00477:958:H2H7GBCX3:1:1208:8666:8814 1:N:0:CCTAGGTCCTAGGT
AAATCCTTCGCTATTGGGTGAAAGATGCCTCTTCTTTGCATTTATTACGGCTTTTTCTTCACGAGTATTCTAATTGGAATAGTTTTATTACTACAAAAAAATCTATTTCGATTTTTTCAAAAACAAATCCAAGATTATTCTTGTTCCTATATAATTCTTATGCTTGTGAATACGAATCCATCTTACTTTTTCTCCGCAACCAATTTTCTCATTTACGATTAACATCTTCTGGGGTCTTTTTTAAGCGAATATATTTCTATGGAAAAATAAAACATCCTGTAGAAGAAGTCTTTGCTAATGATTTTCCGGCTATTCGACGGGTCTTCAAAGATCCTTTCATG
+
HHIHIHEHHIIIHEEFHIHIIIIIHHIIIIIIHHHIHFHIIIIIHGGHIIIICHHHHIIHIIHCDHGIIIIIHHIIHHCGHHHIHIHCFCFHHHHIGIIIHHIIIIIIHICFHHHHIIIGEHHIIIIIIHH@HIIIIIJJJJJJJJJJJJJJJJJJJJJJJJJJJJJJJJJJJJJJJJJJJJJJJJJJJJJJJJJJJJJJJFIHHEEHHIHGIIHGIHIHHHH@CHHIHIHHHIIIIHHHHHHIIGHHHHIHHHIHIIIHHHIIGIGIIHIHHHIIIIHHIHIIIHHIIIIIIIIIIIIIIIHDIIIHHHHIIIIIIIIIIIIIHIIIIIIIGIIIIIIII
@HWI-D00477:958:H2H7GBCX3:1:1208:2137:15567 1:N:0:CCTAGGTCCTAGGT
AAATCCTTCGCTATTGGGTGAAAGATGCCTCTTCTTTGCATTTATTACGGCTTTTTCTTCACGAGTATTCTAATTGGAATAGTTTTATTACTACAAAAAAATCTATTTCGATTTTTTCAAAAACAAATCCAAGATTATTCTTGTTCCTATATAATTCTTATGCTTGTGAATACGAATCCATCTTACTTTTTCTCCGCAACCAATTTTCTCATTTACGATTAATATCTTCTGGGGTCTTTTTTGAGCGAATATATTTCTATGGAAAAATAAAACATCCTGTAGAAGAAGTCTTTGCTAATGATTTTCCGGCTATTCGACGGGTCTTCAAAGATCCTTTCATG
+
IIHCHEHCFCE0CHEHIIH0FHHC1CFHG@FH@EHIF@C@HH?@GFEEIECHIDHG<GGECC1C<<<FFECHEHHI1D<@FCHIIGEHEF<<C?FHHIIIC@@<<FHEH?0FHIIIDEHIIIE/DGE?F/DC<<F@FHJJJJJJJJJJJJJJJJJJJJJJJJJJJJJJJJJJJJJJJJJJJJJJJJJJJJJJJJJJJJJJJJIHIIIIIIHIIIIIIIIIHHEIIIIIIIHIIIIIIIIIIIIIIGIIIIIIIIIIIIIIIIIIIIIIIIIIIIIIIIIIIIIIIIHIIIHHIIIIIIIIIIIIIIIIIIIIIIIIIIIIIIIIIIIIIIIIIIIIIIIII
@HWI-D00477:958:H2H7GBCX3:1:1208:9169:18234 1:N:0:CCTAGGTCCTAGGT
AAACCCTTCGCGAATGGGTAAAGGATGCCTCTTCTTTACATTTATTACGTTTCTTTCTCCACGAGTATTTTAATTCGAACAGTCTTATTACTCCAAAGAACTCTATTTCTGTTTTTTTAAAAAGTAATCCAAGATTGTTATTGTTTCTATATAATTCTCATGTATATGAATATGAATCCATCCTCTTTTTTCTCTGTAACCAATCGTCTCATTTACAATCAACATCCTTTCGAGTCTTTTTTGAGCGAATATATTTCTATGGAAAAATAAAACATCCTGTAGAAGAAGTCTTTGCTAATGATTTTCCGGCTATTCGACGGGTCTTCAAAGATCCTTTCATG
+
IIIIIIIIIIII<<<<<DHIIIIHIIIIIIIIIHIIIIIIIIIIIIIIIIIIGHIIHIIIIIIIIIIIIIIIIIIIIIIIIIIIIIIIIIIIIIIIIIIIIIIIIIIIIG<<<<<GEHIHHHIHHIIIIHIIIIIIIIJJJJJJJJJJJJJJJJJJJJJJJJJJJJJJJJJJJJJJJJJJJJJJJJJJJJJJJJJJJJJJJIIIIIIHIIIIIIIIIIIIIIIIIIIIIIIIIIIIIIIIIIIIIIIIIIIIIIIIIIIIIIIIIIIIIIIIIIIIIIIIIIIIIHFIIIIIIIIIIIIIIIIIIIIIIIIIIIIIIIIIIIIIIIIIIIIIIIIIIIIII
@HWI-D00477:958:H2H7GBCX3:1:1208:14234:46276 1:N:0:CCTAGGTCCTAGGT
AAACCCTTCGCTACTGGGTGAAGGATGCCTCTTCTTTACATTTATTACGTTTCTTTTCTACGAGTATTGTAATTGGAATAGTCTTATTACTCCCCAAAAACATATTTCCATTTTTGTAAAAGGTAATCCAAGATTATTCTTGTTCCTATATAATTCTTATGCATGTGAATACGAATCCATCTTCCTTTTTCTCCGTAATCAATCTTCTCATTTCCGGTCAACATCTTCTGGAGTCTTTTTTGAGCGAATATATTTCTATGGAAAAATAAAACATCCTGTAGAAGAAGTCTTTGCTAATGATTTTCCGGCTATTCGACGGGTCTTCAAAGATCCTTTCATG
+
IIIIIIIIIIIIIIIIIHIIIIIIIIIIIIIIIIHIIIIIIIIIIIHIIIIIHIIIIIIIIIIIIIIIHIIIIIHHIIIIIIIIIIIIIIIIHIIIIIIHIIIIIIIIIIIIIIIIIIIHHIIHIIIIIHFHHIIIJJJJJJJJJJJJJJJJJJJJJJJJJJJJJJJJJJJJJJJJJJJJJJJJJJJJJJJJJJJJJJJJJIIIIIIIGIIIIIIIIHIHIIIIIIIIIIIIIIIIIIIIIIIHIIIIIIIIIIIIIIIIIIIIIIIIIIIIIHIIIIIIIIIHIIIIIIIIHIIIIIIIIIIIIIIHHIIIIIIIIIIIIIIIGIIIIIIHIIIIIIII
@HWI-D00477:958:H2H7GBCX3:1:1208:20752:58680 1:N:0:CCTAGGTCCTAGGT
AAATCCTTCGCTATTGGGTGAAAGATGCCTCTTCTTTGCATTTATTACGGCTTTTTCTTCACGAGTATTCTAATTGGAATAGTTTTATTACTACAAAAAAATCTATTTCGATTTTTTCAAAAACAAATCCAAGATTATTCTTGTTCCTATATAATTCTTATGCTTGTGAATACGAATCCATCTTACTTTTTCTCCGCAACCAATTTTCTCATTTACGATTAACATCTTCTGGGGTCTTTTTTGAGCGAATATATTTCTATGGAAAAATAAAACATCCTGTAGAAGAAGTCTTTGCTAATGATTTTCCGGCTATTCGACGGGTCTTCAAAGATCCTTTCATG
+
IIIIIIIIIIIIHIIIIIIIIIIIHIIIIIIIIIIIIIIIHIIIHIHHIIIIEHIIIIIHIIIIIIIIIIIIIIIIHHHHHIIIIIIHIIIIIIIIIIIIIHIIIIIIIIIIIIIIIIIHIIIIIIIIIIIIGIIIIIJJJJJJJJJJJJJJJJJJJJJJJJJJJJJJJJJJJJJJJJJJJJJJJJJJJJJJJJJJJJJJJIIIIIIIIIHIIIIIIIIIIIIIIIIIIIIIIIIIIIIIIIIIGIIIIIIIIIIIIHIIIIIIIIIIIIIIIIIIIIIIIIIIIHGIIIIIIIIIIIIIIHIIIIIIIIIIIIIIIIIIIIIIIIIIIIIIIIIIIIIII
@HWI-D00477:958:H2H7GBCX3:1:1208:11724:63041 1:N:0:CCTAGGTCCTAGGT
AAACCCTTCGCTATTGGGTGAAAGATGCCTCTTCTTTGCATTTATTACGGCTTTTTCTTCACGAGTATTCTAATTGGAATAGTTTTATTACTACAAAAAAATCTATTTCGATTTTTTCAAAAACAAATCCAAGATTATTCTTGTTCCTATATAATTCTTATGCTTGTGAATACGAATCCATCTTACTTTTTCTCCGCAACCAATTTTCTCATTTACGATTAACATCTTCTGGGGTCTTTTTTGAGCGAATATATTTCTATGGAAAAATAAAACATCCTGTAGAAGAAGTCTTTGCTAATGATTTTCCGGCTATTCGACGGGTCTTCAAAGATCCTTTCATG
+
IIIIIIIIIIIIIIIIIIIIIIIIIIIIIIIIIIIIIIIIIIIIIIIIIIIIIIIIIIIIIIIIIIIIIIIIIIIIH<DHIIIIIIIIIIIIIIIIIIIIHIIIIIIIIHIIIIIIIIIIIIIIIIIIIIIIIIIIIIJJJJJJJJJJJJJJJJJJJJJJJJJJJJJJJJJJJJJJJJJJJJJJJJJJJJJJJJJJJJJJJJJJJJJJJJJJJJJJJJJJJJJJJJIIIIIIIIIIIIIIIIIIIIIIIIIIIIIIIIIIIIIIIIIIIIIIIIIIIIIIIIIIIIHIIIIIIIIIIIIIIIIIIIIIIIIIIIIIIIIIIIIIIIIIIIIIIIIIIIIII
@HWI-D00477:958:H2H7GBCX3:1:1208:12218:99145 1:N:0:CCTAGGTCCTAGGT
AAACCCTTCGCTATTGGGTGAAAGATCCCTCTTCTTTGCATTTATTACGGCTTTTTCTTCACGAGTATTCTAATTGGAATAGTTTTATTACTACAAAAGAATCTATTTCGATTTTTTCAAAAACAAATCCAAGATTATTCTTGTTCCTATATAATTCTTATGCTTGTGAATACGAATCCATCTTACTTTTTCTCCGCAACCAATTTTCTCATTTACGATTAACATCTTCTGGGGTCTTTTTTGAGCGAATATATTTCTATGGAAAAATAAAACATCCTGTAGAAGAAGTCTTTGCTAATGATTTTCCGGCTATTCGACGGGTCTTCAAAGATCCTTTCATG
+
IIIIIIIIIIIIIIIIIIIIIIIIIIIIIIIIIIIIIIIIIIIIIIIIIIIIIIGHHIIIIIIIIIIIIIIIIIIIIGGHIIIIIIIIIIIIIIIIII1DHHIIIIIIIGIIIIIIIIIIIIIIHIIIIIHHIEHIIIJJJJJJJJJJJJJJJJJJJJJJJJJJJJJJJJJJJJJJJJJJJJJJJJJJJJJJJJJJJJJJJJJIIIIIIIIIIIIIIIIIIIIIIIGIIIIIIIIIIIIIIIIIIIIIIIIIIIIIIIIIIIIIIIIIIIIIIIIIIIIIIIIIIIHIHHIIIHIIIIIIIIIIIIIIHIIIIIIIIIIIIIHIIIIIIIIIIIIIIIIII
@HWI-D00477:958:H2H7GBCX3:1:1209:18796:5968 1:N:0:CCTAGGTCCTAGGT
AAATCCTTCGCTATTGGGTGAAAGATGCCTCTTCTTTGCATTTATTACGGCTTTTTCTTCACGAGTATTCTAATTGGAATAGTTTTATTACTACAAAAAAATCTATTTCGATTTTTTCAAAAACAAATCCAAGATTATTCTTGTTCCTATATAATTCTTATGCTTGTGAATACGAATCCATCTTACTTTTTCTCCGCAACCAATTTTCTCATTTACGATTAACATCTTCTGGGGTCTTTTTTGAGCGAATATATTTCTATGGAAAAATAAAACATCCTGTAGAAGAAGTCTTTGCTAATGATTTTCCGGCTATTCGACGGGTCTTCAAAGATCCTTTCATG
+
IIIIHIIIIIIIIIIIHIIIGFHIHIGHIIIIIIIIIIHIIIIIIIHIHFHHCHHIIIIIIIHIIIIIIIIIGIIFEGHHHHIIIIIIIGIIIIIHGGHHHHGIIIIIHHGIIIIIIHIIIHIHIHIIGGIFHHHHHIJJJJJJJJJJJJJJJJJJJJJJJJJJJJJJJJJJJJJJJJJJJJJJJJJJJJJJJJJJJJJJJIIIIHGIIIIIIIIIHIIIIIIIIHIHIIIIIIIIIIIIIIIIIIIIIIIIIIHHIIIIHIIIIIIIIIIIIIIIIIIIIIIIIHGIIIIIIIIIIIIIIIIIIIIIIIIIIIIIIIIIIIIIIIIIIIIIIIIIIIIII
@HWI-D00477:958:H2H7GBCX3:1:1209:7516:13918 1:N:0:CCTAGGTCCTAGGT
AAATCCTTCGCTATTGGGTGAAAGATGCCTCTTCTTTGCATTTATTACGGCTTTTTCTTCACGAGTATTCTAATTGGAATAGTTTTATTACTACAAAAAAATCTATTTCGATTTTTTCAAAAACAAATCCAAGATTATTCTTGTTCCTATATAATTCTTATGCTTGTGAATACGAATCCATCTTACTTTTTCTCCGCAACCAATTTTCTCATTTACGATTAACATCTTCTGGGGTCTTTTTTGAGCGAATATATTTCTATGGAAAAATAAAACATCCTGTAGAAGAAGTCTTTGCTAATGATTTTCCGGCTATTCGACGGGTCTTCAAAGATCCTTTCATG
+
IIIIIIIIIIIIIIIIIIIIIIIIIIIIIIIIIIIIIIIIIIIIIIIIIIIIFHIIIIIIIIIIIIIIIIIIIIIIHHIHIIIIIIIIIIIIIIIIHIIIIIIIIIIIIHIIIIIIIIHIHHIIIHIIHHHHIIIIIJJJJJJJJJJJJJJJJJJJJJJJJJJJJJJJJJJJJJJJJJJJJJJJJJJJJJJJJJJJJJJJJIIIIIIIIIIIIIIIIIIIIIIIIIIIIIIIIIIIIIIIIIIIIHIIIIIIIIIIIIIIIIIIIIIIIIIIIIIIIIIIIIIIHGIIIIIIIIIIIIIIIIIIIIIIIIIIIIIIIIIIIIIIIIIIIIIIIIIIIIIII
@HWI-D00477:958:H2H7GBCX3:1:1209:14616:32389 1:N:0:CCTAGGTCCTAGGT
AAACTCTTCGCTATTGGGTAAAAGATGCCTCTTCTTTGCATTTATTACGATTCTTTCTTCACGAGTATTCTAATTGGAATAGTTTTATTACTACAAAAAAATCTATTTCGATTTTTTCAAAAACAAATCCAAGATTATTCTTGTTCCTATATAATTCTTATGCTTGTGAATACGAATCCATCTTACTTTTTCTCCGCAACCAATTTTCTCATTTACGATTTACATCTTCTGGGGTCTTTTTTGAGCGAATATATTTCTATGGAAAAATAAAACATCCTGTAGAAGAAGTCTTTGCTAATGATTTTCCGGCTATTCGACGGGTCTTCAAAGATCCTTTCATG
+
IIIIIIIIIIIIIIIIIIIIIHIIIIIIIIIIIIIIIIIIIIIIIIIIHHIIIIIIHIIIIIHIIIIIIIIIIIIHHFGHIIIIIIIIIIIIIIIIIIHIIIIIIIIIHIGIIIHIIIIIIIIIIHHHIHHIHHIHIHJJJJJJJJJJJJJJJJJJJJJJJJJJJJJJJJJJJJJJJJJJJJJJJJJJJJJJJJJJJJJJJJJJJJJJJJJJJJJJJJJJ$JJJJJJIHHIIIIIIIIIIIIIIHIIIIIIIIIIIIIIIIIIIIIIIIIIIIIIIIIIIIIIIIHDIHIIIIIIHIIHIIHIIIIIIIIIIIIIIIIIIIIIIIIIIIIIIIIIIIIIII
@HWI-D00477:958:H2H7GBCX3:1:1209:10978:38227 1:N:0:CCTAGGTCCTAGGT
CTGGAAATCTTGGTTCAAACCCTTCGCTATTGGGTGAAAGATGCCTCTTCTTTGCATTTATTACGGCTTTTTCTTCACGAGTATTCTAATTGGAATAGTTTTATTACTACAAAAAAATCTATTTCGATTTTTTCAAAAACAAATCCAAGATTATTCTTGTTCCTATATAATTCTTATGCTTGTGAATACGAATCCATCTTACTTTTTCTCCGCAACCAATTTTCTCATTTACGATTAACATCTTCTGGGGTCTTTTTTGAGCGAATATATTTCTATGGAAAAATAAAACATCCTGTAGAAGAAGTCTTTGCTAATGATTTTCCGGCTATTCGACGGGTCTTCAAAGATCCTTTCATG
+
BDDDDIHIIIIIIIIIFHHHHHIIIIIIIIIIIIIIIIIIIIIIIIIIIIIIIIIIIIIIIIIIIHIIIIIIIIIIIIIIIIIIIIIIIIIIIIIIIIIIIGHIIIIIIIIIIIHIIIIIIIIIIIIIIIIIIIIIIIIIIIIIIIIIIHIIIIJJJJJJJJJJJJJJJJJJJJJJJJJJJJJJJJJJJJJJJJJJJJJJJJJJJJJJJJJJJJJJJJJJJJJJJJJJJJJJJJJJJJJJJJJJJJJJJJIIIIIIIIIIIGIIIIIIIIIIIIIIIIIIIIIIIIIHIIIIIIIIIIIIIIHIIIIIIIIIIIIIIIIIIIIIIIIIIIIIIIIIIIIIIIIIIHHF1IIIIIIII
@HWI-D00477:958:H2H7GBCX3:1:1209:9269:67083 1:N:0:CCTAGGTCCTAGGT
AAATCCTTCGCTATTGGGTGAAAGATGCCTCTTCTTTGCATTTATTACGGCTTTTTCTTCACGAGTATTCTAATTGGAATAGTTTTATTACTACAAAAAAATCTATTTCGATTTTTTCAAAAACAAATCCAAGATTATTCTTGTTCCTATATAATTCTTATGCTTGTGAATACGAATCCATCTTACTTTTTCTCCGCAACCAATTTTCTCATTTACGATTAACATCTTCTGGGGTCTTTTTTGAGCGAATATATTTCTATGGAAAAATAAAACATCCTGTAGAAGAAGTCTTTGCTAATGATTTTCCGGCTATTCGACGGGTCTTCAAAGATCCTTTCATG
+
IIIIIIIIIIIIIIIIIIIIIIIIIIIIIIIIIIIIIIIIIIIIIIIIIIIIEHIIIIIIIIIIIIIIIIIIIIIGHHIIHHIIIIIIIIIIIIIIIIHIIIIIIIIIIGHIIIIIIIIIIIIIIIIIICHHHHIIIJJJJJJJJJJJJJJJJJJJJJJJJJJJJJJJJJJJJJJJJJJJJJJJJJJJJJJJJJJJJJJJJIIIIIIIIIIIIIHIIIIIIIIIIIIIIIIIHIIIIIIIIIIIIIIIIIIIIIIIIIIIIIIIIIIIIIIIIIIIIIIIIIIIHHIIIIIIIIIIIIIIIIIIIIIIIIIIIIIIIIIIIIIIIIIIIIIIIIIIIIIII
@HWI-D00477:958:H2H7GBCX3:1:1209:11611:70798 1:N:0:CCTAGGTCCTAGGT
AAATCCTTCGCTATTGGGTGAAAGATGCCTCTTCTTTGCATTTATTACGGCTTTTTCTTCACGAGTATTCTAATTGGAATAGTTTTATTACTACAAAAAAATCTATTTCGATTTTTTCAAAAACAAATCCAAGATTATTCTTGTTCCTATATAATTCTTATGCTTGTGAATACGAATCCATCTTACTTTTTCTCCGCAACCAATTTTCTCATTTACGATTAACATCTTCTGGGGTCTTTTTTGAGCGAATATATTTCTATGGAAAAATAAAACATCCTGTAGAAGAAGTCTTTGCTAATGATTTTCCGGCTATTCGACGGGTCTTCAAAGATCCTTTCATG
+
IIIIIIIIIIIIIIIIIIIIIIIIIIIIIIIIIIIIIIIIIIIIIIIIIIIIEHIIIIIIIIIIIIIIIIIIIIIIIHHIIIIIIIIIIIIIIIIIIIIIIIIIIIIIIIIIIIIIIIIIIIIIIIIIIIIIIIIIIIJJJJJJJJJJJJJJJJJJJJJJJJJJJJJJJJJJJJJJJJJJJJJJJJJJJJJJJJJJJJJJJIIIIIIIIIIIIIIIIIIIIIIIIIIIIIIIIIIIIIIIIIIIIIIIIIIIIIIIIIIHIIIIIIIIIIIIIIIIIIIIIIIIIHHIIIIIIIIIIIIIIIIIIIIIIIHIIIIIIIIIIIIIIIIIIIIIIIIIIIIII
@HWI-D00477:958:H2H7GBCX3:1:1209:13321:80780 1:N:0:CCTAGGTCCTAGGT
AAACTCTTCGCTACTGGGTAAAAGATGCCTCTTCTTTGCATTTATTACGGCTTTTTCTTCACGAGTATTCTAATTGGAATAGTTTTATTACTACAAAAAAATCTATTTCGATTTTCTCAAAAACAAATCCAAGATTATCCTTGTTCCTATATAATTCTTATGCTTGTGAATACGAATCCATCTTACTTTTTCTCCGCAACCAATTTTCTCATTTACGATTAACATCTTCTGGGGTCTTTTTTGAGCGAATATATTTCTATGGAAAAATAAAACATCCTGTAGAAGAAGTCTTTGCTAATGATTTTCCGGCTATTCGACGGGTCTTCAAAGATCCTTTCATG
+
IIHIEEEHIIIIHIIHEGHHIIIIEFHIIHIIIIIIIIIIIIIIIIIGIFHICHHIIIIIIIGHHEHIIHIIIIIHH<<DFFHIIIIIIIIIIIIIHIIHIIIIIIIIGHEHHIIIIIIIIIIIIHIIIIIIIIIIIJJJJJJJJJJJJJJJJJJJJJJJJJJJJJJJJJJJJJJJJJJJJJJJJJJJJJJJJJJJJJJJJHIIIIIIIIIGIIHHHIIIHHIIIIIIIIIIIIIIIIIIIIIIIIHHFHIIIIIIIIIIIIIIIIIIIIIIIIIIIIIIIIIIHHIIIIIIIIIIIIIIIIIIIHIIIIIIIIIIIIIIIIIIIIIIIIIIIIIIIIIII
@HWI-D00477:958:H2H7GBCX3:1:1209:7984:87517 1:N:0:CCTAGGTCCTAGGT
AAATCCTTCGCTATTGGGTGAAAGATGCCTCTTCTTTGCATTTATTACGGCTTTTTCTTCACGAGTATTCTAATTGGAATAGTTTTATTACTACAAAAAAATCTATTTCGATTTTTTCAAAAACAAATCCAAGATTATTCTTGTTCCTATATAATTCTTATGCTTGTGAATACGAATCCATCTTACTTTTTCTCCGCAACCAATTTTCTCATTTACGATTAACATCTTCTGGGGTCTTTTTTGAGCGAATATATTTCTATGGAAAAATAAAACATCCTGTAGAAGAAGTCTTTGCTAATGATTTTCCGGCTATTCGACGGGTCTTCAAAGATCCTTTCATG
+
IIIIIHIIII=GHIIIIIIIIIIIIIIIIHIIIIIIIIIIIHIIIIIIIHIIIIHHHIEHHIIIIIIIIIIIIIIHEHHHIIIIIIIIIIIIIIIHHHHIIHIIIIIIIIIIIIHIIIFIHIIIIIIIGHHHIHIIIJJJJJJJJJJJJJJJJJJJJJJJJJJJJJJJJJJJJJJJJJJJJJJJJJJJJJJJJJJJJJJJJJJIIIIIIIIIIIIIIIHEHHIIIIIHIIHIIIIIIIIIIIIIIIIIIIIIIIIIIIIIIIIIIIIIIIIIIIIIIIIIIIIIHGIIIIIIIIIIIIIIIIIIIIIIIIIIIIIIIIIIIIIIIIIIIIIIIIIIIIIII
@HWI-D00477:958:H2H7GBCX3:1:1210:19327:3675 1:N:0:CCTAGGTCCTAGGT
AAATCCTTCGCTATTGGGTGAAAGATGCCTCTTCTTTGCATTTATTACGGCTTTTTCTTCACGAGTATTCTAATTGGAATAGTTTTATTACTACAAAAAAATCTATTTCGATTTTTTCAAAAACAAATCCAAGATTATTCTTGTTCCTATATAATTCTTATGCTTGTGAATACGAATCCATCTTACTTTTTCTCCGCAACCAATTTTCTCATTTACGATTAACATCTTCTGGGGTCTTTTTTGAGCGAATATATTTCTATGGAAAAATAAAACATCCTGTAGAAGAAGTCTTTGCTAATGATTTTCCGGCTATTCGACGGGTCTTCAAAGATCCTTTCATG
+
FEGC111<D?C0@EF111DC1<E11D?G1FGHHGH@CEECHH@CEGHIH0?CC<GCCH1EGHE@CGIEHEFH1CEG?GEH1C<C<1CGHHFHHIIIGH?C?F@HCHHEFECGHEHHIIGIEHHECHIIIFCEH@HHIIJJJJJJJJJJJJJJJJJJJJJJJJJJJJJJJJJJJJJJJJJJJJJJJJJJJJJJJJJ>JJJJJCEIHEHFCHIIIHEGEE@HGEHEC?@HEHHHEGIIIHHHGF<00FHHCHEFCFCHFC?G@CC@E?IHFGC11GEEEHHG?D<?EF<HE@HFHG?GHHGC@IIIHHE1HHEC@FC@EDGHHFIHCCEEHF@<1HEEE@?HC
@HWI-D00477:958:H2H7GBCX3:1:1210:11435:4406 1:N:0:CCTAGGTCCTAGGT
GGTTCAAACCCTTAACTGCTGGATACAAGATGCTCCCTCTTTGCATTTATTACGGCTTTTTCTTCACGAGTATTCTAATTGGAATAGTTTTATTACTACAAAAAAATCTATTTCGATTTTTTCAAAAACAAATCCAAGATTATTCTTGTTCCTATATAATTCTTATGCTTGTGAATACGAATCCATCTTACTTTTTCTCCGCAACCAATTTTCTCATTTACGATTAACATCTTCTGGGGTCTTTTTTGAGCGAATATATTTCTATGGAAAAATAAAACATCCTGTAGAAGAAGTCTTTGCTAATGATTTTCCGGCTATTCGACGGGTCTTCAAAGATCCTTTCATG
+
AADDDIIIIIIIIIIIIIIHIHEHIIIIIIIIIIIIIIIIIIIIIIIIIIIIIIIIIIIIIIIIIIIIIIIIIIIIIIIIHIHIIIIHIIIIIIIIIIIIIGHIIIIIIIIIIIIIIIIIIIIIIIIIIIIIIIIIIIIIIIIJJJJJJJJJJJJJJJJJJJJJJJJJJJJJJJJJJJJJJJJJJJJJJJJJJJJJJJJJJJJJJJJJJJJJJJJJJJJJJJJJJJJJJJJJJJJJJJJJJJJJJJJJJJGIIIIIIIIIIIIIIIIIIIIIIIIIIIIIIIIIIIIIIIHFIIIIIIIIIIIIHIIIIIIIIIIIIIIIIIIHIHIIIIIIIIIIIIHIIIIIII
@HWI-D00477:958:H2H7GBCX3:1:1210:3150:6659 1:N:0:CCTAGGTCCTAGGT
TACATTTTTTCACAAAGTAATCCAAGATTTTTCTTCTTCCTATATAATTCTTATGTGTCGGAATACGAATCTATTTTTCTTTTTCTACGTAAACAAGATTCTCATTTATGGTCAACATCCTCTCGGGGCCTTTTTTGAGCGAATATATTTCTATGGAAAAATAAAACATCCTGTAGAAGAAGTCTTTGCTAATGATTTTCCGGCTATTCGACGGGTCTTCAAAGATCCTTTCATG
+
<DDDDICHIHIIHHIIIIEHHGHICD@FHHHHJJJJJJJJJJJJJJJJJJJJJJJJJJJJJJJJJJJJJJJJJJJJJJJJJJJJJJJJJJJJJJJJJJJJJIJJJJJJJJJJJJJJJJJJJJJJJJJIJJJJJJJJJJJJJJJJJJJJJJJJJJJJJJJJJJJJJJJJJJJJJJJJJJJJJJJJJJJJJJJJJJJJJJJJJJJJJJJJJJJJJJJJJJJJJJJJJJJJJJJJJJJ
@HWI-D00477:958:H2H7GBCX3:1:1210:16947:7672 1:N:0:CCTAGGTCCTAGGT
AAATCCTTCGCTATTGGGTGAAAGATGCCTCTTCTTTGCATTTATTACGGCTTTTTCTTCACGAGTATTCTAATTGGAATAGTTTTATTACTACAAAAAAATCTATTTCGATTTTTTCAAAAACAAATCCAAGATTATTCTTGTTCCTATATAATTCTTATGCTTGTGAATACGAATCCATCTTACTTTTTCTCCGCAACCAATTTTCTCATTTACGATTAACATCTTCTGGGGTCTTTTTTGAGCGAATATATTTCTATGGAAAAATAAAACATCCTGTAGAAGAAGTCTTTGCTAATGATTTTCCGGCTATTCGACGGGTCTTCAAAGATCCTTTCATG
+
IIIIIIIIIHIIIHIIIIIIIIIIIIIIIIIIIIIIIIIIIIIIIIIIIIIIEHIIIIIIIIIIIIIIIIIIIIIIGHHIIIIIIIIIIIIIIIIIIIHIIIIIIIIIIIIIIIIIIIIIIIIIIIIHIHIGHHIIIHJJJJJJJJJJJJJJJJJJJJJJJJJJJJJJJJJJJJJJJJJJJJJJJJJJJJJJJJJJJJJJJIIIIIIIIIIIIIIHIIIIIHIIIIIGIIIIHIIIIIIIIIIIIIIIIIIIIIIIIIIIIIIIIIIIIIIIIIHIIIIIIIIIIIHIIIIIIIIIIIIIIIIIIIIIHIIIIIIIIIIIIIIIIIIIIIIIIIIIIIIII
@HWI-D00477:958:H2H7GBCX3:1:1210:7961:38635 1:N:0:CCTAGGTCCTAGGT
AAACTCTTCGCTATTGGGTAAAAGATGCTTCTTCTTTGCATTTATTACGGTTCTCTCTCTACGAGTATTGTAATTTGAAGAGTTTTATTACTCCAAAGAAATCTATTTCGATTTTTAATCCAAGATTATTCTTGTTCCTATATAATTCTCATGTATGTGAATACGAATCCATTTTCCTTTTTCTCCGTAACCAATCTTCTCATTTACGATCAACATCTTCTGGAGTCTTTCTTGAACGAATTTATTTCTATGGAAAAATAGAGTATCTTGTAGAAGTCTTTTATAATGATTTTCAGAACAACCTATGGTTGTTCAAAGACCCTTTCATA
+
IIIIIIIIIIHIIIHHIIIHIHHIIIIGHHIIIIIIIIGHIIHIIHIIIIII?GHHIIIHIIIFHHIIIIIHGIIIIGEHEHHIIIIIIHIIIIIIGGIHIIIIHIGIIIIIGGIIIIIF@FGHHJJJJJJJJJJJJJJJJJJJJJJJJJJJJJJJJJJJJJJJJJJJJJJJJJJJJJJJJJJJJJJJJJJJJJJJJJJJJIIIIIIIIIIIIIHIIIIIIIIGHIIIIIIIIIIHGIIIHIIIHIIHIIIIHGIIIIIIIIIIIIIIIIHIIIIHHIIIIHIIIIIIIIIIIIIIIIIHIHIIIIGIIIHIHHIIIIIIIIIIHIIII
@HWI-D00477:958:H2H7GBCX3:1:1210:9538:64183 1:N:0:CCTAGGTCCTAGGT
AAATCCTTCGCTATTGGGTGAAAGATGCCTCTTCTTTGCATTTATTACGGCTTTTTCTTCACGAGTATTCTAATTGGAATAGTTTTATTACTACAAAAAAATCTATTTCGATTTTTTCAAAAACAAATCCAAGATTATTCTTGTTCCTATATAATTCTTATGCTTGTGAATACGAATCCATCTTACTTTTTCTCCGCAACCAATTTTCTCATTTACGATTAACATCTTCTGGGGTCTTTTTTGAGCGAATATGTTTCTATGGAAAAATAAAACATCCTGTAGAAGAAGTCTTTGCTAATGATTTTCCGGCTATTCGACAGGTCTTCAAAGATCCTTTCATG
+
IIIIIIIIIIIIIIIIIHIIIIIIIIIIIIIIIIIIIIIIIIIIIIIIIIIIIIIIIIIIIIIIHIIIHIIIIIIHIHHIIHHIIHIIIIIIIIIIIIIIIIIIIIIIIIIIIIIIIIIIIIIIIIIIIIIHIGIIIIJJJJJJJJJJJJJJJJJJJJJJJJJJJJJJJJJJJJJJJJJJJJJJJJJJJJJJJJJJJJJJJJJJJJJJJJJJJJJJJJJJJJJJJJJJJJIIIIIIIIIIIIIIIIIIIIIIIIIIIIIIIIIIIIIIIIIIIIIIIIIIIIIIIIHIIIIIIIHIIIIIIIIIIIIIIIIIIIIIIIIIIIIIIIIIIHIIIIIIIIIII
@HWI-D00477:958:H2H7GBCX3:1:1210:2068:85676 1:N:0:CCTAGGTCCTAGGT
AAATCCTTCGCTATTGGGTGAAAGATGCCTCTTCTTTGCATTTATTACGGCTTTTTCTTCACGAGTATTCTAATTGGAATAGTTTTATTACTACAAAAAAATCTATTTCGATTTTTTCAAAAACAAATCCAAGATTATTCTTGTTCCTATATAATTCTTATGCTTGTGAATACGAATCCATCTTACTTTTTCTCCGCAACCAATTTTCTCATTTACGATTAACATCTTCTGGGGTCTTTTTTGAGCGAATATATTTCTATGGAAAAATAAAACATCCTGTAGAAGAAGTCTTTGCTAATGATTTTCCGGCTATTCGACGGGTCTTCAAAGATCCTTTCATG
+
IIIIIHGIHIIIIIHIIIIIIIIIIHIIIIIIIIGIIIIIIIHIIIIIGIIHEHHIHIIIIHHHIIIIIIIIHIIIIHHHIHIIIIIIIIHIIIIIIGIIIIIIIIIIIIGIIIIIIIHIHIHIIIIIHHHHIHIIIIJJJJJJJJJJJJJJJJJJJJJJJJJJJJJJJJJJJJJJJJJJJJJJJJJJJJJJJJJJJJJJJHEIIIGIIIIIHIIIIIIIIIHHHIIIIIIHIIIIIIIIIIIHIIGIIIIIIIIIHHIIHIIIIIIIIIIIIIIIIIIIIIIIHHHIIIIIIIIIIIIIIIIIIIIIIHIIHDIHFIIIIHIHHHHHIHHIIHIIIHIIH
@HWI-D00477:958:H2H7GBCX3:1:1210:6626:89522 1:N:0:CCTAGGTCCTAGGT
AAACTCTTCGCTATTGGGTAAAAGATGCCTCTTCTTTGCATTTATTACGGCTTTTTCTTCACGAGTATTCTAATTGGAATAGTTTTATTACTACAAAAAAATCTATTTCGATTTTTTCAAAAACAAATCCAAGATTATTCTTGTTCCTATATAATTCTTATGCTTGTGAATACGAATCCATCTTACTTTTTCTCCGCAACCAATTTTCTCATTTACGATTAACATCTTCTGGGGTCTTTTTTGAGCGAATATATTTCTATGGAAAAATAAAACATCCTGTAGAAGAAGTCTTTGCTAATGATTTTCCGGCTATTCGACGGGTCTTCAAAGATCCTTTCATG
+
IHIIIIIIIIIIIIIIIIIIIIIIIIIIIIIIIIIIIIIIIIIIIIIIIIIIHHIIIIIIIIIIIIIIIIIIIIIHIHHHIIIIIIIIIIIIIIIIIIIIHIIIIIIIIIIIIIIIIIIIIIIIIIIIIIIIHHIIIIJJJJJJJJJJJJJJJJJJJJJJJJJJJJJJJJJJJJJJJJJJJJJJJJJJJJJJJJJJJJJJJIIIIIIIIIIIIIIIIIIIIIIIIIIIIIIIIIIIIIIIIIIIIIIIIIIIIIIHIIIIIIIIIIIIIIIIIIIIIIIIIIIIIIHIIIIIIIIIIIIIIIIIIIIIIIIIIIIIIIIIIIIIIIIIIIIIIIIIIIIII
@HWI-D00477:958:H2H7GBCX3:1:1210:13754:95449 1:N:0:CCTAGGTCCTAGGT
AAACCCTTCGCTACTGGGTAAAAGATGCCTCTTCTTTGCATTTATTACGGCTTTTTCTTCACGAGTATTCTAATTGGAATAGTTTTATTACTACAAAAAAATCTATTTCGATTTTTTCAAAAACAAATCCAAGATTATTCTTGTTCCTATATAATTCTTATGCTTGTGAATACGAATCCATCTTACTTTTTCTCCGCGACCAATTTTCTCATTTACGATTAACATCTTCTGGGGTCTTTTTTGAGCGAATATATTTCTATGGAAAAATAAAACATCCTGTAGAAGAAGTCTTTGCTAATGATTTTCCGGCTATTCGACGGGTCTTCAAAGATCCTTTCATG
+
IIIIIIIIIIIIIIIIHHHIIIIIHIIIIIIIIIIIIIIIIIIIIIIIIIIIHIIIIIIIIIIIIIIIIIIIIIIHHIIIIIIIIIIIIIIIIIIIIIHGHIIIIIIIIIHIIIIIIIIIGIIIIIIIIHHIHIIIIIJJJJJJJJJJJJJJJJJJJJJJJJJJJJJJJJJJJJJJJJJJJJJJJJJJJJJJJJJJJJJJJIIIIIIIIIIIIIIIIIIIIIIIIIIIIIIIIIIIIIIIIIIIIHIIIIIIIIIIIIIIIIIIIIIIIIIIIIIIIIIIIIIIIIHIIIIIIIIIIIIIIIIIIIIIIIIIIIIIIIIIIIIIIIIIIIIIIIIIIIIII
@HWI-D00477:958:H2H7GBCX3:1:1211:9672:2330 1:N:0:CCTAGGTCCTAGGT
AAATCCTTCGCTATTGGGTGAAAGATGCCTCTTCTTTGCATTTATTACGGCTTTTTCTTCACGAGTATTCTAATTGGAATAGTTTTATTACTACAAAAAAATCTATTTCGATTTTTTCAAAAACAAATCCAAGATTATTCTTGTTCCTATATAATTCTTATGCTTGTGAATACGAATCCATCTTACTTTTTCTCCGCAACCAATTTTCTCATTTACGATTAACATCTTCTGGGGTCTTTTTTGAGCGAATATATTTCTATGGAAAAATAAAACATCCTGTAGAAGAAGTCTTTGCTAATGATTTTCCGGCTATTCGACGGGTCTTCAAAGATCCTTTCATG
+
IIIIIIIIHIIHIHIIIHIIIIIIIIIIIIHHHIHIHFHIIHHIIIIIGHIICGHIIIICEHHHHIIIIIIIHHIF?<GHHGIIIHEHHEHGHHEEEE?ECHFHHIIGECECHHIIIHHI/FE/CCCCCFCG?FEHIJJJJJJJJJJJJJJJJJJJJJJJJJJJJJJJJJJJJJJJJJJJJJJJJJJJJJJJJJJJJJJJJIIIIIIHIIIIIIIIIIIIIIHIIIIHFIIIIIHIIIIIIIIIIIIIIIIIHIIIHIIIIIIIIIIIIIIHIIIIHIIIIHEIHHIIIIIIIIIIIIIIIIIIIHHIIIIIIIIIIIIIIIHIHIIHIIIIIIIIIIIII
@HWI-D00477:958:H2H7GBCX3:1:1211:9307:2623 1:N:0:CCTAGGTCTTAGGT
AAATCCTTCGCTATTGGGTGAAAGATGCCTCTTCTTTGCATTTATTACGGCTTTTTCTTCACGAGTATTCTAATTGGAATAGTTTTATTACTACAAAAAAATCTATTTCGATTTTTTCAAAAACAAATCCAAGATTATTCTTGTTCCTATATAATTCTTATGCTTGTGAATACGAATCCATCTTACTTTTTCTCCGCAACCAATTTTCTCATTTACGATTAACATCTTCTGGGGTCTTTTTTGAGCGAATATATTTCTATGGAAAAATAAAACATCCTGTAGAAGAAGTCTTTGCTAATGATTTTCCGGCTATTCGACGGGTCTTCAAAGATCCTTTCATG
+
IIIIIIIIIIIIIIIIIIIIIIIIIIIIIIIIIIIIIIIIIIIIIIIIIHIIIGHIIIIIIIIIIIIIIIIIIIIIIHHHHHIIIIIIIIIIIIIIIEHIIIIIIIIIIIIIIIIIIIIIIIIIIIIIGIHIIIIIIIJJJJJJJJJJJJJJJJJJJJJJJJJJJJJJJJJJJJJJJJJJJJJJJJJJJJJJJJJJJJJJJJIIIIIIIIIIIIIIIIIIIIIIIIIIIIIIIIIIIIIIIIIIHIIIIIIIIIIIIIIIIIIIIIIIIIIIIIIIIIIIIIIIIIHIIIIIIIIIIIIIIIIIIIIIIIIIIIIIIIIIIIIIIIIIIIIIIIIIIIIII
@HWI-D00477:958:H2H7GBCX3:1:1211:14788:20843 1:N:0:CCTAGGTCCTAGGT
AAATCCTTCGCTATTGGGTGAAAGATGCCTCTTCTTTGCATTTATTACGGCTTTTTCTTCACGAGTATTCTAATTGGAATAGTTTTATTACTACAAAAAAATCTATTTCGATTTTTTCAAAAACAAATCCAAGATTATTCTTGTTCCTATATAATTCTTATGCTTGTGAATACGAATCCATCTTACTTTTTCTCCGCAACCAATTTTCTCATTTACGATTAACATCTTCTGGGGTCTTTTTTGAGCGAATATATTTCTATGGAAAAATAAAACATCCTGTAGAAGAAGTCTTTGCTAATGATTTTCCGGCTATTCGACGGGTCTTCAAAGATCCTTTCATG
+
IIIIIIIIIIIIIIIIIIIIIIIIIIIIIIIIIIIIIIIIIIIIIIIIIIIIHHIIIIIIIIIIIIIIIIIIIIIHIHHHIIIIIIIIIIIIIIIIIIIIIIIIIIIIIIIIIIIIIIIIIIIIIIIIIIIIHHHIIIJJJJJJJJJJJJJJJJJJJJJJJJJJJJJJJJJJJJJJJJJJJJJJJJJJJJJJJJJJJJJJJIIIIIIIIIIIIIIIIIIIIIIIIIIIIIIIIIIIIIIIIIIIIIIIIIIIIIIIIIIIIIIIIIIIIIIIIIIIIIIIIIIIIIHIIIIIIIIIIIIIIIIIIIIIIIIIIIIIIIIIIIIIIIIIIIIIIIIIIIIII
@HWI-D00477:958:H2H7GBCX3:1:1211:7564:31316 1:N:0:CCTAGGTCCTAGGT
ATATTCGCTCAAAAAAACCCCCAGAAGATGTTAATCGTAAATGAGAAGATTGGTTACGTAGAAAGAGTAAGATGGATTCGTATTCTCATGTATATGAATACGAATCTATCTTTGTTTTTCTTCGAAACCAATCTTCTCATTTACGATCAATATCTTCTGGAACCCTTCTTGAACGAATATATTTCTATGGAAAAATAGACCATTTTGGAGAAGTCTTTGCTAATGATTTTCCGGCTATTCGACGGGTCTTCAAAGATCCTTTCATG
+
DDDDDIIIIIHHHIIIIIIIIIIIIIIIIIIIIIIIIIIIIIIIHIIIIIIIIIIIIIIIIIJJJJJJJJJJJJJJJJJJJJJJJJJJJJJJJJJJJJJJJJJJJJJJJJJJJJJJJJJJJJJJJJJJJJJJJJJJJJJJJJJJJJJJJJJJJJJJJJJJJJJJJJJJJJJJJJJJJJJJJJJJJJJJJJJJJJJJJJJJJJJJJJJJJJJJJJJJJJJJJJJJJJJJJJJJJJJJJJJJJJJJJJJJJJIIIIIIIIIIIIIIII
@HWI-D00477:958:H2H7GBCX3:1:1211:5738:46506 1:N:0:CCTAGGTCCTAGGT
AAATCCTTCGCTATTGGGTGAAAGATGCCTCTTCTTTGCATTTATTACGGCTTTTTCTTCACGAGTATTCTAATTGGAATAGTTTTATTACTACAAAAAAATCTATTTCGATTTTTTCAAAAACAAATCCAAGATTATTCTTGTTCCTATATAATTCTTATGCTTGTGAATACGAATCCATCTTACTTTTTCTCCGCAACCAATTTTCTCATTTACGATTAACATCTTCTGGGGTCTTTTTTGAGCGAGTATATTTCTATGGAAAAATAAAACATCCTGTAGAAGAAGTCTTTGCTAATGATTTTCCGGCTATTCGACGGGTCTTCAAAGATCCTTTCATG
+
IIIIIIIIIIIHIGIIIIIIIIIIIIIIIIIIIIIIIIIIIIIIIIIIIIIIIGHIIIIIIIIIIIIIIIIIIIIIHIIIIIIIIIIIIIIIIIIIIIHIIIIIIIIIIIHIIIIIIIIIIIIIIIIIHHIIIIIIIIJJJJJJJJJJJJJJJJJJJJJJJJJJJJJJJJJJJJJJJJJJJJJJJJJJJJJJJJJJJJJJJJIIIIIIIIIIIIIIIIIIIIIIIIIIIIIIIIIIIIIIIIIIIIIIIIIIIIIIIIIIIIIIIIIIIIIIIIIIIIIIIIIIIHHIIIIIIIIIIIIIIIIIIIIIIIIIIIIIIIIIIIIIIIIIIIIIIIIIIIIII
@HWI-D00477:958:H2H7GBCX3:1:1211:16280:51683 1:N:0:CCTAGGTCCTAGGT
TTATGAGTATTGTAATTGGAATAGTCTGATTACTCCAAAAAAAAGGATTTCTACTTTTTCAAAAAGTAATCCAAGATTTCTCCTGTTCCTATATAATTTTTATGTATGTGAATACGAATCCATCTTTCTTTTTCTCCGTAACAAATCTTCTCATTTACGATTAACATCTTCTGGGGTCTTTTTTGAGCGAATATATTTCTATGGAAAAATAAAACATCCTGTAGAAGAAGTCTTTGCTAATGATTTTCCGGCTATTCGACGGGTCTTCAAAGATCCTTTCATG
+
BDADDIIIIIIIIIIHIIIHGHIIIIIIHIIIIIIIIIIIIIIIIIIGIIIIIIIIGIIIIIIIIIIIIIIIIIIIIHIJJJJJJJJJJJJJJJJJJJJJJJJJJJJJJJJJJJJJJJJJJJJJJJJJJJJJJJJJJJJJJJJJJJJJJJJJJJJJJJJJJJJJJJJJJJJJJJJJJJJJJJJJJJJJJJJJJJJJJJJJJJJJJJJJJJJJJJJJJJJJJJJJJJJJJJJJJJJJJJJJJJJJJJJJJJIIIIIIIIIIIIIIIIIIIIIIIIIIIIIIIII
@HWI-D00477:958:H2H7GBCX3:1:1211:19142:82827 1:N:0:CCTAGGTCCTAGGT
AAATCCTTCGCTATTGGGTGAAAGATGCCTCTTCTTTGCATTTATTACGGCTTTTTCTTCACGAGTATTCTAATTGGAATAGTTTTATTACTACAAAAAAATCTATTTCGATTTTTTCAAAAACAAATCCAAGATTATTCTTGTTCCTATATAATTCTTATGCTTGTGAATACGAATCCATCTTACTTTTTCTCCGCAACCAATTTTCTCATTTACGATTAACATCTTCTGGGGTCTTTTTTGAGCGAATATATTTCTATGGAAAAATAAAACATCCTGTAGAAGAAGTCTTTGCTAATGATTTTCCGGCTATTCGACGGGTCTTCAAAGATCCTTTCATG
+
H1DEE1DD1<0@E=FCH?DE?@G1GHGH?E111111<FFFH?FHHGH@CGD/C<G<CFF?FH1E?HHH<C@<<CGCFFE?@0DF?@HCGFHEEHHH?HHID0</<</<F@HEEF?EDH?FHHIDCHHEH?FHEHGHIHIBJJJJCFJDJJGJJJGJJJJJJJJJJJJJJJJJJJJJJJJJJJJJJJJJJJJJJGJJJHJJJEGC@@@GFC<0GC@HEFCCF<FCCE@@GE@EEEEHEC<@?IHCIHHHIIIHHHHH@HIIHD<E<HCGHG<11D1@HEIHGHEC1<@EHHGFCCC1@FCC<1/<IDHFC<EGEDCEEHG<F1CEHGCD@@FEHGHEHHFH@
@HWI-D00477:958:H2H7GBCX3:1:1211:10462:97857 1:N:0:CCTAGGTCCTAGGT
AAATCCTTCGCTATTGGGTGAAAGATGCCTCTTCTTTGCATTTATTACGGCTTTTTCTTCACGAGTATTCTAATTGGAATAGTTTTATTACTACAAAAAAATCTATTTCGATTTTTTCAAAAACAAATCCAAGATTATTCTTGTTCCTATATAATTCTTATGCTTGTGAATACGAATCCATCTTACTTTTTCTCCGCAACCAATTTTCTCATTTACGATTAACATCTTCTGGGGTCTTTTTTGAGCGAATATATTTCTATGGAAAAATAAAACATCCTGTAGAAGAAGTCTTTGCTAATGATTTTCCGGCTATTCGACGGGTCTTCAAAGATCCTTTCATG
+
IIIIIHHIHIHHHIIIIIIGIIIIIIIIIIIIHIIFHHHHHIIIIIIIHIIIFHHIIIIIGIIIIIHIIIHIHHIIHHIIIIHHIIIHIIIIIIIIIIIHIGIIIIIHHIIIIIIIIGHIHHHHIIIIIHIIHIIIIIJJJJJJJJJJJJJJJJJJJJJJJJJJJJJJJJJJJJJJJJJJJJJJJJJJJJJJJJJJJJJJJIIIIIIIHIIIIIIIIHHIIIIIGIIHHIIIIIGIIIIGHIIIIIIIIIIGIIIIHIIIHIIIIHIIIIHHHIGIIIIIIIIIIHDIIIHIIIIIIIIIHIIIIIIHIHIHIIHFIIIIIIIIIIIIIIIIHIIIIIIII
@HWI-D00477:958:H2H7GBCX3:1:1212:11956:20882 1:N:0:CCTAGGTCCTAGGT
AAATCCTTCGCTATTGGGTGAAAGATGCCTCTTCTTTGCATTTATTACGGCTTTTTCTTCACGAGTATTCTAATTGGAATAGTTTTATTACTACAAAAAAATCTATTTCGATTTTTCAAAAACAAATCCAAGATTATTCTTGTTCCTATATAATTCTTATGCTTGTGAATACGAATCCATCTTACTTTTTCTCCGCAACCAATTTTCTCATTTACGATTAACATCTTCTGGGGTCTTTTTTGAGCGAATATATTTCTATGGAAAAATAAAACATCCTGTAGAAGAAGTCTTTGCTAATGATTTTCCGGCTATTCGACGGGTCTTCAAAGATCCTTTCATG
+
IIIIIIIIIIIIIIIIIIIIIIIIIIIIIIIIIIIIIIIIIIIIIIIIIIIIIIIIIIIIFHHIIIIIIIIIIIIIHDDGHHHIIIIIIIIIIIIIIIIIIHIIIIIIIHHIIIIIIHIIHIIIIIIIHHCHHIIIIJJJJJJJJJJJJJJJJJJJJJJJJJJJJJJJJJJJJJJJJJJJJJJJJJJJJJJJJJJJJJJJJJJJJJJJJIIIHIIIIIIIIIIIIIIIIIIIHGIIIIIIIIIIIIIIGIIIIIIIIIIIIIIIIIIIIIIIIIIIIIIIIIIIHHIIIIIIIIIIIIGIIIIIIIIIIIIIIIIIIHIIIIIIIIIIIIIIIIIIIIII
@HWI-D00477:958:H2H7GBCX3:1:1212:10591:23569 1:N:0:CCTAGGTCCTAGGT
AAATCCTTCGCTATTGGGTGAAAGATGCCTCTTCTTTGCATTTATTACGGCTTTTTCTTCACGAGTATTCTAATTGGAATAGTTTTATTACTACAAAAAAATCTATTTCGATTTTTTCAAAAACAAATCCAAGATTACTCTTGTTCCTATATAATTCTTATGCTTGTGAATACGAATCCATCTTACTTTTTCTCCGCAACCAATTTTCTCATTTACGATTAACATCTTCTGGGGTCTTTTTTGAGCGAATATATTTCTATGGAAAAATAAATCATCCTGTAGAAGAAGTCTTTGCTAATGATTTTCCGGCTATTCGACGGGTCTTCAAAGATCCTTTCATG
+
IIIIIIIIIIIIIIIIIHIIIIIIIIIIIIIIIIIIIIIIHIIIIIIIIHHIEHHIIIIIIIIIIIIIIIIIIIIIIIIHIIIIIIIIIIIIIIIIIIIIIIIIIIIIIHIIIIIIIIIIIIIIIIGIHIIIHIIIIJJJJJJJJJJJJJJJJJJJJJJJJJJJJJJJJJJJJJJJJJJJJJJJJJJJJJJJJJJJJJJJJIIIIIIIIIIIHIIIIIIIIIIIIIIIIIIIHIIHIIIIIIIIIHIIIIIIIIIIIIIIIIIIIIIIIIHCIIIIIIIIIIHIHGIIIIIIIIIIIIIIIHIIIIIIIIIIIIIHIIIIIIIIIIIIIIIIIIIIIIIII
@HWI-D00477:958:H2H7GBCX3:1:1212:18607:27175 1:N:0:CCTAGGTCCTAGGT
AAACCCTTCGCTATTGGGTGAAAGATCCCTCTTCTTTGCATTTATTACGGCTTTTTCTTCACGAGTATTCTAATTGGAATAGTTTTATTACTACAAAAAAATCTATTTCGATTTTTTCAAAAACAAATCCAAGATTATTCTTGTTCCTATATAATTCTTATGCTTGTGAATACGAATCCATCTTACTTTTTCTCCGCAACCAATTTTCTCATTTACGATTAACATCTTCTGGGGTCTTTTTTGAGCGAATATATTTCTATGGAAAAATAAGACATCCTGTAGAAGAAGTCTTTGCTAATGATTTTCCGGCTATTCGACGGGTCTTCAAAGATCCTTTCATG
+
IIIIIIIIIIIIIIIIIIIIIIIIIIIIIIIIIIIIIIIIIIIIIIIIIIIIIIIIIIIIIIIIIIIIIIIIIIIIIIGGHIIIIIIIIIIIIIIIIIIIIIIIIIIIIIIIIIIIIIIIIIIIIIIIIGIIIHIIIJJJJJJJJJJJJJJJJJJJJJJJJJJJJJJJJJJJJJJJJJJJJJJJJJJJJJJJJJJJJJJJJJJJJJJJJJJJJJJJJJJJJJJJJJJIIIIIIIIIIIIIIIIIGIIIIIIIIIIIIIIIIIIIIIIIIIIIIIIIIIIIIIIIHHIIIIIIIIIIIIIIIIIIIIIIIIIIIIIIIIIIIIIIIIIIIIIIIIIIIIIII
@HWI-D00477:958:H2H7GBCX3:1:1212:3865:41822 1:N:0:CCTAGGTCCTAGGT
AAATCCTTCGCTATTGGGTGAAAGATGCCTCTTCTTTGCATTTATTACGGCTTTTTCTTCACGAGTATTCTAATTGGAATAGTTTTATTACTACAAAAAAATCTATTTCGATTTTTTCAAAAACAAATCCAAGATTATTCTTGTTCCTATATAATTCTTATGCTTGTGAATACGAATCCATCTTACTTTTTCTCCGCAACCAATTTTCTCATTTACGATTAACATCTTCTGGGGTCTTTTTTGAGCGAATATATTTCTATGGAAAAATAAAACATCCTGTAGAAGAAGTCTTTGCTAATGATTTTCCGGCTATTCGACGGGTCTTCAAAGATCCTTTCATG
+
IIIIIIIIIIIIIIIIIIIIHIIIGIIIIIIIIIIIIIIIIIIIIIIIIHHIHIIIIIIIIIIIIIIIIIIIIIIHHHHIIHIIIIIIIIIIIIIIIIIIIIIIIIIIIIHIIIIIIHIHIIIHIIIIIGIIIIIIIIJJJJJJJJJJJJJJJJJJJJJJJJJJJJJJJJJJJJJJJJJJJJJJJJJJJJJJJJJJJJJJJIIIIIIIIIIIIIIIIIIIIIIIIHIHHHHIHIIIIIIIHHGIIIIIIIIIIIIIIIIIIIIIIIIIIIIIIIIIIIIIIIIIHHDIIIIIIIIIIIIIIIIIHIIIIIIIIIIIIIIIIIIIIIIIIIIIIIIIIIIII
@HWI-D00477:958:H2H7GBCX3:1:1212:13823:57395 1:N:0:CCTAGGTCCTAGGT
AAATCCTTCGATGCTGGGTGAAAGATGCCTCTTCTTTGCATTTATTACGGCTTTTTCTTCACGAGTATTCTAATTGGAATAGTTTTATTACTACAGAAAAATCTATTTCGATTTTTTCAAAAACAAATCCAAGATTATTCTTGTTCCTATATAATTCTTATGCTTGTGAATACGAATCCATCTTACTTTTTCTCCGCAACCAATTTTCTCATTTACGATTAACATCTTCTGGGGTCTTTTTTGAGCGAATATATTTCTATGGAAAAATAAAACATCCTGTAGAAGAAGTCTTTGCTAATGATTTTCCGGCTATTCGACGGGTCTTCAAAGATCCTTTCATG
+
HIHCHEHHHHHHIIIIHIIIHIIIIIIHIIIIIIIIIIEHIIIIIIIIIIIHCGHIIFHIIIIIIIIIHIIIIIIIIF<DFHHFHIIIIIIIIIIIHIIIIIIIIIIIHIIIIIIIIHHIHIIHHIIHHCGHHIIIFJJJJJJJJJJJJJJJJJJJJJJJJJJJJJJJJJJJJJJJJJJJJJJJJJJJJJJJJJJJJJJJJIIIIHIIHIIIIIIHIIIIIIHIHIIGIIIIHIIIIIIIIIIIIIIIIIIIIIIIHIIIIIIIIIIIIIIIIIIIIIIIIIIIHHIIIIIIIHIIIIIIIIIIIIIGHIIIIHIIIIIIIIIIIIIIIIIIIIIIIIIII
@HWI-D00477:958:H2H7GBCX3:1:1212:16276:63737 1:N:0:CCTAGGTCCTAGGT
AAATCCTTCGCTATTGGGTGAAAGATGCCTCTTCTTTGCATTTATTACGGCTTTTTCTTCACGAGTATTCTAATTGGAATAGTTTTATTACTACAAAAAAATCTATTTCGATTTTTTCAAAAACAAATCCAAGATTATTCTTGTTCCTATATAATTCTTATGCTTGTGAATACGAATCCATCTTACTTTTTCTCCGCAACCAATTTTCTCATTTACGATTAACATCTTCTGGGGTCTTTTTTGAGCGAATATATTTCTATGGAAAAATAAAACATCCTGTAGAAGAAGTCTTTGCTAATGATTTTCCGGCTATTCGACGGGTCTTCAAAGATCCTTTCATG
+
IHCEEHHEFHIE@GHHIIIHIFHHHIIIICHDHHEHEHHHCE?EEHCHHI<DEHIEEHHGHHEHHEC@GHEEHHGHFGHIIHC<FEHIIGHHEHIIIHHHD@HII@0FFHHHHI?G?EFHIIIIGIIHIHIEHHHHFDJJJJJJJJJJJJJJJJJJJJJJJJJJJJJJJJJJJJJJJJJJJJJJJJJJJJJJJJJFJJJJJHGHIIIIIHGIIHEHGIIIIIGIIIIIIHGIIIIHIIIIIIIIHFHIIIIIIIIIIIIIIIHIIHHIIIHIHHGIHIHGIIIIHHGHHHHIHIIIIIHIHIIIIIIIIIIHIIIIHIIIHIIIHIHHGIFIIIIHIIIII
@HWI-D00477:958:H2H7GBCX3:1:1212:15518:79727 1:N:0:CCTAGGTCCTAGGT
AAATCCTTCGCTATTGGGTGAAAGATGCCTCTTCTTTGCATTTATTACGGCTTTTTCTTCACGAGTATTCTAATTGGAATAGTTTTATTACTACAAAAAAATCTATTTCGATTTTTTCAAAAACAAATCCAAGATTATTCTTGTTCCTATATAATTCTTATGCTTGTGAATACGAATCCATCTTACTTTTTCTCCGCAACCAATTTTCTCATTTACGATTAACATCTTCTGGGGTCTTTTTTGAGCGAATATATTTCTATGGAAAAATAAAACATCCTGTAGAAGAAGTCTTTGCTAATGATTTTCCGGCTATTCGACGGGTCTTCAAAGATCCTTTCATG
+
IIIEHIIGHHIHCGFCHEHIHIHHHIHHHIIIHCHHHIIIIEHIIIIIIHGDCFHIIIIHHIEHHHHICHIIIIIHEFFHHIFHHIIIHIHIHHHHHECHHHIICHHIHHHIIHHHIIGH?H?@HEHHFHIIIGHIIEJJJJJJJJJJJJJJJJJJJJJJJJJJJJJJJJJJJJJJJJJJJJJJJJJJJJJJJJJJJJJJJIIIIIIIHIIHIIIIIIIIIHHEGIIIIHFGIIIIIIIIIIHHIIIIIIIIIHIIIIIIIIIIIIIGIIIIIHIIIIIIIIIIIHHIHHIHHIIIHIIIIIIIIHIIIIIIIIIIIIIHIIIIIIIIHHHIHHHHHIHII
@HWI-D00477:958:H2H7GBCX3:1:1212:2980:97094 1:N:0:CCTAGGTCCTAGGT
AAATCCTTCGCTATTGGGTGAAAGATGCCTCTTCTTTGCATTTATTACGGCTTTTTCTTCACGAGTATTCTAATTGGAATAGTTTTATTACTACAAAAAAATCTATTTCGATTTTTTCAAAAACAAATCCAAGATTATTCTTGTTCCTATATAATTCTTATGCTTGTGAATACGAATCCATCTTACTTTTTCTCCGCAACCAATTTTCTCATTTACGATTAACATCTTCTGGGGTCTTTTTTGAGCGAATATATTTCTATGGAAAAATAAAACATCCTGTAGAAGAAGTCTTTGCTAATGATTTTCCGGCTATTCGACGGGTCTTCAAAGATCCTTTCATG
+
IIIIIIIIIIIHHIIIIIIHIIHIIIIIIIIIIHIIIIHIIIIIIIIHIIIIFHIIIIIIIIIIIIIIIIIIHIIHFHHIIIIIIIIIIFHIIIIHIHEHIIIIIIIIIIIIIIIIIIGIGFHHIIIIGHHHHIIIIIJJJJJJJJJJJJJJJJJJJJJJJJJJJJJJJJJJJJJJJJJJJJJJJJJJJJJJJJJJJJJJJIIIIIIIIIIIIIIIIIIIIIIIIIIIIIIIIIIIIIIIIIIIIIIIIIIIIIIIIIIIIIIIIIIIIIIIIIIIIIIIIIIIIIHIIIIIIIIIIIIIIIIIIIIIIIIIIIIIIIIIIIIIIIIIIIIIIIIIIIIII
@HWI-D00477:958:H2H7GBCX3:1:1213:17517:20009 1:N:0:CCTAGGTCCTAGGT
AAACTCTTCGCTACTGGGTGAAAGATGCCTCTTCTTTGCATTTATTACGGCTTTTTCTTCACGAGTATTCTAATTGGAATAGTTTTATTACTACAAAAAAATCTATTTCGATTTTTTCAAAAACAAATCCAAGATTATTCTTGTTCCTATATAATTCTTATGCTTGTGAATACGAATCCATCTTACTTTTTCTCCGCAACCAATTTTCTCATTTACGATTAACATCTTCTGGGGTCTTTTTTGAGCGAATATATTTCTATGGAAAAATAAAACATCCTGTAGAAGAAGTCTTTGCTAATGATTTTCCGGCTATTCGACGGGTCTTCAAAGATCCTTTCATG
+
GHHIIGE?GE=DEEH?1<C<1DC<FEH?HHH@DEH1F1C<GDCFEEEE@GHDCF@GECGH?H1<CEEH?G?@<FH11<<CF@<<1DFEH@HFEEHFH@@?C<F1C1D<G@0<CECGHGEHHHFDHIIHHHIEHIHHHEJJJJJJJJJJJJJJJJJJJJJJJJJJJJJJJJJJJJJJJJJJJJJJJJJJJJJJJJJJJBJJJGCCECIHH@EHEF<GCECG@CGCHEHHHHHHFEHIIHHEHC1HDHEHFEHHHIHHHCHHEGHHHFIHFEHGFHGCHIIHIHEGEC1IHIIIIGIIHHHEHIHGHHIHHHHGEDHHC?EHHG?GHHHH@GCHHEHEHHHHH
@HWI-D00477:958:H2H7GBCX3:1:1213:3218:25510 1:N:0:CCTAGGTCCTAGGT
AACTCCTTCGCTGTTGGATACAAGATGCCTCTTCTTTGCATTTATTACGGCTTTTTCTTCACGAGTATTCTAATTGGAATAGTTTTATTACTACAAAAAAATCTATTTCGATTTTTTCAAAAACAAATCCAAGATTATTCTTGTTCCTATATAATTCTTATGCTTGTGAATACGAATCCATCTTACTTTTTCTCCGCAACCAATTTTCTCATTTACGATTAACATCTTCTGGGGTCTTTTTTGAGCGAATATATTTCTATGGAAAAATAAAACATCCTGTAGAAGAAGTCTTTGCTAATGATTTTCCGGCTATTCGACGGGTCTTCAAAGATCCTTTCATG
+
IIIIIIIIIIIIIIIIIIIIIIIIIIIIIIIIIIIIIIIIIIIIIIIIHIIIIDHHHIIIIIIIIIIIIIIIIIIHHHHHHHIHIIIIIIIIIIHHIIIIHIIIIIIIIGIIIIIIIGIHIHHIIIIIIHIIIIIIHIJJJJJJJJJJJJJJJJJJJJJJJJJJJJJJJJJJJJJJJJJJJJJJJJJJJJJJJJJJJJJJJJIIIIHIIIIIIIIIIIIIIIIIIIIIIIHHIIIIIIIIIIIIIIIIIIIIIIIHIIIIIIIIIIIIIIIIHIIIIIIIIIIIIIHIHIIIIIIIIIIIIIIIIIIIIIIIIIIIIIIIIIIIIGIIIIIIIIIIIIIII
@HWI-D00477:958:H2H7GBCX3:1:1213:2132:32137 1:N:0:CCTAGGTCCTAGGT
AAACCCTTCGCTATTGGGTGAAAGATGCCTCTTCTTTGCATTTATTACGGCTTTTTCTTCACGAGTATTCTAATTGGGATAGTTTTATTACTACAAAAAAATCTATTTCGATTTTTTCAAAAACAAATCCAAGATTATTCTTGTTCCTATATAATTCTTATGCTTGTGAATACGAATCCATCTTACTTTTTCTCCGCAACCAATTTTCTCATTTACGATTAACATCTTCTGGGGTCTTTTTTGAGCGAATATATTTCTATGGAAAAATAAAACATCCTGTAGAAGAAGTCTTTGCTAATGATTTTCCGGCTATTCGACGGGTCTTCAAAGATCCTTTCATG
+
HIIHIIHCHEHHHHIHIHFIIIHFHIIHIIIIHGIIIHIIHHHIIIHIHE</CFGHHHIHIHICHHGHHHHEHIIHH?@HGHHIHIIIEHHE@CFHIIIHIIGIHIIHHICHHIIIGG/GHIHHIHIIGHGHHCHHIIJJJJJJJJJJJJJJJJJJJJJJJJJJJJJJJJJJJJJJJJJJJJJJJJJJJJJJJJJJJJJJJHIHIIHHCHIHHIGGCHHHFEIIHHIIIIIIHHHGIIIIIIIIHHIIIIIIIIIIIIIHIIIIIIHHHIHHHHHHIIIIHHHHEGDHEFIIHHIHIIHGIIHHIGHFHHHEEHHEIHIIHHHIIGIIHHIIIIIIIIHHI
@HWI-D00477:958:H2H7GBCX3:1:1213:5575:42705 1:N:0:CCTAGGTCCTAGGT
AAACTCTTCGCTATTGGGTGAAAGATGCCTCTTCTTTGCATTTATTACGGCTTTTTCTTCACGAGTATTCTAATTGGAATAGTTTTATTACTACAAAAAAATCTATTTCGATTTTTTCAAAAACAAATCCAAGATTATTCTTGTTCCTATATAATTCTTATGCTTGTGAATACGAATCCATCTTACTTTTTCTCCGCAACCAATTTTCTCATTTACGATTAACATCTTCTGGGGTCTTTTTTGAGCGAATATATTTCTATGGAAAAATAAAACATCCTGTAGAAGAAGTCTTTGCTAATGATTTTCCGGCTATTCGACGGGTCTTCAAAGATCCTTTCATG
+
IIIIIIIIIIIIIIIIIIIIIIIIIIIIIIIIIIIIIIIIIIIIIIIIIIIIHHIIIIIIIIIHIIIIIIIIIIIHHHHIIIIIIIIIIIIIIIIIIIIIHIIIIIIIIIHIIIIIIIIIIIIIIIIIIIHIIHIIIJJJJJJJJJJJJJJJJJJJJJJJJJJJJJJJJJJJJJJJJJJJJJJJJJJJJJJJJJJJJJJJJIIIIIIIIIIIIIIIIIIIIIIIIIIIIIHIIIIIIIIIIIIIIIIIIIIIIIIHIIIIIIIIIIIIIIIIIIGIIIIIIIIIHGIIIIIIIHIIIIIIIIIIIIIIIIIIIIIIIIIIIIIIIIIIIIIIIIIIIIIII
@HWI-D00477:958:H2H7GBCX3:1:1213:21317:59299 1:N:0:CCTAGGTCCTAGGT
AAATCCTTCGCTATTGGGTGAAAGATGCCTCTTCTTTGCATTTATTACGGCTTTTTCTTCACGAGTATTCTAATTGGAATAGTTTTATTACTACAGAAAAATCTATTTCGATTTTTTCAAAAACAAATCCAAGATTATTCTTGTTCCTATATAATTCTTATGCTTGTGAATACGAATCCATCTTACTTTTTCTCCGCAACCAATTTTCTCATTTACGATTAACATCTTCTGGGGTCTTTTTTGAGCGAATATATTTCTATGGAAAAATAAAACATCCTGTAGAAGAAGTCTTTGCTAATGATTTTCCGGCTATTCGACGGGTCTTCAAAGATCCTTTCATG
+
IIHIH?CHHIHHHEHHIIIIFHIIIIIEHHHHHIHIIIIGHHHIGIEHHIIICGHHHHHIIIIIIIIIIIIIIIIIIHHHHHGHIIIIIIIHIHIIGIIIHIIIIIIHIIIIIIIIIIIIHIHHHIHIEFHHHHIIIJJJJJJJJJJJJJJJJJJJJJJJJJJJJJJJJJJJJJJJJJJJJJJJJJJJJJJJJJJJJJJJJHHGIIIIIHIIIIIIIIHIHHIHHIIIIIIIHHIIIIIIIIIIIIIIIIIIIIIIIIIHIHIIIIIHIIIIIIIIIIIIIIIIHEGIIIIHIIHHIIIIIIIIIIIIIIIIIIIGIIIHGIIIIIIIIIIIIIIIIIIII
@HWI-D00477:958:H2H7GBCX3:1:1213:1954:59683 1:N:0:CCTAGGTCCTAGGT
AAATCCTTCGCTATTGGGTGAAAGATGCCTCTTCTTTGCATTTATTACGGCTTTTTCTTCACGAGTATTCTAATTGGAATAGTTTTATTACTACAAAAAAATCTATTTCGATTTTTTCAAAAACAAATCCAAGATTATTCTTGTTCCTATATAATTCTTATGCTTGTGAATACGAATCCATCTTACTTTTTCTCCGCAACCAATTTTCTCATTTACGATTAACATCTTCTGGGGTCTTTTTTGAGCGAATATATTTCTATGGAAAAATAAAACATCCTGTAGAAGAAGTCTTTGCTAATGATTTTCCGGCTATTCGACGGGTCTTCAAAGATCCTTTCATG
+
CC1<11CF1C=EHHHHFHEFEHEE1FGIHIHHIHHHI?GHIHIHHE1<@GH<CGEHHEC@HHHDHEEGHIHH?FH<1<@FECFEGGFHHGCGE11<FC1</<CH?FHHHCEHHHHHCEHH/</<CEHHF//D//<D@JJJJJJJJJJJJJJJJJJJJJJJJJJJJJJJJJJJ<JJJJJJJJJJJJJJJJJJJJJJGHHIIIIIIIIGIIIIIIHHIIIIIHIIIIIIIIIIHHIIIIHIIIIIIHIIIIIIHIIIIIGIIIHHHHIIIHHIIIIIIIIIIIIHHG@HHEIIHG?HHIHIIIFIIHGHIIHIIIIIHHCIGIIIIIIIIIHHIIIIIHIHHI
@HWI-D00477:958:H2H7GBCX3:1:1213:11302:63704 1:N:0:CCTAGGTCCTAGGT
AAACTCTTCGCAATTGGGTAAAAGATGCCTCTTCTTTGCATTTATTACGATTCTTTCTTCACGAGTATTCTAATTGGAATAGTTTTATTACTACAAAAAAATCTATTTCGATTTTTTCAAAAACAAATCCAAGATTATTCTTGTTCCTATATAATTCTTATGCTTGTGAATACGAATCCATCTTACTTTTTCTCCGCAACCAATTTTCTCATTTACGATTAACATCTTCTGGGGTCTTTTTTGAGCGAATATATTTCTATGGAAAAATAAAACATCCTGTAGAAGAAGTCTTTGCTAATGATTTTCCGGCTATTCGACGGGTCTTCAAAGATCCTTTCATG
+
IHHIHIIIIII=CHHEFHHIIHHIIHHIIIHIHIGHIHIIHIIIIIIIIIIH<CGHHIIIIIIEDHEHHHHIIIHHHFEHEHHHHHIEHEHHHIIIIIIIIIIHHIIIGHHIIIIIIIIHHEHHIIIIIIIIGGHIHIJJJJJJJJJJJJJJJJJJJJJJJJJJJJJJJJJJJJJJJJJJJJJJJJJJJJJJJJJJJJJJJIIIIHHIIIIHIIIIHIIIIHHHHIHIIIIIIIIIIIIIIIIHIIIIIIIIIIIIIIIIIIIIIIIIIIIIIHIIIIIIIIIIIIHIIIIIIIIIIIIIIHIHIIHGIIIIIIHGIHIIIIIIIIIIGIIIIIHIIIIII
@HWI-D00477:958:H2H7GBCX3:1:1213:9748:88945 1:N:0:CCTAGGTCCTAGGT
AAATCCTTCGCTATTGGGTGAAAGGTGCCTCTTCTTTGCATTTATTACGGCTTTTTCTTCACGAGTATTCTAATTGGAATAGTTTTATTACTACAAAAAAATCTATTTCGATTTTTTCAAAAACAAATCCAAGATTATTCTTGTTCCTATATAATTCTTATGCTTGTGAATACGAATCCATCTTACTTTTTCTCCGCAACCAATTTTCTCATTTACGATTAACATCTTCTGGGGTCTTTTTTGAGCGAATATATTTCTATGGAAAAATAAAACATCCTGTAGAAGAAGTCTTTGCTAATGATTTTCCGGCTATTCGACGGGTCTTCAAAGATCCTTTCATG
+
@C@HHII?HHGE@EHHHFHICC@E@<<CEHE1FEEHHHH@?GHHCHEHICHH<<FEF@GFHH1ECECGEHGFEFHHHHHHHHIIHHEHIGHHIHIHHFCE/GGHCHHIIE/FEEHHDHHHFHEHCHGIIEHHECHHHEJJJJJJJJJJJJJJJJJJJJJJJJJJJJJJJJJJJJJJJJJJJJJJJJJJJJJJJJJJJJJJJHHHIIIIIHH@GHIIIIIGIIHHEIHIIIFHFIIGIHIHIHIHIHFHHHIHEHHHHIIHHIIIHGIIIIHHEHIHHHIIGHIHGGDIIIIIHHF1HHHEHGHHIHDEHIHIIIHHEHHH?HIHHHHHHHGHHHIIHIHHH
@HWI-D00477:958:H2H7GBCX3:1:1213:2423:88069 1:N:0:CCTAGGTCCTAGGT
CTTGGTTCAAATCCTTCGCTATTGGGTGAAAGATGCCTCTTCTTTGCATTTATTACGGCTTTTTCTTCACGAGTATTCTAATTGGAATAGTTTTATTACTACAAAAAAATCTATTTCGATTTTTTCAAAAACAAATCCAAGATTATTCTTGTTCCTATATAATTCTTATGCTTGTGAATACGAATCCATCTTACTTTTTCTCCGCAACCAATTTTCTCATTTACGATTAACATCTTCTGGGGTCTTTTTTGAGCGAATATATTTCTATGGAAAAATAAAACATCCTGTAGAAGAAGTCTTTGCTAATGATTTTCCGGCTATTCGACGGGTCTTCAAAGATCCTTTCATG
+
DDDDDIIIII@DDHHHIIIIIIIIIIIIIIIIIIIIIIIIIIIIIIIIIIIIIIIIIIIIIIIIIIIIIIIIIIIIIIIIIIIIIHHIIIIIIIIIIIIIIHIIIIIIIIIIIIIIIIHIIIIIIIIIIIIIIIIIIIIIIIIIIJJJJJJJJJJJJJJJJJJJJJJJJJJJJJJJJJJJJJJJJJJJJJJJJJJJJJJJJJJJJJJJJJJJJJJJJJJJJJJJJJJJJJJJJJJJJJJJJJJJJJJJJJIHIIIIIIIIIIIIIIIIIIIIIIIIIIIIIIIIIHIIIIIIHGIIIIIIIIIIIIIIIIIIIIIIIIIIIIIIIIIIIIIIIIIIIIIIIIIIIIIII
@HWI-D00477:958:H2H7GBCX3:1:1214:1451:21271 1:N:0:CCTAGGTNCTAGGT
AAACTCTTCGATACTGGGTGAAAGATGCCTCTTCTTTGCATTTATTACGGCTTTTTCTTCACGAGTATTCTAATTGGAATAGTTTTATTACTACAAAAAAATCTATTTCGATTTTTTCAAAAACAAATCCAAGATTATTCTTGTTCCTATATAATTCTTATGCTTGTGAATACGAATCCATCTTACTTTTTCTCCGCAACCAATTTTCTCATTTACGATTAACATCTTCTGGGGTCTTTTTTGAGCGAATATATTTCTATGGAAAAATAAAACATCCTGTAGAAGAAGTCTTTGCTAATGATTTTCCGGCTATTCGACGGGTCTTCAAAGATCCTTTCATG
+
EHIFEHHEH@DCHIHHHIEHGHIEFEHI?11<<@G@FHHEHHIIIEHHHIIDC@GHHCHHHHHIIHEHHHHHHHHIC<CCEEGHHHHEHEHHHIIIIHCHDHHIIHI@HHHHEHHHIIC<CHHIIIIGHHIIEEHIHJJJJJJJJJJJJJJJJJJJJJJJJJJJJJJJJJJJJJJJJJJJJJJFJJJJJJJJJJJJJJJJJJJJJEGGJJDJJHEJJJJJJJJGJJIIHFHHEHFIIIIHHCHIGIIHHEH@GIHHIHHH@HHIHHC@EHHFGIHHEIHHEG@HHDHHHHEHIIHHEIIIIIIHDDIHG@HHEHDCC?HGHIIHFEHHHHIF@EGCG?EHC
@HWI-D00477:958:H2H7GBCX3:1:1214:15792:28492 1:N:0:CCTAGGTCCTAGGT
AAATCCTTCGCTATTGGGTGAAAGATGCCTCTTCTTTGCATTTATTACGGCTTTTTCTTCACGAGTATTCTAATTGGAATAGTTTTATTACTACAAAAAAATCTATTTCGATTTTTTCAAAAACAAATCCAAGATTATTCTTGTTCCTATATAATTCTTATGCTTGTGAATACGAATCCATCTTACTTTTTCTCCGCAACCAATTTTCTCATTTACGATTAACATCTTCTGGGGTCTTTTTTGAGCGAATATATTTCTATGGAAAAATAAAACATCCTGTAGAAGAAGTCTTTGCTAATGATTTTCCGGCTATTCGACGGGTCTTCAAAGATCCTTTCATG
+
IIIIIIIIIIIIIIIIIIIIGIIIIIIIIIIIIIIIIIIIIIIIIIIIIIIIEHIIIIIIIIIIIIIIIIIIIIIIIIIHIIIIIIIIIIIIIIIIIIIIIIIIIIIIIIIIIIIIHIIIIHIIIIIIIHIIIGIHIJJJJJJJJJJJJJJJJJJJJJJJJJJJJJJJJJJJJJJJJJJJJJJJJJJJJJJJJJJJJJJJJIIIIIIIIIIIIIIIIIIIIIIIIIIIIIIIIIIIIIIIIIIIIIIIIIIIIIIIIIIIIIIIIIIIIIIIIIIIIIIIIIIIHHIIIIIIIIIIIIIIIIIIIIIIIIIIIIIIIIIIIIIIIIIIIIIIIIIIIIIII
@HWI-D00477:958:H2H7GBCX3:1:1214:12956:33000 1:N:0:CCTAGGTCCTAGGT
CGAGTATTCTAATTGGAATAGTTTTATTACTACAAAAAAATCTATTTCGATTTTTTCAAAAACAAATCCAAGATTATTCTTGTTCCTATATAATTCTTATGCTTGTGAATACGAATCCATCTTACTTTTTCTCCGCAACCAATTTTCTCATTTACGATTAACATCTTCTGGAGTCTTTTTTGAGCGAATATATTTCTATGGAAAAATAAAACATCCTGTAGAAGAAGTCTTTGCTAATGATTTTCCGGCTATTCGACGGGTCTTCAAAGATCCTTTCATG
+
@??D@C?FFC11<FHHC1<@1<C1<<@F?EHCEHEHC??/<C?111<1D<1F@<<FCEHHH1E?111<1<@1DC1FEJJJIJJIGJJJHJI?JJIHHFJJHB4CJJHFCFJJCJIJ;FJCJJJJEFJH?JJJJJGIJ?FJGJCJJGGJJEJJ8JEJJFEJIJJJJFJBJJ4"JJCJJCJFF?GJJ@JJJJJJJJJJJJJJCBJJHJBJJJJJJJJJJJJBJJEGJJJF:BII4HJJGJJJJJGJGJJFIBEE<C@</GEFC<1@FGGCFC<1?HHEHG1H
@HWI-D00477:958:H2H7GBCX3:1:1214:17891:33352 1:N:0:CCTAGGTCCTAGGT
CAATCCTTCGCTATTGGGTGAAAGATGCCTCTTCTTTGCATTTATTACGGCTTTTTCTTCACGGGTATTCTAATTGGAATAGTTTTATTACTACAAAAAAATCTATTTCGATTTTTTCAAAAACAAATCCAAGATTATTCTTGTTCCTATATAATTCTTATGCTTGTGAATACGAATCCATCTTACTTTTTCTCCGCAACCAATTTTCTCATTTACGATTAACATCTTCTGGGGTCTTTTTTGAGCGAATATATTTCTATGGAAAAATAAAACATCCTGTAGAAGAAGTCTTTGCTAATGATTTTCCGGCTATTCGACGGGTCTTCAAAGATCCTTTCATG
+
IIIIIHIIIHIIIIIIIHIIIHHHIHIIHFHIIIIIIIHHIIIIIIII@EHHIDGHHIIHIGIIIIIIHIIIIIIIGHIICGHHEHHIIHHIIIHFIIHDHIHHIIIIIIIHIIHIIIHIHHIIIIIIHHHIEHHHIIJJJJJJJJJJJJJJJJJJJJJJJJJJJJJJJJJJJJJJJJJJJJJJJJJJJJJJJJJJJJJJJJIIIHIIIIIIIIIIIIIIIIIIIIIIIIIIHIIIIIIIIIIIIIIIIIIIIIIIIIIIIIIIIIIIIIIIIIIIIIIIIIIIIHHIIIIIIIIIIIIIIIIIIIIIIIIIIIIIIIIIIIIIIIIIIIIIIIIIIIIII
@HWI-D00477:958:H2H7GBCX3:1:1214:20856:34093 1:N:0:CCTAGGTCCTAGGT
AAACCCTTCGCTATTGGGTGAAAGATCCCTCTTCTTTACATTTATTACGATTCTTTCTTCACGAGTATTATAATTGGAATAGTTTTATTACTACAAAAAAGTCTATTTCGATTTTTTCAAAAACAAATCCAAGATTATTCTTGTTCCTATATAATTCTTATGCTTGTGAATACGAATCCATCTTACTTTTTCTCCGCAACCAATTTTCTCATTTACGATTAACATCTTCTGGGGTCTTTTTTGAGCGAATATATTTCTATGGAAAAATAAAACATCCTGTAGAAGAAGTCTTTGCTAATGATTTTCCGGCTATTCGACGGGTCTTCAAAGATCCTTTCATG
+
IIIIIIHGIIIIIIIIIIIIIIHIIIIIHIHIIIIIIIGEHHIIIIIIIIIIFGHIHIIIEHIIIIIIIHHHHIIIHHFHHHIIIIHIIIIIHIIIHIIDHHIIIIIIIEHIIIIIIIIHHIHIGHIIIHHHHIHHHIJJJJJJJJJJJJJJJJJJJJJJJJJJJJJJJJJJJJJJJJJJJJJJJJJJJJJJJJJJJJJJJIIIIIIIIHIIHIIIIIIIIIIIIIIIIIIIIIIIIHIIIIIIIIIIIIIIIIIIHIIHIIIIIIIIIIIIIIIIIIIIIIIIIHGIIIIIIIIIIIIIIIIIIIIIIIIIIIIIIGIIIIIIIIIIIIIIIIIIIIIII
@HWI-D00477:958:H2H7GBCX3:1:1214:9659:36370 1:N:0:CCTAGGTCCTAGGT
AAATCCTTCGCTATTGGGTGAAAGATGCCTCTTCTTTGCATTTATTACGGCTTTTTCTTCACGAGTATTCTAATTGGAATAGTTTTATTACTACAAAAAAATCTATTTCGATTTTTTCAAAAACAAATCCAAGATTATTCTTGTTCCTATATAATTCTTATGCTTGTGAATACGAATCCATCTTACTTTTTCTCCGCAACCAATTTTCTCATTTACGATTAACATCTTCTGGGGTCTTTTTTGAGCGAATATATTTCTATGGAAAAATAAAACATCCTGTAGAAGAAGTCTTTGCTAATGATTTTCCGGCTATTCGACGGGTCTTCAAAGATCCTTTCATG
+
IIIIIIIIIIIIIIIHIIIIIIIIIIIIIIIIIIIIIIIIIIIIIIIIIIIIFHIIIIIIIIIGIIIIIIIIIIIHIHIIIHHIIIIIIIIIIIIIIIIIIIIIIIIIIIIIIIIIIIHHHHHHIIIIIIIIIIIIGHJJJJJJJJJJJJJJJJJJJJJJJJJJJJJJJJJJJJJJJJJJJJJJJJJJJJJJJJJJJJJJJIIIIIIIIIIIIIIIIIIIIIIIIIIIIIIIIIIIIIIIIIIIIIIIIIIIIIIIIIIIIIIIIIIIIIIIIIIIIIIIIIIIIIHIIIIIIIIIIIIHEIIIIIIIIIIIIIIIIIIIIIIIIIIIIIIIIIIIIIIII
@HWI-D00477:958:H2H7GBCX3:1:1214:11355:37814 1:N:0:CCTAGGTCCTAGGT
AAAACCTTCGCTACTGGGTGAAGGATGTCTCTTCTTTGCATTTATTACGTTTCTTTTTCTTCACGAGTATTCTAATTGGAATAGTTTTATTACTACAAAAAAATCTATTTCGATTTTTTCAAAAACAAATCCAAGATTATTCTTGTTCCTATATAATTCTTATGCTTGTGAATACGAATCCATCTTACTTTTTCTCCGCAACCAATTTTCTCATTTACGATTAACATCTTCTGGGGTCTTTTTTGAGCGAATATATTTCTATGGAAAAGTAAAACATCCTGTAGAAGAAGTCTTTGCTAATGATTTTCCGGCTATTCGACGGGTCTTCAAAGATCCTTTCATG
+
IIIIIIIHIIIIIIIIIIIIIIIIIIHIIIIIIIIIIIIIIIIIHHIIIHIICGHHIIIIIIIIIIIIIIIIIIFHIIHIHHIIIIHIIGIIIIIIGIIHIIIIIIIIHIIIGIIIIIIIIIGIHIIIIIIIIIIHIIIJJJJJJJJJJJJJJJJJJJJJJJJJJJJJJJJJJJJJJJJJJJJJJJJJJJJJJJJJJJJJJHIIIIIIIIIIIIIIIHIIIIIIIIIIIIIIIIHIIGIIIIIIIIIIIIIIIIIIIIIIIIIIIIIIIIIIIIIIIIIIIIIIIIHGIIIHIIIIIIIIHIIIIIIIIIIIIIIIIIIIIIIIIIIIIIIIIIIIIIIIIIH
@HWI-D00477:958:H2H7GBCX3:1:1214:6518:41408 1:N:0:CCTAGGTCCTAGGT
CAACAAGCAATCCAAGATTATTCTTGTTCCTATATAATTCTTATGCTTGTGAATACGAATCCATCTTACTTTTTCTCCGCAACCAATTTTCTCATTTACGATTAACATCTTCTGGGGTCTTTTTTGAGCGAATATATTTCTATGGAAAAATAAAACATCCTGTAGAAGAAGTCTTTGCTAATGATTTTCCGGCTATTCGACGGGTCCTCAAAGATCCTTTCATG
+
DDDDDIIIHIIIIIIFFGHCFJJJJJJJJJJJJJJJJJJJJJJJJJJJJJJJJJJJJJJJJJJJJJJJJJJJJJJJJJJJJJJJJJJJJJJJJJJJJJJJJJJJJJJJJJJJJJJJJJJJJJJJJJJJJJJJJJJJJJJJJJJJJJJJJJJJJJJJJJJJJJJJJJJJJJJJJJJJJJJJJJJJJJJJJJJJJJJJJJJJJJJJJJJJJJJJJJJJJJJJJJJJ
@HWI-D00477:958:H2H7GBCX3:1:1214:2645:50318 1:N:0:CCTAGGTCCTAGGT
AAATCCTTCGCTATTGGGTGAAAGATGCCTCTTCTTTGCATTTATTACGGCTTTTTCTTCACGAGTATTCTAATTGGAATAGTTTTATTACTACAAAAAAATCTATTTCGATTTTTTCAAAAACAAATCCAAGATTATTCTTGTTCCTATATAATTCTTATGCTTGTGAATACGAATCCATCTTACTTTTTCTCCGCAACCAATTTTCTCATTTACGATTAACATCTTCTGGGGTCTTTTTTGAGCGAATATATTTCTATGGAAAAATAAAACATCCTGTAGAAGAAGTCTTTGCTAATGATTTTCCGGCTATTCGACGGGTCTTCAAAGATCCTTTCATG
+
IIIIIIIIIIIHHIIIIIIIIIIIIIHIHIHHIIIIHIHIIIIIIIHIIHIIIGEHHIHHIIIGIIIGIIIIIIIHEGHHIHHIIIIHIIHIHIHIHIGHHHHIIIIHHFHIIHHHHHHIIIIIIIIIIIIIIIIIGJJJJJJJJJJJJJJJJJJJJJJJJJJJJJJJJJJJJJJJJJJJJJJJJJJJJJJJJJJJJJJJJJIIIIIHIIIIIIIIIIIIIIIIHIIIIIIIIIIIIIIIIIIIIIIHIIIIIIIIIIIIIIIIIIIIIIIIIIIIIIIIIIIIHFIIIIIIIIGIIIIIIIIIIIIIIIIIIIHIIIIIIIIIIHIIIGIIIGIIIIIIH
@HWI-D00477:958:H2H7GBCX3:1:1214:20771:57209 1:N:0:CCTAGGTCCTAGGT
AAATCCTTCGATGCTGGGTGAAAGATGTTTCTTCTTTGCATTTATTACGGCTTTTTCTTCACGAGTATTCTAATTGGAATAGTTTTATTACTACAAAAAAATCTATTTCGATTTTTTCAAAAACAAATCCAAGATTATTCTTGTTCCTATATAATTCTTATGCTTGTGAATACGAATCCATCTTACTTTTTCTCCGCAACCAATTTTCTCATTTACGATTAACATCTTCTGGGGTCTTTTTTGAGCGAATATATTTCTATGGAAAAATAAAACATCCTGTAGAAGAAGTCTTTGCTAATGATTTTCCGGCTATTCGACGGGTCTTCAAAGATCCTTTCATG
+
HH?HEFHHIFCHHE?CCCGEGE@C@EGGHH?CECFEH@HHHIHIHHH1EHDH<1CCHHHHIIICHGGHHH@HCCCF@FHHHCHIHHEEFH?@EHICFH@ECCCCGEGGHHHHGIIIDHIHHIHIIIIIIHHEHFHGCFJJJJJJJJJJJJJJJJJJJJJJJJJJJJJJJJJJJJJJJJJJJJJJJJJJJJJJJJJJJJJJJHHIIIIHIHIIIIIHHHGIHHHHIIIIHIHIHHGIIIIHHHHFIHIHIIIIIIIHHHIIHGIIIIIIIIIIIIIIHHIIIHHGEGCIHIHHHGIIIHHGIIIHHCIHIIIIIIIIIIIIHIHFHIIIIIIHHIIIHHIII
@HWI-D00477:958:H2H7GBCX3:1:1214:20831:96340 1:N:0:CCTAGGTCCTAGGT
AAATCCTTCGCTATTGGGTGAAAGATGCCTCTTCTTTGCATTTATTACGGCTTTTTCTTCACGAGTATTCTAATTGGAATAGTTTTATTACTACAAAAAAATCTATTTCGATTTTTTCAAAAACAAATCCAAGATTATTCTTGTTCCTATATAATTCTTATGCTTGTGAATACGAATCCAGCTTACTTTTTCTCCGCAACCAATTTTCTCATTTACGATTAACATCTTCTGGGGTCTTTTTTGAGCGAATATATTTCTATGGAAAAATAAAACATCCTGTAGAAGAAGTCTTTGCTAATGATTTTCCGGCTATTCGACGGGTCTTCAAAGATCCTTTCATG
+
IIIIIIIHHIIIIHIIIIIIIIIIIIIIIIIHIHIIIIIIIIIIIIIIIHHIHDGHHIIIIIIHHHIIIHHIHIIIHHGGHHHIIIGIHIIIIIHIIIIIIIIGIHIIIIIIIIIIIIIIIIIIIIIIIHHIIIIIIJJJJJJJJJJJJJJJJJJJJJJJJJJJJJJJJJJJJJJJJJJJJJJJJJJJJJJJJJJJJJJJJJIIIIIIIIIIIIIIIIIIIIIIIIIIIIIIIIIIIIIIIIIIIIIIIIIIIIIIIIIIIIIIIIIIIIIIIIIIIIIIIIIIHFIIIIIIIIIIIIIHIIIIIIIIIHIIIHIIIIIIIIIIIIIIIIIIIIIIIIIII
@HWI-D00477:958:H2H7GBCX3:1:1215:10170:10751 1:N:0:CCTAGGTCCTAGGT
AAATCCTTCGCTATTGGGTGAAAGATGCCTCTTCTTTGCATTTATTACGGCTTTTTCTTCACGAGTATTCTAATTGGAATAGTTTTATTACTACAAAAAAATCTATTTCGATTTTTTCAAAAACAAATCCAAGATTATTCTTGTTCCTATATAATTCTTATGCTTGTGAATACGAATCCATCTTACTTTTTCTCCGCAACCAATTTTCTCATTTACGATTAACATCTTCTGGGGTCTTTTTTGAGCGAATATATTTCTATGGAAAAATAAAACATCCTGTAGAAGAAGTCTTTGCTAATGATTTTCCGGCTATTCGACGGGTCTTCAAAGATCCTTTCATG
+
IIIIIIIIGHIHHHHIIIIIEHIHGIHIIIIIIIIIHECEEHIIIIHHH=HDHIIIDHHCEHHHHIHIHEFHIHIHFGHHIHHIHIIIIIHIIIIGHIHHIHIIIIIIIC1FEHIIIG@EEHHIIEHHEEHHEHIIHJJJJJJJJJJJJJJJJJJJJJJJJJJJJJJJJJJJJJJJJJJJJJJJJJJJJJJJJJJJJJJJJJJJJIIHIIIIIIIIIIIIHHIIIIIHIIIIIIIIIIIIIIIIIIIIIIIIIIIHIIIIIIIIIIIIIIIIIIIIIIIIIIIIHGIIIIIIIIIIIIIIIIIIIIIIIIIIIIIIIIIIIIIIIIIIIIIIIIIIIIIII
@HWI-D00477:958:H2H7GBCX3:1:1215:12570:12071 1:N:0:CCTAGGTCCTAGGT
AAATCCTTCGCTATTGGGTGAAAGATGCCTCTTCTTTGCATTTATTACGGCTTTTTCTTCACGAGTATTCTAATTGGAATAGTTTTATTACTACAATAAAATCTATTTCGATTTTTTCAAAAACAAATCCAAGATTATTCTTGTTCCTATATAATTCTTATGCTTGTGAATACGAATCCATCTTACTTTTTCTCCGCAACCAATTTTCTCATTTACGATTAACATCTTCTGGGGTCTTTTTTGAGCGAATATATTTCTATGGAAAAATAAAACATCCTGTAGAAGAAGTCTTTGCTAATGATTTTCCGGCTATTCGACGGGTCTTCAAAGATCCTTTCATG
+
IIHHGEEE11DC0DG1CEE0EFGH1DEH@FHHIHCHHICHHFHFHH11D0CH<CGHEE@1GH10/<<<GCFG11<D@@DFC?FC1DFH1C?CHE1<1C1<CC@GE@@GC@1F1@CGDH@D0DHHIFC0<CG<<F?E@FJJJJJJJJ9JJJHJF9HJDJJJJJHJJJJHJJJJHJJ;DJGIHJJJJJJGJJJJJJC<EE<D//C?HGCEG@FC<F/HF0CEGCEHEGC@IHHHC1E=CCC@HCF<0EFCGHCIHEFIHHFGEHECC@HIFHF<C1CEEHHHGC<@GEGHIHGCG?EHEHHHFIHHCH?HEHIHIHHHH?CFHC<GC?FHEHHEFIHHHHF<C
@HWI-D00477:958:H2H7GBCX3:1:1215:16985:23383 1:N:0:CCTAGGTCCTAGGT
AAATCCTTCGCTATTGGGTGAAAGATGCCTCTTCTTTGCATTTATTACGGCTTTTTCTTCACGAGTATTCTAATTGGAATAGTTTTATTACTACAAAAAAATCTATTTCGATTTTTTCAAAAACAAATCCAAGATTATTCTTGTTCCTATATAATTCTTATGCTTGTGAATACGAATCCATCTTACTTTTTCTCCGCAACCAATTTTCTCATTTACGATTAACATCTTCTGGGGTCTTTTTTGAGCGAATATATTTCTATGGAAAAATAAAACATCCTGTAGAAGAAGTCTTTGCTAATGATTTTCCGGCTATTCGACGGGTCTTCAAAGATCCTTTCATG
+
IIIIIIIIIIIIIHIIIHHIIIIIIIIIIIIIIIIIIIIHHIIIIIIIIHIICHIIIIIIIIIIIIIIIIIIIIIHIHHHHFHIIIIIIIIIIIHIIIIHIIIIIIIIIIHIIIIIIIIIIIIIIHIIHIIHHHIIIJJJJJJJJJJJJJJJJJJJJJJJJJJJJJJJJJJJJJJJJJJJJJJJJJJJJJJJJJJJJJJJJIIIIIIIIIIIIIIIIIIIIIIHIIIIIIIIIIIIIIHIIIIIGIIIIIIIIIIIIIIIIIIIIIIIIIIIIIHIIIIIIIIIIHIIIIIIIIIIIIIIIIIIIIIIIIIIIIIIIIIIIIIIIIIIIIIIIIIIIIIII
@HWI-D00477:958:H2H7GBCX3:1:1215:17524:24031 1:N:0:CCTAGGTCCTAGGT
AAATCCTTCGCTATTGGGTGAAAGATGCCTCTTCTTTGCATTTATTACGGCTTTTTCTTCACGAGTATTCTAATTGGAATAGTTTTATTACTACAAAAAAATCTATTTCGATTTTTTCAAAAACAAATCCAAGATTATTCTTGTTCCTATATAATTCTTATGCTTGTGAATACGAATCCATCTTACTTTTTCTCCGCAACCAATTTTCTCATTTACGATTAACATCTTCTGGGGTCTTTTTTGAGCGAATATATTTCTATGGAAAAATAAAACATCCTGTAGAAGAAGTCTTTGCTAATGATTTTCCGGCTATTCGACGGGTCTTCAAAGATCCTTTCATG
+
IIIIEFCF<E=0EH?GC@GHI@HC1FCG11C<FHCC<<<FCHFEFE?HIE<HCEHHCHEHECC@<EECGGF@CFC<1<@CC<C<<<DCHHEFHHEC@GD/<<CGH?HCH0DH?EGCEHGH@GH@<CE@CHEH/FEHIJJJJJJJJJJJJJJJJJIJJJJJJJJJJJJJJJHJJJJJJJJJJIJJJJJJJJJJJJA-C?GCCC@EHHHHIHHIIHHECHEHHF0CEHIHHGG?HIHHIHH@EHHHIHHIHIIIHHGECHHHECIIHHHIIIIHHIIIHEHEHIIHHHIHHHHHIIHHGHHHIHDDHDDHCEHIHFCE</EHHHHEEEHHFFEEIHEGCFHHH
@HWI-D00477:958:H2H7GBCX3:1:1215:13718:37653 1:N:0:CCTAGGTCCTAGGT
AAACCCTTCGCTATTGGGTGAAAGATCCCTCTTCTTTGCATTTATTACGGCTTTTTCTTCACGAGTATTCTAATTGGAATAGTTTTATTACTACAAAAAAATCTATTTCGATTTTTTCAAAAACAAATCCAAGATTATTCTTGTTCCTATATAATTCTTATGCTTGTGAATACGAATCCATCTTACTTTTTCTCCGCAACCAATTTTCTCATTTACGATTAACATCTTCTGGGGTCTTTTTTGAGCGAATATATTTCTATGGAAAAATAAAACATCCTGTAGAAGAAGTCTTTGCTAATGATTTTCCGGCTATTCGACGGGTCTTCAAAGATCCTTTCATG
+
[truncated: 182,221 more chars]
