# Supplementary material for: Method for quick DNA barcode reference library construction
Source: Ecol Evol. 2021 Aug 4;11(17):11627–38. doi: 10.1002/ece3.7788 (PMC8427591; doi:10.1002/ece3.7788)
Supplement: Supplementary file 14 — Data S1 [file ECE3-11-11627-s009.zip › BOP010003.fastq]

@HWI-D00477:958:H2H7GBCX3:1:1101:19184:9013 1:N:0:CCTAGGTCCTAGGT
AAACTCTTCGCAATTGGGTAAAAGATGCCTCTTCTTTGCATTTATTACGATTCTTTCTTCGCGAGTATTGTAATTGGAATAGTCTTATTACTCCAAAGAAAGCCAGTTCTTCTTTTTCAAAAAGGAATCAAAGATTATTCTTCTTCTTATATAATTCTCATGTATGTGAATACGAATCTATTTTCGTCTTTCTACGTAACCAATCTTCTCATTTACGATCAACATCTTCTGGAGCTCTTCTTGAACGAATATATTTCTATGGAAAAATAGAACGTCTTGTAGACGTCTTTGTTAAGGATTTTCAGACCAATCTATGCTTGTTCAAGGATCCTTTTATA
+
IIIIIIIIIIIIIIIIIIIIIIIIIIIIIIIIIIIIIIIIIIIIIIIIIIIIHIIIIIIIIIIIIIIHIIIIHIIIIIIIIIIIIIIIIIIIIIEHHIIIIIIIIIIIIIIIIIIIIIHHIIIIIIIIIIHIIIIJJJJJJJJJJJJJJJJJJJJJJJJJJJJJJJJJJJJJJJJJJJJJJJJJJJJJJJJJJJJJJJJJJIIIIIIIIIIIIIIIIIIIIIIIIIIIGIIIIIIIIIIIIIIHHIHIIIIIIIIIIIIIIIIIIIIIIIIIIIIIIIIIIIIHIIIIIIIIIIIIIIIIIIIIIIIIIIIIIIIIIIIIIIIIIIIIIIIIIIHIIH
@HWI-D00477:958:H2H7GBCX3:1:1101:15236:18626 1:N:0:CCTAGGTCCTAGGT
AAACTCTTCGCAATTGGGTAAAAGATGCCTCTTCTTTGCATTTATTACGATTCTTTCTTCGCGAGTATTGTAATTGGAATAGTCTTATTACTCCAAAGAAAGCCAGTTCTTCTTTTTCAAAAAGGAATCAAAGATTATTCTTCTTCTTATATAATTCTCATGTATGTGAATACGAATCTATTTTCGTCTTTCTACGTAACCAATCTTCTCATTTACGATCAACATCTTCTGGAGCTCTTCTTGAACGAATATATTTCTATGGAAAAATAGAACGTCTTGTAGAAGTTTTTGCTAAGG
+
IIIIIIIIIIIIIIIIIIIIIIIIHIIIIIIIIIIIIIIIIIIIIIIJJJJJJJJJJJJJJJJJJJJJJJJJJJJJJJJJJJJJJJJJJJJJJJJJJJJJJJJJJJJJJJJJJJJJJJJJJJJJJJJJJJJJJJJJJJJJJJJJJJJJJJJJJJJJJJJJJJJJJJJJJJJJJJJJJJJJJJJJJJJJJJJJJJJJJJJJJIIIIIIIIIIIIIIIIIIIIIIIIIIIIIIIIIIIIIIIIIIIIIIIIIIIIIIIIIIIIIIIIIIIIIIIGD<C<<IIIIIIIIIIIIIIDDDDD
@HWI-D00477:958:H2H7GBCX3:1:1101:12465:24994 1:N:0:CCTAGGTCCTAGGT
AAACTCTTCGCAATTGGGTAAAAGATGCCTCTTCTTTACATTTATTACGATTCTTTCTTCGCGAGTATTGTAATTGGAATAGTCTTATTACTCCAAAGAAAGCCAGTTCTTCTTTTTCAAAAAGGAGTCAAAGATTATTCTTCTTCTTATATAATTCTCATGTATGTGAATACGAATCCATCTTCGTCTTTCTCCGTAACCAATCTTCTCATTTACGATCAACATCTTCTGGAGCCCTTCTTGAACGAATATATTTCTATGGAAAAATAGAACATCGTGTAGAAGTTTTTGCTAAGGATTTTCAGGCTAT
+
IIIIIIIIIIIIIIIIIIIIIIIIIIIIIIIIIIIIIIIIIIIIIIIIIIIIHIIIIIIIJJJJJJJJJJJJJJJJJJJJJJJJJJJJJJJJJJJJJJJJJJJJJJJJJJJJJJJJJJJJJJJJJJJJJJJJJJJJJJJJJJJJJJJJJJJJJJJJJJJJJJJJJJJJJJJJJJJJJJJJJJJJJJJJJJJJJJJJJJJJJIIIIIHHHIIIIIIIIIIIIIIHHIIIIIIIIIIIIIHIIIIIIIIIIIIIIIIIIIIIIIIIIIIIIIIIIIIIIIIIIIIIIIIIIIIIIIIIIHIIIIIIIDBDDD
@HWI-D00477:958:H2H7GBCX3:1:1101:14388:30299 1:N:0:CCTAGGTCCTAGGT
AAACTCTTCGCAATTGGGTAAAAGATGCCTCTTCTTTGCATTTATTACGATTCTTTCTTCGCGAGTATTGTAATTGGAATAGTCTTATTACTCCAAAGAAAGCCAGTTCTTCTTTTTCAAAAAGGAATCAAAGATTATTCTTCTTCTTATATAATTCTCATGTATGTGAATACGAATCTATTTTCGTCTTTCTACGTAACCAATCTTCTCATTTACGATCAACATCTTCTGGAGCTCTTCTTGAGCGAACACATTTCTATGTAAAAATAGAGGATCTTGTAATAGTCTTTCGTAATGATTTTCAGACCATCCCATGGTTGTTCAAGGATCCTTTGATG
+
HHFIIIIIGIGHDHH@@FHHHHIIHHIIGHEHHIIIIHIEEHHCHIHIIHHIGHHIIIHEHGI<ECFHHGHEHFHEHEHHHHHIIIHIHHHIEHHHE?HHHIG?@CDGHIIHHHIIIHIHGGCE=HHHIHIFHHEJJJJJJJJJJJJJJJJJJJJJJJJJJJJJJJJJJJJJJJJJJJJJJJJJJJJJJJJJJJJJJJJIJHECHFIIHHG@HIIHEHG?EGFE?HEFHCHHD1GIHH?HHE@=HHIIHIHHHHIIIHHCFHHIHHHHIHHECIIIIIGHHEC<GIHGHEHHEHEHCIIHECCE@GCE1CIIHHIHHIIHHHGHHEEIIIHHGHHGGC
@HWI-D00477:958:H2H7GBCX3:1:1101:9979:40433 1:N:0:CCTAGGTCCTAGGT
AAACTCTTCGCAATTGGGTAAAAGATGCCTCTTCTTTGCATTTATTACGATTCTTTCTTCGCGAGTATTGTAATTGGAATAGTCTTATTACTCCAAAGAAAGCCAGTTCTTCTTTTTCAAAAAGGAATCAAAGATTATTCTTCTTCTTATATAATTCTCATGTATGTGAATACGAATCTATTTTCGTCTTTCTACGTAACCAATCTTCTCATTTACGATCAACATCTTCTGGAGCTCTTCTTGAACGAATATATTTCTATGGAAAAATAGAACGTCTTGTAGACGTCTTTGTTAAGGATTTTCAGACCAATCTATGCTTGTTCAAGGATCCTTTCATG
+
IIIIIIIIIIIIIIIIIIIIIIIIIIIIIIIIIIIIIIIIIIIIIIIIIIIIHIIIIIIIIIIIIIIIIIIIIIIHHHIHIIIIIIIIIIIIIIIIIIIIIIIIIIIIHIIIIIIIIIIIIIIIIIIIIHHHIIIJJJJJJJJJJJJJJJJJJJJJJJJJJJJJJJJJJJJJJJJJJJJJJJJJJJJJJJJJJJJJJJJJJIIIIIHIGIIHGIIIGIIIHHIIGIHHIHIIIIIIIHIIIIIGIIHIIHIIIIIIHIIIIIIIIIIHIIIIIIIIIIIIIIIHIIIIIIIIIIIGIIIIIHIIIIIIIIGIIIIIIIIIIIIIIIIIIIIIIIIIII
@HWI-D00477:958:H2H7GBCX3:1:1101:13500:40601 1:N:0:CCTAGGTCCTAGGT
AAACTCTTCGCAATTGGGTAAAAGATGCCTCTTCTTTGCATTTATTACGATTCTTTCTTCGCGAGTATTGTAATTGGAATAGTCTTATTACTCCAAAGAAAGCCAGTTCTTCTTTTTCAAAAAGGAATCAAAGATTATTCTTCTTCTTATATAATTCTCATGTATGTGAATACGAATCTATTTTCGTCTTTCTACGTAACCAATCTTCTCATTTACGATCAACATCTTCTGGAGCTCTTCTTGAACGAATATATTTCTATGGAAAAATAGAACGTCTTGTAATAGCCTTTCGTAATGACTTTCAGTCCATCCTATGGTTGTTCAAGGATCCTTTGATG
+
IIIIIIIIIIIIIIIIHIIIIIIIIHIIIIIIIIIIIIIIIIIIHIIIIIIIGHIIIIIIIIHIIIIIIIIIIIIHHHHIIIIIIIIIIIIIIIIIIIIIIIIIIIIIIIIIIIHIIIIHIIIIIIIIIIIJJJJJJJJJJJJJJJJJJJJJJJJJJJJJJJJJJJJJJJJJJJJJJJJJJJJJJJJJJJJJJJJJJJJJJHIGIHFHIIIIHHHIHEEHHHIIIFHEIHGIIHGIHIIIIIHHEIHHIIIIIIIIIIIIIIIIIIIIIIIIIIIHIHHDIIIIHIIIIIIIIIIIIIIHGIIHHGGIIIIIIIHIIIIIIHHHIIIIHIHIIIIIIH
@HWI-D00477:958:H2H7GBCX3:1:1101:10460:45400 1:N:0:CCTAGGTCCTAGGT
AAACTCTTCGCAATTGGGTAAAAGATGCCTCTTCTTTGCATTTATTACGATTCTTTCTTCGCGAGTATTGTAATTGGAATAGTCTTATTACTCCAAAGAAAGCCAGTTCTTCTTTTTCAAAAAGGAATCAAAGATTATTCTTCTTCTTATATAATTCTCATGTATGTGAATACGAATCTATTTTCGTCTTTCTACGTAACCAATCTTCTCATTTACGATCAACATCTTCTGGAGCTCTTCTTGAACGAATATATTTCTATGGAAAAATAGAACATCTTGCAGAAGTCTTTCCTAATTATTTTCAGGTTATCCTTTGGTTGTTGAAGGATCCTTGCACA
+
IIIIIIIIIIIIIIIIHIIIIIIIIIIIIIIIIHIIIIIIIIIIIIIIIIIIIIIIHIIIIIHIIIIIFHIIHIIIIHEHIIIIIIIIIIIIHHHIIIHIIIIIIIIHIHIIIIIIIIHHIIIIIIIIIIIIIIIJJJJJJJJJJJJJJJJJJJJJJJJJJJJJJJJJJJJJJJJJJJJJJJJJJJJJJJJJJJJJJJJJJIHFHHEHGHHHHHGHFFCIHFHHFHHEHCCIIHIHEHHIIIHECHEIIIIIIIHHIIHIIIHGHIIIHHHIHHHHHHHIIHHFHHHIIIIHIIHFHHHHFHIIIIHFIIHIIIHIIIIIHHCFIIIIFIIIHIHCHF
@HWI-D00477:958:H2H7GBCX3:1:1101:9721:46543 1:N:0:CCTAGGTCCTAGGT
AAACTCTTCGCAATTGGGTAAAAGATGCCTCTTCTTTGCATTTATTACGATTCTTTCTTCGCGAGTATTGTAATTGGAATAGTCTTATTACTCCAAAGAAAGCCAGTTCTTCTTTTTCAAAAAGGAATCAAAGATTATTCTTCTTCTTATATAATTCTCATGTATGTGAATACGAATCTATTTTCGTCTTTCTACGTAACCAATCTTCTCATTTACGATCAACATCTTCTGGAGCTCTTCTTGAACGAATATATTTCTATGGAAAAATAGAACGTCTTGTAGACGTCTTTGTTAAGGATTTTCAGACCAATCTATGCTTGTTCAAGGATCCTTTCATG
+
IIIIIIIIIIIIIIIIIIIIIIIIIIIIIIIIIIIIIIIHIIIIIIIIIIIIIHIIIIIIIIIHIIIIIIIIIIIGIHIHIIIIIIIIIIHIIHIIIIIIIIIHIIIIIIIIIIIIIHHHHHIIHIIIIIHIIIIJJJJJJJJJJJJJJJJJJJJJJJJJJJJJJJJJJJJJJJJJJJJJJJJJJJJJJJJJJJJJJJJJJIIIIIIIIIIIIIIIIIIIIIIIHIIIIIIIIIIIIIIIIIIIIIIIIIIIIIIIIIHIIIIIIIIIIIIIIIIHIIIIIIIHIHIIIIIIIIIIIIIIIIIIIIIIIIHIIIIHIIIIIIIIIIIIIIIIIIIIIH
@HWI-D00477:958:H2H7GBCX3:1:1101:4872:52421 1:N:0:CCTAGGTCCTAGGT
AAACTCTTCGCAATTGGGTAAAAGATGCCTCTTCTTTGCATTTATTACGATTCTTTCTTCGCGAGTATTGTAATTGGAATAGTCTTATTACTCCAAAGAAAGCCAGTTCTTCTTTTTCAAAAAGGAATCAAAGATTATTCTTCTTCTTATATAATTCTCATGTATGTGAATACGAATCTATTTTCGTCTTTCTACGTAACCAATCTTCTCATTTACGATCAACATCTTCTGGAGCTCTTCTTGAACGAATATATTTCTATGGAAAAATAGAACGTCTTGTAGACGTCTTTGTTAAGGATTTTCAGACCAATCTATGCTTGTTCAAGGATCCTTTCATG
+
IIIIIIIIIIIIIIIIIIIIIIIIIGIIIIIIIIIIIIIIIIIIIIIIIIIIHIIIIIIIIIIIIIIHIIIIIIIIIHIHIIIIIIIIIIIIIHIIHIIIIIIIIIIIIIIIIIIIIIIHIIIIIIIIIIIIIIIJJJJJJJJJJJJJJJJJJJJJJJJJJJJJJJJJJJJJJJJJJJJJJJJJJJJJJJJJJJJJJJJJJIIIIIIIIIIIIIHIIIIIIIHHGIIIIIIIIGIIIIIIIIIHHIHIIIIIIIIIHIIHIIIIIIIIIIIIIIGIIIIIIHGDIIIIIIIIIIIIIIIIIIIIIIIIIIHIGHIIIIIIIIIIIIIIIIIIIIIHII
@HWI-D00477:958:H2H7GBCX3:1:1101:2151:53665 1:N:0:CCTAGGTCCTAGGT
AAACCCTTCGCTATTGGGTGAAAGGCGCCTCTTCTTTGCATTTATTACGACTCTTTCTTCACGAGTATTATAATTGGAATAGTCTTATTACTTCAAATAATTTTTTTTTTCAAAAAGTAATCCACGATTATTCTTACTCCTATATAATTCTCATGTATGTGAATTATATAGGAAGAAGAAGAATCTTTGATTTCTTTCTGAAAAAGAAGGACCGCCTTTCTTTGACGTAATAAGACTATTCCAATTATGAAACTCGTGGAGAAAGAATCTTACGAAATGCAAAGACGAAGCATCTTTTAACCAGTAGCGAAGAGCTTGAACCAAGATTTCCAGATGGACGGG
+
IIIIIIIIIIIIIIIIHIIIIIIHHIIIIIIIIIIIIIIGIIIIIIIHIIIIEHIIIIIHHIIGIIHGIIIIIIIHHHHHIIIGIIFHIIGHJJJJJJJJJJJJJJJJJJJJJJJJJJJJJJJJJJJJJJJJJJJJJJJJJJJJJJJJJJJJJJJJJJJJJJJJJJJJJJJJJJJJJJJJJJJJJJJJJJJJJJJJJJJJJIIIIIIIIIIIIIIIIIHIIIIIIIIIIIIIIIIIIHIHHIIIIIIIIIIIIIIIIIIIIIIIIIIIIIIIIIIIIIIIIIIIIIIIIIIIIIIIIIIIIIIIIIIIIIIIIIIIIIHGIHIIIIIIIIIIIIIIIDDDDD
@HWI-D00477:958:H2H7GBCX3:1:1101:10308:58175 1:N:0:CCTAGGTCCTAGGT
AAACTCTTCGCAATTGGGTAAAAGATGCCTCTTCTTTGCATTTATTACGATTCTTTCTTCGCGAGTATTGTAATTGGAATAGTCTTATTACTCCAAAGAAAGCCAGTTCTTCTTTTTCAAAAAGGAATCAAAGATTATTCTTCTTCTTATATAATTCTCATGTATGTGAATACGAATCTATTTTCGTCTTTCTACGTAACCAATCTTCTCATTTACGATCAACATCTTCTGGAGCTCTTCTTGAACGAATATATTTCTATGGAAAAATAGAACGTCTTGTAGATGTCTTTGTTAAGGATTTTCAGACCAATCTATGCTTGTTCAAGGATCCTTTCATG
+
EHIGHIHHFFHIIHIHIHHIHHHH1CCFHHIIHIIIHGHEHHIIIIEHEHHIHHHHHHIIHHIHHIIHIHHH@GHHHCHGEEFGCFEHHHGGHIEHIIIIFHIGIIHEFHHHIHHIIIIIHGECE?EGGHIIHEGJJJJJJJJJJJJJJJJJJJJJJJJJJJJJJJJJJJJJJJJJJJJJJJJJJJJJJJJJJJJFJJJJJIHIHFHD11F<1@CHF1FD<<@FHCH@CHGCD1C<<<GCD1@HCC1@HHHHGFEEHD1CCGC<11C<<<1<EG?@EHIHHGC<<1<1C@HGD@EHCD11E?HGFD1<<<1HC@F<<1CCC1HHG1<1C?@?F?E?@@
@HWI-D00477:958:H2H7GBCX3:1:1101:5839:75592 1:N:0:CCTAGGTCCTAGGT
AAACTCTTCGCAATTGGGTAAAAGATGCCTCTTCTTTGCATTTATTACGATTCTTTCTTCGCGAGTATTGTAATTGGAATAGTCTTATTACTCCAAAGAAAGCCAGTTCTTCTTTTTCAAAAAGGAATCAAAGATTATTCTTCTTCTTATATAATTCTCATGTATGTGAATACGAATCTATTTTCGTCTTTCTACGTAACCAATCTTCTCATTTACGATCAACATCTTCTGGAGCTCTTCTTGAACGAATATATTTCTATGGAAAAATAGAACGTCTTGTAGACGTCTTTGTTAAGGATTTTCAGACCAATCTATGCTTGTTCAAGGATCCTTTCATG
+
IIIIIIIIIIIIIIIIIIIIIIIIIIIIIIIIIIIIIIIIIIIIIIIIIIIIHHIIIIIIIIIIIIIII?HHIIIIIIIIIIIIIIIIIIIIIIIIIIIIIIIIIIIIIIIIIIIIIHIIIIIIIIIIIIIIIIIJJJJJJJJJJJJJJJJJJJJJJJJJJJJJJJJJJJJJJJJJJJJJJJJJJJJJJJJJJJJJJJJJJIIIIHEIGIIIIIIIIIIIIHIIHIIHIIIIIIIGIIIIIIIIIIIIIIIHIIHHIIHIHIIIIIIIIIIIHIIIIIIIIIHEIIIIIIIIIIIIIIIIIIIIIIIIIIIHIHIIIIIIIIIIIIIIHIIIIIIIII
@HWI-D00477:958:H2H7GBCX3:1:1101:15239:93329 1:N:0:CCTAGGTCCTAGGT
AAACTCTTCGCAATTGGGTAAAAGATGCCTCTTCTTTGCATTTATTACGATTCTTTCTTCGCGAGTATTGTAATTGGAATAGTCTTATTACTCCAAAGAAAGCCAGTTCTTCTTTTTCAAAAAGGAATCAAAGATTATTCTTCTTCTTATATAATTCTCATGTATGTGAATACGAATCTATTTTCGTCTTTCTACGTAACCAATCTTCTCATTTACGATCAACATCTTCTGGAGCTCTTCTTGAACGAATATATTTCTATGGAAAAATAGAACGTCTTGTAGACGTCTTTGTTAAGGATTTTCAGACCAATCTATGCTTGTTCAAGGATCCTTTCATG
+
IIIIIIIIIIHIIIIIIIIIIIIIIIIIIIIIIIIIIIIIIIIIIIIIIIIIHHIIIIIIIIIIIIIIIIIIIIIIIHIIIIIIIIIIIIIIIIIIIIIIIIIIIIIIIIIIIIIIIIIIIIIIIIIIIIIIIIJJJJJJJJJJJJJJJJJJJJJJJJJJJJJJJJJJJJJJJJJJJJJJJJJJJJJJJJJJJJJJJJJJJIIIIHGIIIIIIIIIHHGIIIHHGIIHIIIIHIIIIIIIIIIIHIIIIIIIIIIIIIIIIGIIIIIIIIIIIIIIIIIIIHGIIIIIIIIIIIIIIIIIIIIIIIIIIIIIIIIIIIIIIIIIIIIIIIIIIIIIIH
@HWI-D00477:958:H2H7GBCX3:1:1101:18661:99534 1:N:0:CCTAGGTCCTAGGT
AAACTCTTCGCAATTGGGTAAAAGATGCCTCTTCTTTGCATTTATTACGATTCTTTCTTCGCGAGTATTGTAACTGGAATAGTCTTATTACTCCAAAGAAAGCCAGTTCTTCTTTTTCAAAAAGGAATCAAAGATTATTCTTCTTCTTATATAATTCTCATGTATGTGAATACGAATCCATCTTACTTTTTCTCCGCAACCAATTTTCTCATTTACGATTAACATCTTCTGG
+
JJJJJJJJJJJJJJJJJJJJJJJJJJJJJJJJJJJJJJJJJJJJJJJJJJJJJJJJJJJJJJJJJJJJJJJJJJJJJJJJJJJJJJJJJJJJJJJJJJJJJJJJJJJJJJJJJJJJJJJJJJJJJJJJJJJJJJJJJJJJJJJJJJJJJJJJJJJJJJJJJJJJJJJJJJJJJJJJJJJJJJJJJJJJJJJJJJJJJJJJJIIIIIIIIIIHFFIIIIIIIIIIHIIDDDDD
@HWI-D00477:958:H2H7GBCX3:1:1102:21050:13994 1:N:0:CCTAGGTCCTAGGT
AAACTCTTCGCAATTGGGTAAAAGATGCCTCTTCTTTGCATTTATTACGATTCTTTCTTCGCGAGTATTGTAATTGGAATAGTCTTATTACTCCAAAGAAAGCCAGTTCTTCTTTTTCAAAAAGGAATCAAAGATTATTCTTCTTCTTATATAATTCTCATGTATGTGAATACGAATCTATTTTCGTCTTTCTACGTAACCAATCTTCTCATTTACGATCAACATCTTCTGGAGCCCTTCTTGAACGAATATATTTCTATGGAAAAATAGAACGTCTTGTAGACGTCTTTGTTAAGGATTTTCAGACCAATCTATGCTTGTTCAAGGATCCTTTCATG
+
IIIIIIIIIIIIIIIIIIIIIIIIIIIIIIIIIIIIIIIHIIIIIIIIIIIIHHIIIIIIIIIIIIIIIIIIHIIIIIIHIIIIIIIIIHIIIIIIIIIIIIIIIIIIIIIIIIIIIIIIIIIIIIIHIHIHHIHJJJJJJJJJJJJJJJJJJJJJJJJJJJJJJJJJJJJJJJJJJJJJJJJJJJJJJJJJJJJJJJJJJFHIHCGIIHGCCHHHHHIHEHHHGIHIHFCHHHD1IIIHHHFIHHHGIIGIIHIIIIHIIIIIIHIIIHIIIIIIIIHIHHHDHIIIHHIIIHIHGIIHIIHHHHIIIHIHGHIIIIIIIHIIHIHIHHIIIIHIII
@HWI-D00477:958:H2H7GBCX3:1:1102:7294:33434 1:N:0:CCTAGGTCCTAGGT
AAACTCTTCGCAATTGGGTAAAAGATGCCTCTTCTTTGCATTTATTACGATTCTTTCTTCGCGAGTATTGTAATTGGAATAGTCTTATTACTCCAAAGAAAGCCAGTTCTTCTTTTTCAAAAAGGAATCAAAGATTATTCTTCTTCTTATATAATTCTCATGTATGTGAATACGAATCTATTTTCGTCTTTCTACGTAACCAATCTTCTCATTTACGATCAACATCTTCTGGAGCTCTTCTTGAACGAATATATTTCTATGGAAAAATAGAACGTCTTGTAGACGTCTTTGTTAAGGATTTTCCGGCCGCCATCTTATGGTT
+
HIIIIGIHIIIIHIIFIIIIIIIIIIIIHIIIIIIIIIIIIIIIIIIIIIIIGHIIIIIIIIIHIIIIIIIIJJJJJJJJJJJJJJJJJJJJJJJJJJJJJJJJJJJJJJJJJJJJJJJJJJJJJJJJJJJJJJJJJJJJJJJJJJJJJJJJJJJJJJJJJJJJJJJJJJJJJJJJJJJJJJJJJJJJJJJJJJJJJJJJJEHFF1@HEIHHHFC@CCEFFHF1?HHHF@?E?EFEC@EEIHIIIIHGCD1HHHGEEFHHHHIIIGIIHHFGHEHIIIIIIIIHHHHIIIIHGIIIIIIIIIIHHF?IIIIIHHIHIDDDBD
@HWI-D00477:958:H2H7GBCX3:1:1102:7683:37691 1:N:0:CCTAGGTCCTAGGT
AAACTCTTCGCAATTGGGTAAAAGATGCCTCTTCTTTGCATTTATTACGATTCTTTCTTCGCGAGTATTGTAATTGGAATAGTCTTATTACTCCAAAGAAAGCCAGTTCTTCTTTTTCAAAAAGGAATCAAAGATTATTCTTCTTCTTATATAATTCTCATGTATGTGAATACGAATCTATTTTCGTCTTTCTACGTAACCAATCTTCTCATTTACGATCAACATCTTCTGGAGCTCTTCTTGAACGAATATATTTCTATGGAAAAATAGAACGTCTTGTAGACGTCTTTGTTAAGGATTTTCAGACCAATCTATGCTTGTTCAAGGATCCTTTCATG
+
IHFIIEEHHIHIDEHHFHHHIHIICHHFEHHHIFCHHIHHHHHIIIIIIHIIEGHIIIIGHIHHHIHIIIIGHIHHGHHHHHIIIIFHIIIIEHEHEF@HIHIHIIIHHEHIIHIIGHHHGHHHFHIHHHHIGHHJJJJJJJJJJJJJJJJJJJJJJJJJJJJJJJJJJJJJJJJJJJJJJJJJJJJJJJJJJJJJJJJJJIIIIIHIIIIIHIIIIIIIIIIIHIIIIIIIIIIIIIIIIIIIIIIIIIIIIIIIIIIIIIIIHIIIIIIIIIHIIIIIIIHHIIIHIIIIIIIIIIIIIIHIIIIIIIHIIHHIIIIIIIIIIIIIIIIIIIIIII
@HWI-D00477:958:H2H7GBCX3:1:1102:9454:63285 1:N:0:CCTAGGTCCTAGGT
AAACTCTTCGCAATTGGGTAAAAGATGCCTCTTCTTTGCATTTATTACGATTCTTTCTTCGCGAGTATTGTAATTGGAATAGTCTTATTACTCCAAAGAAAGCCAGTTCTTCTTTTTCAAAAAGGAATCAAAGATTATTCTTCTTCTTATATAATTCTCATGTATGTGAATACGAATCTATTTTCGTCTTTCTACGTAACCAATCTTCTCATTTACGATCAACATCTTCTGGAGCTCTTCTTGAACGAATATATTTCTATGGAAAAATAGAACGTCTTGTAGACGTCTTTGTTAAGGATTTTCAGACCAATCTATGCTTGCTCAAGGATCCTTTCATA
+
IIIIIIIIIIIIIIIIIIIIIIIIIIIIIIIIIIIIIIIIIIIIIIIIIIIIHHIIIIIIIIIIIIIIIIIIIIIIIIIIIIIIIIIIIIIIIIIIIIIIIIIIIIIIIIIIIIIIIIIIIIIIIIIIIIIIIIJJJJJJJJJJJJJJJJJJJJJJJJJJJJJJJJJJJJJJJJJJJJJJJJJJJJJJJJJJJJJJJJJJJIIIIIIIIIIIIIIIIIIIIIIIIIIIIIIIIIIIHIIIIIIIIIHIIIIIIIIIIIIIIIIIIIIIIIIIIIIIIIIIIHHIIIIIIIIIIIIIIIIIIIIIIIIIIIIIIIIIIIIIIIIIIIIIIIIIIIIIII
@HWI-D00477:958:H2H7GBCX3:1:1102:20368:68753 1:N:0:CCTAGGTCCTAGGT
AAACTCTTCGCTATTGGGTAAAAGATGCTTCTTCTTTGCATTTATTACGAGTCTTTCTCAACGAATATTGTAATTGGAATAGTCTTATTACTCCAAAGAAAGCCCATTCCTCTTTTTCAAAAAGAAATCAAAGATTATTCTTATTCTTATATAATTCTCATGTATATGAATACGAATCCATTTTCGTTTTTTTACGTAACCAATCTTTTCATTTACGATCAACATCTTCTGGAGTTCTTCTTGAACGAATCTATTTCTATGTAAAAATAGAACGTCTTGTGAACGTCTTTGTTAAGCTTAAGGATTTTCAGGCGAACCTACGGTTGGTCAAGGAACCTTGCATG
+
IIIIIIIIIIIIIIIIIHHIHIIIIIIIIIHIIIIHIIIHIIIHIIHIIHIHDHHIHHEEHHIIIIIIHIIIHIIHHEFHHIIHHIIIIHIIEFHHHIIIIH@HHHIIIIIIIIIIIIHHHIIIIIIIHHHFGHHHIIIEJJJJJHJJJJJJJJJJJJJJJEJJJJJJJJJJJJJJJJBJJJJJJ/JIJJJJJJJJJJJJGCHCCFHFHCIIIIHHHIGHHHEGEIHEGC<1H@HHHHIFCFFEFCEIIIHHF@EG@GHHEFHFHFHEHFHHHGGIIHFHHIHHHCCFCEGGHIHHEHHGD<1FHIGIHGEGHIIIHHFHHHIHG?HHIHGCGGFHGHC1EHHF
@HWI-D00477:958:H2H7GBCX3:1:1102:18353:81853 1:N:0:CCTAGGTCCTAGGT
AAACTCTTCGCAATTGGGTAAAAGATGCCTCTTCTTTGCATTTATTACGATTCTTTCTTCGCGAGTATTGTAATTGGAATAGTCTTATTACTCCAAAGAAAGCCAGTTCTTCTTTTTCAAAAAGGAATCAAAGATTATTCTTCTTCTTATATAATTCTCATGTATGTGAATACGAATCTATTTTCGTCTTTCTACGTAACCAATCTTCTCATTTACGATCAACATCTTCTGGGGCTCTTCTTGAACGAATATATTTCTATGGAAAAATAGAACGTCTTGTAGACGTCTTTGTTAAGGATTTTCAGACCAATCTATGCTTGTTCAAGGATCCTTTCATG
+
IIIIIIIIIIIIIIIIIIHIIIIIIIIIIIIIIIIIIIIIIIIIIIIIIIIIGHIIIIIIIIIIIIIIIIIIIIIHIIIIIIIIIIIIIIIIIIIIIIHIIHIIIIIIIIIIIIIIIIIEHIIIIIHIIIIIIIIJJJJJJJJJJJJJJJJJJJJJJJJJJJJJJJJJJJJJJJJJJJJJJJJJJJJJJJJJJJJJJJJJJIIHIIIHIIIIIIIIIIIIIIIIHIIHIIIIIIIIIIHIIHIIIHIIIIIIIIIIIIIHIIIIIIIIIIIIIIIHIIIIIHHDHFIIIIIIIIIIIIIIIGIIIIHIIIIIIIHIHIIIIHIIIIIIIIIIIIIIII
@HWI-D00477:958:H2H7GBCX3:1:1102:6139:91414 1:N:0:CCTAGGTCCTAGGT
AAACTCTTCGCAATTGGGTAAAAGATGCCTCTTCTTTGCATTTATTACGATTCTTTCTTCGCGAGTATTGTAATTGGAATAGTCTTATTACTCCAAAGAAAGCCAGTTCTTCTTTTTCAAAAAGGAATCAAAGATTATTCTTCTTCTTATATAATTCTCATGTATGTGAATACGAATCTATTTTCGTCTTTCTATGTAACCAATCTTCTCATTTACGATCAACATCTTCTGGAGCTCTTCTTGAACGAATATATTTCTATGGAAAAGTACAACATCTTGTCGAAGTCTTGGCTAATGATTTTGATTTTCAGGACATCTTATGCTTGTTCAAGGATCCTTTCATG
+
IIIIIIIIIIIIIIIIIIIIHIIIIIIIIIIIIIIIIIIIIIIIIIIIIIIIIHIIIIIIIIIGHIIIIIIIIIIIIIIIHIHHHIIIIIIIIIIIIIHIIIIHHGIHHIIHIIIIIIHHIIIIIIIIIIIIIHHIIIIGHJJJJJJJJJJJJJJJJJJJJJJJJJJJJJJJJJJJJJJJJJJJJJJJJJJJJJJJJJJJJGIIIHHHHIIIGIIIIIHIIHGE@HHEHGGHHGIHIGIIIIIIIIHIIIIIIIIHHIIHIHIIIHFHHFDCFHHHHHIIIHHHIIGHHGHIIIIIGIIIIIIIIIIHIIHGIIIHIIIIIIIIIIIGIIIIIIHIIIIIIIGI
@HWI-D00477:958:H2H7GBCX3:1:1103:20472:9915 1:N:0:CCTAGGTCCTAGGT
AAACTCTTCGCAATTGGGTAAAAGATGCCTCTTCTTTGCATTTATTACGATTCTTTCTTCGCGAGTATTGTAATTGGAATAGTCTTATTACTCCAAAGAAAGCCAGTTCTTCTTTTTCAAAAAGGAATCAAAGATTATTATTATTCCTATATAATTCTTATATATGTGAATACGAATCCGTTTTCCTTTTTCTCCGTAACCAATCTAATCATTTACGATTAACATCTTCTGGAGTCCTTTTTGAGCGAATCTATTTACATAGAAAAATGG
+
IIIIIIIIIIIIIIIIIIIIJJJJJJJJJJJJJJJJJJJJJJJJJJJJJJJJJJJJJJJJJJJJJJJJJJJJJJJJJJJJJJJJJJJJJJJJJJJJJJJJJJJJJJJJJJJJJJJJJJJJJJJJJJJJJJJJJJJJJJJJJJJJJJJJJJJJJJJJJJJJJJJJJJJJJJJJJJJJJJJJJJJJJJJJJJJJJJJJJJJJJIIIIIIIIIIIIIIIIIHIIIIIIIIHIIIIIIIIIIIIIIIIIIHIIIHHIHIIIIIIIIIIIDDDDD
@HWI-D00477:958:H2H7GBCX3:1:1103:10856:18437 1:N:0:CCTAGGTCCTAGGT
AAACTCTTCGCAATTGGGTAAAAGATGCCTCTTCTTTGCATTTATTACGATTCTTTCTTCGCGAGTATTGTAATTGGAATAGTCTTATTACTCCAAAGAAAGCCAGTTCTTCTTTCTCAAAAAGGAATCAAAGATTATTCTTCTTCTTATATAATTCTCATGTATGTGAATACGAATCTATTTTCGTCTTTCTACGTAACCAATCTTCTCATTTACGATTAACATCTTCTGGAGTCTTTTTTGAACGAATCTATTTCTATGCAAAAATAGAACATTTTGTAGAAGTCTTTGATAAGGATTTTCCGTCCA
+
IIIIIIIIIIIIIIIIIIIIIIIIIIIIIIIIIIIIIHIHIIIIIIIIIIIIHHIIIIIJJJJJJJJJJJJJJJJJJJJJJJJJJJJJJJJJJJJJJJJJJJJJJJJJJJJJJJJJJJJJJJJJJJJJJJJJJJJJJJJJJJJJJJJJJJJJJJJJJJJJJJJJJJJJJJJJJJJJJJJJJJJJJJJJJJJJJJJJJJJJJIIHHIHFHIIIIIHIIIIIIIIIIHIHIIIIIHIIIIIHIIIIIIIIIHFIIIIIIIIIIGIIIIIIIIIIIIIIIIIIIIIIIIIIIIIIIHHGFDEIHIIHDCDDD
@HWI-D00477:958:H2H7GBCX3:1:1103:15412:39711 1:N:0:CCTAGGTCCTAGGT
AAACTCTTCGCAATTGGGTAAAAGATGCCTCTTCTTTGCATTTATTACGATTCTTTCTTCGCGAGTATTGTAATTGGAATAGTCTTATTACTCCAAAGAAAGCCAGTTCTTCTTTTTCAAAAAGGAATCAAAGATTATTCTTCTTCTTATATAATTCTCATGTATGTGAATACGAATCTATTTTCGTCTTTCTACGTAACCAATCTTCTCATTTACGATCAACATCTTCTGGAGCTCTTCTTGAACGAATATATTTCTATGGAAAAATAGAACGTCTTGTAGACGTCTTTGTTAAGGATTTTCAGACCAATCTATGCTTGTTCAAGGATCCTTTCATG
+
IIIIIHIIIHIIIIIHIIIIIIIIIIIIIIIIIIIIIIIIIIHHIIIIIIIIGHHHIHHIIIIIHHIIIIIIHIHHIIIIIHIIIIIIIIIIIIIIGIHIIIIIIIIIIIIIIIIIIIHIIIIIIIIIIHIIIIIJJJJJJJJJJJJJJJJJJJJJJJJJJJJJJJJJJJJJJJJJJJJJJJJJJJJJJJJJJJJJJJJJJIIHIIHIIGIIHHIHHHEEHHHEHIHIHEHFIHIHIIIIHIHEHHIIHHHHIHHHEIHHHIIIIIHHHHEHHIHIIIIIIHGEIIHIIHGIHHHFHIIIIGIIIHHHFHEIIIIIIIHHHIHGHIHHHHIIIHFIIH
@HWI-D00477:958:H2H7GBCX3:1:1103:14450:45763 1:N:0:CCTAGGTCCTAGGT
AAACTCTTCGCAATTGGGTAAAAGATGCCTCTTCTTTGCATTTATTACGATTCTTTCTTCGCGAGTATTGTAATTGGAATAGTCTTATTACTCCAAAGAAAGCCAGTTCTTCTTTTTCAAAAAGGAATCAAAGATTATTCTTCTTCTTATATAATTCTCATGTATGTGAATACGAATCTATTTTCGTCTTTCTACGTAACCAATCTTCTCATTTACGATCAACATCTTCTGGAGCTCTTCTTGAACGAATATATTTCTATGGAAAAATAGAACGTCTTGTAGAAGTCTTTGTTAAGGATTTTCAGACCAATCTATGCTTGTTCAAGGATCCTTTCATG
+
HIEEHFHHI@HIIHHCHIIEFHHHIIEEHEHEHCHHH?11<<GHHIIIIIHHEFHIIIIHHEDH?DHHHEHFHIH?GHEHIFIHIIIIHHIHIFHE@FHEFHC@HHEEHII?G<FEHCEHHEHEG?CGCHHEE?FJJJJJJJJJJJJJFJJJJJJJJJJJJFJJJJJFJJJJJIJIIFJJJJGJ11JJJJJJJJHGJIJJDD?CD/C//?H?H@<<0<IH@C000C@ECF1<1F?FDC<1ECCGD1FCHEGDC<D<1@D1DEGCDC<1ECC<CD11<<1@D1111CDF1HEF11<<<<<HF<1@1F<1DC1HF<D1?HCHGD@CD1D111CHC?<<11
@HWI-D00477:958:H2H7GBCX3:1:1103:4627:56671 1:N:0:CCTAGGTCCTAGGT
AAACTCTTCGCAATTGGGTAAAAGATGCCTCTTCTTTGCATTTATTACGATTCTTTCTTCGCGAGTATTGTAATTGGAATAGTCTTATTACTCCAAAGAAAGCCAGTTCTTCTTTTTCAAAAAGGAATCAAAGATTATTATTATTCCTATATAATTCTTATATATGTGAATACGAATCCGTTTTCCTTTTTCTCCGTAACCAATCTAATCATTTACGATTAACATCTTCTGGAGTCCTTTTTGAGCGAATCTATTTACATAGAAAAATGGAAGATCTTGTCGAAGTCTTTGTTAATGATTTTCAGGGCATCCTATGCTTCCTCAAGGATCCTT
+
IIHIHIHHIEHHIIHIIIHHIHEHHIIGHIIHIHHIIIGIIEHHIHIIHHIHFHHHIIGIIGHHHHHHIIIIIIIIFHCHIHHJJJJJJJJJJJJJJJJJJJJJJJJJJJJJJJJJJJJJJJJJJJJJJJJJJJJJJJJJJJJJJJJJJJJJJJJJJJJJJJJJJJJJJJJJJJJJJJJJJJJJJJJJJJJJJJJJJJJJJIIIHIIIIIIIIIHHIIIIHIIHHIIHHHFCIGIIHIHIIHHEFHHFIIIIHIHHHEEHIHIIIHHFCHHHHHFIIIIIHGHHFHHHIIIHHGHEHHFEHHIIHIHFC<?HHIHHGEHEHEGCC@CF@@@DD
@HWI-D00477:958:H2H7GBCX3:1:1103:10012:56752 1:N:0:CCTAGGTCCTAGGT
AAACTCTTCGCAATTGGGTAAAAGATGCCTCTTCTTTGCATTTATTACGATTCTTTCTTCGCGAGTATTGTAATTGGAATAGTCTTATTACTCCAAAGAAAGCCAGTTCTTCTTTTTCAAAAAGGAATCAAAGATTATTCTTCTTCTTATATAATTCTCATGTATGTGAATACGAATCTATTTTCGTCTTTCTACGTAACCAATCTTCTCATTTACGATCAACATCTTCTGGAGCTCTTCTTGAACGAATATATTTCTATGGAAAAATAGAACGTCTTGTAGACGTCTTTGTTAAGGATTTTCAGACCAATCTATGCTTGTTCAAGGATCCTTTCATG
+
IIIHIIIIIIIIIIIIHIIIIIIHIIIIIIIIHIIIIIIIIIIIHHHIIIIIFHIIIIIIHIIIGHHIIIIIIIHHIIIIIIHIIIIIIIIIIIHIHIIIIHIIIIIIIIIIIIIIIIHHIIIIHIIIIIIIIIIJJJJJJJJJJJJJJJJJJJJJJJJJJJJJJJJJJJJJJJJJJJJJJJJJJJJJJJJJJJJJJJJJJHIIIIHIIIIIHIIHIIHHIIIHIIIIHIIIIGGIIIIIIHIIHIHIIIIIIIIHIIIIHIIIIIIIIIIIIIIIIIIIIHHHIIIIIIIIIIIIIIHIIHHIIIIIIIIIIIIIIIHIIIHIIIIHIHIIIIIIHI
@HWI-D00477:958:H2H7GBCX3:1:1103:11996:70666 1:N:0:CCTAGGTCCTAGGT
AACCCCTTCGCTGCTGGGTAAAGGATGCCTCTTCTTTCCATTTATTACGGTTCTTTCTCCACGAGTCTTTTAATTCGAATAGTCTTATTACTACAAAGAACTCTATTTCTGTTTTTTTAAAAAGGAATCCAAGATTGTTTTTGTTTCTATATAATTCTCATGTATATGAATATGAATCCATCCTCTTTTTTCTCTGTAACCAATCGTCTCATTTACGATCAACATCCTCTCGAGTCCTCGTTGAACGAATGTATTTCTATGGAAAAGTCGAAGATCTTGTCGAAGTCTTTGCTAAAGATTTTCAGGACATCTTATGCTTGTTCAAGGATCCTTTCATG
+
IIIIHIIIIIIIIGIIIIIIIIIIIIIIIIIIIIIIIIHIIIIIIIIIIIIIGHIIIIIIIIIIIHIIIIIIIIIIIIIIIHIIIIIIIIIHIIIIIIGIHIIIHHHIIIIIIIIIIHGGHHHIIJJJJJJJJJJJJJJJJJJJJJJJJJJJJJJJJJJJJJJJJJJJJJJJJJJJJJJJJJJJJJJJJJJJJJJJJJJJJIIIIIIIIIIHEIIIIIIIIIHIHHHGIIHEHIIHIIIHIIIIIIHIHIIIIIIIIIHIIHIIIIIIIIHHCDEIIIIIIHIIIIEGIIHHHHCIIIIIHHHHEIHIIIHHHHGHIIIIIIIIIIIIHIIIIIHIII
@HWI-D00477:958:H2H7GBCX3:1:1103:19610:73636 1:N:0:CCTAGGTCCTAGGT
AAACTCTTCGCAATTGGGTAAAAGATGCCTCTTCTTTGCATTTATTACGATTCTTTCTTCGCGAGTATTGTAATTGGAATAGTCTTATTACTCCAAAGAAAGCCAGTTCTTCTTTTTCAAAAAGGAATCAAAGATTATTCTTCTTCTTATATAATTCTCATGTATGTGAATACGAATCTATTTTCGTCTTTCTACGTAACCAATCTTCTCATTTACGATCAACATCTTCTGGGGGCTTTTTTG
+
JJJJJJJJJJJJJJJJJJJJJJJJJJJJJJJJJJJJJJJJJJJJJJJJJJJJJJJJJJJJJJJJJJJJJJJJJJJJJJJJJJJJJJJJJJJJJJJJJJJJJJJJJJJJJJJJJJJJJJJJJJJJJJJJJJJJJJJJJJJJJJJJJJJJJJJJJJJJJJJJJJJJJJJJJJJJJJJJJJJJJJJJJJJJJJJJJJJJJJJJJIIIIIIIIIIIIIIIIIIIIIHIHIHH@HDIIIIIIIDDDDD
@HWI-D00477:958:H2H7GBCX3:1:1103:17921:74024 1:N:0:CCTAGGTCCTAGGT
AAACTCTTCGCAATTGGGTAAAAGATGCCTCTTCTTTGCATTTATTACGATTCTTTCTTCGCGAGTATTGTAATTGGAATAGTCTTATTACTCCAAAGAAAGCCAGTTCTTCTTTTTCAAAAAGGAATCAAAGATTATTCTTCTTCTTATATAATTCTCATGTATGTGAATACGAATCTATTTTCGTCTTTCTACGTAACCAATCTTCTCATTTACGATCAACATCTTCTGGAACCCTTCTTGAACGAATATATTTCTATGCAAAAATTAAATATCTTGTAAAAGTCTTTGTTAAGTCTTTTCAAGT
+
IIIIIIIIIIIIIIIIIIIIIIIIIIIIIIIIIIIIIIIIIIIIIIIIIIIIGHIIIJJJJJJJJJJJJJJJJJJJJJJJJJJJJJJJJJJJJJJJJJJJJJJJJJJJJJJJJJJJJJJJJJJJJJJJJJJJJJJJJJJJJJJJJJJJJJJJJJJJJJJJJJJJJJJJJJJJJJJJJJJJJJJJJJJJJJJJJJJJJJJJJIHIHFIIIIIIIIIIIIIIIIIIHIIIIIIIIIIIIIIIIIIIHIIIIIIIIIIIIIIIIIIIIIIIIIIIIIHIIIIIIIIIHGHGIIIIIHIGHIIIIIDDDDD
@HWI-D00477:958:H2H7GBCX3:1:1103:15324:77169 1:N:0:CCTAGGTCCTAGGT
AAACTCTTCGCAATTGGGTAAAAGATGCCTCTTCTTTGCATTTATTACGATTCTTTCTTCGCGAGTATTGTAATTGGAATAGTCTTATTACTCCAAAGAAAGCCAGTTCTTCTTTTTCAAAAAGGAATCAAAGATTATTCTTCTTCTTATATAATTCTCATGTATGTGAATACGAATCTATTTTCGTCTTTCTACGTAACCAATCTTCTCATTTACGATCAACATCTTCTGGAGCTCTTCTTGAACGAATATATTTCTATGGAAAAATAGAACGTCTTGTAGACGTCTTTGTTAAGGATTTTCAGACCAATCTATGCTTGTTCAAGGATCCTTTCATG
+
IIIIIIIIIIIIIIIIIIIIIIIIIIIIHIIIIIIIIIIHHHHIIIIIIIIIIIIIIIIIIIIIIIIIIIIIHIIIIIIIHIIIIIHIIIIIIIIIIIIIIIIEHIIIIIHFHIIIIIIIIIIIIIHHFIHIGHJJJJJJJJJJJJJJJJJJJJJJJJJJJJJJJJJJJJJJJJJJJJJJJJJJJJJJJJJJJJJJJJJJJIIIIIIIHIHHIHEIIIIIIIHGEHEHHG@FG?@?EHGIHG@HEHF?@HEHG@HIHGHHEEEHIHHHHGEHHIIFHHHHHHEHHHIHHHHIIHFHHIHIIIIHHIIIHHHGIIIHGIHEFGCECC@EGHHIIHHFHH
@HWI-D00477:958:H2H7GBCX3:1:1103:15746:76775 1:N:0:CCTAGGTCCTAGGT
AAACTCTTCGCAATTGGGTAAAAGATGCCTCTTCTTTGCATTTATTACGATTCTTTCTTCGCGAGTATTGTAATTGGAATAGTCTTATTACTCCAAAGAAAGCCAGTTCTTCTTTTTCAAAAAGGAATCAAAGATTATTCTTCTTCTTATATAATTCTCATGTATGTGAATACGAATCTATTTTCGTCTTTCTACGTAACCAATCTTCTCATTTACGATCAACATCTTCTGGAGCTCTTCTTGAACGAATATATTTCTATGGAAAAATAGAACGTCTTGTAGACGTCTTTGTTAAGGATTTTCAGACCAATCTATGCTTGTTCAAGGATCCTTTCATG
+
IIIIIIIIIIIIIIIIIIIIIIIIIIIIIIIIIIIIIIIIIIIIIIIIIIIIGHIIIIIIIIIIIIIIIIIIIIIIIIIIIIIIIIIIIIIIIIIIIIIIIIIIIIIIIIIIIIIIIIIIIIIIIIIIIIIIIIJJJJJJJJJJJJJJJJJJJJJJJJJJJJJJJJJJJJJJJJJJJJJJJJJJJJJJJJJJJJJJJJJJJIIIIIIIIIIIIIIIIIIIIIIIGIIHIIIHIIIIIIHIIIHIIIIIIIIIIIIIIIIIIIIIIIIIIIIIIIIIIIIIIIHIIIIIIIIIIIIIIIIIIIIIIIIIIIIIHIIIGIIIIIIIIIIIIIIIIIIIIH
@HWI-D00477:958:H2H7GBCX3:1:1103:18478:78900 1:N:0:CCTAGGTCCTAGGT
AAACTCTTCGCAATTGGGTAAAAGATGCCTCTTCTTTGCATTTATTACGATTCTTTCTTCGCGAGTATTGTAATTGGAATAGTCTTATTACTCCAAAGAAAGCCAGTTCTTCTTTTTCAAAAAGGAATCGAAGATTATTCTTCTTCTTATATAATTCTCATGTATGTGAATACGAATCTATTTTCGTCTTTCTACGTAACCAATCTTCTCATTTACGATCAACATCTTCTGGAGCTCTTCTTGAACGAATATATTTCTATGGAAAAATAGAACGTCTTGTAGACGTCTTTGTTAAGGATTTTCAGACCAATCTATGCTTGTTCAAGGATCCTTTCATG
+
IIIIIIIIIIIIIIIIIIIIIIIIIIIHIIIIIIIIIIIIIIIIIIIIIIIIHHIIIIIIIIIIIIIIIIIIIIIIIIIIIIIIIIIIIIIIIIIIIIIIIIIIIIIIIIIIIIIIIIIIIIIGIIIIIIIIIIIJJJJJJJJJJJJJJJJJJJJJJJJJJJJJJJJJJJJJJJJJJJJJJJJJJJJJJJJJJJJJJJJJJIIHIIHIIIIIHIIIIIIIIIIIIIIIIHIIIIIIHHIIIIIIHIGIIIIIIIIIIIIHHIIIIIIIIIIIIIIIIIIIIIIHIIIIIIIIIHHIHIIIIIIIIIIIIIHIIHHIHHHIIIIIIHIIIHHIIIIIII
@HWI-D00477:958:H2H7GBCX3:1:1103:19413:79883 1:N:0:CCTAGGTCCTAGGT
AAACTCTTCGCAATTGGGTAAAAGATGCCTCTTCTTTGCATTTATTACGATTCTTTCTTCGCGAGTATTGTAATTGGAATAGTCTTATTACTCCAAAGAAAGCCAGTTCTTCTTTTTCAAAAAGGAATCAAAGATTATTCTTCTTCTTATATAATTCTCATGTATGTGAATACGAATCTATTTTCGTCTTTCTACGTAACCAATCTTCTCATTTACGATCAACATCTTCTGGAGCTCTTCTTGAACGAATATATTTCTATGGAAAAATAGAACGTCTTGTAGACGTCTTTGTTAAGGATTTTCAGACCAATCTATGCTTGTTCAAGGATCCTTTCATG
+
IIIIIIIIIIIIIIIIIIIIIIIIIIIIIIIIIIIIIIIIIIIIIIIIIIIIHHIIIIIIIIIIIIIIIIIIIIIIIIIIIIIIIIIIIIIIIIIIIIIIIIIIIIIIIIIIIIIIIIIIIIIIIIIIIIIIIIIJJJJJJJJJJJJJJJJJJJJJJJJJJJJJJJJJJJJJJJJJJJJJJJJJJJJJJJJJJJJJJJJJJIIIIIIIIIIIIIIIIIHIIIIIGIIHIIIIIIIIIIHIIIIHHIIIIIIIIIIIIIIIIIIIIIIIIIIIIIIIIIIIIIIHIIIIIIIIIIIIIIIIIIIIIIIIIIIIIIIIIIIIIIIIIIIIIIIIIIIIII
@HWI-D00477:958:H2H7GBCX3:1:1103:14104:87977 1:N:0:CCTAGGTCCTAGGT
AAACTCTTCGCAATTGGGTAAAAGATGCCTCTTCTTTGCATTTATTACGATTCTTTCTTCGCGAGTATTGTAATTGGAATAGTCTTATTACTCCAAAGAAAGCCAGTTCTTCTTTTTCGAAAAGGAACCAAAGATTATTCTTCTTCTTATATAATTCTCATGTATGTGAATACGAATCTATTTTCGTCTTTCTGCGTAACCAATCTTCTCATTTACGATCAACATCTTCTGGAGCTCTTCTTGAACGAATATATTTCTATGGAAAAATAGAACGTCTTGTAGAAGAAGTCTTTGCTAATGATTTTCCGGCCTCCATCTTATGGTTCTTCAAGGATCCTTTTATG
+
IIIIIIIIIIIIIIIIIIIIIIIIIIIIIIIIIIIIIIIIIIIIIIIIIIIIHIIIIIIIIIIIIIIIIIIIIIIIIIIIIIIIIIIIIIIIIIIIIIIIIIIIIIHIIIIIIIIIIIIIIIIIIIIIIIIIIIIIIIIIIJJJJJJJJJJJJJJJJJJJJJJJJJJJJJJJJJJJJJJJJJJJJJJJJJJJJ"JJJJJJJIIIIIGIGIIIIIIIIIIIIIIIIIIIIIIIIIIIIIIIGIIHIIIIIIIIIIIIIIIIIIIIIIIIIIIIIIIIIIIIIIIIIIIIHHIIIIIIIIIIIIIIIIIIIIIIIIIIIIIIIIIIIIIIIIIIIIIHIIIIIIII
@HWI-D00477:958:H2H7GBCX3:1:1103:9824:92327 1:N:0:CCTAGGTCCTAGGT
AAACTCTTCGCAATTGGGTAAAAGATGCCTCTTCTTTGCATTTATTACGATTCTTTCTTCGCGAGTATTGTAATTGGAATAGTCTTATTACTCCAAAGAAAGCCAGTTCTTCTTTCTCAAAAAGGAATCAAAGATTATTCTTCTTCTTATATAATTCTCATGTATGTGAATACGAATCTATTTTCGTCTTTCTACGTAACCAATCTTCTCATTTACGATCAACATCTTCTGGAGCTCTTCTTGAACGAATATATTTCTATGGAAAAATAGAACGTCTTGTAGACGTCTTTGTTAAGGATTTTCAGACCAATCTATGCTTGTTCAAAGACCCTTTTATG
+
IIIIIIIIIIIIIIIIIIIIIIIIIIIIIIIIIIIIIIIIIIIIIIIIIIIIHIIIIIIIIIIIIIIIIIIIIIIIIIIIIIIIIIIIIIIIIIIIIIIIIIIIIIHIIIIIIIIIIIIIIIIIIGIIIIIIIIIJJJJJJJJJJJJJJJJJJJJJJJJJJJJJJJJJJJJJJJJJJJJJJJJJJJJJJJJJJJJJJJJJJIIIIIHIIIIIHIIGIIIIIIIIIIIIIIIIIIIIGHIIIIIIIHIIIIIIIIIIIIIIIIIIIIIIIIIIHIIIIIIIIIIHIIIIIIIIIIIIIIIIIIIIIIIIIIIIIIIIIIIIIIIIIIIIIIIIIIIIII
@HWI-D00477:958:H2H7GBCX3:1:1104:18725:2886 1:N:0:CCTAGGTCCTAGGT
AAACTCTTCGCAATTGGGTAAAAGATGCCTCTTCTTTGCATTTATTACGATTCTTTCTTCGCGAGTATTGTAATTGGAATAGTCTTATTACTCCAAAGAAAGCCAGTTCTTCTTTTTCAAAAAGGAATCAAAGATTATTCTTCTTCTTATATAATTCTCATGTATGTGAATACGAATCTATTTTCGTCTTTCTACGTAACCAATCTTCTCATTTACGATCAACATCTTCTGGAGTCTTTCTTGAACGAATTTATTTCTATGGAAAAATAGAGTATCTTGTAGAAGTCTTTTATAATGATTTTCAGAACAACCTGTGGTTGTTCAAAGACCCTTTCATA
+
IIIIIIIIIIIIIIIIIIIIIIIIIIHIIIIIIIIIIIIIIIIIIIIIIIIIIIIIIIIIIIIIIIIIIIIIIIIIHIIIIIIIIIIIIIIIIIIIIIGIIIHIIIIIIIIIIIIIIIIGIIIIIIJJJJJJJJJJJJJJJJJJJJJJJJJJJJJJJJJJJJJJJJJJJJJJJJJJJJJJJJJJJJJJJJJJJJJJJJJJJIIIHHGIHIIHIIHGIIHIIIIIIIHIIIIHIIIIIIIHIIIIIIIIIIIIIIIHHIHIIIIIIIIIIIIIIHGIIIIIIIIIIIIIIIIIIIIIIIIIHFIIIIIIIIIIIIIIIIIIIIHIHHIIIIIIIIIIII
@HWI-D00477:958:H2H7GBCX3:1:1104:11939:6386 1:N:0:CCTAGGTCCTAGGT
AAACTCTTCGCAATTGGGTAAAAGATGCCTCTTCTTTGCATTTATTACGATCCTTTCTTCGCGAGTATTGTAATTGGAATAGTCTTATTACTCCAAAGAAAGCCAGTTCTTCTTTTTCAAAAAGGAATCAAAGATTATTCTTCCTCTTATATAATTCTCATGTATGTGAATACGAATCTATTTTCGTCTTTCTACGTAACCAATCTTCTCATTTACGATCAACATCTTCTGGAGCTCTTCTTGAACGAATATATTTCTATGGAAAAATAGAACGTCTTGTAGACGTCTTTGTTAAGGATTTTCAGACCAATCTATGCTTGTTCAAGGATCCTTTTATGCATTATGTTAGATATC
+
IIIIIIIIIHGIGIIIIHIIIIIIIIIIIIIIIHIIIIIEHIIIIIIIIIIIHHIIIIIIIIIIIIIHIIIIIIIIIIIHHIIIIIIIIIIIHIIIIIIHIIIIJJJJJJJJJJJJJJJJJJJJJJJJJJJJJJJJJJJJJJJJJJJJJJJJJJJJJJJJJJJJJJJJJJJJJJJJJJJJJJJJJJJJJJJJJJJJJJJJJFHIGHGHECIIHIIHHIIHHHHFGCHIIIIIHGIIIIHHHHHEFHHEIIHF<EHFHHHHHIIIIHGCHEIIIIIIIIHIIHIHEHHIIIGIHIIIHHHIIIHHFHHHHHIIGIIHEHHIIHIHIHGHHFHIIIHIHHHHHFHHIHHFFADBB?
@HWI-D00477:958:H2H7GBCX3:1:1104:6992:7484 1:N:0:CCTAGGTCCTAGGT
AAACTCTTCGCAATTGGGTAAAAGATGCCTCTTCTTTGCATTTATTACGATTCTTTCTTCGCGAGTATTGTAATTGGAATAGTCTTATTACTCCAAAGAAAGCCAGTTCTTCTTTTTCAAAAAGGAATCAAAGATTATTCTTCTTCTTATATAATTCTCATGTATGTGAATACGAATCTATTTTCGTCTTTCTACGTAACCAATCTTCTCATTTACGATCAACATCTTCTGGAGCTCTTCTTGAACGAATATATTTCTATGGAAAAATAGAACGTCTTGTAGACGTCTTTGTTAAGGATTTTCAGACCAATCTATGCTTGTTCAAGGATCCTTTCATG
+
IIIIIIIIIIIIIIIHIIIIIIIIIIIIIIIIIIIIIIIIIIIIIIIIIIIIHIIIHIHHHIIIIIIIIIIIIIIIIHIHIHIIIIIIIIIIIIIIIIHHIIIIIIIIIIIIIIIIIIHIIIIIHIIHFHIHIIIJJJJJJJJJJJJJJJJJJJJJJJJJJJJJJJJJJJJJJJJJJJJJJJJJJJJJJJJJJJJJJJJJJHFIHG@EHHHIHIIHHHEIHHIHEEIIIIIIHHG?HHEEHIIHHIHHHHIHG@GIHIHEHHHIIHIIIHHEHGIIHIIIGHGEHHHHGIIIIHEH@HHHIIIHIHHHEHFHHHHHIHEHIIHIIHIIIIHHIIGIII
@HWI-D00477:958:H2H7GBCX3:1:1104:11587:7362 1:N:0:CCTAGGTCCTAGGT
AAACTCTTCGCAATTGGGTAAAAGATGCCTCTTCTTTGCATTTATTACGATTCTTTCTTCGCGAGTATTGTAATTGGAATAGTCTTATTACTCCAAAGAAAGCCAGTTCTTCTTTTTCAAAAAGGAATCAAAGATTATTCTTCTTCTTATATAATTCTCATGTATGTGAATACGAATCTATTTTCGTCTTTCTACGTAACCAATCTTCTCATTTACGATCAACATCTTCTGGAGCTCTTCTTGAACGAATATATTTCTATGGAAAAATAGAACGTCTTGTAGACGTCTTTGTTAAGGATTTTTCAGTTACCCCGTGGTTCTTCAAGGCCCCTTTCATG
+
IIIIIIIIIIIIIIIIIIIIIIIIIIIIIIIIIIIIIIIIIIIIIIIIIIIIHHIIIIIIIIIIIIIIIIIIIIIIIIIIIIIIIIIIIIIIIIIIIIIIIIIIIIIIIIIIIIIIIIIIIIIIIIIIIIIGIIIJJJJJJJJJJJJJJJJJJJJJJJJJJJJJJJJJJJJJJJJJJJJJJJJJJJJJJJJJJJJJJJJJJHIHIIIIIIIIIIIIIIIIIIIHFIHGIIIIHIIIIIHIIIIIIIIIIIIIIIIIIIIIIIIIIIIIIIIIIIIIIIIIIIHGIIIIIIIIIIHHHHIIIIIHIIIIIHIIIIIIIIIIIIIIIIIIIIIIIIIIII
@HWI-D00477:958:H2H7GBCX3:1:1104:8820:20622 1:N:0:CCTAGGTCCTAGGT
AAACTCTTCGCAATTGGGTAAAAGATGCCTCTTCTTTGCATTTATTACGATTCTTTCTTCGCGAGTATTGTAATTGGAATAGTCTTATTACTCCAAAGAAAGCCAGTTCTTCTTTTTCAAAAAGGAATCAAAGATTATTCTTCTTCTTATATAATTCTCATGTATGTGAATACGAATCTATTTTCGTCTTTCTACGTAACCAATCTTCTCATTTACGATCAACATCTTCTGGAGCTCTTCTTGAACGAATATATTTCTATGGAAAAATAGAACGTCTTGTAGACGTCTTTGTTAAGGATTTTCAGACCAATCTATGCTTGTTCAAGGATCCTTTCATG
+
IIIIIHHIIIIIIIIIIIIIIIIIIHIIIIIHIIIHHIIIIIIIIIHHIIIIHHIIIIIHIIIIIIIIHGHIIIIIGHHHGHIIIIHHIHIIHHHHIIIIHHHFHHIHHHHIIHIIIHHEFHHHGIGHHIIIIIIJJJJJJJJJJJJJJJJJJJJJJJJJJJJJJJJJJJJJJJJJJJJJJJJJJJJJJJJJJJJJJJJJJHIIEEEHH@GC@HHCHEHHHHIHGIIHIHEHEGHHHHCIHHGIHHHHIIIIHHHHHHGC1@EGIIIHHHGHHHHEIIGIHHECEHHFFHHHHHG?IGHIIIHHIHCEHHHHHIHGHGIIGIHHC1FIHHHHHHHIII
@HWI-D00477:958:H2H7GBCX3:1:1104:5715:30406 1:N:0:CCTAGGTCCTAGGT
AAACTCTTCGCAATTGGGTAAAAGATGCCTCTTCTTTGCATTTATTACGATTCTTTCTTCGCGAGTATTGTAATTGGAATAGTCTTATTACTCCAAAGAAAGCCAGTTCTTCTTTTTCAAAAAGGAATCAAAGATTATTCTTCTTCTTATATAATTCTCATGTATGTGAATACGAATCTATTTTCGTCTTTCTACGTAACCAATCTTCTCATTTACGATCAACATCTTCTGGAGCTCTTCTTGAACGAATATATTTCTATGGAAAAATAGAACATCTTGTTGAAGTTTTTTTTGATAATGATTTTCGGGACATTCGATCCTTCTTCAAGGATTCTTTCATG
+
IIIIIIIIIIIIIIIIIIIIIIIIIIIIIIIIIIIIIIIIIIIIIIIIHIIIHHIIIIIIIIIIIIIIIIIIIIIIIGGHHIIIIIIIIIIIIIIIIIIIHIHIIIIIIIIIIIIIIIIIIIIIIIIIIIIIIGHIIIJJJJJJJJJJJJJJJJJJJJJJJJJJJJJJJJJJJJJJJJJJJJJJJJJJJJJJJJJJJJJJJIIHIIIIIIIIIIIIIIIIIIIIHIIGIIGIIGIIIIIIIIIIIHHIIIIIIIIIIIIHIIIIIIIIIIIIIIIIIIIIIIIIIIHIIIIIIIIIIIIIIIIIIIIIIIIIIIIIIIIIIIIIIIIIIIIIIIIIIIIII
@HWI-D00477:958:H2H7GBCX3:1:1104:5325:31534 1:N:0:CCTAGGTCCTAGGT
AAACTCTTCGCAATTGGGTAAAAGATGCCTCTTCTTTGCATTTATTACGATTCTTTCTTCGCGAGTATTGTAATTGGAATAGTCTTATTACTCCAAAGAAAGCCAGTTCTTCTTTTTCAAAAAGGAATCAAAGATTATTCTTCTTCTTATATAATTCTCATGTATGTGAATACGAATCTATTTTCGTCTTTCTACGTAACCAATCTTCTCATTTACGATCAACATCTTCTGGAGCTCTTCTTGAACGAATATATTTCTATGGAAAAATAGAACGTCTTGTAGACGTCTTTGTTAAGGATTTTCAGACCAATCTATGCTTGTTCAAGCATCCTATCATG
+
IIIIIIIIIIIIIIIIIIIIIIIIIIIIIIIIIIIIIIIIIIIIIIIIIIIIIHIIIIIIIIIIIIIIIIIIIIIHHIIIIIIIIIIIIIIIIIIIGIIIIHIIIIIIIIIIIIIIIIIIIIIIIIIIII?HIIIJJJJJJJJJJJJJJJJJJJJJJJJJJJJJJJJJJJJJJJJJJJJJJJJJJJJJJJJJJJJJJJJJJIIHIHGIIIIIIIIIIIIIIIIIHIIIIIIIIIIIIIIHIIIIIIIIIIIIIIIIIIIIIIIIIIIIIIIIHIIIIIIIIIHHIIIIIIIIIIIIIIIIIIIIIHIIIIIIIIIIIIIIIIIIIIIIIHIIIIHHII
@HWI-D00477:958:H2H7GBCX3:1:1104:16849:31819 1:N:0:CCTAGGTCCTAGGT
AAACTCTTCGCAATTGGGTAAAAGATGCCTCTTCTTTGCATTTATTACGATTCTTTCTTCGCGAGTATTGTAATTGGAATAGTCTTATTACTCCAAAGAAAGCCAGTTCTTCTTTTTCAAAAAGGAATCGAAGATTATTCTTCTTCTTATATAATTCTCATGTATGTGAATACGAATCTATTTTCGTCTTTCTACGTAACCAATCTTCTCATTTACGATTAACATCTTCTGGAGTCCTTTTTGAACGACTCTGTTTCTATAGA
+
IIIIIHHHHIIIIJJJJJJJJJJJJJJJJJJJJJJJJJJJJJJJJJJJJJJJJJJJJJJJJJJJJJJJJJJJJJJJJJJJJJJJJJJJJJJJJJJJJJJJJJJJJJJJJJJJJJJJJJJJJJJJJJJJJJJJJJJJJJJJJJJJJJJJJJJJJJJJJJJJJJJJJJJJJJJJJJJJJJJJJJJJJJJJJJJJJJJJJJJJJCEHIIHHHHEHHEFIIHIIIIIHFHEHIHHHHHHIIIIHEHFHHIIIIHHHHHHFHHDDDDD
@HWI-D00477:958:H2H7GBCX3:1:1104:18887:36240 1:N:0:CCTAGGTCCTAGGT
AAACTCTTCGCAATTGGGTAAAAGATGCCTCTTCTTTGCATTTATTACGATTCTTTCTTCGCGAGTATTGTAATTGGAATAGTCTTATTACTCCAAAGAAAGCCAGTTCTTCTTTTTCAAAAAGGAATCAAAGATTATTCTTCTTCTTATATAATTCTCATGTATGTGAATACGAATCTATTTTCGTCTTTCTACGTAACCAATCTTCTCATTTACGATCAACATCTTCTGGAGCTCTTCTTGAACGAATATATTTCTATGGAAAAATAGAACGTCTTGTAGACGTCTTTGTTAAGGATTTTCAGACCAATCTATGCTTGTTCAAGGATCCTTTCATG
+
IIIIIIIIIIIIIIIIHIIIIIIIIIIIIIIIIIIIIIIIIIIIIIIIIIIIHHIIIIIIIIIIIIIIIHIIHIIIHHIIIIIIIIIIIHIIIIIIHIIHIIIIIIIIIIIIIIIIIIIHHIIIIIIIIIIIIIIJJJJJJJJJJJJJJJJJJJJJJJJJJJJJJJJJJJJJJJJJJJJJJJJJJJJJJJJJJJJJJJJJJHIIHIIHIIIIIIIIIIIIIIIIIIIIIIIIHIHIIIHIIHHHFIHIIIIIIIIIIHIIIIIHIIIIGIIIIIIIIIHIHIHGIIHGIIHIIIHHHHIIIIIHHHIIGHIIIIIIHHHIIIIIIIIIIHIIIHEFII
@HWI-D00477:958:H2H7GBCX3:1:1104:19738:52504 1:N:0:CCTAGGTCCTAGGT
AAACTCTTCGCAATTGGGTAAAAGATGCCTCTTCTTTGCATTTATTACGATTCTTTCTTCGCGAGTATTGTAATTGGAATAGTCTTATTACTCCAAAGAAAGCCAGTTCTTCTTTTTCAAAAAGGAATCAAAGATTATTCTTCTTCTTATATAATTCTCATGTATGTGAATACGAATCTATTTTCGTCTTTCTACGTAACCAATCTTCTCATTTACGATCAACATCTTCTGGAGCTCTTCTTGAACGAATATATTTCTATGGAAAAATAGAACGTCTTGTAGACGTCTTTGTTAAGGATTTTCAGACCAATCTATGGTTGTTCAAAGATCCTTTCATG
+
IIHIIIIIIIHHIIGHCHHFHIICEHIGIII@FFEHFHIIEEHHHIHIIIIIGHIIIIIEHHHHIHEHHIIIHHHHCHIHIGIHHHIIIIHIIGIIGF?FHHHHFHIHHIEHHHHIIIFHHHIICHHHHGEIIGIJJJJJJJJJJJJJJJJJJJJJJJJJJJJJJJJJJJJJJJJJJJJJJJJJJJJJJJJJJJJIJJJJJFCEE@HHF<11G<1GHHHC1HIGIIIHCHGEHCEGHHHHCCHHGHFHHHHHH@G<1HEIIHIHHHIIIHIHHHHGGHG@EIHHHHGFEHFEHHEHG@IHIHGHEHG@HCCGHC@HECEEHHFEHGC@G?H@E@HH@H
@HWI-D00477:958:H2H7GBCX3:1:1104:16745:66028 1:N:0:CCTAGGTCCTAGGT
AAACTCTTCGCAATTGGGTAAAAGATGCCTCTTCTTTGCATTTATTACGATTCTTTCTTCGCGAGTATTGTAATTGGAATAGTCTTATTACTCCAAAGAAAGCCAGTTCTTCTTTTTCAAAAAGGAATCAAAGATTATTCTTCTTCTTATATAATTCTCATGTATGTGAATACGAATCTATTTTCGTCTTTCTACGTAACCAATCTTCTCATTTACGATCAACATCTTCTGGAGCTCTTCTTGAACGAATATATTTCTATGGAAAAATAGAACGTCTTGTAGACGTCTTTGTTAAGGATTTTCAGACCAATCTATGCTTGTTCAAGGATCCTCTTATG
+
IIIIIIIIIIIIIIIIIIIIIIIIIIIIIIIIIIIIIIIIIIIIIIIIIIIIIIIIIIIIIIIIIIIIIIIIIIIIIIIIIIIIIIIIIIIIIIIIIIIIIIIIIIIIIIIIIIIIIIIIIIIHIIIIIIHIIIIJJJJJJJJJJJJJJJJJJJJJJJJJJJJJJJJJJJJJJJJJJJJJJJJJJJJJJJJJJJJJJJJJJIIIIIIIIIIIIIIIIIIIIIIIIIIIIIIIIIIIIIIIIIIIHIIIIIIIIIIIIIIIIIIIIIIIIHIIIIIIIIIIIIHHIIIIIIIIIIIIIIIIIIIHIIIIIIIIIIIIIIIIIIIIIIIIIIIIIIIIII
@HWI-D00477:958:H2H7GBCX3:1:1105:8666:5708 1:N:0:CCTAGGTCCTAGGT
AAACTCTTCGCAATTGGGTAAAAGATGCCTCTTCTTTGCATTTATTACGATTCTTTCTTCGCGAGTATTGTAATTGGAATAGTCTTATTACTCCAAAGAAAGCCAGTTCTTCTTTTTCAAAAAGGAATCAAAGATTATTCTTCTTCTTATATAATTCTCATGTATGTGAATACGAATCTATTTTCGTCTTTCTACGTAACCAATCTTCTCATTTACGATCAACATCTTCTGGAGCTCTTCTTGAACGAATATATTTCTATCGAAAAGTACAACATCTTGTCGAAGTCTTGGCTAATGATTTTGATTTTCAGGACATCTTATGCTTGTTCAAGGATCCTTTCATG
+
IIIIIIIIIIIIIIIIIHIIIIIIIIIIIIIIIIIIIIIIIIIIIIIIIIIIGHIIIIIIIIIIIIIIIIIIIIIIHHIIIIIIIIIIIIIIIIIIIIIIIIIIIIIIIIIIIIIIIIHIIIIIIIIIIIIIIIIIHIIIIJJJJJJJJJJJJJJJJJJJJJJJJJJJJJJJJJJJJJJJJJJJJJJJJJJJJJJJJJJJJIIIIIIIIIIIIIIGIIIIIIIIIIIIIIIIIIIIIIIIIIIIHIIIIIIIIIIHIIIIIIIIIHIIIIIHIIIIIIIIIIIIIIIIHHIIIIIIIIIIIIIIIIIIIIIIIIIIIIIIIIIIIIIIIIIIIIIIIIIIIIII
@HWI-D00477:958:H2H7GBCX3:1:1105:3653:38612 1:N:0:CCTAGGTCCTAGGT
AAACTCTTCGCAATTGGGTAAAAGATGCCACTTCTTTACATTTATTGCGATTCTTTCTTCATGAGTATTTTAATTGGAATAGTCTTATTACTCCAAAGAAATCAAATTCCATTTTTTCAACAAGTAATCCAAGATTTTTCTTGTTCCTATATAATTCTCATGTATATGAATATGAATCAATCTTCTTTTCTCTCCGTAACCAATCTTCTCATTTACGATCAACATTTTCAGGACTCCTTTTTGAGCGAATTTCTTTTTATGGAAAAGTAGAAGATCTTGTCCAAGTCTTTGTTAATGATTTTCAGGACAACTTATGGTTGTTCAAGCATCCTATCATG
+
HHHFHHHHHHCEHHHFCCHHIEHIFHCHICC@FHGGH@F@GGEHFFHGH<EH@<CEEHHIEGEFEFHFCHFC<FHHE1CGCHH?G@FEH@EHE1D?FE11<DC1D@1@F@@GHIHIG?@E?1<CGHIH?G?H?GHJJJJJJJJJJJJJJJJJFJJJJJJJJJJJJJJJJCJJJJJJJGJJJJJJJJJJJHDHJJIFJJ?JJJ00HF<C1?HD1C<1C11<@CC<1<1F<1<1FCC0E?@GD/10<D<@HECHEEGD1@1C@1?EECEHHFD11@D<FC@?C1<<11<EHHFFCE@CD1GCCG?EC1D1FCF1D?EDHHHHHCF11<1<C11C?D11<1
@HWI-D00477:958:H2H7GBCX3:1:1105:2451:39028 1:N:0:CCTAGGTCCTAGGT
AAACTCTTCGCAATTGGGTAAAAGATGCCTCTTCTTTGCATTTATTACGATTCTTTCTTCGCGAGTATTGTAATTGGAATAGTCTTATTACTCCAAAGAAAGCCAGTTCTTCTTTTTCAAAAAGGAATCAAAGATTATTCTTCTTCTTATATAATTCTCATGTATGTGAATACGAATCTATTTTCGTCTTTCTACGTAACCAATCTTCTCATTTACGATCAACATCTTCTGGAGCTCTTCTTGAACGAATATATTTCTATGGAAAAATAGAACGTCTTGTAGAAGAAGTCTTTGCTA
+
IIIIIIIIIIIIIIIIIIIIIIIIIIIIIIIIIIIIIIIIIIIIIIIJJJJJJJJJJJJJJJJJJJJJJJJJJJJJJJJJJJJJJJJJJJJJJJJJJJJJJJJJJJJJJJJJJJJJJJJJJJJJJJJJJJJJJJJJJJJJJJJJJJJJJJJJJJJJJJJJJJJJJJJJJJJJJJJJJJJJJJJJJJJJJJJJJJJJJJJJJIIHIIHHIHCHIIHIHIHHHIHHHIIHHHHHFFHIIGHEEFHHHHIGIHHIIIIIIIIIIIIIIIIIIIIIHHHHIIIIIIIIIHIIIIIIDD@BD
@HWI-D00477:958:H2H7GBCX3:1:1105:15556:44681 1:N:0:CCTAGGTCCTAGGT
AAACTCTTCGCAATTGGGTAAAAGATGCCTCTTCTTTGCATTTATTACGATTCTTTCTTCGCGAGTATTGTAATTGGAATAGTCTTATTACTCCAAAGAAAGCCAGTTCTTCTTTTTCAAAAAGGAATCAAAGATTATTCTTCTTCTTATATAATTCTCATGTATGTGAATACGAATCTATTTTCGTCTTTCTACGTAACCAATCTTCTCATTTACGATCAACATCTTCTGGAGCTCTTCTTGAACGAATATATTTCTATGGAAGAATAGAACGTCTTGTAGACGTCTTTGTTAAGGATTTTCAGACCAATCTATGCTTGTTCAAGGATCCTTTCATG
+
IIIIIIIIIIIIIIIIIIIIIIIIIIIIIIIIIIIIIIIIIIIIIIIIIIIIHIIIIIIIIIIIIIIIIIIIIIIIIIIIIIIIIIIIIIIIIIIIIIIIIIIIIIIIIIIIIIIIIIIIIIIIIIIIIIIIIIIJJJJJJJJJJJJJJJJJJJJJJJJJJJJJJJJJJJJJJJJJJJJJJJJJJJJJJJJJJJJJJJJJJIIIIIIIIIIIIIHIHIIHIIIIIIIHIIIIHIIIIIIIIIHHHHIIIIIIIIIIIIIIIIIIIIIIIHIIIIIIIIIIIIIHIHHIIIIIIIIIIHIIIIIIIIIIIIIIIIIIIIIIIIIIIIIHIHIIIHHIIH
@HWI-D00477:958:H2H7GBCX3:1:1105:10440:45719 1:N:0:CCTAGGTCCTAGGT
AAACTCTTCGCAATTGGGTAAAAGATGCCTCTTCTTTGCATTTATTACGATTCTTTCTTCGCGAGTATTGTAATTGGAATAGTCTTATTACTCCAAAGAAAGCCAGTTCTTCTTTTTCAAAAAGGAATCAAAGATTATTCTTCTTCTTATATAATTCTCATGTATGTGAATACGAATCTATTTTCGTCTTTCTACGTAACCAATCTTCTCATTTACGATCAACATCTTCTGGAGCTCTTCTTGAACGAATATATTTCTATGAAAAAATAGAACGTCTTGTAGACGTCTTTGTTAAGGATTTTCAGACCAATCTATGCTTGTTCAAGGATCCTTTCATG
+
IIIIHIIIHIIIIIIGEHHHHHIHHIIIIHIHHIHHFHHIIIIIIIHHIIIIGHIIHGIIIIIGIHGGHHHIHIH1@GHHIIIIHIIIIIIIIIIGFH?HIHIIHIHIIGIHHHIIIHHGIIIHHJJJJJJJJJJJJJJJJJJJJJJJJJJJJJJJJJJJJJJJJJJJJJJJJJJJJJJJJJJJJJJJJJJJJJJJJJJJJHIHHHGIIHHIHIIIHIHEHHEHHHIGIGIHHHEIIIHHEEEHIGHEHEHIHHHHHECHIIIHHHHHIHHGHFIIHHEIIHHIIIHIIGIHIIIHHIIHIHIIIIIIIIHHIIHHHHIIIIIIHHHHHEIIHIHHHI
@HWI-D00477:958:H2H7GBCX3:1:1105:10504:49847 1:N:0:CCTAGGTCCTAGGT
AAACTCTTCGCAATTGGGTAAAAGATGCCTCTTCTTTGCATTTATTACGATTCTTTCTTCGCGAGTATTGTAATTGGAATAGTCTTATTACTCCAAAGAAAGCCAGTTCTTCTTCTTCAAAAAGGAATCAAAGTTTATTCTTCTTCTTATATAATTCTCATGTATGTGAATACGAATCTATTTTCGTCTTTCTACGTAACCAATCTTCTCATTTACGATCAACATCTTCTGGAGCTCTTCTTGAACGAATATATTTCTATGGAAAAATAGAACGTCTTGTAGACGTCTTTGTTAAGGATTTTCAGACCAATCTATGCTTGTTCAAGGATCCTTTCATG
+
IIIIIIIIIIIIIIIIIIIIIIIIIIIIIIIIIIIIIIIIIIIIIIIIIIIIHIIIIIIIIIIIIIIIIIIIIIIIIIIIIIIIIIIIIIIIIIIIIIIIIIIIIIIIIIIIIIIIIIIIIIIIIIIIIHIIIIIJJJJJJJJJJJJJJJJJJJJJJJJJJJJJJJJJJJJJJJJJJJJJJJJJJJJJJJJJJJJJJJJJJIIHIIHHIGIIHIHIIIGIIIHIIGIHHIIIHIIIHHIIHIHHEIHHIIIIIHIIIIIIIIIIIIIIIIIIIIHIIIIIIIHEIIIIIIIIIIIIIIIIHIIIIIIIIIIIIIIIHIIIIIIIIIIIIIIIIIIIII
@HWI-D00477:958:H2H7GBCX3:1:1105:5142:54063 1:N:0:CCTAGGTCCTAGGT
AAACTCTTCGCAATTGGGTAAAAGATGCCTCTTCTTTGCATTTATTACGATTCTTTCTTCGCGAGTATTGTAATTGGAATAGTCTTATTACTCCAAAGAAAGCCAGTTCTTCTTTTTCAAAAAGGAATCAAAGATTATTCTTCTTCTTATATAATTCTCATGTATGTGAATACGAATCTATTTTCGTCTTTCTACGTAACCAATCTTCTCATTTACGATCAACATCTTCTGGAGCTCTTCTTGAACGAATATATTTCTATGGAAAAATAGAACGTCTTGTAGACGTCTTTGTTAAGGATTTTTTTTTTCGTCTACCTCTACCTTATCATGATCCTTTCATT
+
IIIIIIIIIIIIIIIIIIIIIIHIIIIIIIIIIIIIIIIIIIIIIIIIIIIIIIIIIIIIIIIHIIIHIIIIIIIIIHIIIIIIIIGHIIIIIIIIIIIIIHIIIIIIIIIIIIIIIIIEHGIIIIIIIIIIIGIIIIJJJJJJJJJJJJJJJJJJJJJJJJJJJJJJJJJJJJJJJJJJJJJJJJJJJJJJJJJJJJJJJIIIIIIIIIIIIIIIIIIIIIIIIIIIIIIIIHIIIIGIIIIHHGIHIIIIIIIIHIIIIIIIIIIIIIIIIIIIIIIIIIIIIIHIIIIIIIIIIIIIIIIIIIIIIIIIIIIIIIIIIIIIIIIIIIIIIIIIIIIII
@HWI-D00477:958:H2H7GBCX3:1:1105:15989:61223 1:N:0:CCTAGGTCCTAGGT
AAACTCTTCGCAATTGGGTAAAAGATGCCTCTTCTTTGCATTTATTACGATTCTTTCTTCGCGAGTATTGTAATTGGAATAGTCTTATTACTCCAAAGAAAGCCAGTTCTTCTTTTTCAAAAAGGAATTCAAGATTATTCTTGTTCCTATATAATTCTCATGTATGTGAATATGAATCCATCTTCTTTTTTCTCCGTAACCAATCTTCTCATTTACGATCAACATCTTCTGGAGT
+
JJJJJJJJJJJJJJJJJJJJJJJJJJJJJJJJJJJJJJJJJJJJJJJJJJJJJJJJJJJJJJJJJJJJJJJJJJJJJJJJJJJJJJJJJJJJJJJJJJJJJJJJJJJJJJJJJJJJJJJJJJJJJJJJJJJJJJJJJJJJJJJJJJJJJJJJJJJJJJJJJJJJJJJJJJJJJJJJJJJJJJJJJJJJJJJJJJJJJJJJJIHIIIIIIIIHEIHIIIIIHIHEEIIIIIDDDDD
@HWI-D00477:958:H2H7GBCX3:1:1105:17202:68688 1:N:0:CCTAGGTCCTAGGT
AAACTCTTCGCAGTTGGGTAAAAGATGCCTCTTCTTTGCATTTATTACGATTCTTTCTTCGCGAGTATTGTAATTGGAATAGTCTTATTACTCCAAAGAAAGCCAGTTCTTCTTTTTCAAAAAGGAATCAAAGATTATTCTTCTTCTTATATAATTCTCATGTATGTGAATACGAATCTATTTTCGTCTTTCTACGTAACCAATCTTCTCATTTACGATCAACATCTTCTGGAGCTCTTCTTGAACGAATATATTTCTATGGAAAAATAGAACGTCTTGTAGACGTCTTTGTTAAGGATTTTCAGACCAATCTATGCTTGTTCAAGGATCCTTTCATG
+
F1FH?<@CGH=EGHIF1?E@?1CG?EH?DFH?FHIIIH@?HHFEHHHH?@EH@CHHIIHGH0<CHDE@GHEH1FHCHCFHH1DEGH1CDFEFE?FGHEDHHGHE@GHH?GHFGHHHF0<GHEC=GH//FHHJCJJJJ?JDJJJJJJGJFCEJHHJJJJJDJJJBJJJJJJJJJJJJJJJJJJJJJJJJJJJJJJJFA9JJ?HHHG@??HFEHEHF@C@<F@HHEHHHF<D1CCCEC1?1GH@C<C<<1HGDFED1@F<1<1?HEGCH@EC<<0<1<D<<11EEHFFFCHHEC1CCED<EECC@HCHG1<?FHHHGD1FC1?ED1111@G1@HHHHIHG
@HWI-D00477:958:H2H7GBCX3:1:1105:6030:70920 1:N:0:CCTAGGTCCTAGGT
AAACTCTTCGCAATTGGGTGAAAGATGCCTCTTCTTTGCATTTATTACGATTCTTTCTTCGCGAGTATTGTAATTGGAATAGTCTTATTACTCCAAAGAAAGCCAGTTCTTCTTTTTCAAAAAGGAATCAAAGATTATTCTTCTTCTTATATAATTCTCATGTATGTGAATACGAATCTATTTTCGTCTTTCTACGTAACCAAACTTCTCATTTACGATCAACATCTTCTGGAGCTCTTCTTGAACGAATATATTTCTATGGAAAAATAGAACGTCTTGTAGACGTCTTTGTTAAGGATTTTCAGACCAATCTATGCTTGTTCAAGGATCCTTTCATG
+
IIIIIIIIIIIIIIIIIIIIIIIIIIIIIIIIIIIIIIIIIIIIIIIIIHIIHIIIIIIIIIIIIIIIIIIIIIIIIIIIIIIIIIIIIIIIIIIIIIHIIIIIIIIIIIIIIIIIIIIHIIIIIIIIIIIIIIIJJJJJJJJJJJJJJJJJJJJJJJJJJJJJJJJJJJJJJJJJJJJJJJJJJJJJJJJJJJJJJJJJJC<0D0@<1<<1G<<11<1EHIIIHIIGIIIIIIIIIIHIIIHHIIIIIIIIIIGHIIIIIIIIIIIIIIIIIIIHIIIIIIHHIIIHIIHHGIHIIIIIIIIIIIIIIIIIIIIIIIIIIIIIHIIIIIIIIIIIII
@HWI-D00477:958:H2H7GBCX3:1:1105:8034:75653 1:N:0:CCTAGGTCCTAGGT
AAACTCTTCGCAATTGGGTAAAAGATGCCTCTTCTTTGCATTTATTACGATTCTTTCTTCGCGAGTATTGTAATTGGAATAGTCTTATTACTCCAAAGAAAGCCAGTTCTTCTTTTTCAAAAAGGAATCAAAGATTATTCTTCTTCTTATATAATTCTCATGTATGTGAATACGAATCTATTTTCGTCTTTCTACGTAACCAATCTTCTCATTTACGATCAACATCTTCTGGAGCTCTTCTTGAACGAATATATTTCTATGGAAAAATAGAACGTCTTGTAGACGTCTTTGTTAAGGATTTTCAGACCAATCTATGCTTGTTCAAGGATCCTTTCATG
+
IIIIIIIIIIIIIIIIIIIIIIIIIIIIIIIIIIIIIIIIIIIIIIIIIIIIIHIIIIIIIIIIIIIIIIIIIIIIIHIIIIIIIIIIIIIIIIIHHIIIIIIHIIIIIIIIIIIIIIIIIIIIIIIIIHIIIGHJJJJJJJJJJJJJJJJJJJJJJJJJJJJJJJJJJJJJJJJJJJJJJJJJJJJJJJJJJJJJJJJJJIHHE?CIIIIHIHHIIIHIIIIIGHIHGIIIHHIIIIIIHIIHHEEIIIIIIHGIIIIIIIIIIHHIHIIHHIIIIIIIIHHEIHFIIIIIIIIIIIIIIIIIGIGIIHHHHIIIGIIIIIHIIIHHGIIIIIIIII
@HWI-D00477:958:H2H7GBCX3:1:1105:10465:81034 1:N:0:CCTAGGTCCTAGGT
AAACTCTTCGCAATTGGGTAAAAGATGCCTCTTCTTTGCATTTATTACGATTCCTTCTTCGCGAGTATTGTAATTGGAATAGTCTTATTACTCCAAAGAAAGCCAGTTCTTCTTTTTCAAAAAGGAATCAAAGATTATTCTTCTTCTTATATAATTCTCATGTATGTGAATACGAATCTATTTTCGTCTTTCTACGTAACCAATCTTCTCATTTACGATCAACATCTTCTGGAGCTCTTCTTGAACGAATATATTTCTATGGAAAAATAGAACGTCTTGTAGACGTCTTTGTTAAGGATTTTCAGACCAATCTATGCTTGTTCAAGGATCCTTTCATG
+
IIIIIIIIIIHIIIIIIIIIGIIIIIIHIIIIIIIIIIIIIIIIIIIIHIIIHIIIIIIIIIIIIIIIIIIIIIIIIIIIIIIIIIIIIIIIIIIIIIIIIIIIIIIIIIIIIIIIIIIIIIIIIIIIIIIIIIIJJJJJJJJJJJJJJJJJJJJJJJJJJJJJJJJJJJJJJJJJJJJJJJJJJJJJJJJJJJJJJJJJJIIIIIIIIIIHIIHIIIIIIIIIHIIIIHIIIIIIIIIIIIHHHGIHIIIIIIIHIIIHHIIIIIIIIIIIIIIHIIIIIIHGIIIIHHIIIIIIIIIIIIIIIIIIIHIIIIHIHIIIIIIIIIIIIIIIIIIIII
@HWI-D00477:958:H2H7GBCX3:1:1105:7815:86573 1:N:0:CCTAGGTCCTAGGT
AAACTCTTCGCAATTGGGTAAAAGATGCCTCTTCTTTGCATTTATTACGATTCTTTCTTCGCGAGTATTGTAATTGGAATAGTCTTATTACTCCAAAGAAAGCCAGTTCTTCTTTTTCAAAAAGGAATCAAAGATTATTCTTCTTCTTATATAATTCTCATGTATGTGAATACGAATCTATTTTCGTCTTTCTACGTAACCAATCTTCTCATTTACGATCAACATCTTCTGGAGCTCTTCTTGAACGAATATATTTCTATGGAAAAATAGAACGTCTTGTAGACGTCTTTGTTAAGGATTTTCAGACCAATCTATGCTTGTTCAAGGATCCTTGCACA
+
IIIIIIIIIIIIIIIIIIIIIIIHIIIIIIIIHIIIIIIIIIIIIIIIIIIIHHIIIIIIIIIIIIIIIIIIIIIIIHIIIIIIIIIIIIIIIIIIIIHIIIIIIIIIIIIIIIIIIIIIIIIIHIIIGIIIIIIJJJJJJJJJJJJJJJJJJJJJJJJJJJJJJJJJJJJJJJJJJJJJJJJJJJJJJJJJJJJJJJJJJIIIIIHIIIIIIIIIHIIIIIIIIIIIIIIIIIIIIHIIIIIIHIIIIIIIIIIIIIIIIIIIIIIIIIIIIIIIIIIIIIHHIIIIHIIIIIIIIIIIIIIIIIIIIIIIIGIIIIIIIIIIIIIIGIIHIIIIHI
@HWI-D00477:958:H2H7GBCX3:1:1105:7010:91408 1:N:0:CCTAGGTCCTAGGT
AAACTCTTCGCAATTGGGTAAAAGATGCCTCTTCTTTGCATTTATTACGATTCTTTCTTCGCGAGTATTGTAATTGGAATAGTCTTATTACTCCAAATAAATCTATTTTTATTTCAAATAAATCTATTTCTATTTTTTTTAAAAGTAATTCGAGATTCTTTTTATTCCTATATAATTCTCATGTTTGTGAATATGAATCCATCTTACTTTTTATCCGTAACCAATCTTGTCATTTACGATTAACATCTTCTGGGAGCTTTTTTGAGCGAATATATTTCTATGAAAAAATAAAGCATCCTATAGAAGAAGTCTTT
+
HHGCEHHHIFHHHIIC<CEHHEHEHIIIHHHEFHIHIFE@@CFCFGHIIHIICCGHGIIIGDHIJJJJJJJJJJJJ4JJJJJJJJJJJJCJJJJJJJJJJJJJJJJJJJJJJJJJJHHJJFJJJJJJJJJJJJJJJJJJJJJ?JJJJJJJJJJJJJCJHHJJJJJJJJJJJJJJJJJJJFJJJJJJJJJJJJJJDJJJJJJHHHIHEGHGGC<CGGGC<1CHIHHHF?@FH@HIHHHFHHHFHHEF<C1C<1<@EHIIHHHEECHHIHHHHHFC?HFGEG@EHHCHH@IHCHFECDHHFGHCHFEFIGHDDDDD
@HWI-D00477:958:H2H7GBCX3:1:1105:14805:92052 1:N:0:CCTAGGTCCTAGGT
AAACTCTTCGCAATTGGGTAAAAGATGCCTCTTCTTTGCATTTATTACGATTCTTTCTTCGCGAGTATTGTAATTGGAATAGTCTTATTACTCCAAAGAAAGCCAGTTCTTCTTTTTCAAAAAGGAATCAAAGATTATTCTTCTTCTTATATAATTCTCATGTATGTGAATACGAATCTATTTTCGTCTTTCTACGTAACCAATCTTCTCATTTACGATCAACATCTTCTGGAGCTCTTCTTGAACGAATATATTTCTATGGAAAAATAGAACGTCTTGTAGACGTCTTTGTTAAGGATTTTCAGACCAATCTATGCTTGTTCAAGGATCCTTTCATG
+
IIIIIIIIIIIIIIIIIIIIIIIIIIIIIIIIIIIIIIIIIIHIIIIIIIIIHIIIIIIIIIIIIIIIIIIIIIIIHIIIIIIIIIIIIIIIIIIIIIIIIIIIIIIIIIIIIIIIIIIIIIIIIIIIIIIIIIIJJJJJJJJJJJJJJJJJJJJJJJJJJJJJJJJJJJJJJJJJJJJJJJJJJJJJJJJJJJJJJJJJJIIHHFHG?IHHIHHHHIIIIIIH?IIHHFGHIIIIIHEIHEHHEHCHEEIIHFHHHIIHIHIIIHHGHIIIIIHIIIIIHHGEHGIHGIIIHHHHIIIIIIHHHGFIIIIIIIHIIHHIIIIIHEIIIIHIIIIIHH
@HWI-D00477:958:H2H7GBCX3:1:1106:9607:40208 1:N:0:CCTAGGTCCTAGGT
AAACTCTTCGCAATTGGGTAAAAGATGCCTCTTCTTTGCATTTATTACGATTCTTTCTTCGCGAGTATTGTAATTGGAATAGTCTTATTACTCCAAAGAAAGCCAGTTCTTCTTTTTCAAAAAGGAATCAAAGATTATTCTTCTTCTTATATAATTCTCATGTATGTGAATACGAATCTATTTTCGTCTTTCTACGTAACCAATCTTCTCATTTACGATCAACATCTTCTGGAGCTCTTCTTGAACGAATATATTTCTATGGAAAAATAGAACGTCTTGTAGACGTCTTTGTTAAGGATTTTCAGACCAATCTATGCTTGTTCAAGGATCCTTTCATG
+
IIIIIIIIIIIIIIIIIIIHIIIIIIIIIIIIIIIIIIIIIIIIIIIIIIIIGHIIIIIIIIIIIIIIIIIIIIIIIIIIIIIIIIIIIIIIIHIIIIIIIIIIIIIIIIIIIIIIIIIIIIIIIIIIIIIIIIIJJJJJJJJJJJJJJJJJJJJJJJJJJJJJJJJJJJJJJJJJJJJJJJJJJJJJJJJJJJJJJJJJJIIHIGIIIIIIIIIIHIIIIIIIGIIIIIIIIIIIIIIIIIIIHIIIIIIIIIIIIIIIIIIIIIIIIIIIIIHIIIIIIIHGIIIIIIIIIIIIIIIIIIIIIIIIIIIIIIIIIHIHIIIIIIIIIIIIIIGIHI
@HWI-D00477:958:H2H7GBCX3:1:1106:10426:42144 1:N:0:CCTAGGTCCTAGGT
AAACTCTTCGCAATTGGGTAAAAGATGCCTCTTCTTTGCATTTATTACGATTCTTTCTTCGCGAGTATTGTAATTGGAATAGTCTTATTACTCCAAAGAAAGCCAGTTCTTCTTTTTCAAAAAGGAATCAAAGATTATTCTTCTTCTTATATAATTCTCATGTATGTGAATACGAATCTATTTTCGTCTTTCTACGTAACCAATCTTCTCATTTACGATCAACATCTTCTGGAGCTCTTCTTGAACGAATATATTTCTATGGAAAAATAGAACGTCTTGTAGACGTCTTTGTTAAGGATTTTCAGACCAATCTATGCTTGTTCAAGGATCCTTTCATG
+
IIIIIIIIIIIIIIIIIIIIIIIIIIIIIIIIIIIIIIIIIIIIIIIIIIIIHHIIIIIIIIIIIIIIIIIIIIIIIIIIIIIIIIIIIIIIIIIIIIGIIIIIIIIIIIIIIIIIIIIIIIIIIIIIIIIIIIIJJJJJJJJJJJJJJJJJJJJJJJJJJJJJJJJJJJJJJJJJJJJJJJJJJJJJJJJJJJJJJJJJJIIGIIIIIHIIIIIIIIHHHIIIIIIIIIIIIIIIIIIIIIIIHIIIIIIIIIIIIIIIIIIIIIIIIIIIIHIIIIIIIIHGIIIIIIIIIIIIIIIIIIIIIIIIIIHIIIIIIIIIIIIIIIIIIIIIIIIIII
@HWI-D00477:958:H2H7GBCX3:1:1106:5369:51892 1:N:0:CCTAGGTCCTAGGT
AAACTCTTCGCAATTGGGTAAAAGATGCCTCTTCTTTGCATTTATTACGATTCTTTCTTCGCGAGTATTGTAATTGGAATAGTCTTATTACTCCAAAGAAAGCCAGTTCTTCTTTTTCAAAAAGGAATCAAAGATTATTCTTCTTCTTATATAATTCTCATGTATGTGAATACGAATCTATTTTCGTCTTTCTACGTAACCAATCTTCTCATTTACGATCAACATCTTCTGGAGCTCTTCTTGAACGAATATATTTCTATGGAAAAATAGAACGTCTTAATCCTATAGTAGTGTGTCGTAATTATTTTCCGAAGAATCCTTTGTTCTTCAAGGATCCTTTCATG
+
IIIIIIIIIIIIIIIIIIIHIIIIIIIIIIIIIIIIIIIIIIIIIIIIIIIIGHIIHIIIHIIIHIIIIIIIIIIIGHHHIIIIHIIIIIIIIIIIIIIIIIIHHHIHIIIIIIIIIIIIFHHHIGIIHIIIIIIIIIIHHJJJJJJJJJJJJJJJJJJJJJJJJJJJJJJJJJJJJJJJJJJJJJJJJJJJJJJJJJJJJIHHEHGHEHIIIIHIHHEHHHHEFHH?HHHHIIIHIHIIIIIIHIHHHCIIIIIHGGFEHIIHIIIIIIIIHIIIIFIIHIIIIIIHHFIIHDIHIIIHHHIIIHHHHIHEHGIHIIIHIIIIHIHGIIHIIIHIIIHIGIII
@HWI-D00477:958:H2H7GBCX3:1:1106:3869:55203 1:N:0:CCTAGGTCCTAGGT
AAACTCTTCGCAATTGGGTAAAAGATGCCTCTTCTTTGCATTTATTACGATTCTTTCTTCGCGAGTATTGTAATTGGAATAGTCTTATTACTCCAAAGAAAGCCAGTTCTTCTTTTTCAAAAAGGAATCAAAGATTATTCTTCTTCTTATATAATTCTCATGTATGTGAATACGAATCTATTTTCGTCTTTCTACGTAACCAATCTTCTCATTTACGATCAACATCTTCTGGAGCTCTTCTTGAACGAATATATTTCTATGGAAAAATAGAACGTCTTGTAGACGTCTTTGTTAAGGATTTTCAGACCAATCTATGCTTGTTCAAGGATCCTTTCATG
+
IIIIIIIIIIIIIIIIIIIIIIIIIIIIIIIIIIIIIIIIIIIIIIIIIIIIHHIIIIIIIIIIIIIIIIIIIIIIHIIIIIIIIIIIIIIIIIIIIIIIIIIIIIIIIIIIIIIIIIIIIIIIIHIIIIGIIIIJJJJJJJJJJJJJJJJJJJJJJJJJJJJJJJJJJJJJJJJJJJJJJJJJJJJJJJJJJJJJJJJJJIIHIIIIHIIIIIIIIIIIIIIIHIIIHIIHIIIIIIIIIIIIIHIIIIIIIHIIHIIIIIIIIIIIIIIIIIIHIIIIIIHHIIIIIIIIIIIIIIIIIIIIIIIIIIIIIIIIIIIIIIIIIIIIIIIIIIIIII
@HWI-D00477:958:H2H7GBCX3:1:1106:9275:57739 1:N:0:CCTAGGTCCTAGGT
AAACTCTTCGCAATTGGGTAAAAGATGCCTCTTCTTTGCATTTATTACGATTCTTTCTTCGCGAGTATTGTAATTGGAATAGTCTTATTACTCCAAAGAAAGCCAGTTCTTCTTTTTCAAAAAGGAATCAAAGATTATTCTTCTTCTTATATAATTCTCATGTATGTGAATACGAATCTATTTTCGTCTTTCTACGTAACCAATCTTCTCATTTACGATCAACATCTTCT
+
JJJJJJJJJJJJJJJJJJJJJJJJJJJJJJJJJJJJJJJJJJJJJJJJJJJJJJJJJJJJJJJJJJJJJJJJJJJJJJJJJJJJJJJJJJJJJJJJJJJJJJJJJJJJJJJJJJJJJJJJJJJJJJJJJJJJJJJJJJJJJJJJJJJJJJJJJJJJJJJJJJJJJJJJJJJJJJJJJJJJJJJJJJJJJJJJJJJJJJJJJF1CEH@C?IHHFG@HF@@CD<GCC@D@DD
@HWI-D00477:958:H2H7GBCX3:1:1106:8440:58180 1:N:0:CCTAGGTCCTAGGT
AAACTCTTCGCAATTGGGTAAAAGATGCCTCTTCTTTGCATTTATTACGATTCTTTCTTCGCGAGTATTGTAATTGGAATAGTCTTATTACTCCAAAGAAAGCCAGTTCTTCTTTTTCAAAAAGGAATCAAAGATTATTCTTCTTCTTATATAATTCTCATGTATGTGAATACGAATCTATTTTCGTCTTTCTACGTAACCAATCTTCTCATTTACGATCAACATCTTCTGGAGCTCTTCTTGAGCGAACACATTTCTATGTAAAAATAGAGGACCTTGTAATAGTCTTTCGTAATGATTTTCAGACCATCCTATGGTTGTTCAAGG
+
IIIIIIIIIIIIIIIIHIIIIIIIHIIIIIIIIIIIIIIIIIIIIIIIIIIIIHIIIIIIIIIHHDHIIIIIIIIIIJJJJJJJJJJJJJJJJJJJJJJJJJJJJJJJJJJJJJJJJJJJJJJJJJJJJJJJJJJJJJJJJJJJJJJJJJJJJJJJJJJJJJJJJJJJJJJJJJJJJJJJJJJJJJJJJJJJJJJJJJJJJHEIIIIIIIHHHIHIIIIIHGHEGCIHHHIIIIIIIIIIIIIHHIIHIHEIIIIIGIIIIIIIHIIIIIIIHHHIIIIIIIIHH@IIIIIIHIIIIIIGIIHIHHHHHDHEHIIIHFHHFHBDDAD
@HWI-D00477:958:H2H7GBCX3:1:1106:18688:69053 1:N:0:CCTAGGTCCTAGGT
AAACCCTTCGCTATTGGGTGAAAGACGCCTCTTCTTTGCATTTATTACGACTCTTTCTTCACGAGTATTATAATTGGAATAGTCTTATTACTTCAAATAATTTTTTTTTTCAAAAAGTAATCCACGATTATTCTTACTCCTATATAATTCTCATGTATGTGAATACGACTCTATCTTCATTTTTATCCGCAATCAATCTTATCATTTACGATCAACATCTTATGG
+
JJJJJJJJJJJJJJJJJJJJJJJJJJJJJJJJJJJJJJJJJJJJJJJJJJJJJJJJJJJJJJJJJJJJJJJJJJJJJJJJJJJJJJJJJJJJJJJJJJJJJJJJJJJJJJJJJJJJJJJJJJJJJJJJJJJJJJJJJJJJJJJJJJJJJJJJJJJJJJJJJJJJJJJJJJJJJJJJJJJJJJJJJJJJJJJJJJJJJJJJJGHIIIIIIIIIIIIIIHIIDDDDD
@HWI-D00477:958:H2H7GBCX3:1:1106:20402:86127 1:N:0:CCTAGGTCCTAGGT
AAACTCTTCGCAATTGGGTAAAAGATGCCTCTTCTTTGCATTTATTACGATTCTTTCTTCGCGAGTATTGTAATTGGAATAGTCTTATTACTTCAAAGAAAGCCAGTTCTTCTTTTTCAAAAAGGAATCAAAGATTATTCTTCTTCATATATAATTCTCATGTATGTGAATACGAATCTATTTTCGTCTTTCTACGGAACCAATCTTCTCATTTATGATC
+
JJJJJJJJJJJJJJJJJJJJJJJJJJJJJJJJJJJJJJJJJJJJJJJJJJJJJJJJJJJJJJJJJJJJJJJJJJJJJJJJJJJJJJJJJJJJJJJJJJJJJJJJJJJJJJJJJJJJJJJJJJJJJJJJJJJJJJJJJJJJJJJJJJJJJJJJJJJJJJJJJJJJJJJJJJJJJJJJJJJJJJJJJJJJJJJJJJJJJJJJJIHHFIHIIIIIIIIDDDDD
@HWI-D00477:958:H2H7GBCX3:1:1106:13952:88644 1:N:0:CCTAGGTCCTAGGT
AAACTCTTCGCAATTGGGTAAAAGATGCCTCTTCTTTGCATTTATTACGATTCTTTCTTCGCGAGTATTGTAATTGGAATAGTCTTATTACTCCAAAGAAAGCCAGTTCTTCTTTTTCAAAAAGGAATCAAAGATTATTCTTCTTCTTATATAATTCTCATGTATGTGAATACGAATCTATTTTCGTCTTTCTACGTAACCAATCTTCTCATTTACGATCAACATCTTCTGGAGCTCTTCTTGAACGAATATATTTCTATGGAAAAATAGAACGTCTTGTAGACGTCTTTGTTAAGGATTTTCAGACCAATCTATGCTTGTTCAAGGATCCTTTCATG
+
IIIIIIIIIIIIHIIIIIIIIHIIIIIIIIIIIIIIIIIIIIIIIIIIIIIIHHIIIIIIIIIIIIIIIIIIIIIHIIIIIIIIIIIIIIIIIIIIIIIIIHIIIIIIIIIIIIIIIIIIIIIIIIIIIIIIIIIJJJJJJJJJJJJJJJJJJJJJJJJJJJJJJJJJJJJJJJJJJJJJJJJJJJJJJJJJJJJJJJJJJIIIIIIIIIIIIIHHIIIIIIIIIIIIIIIIIIIIIIIIIHIIHIIIIIIIIIIIIIIIIIIIIIIIIIIIIIIIIIIIIHIHIIHIIIIHIIIIIIIIIIIIIIHIIIIIIIIIIIIIIIIIIIIIIIIIIIIIHI
@HWI-D00477:958:H2H7GBCX3:1:1106:6434:91382 1:N:0:CCTAGGTCCTAGGT
AAACTCTTCGCAATTGGGTAAAAGATGCCTCTTCTTTGCATTTATTACGATTCTTTCTTCGCGAGTATTGTAATTGGAATAGTCTTATTACTCCAAAGAAAGCCAGTTCTTCTTCTTCAAAAAGGAATCAAAGATTATTCTTCTTCTTATATAATTCTCATGTATGTGAATACGAATCTATTTTCGTCTTTCTACGTAACCAATCTTCTCATTTACGATCAACATCTTCTGGAGCTCTTCTTGAACGAATATATTTCTATGGAAAAATAGAACGTCTTGTAGACGTCTTTGTTAAGGATTTTCAGACCAATCTATGCTTGTTCAAGGATCCTTTCATG
+
IIIIIIIIIIIIIIIIIIIIIIIIIIIIIIIIIIIIIIIIIIIIIIIIIIIIHHIIIIIIIIIIIIIIIIIIIIIIIIIIIIIIIIIIIIIIIIIIIIIIIIIIIIIIIIIIIIIIIIIIIIIIHIIIIIIIIIIJJJJJJJJJJJJJJJJJJJJJJJJJJJJJJJJJJJJJJJJJJJJJJJJJJJJJJJJJJJJJJJJJJIIIIHIHIIIIIHHHIIIIIHIIHIIIIHHEHGIIIIIIIHHGGIHHIIIIIIIIIIIIHIIIIIIIIIIIIIIIIIIIIIHEIIIIIHIIIIIIIIIIIIHIHIIIIIIIIIIHGIIIIIIIIIIIIIIIIIIIII
@HWI-D00477:958:H2H7GBCX3:1:1106:10015:91849 1:N:0:CCTAGGTCCTAGGT
AAACTCTTCGCTATTGGGTAAAAGATGCCTCTTCTTTGCATTTATTACGATTCTTTCTTCACGAGTATTGTAATTGGAATAGTCTTATTACTCCAAAGAAAGCCAGTTCTTCTTTTTCAAAAAGGAATCAAAGATTATTCTTCTTCTTATATAATTCTCATGTATGTGAATACGAATCTATTTTCGTCTTTCTACGTAACCAATCTTCTCATTTATGATCAACATCTTCTGGAGCTCTTCTTGAACGAATATATTTCTATGGAAAAATAGAACGTCTTGTAGACGTCTTTGTTAAGGATTTTCAGACCAACCTATGGTTGTTCAAGGATCCTTTCATG
+
IIIIIIIIIIIIIIIIIIIIIIIIIIIIIIIIIIIIIIIIIIIIIIIIIIIIIDHIIIIIIIIIIIIIIIIIIIIIIIIIIIIIIIIIIIIIIIIIIIIIIIHIIIIIIIIIIIIIIIIIIIIIHIIIHIIIIIIJJJJJJJJJJJJJJJJJJJJJJJJJJJJJJJJJJJJJJJJJJJJJJJJJJJJJJJJJJJJJJJJJJJHFHIIIIIIIHIHIHHHIIIIIIHHFIIGIHIHHHHFHHIIHHHEHIIIIIIIHIIHHHIHIIHIIIIIIIIIIIIIIIHHHIIHIIIIIIIIIIIIIIIHHIIIIHHIIIIIIIHIIIIIIIIIHIIHIIIHIII
@HWI-D00477:958:H2H7GBCX3:1:1107:6159:9060 1:N:0:CCTAGGTCCTAGGT
AAACTCTTCGCAATTGGGTAAAAGATGCCTCTTCTTTGCATTTATTACGATTCTTTCTTCGCGAGTATTGTAATTGGAATAGTCTTATTACTCCAAAGAAAGCCAGTTCTTCTTTTTCAAAAAGGAATCAAAGATTATTCTTCTTCTTATATAATTCTCATGTATGTGAATACGAATCTATTTTCGTCTTTCTACGTAACCAATCTTCTCATTTACGATCAACATCTTCTGGAGCTCTTCTTGAACGAATATATTTCTATGGAAAAATAGAACGTCTTGTAGACGTCTTTGTTAAGGATTTTCAGACCAATCTATGCTTGTTCAAGGATCCTTTCATG
+
IIIIIIIIIIIIIIIIIIIIIIIIIIIIIIIIIIIIIIIIIIIIIIIIIIIIIHIIIIIIIIIHHIIHIIIIIIIIIIIIIIIIIIIIIIIIHIIIIIIIIIIIIIIIHHIHIIIIIHIIIIIIIHIIIIIIHCHJJJJJJJJJJJJJJJJJJJJJJJJJJJJJJJJJJJJJJJJJJJJJJJJJJJJJJJJJJJJJJJJJJIIIIIHIIHHHHIIHIIIHIHHGCIIGIIIHHGIIHIIHIIIHEHIHIIIIIGIHIIIIHIIIIIIIIIHHIIIIIIIIIIHGIIHIIIIIIIIIIHIIHEIIGIIIIIHIIIHIHIIIIIIIIIIIHHIIIIIIGH
@HWI-D00477:958:H2H7GBCX3:1:1107:4543:41447 1:N:0:CCTAGGTCCTAGGT
AAACTCTTCGCAATTGGGTAAAAGATGCCTCTTCTTTGCATTTATTACGATTCTTTCTTCGCGAGTATTGTAATTGGAATAGTCTTATTACTCCAAAGAAAGCCAGTTCTTCTTTTTCAAAAAGGAATCAAAGATTCTTTTTGTTCCTGTATAATTCTCATCTTTGTGAATATGAATCCATCTTACTTTTTCTACGTAATCAATCTTCTAATTTACGATTAACATCCTTTGGGAACTTTTTTGAGCGAATATATTTCTATGGAAAAATAAAACATTCCGTAGAAAAATTCTTTTCTGATGATTTTACGACTAGCCTATGGTTCTTC
+
IIIIIIIIIIIIIIIIIIIIIIIIHIIIIIIIIIIIIIIIIIIIIIIIHIIIHHIIIIIIIIIIIIIIIIIIIIIIJJJJJJJJJJJJJJJJJJJJJJJJJJJJJJJJJJJJJJJJJJJJJJJJJJJJJJJJJJJJJJJJJJJJJJJJJJJJJJJJJJJJJJJJJJJJJJJJJJJJJJJJJJJJJJJJJJJJJJJJJJJJJIIIIIHIIIIIIIIIIIIIIIIHEIIIIIIIIIIIIIIIIIIIIIIIIIIIIIIIIIIIIHIIIIIIIIIIIIIIIIIIIIIIIIIIIIIIIIIIIIIIIIIIIHHGDD<IIHFIIIIIIDCDDD
@HWI-D00477:958:H2H7GBCX3:1:1107:15332:61879 1:N:0:CCTAGGTCCTAGGT
AAACTCTTCGCAATTGGGTAAAAGATGCCTCTTCTTTGCATTTATTACGATTCTTTCTTCGCGAGTATTGTAATTGGAATAATCTTATTACTCCAAAGAAAGCCAGTTCTTCTTTTTCAAAAAGGAATCAAAGATTATTCTTCTTCTTATATAATTCTCATGTATGTGAATACGAATCTATTTTCGTCTTTCTACGTAACCAATCTTCTCATTTACGATCAACATCTTCTGGAGCTCTTCTTGAACGAATATATTTCTATGGAAAAATAGAACGTCTTGTAGACGTCTTTGTTAAGGATTTTCAGACCAATCTATGCTTGTTCAAGGATCCTTTCATG
+
IIIIIIIIIIIIIIIIIIIIIIIIIIIIIIIIIIIIIIIIIIIIIIIIIIIIHHIIIIIIIIIIIHIIIIIIIIIIIIIHIIIIIIIIIIIIIIIIIIIIIIIIIIIIIIIIIIIIIIIIIIIIIIIIIIIIIIIJJJJJJJJJJJJJJJJJJJJJJJJJJJJJJJJJJJJJJJJJJJJJJJJJJJJJJJJJJJJJJJJJJIIIHHHIGIIIIIIIIIIIIIIIHIIIIIIIIIIIIHIIIIIIIIHIIIIIIIIIIHHIIHIIIIIIIIIIIIIIIIIIHHHDIIIIIIIIIIIIIIIIIIIIIIIIIIHIIIIIIIIHIIIIIIIIIIIIIIIIII
@HWI-D00477:958:H2H7GBCX3:1:1107:2136:67215 1:N:0:CCTAGGTCCTAGGT
AAACTCTTCGCAATTGGGTAAAAGATGCCTCTTCTTTGCATTTATTACGATTCTTTCTTCGCGAGTATTGTAATTGGAATAGTCTTATTACTCCAAAGAAAGCCAGTTCTTCTTTTTCAAAAAGGAATCAAAGATTATTCTTCTTCTTATATAATTCTCATGTATGTGAATACGAATCTATTTTCGTCTTTCTACGTAACCAATCTTCTCATTTACGATCAACATCTTCTGGAGCTCTTCTTGAACGAATATATTTCTATGGAAAAATAGAACGTCTTGTAGACGTCTTTGTTAAGGATTTTCAGACCAATCTATGCTTGTTCAAGGATCCTTTCATG
+
IIIIIIIIIIIIIIIIIIIIIIIIIIIIIIIIIIIIIIIIIIIIIIIIIIIIHHIIIIIIIIIIIIIIIIIIIIIIIIIIIIIIIIIIIIIIIIIIIIIIIIIIIIIIJJJJJJJJJJJJJJJJJJJJJJJJJJJJJJJJJJJJJJJJJJJJJJJJJJJJJJJJJJJJJJJJJJJJJJJJJJJJJJJJJJJJJJJJJJJJJIIIIIIIIIIIIIIIIIIIIIIIIIIIIIIIIIIIIIIIIIIIIIIIIIIIIIIIIIIIIIIIIIIIIIIIIIIIIIIIIIIIIIIIIIIIIIIIIIIIIIIIIIIIIIIIIIIIIIIIIIIIIIIIIIIIIIIIII
@HWI-D00477:958:H2H7GBCX3:1:1107:19786:69834 1:N:0:CCTAGGTCCTAGGT
AAACTCTTCGCAATTGGGTAAAAGATGCCTCTTCTTTGCATTTATTACGATTCTTTCTTCGCGAGTATTGTAATTGGAATAGTCTTATTACTCCAAAGAAAGCCAGTTCTTCTTTTTCAAAAAGGAATCAAAGATTATTCTTCTTCTTATATAATTCTCATGTATGTGAATACGAATCTATTTTCGTCTTTCTACGTAACCAATCTTCTCATTTACGATCAACATCTTCTGGAGCTCTTCTTGAACGAATATATTTCTATGGAAAAATAGAACGTCTTGTAGACGTCTTTGTTAAGGATTTTCAGACCAATCTATGCTTGTTCAAGGATCCTTTCATG
+
HIIIIIIIIIIIIIIHHGIIIIIIIIIIHIIIHIHIIHHIEHIIIIIIIIIIGHHHHHHIHIIDHFHHHIIHIIIHHEHHIHHIIIIIIIIIIHIGIIFIHIIIIIIIIIIHIHIIIIHHHHIIIHHIIIGIIIIJJJJJJJJJJJJJJJJJJJJJJJJJJJJJJJJJJJJJJJJJJJJJJJJJJJJJJJJJJJJJJJJJJHHIHHEHHGECHHEIFGIHFIIIIIIIIIIIHHGIIIIIIHHEHHFFHIHHHEHGIHG?EEHEHHHIHHEGHHHIIIIHHEEDHHEHFHFHHECEEIHIHFHG@@GHFCIH@IHEHHHCF?EHEEHC@FHEIHG@CE
@HWI-D00477:958:H2H7GBCX3:1:1107:16036:78406 1:N:0:CCTAGGTCCTAGGT
AAACTCTTCGCAATTGGGTAAAAGATGCCTCTTCTTTGCATTTATTACGATTCTTTCTTCGCGAGTATTGTAATTGGAATAGTCTTATTACTCCAAAGAAAGCCAGTTCTTCTTTTTCAAAAAGGAATCAAAGATTATTCTTCTTCTTATACAATTCTCATGTATGTGAATACGAATCTATTTTCGTCTTTCTACGTAACCAATCTTCTCATTTACGATCAACATCTTCTGGAGCTCTTCTTGAACGAATATATTTCTATGGAAAAATAGAACGTCTTGTAGACGTCTTTGTTAAGGATTTTCAGACCAATCTATGCTTGTTCAAGGATCCTTTCATG
+
IIIIIIIIIIIIIIIIGIIIIIIIIIIGIIIIIIIIIIIIHIIIIIIIIIIIHHIIIIIIIIIIIIIIIIIIIIIIIIIIIIIIIIIIIIIIIIIIIIIIIIIIIIIIIIIIIIIIIIIIIIIIIIIIIHIIIIIJJJJJJJJJJJJJJJJJJJJJJJJJJJJJJJJJJJJJJJJJJJJJJJJJJJJJJJJJJJJJJJJJJIIIIHHIIIIIIIIIIIIIIIIIHIIIIIIIIIIIIIIIIIIIIIIIIIIIHHIFIIIIIIIIIIIIIIIIIIIIIIIIIIHEIIIIIIIIIIIIIIIIIIIIIIIIIIIIIIIIIIIIIIIIIIIIIIIHIIIIII
@HWI-D00477:958:H2H7GBCX3:1:1107:13849:85501 1:N:0:CCTAGGTCCTAGGT
AAACTCTTCGCAATTGGGTAAAAGATGCCTCTTCTTTGCATTTATTACGATTCTTTCTTCGCGAGTATTGTAATTGGAATAGTCTTATTACTCCAAAGAAAGCCAGTTCTTCTTTTTCAAAAAGGAATCAAAGATTATTCTTCTTCTTATATAATTTTTATGTATGTGAATATGAATCTATCTTCCTTTTTCTACGTAAAAACTCCTCTCATTTACGATTCAAATCTTTTAGCGTTTTTTTTGAGCGAATCTTTTTTTATGCAAAAAGAGAACATTTTGTAGAAGTTTTTGCTAAGGATTTTTCGTCTACCTTAACATTCTTCAAGGATCCTCTCATT
+
IIIIIIIIIIIIIIIIIIIIIIIIIIIIIIIIIIIIIIIIIIIIIIIIIIIIHIIIIIIIIIIHIIIIIIIIIIIIHIIIHIIIIIIIIIIIIIIIIIIIIIIIIIIIIIIIJJJJJJJJJJJJJJJJJJJJJJJJJJJJJJJJJJJJJJJJJJJJJJJJJJJJJJJJJJJJJJJJJJJJJJJJJJJJJJJJJJJJJJJJJHIIIIIHIIGIIHHHHIIIIIIIIIIHIIHIIIIIIIIIIIHHIHIIIIIIIIIIHIHHGHFHGIIIIIIIIIIIIIIIIIIHIIIIIIIIIHGIHIHIIIIIIIIIIIIIIIIIIIHIIIIIIIIIIIIIHIIIII
@HWI-D00477:958:H2H7GBCX3:1:1108:15147:35061 1:N:0:CCTAGGTCCTAGGT
AAACTCTTCGCAATTGGGTAAAAGATGCCTCTTCTTTGCATTTATTACGATTCTTTCTTCGCGAGTATTGTAATTGGAATAGTCTTATTACTCCAAAGAAAGCCAGTTCTTCTTTTTCAAAAAGGAATCAAAGATTATTCTTCTTCTTATATAATTCTCATGTATGTGAATACGAATCTATTTTCGTCTTTCTACGTAACCAATCTTCTCATTTACGATCAACATCTTCTGGAGCTCTTCTTGAACGAATATATTTCTATGGAAAAATAGAAGGTTTTGTCGAAATCTTTACTAAGGATTTTTCGTCTACCTTATCATTCTTCACAGATACTTTCATT
+
IIIIHIIIIIIIIIIIIIIIIIHIIIIIHIIIIIIIIIIIIIIIIIHIIHIIHHIIIIIIHHIHIIIIIHHIIIIIGIHHGHIIIIIIIGEHHHIHIIIIIIGIIHIIIIIIIIIIIIIIIHIGIIIIHIIGHHIJJJJJJJJJJJJJJJJJJJJJJJJJJJJJJJJJJJJJJJJJJJJJJJJJJJJJJJJJJJJJJJJJJIIIHHHHGHHEHIHHIIIIHHHIGHIHHHCCIFIGIIHHHHIHHGHHHEIHGHGIIIIHHHIIIHIIHHIHHHIIIIHCHGFDHIHIIIIIIIHFCIIIIIIIHEIIIIHHGHHHIHHHEIHIIIHHHIIHHIIHHH
@HWI-D00477:958:H2H7GBCX3:1:1108:6708:35438 1:N:0:CCTAGGTCCTAGGT
AAACTCTTCGCAATTGGGTAAAAGATGCCTCTTCTTTGCATTTATTACGATTCTTTCTTCGCGAGTATTGTAATTGGAATAGTCTTATTACTCCAAAGAAAGCCAGTTCTTCTTTTTCAAAAAGGAATCAAAGATTATTCTTCTTCTTATATAATTCTCATGTATGTGAATACGAATCTATTTTCGTCTTTCTACGTAACCAATCTTCTCATTTACGATCAACATCTTCTGGAGCTCTTCTTGAACGAATATATTTCTATGGAAAAATAGAACGTCTTGTAGACGTCTTTGTTAAGGATTTTCAGACCAATCTATGCTTGTTCAAGGATCCTTTCATG
+
IIIIIIIIIIIIIIIIIIIIIIIIIIIIIIIIIIIIIIIIIIIIIIIIIIIIHHIIIIIIIIIIIIIIIHIIIIIIIIIIIIIIIIIIIIIIIIIIIHIIIIIIIIIIIIIHIIIIIIIIIIIIIIIIIIIHIIIJJJJJJJJJJJJJJJJJJJJJJJJJJJJJJJJJJJJJJJJJJJJJJJJJJJJJJJJJJJJJJJJJJIIIIIIIIHHHIIIIIIIIIIHIHIIGIIIIIIIIIIIIIIIHHIIIIIIIIIIIIIIIIIIIIIIIIIIIIIIIIIIIIIHGIIIIIIIIIIIIIIIIIIIIIIIIIIIIIIHGHIIIIIIIIIIIIHIIIIIIHI
@HWI-D00477:958:H2H7GBCX3:1:1108:21018:36844 1:N:0:CCTAGGTCCTAGGT
AAACTCTTCGCAATTGGGTAAAAGATGCCTCTTCTTTGCATTTATTACGATTCTTTCTTCGCGAGTATTGTAATTGGAATAGTCTTATTACTCCAAAGAAAGCCAGTTCTTCTTTTTCAAAAAGGAATCAAAGATTATTCTTCTTCTTATATAATTCTCATGTATGTGAATACGAATCTATTTTCGTCTTTCTACGTAACCAATCTTCTCATTTACGATCAACATCTTCTGGAGCTCTTCTTGAACGAATATATTTCTATGGAAAAATAGAACATTTTGCCAAAGTCTTCTTTGATAATGATTTTCAGTGCATCCTATGTTTCTTCACAGATCCTTTCATG
+
<<11D@HI@CGE<E?C11DCHHHE1F@ECG<11<<FGEHCEH@<GHIIHEC?<FEEHHHI?G///<1DF1<11<C@C1<@H1<<CE<D@GCJJJ<9EJ4F??JFJJJJHJJHJJIIHGJJFIJJJJ3JJFJJJJJJJHJJJIJGFBCF3I3=CJJJJJJFBJJJJJJE4?JJJJJCHJJJHHJJJHJJJJJJJIJGJJHJJHHEHF?HHHG?@D<D<1<<<FHHHF<@D1<1F1@1CC<<<1111D<1F@?C<111<1<1111<<1111EHEF?DC@<DCHCF<1FE@HGD1<1D1CF@D1CCC1GD11<11CFD1<1<1111111<11111CC11?@000
@HWI-D00477:958:H2H7GBCX3:1:1108:20563:39486 1:N:0:CCTAGGTCCTAGGT
AAACTCTTCGCAATTGGGTAAAAGATGCCTCTTCTTTGCATTTATTACGATTCTTTCTTCGCGAGTATTGTAATTGGAATAGTCTTATTACTCCAAAGAAAGCCAGTTCTTCTTTTTCAAAAAGGAATCAAAGATTATTCTTCTTCTTATATAATTCTCATGCATATGAATACGAATCCATTTTGGACTTTCTGCGTAACGAATCTTCTCATTTGCGATCAACATCTTTTGTATTCTTTCTTGAACGCCTCTCTTTTT
+
IIIIIIIIJJJJJJJJJJJJJJJJJJJJJJJJJJJJJJJJJJJJJJJJJJJJJJJJJJJJJJJJJJJJJJJJJJJJJJJJJJJJJJJJJJJJJJJJJJJJJJJJJJJJJJJJJJJJJJJJJJJJJJJJJJJJJJJJJJJJJJJJJJJJJJJJJJJJJJJJJJJJJJJJJJJJJJJJJJJJJJJJJJJJJJJJJJJJJJJJJIHIIIIIIIIIIIIIIIIIIIIIIIIIIIIIHHF1IIIHIIHHEIIIIIIIIDDDDD
@HWI-D00477:958:H2H7GBCX3:1:1108:13196:57677 1:N:0:CCTAGGTCCTAGGT
AAACTCTTCGCAATTGGGTAAAAGATGCCTCTTCTTTGCATTTATTACGATTCTTTCTTCACGAGTATTGTAATTGGAATAGTCTTATTACTGCAAAGAAAGCCAGTTCTTCTTTTTCAAAAAGGAATCAAAGATTATTCTTCTTCTTATATAATTCTCATGTATATGAATACGAATCTATTTTCGTCTTTCTACGTAACCAATCTTCTCATTTACGATCAACATCTTCTGGAGCTCTTCTTGAACGAATCTATTTCTATGGAAAAATAGAACATCTTGTAGACGTCTTTGTTAAGGATTTTCAGACCAACCTCTGCTTGTTCAAGGATCCTTTCATG
+
IIIIIIIIIIIIIIIIIIIIIIIIIIHIIHIIIIIIIIIIIIIIIIIIIIIIHIIIIIIIIIIIHIIIIHIIIIIIIIIIIIIIIIIIIIIIIIIIIIIIIIIIIIIIIIIIIIIIIIIIIIIJJJJJJJJJJJJJJJJJJJJJJJJJJJJJJJJJJJJJJJJJJJJJJJJJJJJJJJJJJJJJJJJJJJJJJJJJJJJJJIIIIIIIIIIIIIIIIIIIIIIIIIIIIIIIIHIIIIGIIIIIHIHIIIIIIIIIIIIIIIIIIIIIIIHGIIIIIIIIIIHIIIIIIIIIIIIIIIIIIIIIIIHIHHIIHIGIIIIIIIIIIIHIHGIIIIIIII
@HWI-D00477:958:H2H7GBCX3:1:1108:17228:72254 1:N:0:CCTAGGTCCTAGGT
AAACTCTTCGCAATTGGGTAAAAGATGCCTCTTCTTTGCATTTATTACGATTCTTTCTTCGCGAGTATTGTAATTGGAATAGTCTTATTACTCCAAAGAAAGCCAGTTCTTCTTTTTCAAAAAGGAATCAAAGATTATTCTTCTTCTTATATAATTCTCATGTATGTGAATACGAATCTATTTTCGTCTTTCTACGTAACCAATCTTCTCATTTACGATCAACATCTTCTGGACTCCTTCTTGAGCAAATCTATTTTTATGGAAAAGTAGAAGATCTTGTCG
+
IIIIIIIIIIIIIIIIIIIIIIIIIIIIIIIIJJJJJJJJJJJJJJJJJJJJJJJJJJJJJJJJJJJJJJJJJJJJJJJJJJJJJJJJJJJJJJJJJJJJJJJJJJJJJJJJJJJJJJJJJJJJJJJJJJJJJJJJJJJJJJJJJJJJJJJJJJJJJJJJJJJJJJJJJJJJJJJJJJJJJJJJJJJJJJJJJJJJJJJJJJIIIIHIIIIIIIHIIIIIIIIIIIIIIIIIIIIIIIIIIIIIIIIIIIIIIIIIIIIIIIIIIIIIIIIIIIIIIDDDDD
@HWI-D00477:958:H2H7GBCX3:1:1108:15920:75052 1:N:0:CCTAGGTCCTAGGT
AAACTCTTCGCAATTGGGTAAAAGATGCCTCTTCTTTGCATTTATTACGATTCTTTCTTCGCGAGTATTGTAATTGGAATAGTCTTATTACTCCAAAGAAAGCCAGTTCTTCTTTTTCAAAAAGGAATCAAAGATTATTCTTCTTCTTATATAATTCTCATGTATGTGAATACGAATCTATTTTCGTCTTTCTACGTAACCAATCTTCTCATTTACGATCAACATCTTCTGGAGCTCTTCTTGAACGAATATATTTCTATGGAAAAATAGAACGTCTTGTAGACGTCTTTGTTAAGGATTTTCAGACCAATCTATGCTTGTTCAAGGATCCTTTCATG
+
IIIIIIIIIIIIIIIIIIIIIIIIIIIIHIIIIIHIIIIIIIIIIIIIIIIIHHIIIIIHIIIHIIIIIIIIHIIIIIIIHIIIIIIIIIHIIIIIIIIIIIHIIIIIIIIIIIIIIIIIIIIHIIIIIIIIGHIJJJJJJJJJJJJJJJJJJJJJJJJJJJJJJJJJJJJJJJJJJJJJJJJJJJJJJJJJJJJJJJJJJIIHCHGHEIIIHHHIHHHEIIHEEFIIIIHIHEHHIIIGIIIIHIHIIIIIIHHGIIIIHGIIIIIIIIHHIIIIIIHHHHHGHIIIIHIIIIIIIIIIIIIIIHHEFHGIIIIIIIIHIIIIGIHIIIIIIIIIII
@HWI-D00477:958:H2H7GBCX3:1:1108:16470:88420 1:N:0:CCTAGGTCCTAGGT
AAACTCTTCGCTATTGGGTAAAAGATGCCTCTTCTTTGCATTTATTACGATTCTTTCTCAACGAGTATTGTAATTGGAATAGTCTTATTACTCCAAAGAAAGCCAGTTCCTCTTTTTCAAAAAGAAATCAAGGATTATTCTTATTCTTATATAATTCTCATGTATATGAATACGAATCCATTTTCGTCTTTCTACGTAATCAATCTTCTCATTTAAGATCGACATCTTCTGGAGTTTTTCTTGAACGAATCTATTTCTATGGAAAAATAGAACGTCTTGTGAACGTCTTTGTTAAGGTTAAGGATTTTCAGGAGAACCTATGGTTGGTCAAGGACCCTTGCATG
+
IIHHIIIIIGHHHHFIHIIIHIIEHIIGHIHHHIEHEHHIFHIIIIHGH@HEFDGHHIIHHHHECHEIHHHHIHHIHIIIHCHIIIIIIIHHGEHHHEHCEHHGHHHE@EHIIIHIIHHHEHIIIIIIHIHFCFHIHEEHHJJJJJJJJJJJJJJJJJJJJJJJJJJJJJJJJDEJJJJJJJJJJJJJJJJJJJJJJJJJJJIIIHC/?EHGHGCFCCFHEHHG0FECEGCGCEHHHEG?IIIHHGIIHHHIIIHEIIH?HIHHIHIHGGCC=IIIIIIIHHEHIHHFG<GEIIIHEHHFCCIHHHGHHFHHG1G@EFHIHHIHHGIIHIIHCEHHH@IHFHII
@HWI-D00477:958:H2H7GBCX3:1:1109:18190:2606 1:N:0:CCTAGGTCCTAGGT
AAACTCTTCGCAATTGGGTAAAAGATGCCTCTTCTTTGCATTTATTACGATTCTTTCTTCGCGAGTATTGTAATTGGAATAGTCTTATTACTCCAAAGAAAGCCAGTTCTTCTTTTTCAAAAAGGAATCAAAGATTATTCTTCTTCTTATATAATTCTCATGTATGTGAATACGAATCTATTTTCGTCTTTCTACGTAACCAATCTTCTCATTTACGATCAACATCTTCTGGAGCTCTTCTTGAACGAATATATTTCTATGGAAAAATAGAACGTCTTGTAGACGTCTTTGTTAAGGATTTTCAGACCAATCTATGCTTGTTCAAGGATCCTTTCATG
+
IIIIIIIIIHHIIIIIHIIIIIIIIIIIIIIIIIIIIIIIHIIIIIIIIHIIHHIIHIIGEHIIIHIIIHIIHII@GCHHHHIHIIHIIIIIGIHIGIFHIHCHHIIIIIIIIIIIIIIHHFHIGHFIJJJJJJJJJJJJJJJJJJJJJJJJJJJJJJJJJJJJJJJJJJJJJJJJJJJJJJJJJJJJJJJJJJJJJJJJJIIGIIHHIIIIIIIHIIGIIHIIHIIIIIIIHIIIIIIIIIIIIIIIIHIIIIHIIIIIHIIIIIIIIIIIIIIHHIIIIIIHIIIIIIIIIIIIIIIIIIIIHIIIIIIIIIIIHIIIIIIIIIIIIIIIIIIIII
@HWI-D00477:958:H2H7GBCX3:1:1109:18364:6798 1:N:0:CCTAGGTCCTAGGT
AAACTCTTCGCAATTGGGTAAAAGATGCCTCTTCTTTGCATTTATTACGATTCTTTCTTCGCGAGTATTGTAATTGGAATAGTCTTATTACTCCAAAGAAAGCCAGTTCTTCTTTTTCAAAAAGGAATCAAAGATTATTCTTCTTCTTATATAATTCTCATGTATGTGAATACGAATCTATTTTCGTCTTTCTACGTAACCAATCTTCTCATTTACGATCAACATCTTCTGGAGCTCTTCTTGAACGAATATATTTCTATGGAAAAATAGAACATTTTTTGGTAGTTTTTCGTAATGATTTTCACACCATCCTCTGGGTTTTCAAGGACCTTTTCATA
+
IIIIIIIIIIIIIIIIIIIIIIIIIIHIIIIIIIIIIIIIIIIIIIIIIIIIHIIIIIIIIIIHIIIIIIIIIIIIIIIIIIIIIIIIIIIIIIIIIIHIIHIHIIIIIIIIIIIIIIIIHIIHIIIIIIIIIHIJJJJJJJJJJJJJJJJJJJJJJJJJJJJJJJJJJJJJJJJJJJJJJJJJJJJJJJJJJJJJJJJJJIIIIIIIIIIIIIIGIIIIIIIIIHIHIIIIIIIIIIIIIGIIHIIIIIIIIIIHIIIIIIIIIIIIIIIIIIIIIIIIIIHGIIIIIIIIIIIIIIIIIIIIHIIIIIIIIIHIIIIIIIHIIIIIIIIIIIIIII
@HWI-D00477:958:H2H7GBCX3:1:1109:3791:16323 1:N:0:CCTAGGTCCTAGGT
AAACTCTTCGCAATTGGGTAAAAGATGCCTCTTCTTTGCATTTATTACGATTCTTTCTTCGCGAGTATTGTAATTGGAATAGTCTTATTACTCCAAAGAAAGCCAGTTCTTCTTTTTCAAAAAGGAATCAAAGATTATTCTTCTTCTTATATAATTCTCATGTATGTGAATACGAATCTATTTTCGTCTTTCTACGTAACCAATCTTCTCATTTACGATCAACATCTTCTGGAGCTCTTCTTGAACGAATATATTTCTATGGAAAAATAGAACGTCTTGTAGACGTCTTTGTTAAGGATTTTCAGACCAATCTATGCTTGTTCAAGGATCCTTTCATG
+
HHHHHHHHIIIIIIIIHHHIIIIIIIIIHIIHIIIIIHIIIIIIIIIIIIIIHHIHHIIIIIIIIIIIIHIHIIIHEHHHIHIHIIIIIHHIIIIHIIIIIHHHIIHHGFHIIIIIIIEHHIIHHHHIIIIHHIIJJJJJJJJJJJJJJJJJJJJJJJJJJJJJJJJJJJJJJJJJJJJJJJJJJJJJJJJJJJJJJJJJJIIIIHGGCIIIIIHHHECIIHHHHHG?HFGIHGHHHHFHIHIHHIIIIIIIIIIHGIIGIIIHIIIIIIIIIIIIIIHHHHGGHHIIHIIIHIIIHHCHHHHHIHHHHHHIIHHEEHHHIHHHHIHHHHFIIIHIHH
@HWI-D00477:958:H2H7GBCX3:1:1109:7591:18562 1:N:0:CCTAGGTCCTAGGT
AAACTCTTCGCAATTGGGTAAAAGATGCCTCTTCTTTGCATTTATTACGATTCTTTCTTCGCGAGTATTGTAATTGGAATAGTCTTATTACTCCAAAGAAAGCCAGTTCTTCTTTTTCAAAAAGGAATCAAAGATTATTCTTCTTCTTATATAATTCTCATGTATGTGAATACGAATCTATTTTCGTCTTTCTACGTAACCAATCTTCTCATTTACGATCAACATCTTCTGGAGCTCTTCTTGAACGAATATATTTCTATGGAAAAATAGAACGTCTTGTAGACGTCTTTGTTAAGGATTTTCCGGCCTCCATCTTATGGTTCTTCAAGGATCCTTTTATG
+
HIIHHIIIHHHHDHIHHIIIHIFIHHHIHIHHHHHHIIIIHHIIIIIIIIIIHHIHEHHHIHHHHIHHHHIIIIHGIIIIIIIIHIIIIIIIHHHHIHIIHIIHHHHIHIIJJJJJJJJJJJJJJJJJJJJJJJJJJJJJJJJJJJJJJJJJJJJJJJJJJJJJJJJJJJJJJJJJJJJJJJJJJJJJJJJJJJJJJJJJJIIFHFHIHIIIIIIIIIHIIGIIIIHIIIHIHHIIIHIHHIHHIHIIIHIIIIIIEIHHIIIIHIIIIIHGHHHEHEIHHIIIHHCIIIIIHHFIHIIHHDDHHD=@?@@FHFHHHIIIHHHIHHHHEHIIIHIIIIHIE
@HWI-D00477:958:H2H7GBCX3:1:1109:19395:51790 1:N:0:CCTAGGTCCTAGGT
AAACTCTTCGCAATTGGGTAAAAGATGCCTCTTCTTTGCATTTATTACGATTCTTTCTTCGCGAGTATTGTAATTGGAATAGTCTTATTACTCCAAAGAAAGCCAGTTCTTCTTTTTCAAAAAGGAATCAAAGATTATTCTTCTTCTTATATAATTCTCATGTATGTGGATACGAATCTATTTTCGTCTTTCTACGTAACCAATCTTCTCATTTACGATCAACATCTTCTGGAGCTCTTCTTGAACGAATATATTTCTATGGAAAAATAGAACGTCTTGTAGACGTCTTTGTTAAGGATTTTCAGACCAATCTATGCTTGTTCAAGGATCCTTTCATGC
+
IIIIIIIIIIIIIIIIIIIIIIIIIIIIIIIIIIIIIIIIIIIIIIIIIIIIGHIIIIIIIIIIIIIIIIIIIIIIIIIIIIIIIIIIIJJJJJJJJJJJJJJJJJJJJJJJJJJJJJJJJJJJJJJJJJJJJJJJJJJJJJJJJJJJJJJJJJJJJJJJJJJJJJJJJJJJJJJJJJJJJJJJJJJJJJJJJJJJJJJJJIIIIIIIIIIIIIIIIIIIIIHHGIIIIIIGIIIIHGIIIIIIIIIIIIIIIIIIIIIIIIIIIIIIIIIIIIIIIIIIIIIIIIIIIIIIIIIIIIIIIIIIIIIIIIIIIIIIIIIIIIIIIIIIIIIIIIDDDDD
@HWI-D00477:958:H2H7GBCX3:1:1109:3299:53414 1:N:0:CCTAGGTCCTAGGT
AAACTCTTCGCAATTGGGTAAAAGATGCCTCTTCTTTGCATTTATTACGATTCTTTCTTCGCGAGTATTGTAATTGGAATAGTCTTATTACTCCAAAGAAAGCCAGTTCTTCTTTTTCAAAAAGGAATCAAAGATTATTCTTCTTCTTATATAATTCTCATGTATGTGAATACGAATCTATTTTCGTCTTTCTACGTAACCAATCTTCTCATTTACGATCAACATCTTCTGGAGCTCTTCTTGAACGAATATATTTCTATGGAAAAATAGAACGTCTTGTAGACGTCTTTGTTAAGGATTTTCAGACCAATCTATGCTTGTTCAAGGATCCTTTCATG
+
IIIIIIIIIIIHHHHIIIIIIIIIIIIIIIIHHIIIIIIIIIIIIIIIIIIIHHIIIIIIIIIIIIIHIIIIHIIIIIIHHIIIIIIGIIEHIIH@GHHCHIFHEHHIIHHEHIIIIHEEHHIIHIIIHHHHEHHJJJJJJJJJJJJJJJJJJJJJJJJJJJJJJJJJJJJJJJJJJJJJJJJJJJJJJJJJJJJJJJJJJIHIIIIGIIIHIIIIIIIIIHHHCHGEIIIIIGIIIIIIHIIHFHHIIIIIIHHEIIHGIHIIIIHIIIIIIIIIIIIIIHHEIIIIIIIIIIIIIIHHIIIIIHFHIIHIIIIIIHHIIIHIIIIIIIIIIHIHII
@HWI-D00477:958:H2H7GBCX3:1:1109:4979:53664 1:N:0:CCTAGGTCCTAGGT
AAACTCTTCGCAATTGGGTAAAAGATGCCTCTTCTTTGCATTTATTACGATTCTTTCTTCGCGAGTATTGTAATTGGAATAGTCTTATTACTCCAAAGAAAGCCAGTTCTTCTTTTTCAAAAAGGAATCAAAGATTATTCTTCTTCTTATATAATTCTCATGTATGTGAATACGAATCTATTTTCGTCTTTCTACGTAACCAATCTTCTCATTTACGATCAACATCTTCTGGAGCTCTTCTTGAACGAATATATTTCTATGGAAAAATAGAACGTCTTGTAGACGTCTTTGTTAAGGATTTTCAGACCAATCTATGCTTGTTCAAGGATCCTTTCATG
+
IIIIIIIIIIIIIIIHIIIIIIIIIIIIIIIIIIIIIHIIIIIIIIIIIIIIGHIIIIIIIIIIIIIIIIIIIIIIIIIIIIIIIIIIIIIIIIIIHIIIIIGIIIIIIIIIIIIIIIIIIIIIIIIIIIIIIIIJJJJJJJJJJJJJJJJJJJJJJJJJJJJJJJJJJJJJJJJJJJJJJJJJJJJJJJJJJJJJJJJJJHHHHHHHHHIIIIIIIIHHHHGHEIIGIHHHIGIIIIIHIHIHHHGHIIIIIIIIIIHHGIIHHHEGFHHHG@HIHIIIHHHDECEHIHIHHHC@@CIHHF@HEHHEHHCHFHIHIHHFIIHIHHGHIHHIIIHIII
@HWI-D00477:958:H2H7GBCX3:1:1109:19067:63326 1:N:0:CCTAGGTCCTAGGT
AAACTCTTCGCAATTGGGTAAAAGATGCCTCTTCTTTGCATTTATTACGATTCTTTCTTCGCGAGTATTGTAATTGGAATAGTCTTATTACTCCAAAGAAAGCCAGTTCTTCTTTTTCAAAAAGGAATCAAAGATTATTCTTCTTCTTATATAATTCTCATGTATGTGAATACGAATCTATTTTCGTCTTTCTACGTAACCAATCTTCTCATTTACGATCAACATCTTCTGGAGCTCTTCTTGAACGAATATATTTCTATGGAAAAATAGAACGTCTTGTAGACGTCTTTGTTAAGGATTTTCAGACCAATCTATGCTTGTTCAAGGATCCTTTCATG
+
IIIIIIIIIIIIIIIIIIIIIIIIIIIIIIIIIIIIIIIIIIIIIIIIIIIIHHIIIIIIIIIHIIIIIIIIIIIIHIIIHIIIIIIIIIIIIIIIIIIIIIIIIIIIHIIIIIIIIIIIIIIIHIIIIIIIIIIJJJJJJJJJJJJJJJJJJJJJJJJJJJJJJJJJJJJJJJJJJJJJJJJJJJJJJJJJJJJJJJJJJIIIIIIIIIIIIIIIIIIIIIIIIIIIIIIIIIIIIIIIIIIHHIIIIIIIIIIIIIIIIIIIIIIIIHIIIIIIIIIIIIHGIIIIIIIIIIIIIIIIIIIIIIIIIIIIIIIIIIIIIIIIIIIIIIIIIIIIII
@HWI-D00477:958:H2H7GBCX3:1:1109:10650:64184 1:N:0:CCTAGGTCCTAGGT
AAACTCTTCGCAATTGGGTAAAAGATGCCTCTTCTTTGCATTTATTACGATTCTTTCTTCGCGAGTATTGTAATTGGAATAGTCTTATTACTCCAAAGAAAGCCAGTTCTTCTTTTTCAAAAAGGAATCAAAGATTATTCTTCTTCTTATATAATTCTCATGTATGTGAATACGAATCTATTTTCGTCTTTCTACGTAACCAATCTTCTCATTTACGCTC
+
JJJJJJJJJJJJJJJJJJJJJJJJJJJJJJJJJJJJJJJJJJJJJJJJJJJJJJJJJJJJJJJJJJJJJJJJJJJJJJJJJJJJJJJJJJJJJJJJJJJJJJJJJJJJJJJJJJJJJJJJJJJJJJJJJJJJJJJJJJJJJJJJJJJJJJJJJJJJJJJJJJJJJJJJJJJJJJJJJJJJJJJJJJJJJJJJJJJJJJJJJIIIIIIHHIIIIIIDDDDD
@HWI-D00477:958:H2H7GBCX3:1:1109:4936:74510 1:N:0:CCTAGGTCCTAGGT
AAACTCTTCGCAATTGGGTAAAAGATGCCTCTTCTTTGCATTTATTACGATTCTTTCTTCGCGAGTATTGTAATTGGAATAGTCTTATTACTCCAAAGAAAGCCAGTTCTTCTTTTTCAAAAAGGAATCAAAGATTATTCTTCTTCTTATACAATTCTCATGTATGTGAATACGAATCTATTTTCGTCTTTCTACGTAACCAATCTTCTCATTTACGATCAACATCTTCTGGAGCTCTTCTTGAACGAATATATTTCTATGGAAAAATAGAACGTCTTGTAGACGTCTTTGTTAAGGATTTTCAGACCAATCTATGCTTGTTCAAGGATCCTTTCATG
+
IIIIIIIIIIIIIIIIIHHIIIIIHHHIIHIIIIIIIIIIIIIIIIIIHHIIHIIIIIHIIIIIIIIIIHIIHIIHHGHIHIIIIIIIIHIIIIIIHIEIGIIIIIIHIIIIIIIIIHHHIIIIIIIIIIIIIIHJJJJJJJJJJJJJJJJJJJJJJJJJJJJJJJJJJJJJJJJJJJJJJJJJJJJJJJJJJJJJJJJJJIIHIIIIIIIIIIHIIIIIIIIHIHIHIHHEHGIIIIIIIIHIIIGIIIIIIIIHHIIIHEIIIHIIHIHHHHIIIIIHHEGEHHHIIIIIIHIIHIHIIIIIHIIIIIIIIIHIHIIIIHIIIIIIIIIIIHHIHI
@HWI-D00477:958:H2H7GBCX3:1:1109:16533:83117 1:N:0:CCTAGGTCCTAGGT
AAACTCTTCGCAATTGGGTAAAAGATGCCTCTTCTTTGCATTTATTACGATTCTTTCTTCGCGAGTATTGTAATTGGAATAGTCTTATTACTCCAAAGAAAGCCAGTTCTTCTTTTTCAAAAAGGAATCAAAGATTATTCTTCTTCTTATATAATTCTCATGTATGTGAATACGAATCTATTTTCGTCTTTCTACGTAACCAATCTTCTCATTTACGATCAACATCTTCTGGAGCTCTTCTTGAACGAATATATTTCTATGGAAAAATAGAACGTCTTGTAGACGTCTTTGTTAAGGATTTTCAGACCAATCTATGCTTGTTCAAGGATCCTTTCATG
+
HHIIHCHHHHIECHH?FEHH@CCCG?FGHHIIIHIIIHCHEEHHIIH@@CGEFHHHIIHHHIIDCHHHG?FHIHHIG1CFFEGCCHHHHEHHI@C1GCC@F@@DFHIIIIIIIIHEHHEHFGHIIHJJJJJJJJJJJJJJJJJJJJJJJJJJJJJJJJJJJJJJJJJJJJJJJJJJJJJJJJJJJJJJJJJJJJJJJJJJJIHFHHEHHHHHIGIIIHCHIIIIHHHIIIHHFHCEHHEIHIHIIGIIIIIIHIGHHHH?HHIIHIHEHIIIIHCIIIIHHHHHHFHIIHIIIIIGIIIIHHIIIIIHHF?IIIIIHGEHHEHHHHHHGFIHHHHHHG
@HWI-D00477:958:H2H7GBCX3:1:1109:6108:90339 1:N:0:CCTAGGTCCTAGGT
AAACTCTTCGCAATTGGGTAAAAGATGCCTCTTCTTTGCATTTATTACGATTCTTTCTTCGCGAGTATTGTAATTGGAATAGTCTTATTACTCCAAAGAAAGCCAGTTCTTCTTTTTCAAAAAGGAATCAAAGATTATTCTTCTTCTTATATAATTCTCATGTATGTGAATACGAATCTATTTTCGTCTTTCTACGTAACCAATCTTCTCATTTACGATCAACATCTTCTGGAGCTCTTCTTGAACGAATATATTTCTATGGAAAAATAGAACGTCTTGTAGACGTCTTTGTTAAGGATTTTCAGACCAATCTATGCTTGTTCAAGGATCCTTTCATG
+
IIIIIIIIIIHIIIIIGHHIIIIIIIHIHHGIIIIIIIIIHIIIIIIIIIIIHHHIIIIIIGIHIHIIIIIIIIIHHHIHIIIIIIIIIIIIIIIIGIIIIIIHIIIHIIIIIIIIIIIIIIIIIIIIIIIIIIIJJJJJJJJJJJJJJJJJJJJJJJJJJJJJJJJJJJJJJJJJJJJJJJJJJJJJJJJJJJJJJJJJJIIIIIHIIIIIIIHIHIIIIIIIIIIHIIIHIIIIIIIIIIGIHIIIIHIIIHIIIHIIIIIIIIIIIIIIIIIIIIIIIGHEIIIIIIIIIIIHIIIIIIIIIIIHHHHIIIHIHIIIIIIIIIIHEHHIIHIIII
@HWI-D00477:958:H2H7GBCX3:1:1110:11538:2913 1:N:0:CCTAGGTCCTAGGT
AAACTCTTCGCAATTGGGTAAAAGATGCCTCTTCTTTGCATTTATTACGATTCTTTCTTCGCGAGTATTGTAATTGGAATAGTCTTATTACTCCAAAGAAAGCCAGTTCTTCTTTTTCTCCGTAACCAATCTGCTCATTTACGATCAACATCTTCTAGCGCCTTTCTTGAGAGAACACATTTTTTTGGAAAAATAGAACATTT
+
JJJJJJJJJJJJJJJJJJJJJJJJJJJJJJJJJJJJJJJJJJJJJJJJJJJJJJJJJJJJJJJJJJJJJJJJJJJJJJJJJJJJJJJJJJJJJJJJJJJJJJJJJJJJJJJJJJJJJJJJJJJJJJJJJJJJJJJJJJJJJJJJJJJJJJJJJJJJJJJJJJJJJJJJJJJJJJJJJJJJJJJJJJJJJJJJJJJJJJJJJDD
@HWI-D00477:958:H2H7GBCX3:1:1110:6986:3240 1:N:0:CCTAGGTCCTAGGT
AAACTCTTCGCAATTGGGTAAAAGATGCCTCTTCTTTGCATTTATTACGATTCTTTCTTCGCGAGTATTGTAATTGGAATAGTCTTATTACTCCAAAGAAAGCCAGTTCTTCTTTTTCAAAAAGGAATCAAAGATTATTCTTCTTCTTATATAATTCTCATGTATGTGAATACGAATCTATTTTCGTCTTTCTACGTAACCAATCTTCTCATTTACGATCAACATCTTCTGGAGCTCTTCTTGAACGAATATATTTCTATGGAAAAATAGAACGTCTTGTAGACGTCTTTGTTAAGGATTTTCAGACCAATCTATGCTTGTTCAAGGATCCTTTCATG
+
IIHHHHIIII=GHHIIHGEFHHHHFHIIIFHIIH?HIIGHHHHFHIIIIIIIFHEHHIHCHHIIHIIIIIIIIIHHIIGHEEHIIIIIIHHIIGIIII?GIHFHHHHIHIIIIIIIHIIHGHIIIIIIEFHIIGHJJJJJJJJJJJJJJJJJJJJJJJJJJJJJJJJJJJJJJFJJJJJJJJJJJJJJJJJJJJJJJJJJJHHHCFCIGHHHGHIIHHEEEGC?1ED<C@HEECHEHIIHEHHHHFGHHEHCHHHEHFHHC@EECHHGHHGHIIHHHHIIHHEDHIHEFEGD1HHEGIIHHCC<D<1@GD1CHEFC@FECC<F?HEGIHEHGHGECGE
@HWI-D00477:958:H2H7GBCX3:1:1110:5090:12370 1:N:0:CCTAGGTCCTAGGT
AAACTCTTCGCAATTGGGTAAAAGATGCCTCTTCTTTGCATTTATTACGATTCTTTCTTCGCGAGTATTGTAATTGGAATAGTCTTATTACTCCAAAGAAAGCCAGTTCTTCTTTTTCAAAAAGGAATCAAAGATTATTCTTCTTCTTATATAATTCTCATGTATGTGAATACGAATCTATTTTCGTCTTTCTACGTAACCAATCTTCTCATTTACGATCAACATCTTCTGGAGCTCTTCTTGAACGAATATATTTCTATGGAAAAATAGAACGTCTTGTAGACGTCTTTGTTAAGGATTTTCAGACCATCCTCTGGGTTTTCAAGGACCTTTTCATA
+
IIIIIIIIIIIIIIIIIIIIIIIIIIIIIIIIIIIIIIIIIIIIIIIIIIIIHHIIIIIIIIIIIIIIIIIIIIIIIIIIIIIIIIIIIIIIIIIIIIIIIIIIIIIIIIIIIIIIIIIIIIIIIIIIIIIIIHIJJJJJJJJJJJJJJJJJJJJJJJJJJJJJJJJJJJJJJJJJJJJJJJJJJJJJJJJJJJJJJJJJJIIGIIHIIIIIIIHHIIIIIIIIHIIIIGIIIHIIIIIIIIIIIIIIIIIIIIIIIIIIIIIIIIIIIIIIIIIIIIIIIIHGIIIIIIIIHHIHIIIIIIIIIIIIIIIIIIIIIIIIIIIIIIIIIIIIIIIIIF
@HWI-D00477:958:H2H7GBCX3:1:1110:5309:13704 1:N:0:CCTAGGTCCTAGGT
AAACTCTTCGCAATTGGGTAAAAGATGCCTCTTCTTTGCATTTATTACGATTCTTTCTTCGCGAGTATTGTAATTGGAATAGTCTTATTACTCCAAAGAAAGCCAGTTCTTCTTTTTCAAAAAGGAATCACAGATTATTCTTCTTCTTATATAATTCTCATGTATGTGAATACGAATCTATTTTCGTCTTTCTACGTAACCAATCTTCTCATTTACGATCAACATCTTCTGGAGCTCTTCTTGAACGAATATATTTCCATGGAAAAATAGAACGTCTTGTAGACGTCTTTGTTAAGGATTTTCAGACCAATCTATGCTTGTTCAAGGATCCTTTCATG
+
HHIIIIIIIIIIIIIIEHHHH1FHHIIIIIIGIIEEEHEHIIEHHIIIHIIIHEHHHEHIIGHHHHHHHHIIEHIIEEHIIIHIIIIIHIHEHIIHIIHHGCHHHHEHHHIIGIIHEEFHIIIHDCHHII0DHHHJJJJJJJJJJJJJJJJJJJJJJJJJJJJJJJJJJJJJJJFJJJJJJJJJJJJJJJJJJJJJJJJJJHHHH@?C1@HHFIIHHHCCGFIHGHFIHGHIHGHHF1CHHEC?CEFIIGHFG@@F<1HIHIIHHHEHHHIHHEHFH@IHHHGGIIHHCHHEFEFD1?E?G1HHHCGF1F@ECHGEEH@C@1IHIHG??HHEFHIHHH
@HWI-D00477:958:H2H7GBCX3:1:1110:13168:37208 1:N:0:CCTAGGTCCTAGGT
AAACTCTTCGCAATTGGGTAAAAGATGCCTCTTCTTTGCATTTATTACGATTCTTTCTTCGCGAGTATTGTAATTGGAATAGTCTTATTACTCCAAAGAAAGCCAGTTCTTCTTTTTCAAAAAGGAATCAAAGATTATTCTTCTTCTTATATAATTCTCATGTATGTGAATACGAATCTATTTTCGTCTTTCTACGTAACCAATCTTCTCATTTACGATCAACATCTTCTGGAGCTCTTCTTGAACGAATATATTTCTATGGAAAAATAGAACGTCTTGTAGACGTCTTTGTTAAGGATTTTCAGACCAATCTATGCTTGTTCAAGGATCCTTTCATG
+
GHHIIIEFH@EHI<FCHIIFHHHCHI?CHE?@CHE1@F?@CEH1CC@GEHHEDECEHIIH1=CHCCEGEECF@FG?11<CFEHC@<G1CGEHIE@EH1GGH@1<CH<FHECCFC<C@<FHIEH@0<<?CGECFGHJJJJJJJJJJJJJJJJJJJJJJJJJJJJJJJJJJJJJJJJJJJJJJJJJJFJJJJJJJJJJJJJJJEHHGC?@IIHIIHGHEHEHFDEIHGCF?HEIIIIIHIIIHHHEEIIIIIIHEGHEHIIIIIIHIIIIIIIHGHEFIIIIIIHEIGIHHIHIIIHGIIIIHHECFFH@@H@HCHGIHG1HHHEIHHEHHHHEHE@F?I
@HWI-D00477:958:H2H7GBCX3:1:1110:4896:43626 1:N:0:CCTAGGTCCTAGGT
AAACTCTTCGCAATTGGGTAAAAGATGCCTCTTCTTTGCATTTATTACGATTCTTTCTTCGCGAGTATTGTAATTGGAATAGTCTTATTACTCCAAAGAAAGCCAGTTCTTCTTTTTCAAAAAGGAATCAAAGATTATTCTTCTTCTTATATAATTCTCATGTATGTGAATACGAATCTATTTTCGCCTTTCTACGTAACCAATCTTCTCATTTACGATCAACATCTTCTGGAGCTCTTCTTGAACGAATATATTTCTATGGAAAAATAGAACGTCTTGTAGACGTCTTTGTTAAGGATTTTCAGACCAATCTATGCTTGTTCAAGGATCCTTTCATG
+
HHIIIIIHHIIHIIHEIHIHIHIHIIIIHIIIHIHIHEHHHHCHHHHHIIGHHHHIIIIIHIIHIHHHHIIIIIHHHEFGHIIIIIIIIIIFHHHIHHIHEGHHIHHICGHIIHIIIIIIIIEHFIIIHIIIHCGJJJJJJJJJJJJJJJJJJJJJJJJJJJJJJJJJJJJJJJJJJJJJJJJJJJJJJJJJJJJJJJJJJHHHFHHGIHFHHHEHHFHFIIHIHHIGGHFEHIIHHIIHIIIIHHHIIHGHIHIIIIHHGHIIIIIHHHEHHIIIIHHHIHGEHIHIIIIIIHIGIIIIIHHIIHIIHHCCHGHGHIIHIIIIIIIIIIIHHEHEHC
@HWI-D00477:958:H2H7GBCX3:1:1110:13356:60455 1:N:0:CCTAGGTCCTAGGT
AAACCCTTCGCTATTGGGTGAAAGACGCCTCTTCTTTGCATTTATTACGACTCTTTCTTCACGAGTATTATAATTGGAATAGTCTTATTACTTCAAATAATTTTTTTTTTTCAAAAAGTAATCCACGATTATTCTTACTCCTATATAATTCTCATGTATGTGAATACGAATTCATCTTACTTTTTCTTCGTAATCAATCTTCTCATTTACAATTTACCTCTTCTGTGATCTTTTTTGAGCGAATACATTTCTATGAAAAAATAAAACATCCTGTAGAAGAAGTCTTTGCTAATGATTTTCCGGCCTCCATCTTATGGTTCTTCAAGGATCCTTTTATT
+
@GHIEHHHHHGEHGIEGIIIHIGHHHGHHIIIIHHFHHIHEGHIICHIIHHGHEHHIIGCHIH0EGHHIIHHGFHHHIHIH@HH@HHHIHHHC@CEHIHHIEHCEHHIDDD0CCHEH0D@0C000F@/<FE0@.J?@EFJHE=JJJJBJJJH1GH1JJJJJ9JJJ91@JJJJJJJJJJJJJJJDJF:JHJJJJJJJJHJJJDCC</</D/<//@F<D/C//@CD00<000CHHED<<001<EG@D1HEG@HHEEHIIIHIHEHED<1C<HFHHHHECC@HHG<EF1<11C1C?FHEFC/DHG=@C1HEG1@CGC?EHHEEF<<1H@C1<=C<1C<1<1
@HWI-D00477:958:H2H7GBCX3:1:1110:16659:82449 1:N:0:CCTAGGTCCTAGGT
AAACTCTTCGCAATTGGGTAAAAGATGCCTCTTCTTTGCATTTATTACGATTCTTTCTTCGCGAGTATTGTAATTGGAATAGTCTTATTACTCCAAAGAAAGCCAGTTCTTCTTTTTCAAAAAGGAATCAAAGATTATTCTTCTTCTTATATAATTCTCATGTATGTGAATACGAATCTATTTTCGTCTTTCTACGTAACCAATCTTCTCATTTACGATCAACATCTTCTGGAGCTCTTCTTGAACGAATATATTTCTATGGAAAAATAGAACGTCTTGTAGACGTCTTTGTTAAGGATCTTCAGACCAATCTATGCTTGTTCAAGGATCCTTTCATG
+
IIIIIIIIIIIIIIIIIIIIIIIIIIIIIIIIIIIIIIIIIIIIIIIIIIIIHIIIIIIIIIIIIIIHIIIIIIIIIHIIIIIIIIIIIIIIIIIIIIIIIIIIIIIIIIIIIIIIIIIIIIIIIIIIIIIHIIIJJJJJJJJJJJJJJJJJJJJJJJJJJJJJJJJJJJJJJJJJJJJJJJJJJJJJJJJJJJJJJJJJJIIIIIGIIIIIIIIIIIIIIIIIIIIHIIHIIIIGIHIIIIIIHIIIIIIIIIIIIIIIIIIIIIIIIIIIIIIIIIIIIIHGIHHIIIIIIIIIIIIIIIIIIIIIIIIIIIIIIIIIIIIIIIIIIIIIIIHIII
@HWI-D00477:958:H2H7GBCX3:1:1110:12477:93354 1:N:0:CCTAGGTCCTAGGT
AAACTCTTCGCAATTGGGTAAAAGATGCCTCTTCTTTGCATTTATTACGATTCTTTCTTCGCGAGTATTGTAATTGGAATAGTCTTATTACTCCAAAGAAAGCCAGTTCTTCTTTTTCAAAAAGGAATCAAAGATTATTCTTCTTCTTATATAATTCTCATGTATGTGAATACGAATCTATTTTCGTCTTTCTACGTAACCAATCTTCTCATTTACGATCAACATCTTCTGGAGCTCTTCTTGAACGAATATATTTCTATGGAAAAATAGAACGTCTTGTAGACGTCTTTGTTAAGGATTTTCAGACCAATCTATGCTTGTTCAAGGATCCTTTCATG
+
EHEEEH@HHFH@HIE<CFHHHHI@HHEEHHHGEGHEHHHGHHIHHEHFGEHEDFECFEEFEE?CDHHHEEGHEHHC<GHHHEHIIHHIIIIIHEEHHHHHIHGIIHEHIHIHHIIIIHGCEHE@GHEGHIHHHHFJJJJJJJJJJJJJJJJJJJJJJJJJJJJJJJJJJJJJJJJJJJJJJJJJJJJJJJJJJJJJJJJEJCCHHG?GCEG<CF<@@G1C@HC?IHEG<1<<1EHCC@@HCFHFG1<CCFHH@EHHHHIHEGHIHD<C@CEHIHIIH@FCCC<<FC<F<<<C@CCCG<F@F1GCFEHF<<1HHHGGC1<1IIHHIHEHD1@@HEF<<1
@HWI-D00477:958:H2H7GBCX3:1:1111:20296:8821 1:N:0:CCTAGGTCCTAGGT
AAACTCTTCGCAATTGGGTAAAAGATGCCTCTTCTTTGCATTTATTACGATTCTTTCTTCGCGAGTATTGTAATTGGAATAGTCTTATTACTCCAAAGAAAGCCAGTTCTTCTTTTTCAAAAAGGAATCAAAGATTATTCTTCTTCTTATATAATTCTCATGTATGTGAATACGAATCTATTTTCGTCTTTCTACGTAACCAATCTTCTCATTTACGATCAACATCTTCTGGAGCTCTTCTTGAACGAATATATTTCTATGGAAAAATAGAACGTCTTGTAGACGTCTTTGTTGAGGATTTTCAGACCAATCTATGCTTGTTCAAGGATCCTTTCATG
+
IIIIIIIIIIIIIIIIIIIIIIIIIIIIIIIIIIIIIIIIIIIIIIIIIIIIHHIIIIIIIIIIIIIIIIIIIIIIHIIHIIIIIIIIIIIIIIIIIIIIIIHIIIIIIIIIIIIIIIIIIIIIGIIIHIIIIIIJJJJJJJJJJJJJJJJJJJJJJJJJJJJJJJJJJJJJJJJJJJJJJJJJJJJJJJJJJJJJJJJJJIIIIIGIIIIIIIHIIIIIIHIIIIIIIIIIIIIIIIIIIIIIIIHIIIIIIIIIIIIIIIIIIIIIIIIIIIHIIIIIIIIHIIIIIIIIIIIIIIIIIIIIIIIIIIIIIIIIIIIIIIIIIIIIIIIIIIIIII
@HWI-D00477:958:H2H7GBCX3:1:1111:1774:10021 1:N:0:CCTAGGTCCTAGGT
AAACTCTTCGCAATTGGGTAAAAGATGCCTCTTCTTTGCATTTATTACGATTCTTTCTTCGCGAGTATTGTAATTGGAATAGTCTTATTACTCCAAAGAAAGCCAGTTCTTCTTTTTCAAAAAGGAATCAAAGATTATTCTTCTTCTTATATAATTCTCATGTATGTGAATACGAATCTATTTTCGTCTTTCTACGTAACCAATCTTCTCATTTACGATCAACATCTTCTGGAGCTCTTCTTGAACGAATATATTTCTATGGAAAAATAGAACGTCTTGTAGACGTCTTTGTTAAGGATTTTCAGACCAATCTATGCTTGTTCAAGGATCCTTTCATG
+
IIIIIIIIIIIIIIIIIIIIIIIIIIIIIIIIIIIIIIIIIIIIIIIIHIIIHHIIIIIIIIIIIIIIIIIIIIIIHIIIIIIIIIIIIIIIIIIIIIIIIIHIIIIHIIIIIIIIIIHHIHIIIIIIIIHIHIIJJJJJJJJJJJJJJJJJJJJJJJJJJJJJJJJJJJJJJJJJJJJJJJJJJJJJJJJJJJJJJJJJJIIIHIIIHHHIIIHIIHIIIHGHIIGIIIIIIHGIIIHFIHHIIIHIIIIIIIIHHIIIIIIIIIIIIIIIIIIHHIIIIHHGHHIIHIIIIIIHIIIIIIIIIIIIHHCIIIIIIIIIIIIIIIIIIIIIIIIIII
@HWI-D00477:958:H2H7GBCX3:1:1111:10494:60949 1:N:0:CCTAGGTCCTAGGT
AAACTCTTCGCAATTGGGTAAAAGATGCCTCTTCTTTGCATTTATTACGATTCTTTCTTCGCGAGTATTGTAATTGGAATAGTCTTATTACTCCAAAGAAAGCCAGTTCTTCTTTTTCAAAAAGGAATCAAAGATTATTCTTCTTCTTATATAATTCTCATGTATGTGAATACGAATCTATTTTCGTCTTTCTACGTAACCAATCTTCTCATTTACGATCAACATCTTCTGGAGCTCTTCTTGAACGAATATATTTCTATGGAAAAATAGAACGTCTTGTAGACGTCTTTGTTAAGGATTTTCAGACCAGTCTATGCTTGTTCAAGGATCCTTTCATC
+
IIIIIIIIIIIIIIIIIIIIIIIIIIIIIIIIIIIIIIIIIIIIIIIIIIIIHHIIHIIIIIIIIHHIIIIIIIIHIIIIIIIIIIIIIIIIIIIIIIHIIIIIIIIIIIIIIIIIIIIIIHHIIIIIIIIIIIIJJJJJJJJJJJJJJJJJJJJJJJJJJJJJJJJJJJJJJJJJJJJJJJJJJJJJJJJJJJJJJJJJJIIIIIIIHHHF1IHHIIIIIIIIIHIGIIIIIIIIIHIIIIIIIIIIIIIIIIIIIIIIIIIIIIIIIIIIIIIIIIIIIIIHIIHIIIIIIIIIIIIIIIIIIIIIIIIIIIIIIIIIIIIIIIIIIIIIIIIIII
@HWI-D00477:958:H2H7GBCX3:1:1111:13882:67482 1:N:0:CCTAGGTCCTAGGT
AAACTCTTCGCAATTGGGTAAAAGATGCCTCTTCTTTGCATTTATTACGATTCTTTCTTCGCGAGTATTGTAATTGGAATAGTCTTATTACTCCAAAGAAAGCCAGTTCTTCTTTTTCAAAAAGGAATCAAAGATTATTCTTCTTCTTATATAATTCTCATGTATGTGAATACGAATCTATTTTCGTCTTTCTACGTAACCAATCTTCTCATTTACGATCAACATCTTCTGGAGCTCTTCTTGAACGAATATATTTCTATGGAAAAATAGAACGTCTTGTAGACGTCTTTGTTAAGGATTTTCCGGCCGCCATCTTATGGTTCTTCAAGGATCCTTTTATG
+
IIIIIIIIIIIIIIIIIIIIIIIIHIIHIIIIHIIHIIIHIGHHIIIIIIIIGHIIIIIIIIHHIIIHIIIIIIIIIHHIIHIIIIIIIIIIIHIIIIIHIIIIIIIIIIIJJJJJJJJJJJJJJJJJJJJJJJJJJJJJJJJJJJJJJJJJJJJJJJJJJJJJJJJJJJJJJJJJJJJJJJJJJJJJJJJJJJJJJJJJJIHIIIIIIIIIIIIIIIIIIIIIHIIIIIIIIIIIIIIIIIIIIIIIIHIIIIIIIHHGIIIIIIIHIIIIIIIIIIIIIGIIIIIHIIIIIHHIIIIIIIIIIIIIIIIIIIIIIIHIIIIIIIIIHIFHGIIIIIIII
@HWI-D00477:958:H2H7GBCX3:1:1111:11578:82684 1:N:0:CCTAGGTCCTAGGT
GAACTCTTCGCAATTGGGTAAAAGATGCCTCTTCTTTGCATTTATTACGATTCTTTCTTCGCGAGTATTGTAATTGGAATAGTCTTATTACTCCAAAGAAAGCCAGTTCTTCTTTTTCAAAAAGGAATCAAAGATTATTCTTCTTCTTATATAATTCTCATGTATGTGAATACGAATCTATTTTCGTCTTTCTACGTAACCAATCTTCTCATTTACGATCAACATCTTCTGGAGCTCTTCTTGAACGAATATATTTCTATGGAAAAATAGAACGTCTTGTAGACGTCTTTGTTAAGGATTTTCAGACCAATCTATGCTTGTTCAAGGATCCTTTCATG
+
IIIIIIIIGHHIHIHEHIIIIGHIHHHIIIIIIIIIIIIIHIIHIIIIIIIIEHIHHIIHIHHIGHIHIHHIIIIHHIIIIHIIIIIIIHIHIIIHHHHHHEHIGHIHEFHHIIIIIIIFHHGIGIGHHIIIHHHJJJJJJJJJJJJJJJJJJJJJJJJJJJJJJJJJJJJJJJJJJJJJJJJJJJJJJJJJJJJJJJJJJHFHHH?C@FD1<CHHHHHEEEHHFEHHFHHHH@E@<G1EEHHHHH?EHCIIIIHFCHHHC?FHHHHHHH@EGCHIHHGCD0D0H1CHFEHEHCG@IHHHHHCGEG@?@G??EHGCIHFHHE1EIHCHH@?HEHEHEH
@HWI-D00477:958:H2H7GBCX3:1:1111:5602:93362 1:N:0:CCTAGGTCCTAGGT
AAACTCTTCGCAATTGGGTAAAAGATGCCTCTTCTTTGCATTTATTACGATTCTTTCTTCGCGAGTATTGTAATTGGAATAGTCTTATTACTCCAAAGAAAGCCAGTTCTTCTTTTTCAAAAAGGAATCAAAGATTATTCTTCTTCTTATATAATTCTCATGTATGTGAATACGAATCTATTTTCGTCTTTCTACGTAACCAATCTTCTCATTTACGATCAACATCTTCTGGAGCTCTTCTTGAACGAATATATTTCTATGGAAAAATAGAACGTCTTGTAGACGTCTTTGTTAAGGATTTTCAGACCAATCTATGCTTGTTCAAGGATCCTTTCATG
+
IIIIIIIIIIIIIIIIIIIIIIIIIIIIIIIIIIIIIIIIIIIIIIIIIIIIHHIIIIIIIIIIIIIIIIIIIIIIIIIIIIIIIIIIIIIIIIIIIIIIIIGIIIIIIIIIIIIIIIIIIIIIIIIIIIIIIIIJJJJJJJJJJJJJJJJJJJJJJJJJJJJJJJJJJJJJJJJJJJJJJJJJJJJJJJJJJJJJJJJJJIIIIIHIIIIIHIGIIIIIIIIIIHIIIIIIIGIHIIIIIIIIIIIIIIIIIIIHIIIIIIIIIIIIIIIIIIIIIIIIIIHGIIIIIIIIIIIIIIIIIGIIIIIIIHHIIIIIIIIIIIIIIIIIIIIIIIIIII
@HWI-D00477:958:H2H7GBCX3:1:1112:19451:27531 1:N:0:CCTAGGTCCTAGGT
AAACTCTTCGCAATTGGGTAAAAGATGCCTCTTCTTTGCATTTATTACGATTCTTTCTTCGCGAGTATTGTAATTGGAATAGTCTTATTACTCCAAAGAAAGCCAGTTCTTCTTTTTCAAAAAGGAATCAAAGATTATTCTTCTTCTTATATAATTCTCATGTATGTGAATACGAATCTATTTTCGTCTTTCTACGTAACCAATCTTCTCATTTACGATCAACATCTTCTGGAGCTCTTCTTGAACGAATATATTTCTATGGAAAAATAGAACGTCTTGTAGACGTCTTTGTTAAGGATTTTCAGACCAATCTATGCTTGTTCAAGGATCCTTTCATG
+
IIIIIIIIIIIIIIIIIIIIIIIIIIIIIIIIIIIIIIIIIIIIIIIIIIIIHIIIIIIIIIIIIIIIIIIIIIIIIIIIIIIIIIIIIIIIIIIIIIIIIIIIIIIIIIIIIIIIIIIIIIIIIIIIIIIIIIIJJJJJJJJJJJJJJJJJJJJJJJJJJJJJJJJJJJJJJJJJJJJJJJJJJJJJJJJJJJJJJJJJJIIHIIIIHIHIIIIIIIIIIIIIIIIIIIIIIIIIIIIIIIIIIIIIIIIIIIIIIIIIIIIIIIIIIIIIIIIIIIIIIIHGIIIIIIIIIIIIIIIIIIIIIIIIIIIIIIIIIIIIIIIIIIIIIIIIIIIIII
@HWI-D00477:958:H2H7GBCX3:1:1112:10832:30088 1:N:0:CCTAGGTCCTAGGT
AAACTCTTCGCAATTGGGTAAAAGATGCCTCTTCTTTGCATTTATTACGATTCTTTCTTCGCGAGTATTGTAATTGGAATAGTCTTATTACTCCAAAGAAAGCCAGTTCTTCTTTTTCAAAAAGGAATCAAAGATTATTCTTCTTCTTATATAATTCTCATGTATGTGAATACGAATCTATTTTCGTCTTTCTACGTAACCAATCTTCTCATTTACGATCAACATCTTCTAGCGCCTTTCTTGAGAGAACACATTTTTTTGGAAAAATAGAACATTTTTTGGTAGTTTTTCGTAATGATTTTCACACCATCCTCTGGGTTTTCAAGGACTTTTTCATA
+
HIIIIIIHIIIIIIIGHHHIHHIIIIIIIIIIHIIIHHIIHHIIIIIIIIIHHIIIIIIIIIIIIIIIIHIHHHIIHIIIIIIIIIIIIHIIIIIHHIHIIIIIHIIIIHIIIIIIIHHHIIHHICHFHHHHHIIJJJJJJJJJJJJJJJJJJJJJJJJJJJJJJJJJJJJJJJJJJJJJJJJJJJJJJJJJJJJJJJJJJIIIHIIGHG@EHGGCEGHEHHHECHEFCHHHDEHHIHFHHGD11D1HHG@?G?CHHHFC<HCIHHHHHHEHEHGIHEHEHHGDIHHIIHHHHHHIHHHHEHCGHHGC1?HGGHHHHHIGIHHEGIIHHEHEIHIHHG
@HWI-D00477:958:H2H7GBCX3:1:1112:19948:35637 1:N:0:CCTAGGTCCTAGGT
AAACTCTTCGCAATTGGGTAAAAGATGCCTCTTCTTTGCATTTATTACGATTCTTTCTTCGCGAGTATTATAATTGGAATAGTCTTATTACTCCAAAGAAAGCCAGTTCTTCTTTTTCAAAAAGGAATCAAAGATTATTCTTCTTCTTATATAATTCTCATGTATGTGAATACGAATCTATTTTCGTCTTTCTACGTAACCAATCTTCTCATTTACGATCAACATCTTCTGGAGCTCTTCTTGAACGAATATATTTCTATGGAAAAATAGAACGTCTTGTAGACGTCTTTGTTAAGGATTTTCAGACCAATCTATGCTTGTTCAAGGATCCTTTCATG
+
IIIIIIIIIIIIIIIIIIIIIIIIIIIIIIIIIIIIIIIIIIIIIIIIIIIIHIIIIIIIIIIIIIIIIIIIIIIHIIIIIIIIIIIIIIIIIIIIIIIIIIIIIIIIIIIIIIIIIIIIIIIIIIIIIIIIIIIJJJJJJJJJJJJJJJJJJJJJJJJJJJJJJJJJJJJJJJJJJJJJJJJJJJJJJJJJJJJJJJJJJIIIIIIIIIHGIIIIIIIHIIIIIIIIIHIIIIIIGIHIIHIIIIIIIIIIIIIIIIIHIIIIIIIIIIIIIIIIIIIIIHHGIIIIIIIIIIIIIIIIIIIIIIIIHIIIIIIIIIIIIIIIIIIIIIIIIIIIII
@HWI-D00477:958:H2H7GBCX3:1:1112:16948:35827 1:N:0:CCTAGGTCCTAGGT
AAACTCTTCGCAATTGGGTAAAAGATGCCTCTTCTTTGCATTTATTACGATTCTTTCTTCGCGAGTATTGTAATTGGAATAGTCTTATTACTCCAAAGAAAGCCAGTTCTTCTTTTTCAAAAAGGAATCAAAGATTATTCTTCTTCTTATATAATTCTCATGTATGTGAATACGAATCTATTTTCGTCTTTCTACGTAACCAATCTTCTCATTTACGATCAACATCTTCTGGAGCTCTTCTTGAACGAATATATTTCTATGGAAAAATAGAACGTCTTGTAGACGTCTTTGTTAAGGATTTTCAGACCAATCTATGCTTGTTCAAGGATCCTTTCATG
+
IIIIIIIIIIIIIIIIIIIIIIIIIIIIIIIIIIIIIIIIIIIIIIIIIIIIIIIIIIIIIIIIIIIIIIIIIIIIIHIHHIIIIIHIIIIIIIIIIIIIIIIIIIIIIIIIIIIIIIIIIIIIIIIIIHHIIIIJJJJJJJJJJJJJJJJJJJJJJJJJJJJJJJJJJJJJJJJJJJJJJJJJJJJJJJJJJJJJJJJJJIIIIIGIHIIIIHHIIIGIIHHIHHIIIHGHFIIIIIHIIIIHHGHIIIIIIIIIIIIIIIIIIIIIIIIIIIIIIIIIHIIHIIIIIIIIIIIIIIIIIIIIIGIIIHIIIIIIIIIIIIIIIIIIIIIIIIIIII
@HWI-D00477:958:H2H7GBCX3:1:1112:7320:53715 1:N:0:CCTAGGTCCTAGGT
AAACTCTTCGCAATTGGGTAAAAGATGCCTCTTCTTTGCATTTATTACGATTCTTTCTCCACGAGTATCCTAATTTGACTAGTCTTATTATTCCAAAGAAAGCCGGTTCTTCTTTTTCAAAACGAAATCAAAGATTATTTTTCTTCCTATATAATTCTCATGTATGTGAATACGAATTCATTTTCGTCTTTCTCCGTAACCAATCTTCTCATTTACGATCAACATCTTCTGGAGCCTTTCTTGAACGAATATATT
+
IHHIIJJJJJJJJJJJJJJJJJJJJJJJJJJJJJJJJJJJJJJJJJJJJJJJJJJJJJJJJJJJJJJJJJJJJJJJJJJJJJJJJJJJJJJJJJJJJJJJJJJJJJJJJJJJJJJJJJJJJJJJJJJJJJJJJJJJJJJJJJJJJJJJJJJJJJJJJJJJJJJJJJJJJJJJJJJJJJJJJJJJJJJJJJJJJJJJJJJJJIHEHEFHHHIIHIIHHIHHFCHHFIHGIIIHHHIIHD@HIEIHHHGFFGDDCDD
@HWI-D00477:958:H2H7GBCX3:1:1112:12239:84304 1:N:0:CCTAGGTCCTAGGT
AAACTCTTCGCAATTGGGTAAAAGATGCCTCTTCTTTGCATTTATTACGATTCTTTCTTCGCGAGTATTGTAATTGGAATAGTCTTATTACTCCAAAGAAAGCCAGTTCTTCTTTTTCAAAAAGGAATCAAAGATTATCCTTCTTCTTATATAATTCTCGTGTATGTGAATACGAATCTATTTTCGTCTTTCTACGTAACCAATCTTCTCATTTACGATCAACATCTTCTGGAGCTCTTCTTGAACGAATATATTTCTATGGAAAAATAGAACGTCTTGTAGACGTCTTTGTTAAGGATTTTCAGACCAATCTATGCTTGTTCAAGGATCCTTTCATG
+
IIIIIIIIIIIIIIIIIIIIIIIIIIIIIIIIIIIIIIIIIIIIIIIIIIIIIHIIIIIIIIIIIIIIIIIIIIIIIIHIIIIIIIIIIIIIIIIIIIIIIIHIIIIIIIIIIIIIIIHIJJJJJJJJJJJJJJJJJJJJJJJJJJJJJJJJJJJJJJJJJJJJJJJJJJJJJJJJJJJJJJJJJJJJJJJJJJJJJJJJJIIIIIIHIIIIIHHIIIHIIIIIIIIIIIIIIIIIIIIIIIIIIIIIIIIIIIIIIIIIIIIIIIIHDIIIIIIIIIIIIIIIIIIIIIIIIIIIIIIIIIIIIIIIIIIIIIIIHIIIIIIIIIIIIIIIIIIIII
@HWI-D00477:958:H2H7GBCX3:1:1113:11672:20229 1:N:0:CCTAGGTCCTAGGT
AAACTCTTCGCAATTGGGTAAAAGATGCCACTTCTTTGCATTTATTACGATTCTTTCTTCGCGAGTATTGTAATTGGAATAGTCTTATTACTCCAAAGAAAGCCAGTTCTTCTTTTTCAAAAAGGAATCAAAGATTATTCTTCTTCTTATATAATTCTCATGTATGTGAATACGAATCTATTTTCGTCTTTCTACGTAACCAATCTTCTCATTTACGATCAACATCTTCTGGAGCTCTTCTTGAACGAATATATTTCTATGGAAAAATAGAACGTCTTGTAGACGTCTTTGTTAAGGATTTTCAGACCAATCTATGCTTGTTCAAGGATCCTTTCATG
+
IIIIIIIIIIIIIIIIIIIIIIIIIIIIIIIIIIIIIIIIIIIIIIIIIIIIHIIIIIIIIIIIIIIIIIIIIIIIIIIIIIIIIIIIIIIIIIIIIIIIIIIIIIIIIIIIIIIIIIIIIIIHIIIIIIIIIIHJJJJJJJJJJJJJJJJJJJJJJJJJJJJJJJJJJJJJJJJJJJJJJJJJJJJJJJJJJJJJJJJJJIIIIIIIIIIHIIIIIIIIIIIIIIIIIIIIIIIIIIIIIIIIIIIIIIIIIIIIHIIIIIIIIIIIIIIIGIIIIIIIIIHHIIHIIIIIIIIIIIIIIIIIIIIIIIIIIIIIIHIIIIIIIIIIIIIIIIIIII
@HWI-D00477:958:H2H7GBCX3:1:1113:9651:25458 1:N:0:CCTAGGTCCTAGGT
AAACTCTTCGCAATTGGGTAAAAGATGCCTCTTCTTTGCATTTATTACGATTCTTTCTTCGCGAGTATTGTAATTGGAATAGTCTTATTACTCCAAAGAAAGCCAGTTCTTCTTTTTCAAAAAGGAATCAAAGATTATTCTTCTTCTTATATAATTCTCATGTATGTGAATACGAATCTATTTTCGTCTTTCTACGTAACCAATCTTCTCATTTACGATCAACATCTTCTGGAGCTCTTCTTGAACGAATATATTTCTATGGAAAAATAGAACGTCTTGTAGACGTCTTTGTTAAGGATTTTCAGGACATCTTAGGGTTGGTCAAGGATCCTTTCATG
+
IIIIIIIIIIIIIIIIIIIIIIIIIIIIIIIIIIIIIIIIIIIIIIIIIIIIHIIIIIIIIIIIIIIIIIIIIIIIIIIIIIIIIIIIIIIIIIIIIIIIIIIIIIIIIIIIIIIIIIIIIIIIGIIIHIIIIIIJJJJJJJJJJJJJJJJJJJJJJJJJJJJJJJJJJJJJJJJJJJJJJJJJJJJJJJJJJJJJJJJJJIIIIIHIIIIIIIIIIIIIIIIIIIIIIIIIHHIIHIIIIIIIIIIIIIIIIIIIIIIIIIIIIIIHHHIIIIIIIIIIIIHHIIIIIIIIIIIIIIIIIIIIIIIIIIIIIIIIIIIIIIIIIIIIIIIIIIIIII
@HWI-D00477:958:H2H7GBCX3:1:1113:9310:30217 1:N:0:CCTAGGTCCTAGGT
AAACTCTTCGCAATTGGGTAAAAGATGCCTCTTCTTTGCATTTATTACGATTCTTTCTTCGCGAGTATTGTAATTGGAATAGTCTTATTACTCCAAAGAAAGCCAGTTCTTCTTTTTCAAAAAGGAATCAAAGATTATTCTTCTTCTTATATAATTCTCATGTATGTGAATACGAATCTATTTTCGTCTTTCTACGTAACCAATCTTCTCATTTACGATCAACATCTTCTGGAGCTCTTCTTGAACGAATATATTTCTATGGAAAAATAGAACGTCTTGTAGACGTCTTTGTTAAGGATTTTCAGACCAATCTATGCTTGTTCAAGGATCCTTTCATG
+
EHIIGHHGHIIHIIIIHIIIIIIIHIIIIIHIGHHHIIEHIIIHHHHHGHHIHFEFHHHHHIHHHHHHIHHHEHHHGCHHHCFHHHHIHIIIICHIIIIFEG@FHHHIHIHIIIEGHFHHHGIFIIHIHHHIHHIJJJJJJJJJJJJJJJJJJJJJJJJJJJJJJJJJJJJJJJJJJJJJJJJJJJJJJJJJJJJJJJJJGEIIIHHEEHHFGGCFHFIHGEIHHGECHEIHHIHEHHEEEHHGHHEEFIHEFHECEHIIIIHIHFIIIIHHGHHEHIIHHIHCHIIIIHIHHHIGHF@HGIIHEEHHHG@FHHE<G<@HHFEHHGHHECEIIHGIH@
@HWI-D00477:958:H2H7GBCX3:1:1113:2744:36346 1:N:0:CCTAGGTCCTAGGT
AAACTCTTCGCAATTGGGTAAAAGATGCCTCTTCTTTGCATTTATTACGATTCTTTCTTCGCGAGTATTGTAATTGGAATAGTCTTATTACTCCAAAGAAAGCCAGTTCTTCTTTTTCAAAAAGGAATCAAAGATTATTCTTCTTCTTATATAATTCTCATGTATGTGAATACGAATCTATTTTCGTCTTTCTACGTAACCAATCTTCTCATTTACGATCAACATCTTCTGGAGCTCTTCTTGAACGAATATATTTCTATGGAAAAATAGAACGTCTTGTAGACGTCTTTGTTAAGGATTTTCAGACCAATCTATGCTTGTTCAAGGATCCTTTCATG
+
IIIIIIIIIIIIIIIIIIIIIIIIIIIIIIIIIIIIIIIIIIIIIIIIIIIIHHIIIIIIIIIIIIIIIIIIIIIIIIIIIIIIIIIIIIIIIIIIIIIIIIIIIIIIIIIIIIIIIIIIIIIIIIIIIIIIIIIJJJJJJJJJJJJJJJJJJJJJJJJJJJJJJJJJJJJJJJJJJJJJJJJJJJJJJJJJJJJJJJJJJIIIIHGIIIIIIIIHIIIIIIIIHIIIIIIIIIIIIIIIIIIIIIIIIIIIIHIHIIIIIHIIIIIIIIIIIIIIIIIIIIIHIIIIIIIIIIIIIIIIIIIIIIIIIIHIIIIIIIIIIIIIIIIIIIIIIIIIII
@HWI-D00477:958:H2H7GBCX3:1:1113:4369:40283 1:N:0:CCTAGGTCCTAGGT
AAACTCTTCGCAATTGGGTAAAAGATGCCTCTTCTTTGCATTTATTACGATTCTTTCTTCGCGAGTATTGTAATTGGAATAGTCTTATTACTCCAAAGAAAGCCAGTTCTTCTTTTTCAAAAAGGAATCAAAGATTATTCTTCTTCTTATATAATTCTCATGTATGTGAATACGAATCTATTTTCGTCTTTCTACGTAACCAATCTTCTCATTTACGATCAACATCTTCTGGAGCTCTTCTTGAACGAATATATTTCTATGGAAAAATAGAACGTCTTGTAGACGTCTTTGTTAAGGATTTTCAGACCAATCTATGCTTGTTCAAGGATCCTTTCATG
+
IIIIIIIIIIIIIIIIIIIIIIIIIIIII1<GHIIIIIIIIIIIIIIIIIIIHHIIIGIIIIIIIIIIIIIIIIIIIHHHHIHIIIIIIIIIIIHIIHIIIHGIIIIIIIIIIIIIIIIIIIIHIHIIIIIHHGHJJJJJJJJJJJJJJJJJJJJJJJJJJJJJJJJJJJJJJJJJJJJJJJJJJJJJJJJJJJJJJJJJJIIIIIIIIHIHIIIIHIIIHHHHGIHIIIIIHHHIIIIIIIIIIIHHIIHGIIIIHIIIIHIIIHIIIIIIIIIIIIIIIIHGIIIIIIIIIIIIIIIIIIHIIIIIIIIHIIHHIIHHHIHIIIIIIIHIIIIHHI
@HWI-D00477:958:H2H7GBCX3:1:1113:9107:52618 1:N:0:CCTAGGTCCTAGGT
AAACTCTTCGCAATTGGGTAAAAGATGCCTCTTCTTTGCATTTATTACGATTCTTTCTTCGCGAGTATTGTAATTGGAATAGTCTTATTACTCCAAAGAAAGCCAGTTCTTCTTTTTCAAAAAGGAATCAAAGATTATTCTTCTTCTTATATAATTCTCATGTATGTGAATACGAATCTATTTTCGTCTTTCTACGTAACCAATCTTCTCATTTACGATCAACATCTTCTGGAGCTCTTCTTGAACGAATATATTTCTATGGAAAAATAGAACGTCTTGTAGACGTCTTTGTTAAGGATTTTCAGACCAATCTATGCTTGTTCAAGGATCCTTTCATG
+
IIIIIIIIIIIIIIIHIIIIIIIIIIIHIIIIIIIIIIIIIIIIIIIIIIIIHIIIIIIIIIIIIIIIIIIIIIIIIIIIIIIIIIIIIIIIIIIIIIIIIIIIIIIIIIIIIIIIIIIIIIIIIIIIIIIIHIIJJJJJJJJJJJJJJJJJJJJJJJJJJJJJJJJJJJJJJJJJJJJJJJJJJJJJJJJJJJJJJJJJJIIIIIIHIIIIIIIIIIIIIIIHHIIIHIIIIIIIIIIIIHIIIIIIIIIIIIIIIIIIIIIIIIIIIIIIIIIIIIIIIIIHIIIIIIIIIIIIIIIIIIIIIIIIIIIIIIIIIIIIIIIIIIIIIIIIIIIIII
@HWI-D00477:958:H2H7GBCX3:1:1113:19774:60053 1:N:0:CCTAGGTCCTAGGT
AAACTCTTCGCAATTGGGTAAAAGATGCCTCTTCTTTGCATTTATTACGATTCTTTCTTCGCGAGTATTGTAATTGGAATAGTCTTATTACTCCAAAGAAAGCCAGTTCTTCTTTTTCAAAAAGGAATCAAAGATTATTCTTCTTCTTATATAATTCTCATGTATGTGAATACGAATCTATTTTCGTCTTTCTACGTAACCAATCTTCTCATTTACGATCAACATCTTCTGGAGCTCTTCTTGAACGAATATATTTCTATGGAAAAATAGAACGTCTTGTAGACGTCTTTGTTAAGGATTTTCAGACCAATCTATGCTTGTTCAAGGATCCTTTCATG
+
IIIIIIIIIIIIIIIIIIIIIIIIIIIIIIIIIIIIIIIIIIIIIIIIIIIIGHIIIIIIIIIIHIIIIIIIIIIIIIIIIIIIIIIIIIIIIIIIIIIIIIIIIIIIIIIIIIIIIIIIIIIIIIIIIIIIIIIJJJJJJJJJJJJJJJJJJJJJJJJJJJJJJJJJJJJJJJJJJJJJJJJJJJJJJJJJJJJJJJJJJIIIIIIIIIIIIIIIHIIIIIIIIIIIIIIIHIIIIIIIIIIIIIIIIIIIIIIIIIIIIIIIIIIIIIIIIIIIIIIIIIHHIIIIIIIIIIIIIIIIIIIIIIIIIIIIIIIIIIIIIIIIIIIIIIIIIIIIII
@HWI-D00477:958:H2H7GBCX3:1:1113:5911:65647 1:N:0:CCTAGGTCCTAGGT
AAACTCTTCGCAATTGGGTAAAAGATGCCTCTTCTTTGCATTTATTACGATTCTTTCTTCGCGAGTATTGTAATTGGAATAGTCTTATTACTCCAAAGAAAGCCAGTTCTTCTTTTTCAAAAAGGAATCAAAGATTATTCTTCTTCTTATATAATTCTCATGTATGTGAATACGAATCTATTTTCGTCTTTCTACGTAACCAATCTTCTCATTTACGATCAACATCTTCTGGAGCTCTTCTTGAACGAATATATTTCTATGGAAAAATAGAACGTCTTGTAGACGTCTTTGTTAAGGATTTTCAGACCAATCTATGCTTGTTCAAGGATCCTTTTATG
+
IIIIIIIIIIIIIIIIIIIIIIIIIIIIIIIIIIIIIIIIIIIIIIIIIIIIHHHIIIIIIIIHIIIHIIIIIIIIIHHHIIIIIIIIIIIIIIIIIIIIIIIIIIIIIIIIIIIIIIIIHIIIIHIIIIHIHIJJJJJJJJJJJJJJJJJJJJJJJJJJJJJJJJJJJJJJJJJJJJJJJJJJJJJJJJJJJJJJJJJJJIIHIIIIIIIIIIIIIIIIIIIIIIIIIIIIIIIIIIIIIIIIHHHIIIIIIIIIIIIIIIIIIIIIIGIIIIIIIIIIIHGIIIIIIIIIIIIGIIIIIIHIIIIIIIIIIIIHIHIIIIIIIIIIIIIIIIIIII
@HWI-D00477:958:H2H7GBCX3:1:1113:3909:87072 1:N:0:CCTAGGTCCTAGGT
AAACTCTTCGCAATTGGGTAAAAGATGCCTCTTCTTTGCATTTATTACGATTCTTTCTTCGCGAGTATTGTAATTGGAATAGTCTTATTACTCCAAAGAAAGCCAGTTCTTCTTTTTCAAAAAGGAATCAAAGATTATTCTTCTTCTTATATAATTCTCATGTATGTGAATACGAATCTATTTTCGTCTTTCTACGTAACCAATCTTCTCATTTACGATCAACATCTTCTGGAGCTCTTCTTGAACGAATATATTTCTATGGAAAAATAGAACGTCTTGTAATAGTCTCTCGTAACGATTTTCAGACCATCCTAT
+
IHIIIIIIIIIIGHIHGIHHIHIHIGIIIGHHIIHHHIHIHEHIHIHIIIEHHHHHIHHHHHIIHJJJJJJJJJJJJJJJJJJJJJJJJJJJJJJJJJJJJJJJJJJJJJJJJJJJJJJJJJJJJJJJJJJJJJJJJJJJJJJJJJJJJJJJJJJJJJJJJJJJJJJJJJJJJJJJJJJJJJJJJJJJJJJJJJJJJJJJJIIIIHFHIHEEF<GFIIIHHHIHFFCGEHEGIIIGHIIIIGHFHFHFHFEEHHHHIIHHECHEHHHHIHFHIHHHHIHHIIHIGIHHCIHHHHFIHHIHHH?HHEHHG1ADD?D
@HWI-D00477:958:H2H7GBCX3:1:1114:5449:5350 1:N:0:CCTAGGTCCTAGGT
AAACTCTTCGCAATTGGGTAAAAGATGCCTCTTCTTTGCATTTATTACGATTCTTTCTTCGCGAGTATTGTAATTGGAATAGTCTTATTACTCCAAAGAAAGCCAGTTCTTCTTTTTCAAAAAGGAATCAAAGATTATTCTTCTTCTTATATAATTCTCATGTATGTGAATACGAATCTATTTTCGTCTTTCTACGTAACCAATCTTCTCATTTACGATCAACATCTTCTGGAGCTCTTCTTGAACGAATATATTTCTATGGAAAAATAGAACGTCTTGTAGACGTCTTTGTTAAGGATTTTCAGACCATCCTCTGGGTTTTCAAGGACTTTTTCATA
+
IIIIIIIIIIIIIIIIIIIIIIIIIIIIIIIIIIIIIIIIIIIIIIIIIIIIHHIIIIIIIIIIIIIIIIIIIIIIIIIIIIIIIIIIIIIIIIIIIIHIIIIIIIIIIIIIIIJJJJJJJJJJJJJJJJJJJJJJJJJJJJJJJJJJJJJJJJJJJJJJJJJJJJJJJJJJJJJJJJJJJJJJJJJJJJJJJJJJJJJJJIIIIIIIIIIIIIIHIIIIIIIIIIIIIIIIIIIIIIIIIIIIIIIIIIIIIIIIIIIIIHGIIIIIIIIIIIIIIIIIIIIIIIIIIIIIIIIIIIIIIIIIIIIIIIIIIIIIIIIIIIIIIIIIIIIIIIIIII
@HWI-D00477:958:H2H7GBCX3:1:1114:9683:20169 1:N:0:CCTAGGTCCTAGGT
AAACCCTTCGCTACTGGGTGAAGGATGCCTCTTCTTTACATTTATTACGTTTCTTTTTCTACGAGTATTGTAATTGGAATAGTCTTATTACTCCCCAAAAACATATTTCCATTTTTGTAAAAGGTAATCCAAGATTATTCTTGTTCCTATATAATTCTTATGCATGTGAATACGAATCCATCTTCCTTTTTCTCCGTAATCAATCTTCTCATTTCCGGTCAACATCTTCTGGAGTCTTTTTTGAGCGAATATATTTCTATGTAAAAATAGAACATCTTGTTGAAGTTTTTTTTGATAATGATTTTCGGGACATTCGATCCTTCTTCAAGGATTCTTTCATG
+
IIHHHIIHHIHHHCHHFHHIHFHGHIIIIIIIHIIIIFHEH1CFEEHCGCHEDGHIHHEHIGECEHIHHHII@HHCEHHCHEGHHIFHHEHHEHIHFHGIIEGHHIIIHHHEHIHICGFHFHGHHCEH@FHEGHHHIEJJJJJJJJJJJJJJJJJJJJJJJJJFJJJJJJJJJIJJJJJJJJJJJJJJJJJJJJJJJJJJJEIHEFHE?HFECE<?CEH?IHF?C<F/HHHHHGCHHF@D0C<0HEIHIIHHCGH?EHEEIHHFFEIIIGGIHIIHHHEHHCG@HCC?D1FF1EIHHHG?IHHHGHECEHHHIIHIIHEGCEEHHC@GHC@HIHFHFF<@F
@HWI-D00477:958:H2H7GBCX3:1:1114:2155:32532 1:N:0:CCTAGGTCCTAGGT
AAACTCTTCGCAATTGGGTAAAAGATGCCTCTTCTTTGCATTTATTACGATTCTTTCTTCGCGAGTATTGTAATTGGAATAGTCTTATTACTCCAAAGAAAGCCAGTTCTTCTTTTTCAAAAAGGAATCAAAGATTATTCTTCTTCTTATATAATTCTCATGTATGTGAATACGAATCTATTTTCGTCTTTCTACGTAACCAATCTTCTCATTTACGATCAACATCTTCTGGAGCTCTTCTTGAACGAATATATTTCTATGGAAAAATAGAACGTCTTGTAGACGTCTTTGTTAAGGATTTTCAGACCAATCTATGCTTGTTCAAGGATCCTTTCATG
+
IIIIIIIIIIIIIIIIIIIIIIIIIIIIIIIIIIIIIIIIIIIIIIIIIIIIHHIIIIIIIIHIIIIIIIIIIIIIIGIIIIIIIIIIIIIIIIIIIIIIIIIIIIIIIIHIIIIIIIIIIIIIIIIIIIIIIIIJJJJJJJJJJJJJJJJJJJJJJJJJJJJJJJJJJJJJJJJJJJJJJJJJJJJJJJJJJJJJJJJJJIIIIHHHGHIIIIIIIIGIIHHHHHHHIIIHIIIIIIIHGIHHHHHGIIIIIIIHIIIIIHIIIHIIHHIIIIIIIIHIHIHEIIHIIHIIIIIIIIIIIIIIIIIIIIIIIHGIIHHIIIIIIIIIIIIIIIIIII
@HWI-D00477:958:H2H7GBCX3:1:1114:4465:40251 1:N:0:CCTAGGTCCTAGGT
AAACTCTTCGCAATTGGGTAAAAGATGCCTCTTCTTTGCATTTATTACGATTCTTTCTTCGCGAGTATTGTAATTGGAATAGTCTTATTACTCCAAAGAAAGCCAGTTCTTCTTTTTCAAAAAGGAATCAAAGATTATTCTTCTTCTTATATAATTCTCATGTATGTGAATACGAATCTATTTTCGTCTTTCTACGTAACCAATCTTCTCATTTACGATCAACATCTTCTGGAGCTCTTCTTGAACGAATATATTTCTATGGAAAAATAGAACATCTTGCAGAAGTCTTTCCTAATTATTTTCAGGTTATCCTTTGGTTGTTGAAGGATCCTTGCACA
+
IIIIIIIIIIIIIIIIIIIIIIIIIIIIIIIIIIIIIIIIIIIIIIIIIIIIHIIIIIIIIIIIIIIIIIIIIIIIIIIIIIIIIIIIIIIIIIIIIIIIIIIIIIIIIIIIIIIIIIIIIIIIIIIIIIIIIIIJJJJJJJJJJJJJJJJJJJJJJJJJJJJJJJJJJJJJJJJJJJJJJJJJJJJJJJJJJJJJJJJJJIIIIIGHIIIIIIHIIIIIIIIIIIHGIIIIIHIIIIIIIIIIHE?IIIHIIIIIIIIIHIIIIIIIIIIHIIIIIIIIIIIHIIIIIIIIIIIIIIHIIIIIIIIIIIIIIIIIIIIIIIIIIIIIIIIIIIIHII
@HWI-D00477:958:H2H7GBCX3:1:1114:9084:44148 1:N:0:CCTAGGTCCTAGGT
CAACTCTTCGCAATTGGGTAAAAGATGCCTCTTCTTTGCATTTATTACGATTCTTTCTTCGCGAGTATTGTAATTGGAATAGTCTTATTACTCCAAAGAAAGCCAGTTCTTCTTTTTCAAAAAGGAATCAAAGATTATTCTTCTTCTTATATAATTCTCATGTATGTGAATACGAATCTATTTTCGTCTTTCTACGTAACCAATCTTCTCATTTACGATCAACATCTTCTGGAGCTCTTCTTAAACGAATATATTTCTATGGAAAAATAGAACGTCTTGTAGACGTCTTTGTTAAGGATTTTCAGACCAATCTATGCTTGTTCAAGGATCCTTTCATG
+
IIIIIIIIIIIIIIIIHIIIIIIIIIIIIIIIIIIIIIIIIIIIIIHIIIIIHHIIIIIIIIIIIIIIIGIIIIIIEHHIIIIIIIIIIIHIIIIHIIHIHIIIIIIIIIIIIIIIIIIIHIIIIIIIIIIIIGJJJJJJJJJJJJJJJJJJJJJJJJJJJJJJJJJJJJJJJJJJJJJJJJJJJJJJJJJJJJJJJJJJJIHIHHGIGHIIIIIHIIHIIHIIGIIIIIHHIIIIIIHHGIIHHIIIIIIIIHIGIHHIIIGIIIIIIHIIIIIIIHIHHHGIIIIIIHGIIHGIIIIIIGIIHHFIIIIIHIIGHIHIIHIIIHIIIIIHIIIHII
@HWI-D00477:958:H2H7GBCX3:1:1114:3144:50132 1:N:0:CCTAGGTCCTAGGT
AAACTCTTCGCAATTGGGTAAAAGATGCCTCTTCTTTGCATTTATTACGATTCTTTCTTCGCGAGTATTGTAATTGGAATAGTCTTATTACTCCAAAGAAAGCCAGTTCTTCTTTTTCAAAAAGGAATCAAAGATTATTCTTCTTCTTATATAATTCTCATGTATGTGAATACGAATCTATTTTCGTCTTTCTACGTAACCAATCTTCTCATTTACGATCAACATCTTCTGCAGCTCTTCTTGAACGAATATATTTCTATGGAAAAATAGAACGTCTTGTAGACGTCTTTGTTAAGGATTTTCAGACCAATCTATGCTTGTTCAAGGATCCTTTTATA
+
IIIHHHHHHHIEHCCFEHHHH1GEEH1C<<DCHICHIEH?HIIFHHHE1DGHHG@FCHEEFHDC<CHFHCHHCGHH1FCH<@CGHH<FHGHE@C<<<11<CG<<CC<<CCGHHHII@<GCFFH@CFHCEHE0D@CJJJJJJJJJJJJJJJJJJJJJJJJJJJJHJJJJJJJJJJJJJJJJJJJJJJJJJJJJJJJJJJJJJ0@?EEIHHEGE@F<D<11<1H@F1@@?F<11CCDD11<<1?FGGC?FHEHCC1F1C1<1C1D<1DD1HF?EECCED@<1HHE<HEFC<1@<1<1<1<1EHF<<<1FCD1<D<1D1E@?<11<1E@?HHC1HC1CHIH
@HWI-D00477:958:H2H7GBCX3:1:1114:6022:73898 1:N:0:CCTAGGTCCTAGGT
AAACTCTTCGCAATTGGGTAAAAGATGCCTCTTCTTTGCATTTATTACGATTCTTTCTTCGCGAGTATTGTAATTGGAATAGTCTTATTACTCCAAAGAAAGCCAGTTCTTCTTTTTCAAAAAGGAATCAAAGATTATTCTTCTTCTTATATAATTCTCATGTATGTGAATACGAATCTATTTTCGTCTTTCTACGTAACCAATCTTCTCATTTACGATCAACATCTTCTGGAGCTCTTCTTGAACGAATATATTTCTATGGAAAAATAGAACGTCTTGTAGACGTCTTTGTTAAGGATTTTCAGACCAATCTATGCTTGTTCAAGGATCCTTTCATG
+
IIIHIIIIHIIIIIIIIIIIIIIIIIHIHHIIIIIIIIIIIIIIIIIIIIIIHHIIIIIIIIIIIIIIIIIIIIIIIHIHHHIIIIIIIIIIIIIIIIHIIIIIIGHHIIIIIIIIIIIHIHIIIIIIIIFIHIIJJJJJJJJJJJJJJJJJJJJJJJJJJJJJJJJJJJJJJJJJJJJJJJJJJJJJJJJJJJJJJJJJJHHFIIIIIIIIIIIHHHGHHIIIIIIIIHEHHHIIIIIIIIIGIIIHGHIHHIHHHHGHHHIIIIIHIIIIIIIIIIIIHHEDIIHIIIIIIIIHIHHHHGIHGHHIHEIIHIIIIIIIIHIIIIIIIGIIIIIIII
@HWI-D00477:958:H2H7GBCX3:1:1114:8816:91222 1:N:0:CCTAGGTCCTAGGT
AAACTCTTCGCAATTGGGTAAAAGATGCCTCTTCTTTGCATTTATTACGATTCTTTCTTCGCGAGTATTGTAATTGGAATAGTCTTATTACTCCAAAGAAAGCCAGTTCTTCTTTTTCAAAAAGGAATTCAAGATTATTCTTGTTCCTATATAATTCTCATGTATGTGAATATGAATCCATCTTCTTTTTTCTCCGTAACCAATCTTCTCATTTACGATCAACATCTTCTGGAGT
+
JJJJJJJJJJJJJJJJJJJJJJJJJJJJJJJJJJJJJJJJJJJJJJJJJJJJJJJJJJJJJJJJJJJJJJJJJJJJJJJJJJJJJJJJJJJJJJJJJJJJJJJJJJJJJJJJJJJJJJJJJJJJJJJJJJJJJJJJJJJJJJJJJJJJJJJJJJJJJJJJJJJJJJJJJJJJJJJJJJJJJJJJJJJJJJJJJJJJJJJJJIIIIIIIIIIIGIIIIIHHIIIIIIIIIIDCDDD
@HWI-D00477:958:H2H7GBCX3:1:1114:9276:94487 1:N:0:CCTAGGTCCTAGGT
AAACTCTTCGCAATTGGGTAAAAGATGCCTCTTCTTTGCATTTATTACGATTCTTTCTTCACGAGTATTGTAATTGGAATAGTCTTATTACTCCAAAGAAAGCCAGTTCTTCTTTTTCAAAAAAGAATCAAAGATTATTCTTCTTTTTATATAATTCTCATGTATGTGAATACGAATCTATTTTCGTCTTTCTACGTAACCAATCTTCTCATTTCCGATCAACATCTTCTGGAGCTCTTCTTGAACGAATATATTTCTATGGAAAAATAGAACGTCTTGTAGACGTCTTTGTTAAGGATTTTCAGACCAATCTATGCTTGTTCAAGGATCCTTTCGTG
+
IIIIIIIIIIIIIIIIIIIIIIIIIIIIIIIIIIIIIIIIIIIIIIIIIIIIHIIIIIIIIIIIIIIIIIIIIIIIIHIIIIIIIIIIIIIIIIIIIIIIIIIIIIIIIIIIIIIIIIIIIIIIIIIIIIIIIIIJJJJJJJJJJJJJJJJJJJJJJJJJJJJJJJJJJJJJJJJJJJJJJJJJJJJJJJJJJJJJJJJJJIIIIIIIIIIIIIIIIIIIIIIIIIIIIIIIIIIIIIIHIHIIIIIIIIIIIIIIIIIIIIIIIIIIIIIHIIIIIIIIIIIHIIHIIIIIIIIIIIIIIIIIIIIIIIIIIIIIIIIIIIHIIIIIIIIIIIIIIG
@HWI-D00477:958:H2H7GBCX3:1:1114:4189:97346 1:N:0:CCTAGGTCCTAGGT
AAACTCTTCGCAATTGGGTAAAAGATGCCTCTTCTTTGCATTTATTACGATTCTTTCTTCGCGAGTATTGTAATTGGAATAGTCTTATTACTCCAAAGAAAGCCAGTTCTTCTTTTTCAAAAAGGAATCAAAGATTATTCTTCTTCTTATATAATTCTCATGTATGTGAATACGAATCTATTTTCGTCTTTCTACGTAACCAATCTTCTCATTTACGATCAACATCTTCTGGAGCTCTTCTTGAACGAATATATTTCTATGGAAAAATAGAACGTCTTGTAGACGTCTTTGTTAAGGATTTTCAGACCAATCTATGCTTGTTCAAGGATCCTTTCATA
+
HIIIIIIIIIIIIHHHGHHHIHHHHHIHHHHHHIIIIHIHHHHHHIHIHHIIFHIHIIIHHHHHIIIHIHIIIIHGGHHHIHHHIIIIIIIHHIIIIIIHIEHIIHHHHHHHIHIIIIIHIIGHHHHIGHFHCHHJJJJJJJJJJJJJJJJJJJJJJJJJJJJJJJJJJJJJJJJJJJJJJJJJJJJJJJJJJJJJJJJJJIHHHHHEEIIHHIIHHHHIHHHHHHHIHHGIIIHHHHEHHHIIHIHHIIHHHIHHIHIGIIIIHHIHHIIIIHIHHIHFEGGDHHHIGHIIHHGEEIHHG?HEHIIIIIIHHHGFHHHHHEHHHIHGHHFHHG@@EI
@HWI-D00477:958:H2H7GBCX3:1:1115:9793:8928 1:N:0:CCTAGGTCCTAGGT
AAACTCTTCGCAATTGGGTAAAAGATGCCTCTTCTTTGCATTTATTACGATTCTTTCTTCGCGAGTATTGTAATTGGAATAGTCTTATTACTCCAAAGAAAGCCAGTTCTTCTTTTTCAAAAAGGAATCAAAGATTATTCTTCTTCTTATATAATTCTCATGTATGTGAATACGAATCTATTTTCGTCTTTCTACGTAACCAATCTTCTCATTTACAATTAACCTCTTCTGGGATCTTTTTTGAGCGAATACATTTCTATGAAAAAATAAAACATCCTGTAGAAGAAGTCTTTGCTAATGATTTTCCGGCCTCCATCTTATGGTTCTTCAAGGATCCTTTTATG
+
IIIIIIIIIIIIIIIIIIIIIIIIIIIIIIIIIIIIIIIIIIIIIIIIIIIIHIIIIIIIIIIIIIIIIIIIIIIIIIIIIIIIIIIIIIIIIIIIIIIIIIIIIIIIIIIIIIIIIIIIIIIIIIIIIIIIIIIIIHIHIJJJJJJJJJJJJJJJJJJJJJJJJJJJJJJJJJJJJJJJJJJJJJJJJJJJJJJJJJJJJIIIGIIIIIIHIIIIIIIIIIIIIIIIIIIIIIIIIIIIIIIIIIIIIIIIIIIHIIIIIIIIIIIIIIIIIIIIIIIIIIIIIIIIHGIIIIIIIIIIIIIIIHIIIIIIIIIIIIIIIIIIIIIIIIIIIIIIIIIIIIII
@HWI-D00477:958:H2H7GBCX3:1:1115:2911:15958 1:N:0:CCTAGGTCCTAGGT
AAACTCTTCGCAATTGGGTAAAAGATGCCTCTTCTTTGCATTTATTACGATTCTTTCTTCGCGAGTATTGTAATTGGAATAGTCTTATTACTCCAAAGAAAGCCAGTTCTTCTTTTTCAAAAAGGAATCAAAGATTATTCTTCTTCTTATATAATTCTCATGTATGTGAATACGAATCTATTTTCGTCTTTCTACGTAACCAATCTTCTCATTTACGATCAACATCTTCTGGAGCTCTTCTTGAACGAATATATTTCTATGGAAAAATAGAACGTCTTGTAGACGTCTTTGTTAAGGATTTTCAGACCAATCTATGCTTGTTCAAGGATCCTTTCATG
+
IIIIIIIIIIIIIIIIIIIIIIIIIIIIIIIIIIIIIIIIIIIIIIIIIIIIHHIIIIIIIIIIIIIIIIIIIIIIIIIIIIIIIIIIIIIIIIIIIIIIIIIIIIIIIIIIIIIIIIIIIIIIIIIIJJJJJJJJJJJJJJJJJJJJJJJJJJJJJJJJJJJJJJJJJJJJJJJJJJJJJJJJJJJJJJJJJJJJJJJJJIIIIIIIIIIIIIIHIIIIIIIIIIIIGIIIIIIIIIIIIIIIHIIIIIIIIIIIIIIIIIIIIIIHIIIIIIIHFIIIIIIIIIIIIIIIIIIIIIIIIIIIIIIIIIIIIIIIIIIIIIIIIIIIIIIIIIIIII
@HWI-D00477:958:H2H7GBCX3:1:1115:14368:17242 1:N:0:CCTAGGTCCTAGGT
AAACTCTTCGCAATTGGGTAAAAGATGCCTCTTCTTTGCATTTATTACGATTCTTTCTTCGCGAGTATTGTAGTTGGAATAGTCTTATTACTCCAAAGAAAGCCAGTTCTTCTTTTTCAAAAAGGAATCAAAGATTATTCTTCTTCTTATATAATTCTCATGTATGTGAATACGAATCTATCTTCGTTTTTCTCCGCAACCAATCTTCTCATTTACGATCAATATCTTCTGGAACCTTTCTTGAACGAATCTATTTCTATGGAAAAATCGAACATTTTGTAAAAGTTTTTACTAAGGATTTTCAGGACATTTTGTGGTTGTTTAAGGATCCTTTCATG
+
IIIIIIIIIIIIIIIIIIIIIIIIIIIIIIIIIIIIIIIIIIIIIIIIIIIIHIIIIIIIIIIIIIIIIIIIIIIIIIIIIIIIIIIIIIIIIIIIIIHIIIIIIIIIIIIIIIIIIIIIIIIIIIIIIIIIIIIJJJJJJJJJJJJJJJJJJJJJJJJJJJJJJJJJJJJJJJJJJJJJJJJJJJJJJJJJJJJJJJJJJIIIIIIHIIIIHIHHIIGIIIIIIIIIIIIIIIIIIIIHHGIIIIIIIIHIIHIIIIIIIIIIIIIIIIIIIIIIIIIGIIHFIIIIIIIIIIIHIIHGHIIIIIIHIGHIIIIIIIIIIIIIIIIIIIIHIIIHII
@HWI-D00477:958:H2H7GBCX3:1:1115:19422:29025 1:N:0:CCTAGGTCCTAGGT
AAACTCTTCGCAATTGGGTAAAAGATGCCTCTTCTTTGCATTTATTACGATTCTTTCTTCGCGAGTATTGTAATTGGAATAGTCTTATTACTCCAAAGAAAGCCAGTTCTTCTTTTTCAAAAAGGAATCAAAGATTATTCTTCTTCTTATATAATTCTCATGTATGTGAATACGAATCTATTTTCGTCTTTCTACGTAACCAATCTTCTCATTTACGATCAACATCTTCTGGAGCTCTTCTTGAACGAATATATTTCTATGGAAAAATAGAACGTCTTGTAGACGTCTTTGTTAAGGATTTTCAGACCAATCTATGCTTGTTCAAGGATCCTTTCATG
+
HIIHIIIIHIIHIIIIHFHIIHHIIGIIIIIIIIIIIIIIIIIIIIIIIIIIHHIIIIIIIIIIIHIIIIIHIIIIIHIIIIIIIIIIIIIIIIIIIIIIIHGHIIIIIIIHIIIHIIHHGHIIIIIIIHIIIIHJJJJJJJJJJJJJJJJJJJJJJJJJJJJJJJJJJJJJJJJJJJJJJJJJJJJJJJJJJJJJJJJJJIHGHHHIIHIIHHHIHIIIHFIIHIHHIHHEHIIIHIHIIIIIIIIIGIIHIIIIIIHIHHIIIHIIIIIFHHHIIIIHFHEDHIIIIIHIIHHIIIIHIIIIIIIHEHGIIIIHHHEEHIIIHHCIHIIIHHHEHH
@HWI-D00477:958:H2H7GBCX3:1:1115:17193:46101 1:N:0:CCTAGGTCCTAGGT
AAACTCTTCGCAATTGGGTAAAAGATGCCTCTTCTTTGCATTTATTACGATTCTTTCTTCGCGAGTATTGTAATTGGAATAGTCTTATTACTCCAAAGAAAGCCAGTTCTTCTTTTTCAAAAAGGAATCAAAGATTATTCTTCTTCTTATACAATTCTCATGTATGTGAATACGAATCTATTTTCGTCTTTCTACGTAACCAATCTTCTCATTTACGATCAACATCTTCTGGAGCTCTTCTTGAACGAATATATTTCTATGGAAAAATAGAACGTCTTGTAGACGTCTTTGTTAAGGATTTTCAGACCAATCTATGCTTGTTCAAGGATCCTTTCATG
+
IIIIIIIIIIIIIIIHHIIIIIIIIIIIIIIIHIIIIHIHIIIIIIIIIIIIHHHIIIHIGIIHHIIHIIIIIIIIIIIIIIIIIIIIIIIIHIIIIIHIGIIIIIIIIIIHIHIHIIHIGIHIHIIIIIIIHIHJJJJJJJJJJJJJJJJJJJJJJJJJJJJJJJJJJJJJJJJJJJJJJJJJJJJJJJJJJJJJJJJJJIIIIIIIIHHHIHHIHHGIHHHHIIIHHHHHHEE@EHHHEIHHHHHIIIIIIHFCHIIHIIHIIIIIHIIHIIHHHHHIHHEGIFEGIIIIIIIHGIIIHGIHH@HHEIIIHHHHHIIGIIIIGIIHHHFHIIIIIH
@HWI-D00477:958:H2H7GBCX3:1:1115:2973:52020 1:N:0:CCTAGGTCCTAGGT
AAACTCTTCGCAATTGGGTAAAAGATGCCTCTTCTTTGCATTTATTACGATTCTTTCTTCGCGAGTATTGTAATTGGAATAGTCTTATTACTCCAAAGAAAGCCAGTTCTTCTTTTTCAAGAAGGAATCAAAGATTATTCTTCTTCTTATATAATTCTCATGTATGTGAATACGAATCTATTTTCGTCTTTCTACGTAACCAATCTTCTCATTTACGATCAACATCTTCTGGAGCTCTTCTTGAACGAATATATTTCTATGGAAAAATAGAACGTCTTGTAGACGTCTTTGTTAAGGATTTTCAGACCAATCTATGCTTGTTCAAGGATCCTTTCATG
+
IIIIIIIIIIIIIIIIIIIIIIIIIIIIIIIIIIIIIIIIIIIIIIIIIIIIHHIIIIIIIIIIIIIIIIIIIIIIIIIIIIIIIIIIIIIIIIIIIHIIIIIIIIIIIIIIIIIIIIIIIIIIIIIIIIIIIIHJJJJJJJJJJJJJJJJJJJJJJJJJJJJJJJJJJJJJJJJJJJJJJJJJJJJJJJJJJJJJJJJJJIIHIIGIIIIIIIIIIIIIIIIIGIIIIIIIIIIGIIIIIIIIIIIIIIIIIIIIIIIIIIIIIIIIIIIIIIIIIIIIIIIHIIIIIIIIIIIIIIIIIIIIIIIIIIIIIIIIIIIIIIIIIIIIIIIIIIIIII
@HWI-D00477:958:H2H7GBCX3:1:1115:10265:55330 1:N:0:CCTAGGTCCTAGGT
AAACTCTTCGCAATTGGGTAAAAGATGCCTCTTCTTTGCATTTATTACGATTCTTTCTTCGCGAGTATTGTAATTGGAATAGTCTTATTACTCCAAAGAAAGCCAGTTCTTCTTTTTCAAAAAGGAATCAAAGATTATTCTTGTTCCTCTATAATTTTTATGTATGTGAATATGAATCTATCTTCCTTTTTCTACGGAAAAAATCCTCTCATTTACGATTAAAATCTTTTAGCGTTTTTTTTGAGCGAATCTTTTTTTATGCAAAAAGAGAACATCTTGTAGAAGTTTTTGCTAAGGATTTTTCGTCTACCTTAACATTCTTCAAT
+
HIHIIHIIHIIHDHHHHHHIHHIHIIIHHHIIIIIHIIIIIIIIIIIIIIIIGHIIIIIIHIIHHHHHHIIIIIIIJJJJJJJJJJJJJJJJJJJJJJJJJJJJJJJJJJJJJJJJJJJJJJJJJJJJJJJJJJJJJJJJJJJJJJJJJJJJJJJJJJJJJJJJJJJJJJJJJJJJJJJJJJJJJJJJJJJJJJJJJJJJJIIIHHHGIIHHFG@IIIIIIHHGEIIIIHIHHEIIIHHIIIHIGIIIHHIHGIIIIIIIIIHGHIIIIIHFHHIIIIIHEG?EHHHHHIIIHEH@HHHHHDEEHHHDDGEHFIHIHHGG@DBBDD
@HWI-D00477:958:H2H7GBCX3:1:1115:9055:68824 1:N:0:CCTAGGTCCTAGGT
AAACTCTTCGCAATTGGGTAAAAGTTGCCTCTTCTTTGCATTTATTACGATTCTTTCTTCGCGAGTATTGTAATTGGAATAGTCTTATTACTCCAAAGAAAGCCAGTTCTTCTTTTTCAAAAAGGAATCAAAGATTATTCTTCTTCTTATATAATTCTCATGTATGTGAATACGAATCTATTTTCGTCTTTCTACGTAACCAATCTTCTCATTTACGATCAACATCTTCTGGAGCTCTTCTTGAACGAATATATTTCTATGGAAAAATAGAACGTCTTGTAGACGTCTTTGTTAAGGATTTTCAGACCAATCTATGCTTGTTCAAGGATCCTTTCATG
+
IIIIIIIIIIIIIIIIHHIIIIII1DHIIIIIIIIIIIIIIIIIIIIIIIIIHIIIIIIIIIIIIIIIIIIIIIIIIIIIIIIIIIIIIIIIIIIIIIIIIIIIIIIIIIIIIIIIIIIIIIIIIIIIIIIIIIIJJJJJJJJJJJJJJJJJJJJJJJJJJJJJJJJJJJJJJJJJJJJJJJJJJJJJJJJJJJJJJJJJJHIHIIIIIIIIIIIIIIIIIIIIIIIIIIIHHIIIIIIIIIIHHIIIIIIIIIIHIIIIIIIIIIIIIIIIIIIIIIIIIIHHIIIIIIIIIIIIIIIIIIIIIIIIIIIIIIIIIIIIIIIIIIIIIIIIIIIIII
@HWI-D00477:958:H2H7GBCX3:1:1115:10897:75123 1:N:0:CCTAGGTCCTAGGT
AAACTCTTCGCAATTGGGTAAAAGATGCCTCTTCTTTGCATTTATTACGATTCTTTCTTCGCGAGTATTGTAATTGGAATAGTCTTATTACTCCAAAGAAAGCCAGTTCTTCTTTTTCAAAAAGGAATCAAAGATTATTCTTCTTCTTATATAATTCTCATGTATGTGAATACGAATCTATTTTCGTCTTTCTACGTAACCAATCTTCTCATTTACGATCAACATCTTCTGGAGCTCTTCTTGAACGAATATATTTCTATGGAAAAATAGAACGTCTTGTAGACGTCTTTGTTAAGGATTTTCAGACCAATCTATGCTTGTTCAAGGATCCTTTCATG
+
IHIIIIIIIIIIIIIIGIIIIIIHIIIIIIIHIIIIIIIIIIIIIIIIIIIIHIIIIIIIIIIIIIIHIIIIIIHHHHIHHIIIIIIIIIIIIIIHIIHIIIIIIIIIIIIIIIIIIIIHIGIIIIIHIIIIHIIJJJJJJJJJJJJJJJJJJJJJJJJJJJJJJJJJJJJJJJJJJJJJJJJJJJJJJJJJJJJJJJJJJIIIIIIIHIIHIIIIIIIHHFHHFEFIHIIIIIIIIIHIIIIHHIIIIIIHIIHHIIIIHIIIIIIIIHIIIIIIIHHIHHE@IIIIIIIIIHIIIHIHIIIIIIHIIHHIIIIGIIIHIHHIHIHIIIIIIIHIII
@HWI-D00477:958:H2H7GBCX3:1:1115:5895:87406 1:N:0:CCTAGGTCCTAGGT
AAACTCTTCGCAATTGGGTAAAAGATGCCTCTTCTTTGCATTTATTACGATTCTTTCTTCGCGAGTATTGTAATTGGAATAGTCTTATTACTCCAAAGAAAGCCAGTTCTTCTTTTTCAAAAAGGAATCAAAGATTATTCTTCTTCTTATATAATTCTCATGTATGTGAATACGAATCTATTTTCGTCTTTCTACGTAACCAATCTTCTCATTTACGATCAACATCTTCTGGAGCTCTTCTTGAACGAATATATTTCTATGGAAAAATAGAACGTCTTGTAGACGTCTTTGTTAAGGATTTTCCGGCTGCCATCTTATGGTTCTTCAAGGATCCTTTTATG
+
EGFHH?CCECHHHFHIHIHIHHEEGCHHHIGFHIIFEHEHHFEHHEHHHCGFC<FG?CHEFHHCEEEGGGHI?GHGH?C@EHHGIHIFHEHHHIGIIIIHGHGFHIGFCHHHHHHHIIF@GH?EHEHEEFHCHGFHG@JJJJJJJJJJJJJJJJJJJJJJJJJJJCJJJJJJJJDHJJJJJJJJJJJJJJJJJJJJJJJJJHF<D//C?CF<@C@EHF@HECC<1@1?1CHHGC<1FG?HFFHCHCHGHHH@D1CCGHHHG1GD1GC1HGEEC@CEF?EC1HGC<1<11@CD1F1G?GC<<//<1E=IHHG<111C<111F<<11F?HFFD10111<<1<1
@HWI-D00477:958:H2H7GBCX3:1:1115:9520:97501 1:N:0:CCTAGGTCCTAGGT
AAACTCTTCGCAATTGGGTAAAAGATGCCTCTTCTTTGCATTTATTACGATTCTTTCTTCGCGAGTATTGTAATTGGAATAGTCTTATTACTCCAAAGAAAGCCAGTTCTTCTTTTTCAAAAAGGAATCAAAGATTATTCTTCTTCTTATATAATTCTCATGTATGTGAATACGAATCTATTTTCGTCTTTCTACGTAACCAATCTTCTCATTTACGATCAACATCTTCTGGAGCTCTTCTTGAACGAATATATTTCTATGGAAAAATAGAACGTCTTGTAGACGTCTTTGTTAAGGATTTTCAGACCAATCTATGCTTGTTCAAGGACCCTTTCATG
+
IIIIIIIIIIIIIIIIIIIIIIIIIIIGIIIIIIIIIIIIIIIIIIIIIIIIHHIIIIIIIIIIIHIHIIIIIIHHIIIIIIIIIIIIIIIIIIIIIIIIIIIHIIIIIIIIIIIIIIIIIIIIIHIIIIIIGHIJJJJJJJJJJJJJJJJJJJJJJJJJJJJJJJJJJJJJJJJJJJJJJJJJJJJJJJJJJJJJJJJJJIIIIIHIIIIIIIIIIIIIHHIHIIHHIIIIIIIIIIIIIIIIIIHHIIIIIIIIIIIIIIIIIIIIIHIIIIIIIIIIIIHGIIIIHIIIIIIIIIIIIIIIIIIIIIIIIIHIIIHHIHIIIIIIIHIGIIHEIG
@HWI-D00477:958:H2H7GBCX3:1:1115:13315:98139 1:N:0:CCTAGGTCCTAGGT
AAACTCTTCGCAATTGGGTAAAAGATGCCTCTTCTTTGCATTTATTACGATTCTTTCTTCGCGAGTATTGTAATTGGAATAGTCTTATTACTCCAAAGAAAGCCAGTTCTTCTTTTTCAAAAAGGAATCAAAGATTATTCTTCTTCTTATATAATTCTCATGTATGTGAATACGAATCTATTTTCGTCTTTCTACGTAACCAATCTTCTCATTTACGATCAACATCTTCTGGAGCTCTTCTTGAACGAATATATTTCTATGGAAAAATAGAACGTCTTGTAGACGTCTTTGTTAAGGATTTTCAGACCAATCTATGTTTGTTCAAGGATCCTTTCATG
+
IIIIIIIIIIIIIIIIIIIIIIIIIIIIIIIIIIIIIIIIIIIIIIIIIIIIHHIIIIIIIIIIIIIIIIIIIIIHIIIIIIIIIIIIIIIIIIIIIIIIIIIIIIIIIIIIIIIIIIIIIIIIIIIIIIIIIIJJJJJJJJJJJJJJJJJJJJJJJJJJJJJJJJJJJJJJJJJJJJJJJJJJJJJJJJJJJJJJJJJJJIIIIIIIHIIIHIIIIIGIHIIIGIIIIIHIGIIIIHIIHIIIIIIIIIIIIIIIIIIIIIIIIIIIIIIIIIIIIIIIIHHIIIIIIIIIIIIIIIIIIIIIIIIIIIIIIIIIIIIIIIIIIIIHIHIIHHIIIH
@HWI-D00477:958:H2H7GBCX3:1:1116:19167:3429 1:N:0:CCTAGGTCCTAGGT
AAACTCTTCGCAATTGGGTAAAAGATGCCTCTTCTTTGCATTTATTACGATTCTTTCTTCGCGAGTATTGTAATTGGAATAGTCTTATTACTCCAAAGAAAGCCAGTTCTTCTTTTTCAAAAAGGAATCAAAGATTATTCTTCTTCTTATATAATTCTCATGTATGTGAATACGAATCTATTTTCGTCTTTCTACGTAACCAATCTTCTCATTTACGATCAACATCTTCTGGAGCTCTTCTTGAACGAATATATTTCTATGGAAAAATAGAACGTCTTGTAGACGTCTTTGTTAAGGATTTTCAGACCAATCTATGCTTGTTCAAGGATCCTTTCATG
+
IIIIIIIIIIIIIIIIHIIIIIIIIIIIIIIIIIIIIIIIHIIIIIIIIIIIHHIIIIIIIIIIIIIIIIIIIIIIIIIIIIIIIIIIIIIIIIIIIIIIIIIIIIIIIIIIIIIIIIIIIIIIIIIIIIHIIIIJJJJJJJJJJJJJJJJJJJJJJJJJJJJJJJJJJJJJJJJJJJJJJJJJJJJJJJJJJJJJJJJJJIIIIIIIIIIIIIIIIIIIIIIHHIIIIIIIHIIIIIIIIIIIIIIIIIIIIIIHIIIHIIIIIIIIIIIIIIIIIIIHHIHGIIIIIIIIIIIIIIIIIIIIIIIIIHIIIIIIIIIIIHIIIIIGIIIIIIIIII
@HWI-D00477:958:H2H7GBCX3:1:1116:3079:19670 1:N:0:CCTAGGTCCTAGGT
AAACTCTTCGCAATTGGGTAAAAGATGCCTCTTCTTTGCATTTATTACGATTCTTTCTTCGCGAGTATTGTAATTGGAATAGTCTTATTACTCCAAAGAAAGCCAGTTCTTCTTTTTCAAAAAGGAATCAAAGATTATTCTTCTTCTTATATAATTCTCATGTATGTGAATACGAATCTATTTTCGTCTTTCTACGTAACCAATCTTCTCATTTACGATCAACATCTTCTGGAGCTCTTCTTGAACGAATATATTTCTATGGAAAAATAGAACGTCTTGTAGACGTCTTTGTTAAGGATTTTCAGACCAATCTATGCTTGTTCAAGGATCCTTTCATG
+
HHHGHFIFHC@CCGECHHHGEC@FHIF1FC?GEHIEHEHHEHIGCHIIIIIIEGEHHHHEHIH/ECHHHEHHIIIHHCFFHGIIIHIIHIGHE<GFFH?FGGHHHIHHGHHGHHIIIHFEHIEHHEHHEHEHHIHJJJJJJJJJJJJJJJJJJJJJJJJJJJJJJJJJJJJJJJJHJJJJJJJJJJJJJJJJJJJJHJJJJ?FH@C0G<C<1<1GCCGCC1@CC<C1<1D1EHHF@C<@@C@FF<<<CHF@F<1CEHHG@@IHHHGHG<CCDCGCEFFC11<1<HHEGF@<1@<1<1CEC@GF?HGCG?CH@1?CCD1@@HE<1<11C?EGG?C??GI
@HWI-D00477:958:H2H7GBCX3:1:1116:1755:26965 1:N:0:CCTAGGTCCTAGGT
AAACTCTTCGCAATTGGGTAAAAGATGCCTCTTCTTTGCATTTATTACGATTCTTTCTTCGCGAGTATTGTAATTGGAATAGTCTTATTACTCCAAAGAAAGCCAGTTCTTCTTTTTCAAAAAGGAATCAAAGATTATTCTTCTTCTTATATAATTCTCATGTATGTGAATACGAATCTATTTTCGTCTTTCTCCGTAACCAATCTTCTCATTTACGATTAACATCTTCTGGAGTCCTTTTTGAACGACTCTGTTTCTATAGAAAAATAGAACATTTTGCCGAAGTCTTTGCTAATGATTTTCCGGTCATCCCATGCTTTCTCAAGGATCCTTTCATG
+
IIIIIIIIIIIIIIIIIIIIIIIIIIIIIIIIIIIIIIIIIIIIIIIIIIIIHHIIIIIIIIIIIIIIIIIIIIIIIIIIIIIIIIIIIIIIIIIIIIIIIIHHIIIIIIIIIIIIIIIHIIIIIIIIIIIIIIIJJJJJJJJJJJJJJJJJJJJJJJJJJJJJJJJJJJJJJJJJJJJJJJJJJJJJJJJJJJJJJJJJJIHGIIIIIIIIIIIIIIIIIIIIIIIIIIIIIIIHIIIIIIIIIGIIIIIIIIIIIIIIIIIIIIIIIIIIIIIIIIIIIIIGHIIIIIIIIIIIIIIIIIIIIIIIIIIIIIIIIIHIIIIIIIIHIIIIIIIIII
@HWI-D00477:958:H2H7GBCX3:1:1116:1816:35337 1:N:0:CCTAGGTCCTAGGT
AACTCCTTCAATACCGGATCAAAGATGTTCCATCTTTGCATTTATTGCGATTCTTTCTCAACTACTATTCGAATTGGAATAGTCTTATTATTCCAAAGAAATCTATTTCCTTTTTTGTAAAAAAGAATCAAAGATTCTTCTTGTTCTTATATAATTCTCATGTATATGAATACGAGTCCGTTTTCTTTTTTCTTTGTAAGCAATCCTTTCATTTCCGATTAACATTTTATCAGGTCTTTCTTGAGCGAATATATTTCTATGGATTCGCTCAAGAAGGACCCGAGA
+
IIHIIHIIIIIIIIIIHIHIIIIHIIIIIIIIIIHJJJJJJJJJJJJJJJJJJJJJJJJJJJJJJJJJJJJJJJJJJJJJJJJJJJJJJJJJJJJJJJJJJJJJJJJJJJJJJJJJJJJJJJJJJJJJJJJJJJJJJJJJJJJJJJJJJJJJJJJJJJJJJJJJJJJJJJJJJJJJJJJJJJJJJJJJJJJJJJJJJJJJJHEFIHHGHEEHCG0G?HGIHHIHHE@C<EHEHEHHEEGHGE1GHEHHHFCF1GCHG@EHHHCEE?EF<CHHG@GCC<C<B@@@@
@HWI-D00477:958:H2H7GBCX3:1:1116:5376:38680 1:N:0:CCTAGGTCCTAGGT
AAACTCTTCGCAATTGGGTAAAAGATGCCTCTTCTTTGCATTTATTACGATTCTTTCTTCGCGAGTATTGTAATTGGAATAGTCTTATTACTCCAAAGAAAGCCAGTTCTTCTTTTTCAAAAAGGAATCAAAGATTATTCTTCTTCTTATATAATTCTCATGCATATGAATACGAATCCATTTTGGACTTTCTGCGTAACGAATCTTCTCATTTGCGATCAACATCTTTTGTATTCTTTCTTGAACGCCTCTCTTTTT
+
IIIIIIIIJJJJJJJJJJJJJJJJJJJJJJJJJJJJJJJJJJJJJJJJJJJJJJJJJJJJJJJJJJJJJJJJJJJJJJJJJJJJJJJJJJJJJJJJJJJJJJJJJJJJJJJJJJJJJJJJJJJJJJJJJJJJJJJJJJJJJJJJJJJJJJJJJJJJJJJJJJJJJJJJJJJJJJJJJJJJJJJJJJJJJJJJJJJJJJJJJIIIIIIIIIIIIIIIIIIIIIIIIIIIIIIHIIIIIHEIIIIIIIIIIIIIIDDDDD
@HWI-D00477:958:H2H7GBCX3:1:1116:5896:47272 1:N:0:CCTAGGTCCTAGGT
AAACTCTTCGCAATTGGGTAAAAGATGCCTCTTCTTTGCATTTATTACGATTCTTTCTTCGCGAGTATTGTAATTGGAATAGTCTTATTACTCCAAAGAAAGCCAGTTCTTCTTTTTCAAAAAGGAATCAAAGATTATTCTTCTTCTTATATAATTCTCATGTATGTGAATACGAATCTATTTTCGTCTTTCTACGTAACCAATCTTCTCATTTACGATCAACATCTTCTGGAGCTCTTCTTGAACGAATATATTTCTATGGAAAAATAGAACGTCTTGTAGACGTCTTTGTTAAGGATTTTCAGACCAATCTATGCTTGTTCAAGGATCCTTTCATG
+
HIIIIIHIIIHIIIIIHHIIIIHHHHGIIHHIIIIIIIIIIIIIIIIIIIIIHHIIIIIIHHHIIHIHIIIIIIIHHIIHHIIIIIIIIIIIIIIIHHHIIIGHIFFGHHIIIIIIIIEH?HCEEHHIHIHIEHHJJJJJJJJJJJJJJJJJJJJJJJJJJJJJJJJJJJJJJJJJJJJJJJJJJJJJJJJJJJJJJJJJJHEIHGIIIIIHCHHIHHGEGFEHHIHGCCEEHGGIIIIHIIIHFHEHIIIHHHEHFIIHHFIIIIIIIIIIIIIHIIHHG<D<HHEHIHIHHHHHIIIHHEHGEHIHHHHE@IIHGIIIHIHHGG?EEG@IHHEIII
@HWI-D00477:958:H2H7GBCX3:1:1116:7345:46357 1:N:0:CCTAGGTCCTAGGT
AAACTCTTCGCAATTGGGTAAAAGATACCTCTTCTTTGCATTTATTACGATTCTTTCTTCGCGAGTATTGTAATTGGAATAGTCTTATTACTCCAAAGAAAGCCAGTTCTTCTTTTTCAAAAAGGAATCAAAGATTATTCTTCTTCTTATATAATTCTCATGTATGTGAATACGAATCTATTTTCGTCTTTCTACGTAACCAATCTTCTCATTTACGATCAACATCTTCTGGAGCTCTTCTTGAACGAATATATTTCTATGGAAAAATAGAACGTCTTGTAGACGTCTTTGTTAAGGATTTTCAGACCAATCTATGCTTGTTCAAGGATCCTTCATG
+
IIIIIIIIIIIIHHIIIIIIIIIIGHIIIIIIIIIIIIIIIIIHIIIIIHIIHHIIIIIIIIIHIIIIIIIHHIHHGEFGHIIIIIIIIIIIIIIIIIIIIIHHIIIIIIIIIIIIIIHHIIIIIIIIIIIIGHJJJJJJJJJJJJJJJJJJJJJJJJJJJJJJJJJJJJJJJJJJJJJJJJJJJJJJJJJJJJJJJJJJJIIHIIIHFHIHFEEHGHIHIHHEHHGIIIHHEHHIIHGHFIIHIIIHHEIIIIHHHIIHHHIIIIIIIIIIIHIIIIGIIHHIIIIIIIIIIHIHHIIGIGIIIIIHEHEIHHEFHD1IIIHIHHHEHHHIHIIII
@HWI-D00477:958:H2H7GBCX3:1:1116:9546:48537 1:N:0:CCTAGGTCCTAGGT
AAACTCTTCGCAATTGGGTAAAAGATGCCTCTTCTTTGCATTTATTACGATTCTTTCTTCGCGAGTATTGTAATTGGAATAGTCTTATTACTCCAAAGAAAGCCAGTTCTTCTTTTTCAAAAAGGAATCAAAGATTATTCTTCTTCTTATATAATTCTCATGTATGTGAATACGAATCTATTTTCGTCTTTCTACGTAACCAATCTTCTCATTTACGATCAACATCTTCTGGAGCTCTTCTTGAACGAATATATTTCTATGGAAAAATAGAACGTCTTGTAGACGTCTTTGTTAAGGATTTTCAGACCAATCTATGCTTGTTCAAGGATCCTTTCATG
+
HIHEH?GCGG@HCHI@EHGHHHHHIIIIHHHHH@FCHHEH?EGHHHGEHHEFCDCHG@C@@GHIHIEFH@HEFHHH?<CFCGHHHFHIGH@HH@CGF@E?@?FDFHHHIIIIIIIIIHFGHIIIGHICG@H?DCJJJJJJJJJJJJJJJJJJJJJJJJJJJJJJJJJFJJJJJJJJJJJJJJJJJJJJJJJJJJJJJJJJJEF@D<0EHFHFC<<<1C1E@GGCC<1<<<11@HHHFC11EHHGC<1?ECHGCGF<<F<111GC<<C<<1E<<1D11<11<0<<<1<@DGC<G1<11<1<11<C1C1EC1D<D11<<1<1<11G<11<1111HHCEEH
@HWI-D00477:958:H2H7GBCX3:1:1116:14821:54667 1:N:0:CCTAGGTCCTAGGT
AAACTCTTCGCAATTGGGTAAAAGATGCCTCTTCTTTGCATTTATTACGATTCTTTCTTCGCGAGTATTGTAATTGGAATAGTCTTATTACTCCAAAGAAAGCCAGTTCTTCTTTTTCAAAAAGGAATCAAAGATTATTCTTCTTCTTATATAATTCTCATGTATGTGAATACGAATCTATTTTCGTCTTTCTACGTAACCAATCTTCTCATTTACGATCAACATCTTCTGGAGCTCTTCTTGAACGAATATATTTCTATGGAAAAATAGAACGTCTTGTAGACGTCTTTGTTAAGGATTTTCAGACCAATCTATGCTTGTTCAAGGATCCTTTCATG
+
1C1<C@GHCGH@/0D1<@D@<<<11<G11FEGHHH@<1<<CF@1F<E?@1DG<@FEC<C<1D<<CC@DC<<<1GG<1D1CFHHEGHCCHHH@HCHHHEHC@FHFEGFHFG@DHHHFHHF?FHHD@CHHHIHEDGFJJJJJJJJEIJJJJJJJJJJJJJJJJJJJJJJEJJJJJJGJJJJJJJJAJJJJJJJJJJJJJJJJJHC@///<<CC////E?GD<0D<00GFEFHH@FEHG?FHHFH@CF1HHHHEH@HECCHF1HG@CEHHHHG<CHEGCHG@HFEC<@C@CH@HGCEHC1HHCGED<11C<111<1D1EHHHG@CGFFD<11G?G?HF11?
@HWI-D00477:958:H2H7GBCX3:1:1116:6539:63951 1:N:0:CCTAGGTCCTAGGT
AAACTCTTCGCAATTGGGTAAAAGATGCCTCTTCTTTGCATTTATTACGATTCTTTCTTCGCGAGTATTGTAATTGGAATAGTCTTATTACTCCAAAGAAAGCCAGTTCTTCTTTTTCAAAAAGGAATCAAAGATTATTCTTCTTCTTATATAATTCTCATGTATGTGAATACGAATCTATTTTCGTCTTTCTACGTAACCAATCTTCTCATTTACGATCAACATCTTCTGGAGCTCTTCTTGAACGAATATATTTCTATGGAAAAATAGAACGTCTTGTAGACGTCTTTGTTAAGGATTTTCAGACCAATCTATGCTTGTTCAAGGATCCTTTCATG
+
IIIIHIIIIIIIIIIGHIIIIIIIHIIHIIIIIIIIIHIIIIIHHIIIIHIIHHHIIIIIIIIHIIIIIIIIIIIIIIIHIGIIIIIIIIIIIIIHIIIIIIIGHIIHHIIIIIIHIHHIIIIIIIIHHHHIHIJJJJJJJJJJJJJJJJJJJJJJJJJJJJJJJJJJJJJJJJJJJJJJJJJJJJJJJJJJJJJJJJJJJG?HHIHHGIHHEHHHHHGHHHHGCHECHF1F@IIIIIIHCHEHCHGHGHIIHHIFHIIIHGIIGIIIHHIIIHIIIIHIIIHHHEIIIIHG@CHHHEHIIHIIIHHIIIIHCHHIHEIHIIHHIIIHHHEGHIIHHG
@HWI-D00477:958:H2H7GBCX3:1:1201:11216:31773 1:N:0:CCTAGGTCCTAGGT
AAACTCTTCGCAATTGGGTAAAAGATGCCTCTTCTTTGCATTTATTACGATTCTTTCTTCGCGAGTATTGTAATTGGAATAGTCTTATTACTCCAAAGAAAGCCAGTTCTTCTTTTTCAAAAAGGAATCAAAGATTATTCTTCTTCTTATATAATTCTCATGTATGTGAATACGAATCTATTTTCGTCTTTCTACGTAACCAATCTTCTCATTTACGATCAACATCTTCTGGAGCTCTTCTTGAACGAATATATTTCTATGGAAAAATAGAACGTCTTGTAGACGTCTTTGTTAAGGATTTTCAGACCAATCTATGCTTGTTCAAGGATCCTTTCATG
+
IIIIIIIIIIIIIIIIIIIIIIIIIIIIIIIIIIIIIIIIIIIIIIIIIIIIIHIIIIIIIIIIIIIIIIIIIIIIIIIIIIIIIIIIIIIIIIIIIIIHIIIIIIIIIIIIIIIIIIIIIIIIIIIIIIIIIIIJJJJJJJJJJJJJJJJJJJJJJJJJJJJJJJJJJJJJJJJJJJJJJJJJJJJJJJJJJJJJJJJJJIIIIIIIIIIIIIHHHIHIIIIIIHIIHHIIIGIIIIIIIIIIHIIIIIIHHIIHHIIHHIIIIIIIIIIIIIIIIIIIIIIHIIHIIIIIIIIIIIIIIHIIIHGIIIIIIIIGIIIIIIIIIIIIIIIIIIIIII
@HWI-D00477:958:H2H7GBCX3:1:1201:18978:42627 1:N:0:CCTAGGTCCTAGGT
AAACTCTTCGCAATTGGGTAAAAGATGCCTCTTCTTTGCATTTATTACGATTCTTTCTTCGCGAGTATTGTAATTGGAATAGTCTTATTACTCCAAAGAAAGCCAGTTCTTCTTTTTCAAAAAGGAATCAAAGATTATTCTTCTTCTTATATAATTCTCATGTATGTGAATACGAATCTATTTTCGTCTTTCTACGTAACCAATCTTCTCATTTACGATCAACATCTTCTGGAGCTCTTCTTGAACGAATATATTTCTATGGAAAAATAGAACGTCTTGTAGAAGTTTTTGCTAAGG
+
IIIIIIIIIHIIIIIHHIIIIIIIIIIIIIIIIIIIIIIIIIIIIIIJJJJJJJJJJJJJJJJJJJJJJJJJJJJJJJJJJJJJJJJJJJJJJJJJJJJJJJJJJJJJJJJJJJJJJJJJJJJJJJJJJJJJJJJJJJJJJJJJJJJJJJJJJJJJJJJJJJJJJJJJJJJJJJJJJJJJJJJJJJJJJJJJJJJJJJJJJHGIIIIIIIIIIIIIIIIIIIIIIIIIIIHIIIIIIIIIIIIIHIIIIHIIIIIIIIIIIIIIIIIIIIIIIHFHIIIIIIIIIIFIIIIIDDDDD
@HWI-D00477:958:H2H7GBCX3:1:1201:11327:49489 1:N:0:CCTAGGTCCTAGGT
AAACTCTTCGCAATTGGGTAAAAGATGCCTCTTCTTTGCATTTATTACGATTCTTTCTTCGCGAGTATTGTAATTGGAATAGTCTTATTACTCCAAAGAAAGCCAGTTCTTCTTTTTCAAAAAGGAATCAAAGATTATTCTTCTTCTTATATAATTCTCATGTATGTGAATACGAATCTATTTTCGTCTTTCTACGTAACCAATCTTCTCATTTACGATCAACATCTTCTGGAGCTCTTCTTGAACGAATATATTTCTATGGAAAAATAGAACGTCTTGTAGACGTCTTTGTTAAGGATTTTCAGACCAATCTATGCTTGTTCAAGGATCCTTTCATG
+
IIIIIIIIIIIIIIIIIIIIIIIIIIIIIIIHIIIIIIIIIIIIIIIIIIIIHHIIIIIIIIIHIIIHIIIIIIIIIHIHIIIIIIIIIIIIIIIIIIIIIIIIIIIIIIIIIIIIIIHIHHIIIIIIIIIIIIIJJJJJJJJJJJJJJJJJJJJJJJJJJJJJJJJJJJJJJJJJJJJJJJJJJJJJJJJJJJJJJJJJJIIIIIIIIIIIIIIIIIIIIIIIIIIIIHIIIIIIIIIIHIIIIIIGIIIIIIIIIIIIIIIIIIHGIIIHIIHIIIIIIHHEIHIIIIIIIIIIIIIIIIIIIIIIIIHIIIHHIIIIIIIIIIIIIIIIIIIIII
@HWI-D00477:958:H2H7GBCX3:1:1201:2931:60628 1:N:0:CCTAGGTCCTAGGT
AAACTCTTCGCAATTGGGTAAAAGATGCCTCTTCTTTGCATTTATTACGATTCTTTCTTCGCGAGTATTGTAATTGGAATAGTCTTATTACTCCAAAGAAAGCCAGTTCTTCTTTTTCAAAAAGGAATCAAAGATTGTTATTGTTTCTATATAATTCTCATGTATATGAATATGAATCCATCCTCTTTTTTCTCGGTAACCAATCGTCTCATTTACGATCAACATCCTCTCGAGTCCTCGTTGAGCGAATGTATTTCTATGGAAAAGTCGAACATCTTGTCGAAGTCTTTGCTAAAGATCTTCAGGACATCCTATGGTTGTTCAAGGATCCTTTCATG
+
IHIGIEHHIIIIIIGEHHHIHIIGHIIIHHIIIIIIHIHEHIHIHHHIIIGHHHHIIIHHEHHDHIIIGHHIIIFE?GHIGIIIGIIIII@ECHEHHGHIHHIIIHHIHHHEHFHHHEGHFHICEEGHHHGFHHHJJJJJJJJJJJJJJJJJJJJJJJJJJJJJJJJIJJJJJJJJJJJJJJJJJJJJJJJGJJJJJJJJJHFHFIIIIHHEHGIIHFGHHHGIHHHHHHHHFGIIIIIIHHIHED1HIIIIIHFIHHHEHHEHIIIIIIEHHIIHHHHCHHEDHIHHCGHGD1EEHEHIIHHHIHHHCHFIIIHHHHHDHHHIHIHEHGHIIHIHEG
@HWI-D00477:958:H2H7GBCX3:1:1201:15562:61738 1:N:0:CCTAGGTCCTAGGT
AAACTCTTCGCAATTGGGTAAAAGATGCCTCTTCTTTGCATTTATTACGATTCTTTCTTCGCGAGTATTGTAATTGGAATAGTCTTATTACTCCAAAGAAAGCCAGTTCTTCTTTTTCAAAAAGGAATCAAAGATTATTCTTCTTCTTATATAATTCTCATGTATGTGAATACGAATCTATTTTCGTCTTTCTACGTAACCAATCTTCTCATTTACGATCAACATCTTCTGGAGCTCTTCTTGAACGAATATATTTCTATGGAAAAATAGAACGTCTTGTAGACGTCTTTGCTAAAGATTTTCAGGACATCCTATGGTTGTTTAAGGATCCTTTCATG
+
IIIIIIIIIIIIIIIGEHIIIIIIIIIHIIIIIIIIIIIIIIIIIIIIIIIIHHIIIIIIIIIIIIIIIHIIIIIIIIIIIIIIIIIIIIIIIIIIHIIIIIIIIIIIIIIIIIIIIIIIIIIIIGIIIIIIIIIJJJJJJJJJJJJJJJJJJJJJJJJJJJJJJJJJJJJJJJJJJJJJJJJJJJJJJJJJJJJJJJJJJHGE?G0IIHIIFHHHHFEHGIIIIHEHHIHHHEHFIHEEGIHEGIHHEIIHHEHHFIHFEIHHIHIIIIIIIHEEIIHHFHGEH?HHHHHHIIHHHE@GHHEIIIIIIIIHHHGIIIHHFIGIIHIIIHIIGIIIII
@HWI-D00477:958:H2H7GBCX3:1:1201:11136:84592 1:N:0:CCTAGGTCCTAGGT
AAACTCTTCGCAATTGGGTAAAAGATGCCTCTTCTTTGCATTTATTACGATTCTTTCTTCGCGAGTATTGTAATTGGAATAGTCTTATTACTCCAAAGAAAGCCAGTTCTTCTTTTTCAAAAAGGAATCAAGGATTATTCTTCTTCTTATATAATTCTCATGTATGTGAATACGAATCTATTTTCGTCTTTCTACGTAACCAATCTTCTCATTTACGATCAACATCTTCTGGAGCTCTTCTTGAACGAATATATTTCTATGGAAAAATAGAACGTCTTGTAGACGTCTTTGTTAAGGATTTTCAGGACATCTTATGCTTGTTCAAGGATCCTTTCATG
+
IIIIIIIIIIIIIIIIIIIIIIIIIIIIIIIIIIIIIIIIIIIIIIIIIIIIGHIIIIIIIIIIIIIIIIIIIIIIIIIIIIIIIIIIIIIIIIIIIIIIIIHIIIIIIIIIIIIIIHIIIIIIHIIIIIIHIIIJJJJJJJJJJJJJJJJJJJJJJJJJJJJJJJJJJJJJJJJJJJJJJJJJJJJJJJJJJJJJJJJJJIIIIHGIIIIIHIIHIIHIIIIIIGIHIIIHIHIIIHIIIHIIHGIIIIIIIIIIIIIIIIIIIIIIIIIIHIIIIIIIIHGGIHIIIIIIIIIIIIIIIIIIIIIIIIIIIIIIIIIIIIIIIIIIIIIIIIIIII
@HWI-D00477:958:H2H7GBCX3:1:1201:20208:96981 1:N:0:CCTAGGTCCTAGGT
AAACTCTTCGCAATTGGGTAAAAGATGCCTCTTCTTTGCATTTATTACGATTCTTTCTTCGCGAGTATTGTAATTGGAATAGTCTTATTACTCCAAAGAAAGCCAGTTCTTCTTTTTCAAAAAGGAATCAAAGATTATTCTTCTTCTTATATAATTCTCATGTATGTGAATACGAATCTATTTTCGTCTTTCTACGTAACCAATCTTCTCATTTACGATCAACATCTTCTGGAGCTCTTCTTGAACGAATATATTTCTATGGAAAAATAGAACGTCTTGTAGACGTCTTTGTTAAGGATTTTCAGACCAATCTATGCTTGTTCAAGGATCCTTTCATG
+
IIIIIIIIIIIHIIIHHHIIIIIIIIIIIIIIIIIIIHIIIIIIIIIIIIIIHHIIIIIIIIIIIIIIIIIIIGIIIIIHIHIIIIIIIIHIIGIIGHIIIIIIIIIIIIIIIIIIIHHHIIIICHIIHIIIIIIJJJJJJJJJJJJJJJJJJJJJJJJJJJJJJJJJJJJJJJJJJJJJJJJJJJJJJJJJJJJJJJJJJIIIIIIHIIIIIIHGIIHHIIIIIHIIIIIIIIHIIIHIIIIIHFIHIIIIIIIIIIIIGIIIIIIIIIIIIIIHIIIIIHHGIIIIIIIIIIIIIIIIIIIIIIHIIIIIIIIIIIIIIIIIIIIIIIIIIIHIII
@HWI-D00477:958:H2H7GBCX3:1:1202:7489:3665 1:N:0:CCTAGGTCCTAGGT
AAACTCTTCGCAATTGGGTAAAAGATGCCTCTTCTTTGCATTTATTACGATTCTTTCTTCGCGAGTATTGTAATTGGAATAGTCTTATTACTCCAAAGAAAGCCAGTTCTTCTTTTTCAAAAAGGAATCAAAGATTATTCTTCTTCTTATATAATTCTCATGTATGTGAATACGAATCTATTTTCGTCTTTCTACGTAACCAATCTTCTCATTTACGATCAACATCTTCTGGAGCTCTTCTTGAACGAATATATTTCTATGGAAAAGTAGAAG
+
IIIIIIIIIIIIIIIIIIIIIIIJJJJJJJJJJJJJJJJJJJJJJJJJJJJJJJJJJJJJJJJJJJJJJJJJJJJJJJJJJJJJJJJJJJJJJJJJJJJJJJJJJJJJJJJJJJJJJJJJJJJJJJJJJJJJJJJJJJJJJJJJJJJJJJJJJJJJJJJJJJJJJJJJJJJJJJJJJJJJJJJJJJJJJJJJJJJJJJJJJIIIIIIIIIIIIIIIIIIIIIIIIIIIIIIIIIIIIIIIIIIIIIIIIIIIHHHIIIIIIIIIIIIIDDDDD
@HWI-D00477:958:H2H7GBCX3:1:1202:20246:2999 1:N:0:CCTAGGTCCTAGGT
AAACTCTTCGCAATTGGGTAAAAGATGCCTCTTCTTTGCATTTATTACGATTCTTTCTTCGCGAGTATTGTAATTGGAATAGTCTTATTACTCCAAAGAAAGCCAGTTCTTCTTTTTTCTTTGTAATCAATCCTTTCATTTCCGATTAACATTTTCTCAGGTCTTTCTTG
+
JJJJJJJJJJJJJJJJJJJJJJJJJJJJJJJJJJJJJJJJJJJJJJJJJJJJJJJJJJJJJJJJJJJJJJJJJJJJJJJJJJJJJJJJJJJJJJJJJJJJJJJJJJJJJJJJJJJJJJJJJJJJJJJJJJJJJJJJJJJJJJJJJJJJJJJJJJJJJJJJJJJJJJJJJJ
@HWI-D00477:958:H2H7GBCX3:1:1202:11358:13916 1:N:0:CCTAGGTCCTAGGT
AAACTCTTCGCTATTGGGTAAAAGATGCCTCTTCTTTGCATTTATTACGATTCTTTCTCAACGAGTATTGTAATTGGAATAGTCTTATTACTCCAAAGAAAGCCAGTTCCTCTTTTTCAAAAAGAAATCAAAGATTATTCTTATTCTTATATAATTCTCATGTATATGAATACGAATCCATTTTCGTCTTTCTACGTAATCAATCTTCTCATTTAAGATCAACATCTTCTGGAGTTTTTCTTGAACGAATCTATTTCTATGGAAAAATAGAACATTTCGTAGAAGTCTTTACTAAAGATTTTAAGGCCATTCTATGGTTGTTCAAGGATCCTTTCATG
+
GGHIIEHHGIFEC=C@GEHHHCHHHHCEFGHHFHECFEHHFH@HGHIHCGCHE<FH?HHHHHH?HHHHHEHHIIIIEEHHHHHHHIIECGGEHHIFHHEHI@?HHIHFHHHEG?HHHGHGHHIHHIHGHIIIHG@JJJJJJJJJJJJJJJJJJJJJJJJJJJJJJJJJJJJJJJJJJJJJJJJJJJJJJJJJJJJJJJJJJJGIHHEIHHGD1HHHHF1HHHHD11GCHHHHHEGCEHIIHCIIIGHFHCF1@CHHHCIIIGCEGCHCHEHEHGD1IHIHGE@@H?F@1D<1<1CEG?F?@HGHHHE?F<1?EHCHECHEGHEEHGGGF@HC1HD<<E
@HWI-D00477:958:H2H7GBCX3:1:1202:3199:19191 1:N:0:CCTAGGTCCTAGGT
AAACTCTTCGCAATTGGGTAAAAGATGCCTCTTCTTTGCATTTATTACGATTCTTTCTTCGCGAGTATTGTAATTGGAATAGTCTTATTACTCCAAAGAAAGCCAGTTCTTCTTTTTCAAAAAGGAATCAAGGATTATTCTTCTTCTTATATAATTCTCATGTATGTGAATACGAATCTATTTTCGTCTTTCTACGTAACCAATCTTCTCATTTACGATCAACATCTTCTGGAGCTCTTCTTGAACGAATATATTTCTATGGAAAAATAGAACGTCTTGTAGACGTCTTTGTTAAGGATTTTCAGACCAATCTATGCTTGTTCAAGGATCCTTTCATG
+
IIIIIIIIIIIIIIIIIIIIIIIIIIIIIIIIIIIIIIIIIIIIIIIIIIIIHHIIIIIIIIIIIIIIIIIIIIIIIIIIIHIIHIIIIIIIIIIIIIIIIIIIIIIIIIIIIIIIIHIIIIIIIIIHIIIIIIIJJJJJJJJJJJJJJJJJJJJJJJJJJJJJJJJJJJJJJJJJJJJJJJJJJJJJJJJJJJJJJJJJJIIIIIIIIIIIIIIHIIHIIIIIIIIHIIIIIIIIIIIIGIIIIIIIIIIIIIIIIIIIIIIIIIIIIIIIIIIIIIIIIIIHIIIIIIIIIIIIIIIIIIIIIIIIIIIIIIIHIIIIIIIIIIIIIIIIIIIIII
@HWI-D00477:958:H2H7GBCX3:1:1202:7348:28288 1:N:0:CCTAGGTCCTAGGT
AAACTCTTCGCAATTGGGTAAAAGATGCCTCTTCTTTGCATTTATTACGATTCTTTCTTCGCGAGTATTGTAATTGGAATAGTCTTATTACTCCAAAGAAAGCCAGTTCTTCTTTTTCAAAAAGGAATCAAAGATTATTCTTCTTCTTATATAATTCTCATGTATGTGAATACGAATCTATTTTCGTCTTTCTACGTAACCAATCTTCTCATTTACGATCAACATCTTCTGGAGCTCTTCTTGAACGAATATATTTCTATGGAAAAATAGAACGTCTTGTAGACGTCTTTGTTAAGGATTTTCAGACCAATCTATGCTTGTTCAAGGATCCTTTCATG
+
IIIIIIHIIIIIIIIHHHIIIIIIIIIIIIIIIIIIIIIIIGIIIIIIIIIGHIIIIIIIIIHIHIIIIIIIIIIIIIIIIIIIIIIIIIIIIIIIIIHIHIIIIIIIIIIIIIIIIHHHIIIIIIIIIIIHHHIJJJJJJJJJJJJJJJJJJJJJJJJJJJJJJJJJJJJJJJJJJJJJJJJJJJJJJJJJJJJJJJJJIHIGIGGIGIIIIIIIIIIIIHIIHIIIIIIIIIIIIIIIIIIHIIIIIIIIIIIIIIIIIIIIIIIHIIIIIIIIIIIIIIHGIHIIIIIIIIIIIIIIIHIIIIGIHIHIHIIIIIIIIIIIIIIIIIIIIIIIIG
@HWI-D00477:958:H2H7GBCX3:1:1202:18267:32191 1:N:0:CCTAGGTCCTAGGT
AAACTCTTCGCAATTGGGTAAAAGATGCCTCTTCTTTGCATTTATTACGATTCTTTCTTCGCGAGTATTGTAATTGGAATAGTCTTATTACTCCAAAGAAAGCCAGTTCTTCTTTTTCAAAAAGGAATCAAAGATTATTCTTCTTCTTATATAATTCTCATGTATGTGAATACGAATCTATTTTCGTCTTTCTACGTAACCAATCTTCTCATTTACGATCAACATCTTCTGGAGCTCTTCTTGAACGAATATATTTCTATGGAAAAATAGAACGTCTTGTAGACGTCTTTGTTAAGGATTTTCAGACCAATCTATGCTTGTTCAAGGATCCTTTCATG
+
IIIIIIIIIIIIIIIIIIIIIIIIIIIIIIIIIIIIIIIIIIIIIIIIIIIIHIIIIIIIIIIIIIIIIIIIIIIIIIIIIIIIIIIIIIIIIIIIIIIIIIIIIIIIIIIIIIIIIIIIIIIIIIIIIIIIHIIJJJJJJJJJJJJJJJJJJJJJJJJJJJJJJJJJJJJJJJJJJJJJJJJJJJJJJJJJJJJJJJJJJIIIIHHIHIIIIIIIIIIIIIIIHIHHIIIHIIHIIIHIIIIIIIIIIIIIIIIIHIIIIIIIIIIIIIIIHIIIIIIIIIIHIIIIIIIIIIIIIIHIIIIIIIIIIIIIIIIHIIIIIIIIIIIIIIIIIIIIII
@HWI-D00477:958:H2H7GBCX3:1:1202:17375:35063 1:N:0:CCTAGGTCCTAGGT
AAACTCTTCGCAATTGGGTAAAGGATGCCTCTTCTTTGCATTTATTACGATTCTTTCTTCGCGAGTATTGTAATTGGAATAGTCTTATTACTCCAAAGAAAGCCAGTTCTTCTTTTTCAAAAAGGAATCAAAGATTATTCTTCTTCTTATATAATTCTCATGTATGTGAATACGAATCTATTTTCGTCTTTCTACGTAACCAATCTTCTCATTTACGATCAACATCTTCTGGAGCTCTTCTTGAACGAATATATTTCTATGGAAAAATAGAACGTCTTGTAGACGTCTTTGTTAAGGATTTTCAGACCAATCTATGCTTGTTCAAGGATCCTTTCATG
+
IIIIIIIIIIIIIIIIIIIIIIIIIIIIIIIIIIIIIIIIIIIIIIIIIIIIGHIIIIIIIIIIIIIIIIIIIHIIIIIIIIIIIIIIIIIIIIIIIIIIIIIIIIIIIIIIIIIIIIIIIIIIIIIHIIIIIIIIIIIHIIIIIIIIIIIIIIIIIIJJJJJJJJJJJJJJJJJJJJJJJJJJJJJJJJJJJJJJJJJJJIIIIIIIHIIIIIIIIIIIIIIIIIIIIHIIIIIIIIGIIIIIIHIIIIIIIIIIIIIIIIIIHIIIIIIIIIIIIIIIIIIIIIIIIIIIIIIIIIIIIIIIIHGIIIIIIIIIIIIIIIIIIIIHHIIIIIIIII
@HWI-D00477:958:H2H7GBCX3:1:1202:10666:34712 1:N:0:CCTAGGTCCTAGGT
AAACTCTTCGCAATTGGGTAAAAGATGCCTCTTCTTTGCATTTATTACGATTCTTTCTTCGCGAGTATTGTAATTGGAATAGTCTTATTACTCCAAAGAAAGCCAGTTCTTCTTTTTCAAAAAGGAATCAAAGATTATTCTTCTTCTTATATAATTCTCATGTATGTGAATACGAATCTATTTTCGTCTTTCTACGTAACCAATCTTCTCATTTACGATCAACATCTTCTGGAGCTCTTCTTGAACGAATATATTTCTATGGAAAAATAGAACGTCTTGTAGACGTCTTTGTTAAGGATTTTCAGACCAATCTATGCTTGTTCAAGGATCCTTTCATG
+
IIIIIIIIIIIIIIIHIIIIIIIIIIIIIIIIIIIIIIIIIIIIIIIIIIIIHHIIIIIIIIIHIIIIIIIIIIIIHIIIIIIIIIIIIIIIIIIHIIIIIIIIIIIIIIIIIIIIIIIIIIIIIIGIIIIIIIIJJJJJJJJJJJJJJJJJJJJJJJJJJJJJJJJJJJJJJJJJJJJJJJJJJJJJJJJJJJJJJJJJJIIIHHHEHEIGIHHHIIHHHHHFIIIIHECECEIIIIHGIHHEHHGEHHEHHHEHGHEG@HHHHHEIIIHGE@FIHHHHHHEGHHEIHIIIIHHIIGIHHEEGF<?HIHHHHEHHEHIIHHGGIIHIHHIIHIHHEE
@HWI-D00477:958:H2H7GBCX3:1:1202:6749:38510 1:N:0:CCTAGGTCCTAGGT
AAACTCTTCGCAATTGGGTAAAAGATGCCTCTTCTTTGCATTTATTACGATTCTTTCTTCGCGAGTATTGTAATTGGAATAGTCTTATTACTCCAAAGAAAGCCAGTTCTTCTTTTTCAAAAAGGAATCAAAGATTATTCTTCTTCTTATATAATTCTCATGTATGTGAATACGAATCTATTTTCGTCTTTCTACGTAACCAATCTTCTCATTTACGATCAACATCTTCTGGAGCTCTTCTTGAACGAATATATTTCTATGGAAAAATAGAACGTCTCGTAGACGTCTTTGTTAAGGATTTTCAGACCAATCTATGCTTGTTCAAGGATCCTATCATG
+
HEHH@EHHHHHHHI@HH?CCCEHHIIIIIIIHCEFHEEHICCGHIIHIHHCHGHHEH@CCCGCHIIIIGIHHHIHIHIIFHHFF@GHHGIIIHGIECH@FHFIIHI@FJJJJJJJJJJJJJJJJJJJJJJJJJJJJJJJJJJJJJJJJJJJJJJJJJJJJJJJJJJJJJJJJJJJJJJJJJJJJJJJJJJJJJJJJJJJJJHHGIHIIHHGCEHIHHEEFHHHE?HIHEIHHHHHIHEIHHHGCIIHGHHEIIIIHIIHF@FEC@GCHIIIIHIHEEGHHHEHIIIHFIHHHHHFGIIHIIIIGIHIHIIHHHCECHHHFEIIIIHE@EEIHGIHGII
@HWI-D00477:958:H2H7GBCX3:1:1202:19590:40024 1:N:0:CCTAGGTCCTAGGT
AAGCCCTTCGCTACTGGGTAAAAGATGCTTCTTCTTTGCATTTATTACGGTTCTCTCTCTACCAGTATTGTAATTTGAAGAGATTTATTACTCCAAAGAAATCTATTTCAATTTTTAATCCAAGATTATTCTTGTTCCTATATAATTCTCATGCATATGAATACGAATCCATTTTCCTTTTTCTCCGTAATCAATCTTCTCATTTACGATCAACATCTTCTGGAGTCTTTCTTGAACGAATTTATTTCTATGGAAAAATAGAGTATCTTGTAGAAGTCTTTTATAATGATTTTCAGAACAACCTGTGGTTGTTCAAAGACCCTTTCAT
+
IIIIIIIIIIIIIIIIIIIIIIIIIIIIIIIIIIIIIIIIIIIIIIIIIIIIGHIIIIIIIIIIIIIIIIIIIIIIIIJJJJJJJJJJJJJJJJJJJJJJJJJJJJJJJJJJJJJJJJJJJJJJJJJJJJJJJJJJJJJJJJJJJJJJJJJJJJJJJJJJJJJJJJJJJJJJJJJJJJJJJJJJJJJJJJJJJJJJJJJJJIIIIIIIIIIIHIIIIIIIIIIIIIHIIIIIIIIHIIIIIIIIIHIIIIIIIIIIIIIIIHIIIIIIIIIIIIIIIIIIIIIIIIIIIIIIIIIIIIIIIIIIHHHHHHIHIHIHIIIIIIIDDDDD
@HWI-D00477:958:H2H7GBCX3:1:1202:14715:41613 1:N:0:CCTAGGTCCTAGGT
AAACTCTTCGCTATTGGGTAAAAGATGCCTCTTCTTTGCATTTATTACGATTCTTTCTCAACGAGTATCGTAATTGGAATAGTCTTATTACTCCAAAGAAAGCCAGTTCCTCTTTTTCAAAAAGAAATCAAAGATTATTCTTATTCTTATATAATTCTCATGCATATGAATACGAATCCATTTTCGTCTTTCTACGTAATCAATCTTCTCATTTAAGATCAACATCTTCTGGAGTTTTTCTTGAACGAATCTATTTCTATGGAAAAATAGAACGTCTTGTGAACGTCTTTGTTAAGGTTAAGGATTTTCAGGAGAACCTATGGTTGGTCAAGGACCCTTTTATG
+
IIIIIIIIIIIIIIIIIIIIIIIIIIIIIIIIIIIIIIIIIIIIIIIIIIIIIFHIIIIIIIIIIIIIIIIIIIIIIIIIIIIIIIIIIIIIHIIIIIIIIIIIIIIIIIIIIIIIIIIIIIIIIIIIIIIIIIIIIIIIJJJJJJJJJJJJJJJJJJJJJJJJJJJJJJJJJJJJJJJJJJJJJJJJJJJJJJJJJJJJJJIHIHGIHIIIHIIIIIGIIIIIGIIHHIIHIIIIIIIIIIIIIHHIIHIIIHIHHIIIIIIIIIIIIIIIIIIIIIIIIIIGIIIIHIIIIIIIIIIIIIIIIIIIIIIIIIIIIIIIIIIIIIIIIIIIIIIIIIIIIIII
@HWI-D00477:958:H2H7GBCX3:1:1202:9610:58291 1:N:0:CCTAGGTCCTAGGT
AAACTCTTCGCAATTGGGTAAAAGATGCCTCTCCTTTGCATTTATTACGATTCTTTCTTCGCGAGTATTGTAATTGGAATAGTCTTATTACTCCAAAGAAAGCCAGTTCTTCTTTTTCAAAAAGGAATCAAAGATTATTCTTCTTCTTATATAATTCTCATGTATGTGAATACGAATCTATTTTCGTCTTTCTACGTAACCAATCTTCTCATTTACGATCAACATCTTCTGGAGCTCTTCTTGAACGAATATATTTCTATGGAAAAATAGAACGTCTTGTAGACGTCTTTGTTAAGGATTTTCAGGCTATGCTATGGTTGTTCAAGGATCCTTTTATA
+
IIIIIIIIIIIIIIIIIIIIIIIIIIIIIIIIIIIIIIIIIIIIIIIIIHIIHHIIIIIHIIIIGIIIIIIIIIIIIIIIIIIIIIIIIHIIIIIIHIIIHIIIIIIIHIIIIIIIIIIIIIIIIIIHIIIIIIIJJJJJJJJJJJJJJJJJJJJJJJJJJJJJJJJJJJJJJJJJJJJJJJJJJJJJJJJJJJJJJJJJJIIIIIIIIIIIIIIIIIIIIIIIIIIIIIIIIIIIIIIIIHIIHIIHIIIIIIIHIIIIIIIIIIHD1IIIIIIIIIIIIIIHIIIIIIIIIIIIIIHIIIIIIIIIIIIIIIIIIIIIIIIIIIIIIIIIIIIIII
@HWI-D00477:958:H2H7GBCX3:1:1202:3539:64422 1:N:0:CCTAGGTCCTAGGT
AAACTCTTCGCTATTGGGTAAAAGATGCCTCTTCTTTGCATTTATTACGATTCTTTCTCAACGAGTATTGTAATTGGAATAGTCTTATTACTCCAAAGAAAGCCAGTTCCTCTTTTTCAAAAAGAAATCAAAGATTATTCTTATTCTTATATAATTCTCATGTATATGAATACGAATCCATTTTCGTCTTTCTACGTAATCAATCTTCTCATTTAAGATCAACATCTTCTGGAGTTTTTCTTGAACGAATCTATTTCTATGGAAAAATAGAACGTCTTGTAGAAGTCTTTGCTAAGGCTTTTCAGGCCAATCTATGGTTGTTCAAGGATCTTTTCATG
+
IIIIIIIIIIIIIIIIIIIIIIIIIIIIIIIIIIIIIIIIIIIIIIIIIIIIIDHIIIIIIIIIIIIIIIIIIHIIIIIIIIIIIIIIIIIIIIIIIIIIHIIHIIIIIIIIIIIIIIIIIGIIIIIIHIIIIIIJJJJJJJJJJJJJJJJJJJJJJJJJJJJJJJJJJJJJJJJJJJJJJJJJJJJJJJJJJJJJJJJJJJIIIIHIIIIIIIIIIIIIIIHIIIIHIIIIIIIIIIIIIIIIIIIIIIIIIIIIIIIIIIIIIIIIIIIIIIIIIIIIIIHFIIIIIIIIIIIIIIIIIIIIIIIIIIIIIIIIIIIIIIIIIIIIIIIIIIIIII
@HWI-D00477:958:H2H7GBCX3:1:1202:18701:69270 1:N:0:CCTAGGTCCTAGGT
AAACTCTTCGCAATTGGGTAAAAGATGCCTCTTCTTTGCATTTATTACGATTCTTTCTTCGCGAGTATTGTAATTGGAATAGTCTTATTACTCCAAAGAAAGCCAGTTCTTCTTTTTCAAAAAGGAATCAAAGATTATTCTTCTTCTTATATAATTCTCATGTATGTGAATACGAATCTATTTTCGTCTTTCTACGTAACCAATCTTCTCATTTACGATCAACATCTTCTGGAGTCCTTTTTGAACGACTCTGTTTATATAGAAAAATAGAACATTTTGCCGAAGTCTT
+
IIIIIIIIIIIIIIIHIIIIIIIIIIIIIIIIIIIIIIIJJJJJJJJJJJJJJJJJJJJJJJJJJJJJJJJJJJJJJJJJJJJJJJJJJJJJJJJJJJJJJJJJJJJJJJJJJJJJJJJJJJJJJJJJJJJJJJJJJJJJJJJJJJJJJJJJJJJJJJJJJJJJJJJJJJJJJJJJJJJJJJJJJJJJJJJJJJJJJJJJJIIHIIIIIIIIIIIIIIHIIIIIHIHGIIIIIIIIIIIIIIIHIIIIIIIIIIIIIIIIIIIIIIIIIIIIIIIIIIIIIIIIDDDDD
@HWI-D00477:958:H2H7GBCX3:1:1202:15351:76893 1:N:0:CCTAGGTCCTAGGT
AAACTCTTCGCAATTGGGTAAAAGATGCCTCTTCTTTGCATTTATTACGATTCTTTCTTCGCGAGTATTGTAATTGGAATAGTCTTATTACTCCAAAGAAAGCCAGTTCTTCTTTTTCAAAAAGGAATCAAAGATTATTCTTCTTCTTATATAATTCTCATGTATGTGAATACGAATCTATTTTCGTCTTTCTACGTAACCAATCTTCTCATTTACGATCAACATCTTCTGGAGCTCTTCTTGAACGAATATATTTCTATGGAAAAATAGAACGTCTTGTAGACGTCTTTGTTAAGGATTTTCAGACCAATCTATGCTTGTTCAAGGATCCTTTCATG
+
IIIIIIIIIIIIIIIIIIIIIIIIIIIIIIIIIIIIIIIIIIIIIIIIIIIIHIIIIIIIIIIIIIIIIIIIIIIIIIIIIIIIIIIIIIIIIIIIIIIIIIIIIIIIIIIIIIIIIIIIIIIIIIIIIIIGIIIJJJJJJJJJJJJJJJJJJJJJJJJJJJJJJJJJJJJJJJJJJJJJJJJJJJJJJJJJJJJJJJJJJIIIIIIIIIIIIIIHIIIIIIIHGIIGIIIIIIIIIIHIIIHIIIIIIIIIIIGIIIHHEIIIIIIIIIIIIIIIIIIIIIHHIIIIIIIIIIIIHIIIIIIIIIIIIIIIIIIIIIIIIIIIIIIIIIIIIIIIII
@HWI-D00477:958:H2H7GBCX3:1:1203:14593:19379 1:N:0:CCTAGGTCCTAGGT
AAACTCTTCGCAATTGGGTAAAAGATGCCTCTTCTTTGCATTTATTACGATTCTTTCTTCGCGAGTATTGTAATTGGAATAGTCTTATTACTCCAAAGAAAGCCAGTTCTTCTTTTTCAAAAAGGAATCAAAGATTATTCTTCTTCTTATATAATTCTCATGTATGTGAATACGAATCTATTTTCGTCTTTCTACGTAACCAATCTTCTCATTTACGATCAACATCTTCTGGAGCTCTTCTTGAACGAATATATTTCTATGGAAAAATAGAACGTCTTGTAGACGTCTTTGTTAAGGATTTTCAGACCAATCTATGCTTGTTCAGGGATCCTTTCATA
+
IIIIIIIIIIIIIIIIIIIIIIIIIIIIIIIIIIIIIIIIIIIIIIIIIIIIHIIIIIIIIIIIIIIIIIIIIIIIIIIIIHIIIIIIIIIIIIIIIIIIIIGIIIIIIIIIIIIIIIIHIIIIIIIIIIIHIIIJJJJJJJJJJJJJJJJJJJJJJJJJJJJJJJJJJJJJJJJJJJJJJJJJJJJJJJJJJJJJJJJJJIIHIIIIIIIIIIHIIIIIIIIIIIIIIIIIHHIIIIIIIHIIIGIIIIIIIIIIIIIGIIIIIIIIIIIIIIIIIIIIIIHGIIIIIHIIIIGIIIIIIIIIIIIIIIIIIIIIIIIIIIIIIIIIIIIIIIIIIH
@HWI-D00477:958:H2H7GBCX3:1:1203:11998:22790 1:N:0:CCTAGGTCCTAGGT
AAACTCTTCGCAATTGGGTAAAAGATGCCTCTTCTTTGCATTTATTACGATTCTTTCTTCGCGAGTATTGTAATTGGAATAGTCTTATTACTCCAAAGAAAGCCAGTTCTTCTTTTTCAAAAAGGAATCAAAGATTATTCTTCTTCTTATATAATTCTCATGTATGTGAATACGAATCTATTTTCGTCTTTCTACGTAACCAGTCTTCTCATTTACGATCAACATCTTCTGGAGCTCTTCTTGAACGAATATATTTCTATGGAAAAATAGAACGTCTTGTAGGCGTCTTTGTTAAGGATTTTCAGAACAACCTATGGTTGTTCAAAGACC
+
IHIIIIIIIIIIIIIIIIIIIIIIIIIIIIIIHIHIIHIIIIIIIIIIIIIIHHIIIIHIHIIIIIIIIIIIIIIIIIIIJJJJJJJJJJJJJJJJJJJJJJJJJJJJJJJJJJJJJJJJJJJJJJJJJJJJJJJJJJJJJJJJJJJJJJJJJJJJJJJJJJJJJJJJJJJJJJJJJJJJJJJJJJJJJJJJJJJJJJJJJIIIIHEFGIIIIIIGIIIIIIIIHIHHDIIIIIIIIIIIGIIIHHHCIIIIIIIIIIIIIIIIIIIHIIHIIIGIIIIIIIIIIIHIIIIIIIIIIIIIIIIIIIIHHHIHHIIIIIHGIIHIHDDDDD
@HWI-D00477:958:H2H7GBCX3:1:1203:15737:25975 1:N:0:CCTAGGTCCTAGGT
AAACTCTTCGCAATTGGGTAAAAGATGCCTCTTCTTTGCATTTATTACGATTCTTTCTTCGCGAGTATTGTAATTGGAATAGTCTTATTACTCCAAAGAAAGCCAGTTCTTCTTTTTCAAAAAGGAATCAAAGATTATTCTTCTTCTTATATAATTCTCATGTATGTGAATACGAATCTATTTTCGTCTTTCTACGTAACCAATCTTCTCATTTACGATCAACATCTTCTGGAGCTCTTCTTGAACGAATATATTTCTATGGAAAAATAGAACGTCTTGTAGACGTCTTTGTTAAGGATTTTCAGACCAATCTATGCTTGTTCAAGGATCCTTTCATG
+
IIIIIIIIIIIIIIIIIIIIIIIIIIIIIIIIIIIIIIIIIIIIIIIIIHIIDHHIIIIIHIIIIIIIIIIIIIIIIIIIIIIIIIIIIIIIIIIIIIIIIIIIIIIIIIIIIIIIIIIIIIIIIIIHHIIIIIJJJJJJJJJJJJJJJJJJJJJJJJJJJJJJJJJJJJJJJJJJJJJJJJJJJJJJJJJJJJJJJJJJJIIIHHIGIIHIIIIIGIIIIIHIHIIHHIIHHIIIIIHIIIIIIIIIIIIIIIIIIIIIIIIIIIIIIIHIIIIIIIIIIIHIIIIIIIGIIIIIIIIIIIIHIHGIIIIIIIHIHHIIIIIIIIIIIIHIIIIHII
@HWI-D00477:958:H2H7GBCX3:1:1203:3601:32112 1:N:0:CCTAGGTCCTAGGT
AAACTCTTCGCAATTGGGTAAAAGATGCCTCTTCTTTGCATTTATTACGATTCTTTCTTCGCGAGTATTGTAATTGGAATAGTCTTATTACTCCAAAGAAAGCCAGTTCTTCTTTTTCAAAAAGGAATCAAAGATTATTCTTCTTCTTATATAATTCTCATGTATGTGAATACGAATCTATTTTCGTCTTTCTACGTAACCAATCTTCTCATTTACGATCAACATCTTCTGGGGCTCTTCTTGAACGAATATATTTCTATGGAAAAATAGAACGTCTTGTAGACGTCTTTGTTAAGGATTTTCAGACCAATCTATGCTTGTTCAAGGATCCTTTCATG
+
IIIIIIIIIIIIHIIIIIIIIIIIIIIIIIIIIIIIIIIIIIIIIIIIIIIIHHIIIIIIIIIIIIIIIIIIIIIIIIIHHIIIIIHIIIIIIIIIIIIIIIIIIIIIIIIIIIIIIIIIIIIIIIIIIIIIIIIJJJJJJJJJJJJJJJJJJJJJJJJJJJJJJJJJJJJJJJJJJJJJJJJJJJJJJJJJJJJJJJJJJIHIIHIIIHIIHIHEFIIIIIIIIIIGIIIIHIIIIIIIIIIHHHHHHIIIIHIHIIIIIIIGIIIIIHHIIIIIIIIIIHHEIIIIIIIIIHIIIIIIIIIHIHIHIIIIIIHGHHIIIIHIIIIIIIIIIIHIIG
@HWI-D00477:958:H2H7GBCX3:1:1203:16574:32670 1:N:0:CCTAGGTCCTAGGT
AAACTCTTCGCAATTGGGTAAAAGATGCCTCTTCTTTGCATTTATTACGATTCTTTCTTCGCGAGTATTGTAATTGGAATAGTCTTATTACTCCAAAGAAAGCCAGTTCTTCTTTTTCAAAAAGGAATCAAAGATTATTCTTCTTCTTATATAATTCTCATGTATGTGAATACGAATCTATTTTCGTCTTTCTACGTAACCAATCTTCTCATTTACGATCAACATCTTCTGGAGCTCTTCTTGAACGAATATATTTCTATGGAAAAATAGAACGTCTTGTAGACGTCTTTGTTAAGGATTTTCAGACCAA
+
IIIIIIIIIIIIIIIIIIIIIIIIIIIIIIIIIIIIIIIIIIIIIIIIIIIIHIIIIIIIJJJJJJJJJJJJJJJJJJJJJJJJJJJJJJJJJJJJJJJJJJJJJJJJJJJJJJJJJJJJJJJJJJJJJJJJJJJJJJJJJJJJJJJJJJJJJJJJJJJJJJJJJJJJJJJJJJJJJJJJJJJJJJJJJJJJJJJJJJJJJIIHIIHHHIIIIIIIIIIIIIIIIIIIGIIIIIIIIIIIIIIIIIIIIIIIIIIGIIIIIIIIIIIIIIIIIIIIIHIHIIIIIHH?IIIIIIIIIIIHIIIIHDDDDD
@HWI-D00477:958:H2H7GBCX3:1:1203:13419:45846 1:N:0:CCTAGGTCCTAGGT
AAACTCTTCGCAATTGGGTAAAAGATGCCTCTTCTTTGCATTTATTACGATTCTTTCTTCGCGAGTATTGTAATTGGAATAGTCTTATTACTCCAAAGAAAGCCAGTTCTTCTTTTTCAAAAAGGAATCAAAGATTATTCTTCTTCTTATATAATTCTCATGTATGTGAATACGAATCTATTTTCGTCTTTCTACGTAACCAATCTTCTCATTTACGATCAACATCTTCTGTAGCTCTTCTTGAACGAATATATTTCTATGGAAAAATAGAACGTCTTGTAGACGTCTTTGTTAAGGATTTTCAGACCAATCTATGCTTGTTCAAGGATCCTTTCATG
+
IIIIIIIIIIIIIIIHHHIIIIIIIIIIIIIIIIIIIIIIIIIIIIIIIIIIHIIIIIHIIIIIIIIIIIIIIIIIIIIIIIIIIIIIIIIIIIIIIIIIIIIIIIIIIIIIIIIIIIIIIIIIIIIIIIIIIIIJJJJJJJJJJJJJJJJJJJJJJJJJJJJJJJJJJJJJJJJJJJJJJJJJJJJJJJJJJJJJJJJJJIIHHIHHIIIIIHHGIHIIIIIHGIIHHIIIIIIIHIHIIIIHGIHIIIIIIIHIIIIHIIIIIIIIIHIHIIIHIIIIIIHGIHHIIIIIIIHFIIIIHHHIIIIIIIIIIIHIIIIIIIIIIIIIHGIIIIHIII
@HWI-D00477:958:H2H7GBCX3:1:1203:4089:47241 1:N:0:CCTAGGTCCTAGGT
AAACTCTTCGCAATTGGGTAAAAGATGCCTCTTCTTTGCATTTATTACGATTCTTTCTTCGCGAGTATTGTAATTGGAATAGTCTTATTACTCCAAAGAAAGCCAGTTCTTCTTTTTCAAAAAGGAATCAAAGATTATTCTTCTTCTTATATAATTCTCATGTATGTGAATACGAATCTATTTTCGTCTTTCTACGTAACCAATCTTCTCATTTACGATCAACATCTTCTGGAGCTCTTCTTGAACGAATATATTTCTATGGAAAAATAGAACGTCTTGTAGACGTCTTTGTTAAGGATTTTCAGACCAATCTATGCTTGTTCAAGGATCCCTTCATG
+
IIIIIIIIIIIIIIIHIIIIIIIIIIIIIIIIIIIIIHIIIIIIIIIIHIIIGHIIIIIIIIIIHIIIIIIIIIIIGIIIIIIIIIIIIIIIIIIIIHIIIIIIHIIIIIIIIIIIIIIIIHIGIIIIIIIIIIIJJJJJJJJJJJJJJJJJJJJJJJJJJJJJJJJJJJJJJJJJJJJJJJJJJJJJJJJJJJJJJJJJJIIGIIIIIIIIIIIGIHIIIIIIIHIIIIHIIIIIIIHEIHIIHIHHIIIIIIIIHIIIIIIIIIIIIIIIIIIHIIIIIHIHIIIIIIIIIIIIIIIIIHHHIHIHIHGIIIIIHGGIIIIIIIHGIHIHHHIHII
@HWI-D00477:958:H2H7GBCX3:1:1203:2019:49247 1:N:0:CCTAGGTCCTAGGT
AAACTCTTCGCAATTGGGTAAAAGATGCCTCTTCTTTGCATTTATTACGATTCTTTCTTCGCGAGTATTGTAATTGGAATAGTCTTATTACTCCAAAGAAAGCCAGTTCTTCTTTTTCAAAAAGGAATCAAAGATTATTCTTCTTCTTATATAATTCTCATGTATGTGAATACGAATCTATTTTCGTCTTTCTACGTAACCAATCTTCTCATTTACGATCAACATCTTCTGGAGCTCTTCTTGAACGAATATATTTCTATGGAAAAATAAAGCATCCTATAGAAGAAGTCTTTTCTAACGATTTTCCGGCTATCCCATTGTTCTTCCAGGATCCTTTCATG
+
IIIIIIIIIIIIIIIIIIIIIIIIIIIIIIIIIIIIIIIIIIIIIIIIIIIIIIIIIIIIIIIIIIIIIIIIIIIIGIIIIIIIIIIIIIIIIIIIIIIIIIIIIIIIIIIHIIIIIIHIIIIIIIIIIIIIGIIIIIJJJJJJJJJJJJJJJJJJJJJJJJJJJJJJJJJJJJJJJJJJJJJJJJJJJJJJJJJJJJJJJIHHIIIIIIIIIIIIHIIIIIIIIIHIIIHHIIIIIIIHIIIIHGIIIIIIIIIIHIIIIIIIIIIIIIIIHFHIIIIIIIIIIHGIIIIIHIIIIIIIIIHIIIHHHIIIIIIIIIIIIIIIIHIIIHIIIIIIIIIII
@HWI-D00477:958:H2H7GBCX3:1:1203:11955:53569 1:N:0:CCTAGGTCCTAGCT
AAACTCTTCGCAATTGGGTAAAAGATGCCTCTTCTTTGCATTTATTACGATTCTTTCTTCGCGAGTATTGTAATTGGAATAGTCTTATTACTCCAAAGAAAGCCAGTTCTTCTTTTTCAAAAAGGAATCAAAGATTATTCTTCTTCTTATATAATTCTCATGTATGTGAATACGAATCTATTTTCGTCTTTCTACGTAACCAATCTTCTCATTTACGATCACCATCTTCTGGAGCTCTTCTTGAACGAATATATTTCTATGGAAAAATAGAACGTCTTGTAGACGTCTTTGTTAAGGATTTTAAGGCCATTCTATGGTTGTTCAAAGATCCTTTCATG
+
@@<CDHIHI1E0CCF@HHHE?<<<1<DE1<<D111<<1<1<CFC<11DEHHE1CCHC<GE1GD<<EECGCGEHIH<C?<DHFHIEHHHHHII1<FE1CH?<1F??GHHHEFHIIHEH@?0<@CGHEHJJJJJEJJJJJJJJJJJJJJJJJJFJJJJJJJJJHJ:JJJFJJJJJJJJJJJJJJJJJJJJJJJJJJJJJJJJJHF1GC<1<?C?@FCD<11ED1HFC<<1EC@FC<<11@<?HHIHHHHG?CEE?HH@HFCECHHCEHCCCG?EEEF<FEHEHHGC@HHG@EHHG?F11GFF?HC<<1<1FG?CF1C=C<<EIHGCHECHEEIIHHIHC1
@HWI-D00477:958:H2H7GBCX3:1:1203:14345:67280 1:N:0:CCTAGGTCCTAGGT
AAACTCTTCGCAATTGGGTAAAAGATGCCTCTTCTTTGCATTTATTACGATTCTTTCTTCGCGAGTATTGTAATTGGAATAGTCTTATTACTCCAAAGAAAGCCAGTTCTTCTTTTTCAAAAAGGAATCAAAGATTATTCTTCTTCTTATATAATTCTCATGTATGTGAATACGAATCTATTTTCGTCTTTCTACGTAACCAATCTTCTCATTTACGATCGACATCTTCTGGAGCTCTTCTTGAACGAATATATTTCTATGGAAAAATAGAACGTCTTGTAGACGTCTTTGTTAAGGATTTTCAGACCAATCTATGCTTGTTCAAGGATCCTTTCATG
+
IIIIIIIIIGHHIIIGIIIIIIIIIIIIHIIHIGCHHIHHIIIIIIIIIIIIHHHIHIHIHIIIHIIHIIHIHIIIIIIIIIIHIIIIIIIIIIIIGHIIIIFIIIIIIHIIIIIIIIIHHHEHHIIIIIIIIIIJJJJJJJJJJJJJJJJJJJJJJJJJJJJJJJJJJJJJJJJJJJJJJJJJJJJJJJJJJJJJJJJJJIIHIIIIIIIHHIIIHHHF1HGIHGIIIHHHHCIHIIIIIIIIIIIIIIIIIHGIFHHHFHIIIIIHIIHHIIIIIIHHEGGDIIIHGIIIIHIIIIHHIIIHHHHIIHHHIIHHHCHHIIIIIIHIIIIIIIIHII
@HWI-D00477:958:H2H7GBCX3:1:1204:12593:13197 1:N:0:CCTAGGTCCTAGGT
AAACTCTTCGCAATTGGGTAAAAGATGCCTCTTCTTTGCATTTATTACGATTCTTTCTTCGCGAGTATTGTAATTGGAATAGTCTTATTACTCCAAAGAAAGCCAGTTCTTCTTTTTCAAAAAGGAATCAAAGATTATTCTTCTTCTTATATAATTCTCATGTATGTGAATACGAATCTATTTTCGTCTTTCTACGTAACCAATCTTCTCATTTACGATCAACATCTTCTGGAGCTCTTCTTGAACGAATATATTTCTATGGAAAAATAGAACGTCTTGTAGACGTCTTTGTTAAGGATTTTCAGACCAATCTATGCTTGTTCAAGGATCCTTTCATGCATTATGTTAGAT
+
IGHEHHHHHHIIIIHCGHHIHHHHIIHIIHHIHHIIHIHIGHCGHHIIIIIEFHHIHIIIHIGEHHHHE1CHEHIGHFHIIHHHHHIIIIIFHHEHGFHIHJJJJJJJJJJJJJJJJJJJJJJJJJJJJJJJJJJJJJJJJJJJJJJJJJJJJJJJJJJJJJJJJJJJJJJJJJJJJJJJJJJJJJJJJJJJJJJJJJJJJHHFG@EECIHEHIIIHHHGIHHCGHFC@EEHFHHCHEHGCHHCHEHHHDIIG@HC@EFEGGCEEHIHHHEEIIHHEHHHHFHHIHHEHIIFHFH?GECHGGG@<FEE?F@FEHEHGGHHCCG?CF?EDGC<1HCHHHGHGIIHFHDDD0B
@HWI-D00477:958:H2H7GBCX3:1:1204:13189:13850 1:N:0:CCTAGGTCCTAGGT
AAACTCTTCGCAATTGGGTAAAAGATGCCTCTTCTTTGCATTTATTACGATTCTTTCTTCGCGAGTATTGTAATTGGAATAGTCTTATTACTCCAAAGAAAGCCAGTTCTTCTTTTTCAAAAAGGAATCCAAGATTGTTATTGTTTCTATATAATTCTCATGTATATGAATATGAATCCATCCTCTTTTTTCTCGGTAACCAATCGTCTCATTTACGATCAACATCCTCTCGAGTCCTCGTTGAGCGAATGTATTTCTATGGAAAAGTCGAACATCTTGTCGAAGTCTTTGCTAAAGATTTTCAGGACATCCTATGGTTGTTCAAGGATCCTTTCATGCATTATGTTAG
+
IIIIIIIIIIIIIIIIIIIIIIIIIIIIIIIIIIIIIIIIIIIIIIHIIIIIHHIIIIIIIIIIIIIIIIIIIIIIIIIIIIIIIIIHIIIIIIIIIIIJJJJJJJJJJJJJJJJJJJJJJJJJJJJJJJJJJJJJJJJJJJJJJJJJJJJJJJJJJJJJJJJJJJJJJJJJJJJJJJJJJJJJJJJJJJJJJJJJJJJJJIIHGHGIIIIIIIIIIIIIIIIIIIIIIIIHHIIIIIIIIIIIGIIHIIIIIIIIIIIIIIIIIIIIIIHIIIIIIIIIIIIIIIIIHHCIIIIIGIIIIIHIIIIIGIIIIIIIIIIIIGIIIIIHGFDDCHIIIIIIIIHIDDDDD
@HWI-D00477:958:H2H7GBCX3:1:1204:8677:21866 1:N:0:CCTAGGTCCTAGGT
AAACTCTTCGCAATTGGGTAAAAGATGCCTCTTCTTTGCATTTATTACGGTTCTTTCTCCACGAGTATTTTAATTCGAATAGTCTTATTACTCCAAAGAACTCTATTTCTGTTTTTTTAAAAAGGAATCCAAGATTGTTATTGTTTCTATATAATTCTCATGTATATGAATATGAATCCATCCTCTTTTTTCTCGGTAACCAATCGTCTCATTTACGATCAACATCCTCTCGAGTCCTCGTTGAGCGAATGTATTT
+
IIIIIIJJJJJJJJJJJJJJJJJJJJJJJJJJJJJJJJJJJJJJJJJJJJJJJJJJJJJJJJJJJJJJJJJJJJJJJJJJJJJJJJJJJJJJJJJJJJJJJJJJJJJJJJJJJJJJJJJJJJJJJJJJJJJJJJJJJJJJJJJJJJJJJJJJJJJJJJJJJJJJJJJJJJJJJJJJJJJJJJJJJJJJJJJJJJJJJJJJJIIIIIIIIIIIIIIIIIIIIIIIIIIIIHIIIIIIIIIIIIIIIIIIIIIDDDDD
@HWI-D00477:958:H2H7GBCX3:1:1204:16215:32839 1:N:0:CCTAGGTCCTAGGT
AAACTCTTCGCAATTGGGTAAAAGATGCCTCTTCTTTGCATTTATTACGATTCTTTCTTCGCGAGTATTGTAATTGGAATAGTCTTATTACTCCAAAGAAAGCCAGTTCTTCTTTTTCAAAAAGGAATCAAAGATTATTCTTCTTCTTATATAATTCTCATGTATGTGAATACGAATCTATTTTCGTCTTTCTACGTAACCAATCTTCTCATTTACGGTCAACATCTTCTGGAATCTTTTTTGAGCGAATCTATTTCTATGTAAAAATAGAACATTTTGCCAAAGTCTTCTTTGATAATGATTTTCAGTGCATCCTATGGTTCTTCAAAGATCCTTTCATG
+
EHEEHHHIIHHHHHHHHHHIIIIIHH@ECHHIIIIEHIHEC1F<FHIIIIIIHHHIHIGEFHDC?CEHHHIECHHIHHHHGFHHHIHIIEHHHEH@@CHHGEHHEGHHHIHIIFHEJJJJJJJJJJJJJJJJJJJJJJJJJJJJJJJJJJJJJHJJIJJJJJJJJJJJJJJJJJJIJJJJJJJJJJJJJJJJJJJJJJJJJF?HCFHEH@FCECEHGIHH?HG?HC?F<FC?HFG@GIHHEDGC0@@EG@@HGIGIHHHF@1<1<F@@?EC<<@@?FC1EG1CCCGIHIHG?GHIIHF<<<1GHHCCHHGF@C@@C1F1CC@D<11@HG1D1@@C1@@F@E
@HWI-D00477:958:H2H7GBCX3:1:1204:6784:63576 1:N:0:CCTAGGTCCTAGGT
AAACTCTTCGCAATTGGGTAAAAGATGCCTCTTCTTTGCATTTATTACGATTCTTTCTTCGCGAGTATTGTAATTGGAATAGTCTTATTACTCCAAAGAAAGCCAGTTCTTCTTTTTCAAAAAGGAATCAAAGATTATTCTTCTTCTTATATAATTCTCATGTATGTGAATACGAATCTATCTTACTTTTTCTTCGTAACAAACCTTCTCATTTACGATTAACGTCTTCTGGATCTTTTTTTGAACGAATTTTTTTCTATGCAAAAATCAAACATTCTGTAGAAGAAGTATTTGTTAATGATTTTTCAGTTACC
+
IIIHHHHHHHIIIIIHIIIIIIIIHIIIHIIHHIIIHIIGHIIHIHIIIIIIFHHIIIIIIIIIJJJJJJJJJJJJJJJJJJJJJJJJJJJJJJJJJJJJJJJJJJJJJJJJJJJJJJJJJJJJJJJJJJJJJJJJJJJJJJJJJJJJJJJJJJJJJJJJJJJJJJJJJJJJJJJJJJJJJJJJJJJJJJJJJJJJJJJJJIHIIGIIHHHHGIHEEIIIIIIIIIIIIIHCIIIIIIIHIHHHCIHIIIIIIIGHHIIIIHHIIIHHHHHGHHIIHIIIHHFHHHHIIIIIIHHHIIIHHHGCHHHHHDDDDD
@HWI-D00477:958:H2H7GBCX3:1:1204:14626:64014 1:N:0:CCTAGGTCCTAGGT
AAACTCTTCGCAATTGGGTAAAAGATGCCTCTTCTTTGCACTTATTACGATTCTTTCTTCGCGAGTATTGTAATTGGAATAGTCTTATTACTCCAAAGAAAGCCAGTTCTTCTTTTTCAAAAAGGAATCAAAGATTATTCTTCTTCTTATATAATTCTCATGTATGTGAATACGAATCTATTTTCGTCTTTCTACGTAACCAATCTTCTCATTTACGATCAACATCTTCTGGAGCTCTTCTTGAACGAATATATTTCTATGGAAAAATAGAACGTCTTGTAGACGTCTTTGTTAAGGATTTTCAGACCAATCTATGCTTGTTCAAGGATCCTTTCATG
+
FHEHHHIIGEHHIHEC<?EHEEHHH@HHIIHHIIIHIHHHHIHEHHHEHHIHF<FHIGIHIHHCCCHHEHHHFHHIIIEHHHHIHHIHEE1GHHHHCFFFCFCEEHH@CCHHHCFHICEEHHIHEHHHHIHHIEHJJJJJJJJJJJJJJJJJJJJJJJJJJJJJJJJJJJJJJJJJJJJJJJJJJJJJJJJJJJJJJJJJJJHEHFHHCEHHFEHHGIIIIGIHHHHHEIHHHHHGHHGHIIIHHHIIIIIIIIIHIIHHHIIHIHIHIIIIIIIIIHIIIIHHHIIIIHIHHIHEIIIFHEHIIIHFHEIGIHIHHHGHIHHHHHHHHEEGHIIIII
@HWI-D00477:958:H2H7GBCX3:1:1204:20713:70390 1:N:0:CCTAGGTCCTAGGA
AAACTCTTCGCAATTGGGTAAAAGATGCCTCTTCTTTGCATTTATTACGATTCTTTCTTCGCGAGTATTGTAATTGGAATAGTCTTATTACTCCAAAGAAAGCCAGTTCTTCTTTTTTCTTTGTAATCAATCCTTTCATTTCCGATTAACATTTTCTCAGGTCTTTCTTG
+
JJJJJJJJJJJJJJJJJJJJJJJJJJJJJJJJJJJJJJJJJJJJJJJJJJJJJJJJJJJJJJJJJJJJJJJJJJJJJJJJJJJJJJJJJJJJJJJJJJJJJJJJJJJJJJJJJJJJJJJJJJJJJJJJJJJJJJJJJJJJJJJJJJJJJJJJJJJJJJJJJJJJJJJJJJ
@HWI-D00477:958:H2H7GBCX3:1:1204:7647:77014 1:N:0:CCTAGGTCCTAGGT
AAACTCTTCGCAATTGGGTAAAAGATGCCTCTTCTTTGCATTTATTACGATTCTTTCTTCGCGAGTATTGTAATTGGAATAGTCTTATTACTCCAAAGAAAGCCAGTTCTTCTTTTTCAAAAAGGAATCAAAGATTATTCTTCTTCTTATATAATTCTCATGTATGTGAATACGAATCTATTTTCGTCTTTCTACGTAACCAATCTTCTCAATTACGATCAACATCTTCTGGAGCTCTTCTTGAACGAATATATTTCTATGGAAAAATAGAACGTCTTGTAGACGTCTTTGTTAAGGATTTTCAGACCAATCTATGCTTGTTCAAGGATCCTTTCATG
+
HIIIIHHHIIIIIIHIIIIIIIIIIIIIHIHIIIIHIIIIIIIIIIIICHIIFHHGHHIIIHDCHHIHIIIIIHIHEIIIIHGHIIIIIIIIHIIIIHFHICHHFHHHIHHHHIHFHHHEGCEHCFHHCEGEHIIJJJJHJJJJJJJJJJJJJJJJJJJJJJJJJJJJJJJJJJJJJJJJJJJJJJJJJJJJJJJJJJJJJC<GF<00D0D0<<<1<<1<1<C<?HF1C<<1C<<1<<1<<<<1<@ED1F11FC<CFHIHCHG<<1GC<C1HCC<<11CCCGC@G?IHG<<<1@HHF<<IHHHH@D1@F<1GD<<1HGIIHGEHCHEGDCGCEHG@C<
@HWI-D00477:958:H2H7GBCX3:1:1204:7794:85292 1:N:0:CCTAGGTCCTAGGT
AAACTCTTCGCAATTGGGTAAAAGATGCCTCTTCTTTGCATTTATTACGATTCTTTCTTCGCGAGTATTGTAATTGGAATAGTCTTATTACTCCAAAGAAAGCCAGTTCTTCTTTTTCAAAAAGGAATCAAAGATTATTCTTCTTCTTATATAATTCTCATGTATGTGAATACGAATCTATTTTCGTCTTTCTACGTAACCAATCTTCTCATTTACGATCAACATCTTCTGGAGCTCTTCTTGAACGAATTTCTTTTTATGGAAAAGTAGAAGATCTTGTCCAAGTCTTTGTTAATGATTTTCAGGACAACTTATGGTTGTTCAAGCATCCTATCATG
+
IIIIIIIIIIIIIIIIIIIIIIIIIIIIIIIIIIIIIIIIIIIIIIIIIIIIHIIIIIIIIIIHIIIIIIIIIIIIIHIIIHIIIIIIIIIIGIIIIIIIHIHIIIIIIIIIIIIIIIIIIHIIIIIIIIIIIIIJJJJJJJJJJJJJJJJJJJJJJJJJJJJJJJJJJJJJJJJJJJJJJJJJJJJJJJJJJJJJJJJJJIIHIIIIIIIIIIIIIIIIIIHIIIIIIIIIIHIIIIIIIIIIHHIIIIIIIIIIIIIIIIIIIIIIIIIIIIIIIIIIIIIHIIIIIIIIIIIIIIIIIIIIIIIIIIIIIIIIIIIIIIIIIIIIIIIIIIIIIH
@HWI-D00477:958:H2H7GBCX3:1:1204:13073:87030 1:N:0:CCTAGGTCCTAGGT
AAACTCTTCGCAATTGGGTAAAAGATGCCTCTTCTTTGCATTTATTACGATTCTTTCTTCGCGAGTATTGTAATTGGAATAGTCTTATTACTCCAAAGAAAGCCAGTTCTTCTTTTTCAAAAAGGAATCAAAGATTATTCTTCTTCTTATATAATTCTCATGTATGTGAATACGAATCTATTTTCGTCTTTCTACGTAACCAATCTTCTCATTTACGATCAACATCTTCTGGAGCTCTTCTTGAACGAATATATTTCTATGGAAAACTAGAACGTCTTGTAGACGTCTTTGTTAAGGATTTTCAGACCAATCTATGCTT
+
IIIIIIIIIIIIIIIHIIIIIIIIIIIIIIIIIIIIIIIIIIIIIIIIHIIIFHHIIHIIHIIIIIIIIJJJJJJJJJJJJJJJJJJJJJJJJJJJJJJJJJJJJJJJJJJJJJJJJJJJJJJJJJJJJJJJJJJJJJJJJJJJJJJJJJJJJJJJJJJJJJJJJJJJJJJJJJJJJJJJJJJJJJJJJJJJJJJJJJJJJIIIIIIIHIIIHIHHHHIIIHIIIIIIIIIIHHIIHHGIHIHHHHIHIIIIIIIIIIIIIIIIIIIIIIIEIIIIIIIIIIIIIHIIHIIIIIIIIIIHHIIIIHIIIHIIIIDDCCD
@HWI-D00477:958:H2H7GBCX3:1:1205:9291:9441 1:N:0:CCTAGGTCCTAGGT
AAACTCTTCGCAATTGGGTAAAAGATGCCTCTTCTTTGCATTTATTACGATTCTTTCTTCGCGAGTATTGTAATTGGAATAGTCTTATTACTCCAAAGAAAGCCAGCTCTTCTTTTTCAAAAAGGAATCAAAGATTATTCTTCTTCATATATAATTCTCATGTATGTGAATACGAATCTATTTTCGTCTTTCTACGTAACCAATCTTCTCATTTACGATCAACATCTTCTGGAGCTCTTCTTGAACGAATATATTTCTATGGAAAAATAGAACGTCTTGTAGACGTCTTTGTTAAGGATTTTCAGACCAATCTATGCTTGTTCAAGGATCCTTTCATG
+
IIIIIIIIIIIIIIIIIIIIIIIIIIIIIIIIIIIIIIIIIIIIIIIIIIIIHIIIIIIIIIIIIIIIIIIIIIIIIIIIIIIIIIIIIIIIIIIIIHIIIHIIIIIIIIIIIIIIIIIHIIIIIIIIIIIIIIIJJJJJJJJJJJJJJJJJJJJJJJJJJJJJJJJJJJJJJJJJJJJJJJJJJJJJJJJJJJJJJJJJJIIHIIGIHIIIIIIIIIGIIHHEEIIIIIGGIIIHHHIHIIIHHIIIIIIIIIIIIIIIIIIIIIIIIHIIIIIIIIIIIIHHIIIIIIHIIIIIHIIIIHGIIIGIIIIIIIIIIIIIIIIIIIIIIIHIIIIIHI
@HWI-D00477:958:H2H7GBCX3:1:1205:12763:11906 1:N:0:CCTAGGTCCTAGGT
AAACTCTTCGCAATTGGGTAAAAGATGCCTCTTCTTTGCATTTATTACGATTCTTTCTTCGCGAGTATTGTAATTGGAATAGTCTTATTACTCCAAAGAAAGCCAGTTCTTCTTTTTCAAAAAGGAATCAAAGATTATTCTTCTTCTTATATAATTCTCATGTATGTGAATACGAATCTATTTTCGTCTTTCTACGTAACCAATCTTCTCATTTACGATCAACATCTTCTGGAGCTCTTCTTGAACGAATATATTTCTATGGAAGAATAGAACGTCTTGTAGACGTCTTTGTTAAGGATTTTCAGACCAATCTATGCTTGTTCAAGGATCCTTTCATG
+
IIIHIHIIIIIIHIIGHEHIHIIIIHHIIHIIHHIIFEHHHIIGIIIGHHIHFGHHHIHHHHIGIIIHIHHIGHIHIGIHICEGHIIIIIIIIIIHHHHHIEHFHIHIIHHIIHIIIIIEHIIIHEHF@HHIHHIJJJJJJJJJJJJJJJJJJJJJJJJGJJJJJJJJJJJJJJJJJJJJJJJJJJJJJJJJJJJJJJJJJHIECGEEFGIIHIHEEHHCHHHCIIIIHE?IIHGEHFIIIHHGH?GIHIHIIHGECIIIIGIIIHEEHHHCHHIIIGIIHHGDGHHIHIHIHHCHE?IHHCGFIHIIIIGIHIHHHGIHIIIIIHHEIHEHHEFHHC
@HWI-D00477:958:H2H7GBCX3:1:1205:17853:12001 1:N:0:CCTAGGTCCTAGGT
AAACTCTTCGCAATTGGGTAAAAGATGCCTCTTCTTTGCATTTATTACGATTCTTTCTTCGCGAGTATTGTAATTGGAATAGTCTTATTACTCCAAAGAAAGCCAGTTCTTCTTTTTCAAAAAGGAATCAAAGATTATTCTTCTTCTTATATAATTCTCATGTATGTGAATACGAATCTATTTTCGTCTTTCTACGTAACCAATCTTCTCATTTACGATCAACATCTTCTGGAGCTCTTCTTGAACGAATATATTTCTATGGAAAAATAGAACGTCTTGTAGACGTCTTTGTTAAGGATTTTCCGTCCACCCTATGGTTCTTCAAGGACCCTTTCATT
+
IIIIIIIIIIIIIIIIIIIIIIIIIIIIIIIIIIIIIIIHIIIIIIIIIIIIHIIIIIIIIIIIIIIIIIIIIIIIIIIIIIIIIIIIIIIIIIIIIIIIIIIIIIIIIIIIIIIIIIIIIJJJJJJJJJJJJJJJJJJJJJJJJJJJJJJJJJJJJJJJJJJJJJJJJJJJJJJJJJJJJJJJJJJJJJJJJJJJJJJJJIIIIIGIIIIIIIIIIIIIIIIIIIIIIIIIIIIIIIIIIIIIHIIHIIIIIIIIIIIIIIIIIIIIHFIIIIIIIIIIIIIIIIIIIIIIIIIIIIIIIIIIIIIIIIIIIIIIIIIIIIIIIIHHIIIIIIIIII
@HWI-D00477:958:H2H7GBCX3:1:1205:15602:14595 1:N:0:CCTAGGTCCTAGGT
AAACTCTTCGCAATTGGGTAAAAGATGCCTCTTCTTTGCATTTATTACGATTCTTTCTTCGCGAGTATTGTAATTGGAATAGTCTTATTACTCCAAAGAAAGCCAGTTCTTCTTTTTCAAAAAGGAATCAAAGATTATTCTTCTTCTTATATAATTCTCATGTATGTGAATACGAATCTATTTTCGTCTTTCTACGTAACCAATCTTCTCATTTACGATCAACATCTTCTGGGAGCTTTTTTGAGCGAATATATTTCTATGAAAAAATAAAGCATCCT
+
IIIIIIIIIIIIIIIIIIIIIIIIIIIIJJJJJJJJJJJJJJJJJJJJJJJJJJJJJJJJJJJJJJJJJJJJJJJJJJJJJJJJJJJJJJJJJJJJJJJJJJJJJJJJJJJJJJJJJJJJJJJJJJJJJJJJJJJJJJJJJJJJJJJJJJJJJJJJJJJJJJJJJJJJJJJJJJJJJJJJJJJJJJJJJJJJJJJJJJJJJIIIIIIIIIIIIIIIIIIIIIIIIIIIIIIIIIIIIIIIIIIIIIIIIIIIIIHHIIIIIIIIIIIIIIIIIDDCDD
@HWI-D00477:958:H2H7GBCX3:1:1205:18843:14639 1:N:0:CCTAGGTCCTAGGT
AAACTCTTCGCAATTGGGTAAAAGATGCCTCTTCTTTGCATTTATTACGATTCTTTCTTCGCGAGTATTGTAATTGGAATAGTCTTATTACTCCAAAGAAAGCCAGTTCTTCTTTTTCAAAAGGGAATCAAAGATTATTCTTCTTCTTATATAATTCTCATGTATGTGAATACGAATCTATTTTCGTCTTTCTACGTAACCAATCTTCTCATTTACGATCAACATCTTCTGGAGCTCTTCTTGAACGAATATATTTCTATGGAAAAATAGAACGTCTTGTAGACGTCTTTGTTAAGGATTTTCAGACCAATCTATGCTTTCTCAAGGATCCTTTCATG
+
IIIIIIIIIIIIIIIIHIIIIIIIIIIIIIIIIIIIIIIIIIIHIIIIIIIIIHIIIIIIIIIIIIIIIIIIIIIIIIIIIIIIIIIIIIIIIIHIIIIIIIIIIIIIIIIIIIIIIIHIHIIIGIIIIIIIIIIJJJJJJJJJJJJJJJJJJJJJJJJJJJJJJJJJJJJJJJJJJJJJJJJJJJJJJJJJJJJJJJJJJIIIIIIIHIIIIIIHIIIIIIIIHHIIIIIIIHIIIIIIIIIIIIIIIIIIIIIIIIIIIIIIIHIHIIIIIIIIIIIIIIHGIIIIIIIIIIHIIIIIIIIIIIIIIIGIIIIIIIIIIIIIIIIIIIIIIIIIII
@HWI-D00477:958:H2H7GBCX3:1:1205:20074:14741 1:N:0:CCTAGGTCCTAGGT
AAACTCTTCGCAATTGGGTAAAAGATGCCTCTTCTTTGCATTTATTACGATTCTTTCTTCGCGAGTATTGTAATTGGAATAGTCTTATTACTCCAAAGAAAGCCAGTTCTTCTTTTTCAAAAAGGGATCAAAGATTATTCTTCTTCTTATATAATTCTCATGTATGTGAATACGAATCTATTTTCGTCTTTCTACGTAACCAATCTTCTCATTTACGATCAACATCTTCTGGAGCTCTTCTTGAACGAATATATTTCTATGGAAAAATAGAACGTCTTGTAGACGTCTTTGTTAAGGATTTTCAGACCAATCTATGCTTGTTCAAGGATCCTTTCATG
+
IIIIIIIIIIIIIIIIIIIIIIIIIIIIIIIIIIIIIIIIIIIIIIIIIIIIIGHIIIIIIIIIIIIIIIIIIIIIIIIIIIIIIIIIIIIIIIIIIIIIIIIIIIIIIIIIIIIIIHHIIIIIIIIIIIIIIIIJJJJJJJJJJJJJJJJJJJJJJJJJJJJJJJJJJJJJJJJJJJJJJJJJJJJJJJJJJJJJJJJJJJIHIIGIIIIHIIIIIIHIIIIIIIIIIIIIIIIIIIIIIIIIIHIIIIIIIIIIIIIIIIIIHIIHIHIIIIIIIIIIIIHEIIIIIIIIIIIIIIIIIIIIIIIIIIIIIIIIIIIIIIIIIIIIIIIIIIIIII
@HWI-D00477:958:H2H7GBCX3:1:1205:3444:15801 1:N:0:CCTAGGTCCTAGGT
AAACTCTTCGCAATTGGGTAAAAGATGCCTCTTCTTTGCATTTATTACGATTCTTTCTTCGCGAGTATTGTAATTGGAATAGTCTTATTACTCCAAAGAAAGCCAGTTCTTCTTTTTCAAAAAGAAATCAAAGATTATTCTTGTTCCTATATAATTCTCATGTATGTGAATACGAATCCATTTTTTTCTTTTTCCGTAACCAATCTTCTCACTTACGATCAACATCTTTTGGAGCCCTTCTTGAACGAATCTATTTCTATGGAAAAATAGAACATCGTGTAGAAGTCTTTGCTAAGGATTTTCATGTTAGCCTATGGTTGTTCAAGGATCCTTTCATA
+
IIIIIHIIIIIHHIHIIIIHHIIIIIIIHIIIIIIIIIIIGIIIIIIIIIIIHIIIIIIGIIHHIIHIIIIIIIIIIIIIIIIIIIIIIIIIIIIIIIIIIIIIIIIIIIIIIIIIIHHIHIIIIIIIIHIHIIIJJJJJJJJJJJJJJJJJJJJJJJJJJJJJJJJJJJJJJJJJJJJJJJJJJJJJJJJJJJJJJJJJJIIIIIIIIIIIIIIIIIIIIIIIIIIIHHGIGIIIIIIIHIIIHIIHIIIHIIIIHIIIIIIIIIIHHGIIIIIIIIIIIHHGIHIIIIIIIIIIIIIIIIIIIIIIIIIIIIIIIHIIIIGIIIIIHIHHIIIIII
@HWI-D00477:958:H2H7GBCX3:1:1205:16123:16479 1:N:0:CCTAGGTCCTAGGT
AAACTCTTCGCAATTGGGTAAAAGATGCCTCTTCTTTGCATTTATTACGATTCTTTCTTCGCGAGTATTGTAATTGGAATAGTCTTATTACTCCAAAGGAAGCCAGTTCTTCTTTTTCAAAAAGGAATCAAAGATTATTCTTCTTCTTATATAATTCTCATGTATGTGAATACGAATCTATTTTCGTCTTTCTACGTAACCAATCTTCTCATTTACGATCAACATCTTCTGGAGCTCTTCTTGAACGAATATATTTCTATGGAAAAATAGAACGTCTTGTAGACGTCTTTGTTAAGGATTTTCAGACCAATCTATGCTTGTTCAAGGATCCTTTCATG
+
IIIIIIIIIIIIHIIIHIIIIIIIIIIIHIIIIIIIIIIIIIIIIIIIIIIIFHIIIIIIIIIIIIIIIIIIHIIIIIIIIIIIIHIIIIIIIIIIIIIHIIHIIIIHIIIIIIIIIIIIIIIIIIIIIIIIIIIJJJJJJJJJJJJJJJJJJJJJJJJJJJJJJJJJJJJJJJJJJJJJJJJJJJJJJJJJJJJJJJJJJIIIHIIIIIHHGIIIIIIIIIIIGIIHIIIIIHIIIIHIIIIIIIIIIIIIIIIIIIIIIIIIIIIIIIIIIIIIIIIIIIHGIIIIIIIIIIHIIIIIIIIIIIIIIIIIIIIIIIIIIIIIHIIIIIIIIIIIII
@HWI-D00477:958:H2H7GBCX3:1:1205:11585:17484 1:N:0:CCTAGGTCCTAGGT
AAACTCTTCGCAATTGGGTAAAAGATGCCTCTTCTTTGCATTTATTACGATTCTTTCTTCGCGAGTATTGTAATTGGAATAGTCTTATTACTCCAAAGAAAGCCAGTTCTTCTTTTTCAAAAAGGAATCAAAGATTATTCTTCTTCTTATATAATTCTCATGTATGTGAATACGAATCTATTTTCGTCTTTCTACGTAACCAATCTTCTCATTTACGATCAACATCTTCTGGAGCTCCTCTTGAACGAATATATTTCTATGGAAAAATAGAACGTCTTGTAGACGTCTTTGTTAAGGATTTTCCGGTCATCCCATGCTTTCTCAAGAATCCTTTCATGCAT
+
HIHIIHIIIIHHIGIIHIIIHIIGIIIHIIIIHHHHIIIGGHHHIIIIIIIIFHHIIIIHHHIIIIIHIHIHHHIIGCHHIHIIHHIGIHHJJJJJJJJJJJJJJJJJJJJJJJJJJJJJJJJJJJJJJJJJJJJJJJJJJJJJJJJJJJJJJJJJJJJJJJJJJJJJJJJJJJJJJJJJJJJJJJJJJJJJJJJJJJJJIIHEHIIIGIIGIIIIIIGIHIHHEHIIHIHIIHIIIIHHIHIIIIIHIIIIIHIIIIHIHIIIIIIIIIIHIGIIIIIIIIIIIHEIIIIIIIIGIIIIIIIIIHHIIHIHFIIIIIIHHIIHIIIIIIIIHEIIDDAAD
@HWI-D00477:958:H2H7GBCX3:1:1205:12296:19035 1:N:0:CCTAGGTCCTAGGT
AAACTCTTCGCAATTGGGTAAAAGATGCCTCTTCTTTGCATTTATTACGATTCTTTCTTCGCGAGTATTGTAATTGGAATAGTCTTATTACTCCAAAGAAAGCCAGTTCTTCTTTTTCAAAAAGGAATCAAAGATTATTCTTCTTCTTATATAATTCTCATGTATGTGAATACGAATCTATTTTCGTCTTTCTACGTAACCAATCTTCTCATTTACGATCAACATCTTCTGGAGCTCTTCTTGAACGAATATATTTCTATGGAAAAATAGAACGTCTTGTAGACGTCTTTGTTAAGGATTTTCAGACCAATCTATGCTTGTTCAAGGATCCTTTCATG
+
IEHHHIHFIIIIIIHHHHEECGHHHHIIIIIIIIIIIHIHEHHIHHIIIIIIHHIIIHIIIIGHIIIIHHIIIIIHHFHHHIIIIIIIIIIIGIIIHIEHHIHHHIIIGHHHHIHIIIHHEGHHICHHIHHFHHIJJJJJJJJJJJJJJJJJJJJJJJJJJJJJJJJJJJJJJJJJJJJJJJJJJJJJJJJJJJJJJJJJJHGIIIIHHIIHIIHHHIIIIIIIHIIIHFHHIIIIIHIIIHHIHIHIHIIHHHHGIIIIIHIHIFIIIIIIIGIIHIIHHGDDHHHEIHIIHHHHHHIIHEHHHHHHHEGIHHCHHEHIIIIHHHEHCGIHHIHHHH
@HWI-D00477:958:H2H7GBCX3:1:1205:12594:32832 1:N:0:CCTAGGTCCTAGGT
AAACTCTTCGCAATTGGGTAAAAGATGCCTCTTCTTTGCATTTATTACGATTCTTTCTTCGCGAGTATTGTAATTGGAATAGTCTTATTACTCCAAAGAAAGCCAGTTCTTCTTTTTCAAAAAGGAATCAAAGATTATTCTTCTTCTTATATAATTCTCATGTATGTGAATACGAATCTATTTTCGTCTTTCTACGTAACCAATCTTCTCATTTACGATCAACATCTTCTGGAGCTCTTCTTGAACGAATATATTTCTATGGAAAAATAGAACGTCTTGTAGACGTCTTTGTTAAGGATTTTCAGACCAATCTATGCTTGTTCAAGGATCCTTTTATA
+
IIIIIIIIIIIIIIIIIIIIIIIIIIIIIIIIIIIIIIIIIIIIIIIIIIIIHIIIIIIIIIIIIIIIIIIIIIIIIIIIIIIIIIIIIIIIIIIIIIIIIIIIIIHIIIIIIIIIIIIIIIIIIIIIIIIIIIIJJJJJJJJJJJJJJJJJJJJJJJJJJJJJJJJJJJJJJJJJJJJJJJJJJJJJJJJJJJJJJJJJJIIIIIHIHIIHIIIHIIIIIIIIHHFIIIIIIIIIIHIIIIIIHGIIIIIHIIIIIIHIHIIGIIIIIIIHGIIIIIIIIIHEH@FIHIHIIHIIIIHIIIIIIIIIHHHIGIHEIIIHHEIIIHIIIIIIIHIIII
@HWI-D00477:958:H2H7GBCX3:1:1205:14653:45027 1:N:0:CCTAGGTCCTAGGT
AAACTCTTCGCAATTGGGTAAAAGATGCCTCTTCTTTGCATTTATTACGATTCTTTCTTCGCGAGTATTGTAATTGGAATAGTCTTATTACTCCAAAGAAAGCCAGTTCTTCTTTTTCAAAAAGGAATCAAAGATTATTCTTCTTCTTATATAATTCTCATGTATGTGGATACGAATCTATTTTCGTCTTTCTACGTAACCAATCGTCTCATTTACGATCAACATCCTCTCGAGTCCTCGTTGAGCGAATGTATTTCT
+
IIIIIIIIJJJJJJJJJJJJJJJJJJJJJJJJJJJJJJJJJJJJJJJJJJJJJJJJJJJJJJJJJJJJJJJJJJJJJJJJJJJJJJJJJJJJJJJJJJJJJJJJJJJJJJJJJJJJJJJJJJJJJJJJJJJJJJJJJJJJJJJJJJJJJJJJJJJJJJJJJJJJJJJJJJJJJJJJJJJJJJJJJJJJJJJJJJJJJJJJJIIIHHHIIIIIIIIIIIIIIIIHGIIIIIIIIHHHCIHEIIGIIIIIIIIIIDDCDD
@HWI-D00477:958:H2H7GBCX3:1:1205:14757:64254 1:N:0:CCTAGGTCCTAGGT
AAACTCTTCGCAATTGGGTAAAAGATGCCTCTTCTTTGCATTTATTACGATTCTTTCTTCGCGAGTATTGTAATTGGAATAGTCTTATTACTCCAAAGAAAGCCAGTTCTTCTTTTTCAAAAAGGAATCAAAGATTATTCTTCTTCTTATATAATTCTCATGTATGTGAATACGAATCTATTTTCGTCTTTCTACGTAACTAATCTTCTCATTTACGATCAACATCTTCTGGAGCTCTTCTTGAACGAATATATTTCTATGGAAAAATAGAACGTCCTGTAGACGTCTTTGTTAAGGATTTTCAGACCAATCTATGCTTGTTCAAGGATCCTTTCATG
+
IIIIIIIIIIIIIIIIIIIIIIIIIIIIIIIIIIIIIIIIIIIIIIIIIIIIHHIIIIIIIIIIIIIIIIIIIIIHIIIHHIIIIIIIIIIIIIIIIIIIIIIIIIIIIIIIIIIIIIFHIIIIIIIIIIIIIIIJJJJJJJJJJJJJJJJJJJJJJJJJJJJJJJJJJJJJJJJJJJJJJJJJJJJJJJJJJJJJJJJJJIIIHGGIIIIIIIIIHIIIIIIIIIIIIIIIIIIIIIHIIIIIIIIIIIIIIIIIIIIIIIIIIIIIIIIIIIIHHIIIIIHGIIIIIIIIIIIHIIIIIIIIIHIIIIIIIIIIIIIIIIIIIIIIIIIIIIIIII
@HWI-D00477:958:H2H7GBCX3:1:1205:13196:77022 1:N:0:CCTAGGTCCTAGGT
AAACTCTTCGCAATTGGGTAAAAGATGCCTCTTCTTTGCATTTATTACGATTCTTTCTTCGCGAGTATTGTAATTGGAATAGTCTTATTACTCCAAAGAAAGCCAGTTCTTCTTTTTCAAAAAGGAATCAAAGATTATTCTTCTTCTTATATAATTCTCATGTATGTGAATACGAATCTATTTTCGTCTTTCTACGTAACCAATCTTCTCATTTACGATCAACATCTTCTGGAGCTCTTCTTGAACGAATATATTTCTATGGAAAAATAGAACGTCTTGTAGACGTCTTTACTAAGGATTTTCAGGCCGTTC
+
IIIIIIIIIIIIIIIIIIIIIIIIIIIIIIIIIIIIIIIIIIIIIIIIIIIIHIIIIIIIIIJJJJJJJJJJJJJJJJJJJJJJJJJJJJJJJJJJJJJJJJJJJJJJJJJJJJJJJJJJJJJJJJJJJJJJJJJJJJJJJJJJJJJJJJJJJJJJJJJJJJJJJJJJJJJJJJJJJJJJJJJJJJJJJJJJJJJJJJJJJIIIIIIIIIHIIIIIIIIIIIIGIIIIIIIIIIIIHEIIIIIIHIIHGIIIIIIIHIIIIIIIIIIIIIIIIIIIIIIIIIIIIIIIIIIIIIIIIIIIIIIIIIIDDDDD
@HWI-D00477:958:H2H7GBCX3:1:1205:2453:98804 1:N:0:CCTAGGTCCTAGGT
AAACTCTTCGCAATTGGGTAAAAGATGCCTCTTCTTTGCATTTATTACGATTCTTTCTTCGCGAGTATTGTAATTGGAATAGTCTTATTACTCCAAAGAAAGCCAGTTCTTCTTTTTCAAAAAGGAATCAAAGATTATTCTTCTTCTTATATAATTCTCATGTATGTGAATACGAATCTATTTTCGTCTTTCTACGTAACCAATCTTCTCATTTACGATCAACATCTTCTGGAGCTCTTCTTGAACGAATATATTTCTATGGAAAAATAGAACGTCTTGTAGACGTCTTTGTTAAGGATTTTCAGACCAATCTATGCTTGTTCAAGGATCCTTTCATG
+
IIIIIIIIIIIIIIIIHHIIIIIIIIIIIIIIIIIIIIIIIIIIIIIIIIIIGHIIIIIIIIIIIIIIIIIIIIIIIIIIIHIIIIIIIIIIIIIIIIIIIIIIIIIIIIIIIIIIIIIIIIIIGIIHIIIIIIIJJJJJJJJJJJJJJJJJJJJJJJJJJJJJJJJJJJJJJJJJJJJJJJJJJJJJJJJJJJJJJJJJJIIGIHIIIIIIIIIIIIHIIIIIIIIIIIIIIIIIHIIHIIIIIIHIIIIIIIIIIIIIIIIIIIIIIIIIIIIIIIIIIIIHIIIIIIIIIIIIIIIIIIIIIIIIIHIIIGIIIIIIIIIIIIIIIHIIIIIIII
@HWI-D00477:958:H2H7GBCX3:1:1205:12307:99455 1:N:0:CCTAGGTCCTAGGT
AAACTCTTCGCAATTGGGTAAAAGATGCCTCTTCTTTGCATTTATTACGATTCTTTCTTCGCGAGTATTGTAATTGGAATAGTCTTATTACTCCAAAGAAAGCCAGTTCTTCTTTTTCAAAAAGGAATCAAAGATTATTCTTCTTCTTATATAATTCTCATGTATGTGAATACGAATCTATTTTCGTCTTTCTACGTAACCAATCTTCTCATTTACGATCAACATCTTCTGGAGCTCTTCTTGAACGAATATATTTCTATGGAAAAATAGAACGTCTTGTAGACGTCTTTGTTAAGGATTTTCAGACCAATCTATGCTTGTTCAAGGATCCTTTCATG
+
IIIIIIIIIIIIIIIIHHIIIIIIHIIIIIIIIIIIIIHIHIHIIIIIIIIIHHIIIIHIIIHIIIHHIIIIIIIHIIIIIIIIIIIIIHIIIIIGIGHIIGIIIIIIIIIIIIIIIIHIHIIIIHIIIIIHIIIJJJJJJJJJJJJJJJJJJJJJJJJJJJJJJJJJJJJJJJJJJJJJJJJJJJJJJJJJJJJJJJJJJIIGIIIIIIIHHIIIIIIGHIIIIIHHIHHIHGIIHHIIIIIIHIIIIIIIIIHHIIIIIIIIIIIIHIIIHIIIIIIIIHGEIIIIIIIHIIIIIIIIIIIIIHHHIHIHHHCIIIIIIIIIIIIIIIIIIIIIII
@HWI-D00477:958:H2H7GBCX3:1:1206:14393:3600 1:N:0:CCTAGGTCCTAGGT
AAACTCTTCGCAATTGGGTAAAAGATGCCTCTTCTTTGCATTTATTACGATTCTTTCTTCGCGAGTATTGTAATTGGAATAGTCTTATTACTCCAAAGAAAGCCAGTTCTTCTTTTTCAAAAAGGAATCAAAGATTATTCTTCTTCTTATATAATTCTCATGTATGTGAATACGAATCTATTTTCGTCTTTCTACGTAACCAATCTTTTCATTTACGATCAACAGCTTTTGGAGTTCTTCTTGAACGAATCCATTTCTATGTAAAAGTAGAACGTCTTGTGAACGTCTTTGTTAAGATTAATAATTTTCGGGCGAACTCGTGGTTGGTCAAGGAACCT
+
IIIIIIIIIIIIHIIHIIIIIIIIGIIIIII?HIIIIIIIIIIIIIIIIIIIGHIIIIIIIIIIIHIIIIIIHHHIIHHIIIIIHIIIJJJJJJJJJJJJJJJJJJJJJJJJJJJJJJJJJJJJJJJJJJJJJJJJJJJJJJJJJJJJJJJJJJJJJJJJJJJJJJJJJJJJJJJJJJJJJJJJJJJJJJJJJJJJJJJJJIIIHHHIIIIIIIIIIIIIIIIIGIIIIIIIIIIHGIIIHHHHHIIIIIIIIIIIIIIIIIIHIIIIIIIIIIIHIIIIIIIIIIIIIIIIIIIIIIIIHHIIIHHHIIIIIHHHIIHHHHHIHEHFIIIIIDDDBD
@HWI-D00477:958:H2H7GBCX3:1:1206:11567:12501 1:N:0:CCTAGGTCCTAGGT
AAACTCTTCGCAATTGGGTAAAAGATGCCTCTTCTTTGCATTTATTACGATTCTTTCTTCGCGAGTATTGTAATTGGAATAGTCTTATTACTCCAAAGAAAGCCAGTTCTTCTTTTTCAAAAAGGAATCAAAGATTATTCTTCTTCTTATATAATTCTCATGTATGTGAATACGAATCTATTTTCGTCTTTCTACGTAACCAATCTTCTCATTTACGATCAACATCTTCTGGAGCTCTTCTTGAACGAATATATTTCTATGGAAAAATAGAACGTCTTGTAGACGTCTTTGTTAAGGATTTTCAGACCAATCTATGCTTGTTCAAGGATCCTTTCATG
+
IIIIIIIIIIIIIIIIIIIIIIIIIIIIIIIIIIIIIIIIIIIIIIIIIIIIGHIIIIIIIIIIIIIIIIIIIIIIIIIIIIIIIIIIIIIIIIIIIIIIIIIIIIIIIIIIIIIIIIIIIIIIIIIIIIIIIIIJJJJJJJJJJJJJJJJJJJJJJJJJJJJJJJJJJJJJJJJJJJJJJJJJJJJJJJJJJJJJJJJJJIIHIIIIIIIIHIIIIIIIIIIIHIIIIIIHHIIIIIIIIIIHHHIIIIIIIIIIIIIIIIIIIIIIIIIIIIIIIIIIIIHHIIIIIIIIIIIIIIIIIIIIIIIIIHHIIIIIIIIIIIIIIIIIIIIIIIIIII
@HWI-D00477:958:H2H7GBCX3:1:1206:10273:17608 1:N:0:CCTAGGTCCTAGGT
AAACTCTTCGCAATTGGGTAAAAGATGCCTCTTCTTTGCATTTATTACGATTCTTTCTTCGCGAGTATTGTAATTGGAATAGTCTTATTACTCCAAAGAAAGCCAGTTCTTCTTTTTCGAAAGAGAATCAAAGATTCTTCTTGTTCCTATATAATTCTCATGTATATGAATGTGAATCCGTATTAGTGTTTCTCCGTAAACAATCTTCTCATTTACGATCAACATCCTCTGGAACTTTTCTTGAGCGAACACATTTCTATGGAAAAA
+
IIIIIIIIIIIIIIIIIJJJJJJJJJJJJJJJJJJJJJJJJJJJJJJJJJJJJJJJJJJJJJJJJJJJJJJJJJJJJJJJJJJJJJJJJJJJJJJJJJJJJJJJJJJJJJJJJJJJJJJJJJJJJJJJJJJJJJJJJJJJJJJJJJJJJJJJJJJJJJJJJJJJJJJJJJJJJJJJJJJJJJJJJJJJJJJJJJJJJJJJJIIIIIIIIIHIIIIHIIIIIIIIIIIIIIIIIIIIIIIIIIIIIIIIIIIIIIIIIIIIIIDDDDD
@HWI-D00477:958:H2H7GBCX3:1:1206:2038:18694 1:N:0:CCTAGGTCCTAGGT
AAACTCTTCGCAATTGGGTAAAAGATGCCTCTTCTTTGCATTTATTACGATTCTTTCTTCGCGAGTATTGTAATTGGAATAGTCTTATTACTCCAAAGAAAGCCAGTTCTTCTTTTTCAAAAAGGAATCAAAGATTATTCTTCTTCTTATATAATTCTCATGTATGTGAATACGAATCTATTTTCGTCTTTCTACGTAACCAATCTTCTCATTTACAATTAACCTCTTCTGGGATCTTTTTTGAGCGAATACATTTCTATG
+
IIIIIIIIIIIJJJJJJJJJJJJJJJJJJJJJJJJJJJJJJJJJJJJJJJJJJJJJJJJJJJJJJJJJJJJJJJJJJJJJJJJJJJJJJJJJJJJJJJJJJJJJJJJJJJJJJJJJJJJJJJJJJJJJJJJJJJJJJJJJJJJJJJJJJJJJJJJJJJJJJJJJJJJJJJJJJJJJJJJJJJJJJJJJJJJJJJJJJJJJJIIHIIIIIIIIIIIIHIHGGCIIIIIIIHHFIIHHHIIIIIHIIHIIHHHHIIIIDDDDD
@HWI-D00477:958:H2H7GBCX3:1:1206:3796:27788 1:N:0:CCTAGGTCCTAGGT
AAACTCTTCGCAATTGGGTAAAAGATGCCTCTTCTTTGCATTTATTACGATTCTTTCTTCGCGAGTATTGTAATTGGAATAGTCTTATTACTCCAAAGAAAGCCAGTTCTTCTTTTTCAAAAAGGAATCAAAGATTATTCTTCTTCTTATATAATTCTCATGTATGTGAATACGAATCTATTTTCGTCTTTCTACGTAACCAATCTTCTCATTTACGATTAACCTCTTATGGGATCTTTTTTGAGCAAATTCATTTCTATGAAAAGATAAAATATCCGGTAGAAAATGATTTTACGGTCGCCATCTTATGGTTCTTCAAGGATCCTTTTATG
+
IIIIIIIIIIIIHIIIIIIIIIIIHIIIIIIIIIIIIIIIIIIIIIIIIHIIHIIIIIIIIIIIIIIIIIIIIIIIIIIIHIIIIIIIIIIIIGIIIIIIIIIIIIIIIIIIIIIIIIJJJJJJJJJJJJJJJJJJJJJJJJJJJJJJJJJJJJJJJJJJJJJJJJJJJJJJJJJJJJJJJJJJJJJJJJJJJJJJJJJJJIIIIIIIIIIIIIIHIIIIIIIIGIIIIIIIIIIIIIIIIIIIIIIIIIIIIIIIIIIIIIIIIIHIIIIIIIIIHIIIIIIIIIIHIIIIHIIIIHHHIIIIIIIIIIIIIIIIIIIIIIIIIIIIIIII
@HWI-D00477:958:H2H7GBCX3:1:1206:12683:28487 1:N:0:CCTAGGTCCTAGGT
AAACTCTTCGCAATTGGGTAAAAGATGCCTCTTCTTTGCATTTATTACGATTCTTTCTTCGCGAGTATTGTAATTGGAATAGTCTTATTACTCCAAAGAAAGCCAGTTCTTCTTTTTCAAAAAGGAATCAAAGATTATTCTTCTTCCTATATAATTCTCATGTTTGTGAATATGAATCCATC
+
JJJJJJJJJJJJJJJJJJJJJJJJJJJJJJJJJJJJJJJJJJJJJJJJJJJJJJJJJJJJJJJJJJJJJJJJJJJJJJJJJJJJJJJJJJJJJJJJJJJJJJJJJJJJJJJJJJJJJJJJJJJJJJJJJJJJJJJJJJJJJJJJJJJJJJJJJJJJJJJJJJJJJJJJJJJJJJJJJJJJJJ
@HWI-D00477:958:H2H7GBCX3:1:1206:4310:36795 1:N:0:CCTAGGTCCTAGGT
AAACTCTTCGCAATTGGGTAAAAGATGCCTCTTCTTTGCATTTATTACGATTCTTTCTTCGCGAGTATTGTAATTGGAATAGTCTTATTACTCCAAAGAAAGCCAGTTCTTCTTTTTCAAAAAGGAATCAAAGATTATTCTTCTTCTTATATAATTCTCATGTATGTGAATACGAATCTATTTTCGTCTTTCTACGTAACCAATCTTCTCATTTACGATCAACATCTTCTGGAACTCTTCTTGAACGAATATATTTCTATGGAAAAATAGAACGTCTTGTAGACGTCTCTGTTAAGGATTTTCAGACCAATCTATGCTTGTTCAAGGATCCTTTCATG
+
IIIIIIIIIIIIIIIIIIIIIIIIIIIIIIIIIIIIIIIIIIIIIIIIIIIIHIIIIIIIIIIIIIIIIIIIIIHIIIIIIIIIIIIIIIIIIIIIIIIIIIIIIIIIIIIIIIIIIIIIIIIHGIIIIIIIIIJJJJJJJJJJJJJJJJJJJJJJJJJJJJJJJJJJJJJJJJJJJJJJJJJJJJJJJJJJJJJJJJJJJIIIIIIIIIIIHIIIIIIIIIIIIHIIIIIIIIIIIIIIIIIIHHHHIIIIIGIIIIIIIIIIIIIIIIGIIIIIIHIIHHGIIIIIIIIIIIIIIIIIIIIIIIIHIIIIIIIIIIIIIIIIIIIIIIIIIIIIII
@HWI-D00477:958:H2H7GBCX3:1:1206:8227:71119 1:N:0:CCTAGGTCCTAGGT
AAACTCTTCGCAATTGGGTAAAAGATGCCTCTTCTTTGCATTTATTACGATTCTTTCTTCGCGAGTATTGTAATTGGAATAGTCTTATTACTCCAAAGAAAGCCAGTTCTTCTTTTTCAAAAAGGAATCAAAGATTATTCTTCTTCTTATATAATTCTCATGTATGTGAATACGAATCTATTTTCGTCTTTCTACGTAACCAATCTTCTCATTTACGATCAACATCTTCTGGAGCTCTTCTTGAACGAATATATTTCTATGGAAAAATAGAACGTCTTGTAGACGTCTTTGTTAAGGATTTTCAGACCAATCTATGCTTGTTCAAGGATCCTTTCATG
+
IIIIIHIIIHIIIIIHHHHIIIIIIIIHEHIIIIIIIIIHIHIIIIIIIIIIIHHHIIIHIHIIHHIHIHIIIIHHHIIHIIHIHEHIIIIIGHHIHIGHIIGIIIIIIIIIIIIIIIIFHHIIIIIIIIHIIIJJJJJJJJJJJJJJJJJJJJJJJJJJJJJJJJJJJJJJJJJJJJJJJJJJJJJJJJJJJJJJJJJJJIIIIIIIIIIIIIIIIIIIIIIIIIIGIIHIIHHIIIHGHIIHHIIIIIIIIIIIIIHHHHEHGHIIIIGIIIIIIIHIHGDHHIIIHIIIIIIHIIIIHIIIIIIIIIIHIIHIIHIHIIIIIIHIHHIIIIIIHE
@HWI-D00477:958:H2H7GBCX3:1:1206:12060:76508 1:N:0:CCTAGGTCCTAGGT
AAACTCTTCGCAATTGGGTAAAAGATGCCTCTTCTTTGCATTTATTACGATTCTTTCTTCGCGAGTATTGTAATTGAAATAGTCTTATTACTCCAAAGAAAGCCAGTTCTTCTTTTTCAAAAAGGAATCAAAGATTATTCTTCTTCTTATATAATTCTCATGTATGTGAATACGAATCTATTTTCGTCTTTCTACGTAACCAATCTTCTCATTTACGATTAACATCTTCTGGAGTCCTTTTTGAGCGAATATATTTCTATGCAAAAATAGAACATCGTGTAGAAGTCTTTGATAAGGATTTTCCGTCTACCCTATGGTTCTTCAAGGACCCTTTCATT
+
IIIIIIIIIIIIIIIIIIIIIIIIIIIIIIIIIIIIIIIIIIIIIIIIIIIIGHIIIIIIIIIIIIIIIIIIIIIIIIIIIIIIIIIIIIIIIIIIIIHIIIHIIIIIJJJJJJJJJJJJJJJJJJJJJJJJJJJJJJJJJJJJJJJJJJJJJJJJJJJJJJJJJJJJJJJJJJJJJJJJJJJJJJJJJJJJJJJJJJJJJIIIIIHIIIIIIIIIIIIIIIIIIIIIHIIIIIIIIIIIIIIIIIIIIIIHIIIIHIIIIIIIIIIIIIIIIIIIIIIIIIIIIIIIIIIIHIIHIIIIIIGIIIIIIIIIIIIIIIIIIIIIHIIHIIIHHGEIII
@HWI-D00477:958:H2H7GBCX3:1:1206:19819:84280 1:N:0:CCTAGGTCCTAGGT
AAACTCTTCGCAATTGGGTAAAAGATGCCTCTTCTTTGCATTTATTACGATTCTTTCTTCGCGAGTATTGTAATTGGAATAGTCTTATTACTCCAAAGAAAGCCAGTTCTTCTTTTTCAAAAGGGAATCAAAGATTATTCTTCTTCTTATATAATTCTCATGTATGTGAATACGAATCTATTTTCGTCTTTCTACGTAACCAATCTTCTCATTTACGATCAACATCTTCTGGAGCTCTTCTTGAACGAATATATTTCTATGGAAAAATAGAACGTCTTGTAGACGTCTTTGTTAAGGATTTTCAGACCAATCTATGCTTTCTCAAGGATCCTTTCATG
+
IIIIIIIIIIIIIIIIIIIIIIIIIIIIIIIHIIIIIIIIGIIIIIIIIIIIHHIIIIIIIIIHIIIIIIIIIIIIIHIIIIIIIIIIIIIIIIIIIIIIIIIIIIIIIIIIIIIIIIHIIIIIIIIHIIIIIIIJJJJJJJJJJJJJJJJJJJJJJJJJJJJJJJJJJJJJJJJJJJJJJJJJJJJJJJJJJJJJJJJJJIIIIHIHIIIIIIIIIIHIIIIIHIHIHHIIIIIIIIIHIIIIHIIIIIIIIIIIHIIIIIIIIIHIIIIIIIHIIHHE@IHGIIIIIIIIIIIIIIIIIIIIIIIIHIHIIIIIIHIIIIIIHIIIHHIIIIIIII
@HWI-D00477:958:H2H7GBCX3:1:1206:12463:94151 1:N:0:CCTAGGTCCTAGGT
AAACTCTTCGCAATTGGGTAAAAGATGCCTCTTCTTTGCATTTATTACGATTCTTTCTTCGCGAGTATTGTAATTGGAATAGTCTTATTACTCCAAAGAGAGCCAGTTCTTCTTTTTCAAAAAGGAATCAAAGATTATTCTTCTTCTTATATAATTCTCATGTATGTGAATACGAATCTATTTTCGTCTTTCTACGTAACCAATCTTCTCATTTACGATCAACATCTTCTGGAGCTCTTCTTGAACGAATATATTTCTATGGAAAAATAGAACGTCTTGTAGACGTCTTTGTTAAGGATTTTCAGACCAATCTATGCTTGTTCAAGGATCCTTTCATG
+
IIIIIIIIIIIIIIIIIIIIIIIIIIIIIIIIIIIIIIIIIIIIIIIIIIIIHIIIIIIIIIIIIIIIIIIIIIIIIIIIIIIIIIIIIIIIIIIIIIIIIIIIIIIIIIIIIIIIIIIIIIIIIIIIIIIIIIJJJJJJJJJJJJJJJJJJJJJJJJJJJJJJJJJJJJJJJJJJJJJJJJJJJJJJJJJJJJJJJJJJJIIIIIIIIIIIIIIIIIIHIIIHGIIHIIIIIIIIIHIHIIIIHIIHIIIIIIHIIIIIIIIIIIIIIIIIIIIIIIIIIHGIIIIIIIIIIIIIIIIIGIIIIIIIIIIIIIIIIIIIIIIIIIIIIHIIIIIIII
@HWI-D00477:958:H2H7GBCX3:1:1206:7430:98831 1:N:0:CCTAGGTCCTAGGT
AAACTCTTCGCAATTGGGTAAAAGATGCCTCTTCTTTGCATTTATTACGACTCTTTCTTCACGAGTATTATAATTGGAATAGTCTTATTACTTCAAATAATTTTTTTTTTTCAAAAAGTAATCCACGATTATTCTTACTCCTATATAATTCTCATGTATGTGAATACGAATTCATCTTACTTTTTCTTCGTAATCAATCTTCTCATTTACAATTAACCTCTTCTGGGATCTTTTTTGAGCGAATACATTTCTATGAAAAAATAAAACATCCTGTAGAAGAAGTCTTTGCTAATGATTTTCCGGCCTCCATCTTATGGTTCTTCAAGGATCCTTTTATG
+
IIIIIIIIHIHHIIHHHHHIIIIIIHIIIIIIIIIIIIIIIIIIIHIIIIIIGHHHHHHHIIIIIIIIIIIHHIIIIHHHIIIIHIIIIHHIIIIHIIIIIIHIIIIHIII?GHHHICHHIIIIH@GHEHHII?EJJHJHJJJJJJJJJJJJFJJJJJJJJJJJJJGJJJJJJJJJJJJJJJJJJJJJGJJJJJJJJJJJJIHIIHGIHHHIIIHGHHEHHHEG@C@IIIIIIIIHHHCCFEEGCHHHCG@HHHEHIIIHHHHHHIHFHHHHHIHHHHFGHIHHIIIIIIHIHIIIIIIHHHGHIIHIIHHFHIIIIIIIIHHHHHHHIHIIIIHHHH
@HWI-D00477:958:H2H7GBCX3:1:1207:9464:4865 1:N:0:CCTAGGTCCTAGGT
AAACTCTTCGCAATTGGGTAAAAGATGCCTCCTCTTTGCATTTATTACGATTCTTTCTTCGCGAGTATTGTAATTGGAATAGTCTTATTACTCCAAAGAAAGCCAGTTCTTCTTTTTCAAAAAGGAATCAAAGATTATTCTTCTTCTTATATAATTCTCATGTATGTGAATACGAATCTATTTTCGTCTTTCTACGTAACCAATCTTCTCATTTACGATCAACATCTTCTGGAGCTCTTCTTGAACGAATATATTTCTATGGAAAAATAGAACGTCTTGTAGACGTCTTTGTTAAGGATTTTCAGACCAATCTATGGTTGTTCAAGGATCTTTTCATG
+
IIIIIIIIIIIIIIIIIIIIIIIIIIIIIIIIIIIIIIIIIIIIIIIIIIIIHIIIIIIIIHIIIIIHIIHHHIIFHHIIIIIIIIIIIIIIIIIIHIIIIIHIIIIIIIIIIIIIIIIIIIIIIIIIIIIIIIIJJJJJJJJJJJJJJJJJJJJJJJJJJJJJJJJJJJJJJJJJJJJJJJJJJJJJJJJJJJJJJJJJJIIIIIIIIHIIIIIIIIIIIIIIIIIIIGIIIIIIIIIIIIIIIHIIIIIIIIIIIIIIIIIIIIIIIIIIIIIIIIIIIIHHHIIIIIIIIIIIIIIIIGIIIIHIIIHIIIIIIIIIIIIIIIIIIIIIIIIIII
@HWI-D00477:958:H2H7GBCX3:1:1207:8668:44279 1:N:0:CCTAGGTCCTAGGT
AAACTCTTCGCAATTGGGTAAAAGATGCCTCTTCTTTGCATTTATTACGATTCTTTCTTCGCGAGTATTGTAATTGGAATAGTCTTATTACTCCAAAGAAAGCCAGTTCTTCTTTTTCAAAAAGGAATCAAAGATTATTCTTCTCCTTATATAATTCTCATGTATGTGAATACGAATCTATTTTCGTCTTTCTACGTAACCAATCTTCTCATTTACGATCAACATCTTCTGGAGCTCTTCTTGAACGAATATATTTCTATGGAAAAATAGAACGTCTTGTAGACGTCTTTGTTAAGGATTTTCAGGACATCTTATGCTTGTTCAAGGATCCTTTCATG
+
IHIGHIHIIHIIIIIEHHHIHIHHIHIFHEHHHHHHCFHIHHIIIIIICEHHDGHHIIFHEHHIHIHIIIIIIHIIHIIIIIFHHHIIIHIIIHIIIIIEHHIIIHHHIIIIHIIIIIIIIHIIIIIIIHHFHIHJJJJJJJJJJJJJJJJJJJJJJJJJJJJJJJJJJJJJJJJJJJJJJJJJJJJJJJJJJJJJJJJJJIHHEIHIHHIIHHHEHHF?HHHC1F1HEHGHIGIIIIHGHHC<<EIHHIIHHFHIFIHIGHIIIIIHIHIIHHIIIIIGIIHGIGIHFFHHIIIHIIIIIIIHHIHIHHCIHHGCHHEIIIIHIHHHHGIIIIHHHH
@HWI-D00477:958:H2H7GBCX3:1:1207:13230:43540 1:N:0:CCTAGGTCCTAGGT
AAACTCTTCGCAATTGGGTAAAAGATGCCTCTTCTTTGCATTTATTACGATTCTTTCTTCGCGAGTATTGTAATTGGAATAGTCTTATTACTCCAAAGAAAGCCAGTTCTTCTTTTTCAAAAAGGAATCAAAGATTATTCTTCTTCTTATATAATTCTCATGTATGTGAATACGAATCTATTTTCGTCTTTCTACGTAACCAATCTTCTCATTTACGATCAACATCTTCTGGAGCTCTTCTTGAACGAATATATTTCTATGGAAAAATAGAACGTCTTGTAGACGTCTTTGTTAAGGATTTTCAGACCAATCTATGCTTGTTCAAGGATCCTTTCATG
+
IIIIIIIIIIIIIIIIHIHHIIIIHIIIIIIIIIIIIIIIIIIIIIIIIIIIHHIIIIIIIIIIIIIHIIHIIIIHIIIIIIIIIIIIIHIIIIIIIIIIIIIIIIIIIIIIIIIIIHIIIIIIIIIIIIIIFIIJJJJJJJJJJJJJJJJJJJJJJJJJJJJJJJJJJJJJJJJJJJJJJJJJJJJJJJJJJJJJJJJJJIIIIHHIIIIIIIIHHIIHHEHHHH?IHIIIIIIIIIIIIHIHEIIHHGHIIIIHHIHGHIIIIIIHIHE@HIHHHIIHHHEEIIHIIHIIIIHHIGIIIHCIIIIHIIIIIIIIIIHHIHHIIIIHIHIIIHHIII
@HWI-D00477:958:H2H7GBCX3:1:1207:13506:51383 1:N:0:CCTAGGTCCTAGGT
AAACTCTTCGCAATTGGGTAAAAGATGCCTCTTCTTTGCATTTATTACGATTCTTTCTTCGCGAGTATTGTAATTGGAATAGTCTTATTACTCCAAAGAAAGCCAGTTCTTCTTTTTCAAAAAGGAATCAAAGATTATTCTTCTTCTTATATAATTCTCATGTATGTGAATACGAATCTATTTTCGTCTTTCTACGTAACCAATCTTCTCATTTACGATCAACATCTTCTGGAGCTCTTCTTGAACGAATATATTTCTATGGAAAAATAGAACGTCTTGTAGACGTCTTTGTTAAGGATTTTCAGACCGATCTATGCTTGTTCAAGGATCCTTTCATG
+
IIIIIIIIIIIIIIIIIIIIIIIIIIIIIIIIIIIIIIIIIIIIIIIIIIIIHHIIIIIIIIIIIIIIIIIIIIIIIIIHHHIIIIIIIIIIIIIIIIIIIIIIIIIIIIIIIIIIIIIIIIIIIIIIIIIIIIIJJJJJJJJJJJJJJJJJJJJJJJJJJJJJJJJJJJJJJJJJJJJJJJJJJJJJJJJJJJJJJJJJJIIIIIHIIIIIIIIGIIIIIIIIIIIIIIIHIHIHIIHGIIHIHIHIIIIIIIHIIIIIIIIIIIIIIIIIIIIIIIIIIIIHIIIIIIIIIIIIIIIIIIIIIIIIIIIIIIIIIIIIHIIIIIIIHHIIIIIIII
@HWI-D00477:958:H2H7GBCX3:1:1207:5504:63371 1:N:0:CCTAGGTCCTAGGT
AAACTCTTCGCAATTGGGTAAAAGATGCCTCTTCTTTGCATTTATTACGATTCTTTCTTCGCGAGTATTGTAATTGGAATAGTCTTATTACTCCAAAGAAAGCCAGTTCTTCTTTTTCAAAAAGGAATCAAAGATTATTCTTCTTCTTATATAATTCTCATGTATGTGAATACGAATCTATTTTCGTCTTTCTACGTAACCAATCTTCTCATTTACGATCAACATCTTCTGGAGCTCTTCTTGAACGAATATATTTCTATGGAAAAATAGAACGTCTTGTAGACGTCTTTGTTAAGGATTTTCAGACCAATCTATGCTTGTTCAAGGATCCTTTCATG
+
IIIIIIIIIIIIIIIIIIIIIIIIIIIIHIIIIIIIIIIIIIIIIIIIIIIIHHIIIIIIHIIIIIIIIIIIIIIIIIIIHIIIIIIIIIIIIIIIIIHIIIIIIIIIIIIIIIIIIIIIIIIIIIIIIIIIIIIJJJJJJJJJJJJJJJJJJJJJJJJJJJJJJJJJJJJJJJJJJJJJJJJJJJJJJJJJJJJJJJJJJIIIIIIIIIIIIHIIIIIIIIIIIIIHIIIIIIIIIIHIIIIIHIIIIIIIIIIIIIIIIIIIIIIIIIIIIIIIIIIIIIHEIIIIIIIIIIIIIIIIIIIIIIIIIIIIIIIIIIIIIIIIIIIIIIIIIIIIII
@HWI-D00477:958:H2H7GBCX3:1:1207:9365:66292 1:N:0:CCTAGGTCCTAGGT
AAACTCTTCGCAATTGGGTAAAAGATGCCTCTTCTTTGCATTTATTACGATTCTTTCTTCGCGAGTATTGTAATTGGAATAGTCTTATTACTCCAAAGAAAGCCAGTTCTTCTTTTTCAAAAAGGAATCAAAGATTATTCTTCTTCTTATATAATTCTCATGTATGTGAATACGAATCTATTTTCGTCTTTCTACGTAACCAATCTTCTCATTTACGATCAACATCTTCTGGAGCTCTTCTTGAACGAATATATTTCTATGGAAAAATAGAACGTCTTGTAGACGTCTTTGTTAAGGATTTTCAGGACAACTTATGGTTGTTCAAGCATCCTATCATG
+
IIIIIIIIIIIIIIIIIIIIIIIIIIIIIIIIIIIIIIIIIIIIIIIIIIIIHIIIIIIIIIIIIIIIIIIIIIIIIIIIIIIIIIIIIIIIIIIIIIIIIIIIIIIIHIIIIIIIIIIIIIIIIIIIIIIIIIIJJJJJJJJJJJJJJJJJJJJJJJJJJJJJJJJJJJJJJJJJJJJJJJJJJJJJJJJJJJJJJJJJJIIIIIIIIHIIIIIIIIIIIIIIIIIIIIIIIIIIIIIIIIIIIIIIIIIIIIIIHIIIIIIIIIIIIIIIIIIIIIIIIIHHIIIIIIIIIIIIIIIIIHHIIIIIIIIIIIIIIIIIIIIIIIIIIIIIIIIIII
@HWI-D00477:958:H2H7GBCX3:1:1207:10925:72321 1:N:0:CCTAGGTCCTAGGT
AAACTCTTCGCAATTGGGTAAAAGATGCCTCTTCTTTGCATTTATTACGATTCTTTCTTCGCGAGTATTGTAATTGGAATAGTCTTATTACTCCAAAGAAAGCCAGTTCTTCTTTTTCAAAAAGGAATCAAAGATTATTCTTCTTCTTATATAATTCTCATGTATGTGAATACGAATCTATTTTCGTCTTTCTACGTAACCAATCTTCTCATTTACGATCAACATCTTCTGGAGCTCTTCTTGAACGAATATATTTCTATGGAAAAATAGAACGTCTTGTAGACGTCTTTGTTAAGGATTTTCAGACCAATCTATGCTTGTTCAAGGATCCTTTCATG
+
IIIIIIIIIIIIIIIIIIIIIIIIIIIIIIIIIIHIIIIIIIIIIIIIHIIIGHIIIIIIIIIIIIIIIIIIIIIIIIIIIIIIIIIIIIIIIIIIIIIIIIIIIIIIIIIIIIIIIIIIIIIIIIIIIIIIIIJJJJJJJJJJJJJJJJJJJJJJJJJJJJJJJJJJJJJJJJJJJJJJJJJJJJJJJJJJJJJJJJJJJIIIIIIIIIIIIIIIIIIIIIIIIIIIIIIIIIIIIIIIIIIIIIIIIIIIIIIIIIIIIIIIIIIIIIIIIIIIIIIIIHGIIIIIIIIIIIIIIIIIIIIIIIIIIIIIIIIIIIIIIIIIIIHIIIIIIIIIII
@HWI-D00477:958:H2H7GBCX3:1:1207:15189:80740 1:N:0:CCTAGGTCCTAGGT
AAACTCTTCGCAATTGGGTAAAAGATGCCTCTTCTTTGCATTTATTACGATTCTTTCTTCGCGAGTATTGTAATTGGAATAGTCTTATTACTCCAAAGAAAGCCAGTTCTTCTTTTTCAAAAAGGAATCAAAGATTATTCTTCTTCTTATATAATTCTCATGTATGTGAATACGAATCTATTTTCGTCTTTCTACGTAACCAATCTTCTCATTTACGATCAACATCTTCTGGAGCTCTTCTTGAACGAATATATTTCTATGGAAAAATAGAACGTCTTGTAGACGTCTTTGTTAAGGATTTTCAGACCAATCTATGCTTGTTCAAGGATCCTTTCATG
+
IIIIIIIIIIIIIIIHHIIIIIIIIIIIIIIIIIIIIIIIIIIIIIIIIIIIGHIIIIIIIIIIDIIIIHIIIIIIHGIIIIIIIIIIIIIIIIIIIIIIIIIIIIIIIIIIIIIIIHIIIGIICHHIIIIIIIJJJJJJJJJJJJJJJJJJJJJJJJJJJJJJJJJJJJJJJJJJJJJJJJJJJJJJJJJJJJJJJJJJJIIIIGHHIIHIIIIIHHGIIIIHEIIIIIIIHIGHGIIIHIIHHHHIIIIIIIIIHIIIIHIIIIIIIIIIIIIIIIIIHHEIGIHIIIIIIIIIIIIIHHHIIIIIIIIIIIIHIGIIIIIIIIIIIIIIIIHIIG
@HWI-D00477:958:H2H7GBCX3:1:1207:20268:83476 1:N:0:CCTAGGTCCTAGGT
AAACTCTTCGCAATTGGGTAAAAGATGCCTCTTCTTTGCATTTATTACGATTCTTTCTTCGCGAGTATTGTAATTGGAATAGTCTTATTACTCCAAAGAAAGCCAGTTCTTCTTTTTCAAAAAGGAATCAAAGATTATTCTTCTTCTTATATAATTCTCATGTATGTGAATACGAATCTATTTTCGTCTTTCTACGTAACCAATCTTCTCATTTACGATCAACATCTTCTGGAGCTCTTCTTGAACGAATATATTTCTATGGAAAAATAGAACGTCTTGTAGACGTCTTTGTTAAGGATTTTCAGACCAATCTATGCTTGTTCAAGGATCCTTTCATG
+
IIIIIIIIIIIIIIIGHHIIIIIIIIIIIIIIIIHIIIIIHIIIIIIIIIIIGHIIIIIIIIIHIIIIIIIIIIIIIIIIIIIIIIIIIIIIIIIIIIIIIHIIIIIIIIIIIIIIIIIIIIIIIIIIIIIIIIIJJJJJJJJJJJJJJJJJJJJJJJJJJJJJJJJJJJJJJJJJJJJJJJJJJJJJJJJJJJJJJJJJJIIIIIIIIIHIIIIIHIIIIIIIHIIIIIIIIIIIIIGIIIIIIIIIIIIIIIIIHIIIIHIIIIIIIIIIHIIIIIIIIIHGIIIIIIIIIIIIIIIIIIIIHIIIIIIIIIIIIIIIIIIIIIIIIHIIIIIIII
@HWI-D00477:958:H2H7GBCX3:1:1207:20456:86327 1:N:0:CCTAGGTCCTAGGT
AAACTCTTCGCAATTGGGTAAAAGATGCCTCTTCTTTGCATTTATTACGATTCCTTCTTCGCGAGTATTGTAATTGGAATAGTCTTATTACTCCAAAGAAAGCCAGTTCTTCTTTTTCAAAAAGGAATCAAAGATTATTCTTCTTCTTATATAATTCTCATGTATGTGAATACGAATCTATTTTACTTTTTCTTCGTAATCAATCTTCTCATTTACGATTAACCTCTTCTGGTATCTTTTTTGAACGAATACATTTCTATGAAAAAAAAAAAATATCCTGTAGAAGAAGTCTTCGTTAATGATTTTCCGGCCGCCATCTTATGGTTCTTCAAGGATCCTTTTATG
+
IIIIIIIIIIIIIIIIIIIIIIIIIIIIIIIIIIIIIIIIIIIIIIIHIHIIFHHIIIIIIHHIIIIIHIIIIIIIHHHHHHHIHIIIIIIIIHIIIGIIIIIIIIIIIIIIIIIIIIHIIIIHIIIIIIIHIHIIIIIIIJJJJJJJJJJJJJJJJJJJJJJJJJJJJJJJJJJJJJJJJJJJJJJJJJJJJJJJJJJJJHHHHHHEIHGHIGIHFIHHHHHIHGIHEHEHHHHEIIHIIIHIIHHHFGEEHHIHCHHHHIIIIIIIIIIIIIIIIIIIIIIIIIIIHGIIIIIIIIIIIIIIIIIIIIIHHHIIIIIIIIIIIIIIIIIHIIIIIIIIIIIII
@HWI-D00477:958:H2H7GBCX3:1:1208:11537:10757 1:N:0:CCTAGGTCCTAGGT
AAACTCTTCGCAATTGGGTAAAAGATGCCTCTTCTTTGCATTTATTACGATTCTTTCTTCGCGAGTATTGTAATTGGAATAGTCTTATTACTCCAAAGAAAGCCAGTTCTTCTTTTTCAAAAAGGAATCAAAGATTATTCTTCTTCTTATATAATTCTCATGTATGTGAATACGAATCTATTTTCGTCTTTCTACGTAACCAATCTTCTCATTTACGATCAACATCTTCTGGAGCTCTTCTTGAACGAATATATTTCTATGGAAAAATAGAACGTCTTGTAGACGTCTTTGTTAAGGATTTTCAGACCAATCTATGCTTGTTCAAGGATCCTTTCATG
+
IIIIIIIIIIIIIIIIIIIIIIIIIIIIIIIIIIIIIIIIHHIIIIIIIIIIGHIIIIIIIIIIIIIIIIIIIIIIIIIIIIIIIIIIIIIIIIIIIIIIIIIIIIIIIIIIIIIIJJJJJJJJJJJJJJJJJJJJJJJJJJJJJJJJJJJJJJJJJJJJJJJJJJJJJJJJJJJJJJJJJJJJJJJJJJJJJJJJJJJJJIIIIIHIIIIIIIIIIIIIIIIIIIHHFHHHIIIIIIIHIIHHHHIIIIIIIIIIIIIIIIIIIIIIIIIIIIIIIIIIIIIIIIIIIIIIIIIIIIIIIIIIIIIIIIIIIIIIIIIIIIIIIIIIIIIIIIIIII
@HWI-D00477:958:H2H7GBCX3:1:1208:20513:13375 1:N:0:CCTAGGTCCTAGGT
AAACTCTTCGCAATTGGGTAAAAGATGCCTCTTCTTTGCATTTATTACGATTCTTTCTTCGCGAGTATTGTAATTGGAATAGTCTTATTACTCCAAAGAAAGCCAGTTCTTCTTTTTCAAAAAGGAATCAAAGATTATTCTTCTTCTTATATAATTCTCATGTATGTGAATACGAATCTATTTTCGTCTTTCTACGTAACCAATCTTCTCATTTACGATCAACATCTTCTGGAGCTCTTCTTGAACGAATATATTTCTATGGAAAAATAGAACGTCTTGTAGACGTCTTTGTTAAGGATTTTCAGGACATTTTATGGTTGTTCAAGGATCCTTTCATG
+
EEHHHHHH?GHHHHHHHHHHEECGHHIEIHHIHCGHHEHHIIIIIIHHIIIIGGHIHEHHFHIDHHHGHEHHIEHEFHEHIHHIIIIIIHEHHEHIIIHE1CHEHHGHIIHEHHHHF@HEHEHHHIIH?GCEHIIJJJJJJJJJJJJJJJJJJJJJJJJJJJJJJJJJJJJJJJJJJJJJJJJJJJJJJJJJJJJJJJJJJHHIIHEIHIHHHHHFIIIHEEHCHHHFHHHHHHFF@G@1HEFCGD1HHHHHHHHIHHIHIIIHGEHHHF@CIIEEGEHHFGCHIHIIIHIHIHHIHHIHHHHHHIHHFGHHHHHDHHIIHIEIHGIHHHHIIHEGFG
@HWI-D00477:958:H2H7GBCX3:1:1208:16138:26885 1:N:0:CCTAGGTCCTAGGT
AAACTCTTCGCAATTGGGTAAAAGATGCCTCTTCTTTGCATTTATTACGATTCTTTCTTCGCGAGTATTGTAATTGGAATAGTCTTATTACTCCAAAGAAAGCCAGTTCTTCTTTTTCAAAAAGGAATCAAAGATTATTCTTCTTCTTATATAATTCTCATGTATGTGAATACGAATCTATTTTCGTCTTTCTACGTAACCAATCTTCTCATTTACGATCAACATCTTCTGGAGCTCTTCTTGAACGAATATATTTCTATGGAAAAATAGAACGTCTTGTAGACGTCTTTGTTAAGGATTTTCAGACCAATCTATGCTTGTTCAAGGATCCTTTCATG
+
HHEIIHCHEGHEHEHHHIHHHIGHEFCCE?GHECFHHFHFHIHHIEHHIHIIHHFE@CHEECHIHDHHHFHEE1F<C<FGHHHCEECCHHEGEHHHHHHHHECCGCHHHHHIIIHII@0FHHEEGHEHIIHEHIIJJJJJJJJJJJJJJJJJJJJJJJJJJJJJJJJJJJJJJJJJJJJJJJJJJJJJJJJJJJJJJJJJJIHIHFEHEHEHHHEHGGHIIHHF@F1C<<1CG?C@?ED1CCIHFIIIIHHHFG1@<EFHG<IHEHCEC<<@EIHFEHEG@EG0G?EEEHH@HCC@HHCCF1<1HF<11@1FD1@@EHHGCC@<H@F1EC<?ECD1@<
@HWI-D00477:958:H2H7GBCX3:1:1208:11104:27235 1:N:0:CCTAGGTCCTAGGT
AAACTCTTCGCAATTGGGTAAAAGATGCCTCTTCTTTGCATTTATTACGATTCTTTCTTCGCGAGTATTGTAATTGGAATAGACTTATTACTCCAAAGAAAGCCAGTTCTTCTTTTTCAAAAAGGAATCAAAGATTATTCTTCTTCTTATATAATTCTCATGTATGTGAATACGAATCTATTTTCGTCTTTCTACGTAACCAATCTTCTCATTTACGATCAACATCTTCTGGAGCTCTTCTTGAACGAATATATTTCTATGGAAAAATAGAACGTCTTGTAGACGTCTTTGTTAAGGATTTTCAGACCAATCTATGCTTGTTCAAGGATCCTTTCATG
+
HHHHFHH@HHHHIIGIEGHHIIIHHHIIEHHEHHEHHIHIHIEHHGEFEEEGGHIHEGHHGHH/CHHHH@FFHEH@C1CFHHIFEHHHE1<F@CGHH1<1GH1GHCH?GEHIHIIIHIE?GCEEEC@FG@GEHHIJJJJJJJJJJJJJJJJJJJJJJJJJJJJJJJJJJJJJJJJJJJJJJJJJJJJJJJJJJJJJJJJJJIHGIIHHIIIIHHIIIHHFHIIIHEHFIHHHGHIIIHHHHHGEHIH@EHEFIIHG@FCG?HHEIIHFEEEGDC@?IHIHHGC<GC<G@EHEHHFCC?HFHFECF@@C<<<C@C?IHHEIHHGCEFCEC1HEG<<<1<
@HWI-D00477:958:H2H7GBCX3:1:1208:12663:40147 1:N:0:CCTAGGTCCTAGGT
AAACTCTTCGCAATTGGGTAAAAGATGCCTCTTCTTTGCATTTATTACGATTCTTTCTTCGCGAGTATTGTAATTGGAATAGTCTTATTACTCCAAAGAAAGCCAGTTCTTCTTTTTCAAAAAGGAATCAAAGATTATTCTTCTTCTTATATAATTCTCATGTATGTGAATACGAATCTATTTTCGTCTTTCTACGTAACCAATCTTCTCATTTACGATCAACATCTTCTGGAGCTCTTCTTGAACGAATATATTTCTATGGAAAAATAGAACGTCTTGTAGACGTCTTTTCTAATGATTTTCAGGACATCCTATGGTTGTTCAAGGATCCTTTTATG
+
HIIGEHIIHIHIHIIIHIIIIIIHHHIHHHHHHHHHIIHIHHHIIIIIIIIIHGIIIHHIIIIIIHIIIHIHIIIIIHIIIIIGIIIHIIIIIIIIIIIIIIIIIIIHIIIIIIIIIIIIIIIIIIIIIIIIIIIJJJJJJJJJJJJJJJJJJJJJJJJJJJJJJJJJJJJJJJJJJJJJJJJJJJJJJJJJJJJJJJJJJIIIHFIHIIIIIIIIHHIHIIIIHIHGIHHHHECHEHHHHHHHHIHGIIIIHHHHGIIIIHHEIHIHIIIHHHCHGIFFHGCEHFIHGIHIHHIIHHHGIHHHIIIHE@CHHHEEG?HHGC1HFEIIHHE?EG@HE@
@HWI-D00477:958:H2H7GBCX3:1:1208:13642:51703 1:N:0:CCTAGGTCCTAGGT
AAACTCTTCGCAATTGGGTAAAAGATGCCTCTTCTTTGCATCTATTACGATTCTTTCTTCGCGAGTATTGTAATTGGAATAGTCTTATTACTCCAAAGAAAGCCAGTTCTTCTTTTTCAAAAAGGAATCAAAGATTATTCTTCTTCTTATATAATTTTCATGTATGTGAATACGAATC
+
JJJJJJJJJJJJJJJJJJJJJJJJJJJJJJJJJJJJJJJJJJJJJJJJJJJJJJJJJJJJJJJJJJJJJJJJJJJJJJJJJJJJJJJJJJJJJJJJJJJJJJJJJJJJJJJJJJJJJJJJJJJJJJJJJJJJJJJJJJJJJJJJJJJJJJJJJJJJJJJJJJJJJJJJJJJJJJJJJJ
@HWI-D00477:958:H2H7GBCX3:1:1208:4517:59586 1:N:0:CCTAGGTCCTAGGT
AAACTCTTCGCAATTGGGTAAAAGATGCCTCTTCTTTGCATTTATTACGATTCTTTCTTCGCGAGTATTGTAATTGGAATAGTCTTATTACTCCAAAGAAAGCCAGTTCTTCTTTTTCAAAAAGGAATCAAAGATTATTCTTCTTCTTATATAATTCTCGTGTATGTGAATACGAATCTATTTTCGTCTTTCTACGTAACCAATCTTCTCATTTACGATCAACATCTTCAGGACTCCTTTTTGAGCGAATTTCTTTTTATGGAAAAGTAGAAGATCTTGTCCAAGTCTTTGTTAATGATTTTCAGGACAACTTATGGTTGTTCAAGCATCCTATCATG
+
FHEHEHHFCEEHHEC<1CCCECH1GGC1?<CG@FECHEH@FHHHHECF1DHC<?CGCH?FHEE<?CGG@?CG1GEF1<CE?C<CDEEHEH@HFHH<CD??FHCHH@C0CFHHH@HHE??<<<FH=0//D@//CGEJJJJJJIFHJEJJJIJJE@J1JIJGFJJJJDJJJJJJJJJJBJJIBCJIHJJFJJBJJ?IJJJJJJEHEHHHEEEG@D1<?FHHDCHCEF1D1?HD1D<10E?HG@E1DHC1<1HEEC<CC1FD<1FC11FECC@<<1GCIHHHHHFD<1CC<@EF11HHHGHCHHE?D<1CEE@@GCC@HEG@FEC?HHEF<1?<11@EC1E
@HWI-D00477:958:H2H7GBCX3:1:1208:13512:82767 1:N:0:CCTAGGTCCTAGGT
AAACTCTTCGCTATTGGGTAAAAGATGCCTCTTCTTTGCATTTATTACGATTCTTTCTTCACGAGTATTGTAATTGGAATAGTCTTATTACTCCAAAGAAAGCCAGTTCTTCTTTTTCAAAAAGGAATCAAAGATTATTCTTCTTCTTATATAATTCTCATGTATGTGAATACGAATCTATTTTCGTCTTTCTACGTAACCAATCTTCTCATTTACGATCAACATCTTCTGGGGCTCTTCTTGAACGAATATATTTCTATGGAAAAATAGAACGTCTTGTAGACGTCTTTGTTAAGGATTTTCAGACCAACCTATGGTTGTTCAAGGATCCTTTCATG
+
IIIIIIIIIIIIIIIIIIIIIIIIIIIIIIIIIIIIIIIIIIIIIIIIIIIIIGHIIIIIIIIIIIIIIIIIIIIIIIIIIIIIIIIIIIIIIIIIIIIIIIIIIIIIIIIIIIIIIIIIIIIIIIIIIIIIIIIJJJJJJJJJJJJJJJJJJJJJJJJJJJJJJJJJJJJJJJJJJJJJJJJJJJJJJJJJJJJJJJJJJJIIIIIIIIIIIIIIIIIIIIIIGIIIIHIIIHHIHIIIIHFIHIIIIIIIIIIIIIIIIIIIIIIIIIIIIIGIIIIIIIIHIHIIIIIIIIIIIIIIIIIIIIIIIIIIIIIIIIIIIIIIIIIHIIIIIIIIII
@HWI-D00477:958:H2H7GBCX3:1:1209:6767:7207 1:N:0:CCTAGGTCCTAGGT
AAACTCTTCGCAATTGGGTAAAAGATGCCTCTTCTTTGCATTTATTACGATTCTTTCTTCGCGAGTATTGTAATTGGAATAGTCTTATTACTCCAAAGAAAGCCAGTTCTTCTTTCTCAAAAAGGAATCAAAGATTATTCTTCTTCTTATATAATTCTCATGTATGTGAATACGAATCTATTTTCGTCTTTCTACGTAACCAATCTTCTCATTTACGATTAACATCTTCTGGAGTCTTTTTTGAACGAATCTATTTCTATGCAAAAATAGAACATTTTGTAGAAGTCTTTGATAAGGATTTTCCGTCCA
+
IIIIIIIIIIIIIIIIIIIIIIIIIIIIIIIIIIIIIIIIIIIIIIIIIIIIGHIIIIIJJJJJJJJJJJJJJJJJJJJJJJJJJJJJJJJJJJJJJJJJJJJJJJJJJJJJJJJJJJJJJJJJJJJJJJJJJJJJJJJJJJJJJJJJJJJJJJJJJJJJJJJJJJJJJJJJJJJJJJJJJJJJJJJJJJJJJJJJJJJJJIIIIIHFIIIIIIIIIIIIIIIIIIIIIIIIIIIIIIIIIIIIIIIIIIIIIIIIIIIIIIIIIIIIIIIIIIIIIIIIIIIIIIIIIIIIIIIIIIHIIIIIDDDDD
@HWI-D00477:958:H2H7GBCX3:1:1209:16776:8488 1:N:0:CCTAGGTCCTAGGT
AAACTCTTCGCAATTGGGTAAAAGATGCCTCTTCTTTGCATTTATTACGATTCTTTCTTCGCGAGTATTGTAATTGGAATAGTCTTATTACTCCAAAGAAAGCCAGTTCTTCTTTTTTCTTTGTAATCAATCCTTTCATTTCCGATTAACATTTTCTCAGGTCTTTCTTG
+
JJJJJJJJJJJJJJJJJJJJJJJJJJJJJJJJJJJJJJJJJJJJJJJJJJJJJJJJJJJJJJJJJJJJJJJJJJJJJJJJJJJJJJJJJJJJJJJJJJJJJJJJJJJJJJJJJJJJJJJJJJJJJJJJJJJJJJJJJJJJJJJJJJJJJJJJJJJJJJJJJJJJJJJJJJ
@HWI-D00477:958:H2H7GBCX3:1:1209:6157:16391 1:N:0:CCTAGGTCCTAGGT
AAACTCTTCGCAATTGGGTAAAAGATGCCTCTTCTTTGCATTTATTACGATTCTTTCTTCGCGAGTATTGTAATTGGAATAGTCTTATTACTCCAAAGAAAGCCAGTTCTTCTTTTTCAAAAAGGAATCAAAGATTATTCTTCTTCTTATATAATTCTCATGTATGTGAATACGAATCTATTTTCGTCTTTCTACGTAACCAATCTTCTCATTTACGATCAACATCTTCTGGAGCTCTTCTTGAACGAATATATTTCTATGGAAAAATAGAACGTCTTGTAGACGTCTTTGTTAAGGATTTTCAGACAATCTTATGGTTGTTCAAGAATCCTTTCATG
+
IIIIIIIIIIIIIIIIIIIIIIIIIIIIIIIIIIIIIIIIIIIIIIIIIIIIHIIIIIIIIIIIIIIIIIIIIIIIIIIIIIIIIIIIIIIIIIIIIIHIIIIIIIIIIIIIIIIIIIIIIIIIIIIIHIIIIIIJJJJJJJJJJJJJJJJJJJJJJJJJJJJJJJJJJJJJJJJJJJJJJJJJJJJJJJJJJJJJJJJJJIIIHHHHIIHFIIIIIIIIIHHD1IIGIIIIIIIIIIIIIIIIHIIIIIIIIIIHIIIIIIIIIIIIIIIIIIIIIIIIIHHCIIIIIIIIHIIIIIIIIIIIHHIIIIIIIIIIIIIIIIIIIIIIHHIIIHIIII
@HWI-D00477:958:H2H7GBCX3:1:1209:16300:18720 1:N:0:CCTAGGTCCTAGGT
AAACTCTTCGCAATTGGGTAAAAGATGCCTCTTCTTTGCATTTATTACGATTCTTTCTTCGCGAGTATTGTAATTGGAATAGTCTTATTACTCCAAAGAAAGCCAGTTCTTCTTTTTCAAAAAGGAATCAAAGATTATTCTTCTTCTTATATAATTCTCATGTATGTGAATACGAATCTATTTTCGTCTTTCTACGTAACCAATCTTCTCATTTACGATCAACATCTTCTGGAGCTCTTCTTGAACGAATATATTTCTATGGAAAAATAGAACGTCTTGTAGACGTCTTTGTTAAGGATTTTCAGACCAATCTATGCTTGTTCAAGGATCCTTTCATG
+
IIIIIIIIIIHIHIIIIIIIIIIIIIIIIIIIIIIIIIIIIIIIIIIIIIIIHHIIIIIIIIIIIHIIIIIIIIIIIIIIHIIIIIIIIIIIIIIIHIIIIIIIIIIIIIIHIIIIIIIIIIIIIIIHIIHIIIIJJJJJJJJJJJJJJJJJJJJJJJJJJJJJJJJJJJJJJJJJJJJJJJJJJJJJJJJJJJJJJJJJJIIIIIIHIIIIIIIIIIIIIIIIIIIIIIIGIIIHIIIIIIHIHIIIIIIIIIIIIIIIIIIIIIIIIHIIIIIIIIIIIIIHIIIIIHHIIIIIHIIIIIHIHHIHHIHIIIHIIGHIHIIHHIIIIIIIGHIHII
@HWI-D00477:958:H2H7GBCX3:1:1209:6802:21464 1:N:0:CCTAGGTCCTAGGT
AAACTCTTCGCAATTGGGTAAAAGATGCCTCTTCTTTGCATTTATTACGATTCTTTCTTCGCGAGTATTGTAATTGGAATAGTCTTATTACTCCAAAGAAAGCCAGTTCTTCTTTTTCAAAAAGGAATCAAAGATTATTCTTCTTCTTATATAATTCTCATGTATGTGAATACGAATCTATTTTCGTCTTTCTACGTAACCAATCTTCTCATTTACGATCAACATCTTCTGGAGCTCTTCTTGAACGAATATATTTCTATGGAAAAATAGAACGTCTTGTAGACGTCTTTGTTAAGGATTTTCAGACCAATCTATGCTTGTTCAAGGATCCTTTCATG
+
IIIIHHHHHHHHHIFEHHIIIIHIIG1GCC@CHHIIIIEHICHIHHHH@GHIECGHEHIIIIIGIEEFHEFHIIH@GEHII@GHHHHH@GHHGHIIHEHFHEHEHGHF1CGHHCGHHEG@HEHID@DG<G@GEEHJJJJJJJJJJJJJJJJJJJJJHJJJJJJJJJJJJJJJJJJJJJJJJJJJJJJJJJJJJJJJJJJJJEHGEGHFF0F0GECD<<D1GD1HHEHHCF?F?G<1<<EE?IHHHHHH@HGEGC?F1G<E1<1EHCIHEC@@0HECGC<<<<101EC?D<<<?C1IHFCC?G<?D<C1<1@F1FFCCG@D<1@1F?CEG@1EFHEGHF
@HWI-D00477:958:H2H7GBCX3:1:1209:3293:22649 1:N:0:CCTAGGTCCTAGGT
AAACTCTTCGCAATTGGGTAAAAGATGCCTCTTCTTTGCATTTATTACGATTCTTTCTTCGCGAGTATTGTAATTGGAATAGTCTTATTACTCCAAAGAAAGCCAGTTCTTCTTTTTCAAAAAGGAATCAAAGATTATTCTTCTTCTTATATAATTCTCATGTATGTGAATACGAATCTATTTTCGTCTTTCTACGTAACCAATCTTCTCATTTACGATCAACATCTTCTGGAGCTCTTCTTGAACGAATATATTTCTATGGAAAAATAGAACGTCTTGTAGACGTCTTTGTTAAGGATTTTCAGACCAATCTATGCTTGTTCAAGGATCCTTTTATG
+
IIIIIIIIIIIHHIIHIIIIIIFIIIIIIIIIIIIIIIIGIIIFIIIIIIIIIHIIIIIIIIIGIIIIIIIIIIHGHHHHHIIIIIHIIIIIHIIIHIFHHIIIIIIIIIIIIIIIIIIIHIHHIIIIIIIIIIHJJJJJJJJJJJJJJJJJJJJJJJJJJJJJJJJJJJJJJJJJJJJJJJJJJJJJJJJJJJJJJJJJJIIHIHIIIIIIIIHGGHIIIIIIIIIIHEIIIHIIHHIHHHIHHHHIIIIIIIIHIIIIIIIIIIIIHGIIIIIIIHIIIIHEIIHHHIIIIIIHFEHHIIIIIIIIHEIHIIHHHHIGIHIIIIIHIIIIHIIIII
@HWI-D00477:958:H2H7GBCX3:1:1209:1878:25129 1:N:0:CCTAGGTCCTAGGT
AAACTCTTCGCAATTGGGTAAAAGATGCCTCTTCTTTGCATTTATTACGATTCTTTCTTCGCGAGTATTGTAATTGGAATAGTCTTATTACTCCAAAGAAATCTATTTCCATTTTTTCAAAAAGTAATCCGAGATTCTTTTTATTCCTATATAATTCTTATATATGTGAATACGAATCCATCTTCCTTTTTCTCCGTAACCAACCTTCTCATTTACGATTAACATCTTCTGGAGTCCTTTTTGAACGACTCTGTTTATATAGAAAAATAGAACATTTTGCCGAAGTCTTTTCTAATGATTTTCCAGTCATCCCATGCTTTCTCAAGGATCCTTTCATG
+
IIIIIIIIIIIIIIIIIIIIIIIIIIIIIIIIIIIIIIIIIIIIIIIIIIIIIIIIIIIIIIIIIIIIIGIIIIIIIIIIIIIHIIIIIIIIIIIIIIIIIIIIIIIIIIIIIIIIIHGHHIIIIIIIIIIHIIIJJJJJJJJJJJJJJJJJJJJJJJJJJJJJJJJJJJJJJJJJJJJJJJJJJJJJJJJJJJIJJJJJJIIIIIIIHIIIIIHGIIIIIIIIIIIIIIIIHIIIGIIIIIIIIIIIHIIIIIIIIIIIIIIIIIIIIIIIIIIIIIGIIHHDIIIIIIIIIIIIIIIIIIIIIIIIIIIIIIIIIIIIIIIIIIIIIIIIIIIIII
@HWI-D00477:958:H2H7GBCX3:1:1209:15202:26128 1:N:0:CCTAGGTCCTAGGT
AAACTCTTCGCAATTGGGTAAAAGATGCCTCTTCTTTGCATTTATTACGATTCTTTCTTCGCGAGTATTGTAATTGGAATAGTCTTATTACTCCAAAGAAAGCCAGTTCTTCTTTTTCAAAAAGGAATCAAAGATTATTCTTCTTCTTATATAATTCTCATGTATGTGAATACGAATCTATTTTCGTCTTTCTACGTAACCAATCTTCTCATTTACGATCAACATCTTCTGGAGCTCTTCTTGAACGAATATATTTCTATGGAAAAATAGAACGTCTTGTAGACGTCTTTGTTAAGGATTTTCAGACAATCTTATGGTTGTTCAAGAATCCTTTCATG
+
IIIIIIIIIIIIIIIIIIIIIIIIIIIIIIIIIIIIIIIIIIIIIIIIIIIIHIIIIIIIIIIIIIIIIIIIIIIIIIIIIIIIIIIIIIIIIIIIIIIIIIIIIIIIIIIIIIIIIIIIHIIIIIIIIIIIIIIJJJJJJJJJJJJJJJJJJJJJJJJJJJJJJJJJJJJJJJJJJJJJJJJJJJJJJJJJJJJJJJJJJIIHIIGIIIIIIIIIIIIIIIIIIIIIIIIIIIIIIIIIIIIIHIIIIIIIIIIHIIIIIIIIIIIIIIIIIIHIIIIIIIHEIIIIIIIIIIIIIIIIIIIIIIIIIIIIIIIIIIIIIIIIIIIIIIIIIIIIII
@HWI-D00477:958:H2H7GBCX3:1:1209:4963:34467 1:N:0:CCTAGGTCCTAGGT
AAGCTCTTCGCAATTGGGTAAAAGATGCCTCTTCTTTGCATTTATTACGATTCTTTCTTCGCGAGTATTGTAATTGGAATAGTCTTATTACTCCAAAGAAAGCCAGTTCTTCTTTTTCAAAAAGGAATCAAAGATTATTCTTCTTCTTATATAATTCTCATGTATGTGAATACGAATCTATTTTCGTCTTTCTACGTAACCAATCTTCTCATTTACGATCAACATCTTCTGGAGCTCTTCTTGAACGAATATATTTCTATGGAAAAATAGAACGTCTTGTAGACGTCTTTGTTAAGGATTTTCAGACCAATCTATGCTTGTTCAGGGATCCTTTCATG
+
IIIIIIIIIIIIIIIIIIIIIIIIIHIIIIIIIIIIIIIIIIIIIIIIIIIIHIIIIIIIIIIIIIIIIHIIIIIHIIIIIIIIIIIIIIIIIIIIIIIIIIIIIIIIIIIIIIIIIIIIIIIIIIIIIIIIIIIJJJJJJJJJJJJJJJJJJJJJJJJJJJJJJJJJJJJJJJJJJJJJJJJJJJJJJJJJJJJJJJJJJIIIIIHIIIIIIIIIIIIIIIIIIIIIIIIIIIIIIIIIIIIIIIIIIIIIIIIIIIIIIIIIIIIIIIHIIIIIIIIIIIIHIIIIIIIIIIIIIIIIIIIIIIIIIHIIIIIIIIIIIIIIIIIIIIIIIIHHII
@HWI-D00477:958:H2H7GBCX3:1:1209:20080:38201 1:N:0:CCTAGGTCCTAGGT
AAACTCTTCGCAATTGGGTAAAAGATGCCTCTTCTTTGCATTTATTACGATTCTTTCTTCGCGAGTATTGTAATTGGAATAGTCTTATTACTCCAAAGAAAGCCAGTTCTTCTTTTTCAAGAAGGAATCAAAGATTATTCTTCTTCTTATATAATTCTCATGTATGTGAATACGAATCTATTTTCGTCTTTCTACGTAACCAATCTTCTCATTTACGATCAACATCTTCTGGAGCTCTTCTTGAACGAATATATTTCTATGGAAAAATAGAACGTCTTGTAGACGTCTTTGTTAAGGATTTTCAGACCAATCTATGCTTGTTCAAGGATCCTTTCATG
+
IIIIIIIIIIIIIIIIIIIIIIIIIIIIIIIIIIIIIIIIIIIIIIIIIIIIHIIIIIIIIIIIIIIIIIIIIIIIHIIIIIIIIIIIIIIIIIIIIIIIIIHIIIIIIIIIIIIIIIHIIIIIIIIIIHIIIIIJJJJJJJJJJJJJJJJJJJJJJJJJJJJJJJJJJJJJJJJJJJJJJJJJJJJJJJJJJJJJJJJJJIIIIIHIGIIIIIIIIIIIIIIIIIIIIHIHIIIIIIIIIIIIIIIIIIIIIIIIIIIIIIIIIIIIIIIIIIIIIIIIIIHGIIIIIIIIIIIIIIIIIIIIIIIIIIIIIIIIIIIIIIIIIIIIIIIIIIIIII
@HWI-D00477:958:H2H7GBCX3:1:1209:12509:39924 1:N:0:CCTAGGTCCTAGGT
AAACTCTTCGCAATTGGGTAAAAGATGCCTCTTCTTTGCATTTATTACGATTCTTTCTTCGCGAGTATTGTAATTGGAATAGTCTTATTACTCCAAAGAAAGCCAGTTCTTCTTTTTCAAAAAGGAATCAAAGATTATTCTTCTTCTTATATAATTCTCATGTATGTGAATACGAATCTATTTTCGTCTTTCTACGTAACCAATCTTCTCATTTACGATCAACATCTTCTGGAGCTCTTCTTGAACGAATATATTTCTATGGAAAAATAGAACGTCTTGTAGACGTCTTTGTTAAGGATTTTCAGACCAATCTATGCTTGTTCAAGGATCCTTTCATG
+
HHIIIHIHEFEEDHHGIHHHHIHIEHE?CHEGHFEHIIIEH@GFHIHHEHHICF@HECHHHIIIHHHHHIIIIIIHIIHHHFIHHHIIHEGHEHHIIIIHIIHIIIHIHHIIIIIHIIIHGIHIHHEHHHHHHIHJJJJJJJJJJJJJJJJJJJJJJJJJJJJJJJJJJJJJJJJJJJJJJJJJJJJJJJJJJJJJJJJJJIHEHHEIGIIHHIIHIIGHEIIHCIIHFIHG@@GCF?EHCFHG@HHHHHIHHHEHEHHHEHIHIHIIHHGEHHHHHHEGCGC@HFFHHFF@HHFHEHEHHHHEGCEEFC1HEHFHIIHGCHHCGCHHC?HGEFEIII
@HWI-D00477:958:H2H7GBCX3:1:1209:19614:40161 1:N:0:CCTAGGTCCTAGGT
AAACTCTTCGCAATTGGGTAAAAGATGCCTCTTCTTTGCATTTATTACGATTCTTTCTTCGCGAGTATTGTAATTGGAATAGTCTTATTACTCCAAAGAAAGCCAGTTCTTCTTTTTCAAAAAGGAATCAAAGATTATTCTTCTTCTTATATAATTCTCATGTATGTGAATACGAATCTATTTTCGTCTTTCTACGTAACCAATCTTCTCATTTACGATCAACATCTTCTGGAGCTCTTCTTGAACGAATATATTTCTATGGAAAAATAGAACGTCTTGTAGACGTCTTTGTTAAGGATTTTTCGTCTACCTTATCATTCTTCAAGGATCCTTTCATT
+
IIIIIIIIIIIIIIHIHIIIIIIIIIIIIIIIIIIIIIIIHHIIIIIIIIIIHIIIIIIIIHIHIHHIIIIHIIIIIIIHHIIIIIHIIIIIIIIIHIIHIIIIHIIIIIIIHIIIIIHIIIIIHIIIIIHHHIIJJJJJJJJJJJJJJJJJJJJJJJJJJJJJJJJJJJJJJJJJJJJJJJJJJJJJJJJJJJJJJJJJJHIIIIIIIHIIIIIHIIHHGIIIIHIIIHIHIHIIIIIIIIIIHIHIIIIIIHIIIIIIIIIIIIIIIIHGIIIIIIIIIIIHIIIIIIIHIIIIIIIIHGIIHIHIIIIIHIIIIIIIIIIIIIHHIHIIIHGCHE
@HWI-D00477:958:H2H7GBCX3:1:1209:18815:65212 1:N:0:CCTAGGTCCTAGGT
AAACTCTTCGCAATTGGGTAAAAGATGCCTCTTCTTTGCATTTATTACGATTCTTTCTTCGCGAGTATTGTAATTGGAATAGTCTTATTACTCCAAAGAAAGCCAGTTCTTCTTTTTCAAAAAGGAATCAAAGATTATTCTTCTTCTTATATAATTCTCATGTATGTGAATACGAATCTATTTTCGTCTTTCTACGTAACCAATCTTCTCATTTACGATCAACATCTTCTGGAGCTCTTCTTGAACGAATATATTTCTATGGAAAAATAGAACGTCTTGTAGACGTCTTTGTTAAGGGTTTTCAGACCAATCTATGCTTGTTCAAGGATCCTTTCATG
+
IIIIHHIHHHIHHHIHEHIIHIHFEHHEHIHHEHIIIH?GGHIIIIIIIGIIFHHIIIIIIIIIIDFHHEHHIIIIEFHHHHHIIIHHIHHIEHHIHHGIIHIIEHGHHIIHIHIIIFH?FHHIGHHIIFHHHGIJJJJJJJJJJJJJJJJJJJJJJJJJJJJJJJJJJJJJJJJJJJJJJJJJJJJJJJJJJJJJJJJJJHHEHHFIHGHHHHHHECGIHHCHHIHHGCFHIHHHEIHHFEHHFCFIHCEHF1G?EHCEIHIGHHGHHHHHE@HEGIGIHG<DEC1HFHHGIIIIIHHCHGH?G<CIIIIHIIHF?HHEHGGHHHG@G?CEGC<1HF
@HWI-D00477:958:H2H7GBCX3:1:1209:12741:68988 1:N:0:CCTAGGTCCTAGGT
AAACTCTTCGCAATTGGGTAAAAGATGCCTCTTCTTTGCATTTATTACGATTCTTTCTTCGCGAGTATTGTAATTGGAATAGTCTTATTACTCCAAAGAAAGCCAGTTCTTCTTTTTCAAAAAGGAATCAAAGATTATTCTTCTTCTTATATAATTCTCATGTATGTGAATACGAATCTATTTTCGTCTTTCTACGTAACCAATCTTCTCATTTACGATCAACATCTTCTGGAGCTCTTCTTGAACGAATATATTTCTATGGAAAAATAGAACGTCTTGTAGACGTCTTTGTTAAGGATTTTCAGACCAATCTATGCTTGTTCAAGGATCCTTTCATG
+
IIIIIIIIIIIHIHIHIHIIIHIIHHHHIIIIIIIIIIHHIHIHHIIIHHHHIFHIIIIIIHIHHIIIIIIIIIIIIIIIIIIIIIIIHIIIIIIIIIIIIIIIIIIHIIIIHIIIIHHIIIIIIGIHIIGIHIHJJJJJJJJJJJJJJJJJJJJJJJJJJJJJJJJJJJJJJJJJJJJJJJJJJJJJJJJJJJJJJJJJJJIIIIHHFECHHHIGIHHHEGHHHEHG?HHFCCEF@F?HHHHHGHHEIHHIHFHHEHHE@IHHEEHEHEHGIIHHHGIHHGD<GEEEHIHEHFFFIIIIIHCHGHGFCFHGCHIHCFFH@IHGG?EHCHIIIHHEHI
@HWI-D00477:958:H2H7GBCX3:1:1209:20563:72595 1:N:0:CCTAGGTCCTAGGT
AAACTCTTCGCAATTGGGTAAAAGATGCCTCTTCTTTGCATTTATTACGATTCTTTCTTCGCGAGTATTGTAATTGGAATAGTCTTATTACTCCAAAGAAAGCCAGTTCTTCTTTTTCAAAAAGGAATCAAAGATTATTCTTCTTCTTATATAATTCTCATGTATGTGAATACGAATCTATTTTCGTCTTTCTACGTAACCAATCTTCTCATTTACGATCAACATCTTCTGGAGCTCTTCTTGAACGAATATATTTCTATGGAAAAATAGAACGTCTTGTAGACGTCTTTGTTAAGGATTTTCAGACCAATCTATGCTTGTTCAAGGATCCTTTCATG
+
IIIIIIIIIIIIIIIHIIIIIIIIIIIIIIIIIIIIIIIIIIIIIIIIIIIIHIIIIIIIIIIIIIIIIIIIIIIIIIIIIIIIIIIIIIIIIIIIIIIIIGIIIIIIIIIIIIIIIIIHIIIIIIIIIIIIIIIJJJJJJJJJJJJJJJJJJJJJJJJJJJJJJJJJJJJJJJJJJJJJJJJJJJJJJJJJJJJJJJJJJIIIIIIIIIIHIIIHIIIIIIIIIIIIIIIIIHIIIHIIIIIIIHIIIIIIIIIIIIIIIIIIIIIIIIIIIIIIIIIIIHHGIIIIIIIIIIIIIIIIIIIIIIIIIIIIIIIIIIIIIIIIIIIIIIIIIIIIII
@HWI-D00477:958:H2H7GBCX3:1:1209:15797:80980 1:N:0:CCTAGGTCCTAGGT
AAACTCTTCGCAATTGGGTAAAAGATGCCTCTTCTTTGCATTTATTACGATTCTTTCTTCGCGAGTATTGTAATTGGAATAGTCTTATTACTCCAAAGAAAGCCAGTTCTTCTTTTTCAAAAAGGAATCAAAGATTATTCTTCTTCTTATATAATTCTCATGTATGTGAATACGAATCTATTTTCGTCTTTCTACGTAACCAATCTTCTCATTTACGATCAACATCTTCTGGAGCTCTTCTTGAACGAATATATTTCTATGGAAAAATAGAACGTCTTGTAGAAGTCTTTACTAAGGATTGG
+
IIIIIIIIIIIIIIIIIIIIIIIIIIIIIIIIIIIIIIIIIIIIIIIIIIIIJJJJJJJJJJJJJJJJJJJJJJJJJJJJJJJJJJJJJJJJJJJJJJJJJJJJJJJJJJJJJJJJJJJJJJJJJJJJJJJJJJJJJJJJJJJJJJJJJJJJJJJJJJJJJJJJJJJJJJJJJJJJJJJJJJJJJJJJJJJJJJJJJJJJJIIIIIIIHIIIIIIIIIIIIIIIIIIIIIIIIIIIIIIIIIIIHIIIIIIIIIHIIIIIIIIIIIIIIIIIIIIIIIIIIIIIIHEIIIIIIIIIIDDDDD
@HWI-D00477:958:H2H7GBCX3:1:1209:4032:81431 1:N:0:CCTAGGTCCTAGGT
AAACTCTTCGCAATTGGGTAAAAGATGCCTCTTCTTTGCATTTATTACGATTCTTTCTTCGCGAGTATTGTAATTGGAATAGTCTTATTACTCCAAAGAAAGCCAGTTCTTCTTTTTCAAAAAGGAATCAAAGATTATTCTTCTTCTTATATAATTCTCATGTATGTGAATACGAATCTATTTTCGTCTTTCTACGTAACCAATCTTCTCATTTACGATCAACATCTTCTGGAGCTCTTCTTGAACGAATATATTTCTATGGAAAAATAGAACGTCTTGTAGACGTCTTTGTTAAGGATTTTCAGACCAATCTATGCTTGTTC
+
IIIIIIIIIIIIIIIIHIIIIIIIIIIIIIIIIGIIIIIIIIIIIIIIIIIIHHIIIIIIIIIIIIIIIIIIIJJJJJJJJJJJJJJJJJJJJJJJJJJJJJJJJJJJJJJJJJJJJJJJJJJJJJJJJJJJJJJJJJJJJJJJJJJJJJJJJJJJJJJJJJJJJJJJJJJJJJJJJJJJJJJJJJJJJJJJJJJJJJJJJIIIIIIIIIIIIIIHIIIIIHIIIIIIIIIIIIIIIIIIIIIIIIIIIIIIIIIIIIIIIIIIIIIIIIIIIIIIIIIIIIIIIIIIIIIIIIIIIIIIIIIIIHHHEFDGCGIIIIDDDDD
@HWI-D00477:958:H2H7GBCX3:1:1209:18359:86611 1:N:0:CCTAGGTCCTAGGT
AAACTCTTCGCAATTGGGTAAAAGATGCCTCTTCTTTGCATTTATTACGATTCTTTCTTCGCGAGTATTGTAATTGGAATAGTCTTATTACTCCAAAGAAAGCCAGTTCTTCTTTTTCAAAAAGGAATCAAAGATTATTCTTCTTCTTATATAATTCTCATGTATGTGAATACGAATCTATTTTCGTCTTTCTACGTAACCAATCTTCTCATTTACGATCAACATCTTCTGGAGCTCTTCTTGAACGAATATATTTCTATGGAAAAATAGAACGTCTTGTAGACGTCTTTGTTAAGGATTTTCAGACCAATCTATGCTTGTTCAAGGATCCTTTCATG
+
IIIIIIIIIIIIIIIHIIIIIIIIIIIIIIIIIIIIIIIIIIIIIIIIIIIIHIIIIIIIIIIIIIIIIHIIIIIHHIIIIIIIIIIIIIIIIIIIIHIIIIIIIIIIIIIIIIIIIIIIIIGIIIIIIIIIIHIJJJJJJJJJJJJJJJJJJJJJJJJJJJJJJJJJJJJJJJJJJJJJJJJJJJJJJJJJJJJJJJJJJHIHIIIIIIIIIIIHIIHIHIIIIIIIHIIIHGIIIGIIIIIIHGIIIIIIIIIIIIIIIIIIIIIIIIIIIIIIIIIIIIHHIIIIIIIIIIIIIIIIIIIIIIIIIIHIHIIIIIIIIIIIIIIIIIIIIIIIII
@HWI-D00477:958:H2H7GBCX3:1:1209:5028:87439 1:N:0:CCTAGGTCCTAGGT
AAACTCTTCGCAATTGGGTAAAAGATGCCTCTCCTTTGCATTTATTACGATTCTTTCTTCGCGAGTATTGTAATTGGAATAGTCTTATTACTCCAAAGAAAGCCAGTTCTTCTTTTTCAAAAAGGAATCAAAGATTATTCTTCTTCTTATATAATTCTCATGTATGTGAATACGAATCTATTTTCGTCTTTCTACGTAACCAATCTTCTCATTTACGATCAACATCTTCTGGAGCTCTTCTTGAACGAATATATTTCTATGGAAAAATAGAACGTCTTGTAGACGTCTTTGTTAAGGATTTTCAGGCTATGCTATGGTTGTTCAAGGATCCTTTTATA
+
HIIHHHEHHHHHDIGGGHIHIIIEHHHIFHEHHHGHHH@CEHHIHIIIHHHEDGFHIHE@CHHIIHH<FHHIIHIIIIIIIHHIIIIIIIIIIIGIIHHHIIHHCGHFHGIIIIIIIIIFHHHH=?DHIHHIFHCJJJJJJJJJJJJJJJJJJJJJJJJJJJJJJJJJJJJJJJJJJJJJJJJJJJJJJJJJJJJJJJJJJHEHIHGHHHIHIHHG?HIHIIHEHIGIIIIIIGIIHFHHHHHFGHGHHIIIHHIHHHIIIIHHHCHHHHIIHHIHIHEEIHG<HGIHHHEEHHHIHEHHHHEHCEIIHHIHGHHHHHEIHHCHIIIIHHHIIHIIII
@HWI-D00477:958:H2H7GBCX3:1:1209:14605:97491 1:N:0:CCTAGGTCCTAGGT
AAACTCTTCGCAATTGGGTAAAAGATGCCTCTTCTTTGCATTTATTACGATTCTTTCTTCGCGAGTATTGTAATTGGAATAGTCTTATTACTCCAAAGAAAGCCAGTTCTTCTTTTTCAAAAAGGAATCAAAGATTATTCTTCTTCTTATATAATTCTCATGTATGTGAATACGAATCTATTTTCGTCTTTCTACGTAACCAATCTTCTCATTTACGATCAACATCTTCTGGAGCTCTTCTTGAACGAATATATTTCTATGGAAAAATAGAACGTCTTGTAGACGTCTTTGTTAAGGATTTTCAGGCGAACCTATGGTTGGTCAAGGAACCTTGCATG
+
IIIIIIIIIIIIIIIIIIIIIIIIIIIIIIIIIIIIIIIIIIIIIIIIIIIIIHIIIIIIIIIIIIIIIIIIIIIIHHIHIIIIIIIIIIIIIIIIIIGHIIIIIIIIIIIIIIIIIIIIIHIIHIIIIIIIIHJJ>JJ<JJJJJ<JJ<JJJJJJJJJJJJJJJJJJJJJJJJIJJJJJJJJJJJJJJJJJJJJJJJJJJJC/C/CC////FHHF<0<?0F<00<0GD1FGFD@1D1ED1H?GGD<1<1D1C?HG<1C1@<1IGIHC1C<<<<1D1HCF1EE<DCC1HGD1C1HC111HHGC10H</@C<C1C@C@@D1D<11G@D1F<EEFHFCEHH
@HWI-D00477:958:H2H7GBCX3:1:1210:15369:4504 1:N:0:CCTAGGTCCTAGGT
AAACTCTTCGCAATTGGGTAAAAGATGCCTCTTCTTTGCATTTATTACGATTCTTTCTTCGCGAGTATTGTAATTGGAATAGTCTTATTACTCCAAAGAAAGCCAGTTCTTCTTTTTCAAAAAGGAATCAAAGATTATTCTTCTTCTTATATAATTCTCATGTATGTGAATACGAATCTATTTTCGTCTTTCTACGTAACCAATCTAATCATTTACGATTAACCTCTTCTGGGATTCTTTTTGAGCGAATACGTTTTTATGAAAAAATAAAATATCCTGTCGAAGAAGTCTTTGCTAACGATTTTCCGGCCACCTTATGGTTCTTCAAGGATCCTTTTATA
+
IIIIIIHIHIIHIIIIIIIIIIHIIIIIIIIIIIIIIIIIIIIIIIHIIIIIHHHIIIHIIIIHHHHHHIHHIIIHIIIIIIGHHIIIIIIIIIIEHIIHIIIIIIIIIHIIIIIIIIIHGHHHIIIIIIIIIIIIHIJJJJJJJJJJJJJJJJJJJJJJJJJJJJJJJJJJJJJJJJJJJJJJJJJJJJJJJJJJJJJJJIIHIIIIHIIGIHHFHHEIIIIIGIIGIIHHHIHIIIIIIIIIIHIIIHFHHHIHFIHGIIIIIIIIIHIHIIIHIHIIIIIIHGCIIIIHHGIIIHHIIGIIIIHHGHFIIIIIIHHIHIHHIIIIIHIIIIGIHHIIH
@HWI-D00477:958:H2H7GBCX3:1:1210:5469:15833 1:N:0:CCTAGGTCCTAGGT
AAACTCTTCGCAATTGGGTAAAAGATGCCTCTTCTTTGCATTTATTACGATTCTTTCTTCGCGAGTATTGTAATTGGAATAGTCTTATTACTCCAAAGAAAGCCAGTTCTTCTTTTTCAAAAAGGAATCAAAGATTATTCTTCTTCTTATATAATTCTCATGTATGTGAATACGAATCTATTTTCGTCTTTCTACGTAACCAATCTTCTCATTTACGATCAACATCTTCTGGAGCTCTTCTTGAACGAATATATTTCTATGGAAAAATAGAACGTCTTGTAGACGTCTTTGTTAAGGATTTTCAGACCAATCTATGCTTGTTCAAGGATCCTTTCATG
+
HHHHHHIEHCEHIHIIIIIIGIHGIHIEHIIIH1?DFHIIH<FECHEC?GHHFGHECFF?<=CHHEHII?FEC@FCE@GHHHHIIIFEHHEFH@CCGCHHHHHHHFHEHEHHHIGHEFHHIIEGHHEH?FHHHHHJJJJJJJJJJJJJJJJJJJJJJJJJJJJJJJJJJJJJFJJJJJJJJJJJJGJJJJJJJJJJJJJJJHFEHG?HFF@HFFF1@D1GHEHHHCC?HEFFC1@D<11<<1@HC@G1E@@G<1<1D<<@<11HCG@@D1E<0G?CHCF1<010<1111<CHF1F@C<D<C1<<1D?C@D11EF1GD<1C<F<1FC@F1111@CHC<1
@HWI-D00477:958:H2H7GBCX3:1:1210:9299:21560 1:N:0:CCTAGGTCCTAGGT
AAACTCTTCGCAATTGGGTAAAAGATGCCTCTTCTTTGCATTTATTACGATTCTTTCTTCGCGAGTATTGTAATTGGAATAGTCTTATTACTCCAAAGAAAGCCAGTTCTTCTTTTTCAAAAAGGAATCAAAGATTATTCTTCTTCTTATATAATTCTCATGTATGTGAATACGAATCTATTTTCGTCTTTCTACGTAACCAATCTTCTCATTTACGATCAACATCTTCTGGAGCTCTTCTTGAACGAATATATTTCTATGGAAAAATAGAACGTCTTGTAGACGTCTTTGTTAAGGATTTTCAGACCAATCTATGCTTGTTCAAGCATCCTATCATG
+
IIIIHIIGHIIIIIH@CGHHIIIIIIHIIHIIIIHHFHHHIIIHIIIIIIIHDHIIIIIIIHHHHHIIIIIIIHHEGHIIIIHHHHIHIIIHIHHIIGIHHHIIHHHGHIHGIIIIIIIEHIIHIIIIIIIIIIIJJJJJJJJJJJJJJJJJJJJJJJJJJJJJJJJJJJJJJJJJJJJJJJJJJJJJJJJJJJJJJJJJJCFGIHHFCFHFEHHHEIHIIHHFEHHHHHGEGIIIHEEFHEEHHIIHHHHIIHHHGIIHHHHHFIHHHHHHHIIIIIIHHHECHHHHIIIHIHEHHIIHHHHHGIHEHFHEHHEFGIIIHHIHIIIIHHHHFHHEHF
@HWI-D00477:958:H2H7GBCX3:1:1210:8188:21918 1:N:0:CCTAGGTCCTAGGT
AAACTCTTCGCAATTGGGTAAAAGATGCCTCTTCTTTGCATTTATTACGATTCTTTCTTCGCGAGTATTGTAATTGGAATAGTCTTATTACTCCAAAGAAAGCCAGTTCTTCTTTTTCAAAAAGGAATCAAAGATTATTCTTCTTCTTATATAATTCTCATGTATGTGAATACGAATCTATTTTCGTCTTTCTACGTAACCAATCTTCTCATTTACGATCAACATCTTCTGGAGCTCTTCTTGAACGAATATATTTCTATGGAAAAATAGAACGTCTTGTAGACGTCTTTGTTAAGGATTTTCAGACCAATCTATGCTTGTTCAAGGATCCTTTCATG
+
GHHHHHIIIHIIIIIHHHHIHIIHHHHEHGGIIGHHEEH@G@FHHHIIIFHIFGHIEHGHIIIDCHHHHIIIEHIHEHEGGHIHHHIIIIIIIHEH?@GHHHHF@GCG?GEHHHHIIHHEHHEGDHEHHHIIIGJJJJJJJJJJJJJJJJJJJJJJJJJJJJJJJJJJJJJJJJJJJJJJJJJJJJJJJJJJJJJJJJJJJIIIIHIHHIIIIIIHCHIHHIHHCIIIIHIIHHFIIIIHHHEFHECGEIGIHHCHHIHGHHIIIIIIIIIEHIIHIIIHHGC=HHFF?FIHHHH?HHEHHFC<F<CE?EHGD1CCEEHFEHFHHEGIIHHHHHHHII
@HWI-D00477:958:H2H7GBCX3:1:1210:9940:23739 1:N:0:CCTAGGTCCTAGGT
AAACTCTTCGCAACTGGGTAAAAGATGCCTCTTCTTTGCATTTATTACGATTCTTTCTTCGCGAGTATTGTAATTGGAATAGTCTTATTACTCCAAAGAAAGCCAGTTCTTCTTTTTCAAAAAGGAATCAAAGATTATTCTTCTTCTTATATAATTCTCATGTATGTGAATACGAATCTATTTTCGTCTTTCTCCGTAAACAATCTGCTCATTTACGATCAACATCTTCTAGCGCCTTTCTTGAGAGAACACATTTTTTTGGAAAAAT
+
IIIIIIIIIIIIIIIIHIJJJJJJJJJJJJJJJJJJJJJJJJJJJJJJJJJJJJJJJJJJJJJJJJJJJJJJJJJJJJJJJJJJJJJJJJJJJJJJJJJJJJJJJJJJJJJJJJJJJJJJJJJJJJJJJJJJJJJJJJJJJJJJJJJJJJJJJJJJJJJJJJJJJJJJJJJJJJJJJJJJJJJJJJJJJJJJJJJJJJJJJIIIIIIIIIIIIIIIIIIIIIIIIIIIIIIIIIIIIIIIIIIIIIIIIIIIIIIIIIIIIIIDDDDD
@HWI-D00477:958:H2H7GBCX3:1:1210:20721:27587 1:N:0:CCTAGGTCCTAGGT
AAACTCTTCGCTATTGGGTAAAAGATGCCTCTTCTTTGCATTTATTACGATTCTTTCTCAACGAGTATCGTAATTGGAATAGTCTTATTACTCCAAAGAAAGCCAGTTCCTCTTTTTCAAAAAGAAATCAAAGATTATTCTTATTCTTATATAATTCTCATGCATATGAATACGAATCCATTTTCGTCTTTCTACGTAATCAATCTTCTCATTTAAGATCAACATCTTCTGGAGTTTTTCTTGAACGAATCTATTTCTATGGAAAAATAGAACGTCTTGTGAACGTCTTTGTTAAGGTTAAGGATTTTCAGGAGAACCTATGGTTGGTCAAGGACCCTTTTATG
+
IIIIIIIIIIIIIIIIIIIIIIIIIIIIIIIIIIIIIIIIIIIHIIIIIHHIHDHHHIIIIIIIHIIIIIHIIIIIIIIIIIIIIIHHHHHIHIIIIIIIIIIIIIIIIHIIIIIIIIIIIHIHIIIIIIHIIIIIIIHHJJJJJJJJJJJJJJJJJJJJJJJJJJJJJJJJJJJJJJJJJJJJJJJJJJJJJJJJJJJJJJIIIIIIIIIIIIIIHHHHIIHIHIIIHHIGIIIIIIIIIIIIIIIIIIIIIIIIIIIIIIIIIIIIIIIIIIIIIIIIIIIIIIIHHIIHIIIIIIIIIIIIIIIIIIIIIIIIHIIIIIHIIIIIHIHHHIIIIIIIGIII
@HWI-D00477:958:H2H7GBCX3:1:1210:16777:34772 1:N:0:CCTAGGTCCTAGGT
AAACTCTTCGCAATTGGGTAAAAGATGCCTCTTCTTTGCATTTATTACGATTCTTTCTTCGCGAGTATTGTAATTGGAATAGTCTTATTACTCCAAAGAAAGCCAGTTCTTCTTTTTCAAGAAGGAATCAAAGATTATTCTTCTTCTTATATAATTCTCATGTATGTGAATACGAATCTATTTTCGTCTTTCTACGTAACCAATCTTCTCATTTACGATCAACATCTTCTGGAGCTCTTCTTGAACGAATATATTTCTATGGAAAAATAGAACGTCTTGTAGACGTCTTTGTTAAGGATTTTCAGACCAATCTATGCTTGTTCAAGGATCCTTTCATG
+
IIIIIIIIIIIIIIIHHEHHIIIIHIIIIHIHIIIIIIIIIHIIIIIIIIIIHHHHHIIHEHHIIIIIIGHHIIHGIIIIIIIIHIHIIIEHIIHIHIIIGIIIIIIIIIIIIIIIIHIHEFFFHIIIIIIHIIIJJJJJJJJJJJJJJJJJJJJJJJJJJJJJJJJJJJJJJJJJJJJJJJJJJJJJJJJJJJJJJJJJJIIIIIIHHIHGIIHIIIHIIIIIIIHIIIIIIIIIIIIGIIIHHGIHIIIIIHIIIHHHHHIIIIIIIIIIIIIIIIIIHHHEIIIIIIHIIIIIHIHIIIIIIHIIIIHIIIHHHCIIIIIIIIIHHIIIIIIIII
@HWI-D00477:958:H2H7GBCX3:1:1210:17854:44047 1:N:0:CCTAGATCCTAGGT
AAACTCTTCGCAATTGGGTAAAAGATGCCTCTTCTTTGCATTTATTACGATTCTTTCTTCGCGAGTATTGTAATTGGAATAGTCTTATTACTCCAAAGAAAGCCAGTTCTTCTTTTTCAAAAAGGAATCAAAGATTATTCTTCTTCTTATATAATTCTCATGTATGTGAATACGAATCTATTTTCGTCTTTCTACGTAACCAATCTTCTCATTTACGATCAACATCTTCTGGAGCTCTTCTTGAACGAATATATTTCTATGGAAAAATAGAACGTCTTGTAGACGTCTTTGTTAAGGATTTTCAGACCAATCTATGCTTGTTCAAGGATCCTTTCATG
+
IIIIIIIIIIIIIIIIIIIIIIIIIIIIIIIIIIHIIIIIIIIIIIIIIHIIHHIIIIIIIIIIIIIIIIIIIIIIIIIHIIIIIIIIIIIIIIIIIIIIIIIIIIIIIIIIIIIIIIIIIIIIIIIIIIIIIIIJJJJJJJJJJJJJJJJJJJJJJJJJJJJJJJJJJJJJJJJJJJJJJJJJJJJJJJJJJJJJJJJJJIIIIIHIIIIIIIIHIIIIIIIIIIIIGIIIIIIIIIIGIIIIIIIIIIIIIIIIHIIIIIIIIIIIIIIIIIIIIIIIIIIHIIIIIIIIIIIIIIIIIIIIIIIIIIIIIIIIIIIIIIIIIIIIIIIIIIIIII
@HWI-D00477:958:H2H7GBCX3:1:1210:8061:58077 1:N:0:CCTAGGTCCTAGGT
AAACTCTTCGCAATTGGGTAAAAGATGCCTCTTCTTTGCATTTATTACGATTCTTTCTTCGCGAGTATTGTAATTGGAATAGTCTTATTACTCCAAAGAAAGCCAGTTCTTCTTTTTCAAAAAGGAATCAAAGATTATTCTTCTTCTTATATAATTCTCATGTATGTGAATACGAATCTATTTTCGTCTTTCTACGTAACCAATCTTCTCATTTACGATCAACATCTTCTGGAGCTCTTCTTGAACGAATATATTTCTATGGAAAAATAGAACGTCTTGTAGACGTCTTTGTTAAGGATTTTCAGACCAATCTATGCTTGTTCAAGGATCCTTTCATG
+
IIIIIIIIIIIIIIIIIIIIIIIIIIIIIIIIIIIIIIIIIIIIIIIIIIIIHIIIIIIIIIIIIIIIIIIIIIIHIIIIIIIIIIIIIIIIIIIIIIIIIIIIIIIIIIIIIIIIIIIIIIIIIIIIIIIIIIIJJJJJJJJJJJJJJJJJJJJJJJJJJJJJJJJJJJJJJJJJJJJJJJJJJJJJJJJJJJJJJJJJJIIIIIHIIIIIIIIIIIIIIIIIIIIIIIIIIIIIIIGIIIIIHIIIIIIIIIIIIIIIIIIIIIIIIIIIIIIIIIIIIIHGIIIIIIIIIIIIIIIIIIIIIIIIIIIIIIIIIIIIIIIIIIIIIIIIIIIIIH
@HWI-D00477:958:H2H7GBCX3:1:1210:13663:60820 1:N:0:CCTAGGTCCTAGGT
AAACTCTTCGCAATTGGGTAAAAGATGCCTCTTCTTTGCATTTATTACGATTCTTTCTTCGCGAGTATTGTAATTGGAATAGTCTTATTACTCCAAAGAAAGCCAGTTCTTCTTTTTCAAAAAGGAATCAAAGATTATTCTTCTTCTTATATAATTCTCATGTATGTGAATACGAATCTATTTTCGTCTTTCTACGTAACCAATCTTCTCATTTACGATCAACATCTTCTGGAGCTCTTCTTGAACGAATATATTTCTATGGAAAAATAGAACGTCTTGTAGACGTCTTTGTTAAGGATTTTCAGACCAATCTATGCTTGTTCAAGGATCCTTTTATA
+
IIIIIIIIIIIIIIIIIIIIIIIIIIIIIIIIIIIIIIIIIIIIIIIIIIIIHHIIIIIIIIIIIIIIIIIIIIIIIIIIIHIIIIIIIIIIIIIIIIHIIIIIIIIIIIIIIIIIIIIIIIIIIIIIIIIIIIIJJJJJJJJJJJJJJJJJJJJJJJJJJJJJJJJJJJJJJJJJJJJJJJJJJJJJJJJJJJJJJJJJJIIHIIIIIIIIIIHIIIIIIHIIGIIIIIIIIIIIIIIHHIIIHIIIIIIIIIHIIIIIIIIIIIIHIIIIIIIIIIIIIIIHIIIIIIIIIIIHIIIIIIIIIIIIIIIIIIIIIIIIIIIIIIIIIHIIIIIIII
@HWI-D00477:958:H2H7GBCX3:1:1210:14840:67433 1:N:0:CCTAGGTCCTAGGT
AAACTCTTCGCAATTGGGTAAAAGATGCCTCTTCTTTGCATTTATTACGATTCTTTCTTCGCGAGTATTGTAATTGGAATAGTCTTATTACTCCAAAGAAAGCCAGTTCTTCTTTTTCAAAAAGGAATCAAAGATTATTCTTCTTCTTATATAATTCTCATGTATGTGAATACGAATCTATTTTCGTCTTTCTACGTAACCAATCTTCTCATTTACGATCAACATCTTCTGGAGCTCTTCTTGAACGAATATATTTCTATGGAAAAATAGAACGTCTTGTAGACGTCTTTGTTAAGGATTTTCAGACCAATCTATGCTTGTTCAAGGATCCTTTCATG
+
IIIIIIIIIIIIIIIIIIIIIIIIIIIIIIIIIIIIIIIIIIIIIIIIIIIIFHIIIIIIIIIIIIIIIIIIIIIIIIIIIIIIIIIIIIIIIIIHHIIIIIHIIIIIIIIIIIIIIIGIHHIIIIHIIIIIIIIJJJJJJJJJJJJJJJJJJJJJJJJJJJJJJJJJJJJJJJJJJJJJJJJJJJJJJJJJJJJJJJJJJHHHHHHFHIIIHIHHHGHIIIHHCIHIIIIIIHHFHIIHEHIHGGIHHIIHHFGIHIIHHIIIIIHHHHIIIIHHIIIIHHHDHEHIIIIIHIHEIIIIIIIIIIIGIHFIIIIHHEIHIIIIIIHHGIIIIIIIIH
@HWI-D00477:958:H2H7GBCX3:1:1210:19790:67382 1:N:0:CCTAGGTCCTAGGT
AAACTCTTCGCAATTGGGTAAAAGATGCCTCTTCTTTGCATTTATTACGATTCTTTCTTCGCGAGTATTGTAATTGGAATAGTCTTATTACTCCAAAGAAAGCCAGTTCTTCTTTTTTCTTTGTAATCAATCCTTTCATTTCCGATTAACATTTTCTCAGGTCTTTCTTG
+
JJJJJJJJJJJJJJJJJJJJJJJJJJJJJJJJJJJJJJJJJJJJJJJJJJJJJJJJJJJJJJJJJJJJJJJJJJJJJJJJJJJJJJJJJJJJJJJJJJJJJJJJJJJJJJJJJJJJJJJJJJJJJJJJJJJJJJJJJJJJJJJJJJJJJJJJJJJJJJJJJJJJJJJJJJ
@HWI-D00477:958:H2H7GBCX3:1:1210:9028:69205 1:N:0:CCTAGGTCCTAGGT
AACTCCTTCAATACCGGATCAAAGATGTTCCATCTTTGCATTTATTGCGATTCTTTCTCAACTACTATTCGAATTGGAATAGTCTTATTATTCCAAAGAAATCTATTTCCTTTTTTGTAAAAAAGAATCAAAGATTCTTCTTGTTCTTATATAATTCTCATGTATATGAATACGAGTCCGTTTTCTTTTTTCTTTGTAAGCAATCCTTTCATTTCCGATTAACATTTTATCAGGTCTTTCTTGAGCGAATATATTTCTATGGATTCGCTCAAGAAGGACCCGAGA
+
C<CGGHIICH@GHGHEDHHIHECG@CCCCHGHHHHJJJIJJJJIJJJJJJJJJJJJJJIJJJJJJJJJJJHJGJJJJJJJJJJJJJJJJJJJJJJJJJJJJJJJJJJJJJJJJJJJJJJJJJJJJJJJFJJJJJJJJJJJJJJJJJJJJJJJJIJJFJJJJJJJJGJGJJJIHEJJIJFJJJJJJJJJJJJJJJJJJJJHJC@<<<CC1CHCG@<<<CC@EHGCC@HHIHHFF@GCCC<CCHCG<?@C@IHHHGCHEHCF<<F<<C?G<IHCC<1<<1/10<<<B
@HWI-D00477:958:H2H7GBCX3:1:1210:18816:69063 1:N:0:CCTAGGTCCTAGGT
AAACTCTTCGCAATTGGGTAAAAGATGCCTCTTCTTTGCATTTATTACGATTCTTTCTTCGCGAGTATTGTAATTGGAATAGTCTTATTACTCCAAAGAAAGCCAGTTCTTCTTTTTCAAAAAGGAATCAAAGATTATTCTTCTTCTTATATAATTCTCATGTATGTGAATACGAATCTATTTTCGTCTTTCTACGTAACCAATCTTCTCATTTACGATCAACATCTTCTGGAGCTCTTCTTGAACGAATATATTTCTATGGAAAAATAGAACGTCTTGTAGACGTCTTTGTTAAGGATTTTCAGACCAATCTATGCTTGTTCAAGGATCCTTTCATG
+
IIIIIIIIIIIIIIIIIIIIIIIIIIIIIIIIIIIIIIIIIIIIIIIIIIIIIIIIIIIIIIIIIIIIIIIIIIIIIIIIIIIIIIIIIIIIIIIIIIIIIIIIIIIIIIIIIIIIIIIIIIIIIIIIIIIICHIJJJJJJJJJJJJJJJJJJJJJJJJJJJJJJJJJJJJJJJJJJJJJJJJJJJJJJJJJJJJJJJJJJIIIIIHIHIIIHIIIIIGIIIIIHIIHIIIIIIIIIIHIIIIIHIIIIIIIIIIIIIIIIIIIIIHIIIIIIIIIIIIIIIHHIIIIIIIIIIIIIIIIIIIIIIIIIIIIIIIIIIIIIIIIIIIIIIIIIIIIII
@HWI-D00477:958:H2H7GBCX3:1:1210:18734:73627 1:N:0:CCTAGGTCCTAGGT
AAACTCTTCGCAATTGGGTAAAAGATGCCTCTTCTTTGCATTTATTACGATTCTTTCTTCGCGAGTATTGTAATTGGAATAGTCTTATTACTCCAAAGAAAGCCAGTTCTTCTTTTTCAAAAAGGAATCAAAGATTATTCTTCTTCTTATATAATTCTCATGTATGTGAATACGAATCTATTTTCGTCTTTCTATGTAACCAATCTTCTCATTTACGATCAACATCTTCTGGAGCTCTTCTTGAACGAATATATTTCTATGGAAAAGTACAACATCTTGTCGAAGTCTTGGCTAATGATTTTGATTTTCAGGACATCTTATGCTTGTTCAAGGATCCTTTCATG
+
IIIIIIIIIIIIIIIIIHIIIIIIIIIIIIIIIIIIIIIIIIIIIIIIIIIIGHHIIIIIIIIIIIIIIIIIIIIIIIIIHIIIIIIIIIIIIIIIHIIIIIGIIIIIIIIIIIIIIIIIIIIIIIIIIIHIIIIIHIII?JJJJJJJJJJJJJJJJJJJJJJJJJJJJJJJJJJJJJJJJJJJJJJJJJJJJJJJJJJJJIIGIHHGGIIHIIHIHIIIHHIHEIIHIIHIIHHHHIIHEFHHIIHIIIHHIIIHIGIIIIIGIHIIIHHHHHIIHDIIIIIHHEIHHHIIHIIIIIIIHIHIIIIIIHHCIIIIIIIHIIIHIIIIIIIIIHHIIIIHIIHI
@HWI-D00477:958:H2H7GBCX3:1:1210:4424:78707 1:N:0:CCTAGGTCCTAGGT
AAACTCTTCGCAATTGGGTAAAAGATGCCTCTTCTTTGCATTTATTACGATTCTTTCTTCGCGAGTATTGTAATTGGAATAGTCTTATTACTCCAAAGAAAGCCAGTTCTTCTTTTTCAAAAAGGAATCAAAGATTATTCTTCTTCTTATATAATTCTCATGTATGTGAATACGAATCTATTTTCGTCTTTCTACGTAACCAATCTTCTCATTTACGATCAACATCTTCTGGAGCTCTTCTTGAACGAATATATTTCTATGGAAAAATAGAACGTCTTGTAGACGTCTTTGTTAAGGATTTTCAGACCAATCTATGCTTGTTCAAGGATCCTTTCATG
+
IIIIIIIIIIIIIIIIIIIIIIIIIIIIIIIIIIIIIIIIIIIIIIIIIIIIHIIIIIIIIIIIIIIIIIIIIIIIIIIIIIIIIIIIIIIIIIIIIIIIIIIIIIIIIIIIIIIIIIHIIIIIIHIIIIIIIIIJJJJJJJJJJJJJJJJJJJJJJJJJJJJJJJJJJJJJJJJJJJJJJJJJJJJJJJJJJJJJJJJJJIIIIIHIIIIIIIIIIIIIIIIIIIIIIIIIIIIIIIIIIIIIHIIIIIIIIIIIIIIIIIIIIIIIIIIIIIIHIIIIIIHHIIIIIIIIIIIIIIIIIIIIIIIIIIIIIIIIIIIIIIIIIIIIIIIIIIIIII
@HWI-D00477:958:H2H7GBCX3:1:1210:13787:88886 1:N:0:CCTAGGTCCTAGGT
AAACTCTTCGCAATTGGGTAAAAGATGCCTCTTCTTTGCATTTATTACGATTCTTTCTTCGCGAGTATTGTAATTGGAATAGTCTTATTACTCCAAAGAAAGCCAGTTCTTCTTTTTCAAAAAGGAATCAAAGATTATTCTTCTTCTTATATAATTCTCATGTATGTGAATACGAATCTATTTTCGTCTTTCTACGTAACCAATCTTCTCATTTACGATCAACATCTTCTGGAGCTCTTCTTGAACGAATATATTTCTATGGAAAAATAGAACGTCTTGTAGACGTCTTTGTTAAGGATTTTCAGACCAATCTATGCTTGTTCAAGGGTCCTTTCATG
+
IIIIIIIIIIIIIIIIHIIIIIIIIIIIIIIIIIIIIIIIIIIIIIIIIIIIHHIIIIIIIIIIIIIIIIIIIIIIIIIIIIIIIIIIIIIIIIIIIIIIIIIIIIIIIIIIIIIIIIIHIIIIIIIIIIIGIIIJJJJJJJJJJJJJJJJJJJJJJJJJJJJJJJJJJJJJJJJJJJJJJJJJJJJJJJJJJJJJJJJJJIHEGIHEGIHHIIIIIIGIIIIHEIHFIHIIHHIHIGIIIIHHGIIIIIIIHHIGIGIIIIIIIIIIIIIIIIIIIIIIIIHGHEGGIIIIIIIHIIHIHIHIIIGIIIGIHIIIHGFGIIIIIIHIIIIIIHIIII
@HWI-D00477:958:H2H7GBCX3:1:1211:12181:7452 1:N:0:CCTAGGTCCTAGGT
AAACTCTTCGCAATTGGGTAAAAGATGCCTCTTCTTTGCATTTATTACGATTCTTTCTTCGCGAGTATTGTAATTGGAATAGTCTTATTACTCCAAAGAAAGCCAATTCTTCTTTTTCAAAAAGGAATCAAAGATTATTCTTCTTCTTATATAATTCTCATGTATGTGAATACGAATCTATTTTCGTCTTTCTACGTAACCAATCTTCTCATTTACGATCAACATCTTCTGGAGCTCTTCTTGAACGAATATATTTCTATGGAAAAATAGAACATCTTGTAGAAGTCTTTGCTAATGCTTTTCAGACCCTCCTATGGTTGCTCAAAGATCCTTTCATG
+
@<CGEFHHHFHHDHHHC1<G@GHHIIH?@GHHHIHE1<@1DFFCCCGHHHHI<DHHHIIIHHIDDDH@F<FD<FHHHFEHEGC@GHEC@CHH?HHIGEH@HIIEG0FHHIIHHIIGHIHEEC<CC?<FEEHG@FEJJJJFJJJJJJJJHJJJJJJJHJHJJJJFJJJFJJJJJGJJJJJJJJJJJJJJJJJJJJJJJJJJJIHEEHFHHHG<?HEGE@GEHHFGHG@GIHFIIIHG?EHHHEHHE@FGCEGHF?@IIHHG@IHHIHH?HHHG1@C?HF@CD<C<HHIH@FGEEHFF1FFD1GC@GD<0@<C@EGH@F@HIHHEHH?HF?EGHHEGC1<
@HWI-D00477:958:H2H7GBCX3:1:1211:8966:18519 1:N:0:CCTAGGTCCTAGGT
AAACTCTTCGCAATTGGGTAAAAGATGCCTCTTCTTTGCATTTATTACGATTCTTTCTTCGCGAGTATTGTAATTGGAATAGTCTTATTACTCCAAAGAAAGCCAGTTCTTCTTTTTCAAAAAGGAATCAAAGATTATTCTTCTTCTTATATAATTCTCATGTATGTGAATACGAATCTATTTTCGTCTTTCTACGTAACCAATCTTCTCATTTACGATCAACATCTTCTGGAGCTCTTCTTGAACGAATATATTTCTATGGAAAAATAGAACGTCTTGTAGACGTCTTTGTTAAGGATTTTCAGACCAATCTATGCTTGTTCAAGGATCCTTTCATG
+
IIIIIIIIIIIIHIIIIIIIIIIIIIIIIIIIIIIIIIIIIIIIIIIIIIIIHIIIIIIIIIIIIIIIIIIIIIIIIHIIIIIIIIIIIIIIIIIIIIIIIIIIIIIIIIIIIIIIIIIIIIIIIIIIIIIIIIIJJJJJJJJJJJJJJJJJJJJJJJJJJJJJJJJJJJJJJJJJJJJJJJJJJJJJJJJJJJJJJJJJJIIIIIHIIIIIIIIHIIIIIIIIIIIIIIIIIIIIIIIIIHHHHIIHIIIIIIIIIIIHIIIIIIIIIIIIIIIIIIIIIIIHIIIIIIIIIIIIIIIIIIIIIHIIIIIIIIIIIIIIIIIIIIIIIIIIIIIIII
@HWI-D00477:958:H2H7GBCX3:1:1211:13174:30747 1:N:0:CCTAGGTCCTAGGT
AAACTCTTCGCAATTGGGTAAAAGATGCCTCTTCTTTGCATTTATTACGATTCTTTCTTCGCGAGTATTGTAATTGGAATAGTCTTATTACTCCAAAGAAAGCCAGTTCTTCTTTTTCAAAAAGGAATCAAAGATTATTCTTCTTCTTATATAATTCTCATGTATGTGAATACGAATCTATTTTCGTCTTTCTACGTAACCAATCTTCTCATTTACGATTAACATCTTCTGGTTTTTTTTTGAGCGAATTTTTTTCTATGGAAAAATAAAACATCCTGTAGAAGAAGTCTTTTCTAATGATTTTCCGGCGGTCTTATGGTTCTTCACGGAGCCTTTCATG
+
IIIIIIIIIIIIIIIIHIIIIIIIIIIIIIIIIIIIIIIIIIHIIIIIIIIIDHIIIIIIIIIIIIIIIIIIIIIIIHIIIIIIIIIIIIIIIIIIIIIIIIIIIIIIIIIIIIIIIIIIIIIIIIIIIIIIIIIIIJJJJJJJJJJJJJJJJJJJJJJJJJJJJJJJJJJJJJJJJJJJJJJJJJJJJJJJJJJJJJJJJHHHCIHHFFHIIHHH?HHIHGEHHEIHHIHIIIIIIIIIIIHHEHHIIIIIIHHEHHHHIIIIIIIIIGIIIGIIIIIFIHHIHHIIIIIIIIIIIIIIIIIIHIIHHIIIIIIIIIIIIIIIHIIIIIIIIIIIIIII
@HWI-D00477:958:H2H7GBCX3:1:1211:5645:32120 1:N:0:CCTAGGTCCTAGGT
AAACTCTTCGCAATTGGGTAAAAGATGCCTCTTCTTTGCATTTATTACGATTCTTTCTTCGCGAGTATTGTAATTGGAATAGTCTTATTACTCCAAAGAAAGCCAGTTCTTCTTTTTCAAAAAGGAATCAAAGATTATTCTTCTTCTTATATAATTCTCATGTATGTGAATACGAATCTATTTTCGTCTTTCTACGTAACCAATCTTCTCATTTACGATCAACATCTTCTGGAGCTCTTCTTGAACGAATATATTTCTATGGAAAAATAGAACGTCTTGTAGACGTCTTTGTTAAGGATTTTCAGACCAATCTATGCTTGTTCAAGGATCCTTTCATG
+
IIIIIIIIIIIIIIIIIHIIIIIIHIIIIIIIIIIIIIIIIIIIIIIIIIIIHIIIIIIIIIIIIIIIIIIIIIIIHIIIIIIIIIIIIIIIIIIIIIIIIIIIIIIIIIIIIIIIIIIIIIIIIIIIIIIIIIIJJJJJJJJJJJJJJJJJJJJJJJJJJJJJJJJJJJJJJJJJJJJJJJJJJJJJJJJJJJJJJJJJJIIIIIHIHIIIIIIIIIIIIIIIHIIIIHIIIIIIIHIIIIIIIIIIIIIIIIIIIIIIIIIIIIIIIHIIIIIIIIIIIIHEIIIIIIIIIIIIIHHIIIIIIIIIIIHHIIIIIIIIIIIIIIIIIIIIIIIIII
@HWI-D00477:958:H2H7GBCX3:1:1211:19044:40197 1:N:0:CCTAGGTCCTAGGT
AAACTCTTCGCAATTGGGTAAAAGATGCCTCTTCTTTGCATTTATTACGATTCTTTCTTCGCGAGTATTGTAATTGGAATAGTCTTATTACTCCAAAGAAAGCCAGTTCTTCTTTTTCAAAAAGGAATCAAAGATTATTCTTCTTCTTATATAATTCTCATGTATGTGAATACGAATCTATTTTCGTCTTTCTACGTAACCAATCTTCTCATTTACGATCAACATCTTCTGGAGCTCTTCTTGAACGAATATATTTCTATGGAAAAATAGAACGTCTTGTAGACGTCTTTGTTAAGGATTTTCAGACCAATCTATGCTTGTTCAAGGATCCTTTCATG
+
IIIIIIIIIIIIIIIIIIIIIIIIGIIIIIIIIIIIGGIIIIIIIIIIIIIIHHIIIIIHIHIIIIIIIIIIIIIIIIHHHIIIIIIIIIIIIIIIIIIIIHIIIHIIIIIIIIIIIHHIHIIIHIIIHIGIIIIJJJJJJJJJJJJJJJJJJJJJJJJJJJJJJJJJJJJJJJJJJJJJJJJJJJJJJJJJJJJJJJJJJHFIIIIIIIHIHHGEIIIIIIIIIHHEFHHEHEHF?HCFECEECC?IHIIIIHHHIHIHHHHECIHFHGIHHHIIIGIHHCE<CGHEIHIHIHIHHFHGIIIIHHGHFHIIIHEFIGHHHHEFHEHGEEGIGHIIHI
@HWI-D00477:958:H2H7GBCX3:1:1211:9294:41139 1:N:0:CCTAGGTCCTAGGT
AAACTCTTCGCAATTGGGTAAAAGATGCCTCTTCTTTGCATTTATTACGATTCTTTCTTCGCGAGTATTGTAATTGGAATAGTCTTATTACTCCAAAGAAAGCCAGTTCTTCTTTTTCAAAAAGGAATCAAAGATTATTCTTCTTCTTATATAATTCTCATGTATGTGAGTACGAATCCATCTTCCTTTTTCTCCGTAACCAATCTTCTCATTTACGATTAACATCTTCTGGAGTCCTTTTTGAACGACTCTGTTT
+
IIIIIIJJJJJJJJJJJJJJJJJJJJJJJJJJJJJJJJJJJJJJJJJJJJJJJJJJJJJJJJJJJJJJJJJJJJJJJJJJJJJJJJJJJJJJJJJJJJJJJJJJJJJJJJJJJJJJJJJJJJJJJJJJJJJJJJJJJJJJJJJJJJJJJJJJJJJJJJJJJJJJJJJJJJJJJJJJJJJJJJJJJJJJJJJJJJJJJJJJJIIIIIIIIIIIIIIIIIIIIIIIIIIIIIHD1IIGHHIIIIIIHIIIIIIDDDDD
@HWI-D00477:958:H2H7GBCX3:1:1211:20696:42153 1:N:0:CCTAGGTCCTAGGT
AAAGCCTTCGCTGCTGGGTACAAGATGCCCCTTCTTTGCATTTATTGCGATTCTTTCTCCACGAGTATCGTAATTTGAATAATTTGATTACTTCAAAAAAATCCATTTTTTTTTTTTCAAAAAAGAATCAAAGATTATTCTTGTTCCTATATAATTCTTATGTCTATGAATGCGAATCCATATTCGTTTTTCTCCGTAAAGAATTTTCTCATTTACGCTCAACATCTTTTGGAGCCCTTCTTGAGCGAACACAATTCTATGGAAAAATAGAAGATCTTGTAATAGCCTTTCGTAATGACTCTCAGTCCATCCTATGGTTGTTCAAGGATCCTTTGATG
+
HEGHHI1DFHEEHHIIIIIHIHCFHHHI@@E<GHEHIHHIIIIEG@GHH?EEFEHHHIIIGIIHHCHHHEHHGHHIHEHHIHGHHEHHIIH?HEFEEEHHDHH@FHHHHHHHIHIHI=CC0DFHDG0F/=FEEHHJJJJHJJJJJFJJJJJJJJJJJJJJICJFJJJJJHJFDJJJJJIJJJJJJJJJJJJIJJJJJJJJJIIHIHHIHHHIHGIHEHIIIHG?EGHCFHEG@1HFHHGHHEC0/0GIIIIHHIHEHFF<1HF?HHEHHHHEHEHEHHECHHGDHGCDHGIHGHEFEF1?HF11HH?FHHHHEHHHHGHEHHFHF?@@@EHIHHHHHE
@HWI-D00477:958:H2H7GBCX3:1:1211:18737:53254 1:N:0:CCTAGGTCCTAGGT
AAACTCTTCGCAATTGGGTAAAAGATGCCTCTTCTTTGCACTTATTACGATTCTTTCTTCGCGAGTATTGTAATTGGAATAGTCTTATTACTCCAAAGAAAGCCAGTTCTTCTTTTTCAAAAAGGAATCAAAGATTATTCTTCTTCTTATATAATTCTCATGTATGTGAATACGAATCTATTTTCGTCTTTCTACGTAACCAATCTTCTCATTTACGATCAACATCTTCTGGAGCTCTTCTTGAACGAATATATTTCTATGGAAAAATAGAACGTCTTGTAGACGTCTTTGTTAAGGATTTTCAGACCAATCTATGCTTGTTCAAGGATCCTTTCATG
+
IIIIIIIIIIIIIIIHIIIIIIIIIIIIIIIIIIIIIIIIIIIIIIIIIIIIIDHIIIIIIIIIIIIIIIIIIIIIIIIIIIIIIIIIIIIIIIIIIIIIIIIIIIIIIIIIIIIIIIIIIIIIIIIIIIIIIIIJJJJJJJJJJJJJJJJJJJJJJJJJJJJJJJJJJJJJJJJJJJJJJJJJJJJJJJJJJJJJJJJJJJIIIIHIIIIIIIIIIIIIIIIIIIIIIHIIIIIIIIIIIIIIIIIIIIIIHIIIIIIIIIIIIIIIIIIIIIIIIIIIIIHGIIIIIIIIIIIIIIIIIIIIIIIIIIIIIIIIIIIIIIIIIIIIIIIIIIIIII
@HWI-D00477:958:H2H7GBCX3:1:1212:14056:8574 1:N:0:CCTAGGTCCTAGGT
AAACTCTTCGCAATTGGGTAAAAGATGCCTCTTCTTTGCATTTATTACGATTCTTTCTTCGCGAGTATTGTAATTGGAATAGTCTTATTACTCCAAAGAAAGCCAGTTCTTCTTTTTCAAAAAGGAATCAAAGATTATTCTTCTTCTTATACAATTCTCATGTATGTGAATACGAATCTATTTTCGTCTTTCTACGTAACCAATCTTCTCATTTACGATCAACATCTTCTGGAGCTCTTCTTGAACGAATATATTTCTATGGAAAAATAGAACGTCTTGTAGACGTCTTTGTTAAGGATTTTCAGACCAATCTATGCTTGTTCAAGGATCCTTTCATG
+
IIIIIIIIIIIIIIIIHIIIIIIIIIIIIIIIIIIIIIIIIIIHIIIIIIIIHIIIIIIIIIIIIIIIIIIIIIIIIIIIIIIIIIIIIIIIIIIIIIIIIIIIIIIIIIIIIIIIIIIIIIIIIIIIIIIIIIHJJJJJJJJJJJJJJJJJJJJJJJJJJJJJJJJJJJJJJJJJJJJJJJJJJJJJJJJJJJJJJJJJJIIIIIIGIIIHIHIGIIIIIIIIHIIIIHIIIGIIIIIIIIGHHIGIIIHIIHGIIIHEIIIIHIIIIIIHIIIIIIIIHIHGIHIIIIHIIIIHIIHIIIIIHHIIHIHIIIIIIHIIHIIIIIIIIIIIIIIIII
@HWI-D00477:958:H2H7GBCX3:1:1212:17124:10180 1:N:0:CCTAGGTCCTAGGT
AAACTCTTCGCAATTGGGTAAAAGATGCCTCTTCTTTGCATTTATTACGATTCTTTCTTCGCGAGTATTGTAATTGGAATAGTCTTATTACTCCAAAGAAAGCCAGTTCTTCTTTTTCAAAAAAGAATCAAAGATTATTCTTCTTCTTATATAATTCTCATGTATGTGAATACGAATCTATTTTCGTCTTTCTACGTAACCAATCTTCTCATTTACGATCAACATCTTCTGGAGCTCTTCTTGAACGAATATATTTCTATGGAAAAATAGAACGTCTTGTAGACGTCTTTGTTAAGGATTTTCAGACCAATCTATGCTTGTTCAAGGATCCTTTCATG
+
IIIIIIIIIIIIIIIIIIIIIIIIIIIIIIIIIIIIIIIIIIIIIIIIIIIIHIIIIIIIIIIIIIIIIIIIIIIIIIIIIIIIIIIIIIIIIIIIIIIIIIIIIIIIIIIIIIIIIIIIIIIIIIIIIIIIIIJJJJJJJJJJJJJJJJJJJJJJJJJJJJJJJJJJJJJJJJJJJJJJJJJJJJJJJJJJJJJJJJJJJIIIIIIIIIIIIIIIIIHIIIIIIIIIIIIIIIIIIIIIIIIIIIIIIIIIIIIIIIIIIIIIIIIIIIIIIIIIIIIIIHHIIIIIIIIIIIIIIIIIIIIIIIIIIIIIIIIIIIIIIIIIIIIIIIIIIIIIII
@HWI-D00477:958:H2H7GBCX3:1:1212:2574:15651 1:N:0:CCTAGGTCCTAGGT
AAACTCTTCGCAATTGGGTAAAAGATGCCTCTTCTTTGCATTTATTACGATTCTTTCTTCGCGAGTATTGTAATTGGAATAGTCTTATTACTCCAAAGAAAGCCAGTTCTTCTTTTTCAAAAAGGAATCAAAGATTATTCTTCTTCTTATATAATTCTCATGTATGTGAATACGAATCTATTTTCGTCTTTCTACGTAACCAATCTTCTCATTTACGATCAACATCTTCTGGAGCTCTTCTTGAACGAATATATTTCTATGGAAAAATAGAACGTCTTGTAGACGTCTTTGTTAAGGATTTTCAGACCAATCTATGCTTGTTCAAGGATCCTTTCATG
+
IIIIIIIIIHIHIIIEGHIIIIIIEHIHIIIIEGHIIHHHIIHIHIIIHHIIGHIEHHIIIHHDHIHHIIIIHHIGCHHIHHHCHHIIIIIIHHHIIHIIIIIIIIHIHIHIIGHIIIHIHHIIHIIIEHHIHGHJJJJJJJJJJJJJJJJJJJJJJJJJJJJJJJJJJJJJJJJJJJJJJJJJJJJJJJJJJJJJJJJJJIIIHIIIFIIHIIIHGIIIIIIIIIIIIIGIIIIIIHGIIIIIIHHEHHIIIIIIIIIIIIIIIHIIIIGIIIIIHIIIHEEDIHIIHHIIIIGIHHIIIIIIHIIIIIIIHIIIIIIIIIIIIIIIIIIHIIIIII
@HWI-D00477:958:H2H7GBCX3:1:1212:6331:15742 1:N:0:CCTAGGTCCTAGGT
AAACTCTTCGCAATTGGGTAAAAGATGCCTCTTCTTTGCATTTATTACGATTCTTTCTTCGCGAGTATTGTAATTGGAATAGTCTTATTACTCCAAAGAAAGCCAGTTCTTCTTTTTCAAAAAGGAATCAAAGATTATTCTTCTTCTTATATAATTCTCATGTATGTGAATACGAATCTATTTTCGTCTTTCTACGTAACCAATCTTCTCATTTACGATCAACATCTTCTGGAGCTCTTCTTGAACGAATATATTTCTATGGAAAAATAGAACGTCTTGTAGACGTCTTTGTTAAGGATTTTCAGACCATCCTATGGTTGTTCAAGGATCCTTTGATGCATTATGTTA
+
IIIIIIIIIIIIIIIIIIIIIIIIIIHIIIIIIIIIIIIIIIIIIIIIIIIDHHIIIIIIIIIIIIIIIIIIIIIIHHIIIGIIIIIIIIIIIIIIIIJJJJJJJJJJJJJJJJJJJJJJJJJJJJJJJJJJJJJJJJJJJJJJJJJJJJJJJJJJJJJJJJJJJJJJJJJJJJJJJJJJJJJJJJJJJJJJJJJJJJJJIIIIIIIIIIIIIIIIIIIIIIIIIIIIIIIIIIIIIIIIIIIIHHGIIIIIIIIIIIIIIIIIIIIIIIIIIIIIIIIIIIIIIIIIIIIIIIIIIIIIIIIIIIIIIIIIIIIIIIIIIIIIIIHGHIIIIIIIIIIIIIIDDCCD
@HWI-D00477:958:H2H7GBCX3:1:1212:3598:33545 1:N:0:CCTAGGTCCTAGGT
AAACTCTTCGCAATTGGGTAAAAGATGCCTCTTCTTTGCATTTATTACGATTCTTTCTTCGCGAGTATTGTAATTGGAATAGTCTTATTACTCCAAAGAAAGCCAGTTCTTCTTTTTCAAAAAGGAATCAAAGATTATTCTTCTTCTTATATAATTCTCATGTATGTGAATACGAATCTATTTTCGTCTTTCTACGTAACCAATCTTCTCATTTACGATCAACATCTTCTGGAGCTCTTCTTGAACGAATATATTTCTATGGAAAAACAGAACGTCTTGTAGACGTCTTTGTTAAGGATTTTCCGACTAGCTTATGGTTCTTCGAGGATTTCTTCATGCATTATGT
+
IIIIIIIIIIIIIIIIIIIIIIIIIIIIIIIHIIIIIIIIIIIIIIIIIIIIHHIIIIIIIIIIIIIIIIIIIIIIIIIIIIIIIIIIIIIIIIIIJJJJJJJJJJJJJJJJJJJJJJJJJJJJJJJJJJJJJJJJJJJJJJJJJJJJJJJJJJJJJJJJJJJJJJJJJJJJJJJJJJJJJJJJJJJJJJJJJJJJJJJJJIIIIGIIIIIIIIIIIIIIIIIIIIIIIIIIIHIIIIIIIIIIIIIIIIIIIIIHIIHIIIIIHFD1IIHHIHIIIIIIIIIIIHIIIIIIIHIIIIIIIIIIIIIIIIIIIIIIIIIIIIIIIIIIIIIIIIIIIHIIIDDDDD
@HWI-D00477:958:H2H7GBCX3:1:1212:5321:34190 1:N:0:CCTAGGTCCTAGGT
AAACTCTTCGCAATTGGGTAAAAGATGCCTCTTCTTTGCATTTATTACGATTCTTTCTTCGCGAGTATTGTAATTGGAATAGTCTTATTACTCCAAAGAAAGCCAGTTCTTCTTTTTCAAAAAGGAATCAAAGATTATTCTTCTTCTTATATAATTCTCATGTATGTGAATACGAATCTATTTTCGTCTTTCTACGTAACCAATCTTCTCATTTACGATCAACATCTTCTGGAGCTCTTCTTGAACGAATATATTTCTATGGAAAAATAGAACGTCTTGTAGACGTCTTTGTTAAGGATTTTCAGACCAATCTATGCTTGTTCAAGGATCCTTTCATG
+
IIIIIIIIIIIIIIIIIIIIIIIIIIIIIIIIIIIIIIIIIIIIIIIIIIIIHIIIIIIIIIIIIIIIIIIIIIIIIIIIIIIIIIIIIIIIIIIIIIIIIIIIIIIIIIIIIIIIIIIIIIIIIIIIIIIIIIIJJJJJJJJJJJJJJJJJJJJJJJJJJJJJJJJJJJJJJJJJJJJJJJJJJJJJJJJJJJJJJJJJJIIIIIIIIIIIIIIIIIIIIIIIIIIIHIIIIIIIIIIIIIIIIIIIIIIIIIIIIIIIIIIIIIIIIHIIIIIIIIIIIIIHIIHIIIIIIIIIIIIIIIIIIIIIIIIIIIIIIIIIIIIIIIIIIIIIIIIIII
@HWI-D00477:958:H2H7GBCX3:1:1212:8974:53130 1:N:0:CCTAGGTCCTAGGT
AAACTCTTCGCAATTGGGTAAAAGATGCCTCTTCTTTGCATTTATTACGATTCTTTCTTCGCGAGTATTGTAATTGGAATAGTCTTATTACTCCAAAGAAAGCCAGTTCTTCTTTTTCAAAAAGGAATCAAAGATTATTCTTCTTCTTATATAATTCTCATGTATGTGAATACGAATCTATTTTCGTCTTTCTACGTAACCAATCTTCTCATTTACGATCAACATCTTCTGGAGCTCTTCTTGAACGAATATATTTCTATGGAAAAATAGAACGTCTTGTAGACGTCTTTGTTAAGGATTTTCAGACCAATCTATGCTTGTTCAAGGATCCTTTCATGCATTATGT
+
IIIIIIIIIIIIIIIHHIIIIIIIIIIIIIHIIIIIIIIIIIIIIIIIIIIIHHIIIIIIIIIIIIIIIIIIIIIHIIIIIHIIIIIIIIIIIIIIJJJJJJJJJJJJJJJJJJJJJJJJJJJJJJJJJJJJJJJJJJJJJJJJJJJJJJJJJJJJJJJJJJJJJJJJJJJJJJJJJJJJJJJJJJJJJJJJJJJJJJJJJCH@GFF?ECCEHGC?FFCEFHGC@EHHGEEHGCEFGHHHEGEHFHHGHGCFEHIH@GC?EIIIIIHG?EFH@?HFHIIHEHGCECCFHG@IHEHEHD?IIHIIIIIIIIHIIIIIIIIIIIGIIIIHGIIIIIIIIIIIIDDDDD
@HWI-D00477:958:H2H7GBCX3:1:1212:13321:55111 1:N:0:CCTAGGTCCTAGGT
AAACTCTTCGCAATTGGGTAAAAGATGCCTCTTCTTTGCATTTATTACGATTCTTTCTTCGCGAGTATTGTAATTGGAATAGTCTTATTACTCCAAAGAAAGCCAGTTCTTCTTTTTCAAAAAGGAATCAAAGATTATTCTTCTTCTTATATAATTCTCATGTATGTGAATACGAATCTATTTTCGTCTTTCTACGTAACCAATCTTCTCATTTACGATCAACATCTTCTGGAGCTCTTCTTGAACGAATATATTTCTATGGAAAAATAGAACGTCTTGTAGACGTCTTTGTTAAGGATTTTCAGACCATCCTCTGGGTTTTCAAGGACCTTTTCATA
+
EHEEG@GHEHHC?CHCE@GFGC@FHHHECHHEF@<CG@CEGHGCHHIH?DEHCHHCEEC<<@</E<CFEG@@GHHEHIEHIHHIHHECGEIICFHIHIHH@@GHIIEFHEEFHCEEFCCFC@CHEECHHH@HHHHJJJJJJJJJJDJJJJJJJJJJHJJJJJJJJJJJJJIJJJJJJJJJJJJJJJJJJJJJJJJIJJJHFCHHCH@CHHG@CHHG<<0CHG<11CCHE?EHEE<?IH@@G<111CHEHFEHIIHGHCF<<EF?EF@HEHHHHCC<EEHGGD<<EGFC<D<@@HHHGC@CCEHED<?HHHCF@HGCHGHHHC1CHGD<E<CF?HFCC<
@HWI-D00477:958:H2H7GBCX3:1:1212:7608:63298 1:N:0:CCTAGGTCCTAGGT
AAACTCTTCGCAATTGGGTAAAAGATGCCTCTTCTTTGCATTTATTACGATTCTTTCTTCGCGAGTATTGTAATTGGAATAGTCTTATTACTCCAAAGAAAGCCAGTTCTTCTTTCTCAAAAAGGAATCAAAGATTATTCTTCTTCTTATATAATTCTCATGTATGTGAATACGAATCTATTTTCGTCTTTCTACGTAACCAATCTTCTCATTTACGATCAACATCTTCTGGAGCTCTTCTTGAACGAATATATTTCTATGGAAAAATAGAACGTCTTGTAGACGTCTTTGTTAAGGATTTTCAGACCAATCTATGCTTGTTCAAAGACCCTTTTATG
+
HIGIHIIIIIIIIIIGHIIIIHHHHIIIHHIIIIHIHIIIIGIIIIIIIGIIHHHHIIHIHIHHIIIIHHIHHHHHEHHHIIHHFHHIHHIIGHIHFHIHECHIHHHIGHIIHHHHHIHHIHIIIGIIIIIIIGIJJJJJJJJJJJJJJJJJJJJJJJJJJJJJJJJJJJJJJJJJJJJJJJJJJJJJJJJJJJJJJJJJJHIIHHIIIHHHHHHHHEGCCEHHIHIIIIHE?HEEEHHIHHG?CEHFIHIIHIHGGIIHIIIIIIHHHIHGHHFGIIIIHHHGHIIIIIGIHHGCCCHHGC@HHHHGF<1EEHIHH@IIIHEEHHHHHHIIIIHGII
@HWI-D00477:958:H2H7GBCX3:1:1212:7808:74894 1:N:0:CCTAGGTCCTAGGT
AAACTCTTCGCAATTGGGTAAAAGATGCCTCTTCTTTGCATTTATTACGATTCTTTCTTCGCGAGTATTGTAGTTGGAATAGTCTTATTACTCCAAAGAAAGCCAGTTCTTCTTTTTCAAAAAGGAATCAAAGATTATTATTATTCTTATATAATTCTTATATATGTGAATACGAATCCCTTTTCCTTTTTCTCCGTAACCAATCTTCTC
+
JJJJJJJJJJJJJJJJJJJJJJJJJJJJJJJJJJJJJJJJJJJJJJJJJJJJJJJJJJJJJJJJJJJJJJJJJJJJJJJJJJJJJJJJJJJJJJJJJJJJJJJJJJJJJJJJJJJJJJJJJJJJJJJJJJJJJJJJJJJJJJJJJJJJJJJJJJJJJJJJJJJJJJJJJJJJJJJJJJJJJJJJJJJJJJJJJJJJJJJJJHHEFADAD?
@HWI-D00477:958:H2H7GBCX3:1:1212:3019:85650 1:N:0:CCTAGGTCCTAGGT
AAACTCTTCGCTATTGGGTAAAAGATGCCTCTTCTTTGCATTTATTACGATTCTTTCTTCACGAGTATTGTAATTGGAATAGTCTTATTACTCCAAAGAAAGCCAGTTCTTCTTTTTCAAAAAGGAATCAAAGATTATTCTTCTTCTTATATAATTCTCATGTATGTGAATACGAATCTATTTTCGTCTTTCTACGTAACCAATCTTCTCATTTACGATCAACATCTTCTGGAGCTCTTCTTGAACGAATATATTTCTATGGAAAAATAGAACGTCTTGTAGACGTCTTTGTTAAGGATTTTCAGACCAACCTATGGTTGTTCAAGGATCCTTTCATG
+
IIIIIIIIIIIIIIIIIIIIIIIIIIIIIIIIIIIIIIIIIIIIIIIIIIIIIHHIIIIIIIIIIIIHIIIIIIIIIIIIIFHIIIIHIHIIIIIIIIHIIIIIIIIIIIIIIIIIIIIIIIIIIIIIIIIIIIIJJJJJJJJJJJJJJJJJJJJJJJJJJJJJJJJJJJJJJJJJJJJJJJJJJJJJJJJJJJJJJJJJJJIIIIIHGIIHIIIIHIIIIIIIHIIHIIIIIIIGIIIIIIIIHIIIIIIIIIIHIIIIIIIIIIIIHGIHIIIIIIIIHHHEIIIIIIIIIIIIIIIIIIIIIHIIIIIIIIIIIIIIIIIIIIHIIIIIIIIIII
@HWI-D00477:958:H2H7GBCX3:1:1212:17966:93020 1:N:0:CCTAGGTCCTAGGT
AAACTCTTCGCAATTGGGTAAAAGATGCCTCTTCTTTGCATTTATTACGATTCTTTCTTCGCGAGTATTGTAATTGGAATAGTCTTATTACTCCAAAGAAAGCCAGTTCTTCTTTTTCAAAAAGGAATCAAAGATTATTCTTCTTCTTATATAATTCTCATGTATGTGAATACGAATCTATTTTCGTCTTTCTACGTAACCAATCTTCTCATTTACGATCAACATCTTCTGGAGCTCTTCTTGAACGAATATATTTCTATGGAAAAATAGAACGTCTTGTAGACGTCTTTGTTAAGGATTTTCAGACCAATCTATGCTTGTTCAAGGATCCTTTCATG
+
IIIIIIIIIIIIIIIIIIIIIIIIIIIIIIIIIIIIIIIIIIIIIIIIIIIIHIIIIIIIIIIIIIIIIIIIIIIIIIIIIIIIIIIIIIIIHIIIIIIIIIIIIIIIIIIIIIIIIIHIIIIIIIIIIIIIIIIJJJJJJJJJJJJJJJJJJJJJJJJJJJJJJJJJJJJJJJJJJJJJJJJJJJJJJJJJJJJJJJJJJIIGIIHHIIIGIIIHIIHIHIHIHIHIIIHIHIIHHEGIHIIHHGIIIHIIIIIGIIIIIIIIIIIIIIIHIIIHIIIIIHHHIIIIIHIIIIIIIIIIIIIIIIHIIIIIIIIIIHHIIIIIHIHIIIIIIIIIII
@HWI-D00477:958:H2H7GBCX3:1:1212:6252:96334 1:N:0:CCTAGGTCCTAGGT
AAACTCTTCGCAATTGGGTAAAAGATGCCTCTTCTTTGCATTTATTACGATTCTTTCTTCGCGAGTATTGTAATTGGAATAGTCTTATTACTCCAAAGAAAGCCAGTTCTTCTTTTTCAAAAAGGAATCAAAGATTATTCTTCTTCTTATATAATTCTCATGTATGTGAATACGAATCTATTTTCGTCTTTCTACGTAACCAATCTTCTCATTTACGATCAACATCTTCTGGAGCTCTTCTTGAACGAATATATTTCTATGGAAAAATAGAACGTCTTGTAGACGTCTTTGTTAAGGATTTTCAGACCAATCTATGCTTGTTCAAGGATCCTTTTATG
+
IIIIIIIIIIIIIIIIIIIIIIIIIIIIIIIIIIHIIIIIIIIIIIIIIIIIIHIIIIIIIIIIIIIIIIIIIIIIIIIIIIIIIIIIIIIIIIIIIIIIIIIIIIIIIIIIIIIIIIIIIIIIIIIIIIIIIIIIJJJJJJJJJJJJJJJJJJJJJJJJJJJJJJJJJJJJJJJJJJJJJJJJJJJJJJJJJJJJJJJJJIIIIHHIIIIIIIIIIIIIIIIIIIIIIIIIIGIIIIIIIIIIIIIIIIIIIIIIIIIIIIIIIIIIIIIIIIIIIIIIIIHHGIIIIIIIIIIIIIIIIIIIIIIIIIIIIIIIIIIIIIIIIIIIIIIIIIIIII
@HWI-D00477:958:H2H7GBCX3:1:1212:17171:98411 1:N:0:CCTAGGTCCTAGGT
AAACTCTTCGCAATTGGGTAAAAGATGCCTCTTCTTTGCATTTATTACGATTCTTTCTTCGCGAGTATTGTAATTGGAATAGTCTTATTACTCCAAAGAAAGCCAGTTCTTCTTTTTCAAAAAGGAATCAAAGATTATTCTTCTTCTTATATAATTCTCATGTATGTGAATACGAATCTATTTTCGTCTTTCTACGTAACCAATCTTCTCATTTACGATCAACATCTTCTGGAGCTCTTCTTGAACGAATATATTTCTATGGAAAAATAGAACGTCTTGTAGACGTCTTTGTTAAGGATTTTCAGACCAATCTATGCTTGTTCAAGGATCCTTTCATG
+
IIIIIIIIIIIIIIIIIIIIIIIIIIIHIIIIIIIIIIIIIIIIIIIIIIIIGHIIIIIIIIIIIIIIIIIIIIIIIIIIIIIIIIIIIIIIIIIIIIIIIIIIIIIIIIIIIIIIIIIIIIIIIIIIIIIIIIIJJJJJJJJJJJJJJJJJJJJJJJJJJJJJJJJJJJJJJJJJJJJJJJJJJJJJJJJJJJJJJJJJJIIIIIGIIIIIIIIIIIIHIIIIHIHIIIIIIIIIIIIIIIIIIIIIIIIIIIIIIIIIIIIIIIIIIIIIIIIIIIIIIIHEIIIIIIIIIIIIIIIIIIIIIIIIIIIIIIIIIIIIIIIIIGIIIIIIIIIIII
@HWI-D00477:958:H2H7GBCX3:1:1213:2993:7842 1:N:0:CCTAGGTCCTAGGT
AAACTCTTCGCAATTGGGTAAAAGATGCCTCTTCTTTGCATTTATTACGATTCTTTCTTCGCGAGTATTGTAATTGGAATAGTCTTATTACTCCAAAGAAAGCCAGTTCTTCTTTTTCAAAAAGGAATCAAAGATTATTCTTCTTCTTATATAATTCTCATGTATGTGAATACGAATCTATTTTCGTCTTTCTACGTAACCAATCTTCTCATTTACGATCAACATCTTCTGGAGCTCTTCTTGAACGAATATATTTCTATGGAAAAATAGAACGTCTTGTAGACGTCTTTGTTAAGGATTTTCAGACCAATCTATGCTTGTTCAAGGATCCTTTCATG
+
IIIIIIIIHIIIIIIIIIIIIIIIHIHIIIIIIIIIIIIHIIIIIIIIIIIIIIIIIIIHIHIIIIIHIIIIIIIIHIGHHHIIIIIIIHIIIHHHIIGIIIIIGIIIIHIIIIIIIIIHHIIIIIHIHIIIIIIJJJJJJJJJJJJJJJJJJJJJJJJJJJJJJJJJJJJJJJJJJJJJJJJJJJJJJJJJJJJJJJJJJIIHIHHGIGIHIHHHIIIIIIIIHFHHIHIIIIIIHIIHIHHIHGIGIIIIHHHIIIHIHHIHIIIIIIIHGHHIIIIIIHEDGG@HIIIIHIHHHHIIHIHGHGF?HGEGIHHHFHHIHHHIIIIHHGHHIHHIII
@HWI-D00477:958:H2H7GBCX3:1:1213:10112:30881 1:N:0:CCTAGGTCCTAGGT
AAACTCTTCGCAATTGGGTAAAAGATGCCTCTTCTTTGCATTTATTACGATTCTTTCTTCGCGAGTATTGTAATTGGAATAGTCTTATTACTCCAAAGAAAGCCAGTTCTTCTTTTTCAAAAAGGAATCAAAGATTATTCTTCTTCTTATATAATTCTCATGTATGTGAATACGAATCTATTTTCGTCTTTCTACGTAACCAATCTTCTCATTTACGATCAACATCTTCTGGAGCTCTTCTTGAACGAATATATTTCTATGGAAAAATAGAACGTCTTGTAGACGTCTTTGTTAAGGATTTTCAGACCAATCTATGCTTGTTCAAGGATCCTTTCGTG
+
IIIIIIIIIIIIIIIHIIIIIIIIIIIIIIIIIIIIIIIIIIIIIIIIIIIIHIIIIIIIIIIIIIIIIIIIIIIIHIIIIIIIIIIIIIIIIIIIIIIIIIIHIIIIIIIIIIIIIIIIIIIIIIIIIIIIIIIJJJJJJJJJJJJJJJJJJJJJJJJJJJJJJJJJJJJJJJJJJJJJJJJJJJJJJJJJJJJJJJJJJIIIIIIIIIIIIIIIIHIIIIIHIIIIIIIIIIIIIIIIIIIIIIIHIIIIIIIIIIIIHIIIIIIIIIIIIIIIIIIIIIIHIIHIIIIIIIIIIIIIIIIIIIIIIIIIIIIIIIIIIIIIIIIIIIHIIIIIII
@HWI-D00477:958:H2H7GBCX3:1:1213:18883:38953 1:N:0:CCTAGGTCCTAGGT
AAACTCTTCGCGATTGGGTAAAAGATGCCTCTTCTTTGCATTTATTACGATTCTTTCTTCGCGAGTATTGTAATTGGAATAGTCTTATTACTCCAAAGAAAGCCAGTTCTTCTTTTTCAAAAAGGAATCAAAGATTATTCTTCTTCTTATATAATTCTCATGTATGTGAATACGAATCTATTTTCGTCTTTCTACGTAACCAATCTTCTCATTTACGATCAACATCTTCTGGAGCTCTTCTTGAACGAATATATTTCTATGGAAAAATAGAACGTCTTGTAGACGTCTTTGTTAAGGATTTTCAGACCAATCTATGCTTGTTCAAGGATCCTTTCATG
+
IIIIIIIIIIIIIIIIIIIIIIIIIIIIIIIIIIIIIIIIIIIIIIIIIIIIIHIIIIIIIIIIIIIIIIIIIIIIIHIIIIIIIIIIIIIIIIIIIIIIIIIIIIIIIIIIIIIIIIHIIIIIHIIIIIIIIIIJJJJJJJJJJJJJJJJJJJJJJJJJJJJJJJJJJJJJJJJJJJJJJJJJJJJJJJJJJJJJJJJJJIIHIIIHIHIIIIIIHIIIIIIIIIIGIIIIIIIIIIIGHIIIHIIIIIIIIIIIIIIIIIIIIIIIIIIIIIIIIIIIIIHEIIIIIIIIIIIIIIIIIIIIIIIHIHHHIIIIIHIIIIIIIIIIIIIIIIIIII
@HWI-D00477:958:H2H7GBCX3:1:1213:17465:40070 1:N:0:CCTAGGTCCTAGGT
AAACTCTTCGCAATTGGGTAAAAGATGCCTCTTCTTTGCATTTATTACGATTCTTTCTTCGCGAGTATTGTAATTGGAATAGTCTTATTACTCCAAAGAAAGCCAGTTCTTCTTTTTCAAAGAGGAATCAAAGATTATTCTTCTTCTTATATAATTCTCATGTATGTGAATACGAATCTATTTTCGTCTTTCTACGTAACCAATCTTCTCATTTACGATCAACATCTTCTGGAGCTCTTCTTGAACGAATATATTTCTATGGAAAAATAGAACGTCTTGTAGACGTCTTTGTTAAGGATTTTCAGACCAATCTATGCTTGTTCAAGGATCCTTTCATG
+
IIIIIIIIIIIIIIIIIIIIIIIIIIHIIIIIIIIIIIIIIIIIIIIIIIIIGHIIIIIIIIIIIIIIIIIIIIIIIIIIIIIIIIIIIIIIIIIIIIIIIIIIIIIIIIIIIIIIIIIIIIIIIIIIIIIIIIIJJJJJJJJJJJJJJJJJJJJJJJJJJJJJJJJJJJJJJJJJJJJJJJJJJJJJJJJJJJJJJJJJJIIIIIIIHIIIHIIIIIIIIIIIGIIGIIIIIHIIIIIIIIIHHHIIIIIIIHIGIIIIIIIIIIIIIIIIIIIIIIIIIIHGIIHIIIHIIIIIIIIIIIIIIIIIIIIIIIIIIIIIIIIIIIIIIIIIIIIIII
@HWI-D00477:958:H2H7GBCX3:1:1213:19969:49644 1:N:0:CCTAGGTCCTAGGT
AAACTCTTCGCAATTGGGTAAAAGATGCCTCTTCTTTGCATTTATTACGATTCTTTCTTCGCGAGTATTGTAATTGGAATAGTCTTATTACTCCAAAGAAAGCCAGTTCTTCTTTTTCAAAAAGGAATCAAAGATTATTCTTCTTCTTATATAATTCTCATGTATGTGAATACGAATCTATTTTCGTCTTTCTACGTAACCAATCTTCTCATTTACGATCAACATCTTCTGGAGCTCTTCTTGAACGAATATATTTCTATGGAAAAATAGGACGTCTTGTAGACGTCTTTGTTAAGGATTTTCAGACCAATCTATGCTTGTTCAAGGATCCTTTCATA
+
IIIIIIIIHIIIHIIIHHHIIIIIIIIIHGHHIIIHHHIHIGHIIIHIHIGIGHIIIIIHIIIHHIIIIHIHIIIHIIIHEHHIIIIIIHIIHIIEFHHHIIIIIIIIIIIIIJJJJJJJHJJJJJJJJJJJJJJJJJJJJJJJJJJJJJJJJJJJJJJJJJJJJJJJJJJJJJJJJJJJJJJJJJJJJJJJJJJJJJJJJHHHIIIIHIIIIIIIIHFHIHEEEIHHHHGC1HHGIHGCHHHF@EEEIIIIIHIIHIHEHFIHIHHHIHHFIIGIHIIIHIHDGHCIIHHHHFHHEHHHFHGHHHGIIIIHHHHHGIHHIIHIIGHIHGHIHHIIII
@HWI-D00477:958:H2H7GBCX3:1:1213:15294:51008 1:N:0:CCTAGGTCCTAGGT
AAACTCTTCGCTATTGGGTAAAAGATGCCTCTTCTTTGCATTTATTACGATTCTTTCTCAACGAGTATTGTAATTGGAATAGTCTTATTACTCCAAAGAAAGCCAGTTCCTCTTTTTCAAAAAGAAATCAAAGATTATTCTTATTCTTATATAATTCTCATGTATATGAATACGAATCCATTTTCGTCTTTCTACGTAATCAATCTTCTCATTTAAGATCAACATCTTCTGGAGTTTTTCTTGAACGAATCTATTTCTATGGAAAAATAGAACATTTCGTAGAAGTCTTTACTAAAGATTTTAAGGCCATTCTATGGTTGTTCAAGGATCCTTTCATG
+
IIIIIIIIIIIIIIIIIIIIIIIIIIIIIIIIIIIIIIIIIIIIIIIIIIIIIHHIIIIIIIIHHIIIIIIIIIIIIIIIIIIIIIIIIIHIIIIIIIIIIHIIIIIIIIIIIIIIIIHIIHIIIIIIIIIIIHIJJJJJJJJJJJJJJJJJJJJJJJJJJJJJJJJJJJJJJJJJJJJJJJJJJJJJJJJJJJJJJJJJJJIGIHIIHIIIHIIIIIIIIIIIGIIIIIIIIIIIIIIIIIIIIIIIIIIIIIIIIIIIIIIIIIIIHIIHIIIIIIIIIIHFIIHIIIIIIIIIIIIIIIIIIIIIIHIIIIIIIIIIIIIIIIIIIHIIIIIIII
@HWI-D00477:958:H2H7GBCX3:1:1213:17672:51472 1:N:0:CCTAGGTCCTAGGT
AAACTCTTCGATACTGGGTAAAAGATGTCTCCTCTTTGCATTTATTACGATTCTTTCTCCACGAGTATCCTAATTTGACTAGTCTTATTATTCCAAAGAAAACCGGTTCTTCTTTTTCAAAACGAAATCAAAGATTATTTTTCTTCCTATATAATTCTCATGTATGTGAATACGAATTCATCTTCGTCTTTCTCCGTAACCAATCTTCTCATTTACGATCAACATCTTCTGGAGCCCTTCTTGAACGAATCTATTTTTATGAAAAAATAGAACATCTTGTAGAAGTCTTTGCTAAGGATTTTCAAGCCAATCTATGGTTGTTCAAGGATCCTTTCATG
+
IIIIIIIIIIIIIIIIIIIIIIIIIIIIIIIIIIIIIIIIIIIIIIIIIIIIIGHIIIIIIIIIIIIIIIIIIIIIIIIIIIIIIIIIIIIIIIIIIHIIIIIIIIIIIIIIIIIIIIIIJJJJJJJJJJJJJJJJJJJJJJJJJJJJJJJJJJJJJJJJJJJJJJJJJJJJJJJJJJJJJJJJJJJJJJJJJJJJJJJJJJIGIHHIIHIIIHHEIIIIIIHHHIIIHHIIIIIIIIIIIIIHIGIIHGIIIIIIIIIIGIIIIIIHDIIIIIHIIIIHIIIIHHHIIHHHHHIHHHGIIIIIHFHIIHCHGHHIIIIIHIHIIHIIIHHHIHIIHG
@HWI-D00477:958:H2H7GBCX3:1:1213:11786:57716 1:N:0:CCTAGGTCCTAGGT
AAACTCTTCGCTATTGGGTAAAAGATGCCTCTTCTTTGCATTTATTACGATTCTTTCTCAACGAGTATTGTAATTGGAATAGTCTTATTGCTCCAAAGAAAGCCAGTTCCTCTTTTTCAAAAAGAAATCAAAGATTATTCTTATTCTTATATAATTCTCATGTATATGAATACGAATCCATTTTCGTCTTTCTACGTAATCAATCTTCTCATTTACGATCAACATCTTATGGAGCCCTTCTTGGGCGAATATTTTTCTATGGAAAAATAGAGCATTTTGTCGAAGTCTTTGCT
+
IIHGHIIIIIIIIHIIHIIIIIIIIIIIIIIIIIIIIIIIIGIJJJJJJJJJJJJJJJJJJJJJJJJJJJJJJJJJJJJJJJJJJJJJJJJJJJJJJJJJJJJJJJJJJJJJJJJJJJJJJJJJJJJJJJJJJJJJJJJJJJJJJJJJJJJJJJJJJJJJJJJJJJJJJJJJJJJJJJJJJJJJJJJJJJJJJJJJJJJJJJIHHHFHEIHIIIIIIIIIIHHG?IIIIIIIIIIHIIIIIIIIIIIIIIIIIIIIIHHHEHHIHIIHHHEGCF<<CHIIIIIHGIIIDDDDD
@HWI-D00477:958:H2H7GBCX3:1:1213:7356:68483 1:N:0:CCTAGGTCCTAGGT
AAACTCTTCGCAATTGGGTAAAAGATGCCTCTTCTTTGCATTTATTACGATTCTTTCTTCGCGAGTATTGTAATTGGAATAGTCTTATTACTCCAAAGAAAGCCAGTTCTTCTTTTTCAAAAAGGAATCAAGGATTATTCTTCTTCTTATATAATTCTCATGTATGTGAATACGAATCTATTTTCGTCTTTCTACGTAACCAATCTTCTCATTTACGATCAACATCTTCTGGAGCTCTTCTTGAACGAATATATTTCTATGGAAAAATAGAACGTCTTGTAGACGTCTTTGTTAAGGATTTTCAGACCAATCTATGCTTGTTCAAGGATCCTTTCATG
+
IIIIIIIIIIGIIIIEHIIIIGHIIIIIIIHIIIGHIHIIHIIIIIIIIIIIHHIIIIIIHIIIIIIIIIIIIIIHHIIIIIIHIIIIIIIIIIIIIHIHHGIHIIIIIIIIIGHIIIIIIIIHHHIIIHIIIIIJJJJJJJJJJJJJJJJJJJJJJJJJJJJJJJJJJJJJJJJJJJJJJJJJJJJJJJJJJJJJJJJJJHHHIHHE?IIIHEHHFIHHHHEG?IHEHHHGHECHEHHFIIIIHIHHEHIIHHHHHIGIIHIHHEHHIHIHIHGIHF1IHHHEHIHCHHEIHHHHHIIIHHFIIHIHFCHHHEFHEHEIGIIIIHHIIIIIHHHHHI
@HWI-D00477:958:H2H7GBCX3:1:1213:15941:70530 1:N:0:CCTAGGTCCTAGGT
AAACTCTTCGCAATTGGGTAAAAGATGCCTCTTCTTTGCATTTATTACGATTCTTTCTTCGCGAGTATTGTAATTGGAATAGTCTTATTACTCCAAAGAAAGCCAGTTCTTCTTTTTCAAAAAGGAATCAAAGATTATTCTTCTTCTTATATAATTCTCATGTATGTGAATACGAATCTATTTTCGTCTTTCTACGTAACCAATCTTCTCATTTACGATCAACATCTTCTGGAGCTCTTCTTGAACGAATATATTTCTACGGAAAAATAGAACGTCTTGTAGACGTCTTTGTTAAGGATTTTCAGACCAATCTATGCTTGTTCAAGGATCCTTTCATG
+
IIIIIIIIIIIIIIIIIIIIIIIIIIIIIIIIHIIIIIIIIIIIIIIIIIIIIHIIIIIIIIIIIIIIIIIIIIIIIIIHIIIIIIIIIIIIIIIIIIHIIIIIIIIIIIIIIIIIIIIIIIIIIIIIIIIIIIIJJJJJJJJJJJJJJJJJJJJJJJJJJJJJJJJJJJJJJJJJJJJJJJJJJJJJJJJJJJJJJJJJJIHIHIGIIIIIIIIIIIIHIIIIIIIIIIHHFIIIIIIHIIIIIIHHIIIIIIIIIIIIIIIIIIIIIIIIIIIIIIIIIIHGIIIIIIIIIIIIIIIIIIIIIIIIIIIIIIIIIIIIIIIIIIIIIIHIIIIIIH
@HWI-D00477:958:H2H7GBCX3:1:1213:10319:86876 1:N:0:CCTAGGTCCTAGGT
AAACTCTTCGCAATTGGGTAAAAGATGCCTCTTCTTTGCATTTATTACGATTCTTTCTTCGCGAGTATTGTAATTGGAATAGTCTTATTACTCCAAAGAAAGCCAGTTCTTCTTTTTCAAAAAGGAATCAAAGATTATTCTTCTTCTTATATAATTCTCATGTATGTGAATACGAATCTATTTTCGTCTTTCTACGTAACCAATCTTCTCATCTACGATCAACATCTTCTGGAGCTCTTCTTGAACGAATATATTTCTATGGAAAAATAGAACATCTTGTAGAAGTCTTTGCTAAGGATTTTTCGTCTACCTTATCATTCTTCAAGGATCCTTTCATT
+
IIIIIIIIIIIIIIIIIIIIIIIIIIIIIIIIIIIIIIIIIIIIIIIIIIIIHIIIIIIIIIIIIIIIIIIIIIIIIGHIIIIIIIIIIIIIIIIIIIIIIIIIIIIIIIIIIIIIIIIIIIIIIIIIIIIIIIJJJJJJJJJJJJJJJJJJJJJJJJJJJJJJJJJJJJJJJJJJJJJJJJJJJJJJJJJJJJJJJJJJJIIIIIIIIIIIIIHIIIIIIIIIIIIIIIIIIIIIIIIHIIIHEIIIIIIIIIIIIIIIIIIIIIIIIIIIIIIHIIIIIHGIIIIIIIIIIIIIIIIIIIIIIIIIIIIIIIIIIIIIIIIIIIIIIIIIIIIIII
@HWI-D00477:958:H2H7GBCX3:1:1214:8735:8226 1:N:0:CCTAGGTCCTAGGT
AAACTCTTCGCAATTGGGTAAAAGATGCCTCTTCTTTGCATTTATTACGATTCTTTCTTCGCGAGTATTGTAATTGGAATAGTCTTATTACTCCAAAGAAAGCCAGTTCTTCTTTTTCAAAAAGGAATCAAAGATTATTCTTCTTCTTATATAATTCTCATGTATGTGAATACGAATCTATTTTCGTCTTTCTACGTAACCAATCTTCTCATTTACGATCAACATCTTCTGGAGCTCTTCTTGAACGAATATATTTCTATGGAAAAATAGAACGTCTTGTAGACGTCTTTGTTAAGGATTTTCAGACCAATCTATGCTTGTTCAAGGATCCTTTCATG
+
HHHIFHIHHHEHHECC@HHHHHIH1<<GH@FC@GCE@CFGFE1D@<CFH@HECGHEHC@?HHCC?E@<CE<<CE<<CC@C@1<CHHHHEHGHEEFE<CD<1D@CGGCFHHEEEHE@?@D@CCFHHIHHIFH@GEGJJJJJJJJJJJJJJJJJJJJJJJJJJJJJJJJJJJJJJJJJJJJJJJJJJJJJJJJJJJJJJJJJJHF?FD00D000CIHGF@1EG<HF1CG?FGC1D1D1CGG?GGC<<@<CHGGGD1HFF<CC1GC1F@CFCF?EC1?GC@GCD<D<<G<<1G@?IHGHCGC1GFCCCHHGD1<11111<1<<D1CHD<1G<<1?IHF<<1
@HWI-D00477:958:H2H7GBCX3:1:1214:17879:27872 1:N:0:CCTAGGTCCTAGGT
AAACTCTTCGCAATTGGGTAAAAGATGCCTCTTCTTTGCATTTATTACGATTCTTTCTTCGCGAGTATTGTAATTGGAATAGTCTTATTACTCCAAAGAAAGCCAGTTCTTCTTTTTCAAAAAGGAATCAAAGATTATTCTTCTTCTTATATAATTCTCATGTATGTGAATACGAATCTATTTTCGTCTTTCTACGTAACCAATCTTCTCATTTACGATCAACATCTTCTGGAGCTCTTCTTGAACGAATATATTTCTATGGAAAAATAGAACGTCTTGTAGACGTCTTTGTTAAGGATTTTCAGGTTATCCTTTGGTTGTTGAAGGGTCCTTGCACA
+
IIIHIIIHHIIIHIHHHHHHHHHHIIIHIHIIIIIHIIIHHFHHIIHHIIIIGHIIIIIIIIIIIIIIIIIIHHIGHHIIIHIIIIIIIIIIIIIIIIIIIIIIIIIIIIIIIIIIIIIHIIIIIIIIHHIHIIIJJJJJJJJJJJJJJJJJJJJJJJJJJJJJJJJJJJJJJJJJJJJJJJJJJJJJJJJJJJJJJJJJJIHHHHIHGHHIIIIIIIIHHHHIGIIIIHIIHIHIIIIIIIIIHHHIHIIIIIIIIIIIHIGIIIIIIIIIIIHIIIIIHG@EIGIHIIIIIIHIHIIIHHIIIIIIIIIIIIIIIIIIIIIIIIGIIIIIIIGIII
@HWI-D00477:958:H2H7GBCX3:1:1214:7028:41233 1:N:0:CCTAGGTCCTAGGT
AAACTCTTCGCAATTGGGTAAAAGATGCCTCTTCTTTGCATTTATTACGATTCTTTCTTCGCGAGTATTGTAATTGGAATAGTCTTATTACTCCAAAGAAAGCCAGTTCTTCTTTTTCAAAAAGGAATCAAAGATTATTCTTCTTCTTATATAATTCTCATGTATGTGAATACGAATCTATTTTCGTCTTTCTACGTAACCAATCTTCTCATTTACGATCAACATCTTCTGGAGCTCTTCTTGAACGAATATATTTCTATGGAAAAATAGAACGTCTTGTAGACGTCTTTGTTAAGGATTTTCAGACCAATCTATGCTTGTTCAAGGATCCTTTCATG
+
HIIHHFIIHHHHHIHHGHHIIEHHHHHHIIIIIICHGIFFHGHHHIIIIHIHFHIHHEE@CEHIHIIIIIIIIIICHIGHIHIIIHIIIHEHHIHEHIHHHIIGHEEHGEFEHIHHHHEFCHHCD@FEHHHHFHIJJJJJJJJJJJJJJJJJJJJJJJJJJJJJJJJJJJJJJJJJJJJJJJJJJJJJJJJJJJJJJJJJJIHIIHECD00HHHHEF1EHHIIIHHEH?HEHHHHHGHHECHEEHHIIIHEHHHIGFHIHHEFIIHIIIHFIHEEHIHIIHED<<@@?HG@F1CHE?GHIIIIHHC111<1@C1DC1HHIIIHIFFH@<11D1C11HH
@HWI-D00477:958:H2H7GBCX3:1:1214:12961:81568 1:N:0:CCTAGGTCCTAGGT
AAACTCTTCGCAATTGGGTAAAAGATGCCTCTTCTTCGCATTTATTACGATTCTTTCTTCGCGAGTATTGTAATTGGAATAGTCTTATTACTCCAAAGAAAGCCAGTTCTTCTTTTTCAAAAAGGAATCAAAGATTATTCTTCTTCTTATATAATTCTCATGTATGTGAATACGAATCTATTTTCGTCTTTCTACGTAACCAATCTTCTCATTTACGATCAACATCTTCTGGAGCTCTTCTTGAACGAATATATTTCTATGAAAAAATAGAACGTCTTGTAGACGTCTTTGTTAAGGATTTTCAGACCAATCTATGCTTGTTCAAGGATCCTTTCATG
+
HIIIGIGIIHIHIII@GHHHHHHHHIIH?GHHHIIHGIIIIHIIIHFHIIHIEGEGHIII?E<HCHEHIHIHFHHHIHHHHIHIIIEHIIHIIHII?HEHHHIHIIIIIIIGHHHEHHHEGHIIFHIIFCHHIIIJJJJFJJJJJJJJJJJJJJJJJJJJJJJJJJJJJJJJJJJJJJJJJJJJJJJJJJJJJJJJJJJJJHIHFG?IIHEIIHHIHHHEHHEG@EH@HH@EEHHHIHHE@EED<1C?HEHHHEHHIIHIIHHEIGIIHFHEIHHEHHHHHHHHHIIHFHHHHGHGIIIHHCIHHFGC@HIHGFEHGEHFHHEFFHHHH?ECHHIHCG
@HWI-D00477:958:H2H7GBCX3:1:1214:17295:93551 1:N:0:CCTAGGTCCTAGGT
AAACTCTTCGCAATTGGGTAAAAGATGCCTCTTCTTTGCATTTATTACGATTCTTTCTTCGCGAGTATTGTAATTGGAATAGTCTTATTACTCCAAAGAAAGCCAGTTCTTCTTTTTCAAAAAGGAATCAAAGATTATTCTTCTTCTTATATAATTCTCATGTATGTGAATACGAATCTATTTTCGTCTTTCTACGTAACCAATCTTCTCATTTACGATCAACATCTTCTGGAGCTCTTCTTGAACGAATATATTTCTATAGAAAAATAGAACGTCTTGTAGACGTCTTTGTTAAGGATTTTCAGACCAATCTATGCTTGTTCAAGGATCCTTTCATG
+
IIIIIIIIIIIIIIIIIIIIIIIIIIIIIIIIIIIIIIIIIIIIIIIIIIIIHHIIIIIIIIIIHIIIIIIIIIIIHHIIIIIIIIIIIIIIIIIIIIHIIIHIIIIIIIIIIIIIIIIIIIIIIIIIIIIJJJJJJJJJJJJJJJJJJJJJJJJJJJJJJJJJJJJJJJJJJJJJJJJJJJJJJJJJJJJJJJJJJJJJJIIIIIIIIIIIIIIIIIIIIIIIIIIIIIIIIIIIIIIIIIIIIIIIIIIIIIIIHIIIIIIIIIIIIIIIIIIIIHHDIIHIIIIIIIIIIIIIIIIIIIIIIIIIIIIIIIIIIIIIIIIIIIIIIIIIIIIIII
@HWI-D00477:958:H2H7GBCX3:1:1215:3170:5264 1:N:0:CCTAGGTCCTAGGT
AAACTCTTCGCAATTGGGTAAAAGATGCCTCTTCTTTGCATTTATTACGATTCTTTCTTCGCGAGTATTGTAATTGGAATAGTCTTATTACTCCAAAGAAAGCCAGTTCTTCTTTTTCAAAAAGGAATCAAAGATTATTCTTCTTCTTATATAATTCTCATGTATGTGAATACGAATCTATTTTCGTCTTTCTACGTAACCAATCTTCTCATTTACGATCAACATCTTCTGGAGCTCTTCTTGAACGAATATATTTCTATGGAAAAATAGAACGTCTTGTAGACGTCTTTGTTAAGGATTTTCAGACCAATCTATGCTTGTTCAAGGATCCTTTCATG
+
IIIIIIIIIIIIIIIIIIIIIIIIIIIIIIIIIIIIIIIIIIIIIIIIIIIIHHIIIIIIIIIIIIIIIIIIIIIIIIIIIIIIIIIIIIIIIIIIIIIIIIIIIIIIIIIIIIIIIIIIIIIIIIIIIIIIIIJJJJJJJJJJJJJJJJJJJJJJJJJJJJJJJJJJJJJJJJJJJJJJJJJJJJJJJJJJJJJJJJJJJEC/G@<0G@0GHGCFHHED?CD<?CGEEC11<1<C<1FF<C<11<<@EHCIHEF<1H@D<1E<111@11HGFFIHHEHH?HEGCGCDD11GGC@1EE?EHHCD1DHHHEGEEEFG<<CGCG?D1F<1CCC@C1FC@C
@HWI-D00477:958:H2H7GBCX3:1:1215:6867:6156 1:N:0:CCTAGGTCCTAGGT
AAACTCTTCGCAATTGGGTAAAAGATGCCTCTTCTTTGCATTTATTACGATTCTTTCTTCGCGAGTATTGTAATTGGAATAGTCTTATTACTCCAAAGAAAGCCAGTTCTTCTTTTTCAAAAAGGAATCAAAGATTATTCTTCTTCTTATATAATTCTCATGTATGTGAATACGAATCTATTTTCGTCTTTCTACGTAACCAATCTTCTCATTTACGATCAACATCTTCTGGAGCTCTTCTTGAACGAATATATTTCTATGGAAAAATAGAACATCTTGCAGAAGTCTTTCCTAATTATTTTCAGGTTATCCTTTGGTTGTTGAAGGATCCTTGCACA
+
IIIIHHHHHIIIIIIIIIIIIIIHIIHHIIIHHHHHHIIIIHIIHIIIHIIIHHHHIHIIIIHGIDHHHHHIEHIIGDDFHHHHHHIIIHIIIHIHIHIHIHIIHHHIHHIEHFEHHIIHIIIHHHIHHHIIHIIJJJJJJJJJJJJJJJJJJJJJJJJJJJJJJJJJJJJJJJJJJJJJJJJJJJJJJJJJJJJJJJJJJEIHGCG@GGHEHF1HIHGIHHHHFCHEGD1C@ECHIHHEGEFHEF1GD1?HHIHHFEF??H@EHHGHHEEHFHHHHIHHIHECF1@111C?CHEGHHFHC11?IHHGEC<HC1GC@1CCC?G1<D1<?ECF1C1FFF
@HWI-D00477:958:H2H7GBCX3:1:1215:19196:12446 1:N:0:CCTAGGTCCTAGGT
AAACTCTTCGCAATTGGGTAAAAGATGCCTCTTCTTTGCATTTATTACGATTCTTTCTTCGCGAGTATTGTAATTGGAATAGTCTTATTACTCCAAAGAAAGCCAGTTCTTCTTTTTCAAAAAGGAATCAAAGATTATTCCTCTTCTTATATAATTCTCATGTATGTGAATACGAATCTATTTTCGTCTTTCTACGTAACCAATCTTCTCATTTACGATCAACATCTTCTGGAGCTCTTCTTGAACGAATATATTTCTATGGAAAAATAGAACGTCTTGTAGACGTCTTTGTTAAGGATTTTCAGACCAATCTATGCTTGTTCAAGGATCCTTTCATG
+
IGIHIHIHIHHIIIIGHHHHIIHIIHIGHIHHEHHHHIIHGHIHIIHIIIIIHHIGIHIIIHIHDHIHIIIHHHHIIHIHHFHIIIIIIHIHCHIIIIHHHHEHHIIIIHIIIHGHIIIHHHHHHIIIIIIIIJJJJJJJJJJJJJJJJJJJJJJJJJJJJJJJJJJJJJJJJJJJJJJJJJJJJJJJJJJJJJJJJJJJJIHHHHHGHEIIHHIIHIIIIHHIHHEGCHIHHIHHHHHHIIHHGEHHIHHIIIGIHIHIHIGHHIIIIHGIIIHCIHHHHHHDIHIIHIIIHIFHEGIIHIHHIIHIIIHGIHHIGHIIIIIIIIIIIHIIIIIIII
@HWI-D00477:958:H2H7GBCX3:1:1215:16277:17984 1:N:0:CCTAGGTCCTAGGT
AAACTCTTCGCAATTGGGTAAAAGATGCCTCTTCTTTGCATTTATTACGATTCTTTCTTCGCGAGTATTGTAATTGGAATAGTCTTATTACTCCAAAGAAAGCCAGTTCTTCTTTTTCAAGAAGGAATCAAAGATTATTCTTCTTCTTATATAATTCTCATGTATGTGAATACGAATCTATTTTCGTCTTTCTACGTAACCAATCTTCTCATTTACGATCAACATCTTCTGGAGCTCTTCTTGAACGAATATATTTCTATGGAAAAATAGAACGTCTTGTAGACGTCTTTGTTAAGGATTTTCAGACCAATCTATGCTTGTTCAAGGATCCTTTCATC
+
GIHHFHHIHIIIGHHIIIEHIHIIIHIHGHHIICGEHIIIE@?GHHHEHIIIHFGHEHHIIIIGHIGHIIIIGIHHHEHHHGHIGIGHIHIIHHIICH?@GEEEHIIIIIIIIHIGHHI0CHHHGGEECHHIIIHJJJJJJJJJJJJJJJJJJJJJJJJJJJJJJJJJJJJJJJJJJJJJJJJJJJJJJJJJJJJJJJJJJJF<IIIHIHCIGHEEEHHHEHCC@EFHG<F<1HCEHHHHEHHEFCHHEHEHCHHHHGHHC?HEEHHEHHGCHFEIFHEHHHEEHGHGE@@EC<?EEF?HHH?FD<C<<C@E@D<C<1FC1ECCHGH?HGHGHFD11H
@HWI-D00477:958:H2H7GBCX3:1:1215:14111:47313 1:N:0:CCTAGGTCCTAGGT
AAACTCTTCGCAATTGGGTAAAAGATGCCTCTTCTTTGCATTTATTACGATTCTTTCTTCGCGAGTATTGTAATTGGAATAGTCTTATTACTTCAAAGAAAGCCAGTTCTTCTTTTTCAAAAAGGAATCAAAGATTATTCTTCTTCATATATAATTCTCATGTATGTGAATACGAATCTATTTTCGTCTTTCTACGGAACCAATCTTCTCATTTATGATC
+
JJJJJJJJJJJJJJJJJJJJJJJJJJJJJJJJJJJJJJJJJJJJJJJJJJJJJJJJJJJJJJJJJJJJJJJJJJJJJJJJJJJJJJJJJJJJJJJJJJJJJJJJJJJJJJJJJJJJJJJJJJJJJJJJJJJJJJJJJJJJJJJJJJJJJJJJJJJJJJJJJJJJJJJJJJJJJJJJJJJJJJJJJJJJJJJJJJJJJJJJJC<<CIHHHIHGF?EDBDDC
@HWI-D00477:958:H2H7GBCX3:1:1215:19494:51018 1:N:0:CCTAGGTCCTAGGT
AAACTCTTCGCAATTGGGTAAAAGATGCCTCTTCTTTGCATTTATTACGATTCTTTCTTCGCGAGTATTGTAATTGGAATAGTCTTATTACTCCAAAGAAAGCCAGTTCTTCTTTTTCAAAAAGGAATCAAAGATTATTCTTCTTCTTATATAATTCTCATGTATGTGAATACGAATCTATTTTCGTCTTTCTACGTAACCAATCTTCTCATTTACGATCAACATCTTCTGGAGCTCTTCTTGAACGAATATATTTCTATGGAAAAATAGAACGTCTTGTAGACGTCTTTGTTAAGGATTTTCAGACCAATCTATGCTTGTTCAAGGATCCTTTCATA
+
IIIIIIHIIIHFHIIIHIIIHIHIEHHIIIIIIIIIIIIFIIIIIIIIIIIIFHIIIIIIIIIGIHIIIHIIIIIIGGIIIIIIIIIIIIIIIIGIIIIIIIIIIIIIIIIIIIIGIHIHHHIIIIHIIIIHHIIJJJJJJJJJJJJJJJJJJJJJJJJJJJJJJJJJJJJJJJJJJJJJJJJJJJJJJJJJJJJJJJJJJIHIIIHIIIIIGIHIIIIIIHIIIHIHIIIIIHIGIIHIHIIIIIIIIIIIIIIIIIIIIIIIIIIIIIIIHIIIIIIIIHHEIIHHIHIIEHIIEHEHIGIHIHHIHHEIIHIIIIIIHEEIIHHIIIIIIHFHIH
@HWI-D00477:958:H2H7GBCX3:1:1215:6677:51767 1:N:0:CCTAGGTCCTAGGT
AAACTCTTCGCAATTGGGTAAAAGATGCCTCTTCTTTGCATTTATTACGATTCTTTCTTCGCGAGTATTGTAATTGGAATAGTCTTATTACTCCAAAGAAAGCCAGTTCTTCTTTTTCAAAAAGGAATCAAAGATTATTCTTCTTCTTATATAATTCTCATGTATGTGAATACGAATCTATTTTCGTCTTTCTACGTAACCAATCTTCTCATTTACGATCAACATCTTCTGGAGCTCTTCTTGAACGAATATATTTCTATGGAAAAATAGAACGTCTTGTAGACGTCTTCGTTAAGGATTTTCAGACCAATCTATGCTTGTTCAAGGATCCTTTCATG
+
IIIIIIIIIIIIIIIIIIIIIIIIIIIIIIIIIIIIIIIIHIIIIIIIIIIIFHIIIIIIIIIIIIIIIIIIIIIIIIIIIIIIIIIIIIIIIIIIIIIIIIIIIIIIIIIIIIIIIIHIIIIIIIIIIIIIIIIJJJJJJJJJJJJJJJJJJJJJJJJJJJJJJJJJJJJJJJJJJJJJJJJJJJJJJJJJJJJJJJJJJIIIIIHIGIIIIIIIIIIIIIIIIIIIIIIIIHIIIIIIIIIIIIIIIIIIIIIIHIIIIIIIIIIIIIIIIIIIIIIIIIIHIIIIIIIIIIIIIIIIIIIIIIIIIIIIIIIIIIIIIIIIIIIIIIIIIIIIII
@HWI-D00477:958:H2H7GBCX3:1:1215:4302:52226 1:N:0:CCTAGGTCCTAGGT
AAACTCTTCGCAATTGGATAAAAGATGCCTCTTCTTTGCATTTATTACGATTCTTTCTTCGCGAGTATTGTAATTGGAATAGTCTTATTACTCCAAAGAAAGCCAGTTCTTCTTTTTCAAAAAGGAATCAAAGATTATTCTTCTTCTTATATAATTCTCATGTATGTGAATACGAATCTATTTTCGTCTTTCTACGTAACCAATCTTCTCATTTACGATCAACATCTTCTGGAGCTCTTCTTGAACGAATATATTTCTATGGAAAAATAGAACGTCTTGTAGACGTCTTTGTTAAGGATTTTCAGACCAATCTATGCTTGTTCAAGGATCCTTTCATG
+
IIIIIIIIIIIIIIIIIIIIIIIIIHIIIIIIIIIIIIIIIIIIIIIIIIIIHHIIIIIIIIIIIIIIIIIIIIIIIIIIIIIIIIIIIIIIIIIIIIIIIIIIIIIIIIIIIIIIIIIIIIIIIIIIIIIIIIIJJJJJJJJJJJJJJJJJJJJJJJJJJJJJJJJJJJJJJJJJJJJJJJJJJJJJJJJJJJJJJJJJJIIIIIHIHIIIIIIIIIIIIIIIIIIIIIIIIHIIIIIIIIIIIIIIIIIIIIIIIIIHIIIIIIIIIIIIIIIIIIIIIIIHIIIIIIIIIIIIIIIIIIIIIIIIIIIIIIIIIIIIIIIIIIIIIIIIIIIIII
@HWI-D00477:958:H2H7GBCX3:1:1215:13811:52093 1:N:0:CCTAGGTCCTAGGT
AAACTCTTCGCAATTGGGTAAAGATGCCTCTTCTTTGCATTTATTACGATTCTTTCTTCGCGAGTATTGTAATTGGAATAGTCTTATTACTCCAAAGAAAGCCAGTTCTTCTTTTTCAAAAAGGAATCAAAGATTATTCTTCTTCTTATATAATTCTCATGTATGTGAATACGAATCTATTTTCGTCTTTCTACGTAACCAATCTTCTCATTTACGATCAACATCTTCTGGAGCTCTTCTTGAACGAATATATTTCTATGGAAAAATAGAACGTCTTGTAGACGTCTTTGTTAAGGATTTTCAGACCAATCTATGCTTGTTCAAGGATCCTTTCATG
+
IIIIIIIIIIIIIIIIIIIIIIIIIIIIIIIIIIIIIIIIIIIIIIIIIIIIGHIIIIIIIIIIIIIIHIIHIIIIIIIIIIIIIIIIIIIIIIIIIIIIIIIIIIIIIIIIIIIIIIIIIIIIIIIIIIIIIIJJJJJJJJJJJJJJJJJJJJJJJJJJJJJJJJJJJJJJJJJJJJJJJJJJJJJJJJJJJJJJJJJJJIIIIIIIIIIIIIIIIHIIIIIIIIIIIIIIIIGIIIIIIIIIIIIIIIIHHHHHIIIIIIIIIIIIIIIIIIIIIIIIIHEIIIIIIHIIIIIIIIIIIIIIIIIHIIIIIIIIIIIIIIIIIIIIIIIIIIIIH
@HWI-D00477:958:H2H7GBCX3:1:1215:20187:50686 1:N:0:CCTAGGTCCTAGGT
AAACTCTTCGCAATTGGGTAAAAGATGCCTCTTCTTTGCATTTATTACGATTCTTTCTTCGCGAGTATTGTAATTGGAATAGTCTTATTACTCCAAAGAAAGCCAGTTCTTCTTTTTCAAAAAGGAGTCAAAGATTATTCTTCTTCTTATATAATTCTCATGTATGTGAATACGAATCTATTTTCGTCTTTCTACGTAACCAATCTTCTCATTTACGATCAACATCTTCTGGAGCTCTTCTTGAACGAATATATTTCTATGGAAAAATAGAACGTCTTGTAGACGTCTTTGTTAAGGATTTTCAGACCAATCTATGCTTGTTCAAGGATCCTTTCATG
+
IIIIIIIIIIIIIIIIHIIIIIIIIIIIIIIIIIIIIIIIIIIIIIIIIIIIHIIIIIIIIIIIIIIIIIIIIIIHHIIHIHIIIIIIIIIIIIIIIHIIIIIIIIIIIIIIIIIIIIIIIIIIIIIIIIIIIJJJJJJJJJJJJJJJJJJJJJJJJJJJJJJJJJJJJJJJJJJJJJJJJJJJJJJJJJJJJJJJJJJJJIIIIIIIIIHHHIIIHIIHIIIIIIIIIIIHIIIHIIIIIIIHHIIIIIIHIIHIIIIIHIIIIIIIIIIIIIIIIIIHHGIIIIIIIIIIIIIGIIIIIHIIIIIGIGIIIIIIIHIIIIIIIIIHIIIIIIIIII
@HWI-D00477:958:H2H7GBCX3:1:1215:11310:55898 1:N:0:CCTAGGTCCTAGGT
AAACTCTTCGCAATTGGGTAAAAGATGCCTCTTCTTTGCATTTATTACGATTCTTTCTTCGCGAGTATTGTAATTGGAATAGTCTTATTACTCCAAAGAAAGCCAGTTCTTCTTTTTCAAAAAGGAATCAAAGATTATTCTTCTTCTTATATAATTCTCATGTATGTGAATACGAATCTATTTTCGTCTTTCTACGTAACCAATCTTCTCATTTACGATCAACATCTTCTGGAGCTCTTCTTGAACGAATATATTTCTATGGAAAAATAGAACGTCTTGTAGACGTCTTTGTTAAGGATTTTCAGACCAATCTATGTTTGTTCAAGGATCCTTTCATG
+
IIIIIIIIIIIIIIIIIIIIIIIIIIIIIIIIIIIIIIIIHIIIIIIIIIIIHIIIIIIIIIIIIIIHIIIIIIIIIIIIIIIIIIIIIIIIIIIIIIHIIIIIIIIIIIIIIIIIIIIIIIIIIIIIIIIIIIJJJJJJJJJJJJJJJJJJJJJJJJJJJJJJJJJJJJJJJJJJJJJJJJJJJJJJJJJJJJJJJJJJJIIIIIIIIIIIIIIIIIIIIIIIHIHIIIIIIIIIIIIIIIIIIIIIIIIIIIIIIIIIIIIIIIIIIIIIIIIIIIIIIHHIIIIIIIIIIIIIIIIIIIIIIHIIIIIIIIIIIIIIIIIIIIIIIIIIIIIIII
@HWI-D00477:958:H2H7GBCX3:1:1215:12850:62359 1:N:0:CCTAGGTCCTAGGT
AAACTCTTCGCAATTGGGTAAAAGATGCCTCTCCTTTGCATTTATTACGATTCTTTCTTCGCGAGTATTGTAATTGGAATAGTCTTATTACTCCAAAGAAAGCCAGTTCTTCTTTTTCAAAAAGGAATCAAAGATTATTCTTCTTCTTATATAATTCTCATGTATGTGAATACGAATCTATTTTCGTCTTTCTACGTAACCAATCTTCTCATTTACGATCAACATCTTCTGGAGCTCTTCTTGAACGAATATATTTCTATGGAAAAATAGAACGTCTTGTAGACGTCTTTGTTAAGGATTTTCAGGCTATGCTATGGTTGTTCAAGGATCCTTTTATA
+
IIIIIIIIIIIIIIIIIIIIIIIIIIIIIIIIIIIIIIIIIIIIIIIIIIIIHIIIIIIIIHIIIIIIIIIIIIIIIIIIIIIIIIIIIIIIIIIIIIIIIIIIIIIIIIIIIIIIIIIIIIIIIIIIIIIIIIIJJJJJJJJJJJJJJJJJJJJJJJJJJJJJJJJJJJJJJJJJJJJJJJJJJJJJJJJJJJJJJJJJJIHIIIIIIGIIIIIIIIIIIIIIIIIIIIIIIIIIIIIIIIIIHIIIIIIIIIIIHIIIIIIIIIIIIIHIIIHHIIIIIIIHIIIIIHIIIIIIIIIIIIIIIIIIIIIHIIIIIIIIIIIIIIIIIIIIIIIIII
@HWI-D00477:958:H2H7GBCX3:1:1216:21043:7963 1:N:0:CCTAGGTCCTAGGT
AAACTCTTCGCAATTGGGTAAAAGATGCCTCTTCTTTGCATTTATTACGATTCTTTCTTCGCGAGTATTGTAATTGGAATAGTCTTATTACTCCAAAGAAAGCCAGTTCTTCTTTTTCAAAAAGGAATCAAAGATTATCCTTCTTCTTATATAATTCTCGTGTATGTGAATACGAATCTATTTTCGTCTTTCTACGTAACCAATCTTCTCATTTACGATCAACATCTTCTGGAGCTCTTCTTGAACGAATATATTTCTATGGAAAAATAGAACGTCTTGTAGACGTCTTTGTTAAGGATTTTCAGACCAATCTATGCTTGTTCAAGGATCCTTTCATG
+
IIIIIFHIHHHIHHHHIIIHHIIIIGIIIIIIIHIIGHIHHHHHHFIEHIIIHHIGHIIIIIIHHIHIIEHIIIIIIHHHFHIHEHHIIIIHIHIIHHHIGHHHIHIHHIIIIIIIHHEHJJJJJJJJJJJJJJJJJJJJJJJJJJJJJJJJJJJJJJJJJJJJJJJJJJJJJJJJJJJJJJJJJJJJJJJJJJJJJJJJJIIIHGGIGHHHCHGHGIIIIIIIIIIIIHIGIHIIIIIIIIIIIHIIIIIIIHHIHIHGHHIIHHHC<IHHHHEIHIIGIHHIHIIHIHHIHIIHFEHIIIIHGHIIIIIIIHHIHHEHGIHHG@HHIIIGHEIIHH
@HWI-D00477:958:H2H7GBCX3:1:1216:14950:18652 1:N:0:CCTAGGTCCTAGGT
AAACTCTTCGCAATTGGGTAAAAGATGCCTCTTCTTTGCATTTATTACGATTCTTTCTTCGCGGGTATTGTAATTGGAATAGTCTTATTACTCCAAAGAAAGCCAGTTCCTCTTTTTCAAAAAGGAATCAAAGATTATTCTTCTTCTTATATAATTCTCATGTATGTGAATACGAATCTATTTTCGTCTTTCTACGTAACCAATCTTCTCATTTACGATCAACATCTTCTGGAGCTCTTCTTGAACGAATATATTTCTATGGAAAAATAGAACGTCTTGTAGACGTCTTTGTTAAGGATTTTCAGACCAATCTATGCTTGTTCAAGGATCCTTTTATGCAT
+
IIIIIIIIIIHIIIIIIIIIIIIIIIIIIIIIIIIIIIIIIIIIIIIIIIIIHHIIIIIIIIIIIIIIIIIHIIIIIIIIIIIIIIIIIIIJJJJJJJJJJJJJJJJJJJJJJJJJJJJJJJJJJJJJJJJJJJJJJJJJJJJJJJJJJJJJJJJJJJJJJJJJJJJJJJJJJJJJJJJJJJJJJJJJJJJJJJJJJJJJJIIIIIIIHIIIIIIIIIIIIIIIHIIHIIIIIHIIHIHGIIIIIIIIIIIIIIIIIIIIIIIIIIIIIIIIGIIIIIIIIIIIIIIIIIIIIIIIIIIIIIIIIIIIIIIIIIGIIIIIHHIHIIIIIHIIIIIIDDDDD
@HWI-D00477:958:H2H7GBCX3:1:1216:10989:30825 1:N:0:CCTAGGTCCTAGGT
AAACTCTTCGCAATTGGGTAAAAGATGCCTCTTCTTTGCATTTATTACGATTCTTTCTTCGCGAGTATTGTAATTGGAATAGTCTTATTACTCCAAAGAAAGCCAGTTCTTCTTTTTCAAAAAGGAATCAAAGATTATTCTTCTTCTTATATAATTCTCATGTATGTGAATACGAATCTATTTTCGTCTTTCTACGTAACCAATCTTCTCATTTACGATCAACATCTTCTGGAGCTCTTCTTGAACGAATATATTTCTATGGAAAAATAGAACGTCTTGTAGACGTCTTTGTTAAGGATTTTCAGACCAATCTATGCTTGTTCAAGGATCCTTTCATG
+
IIIIIIIIIIIIIIIHIIIIIIIIIIIIIIIIIIHIIIIIIIIIIIIIIIIIHIIIIIIIIIIHHIIIIIIIIIIHIIIHIIIIIIIIIIIIIIIIIIIIIIIIIIIIIIIIIIIIIIIGIIIIIIIIIIIIIIIJJJJJJJJJJJJJJJJJJJJJJJJJJJJJJJJJJJJJJJJJJJJJJJJJJJJJJJJJJJJJJJJJJIIIIHIHIIIIIIIIIHIIIIIIGIIIHIIIIIIIIIIIIIIIIIIIIIHIIIIIIIIIHIIHHHHIIIIIIIIIHIIIHHHCIIIIIIIIIIIIIIHIIIIIIIIIHHIIIHIIIIIHIIIIIIHEIGIIIIIIII
@HWI-D00477:958:H2H7GBCX3:1:1216:6817:58624 1:N:0:CCTAGGTCCTAGGT
AAACTCTTCGCAATTGGGTAAAAGATGCCTCTTCTTTGCATTTATTACGATTCTTTCTTCGCGAGTATTGTAATTGGAATAGTCTTATTACTCCGAAGAAAGCCAGTTCTTCTTTTTCAAAAAGGAATCAAAGATTATTCTTCTTCTTATATAATTCTCATGTATGTGAATACGAATCTATTTTCGTCTTTCTACGTAACCAATCTTCTCATTTACGATCAACATCTTCTGGAGCTCTTCTTGAACGAATATATTTCTATGGAAAAATAGAACGTCTTGTAGACGTCTTTGTTAAGGATTTTCAGACCAATCTATGCTTGTTCAAGGATCCTTTCATG
+
IIIIIIIIIIIIIIIGIIIIIIIIIIIIIIIIIIIIIIIIIIIIIIIIIIIIHIIIIIIIIIIIIIIIIIIIIIIIIIIIIIIIIIIIIIIIIIIIIIIIIIIIIIIIIIIIIIIIIIIIHIIIIIIIIIIIIIIJJJJJJJJJJJJJJJJJJJJJJJJJJJJJJJJJJJJJJJJJJJJJJJJJJJJJJJJJJJJJJJJJJIIIIIIIIIIIIIIIIIIIIIIIHIIIIIIIIIIIIIIIIIIIIIIIIIIIIIIIIIIIIIIIIIIIIIIIIIIIIIIIIIHEIIIIIIIIGIIIIIIIIIIIIIIIIIIIIIIIHIIIIIIIIIIIHIIIIIIIII
@HWI-D00477:958:H2H7GBCX3:1:1216:7546:69392 1:N:0:CCTAGGTCCTAGGT
AAACTCTTCGCTATTGGGTAAAAGATGCCTCTTCTTTGCATTTATTACGATTCTTTCTCAACGAGTATTGTAATTGGAATAGTCTTATTACTCCAAAGAAAGCCAGTTCCTCTTTTTCAAAAAGAAATCAAAGATTATTCTTATTCTTATATAATTCTCATGTATATGAATACGAATCCATTTTCGTCTTTCTACGTAATCAATCTTCTCATTTACGATCAGCATATTATCAAGCTCTTG
+
JJJJJJJJGJJJJJJJJJJJJJJJJJJJJDJJJJJJJJJJJJGJJJJJJJJJJJJJJJJJJJJGJJJJJJJJJJJJJJJJJJJJJJJJJJJJJJJJJJJJJJJJJJJJJJJJJJJJJJJJJJJJJJJJJJJJJJJJJJFJJJJFBJJJJJJJJJJJJJJJHIJJJJJJJJJJJHCJJJEFJHJJJIHFGJJHHHEHHFHHCGD11CHGF1HGC<HHG@HEEGHGD1HFGHHHHHHB0B@B
@HWI-D00477:958:H2H7GBCX3:1:1216:12867:82726 1:N:0:CCTAGGTCCTAGGT
AAACTCTTCGCAATTGGGTAAAAGATGCCTCTTCTTTGCATTTATTACGATTCTTTCTTCGCGAGTATTGTAATTGGAATAGTCTTATTACTCCAAAGAAAGCCAGTTCTTCTTTTTCAAAAAGGAATCAAAGATTATTCTTCTTCTTATATAATTCTCATGTATGTGAATACGAATCTATTTTCGTCTTTCTACGTAACCAATCTTCTCATTTACGATCAACATCTTCTGGAGCTCTTCTTGAACGAATATATTTCTATGGAAAAATAGAACGTCTTGTAGACGTCTTTGTTAAGGATTTTCAGACCAATCTATGCTTGTTCAAGGATCCTTTCATA
+
IIIIIIHIIIIIIIIHHIIIIIIIHHIIHIIIIIIIIIIIIIIIIIIIIIIIHHIIIIIHIIIIIIIIIHIIIIIHIHIIIIIIHIIIIIIIIHIIIIIIIGIIIIIIIIIIIIIIIIIIIIIGIIIIIIHIIIJJJJJJJJJJJJJJJJJJJJJJJJJJJJJJJJJJJJJJJJJJJJJJJJJJJJJJJJJJJJJJJJJJJIIIIIHHEIIHFIIIHFIIIIGIHIIGIIIHHHIIIIIIIIIIIIIIIIIIIIHGIIIIIIIIIIIIIIIIIIIIIIIIIHEIIIIIIIIGIIIIIIIIIIHIIIIIIGHHIIHIIHIIIHHIIIIIIIHIIIHIII
@HWI-D00477:958:H2H7GBCX3:1:1216:15495:100856 1:N:0:CCTAGGTCCTAGGT
AAACTCTTCGCAATTGGGTAAAAGATGCCTCTTCTTTGCATTTATTACGATTCTTTCTTCGCGAGTATTGTAATTGGAATAGTCTTATTACTCCAAAGAAAGCCAGTTCTTCTTTTTCAAAAAGGAATCAAAGATTATTCTTCTTCTTATATAATTCTCACGTATGTGAATACGAATCTATTTTCGTCTTTCTACGTAACCAATCTTCTCATTTACGATCAACATCTTCTGGAGCTCTTCTTGAACGAATCTATTTCTATGGAAAAATAGAACGACTTGTAGACGTCTTTGTTAAGGATTTTCAGACCAATCTATGCTTGTTCAAGGATCCTTTCATG
+
IIIIIIIIIIIIIIIEHIIIIIIIIIIIIIIIIIIIIIIIIIIIIIIIIIIIHHIIIIIIIIGIIIIIIIIIIIIHIIIIIIIIIIIIIIIIIIIIIIIIIIIIIIIIIIIIIIIIIIIIIIIIIHIIIIIIIIIJJJJJJJJJJJJJJJJJJJJJJJJJJJJJJJJJJJJJJJJJJJJJJJJJJJJJJJJJJJJJJJJJJIHIIIIIIIIIIIIIHHHEIIIIIIIIIIIIHIIIHIIIIIIIIIIIIIIIIIIIHIIIIIIIIIIIIIIIIIIIIIIIIIHEIIIIIIIIIIIIIIIIIIIIIIIIIIIIIIIIIIIIIIGIIIHEIIIIIIIIII
@HWI-D00477:958:H2H7GBCX3:1:2101:11195:4534 1:N:0:CCTAGGTCCTAGGT
AAACTCTTCGCAATTGGGTAAAAGATGCCTCTTCTTTGCATTTATTACGATTCTTTCTTCGCGAGTATTGTAATTGGAATAGTCTTATTACTCCAAAGAAAGCCAGTTCTTCTTTTTCAAAAAGAAATCAAAGATTATTCTTGTTCCTATATAATTCTCATGTATGTGAATACGAATCTATCTTTGTTTTTCTCCGCAACCAATCTTCTCATTTACGATCAATATCTTCTGGAACTTTTCTTGAACGAATATATTTCTATGGAAAAATAGAACATTTCGTAGAAGTCTTTACTAAAGATTTTAAGGCCATTCTATGGTTGTTCAAAGATCCTTTCATG
+
IIIIIIIIIIIIIIIIIIIIIIIIIIIIIIIIIIIIIIIIIIIIIIIIIIIIHIIIIIIIIIIHIHIIIIIIIIIIIIIIIIIIIIIIIIIIIIIIIIIIIIIIIIIIIIIIIIIIIIIIIIIIIIIIIIIIIIHJJJJJJJJJJJJJJJJJJJJJJJJJJJJJJJJJJJJJJJJJJJJJJJJJJJJJJJJJJJJJJJJJJIIIIIHIIHIIIIIGIIIIIIIIIHIIHHEHHHIIIIHIHIIIHGIIIIIIIIIHIIIIIIIIIIIIIIIIIIIIIHIIHIHFIIIIIIIIIIIIIIIIIIIIIIHIIIIIIIIHIIIIIIIIIIIIIIIIIIIIII
@HWI-D00477:958:H2H7GBCX3:1:2101:8736:8438 1:N:0:CCTAGGTCCTAGGT
AAACTCTTCGCAATTGGGTAAAAGATGCCTCTTCTTTGCATTTATTACGATTCTTTCTTCGCGAGTATTGTAATTGGAATAGTCTTATTACTCCAAAGAAAGCCAGTTCTTCTTTTTCAAAAAGGAATCAAAGATTATTCTTCTTCTTATATAATTCTCATGTATGTGAATACGAATCTATTTTCGTCTTTCTACGTAACCAATCTTCTCATTTACGATCAACATCTTCTGGAGCTCTTCTTGAACGAATATATTTCTATGGAAAAATAGAACGTCTTGTAGACGTCTTTGTTAAGGATTTTCAGACCAATCTATGCTTGTTCAAGGATCCTTTCATG
+
IIIIIIIIIIIIIIIIIIIIIIIIIIIIIIIIIIIIIIIIIIIIIIIIIIIIHHIIIIIIIIIIIIIIIIIIIIIIIIIIIIIIIIIIIIIIIIIIIIIIIIIIIIIIIIIIIIIIIIHIIIHIIIIIIIIIIIIJJJJJJJJJJJJJJJJJJJJJJJJJJJJJJJJJJJJJJJJJJJJJJJJJJJJJJJJJJJJJJJJJJIIIIIHHGIIIIIIIIIHIGHGIIIIHIIIIIGIIHIHIIIIIIIHHIIHIIIIIIIIIIIIIIIIIIIIHIIIIIIIIHFHEIHIIIIIIIIIIHIIIIIIIIIIIIIIIHGIIHHIIIIIIIIIIIIIIIIIIII
@HWI-D00477:958:H2H7GBCX3:1:2101:10490:11596 1:N:0:CCTAGGTCCTAGGT
AAACTCTTCGCTATTGGGTAAAAGATGCTTCTTCTTTGCATTTATTACGATTTTTTCTCCACGAGTATCGTAATTGGAATACTCGTATTACTCCAAAGAAATCTAGTTTTTCTTTTTCAACAAGAAATCAAAGATTTTTCTTGTTCCTATATAATTTTCATGTATGTGAATCCGAATCTATCTTCGTTTTTCTCCGCAACCAATCTTCTCATTTACGATCAATATCTTCTGGAACCTTTCTTGAACGAATATATTTCTATGGAAAAATAGAACGTCTTGTAGACGTCTTTGTTAAGGATTTTCAGACCAACCTATGCTTGTTCAAGGATCCTTTCATG
+
CHHHHIIFCFH=EHHIFCEGFFGEHI?G@GEHIIGHIGH@GEHHIHHH1E@<<C<CGHIE@CCHCH1CCE<CHHFFEH1CDHIECC0FC@EHGHHCCC1D<?FFHHIEHHHHIHHGIIC?HFFEHHHHHIIIHHJJJJJJJJJJJJJJJJJJJJJJJJJJJJJJJJJJJJJJJJJJJJJJJJJJJJJJJJJJJJJJJJJJJHHHHHHHHF?IHHHGEIGIGHHEHHFCC11@?CHECFHGCD<?GGE@ECFEHHHEHEHFC1@G?GHCEHHG@C<1<CC<@0EHFC1G1<11?F11HEED11C@<<?<11?<D1<111D1111<<111HGC?D1@?EG
@HWI-D00477:958:H2H7GBCX3:1:2101:1995:15235 1:N:0:CCTAGGTCCTAGGT
AAACTCTTCGCAATTGGGTAAAAGATGCCTCTTCTTTGCATTTATTACGATTCTTTCTTCGCGAGTATTGTAATTGGAATAGTCTTATTACTCCAAAGAAAGCCAGTTCTTCTTCTTCAAAAAGGAATCAAAGATTATTCTTCTTCTTATATAATTCTCATGTATGTGAATACGAATCTATTTTCGTCTTTCTACGTAACCAATCTTCTCATTTACGATCAACATCTTCTGGAGCTCTTCTTGAACGAATATATTTCTATGGAAAAATAGAACGTCTTGTAGACGTCTTTGTTAAGGATTTTCAGACCAATCTATGCTTGTTCAAGGATCCTTTCATG
+
IIIIIIIIIIIIIIIIIIIIIIIIIIIIIIIIIIIIIIIIIIIIIIIIIIIIHHIIIIIIIIIIIIIIIIIIIIIIIIIIIIIIIIIIIIIIIIIIIIIIIIHIIIIIIIIIIIIIIIIIIIIIIIIIIIIIIIIJJJJJJJJJJJJJJJJJJJJJJJJJJJJJJJJJJJJJJJJJJJJJJJJJJJJJJJJJJJJJJJJJJIIGIIGIHIIHIHHGIIGIIHHHCIHIIIIIIIIIIHIIIIIIHIIIIIIIIIIIIIIIIIIIIIIIIIIIHIIIIIIIIIHHIIIIIIIIIIIIIIIIIIIIIIIIIIGIIIIIIIIIIIIIIIIIIIIIHIIIII
@HWI-D00477:958:H2H7GBCX3:1:2101:3254:19897 1:N:0:CCTAGGTCCTAGGT
AAACTCTTCGCAATTGGGTAAAAGATGCCTCTTCTTTGCATTTATTACGATTCTTTCTTCGCGAGTATTGTAATTGGAATAGTCTTATTACTCCAAAGAAAGCCAGTTCTTCTTTTTCAAAAAGGAATCAAAGATTATTCTTCTTCTTATATAATTCTCATGTATGTGAATACGAATCTATTTTCGTCTTTCTACGTAACCAATCTTCTCATTTACGATCAACATCTTCTGGAGCTCTTCTTGAACGAATATATTTCTATGGAAAAATAGAACGTCTTGTAGACGTCTTTGTTAAGGATTTTCAGACCAATCTATGCTTGTTCAAGGATCCTTTCATG
+
CCGE@<FCGH@EDHEGHEH@FHHIEGC@CC@CH@HHIIE1FFCFFHE@CH@@D<CHFFHEHHHHI?GHHIEHI@C?FH@CGHHEHCHCFCGH@<GHEHHEHE1GHHGG@GEHHIIFEFHH@HCE=@GHFC@<<GFJJJJJJJJJJJJJJJJJJJJJJJJJJJJJJJJJJJJJJJJJJJJJJJJJJJJJJJJJJGEJJJJJJHFGGEEGHGHHF@HHD<1<F@E?HHFHHHGF@EEHEFEIHHIHG@EHHC@HHEHHCG<<1@IIIIHHEFD<DFCHHHCEED<0E?E?E@HF<CGG@@C<1GC@F<1C<@?GEC<1<D<1C?E@<1@@?GC<?1<IIH
@HWI-D00477:958:H2H7GBCX3:1:2101:7042:28661 1:N:0:CCTAGGTCCTAGGT
AAACTCTTCGCAATTGGGTAAAAGATGCCTCTTCTTTGCATTTATTACGATTCTTTCTTCGCGAGTATTGTAATTGGAATAGTCTTATTACTCCAAAGAAAGCCAGTTCTTCTTTTTCAAAAAGGAATCAAAGATTATTCTTCTTCTTATATAATTCTCATGTATGTGAATACGAATCTATTTTCGTCTTTCTACGTAACCAATCTTCTCATTTACGATCAACGTCTTCTGGAGCTCTTCTTGAACGAATATATTTCTATGGAAAAATAGAACGTCTTGTAGACGTCTTTGTTAAGGATTTTCAGACCAATCTATGCTTGTTCAAGGATCCTTTCATG
+
IIIIIIIIIIIIIIIIIIIIIIIIIIIIIIIIIIIIIIIIIIIIIIIIIIIIHHIIIIIIIIIIIIIIIIIIIIIIHIIIIIIIIIIIIIIIIIIIIIIIIIIIIIIIIIIIIIIIIIIHIIIHIIIIIIIIIIIJJJJJJJJJJJJJJJJJJJJJJJJJJJJJJJJJJJJJJJJJJJJJJJJJJJJJJJJJJJJJJJJJJHIIIIHIIIIHIIIHG@IIHIIIHIIIGIIIIIIIIIIIIIIIIIIIIIIIIIIIIIIIIIIIIIIIIIIIIIIIIIIIIIIHIIIIIIIIIIIIIIIIIIIIIHIIIHIIIIIIIIIIIIIIIIIIIIIIIIIIII
@HWI-D00477:958:H2H7GBCX3:1:2101:19115:28325 1:N:0:CCTAGGTCCTAGGT
AAACTCTTCGCAATTGGGTAAAAGATGCCTCTTCTTTGCATTTATTACGATTCTTTCTTCGCGAGTATTGTAATTGGAATAGTCTTATTACTCCAAAGAAAGCCAGTTCTTCTTTTTCAAAAAGGAATCAAAGATTATTCTTCTTCTTATATAATTCTCATGTATGTGAATACGAATCTATTTTCGTCTTTCTACGTAACCAATCTTCTCATTTACGATCAACATCTTCTGGAGCTCTTCTTGAACGAATATATTTCTATGGAAAAATAGAACGTCTTGTAGACGTCTTTGTTAAGGATTTTCAGACCAATCTATGCTTGTTCAAGGATCCTTTCATG
+
IIIIIIIIIIIIIIIIIIIIIIIIIIIIHIIIIIIIIIIIHIIIIIIIIIIIHHIIIIIIIIIHIIIIIIIIIIIHIHHHIIIIIIIIIIIIIHIGIIIIIIIIIIIIIIIIIIIIIHEHHIIIIIIIHIIIIIIJJJJJJJJJJJJJJJJJJJJJJJJJJJJJJJJJJJJJJJJJJJJJJJJJJJJJJJJJJJJJJJJJJHIIIIIIHHGHHIHIIIIHHFHEHHIIIIHEEHH?IGIIIHHHHHIGIHHHHHIHHHHHIIHHIFHHIHHEDIIHEHHGIHHEIIHHHIIHIHHHIHHHHHCGHHIHHFIIIHHHGHHHHHHFEEHHC@HIHHIHII
@HWI-D00477:958:H2H7GBCX3:1:2101:11650:42616 1:N:0:CCTAGGTCCTAGGT
AAACTCTTCGCAATTGGGTAAAAGATGCCTCTTCTTTGCATTTATTACGATTCTTTCTTCGCGAGTATTGTAATTGGAATAGTCTTATTACTCCAAAGAAAGCCAGTTCTTCTTTTTCAAAAAGGAATCAAAGATTATTCTTCTTCTTATATAATTCTCATGTATGTGAATACGAATCTATTTTCGTCTTTCTACGTAACCAATCTTCTCATTTACGATCAACATCTTCTGGAGCTCTTCTTGAACGAGTATATTTCTATGGAAAAATAGAACGTCTTGTAGACGTCTTTACTAAGGATTGGGGGGACAGCCTATGCTTGCTCAAGGATCCTTTCATA
+
IIIIIIIIIIIIIIIIIIIIIIIIIIIIIIIIIIIIIIIIHIIIIIIIIIIIHHIIIIIIIIIIIIHIIIIIIIIIIIIIIIIIIIIIIIIIIIHIHIHIIIIIIIIIIIIIIIIIIIIHIIIIIIIIIIIIIIIJJJJJJJJJJJJJJJJJJJJJJJJJJJJJJJJJJJJJJJJJJJJJJJJJJJJJJJJJJJJJJJJJJIIIIIHIGIIGIIIIIIIIIIIIGHIGIIIIHHIIIIHIIIIIIIIIIIIIIIIIIIIIIIIIIIIIIIIFIIIIIIIIIIIHIIIIIIIIIIIIHIIIIIIIIIIIIIIIIIIIIIIIIIIIIIIIHIIIIIIIII
@HWI-D00477:958:H2H7GBCX3:1:2101:8191:56422 1:N:0:CCTAGGTCCTAGGT
AAACTCTTCGCAATTGGGTAAAAGATGCCTCTCCTTTGCATTTATTACGATTCTTTCTTCGCGAGTATTGTAATTGGAATAGTCTTATTACTCCAAAGAAAGCCAGTTCTTCTTTTTCAAAAAGGAATCAAAGATTATTCTTCTTCTTATATAATTCTCATGTATGTGAATACGAATCTATTTTCGTCTTTCTACGTAACCAATCTTCTCATTTACGATCAACATCTTCTGGAGCTCTTCTTGAACGAATATATTTCTATGGAAAAATAGAACGTCTTGTAGACGTCTTTGTTAAGGATTTTCAGGCTATGCTATGGTTGTTCAAGGATCCTTTTATA
+
IIIIIIIIIIIIIIIIIIIIIIIIIIIIIIIIIIIIIIIIIIIIIIIIIIIIHHIIIIIIIIIIHIIHIIIIIIIIIIIIIIIIIIIIIIIIIIIIIIHIIIIIIIIIIIIIIIIIIIHIIIIIHIIIIIIIIIIJJJJJJJJJJJJJJJJJJJJJJJJJJJJJJJJJJJJJJJJJJJJJJJJJJJJJJJJJJJJJJJJJJIIGIHIIHIIIIIIIIIIIIIIIIIIIIIIIIHIIIIIIIIIIIIIIIIIIIHIIIIIIIIIIIIIIIIIIIIIIIIIIIIHEIHIIIIIIIIIIIIIIHIIIIIIIIIIIIIIIIIIIIIIIIIIIIIIIIIIIII
@HWI-D00477:958:H2H7GBCX3:1:2101:13778:65986 1:N:0:CCTAGGTCCTAGGT
AAACTCTTCGCAATTGGGTAAAAGATGCCTCTTCTTTGCATTTATTACGATTCTTTCTTCGCGAGTATTGTAATTGGAATAGTCTTATTACTCCAAAGAAAGCCAGTTCTTCTTTTTCAAAAAGGAATCAAAGATTATTCTTCTTCTTATATAATTCTCATGTATGTGAATACGAATCTATTTTCGTCTTTCTACGTAACCAATCTTCTCATTTACGATCAACATCTTCTGGAGCTCTTCTTGAACGAATATATTTCTATGGAAAAATAGAACGTCTTGTAGACGTCTTTGTTAAGGATTTTCAGGACAACTTATGGTTGTTCAAGCATCCTATCATG
+
IIIIIIIIIIIIIIIIIIIIIIIIIIIIIIIIIIIIIIIIIIIIIIIIIHIIHHIIIIIIIIIIIIIIIIIIIIIIIIIIIIIIIIIIIIIIIIIIIIIIIIIIIIIIIIIIIIIIIIIIIIIIIIIIIIIIIIIJJJJJJJJJJJJJJJJJJJJJJJJJJJJJJJJJJJJJJJJJJJJJJJJJJJJJJJJJJJJJJJJJJIIIIIIIIIIIIIIIIIIIIIIIIIIIIIIIIIIIIIIIIHGIIIIIIIIIIIIIIIIIIIIIIIIIIIIIIIIIIIIIIIHGIIIIIIIIIIIIIIIIIIIIIIIIIIIGIIIIIIIIIIIIIIIIIIIIIIIIII
@HWI-D00477:958:H2H7GBCX3:1:2101:4439:75902 1:N:0:CCTAGGTCCTAGGT
AAACTCTTCGCAATTGGGTAAAAGATGCCTCTTCTTTGCATTTATTACGATTCTTTCTTCGCGAGTATTGTAATTGGAATAGTCTTATTACTCCAAAGAAAGCCAGTTCTTCTTTTTCAAAAAGGAATCAAAGATTATTCTTCTTCTTATATAATTCTCATGTATGTGAATACGAATCTATTTTCGTCTTTCTACGTAACCAATCTTCTCATTTACGATCAACATCTTCTGGAGCTCTTCTTGAACGAATATATTTCTATGGAAAAATAGAACGTTTTGTAGACGTCTTTGTTAAGGATGTCCAAGACATCTTATGGTTGTTCAAAGATCCTTTCATG
+
IIIIIIIIIIIIIIIIIIIIIIIIIIHIIIIIIIIIIIIIIIIIIIIIIIIIHHIIIIIIIIIIIIIIIIIIIIIHIIIIIIIIIIIIIIIIIIIIIIIIIIIIIIIIIHIIIIIIIIIIIIIIIIIIIIIIIIJJJJJJJJJJJJJJJJJJJJJJJJJJJJJJJJJJJJJJJJJJJJJJJJJJJJJJJJJJJJJJJJJJJIIGIIHHGIIIIIHIIIGIIIIIGHHIGIIIIIIIIHHHIIIIIHHGIIIIHFHIGIIIIIIIIHIIIIIIIIIIIIIHHHGGIIHIIIIIIIIIIIIIIIIIIIIIIIIIIIIIIIIIIIIIIIIIHIIIIIIIII
@HWI-D00477:958:H2H7GBCX3:1:2101:7606:75751 1:N:0:CCTAGGTCCTAGGT
AAACTCTTCGCAATTGGGTAAAAGATGCCTCTTCTTTGCATTTATTACGATTCTTTCTTCGCGAGTATTGTAATTGGAATAGTCTTATTACTCCAAAGAAAGCCAGTTCTTCTTTTTCAAAAAGGAATCAAAGATTATTCTTCTTCTTATATAATTCTCATGTATGTGAATACGAATCTATTTTCGTCTTTCTACGTAACCAATCTTCTCATTTACGATCAACATCTTCTGGAGCTCTTCTTGAACGAATATATTTCTATGGAAAAATAGAACGTCTTGTAGACGTCTTTGTTAAGGATTTTCAGACCAATCTATGCTTGTTCAAGGATCCTTTCATG
+
IIIIIIIIIIIIIIIIIIIIIIIIIIIIIIIIIIIIIIIIIIIIIIIIIIIIHIIIIIIIIIIIIIIIIIIIIIIIIIIIIIIIIIIIIIIIIIIIIIIIIIIIIIIIIIIIIIIIIIHIIIHIIIIIIIIHIHIJJJJJJJJJJJJJJJJJJJJJJJJJJJJJJJJJJJJJJJJJJJJJJJJJJJJJJJJJJJJJJJJJJIIIIIHIIIIIIIIIIIHIIIIIHIIIIIIIIIIIIIHHIGIIHGIIIIIIIIIIIIIHIIIIIIIIIIIIIIIIIIIIIIIHIIIIIIIIIIIIIIIIIIIIIIIIIIIIIIIIIIIIIIIIIIIIIIIIIIIIII
@HWI-D00477:958:H2H7GBCX3:1:2101:9695:80842 1:N:0:CCTAGGTCCTAGGT
AAACTCTTCGCAATTGGGTAAAAGATGCCTCTTCTTTGCATTTATTACGATTCTTTCTTCGCGAGTATTGTAATTGGAATAGTCTTATTACTCCAAAGAAAGCCAGTTCTTCTTTTTCAAAAAGGAATCAAAGATTATTCTTCTTCTTATATAATTCTCATGTATGTGAATACGAATCTATTTTCGTCTTTCTACGTAACCAATCTTCTCATTTACAATTAACCTCTTCTGGGATCTTTTTTGAGCGAATACATTTCTATGAAAAAATAAAACATCCTGTAGAAGAAGTCTTTGCTAATGATTTTCCGGCCTCCATCTTATGGTTCTTCAAGGATCCTTTTATG
+
IIIIIIIIIIIIIIIIIIIIIIIIIIIIIIIIIIIIIIIIIIIIIIIIIIIIHIIIIIIIIIIIIIIIIIIIIIIIIIIIIIIIIIIIIIIIIIIIIIIIIIIIIIIIIIIIIIIIIIIIIIHIHIIIIIIIIIIIHIIIIJJJJJJJJJJJJJJJJJJJJJJJJJJJJJJJJJJJJJJJJJJJJJJJJJJJJJJJJJJJJIIIIIIIIIIIIIIIIIHIIIIIHIIIIIIIIIIIIHIIIIIIIGIIIIIIIIIIIIIIIIIIIIIIIHIIIIIIIIIIIIIIIIIIHHIIIIIIIIIIIIIIIIIIIIIIIIIIIIIIIIIIIIIIIIIIIIHIIIIIIIII
@HWI-D00477:958:H2H7GBCX3:1:2101:9751:86656 1:N:0:CCTAGGTCCTAGGT
AAACTCTTCGCAATTGGGTAAAAGATGCCTCTTCTTTGCATTTATTACGATTCTTTCTTCGCGAGTATTGTAATTGGAATAGTCTTATTACTCCAAAGAAAGCCAGTTCTTCTTTTTCAAAAAGGAATCAAAGATTATTCTTCTTCTTATATAATTCTCATGTATGTGAATACGAATCTATTTTCGTCTTTCTACGTAACCAATCTTCTCATTTACGATCAACATCTTCTGGAGCTCTTCTTGAACGAATACATTTCTATGGAAAAATAGAACGTCTTGTAGACGTCTTTGTTAAGGATTTTCAGACCAATCTATGCTTGTTCAAGGATCCTTTTATG
+
IIIIIIIIIIIIIIIIIIIHIHIIIIIIIHIIIIIIIIIIIIIIIIHIIIIIHIIFIIIIIIHIIIIIIIIIIIIHIIIIIIIIIIIIIIHIIHIIIIIIIHIIIIIIIIIIIIIIIIIIHIIIIIIIIIIIIGHJJJJJJJJJJJJJJJJJJJJJJJJJJJJJJJJJJJJJJJJJJJJJJJJJJJJJJJJJJJJJJJJJJIIIIIIIIHIIHIIIIIIIIIIIIIIHIIIIIIIIIIIIIIIIIIIIIIIIIIIIIIHIIIIIIIIIIIHIIIIIIIIIIIHEIIIIIIIIIIIIIIIIIIIIIIIIIIIIIIIIHIIIIIIIIIIIIIIIIIIIII
@HWI-D00477:958:H2H7GBCX3:1:2102:19819:11445 1:N:0:CCTAGGTCCTAGGT
AAACTCTTCGCAATTGGGTAAAAGATGCCTCTTCTTTGCATTTATTACGATTCTTTCTTCGCGAGTATTGTAATTGGAATAGTCTTATTACTCCAAAGAAAGCCAGTTCTTCTTTTTCAAAAAGGAATCAAAGATTATTCTTCTTCTTATATAATTCTCATGTATGTGAATACGAATCTATTTTCGTCTTTCTACGTAACCAATCTTCTCATTTACGATCAACATCTTCTGGAGCTCTTCTTGAACGAATATATTTCTATGGAAAAATAGAACGTCTTGTAGACGTCTTTGTTAAGGATTTTCAGACCAATCTATGCTTGTTCAAGGATCCTTTCATG
+
HIIIHIIIIIIIHIIHIHIIIIIIIIIIIIIIIIIIIIIHIIIIIIIIIIIIGHIIIIIIHIHEHIIIIIHIIIHHIHIHHIIIIIIHIIIIIHFHHEHHIIIIHIIIIHIIIIIIHIGGHHHHIIIIIHIIIIIJJJJJJJJJJJJJJJJJJJJJJJJJJJJJJJJJJJJJJJJJJJJJJJJJJJJJJJJJJJJJJJJJJHGIIHHHIIIHHGECEH?HECF@EIIHIHCHEEHFEEHHHHHD<HCEIIHIIHHEGIIGIIIIHEEHEHEHIHHEIIHHHHIIHEHHGHFHGIHHHHHHIHHG@H@EEGEHGIIHIIIIIIIIHHFHFGHIHEHHHE
@HWI-D00477:958:H2H7GBCX3:1:2102:2272:12096 1:N:0:CCTAGGTCCTAGGT
AAACTCTTCGCAATTGGGTAAAAGATGCCTCTTCTTTGCATTTATTACGATTCTTTCTTCGCGAGTATTGTAATTGGAATAGTCTTATTACTCCAAAGAAAGCCAGTTCTTCTTTTTCAAAAAGGAATCAAAGATTATTCTTCTTCTTATATAATTCTCATGTATGTGAATACGAATCTATTTTCGTCTTTCTACGTAACCAATCTTCTCATTTACGATCAACATCTTCTGGAGCTCTTCTTGAGCAAATCTATTTTTATGGAAAAGTAGAAGATCTTGTCGAAGTCTTTGCTAATGATTTTCAGGACATCTTATGGTTGTTCAAGGATCCTATCATG
+
IIIIIIIIIIIIIIIIIIIIIIIIIIIIIIIIIIIIIIIIIIIIIIIIIIIIHHIIIIIIIIIIIIIIIIIIIIIIIGFHHIIIIIIIIIIIIIIHIIIIIIIIIIIIIIIIIIIIIIHFHIIIIJJJJJJJJJJJJJJJJJJJJJJJJJJJJJJJJJJJJJJJJJJJJJJJJJJJJJJJJJJJJJJJJJJJJJJJJJJJJIHCGC1@EHH@IHEEHHFIIHHHHHIHHEHEGCHHEHIIHHEFHHHHHHIIHHIIGHHFEIIIIHHHHHCD?GHHGHHHGHHHHHIIHF@CHHGIGIGGIHCHHIIHHHGGIIHIIHIIGIIIIIIIHGIHIIIIII
@HWI-D00477:958:H2H7GBCX3:1:2102:19246:12503 1:N:0:CCTAGGTCCTAGGT
AAACCCTTCGTCACTGGGTAAAAGATGCCTCTTCTTTGCATTTATTACGGTTCTTTCTACACGAGTATCGTAATTGGAATAGTCTTATTACTCCAAAAAAAACCAGTTTCTCTTTTTCAAAAAGAAATGAAAGATTATTCTTGTTCCTATATAATTTTCATGTATGTGAATACGAATCCATCTTCGTCTTTCTCCGTAACCATTCTTCTCATTTACGATCAACATCTTCTGGAACCTTTCTTGAACGAATATATTTCTATGGAAAAATCGAACATCTTGTAGAAGTCTTTGCTAAGGCTTTTCAGGCCAATCTATGGTTGTTCAAGGATCTTTTCATG
+
IIIIIIIIIIIIIIIIIIIIIIIIIIIGIIIIIIIIIIIIIIIIIIIIIIIIHHIIIIIIIIIIIIIIIIIIIIIIIIIHIIIIIIIIIIIIIIIIIIIIIIIIIIIIIIIIIIIIIIIIIIIIHIIHIII@GHHJJJJJJJJJJJJJJJJJJJJJJJJJJJJJJJJ9JJJJJJJJJJJJJJJJJJJJJJJJJJJJJJJJJIIIIIHIIIIIIIIIIIIIIIIIIIIIIIIHIIIIHIHIIIIIIHIIIIIIIIIIIIIIIIIIIIIIIIIIIIIIIIIIIIIHIIIIIIIIIIIIIIIIIIIIIIIIIIIIIIIIIIIIIIIIIIIIIIIIIIIIII
@HWI-D00477:958:H2H7GBCX3:1:2102:21031:31043 1:N:0:CCTAGGTCCTAGGT
AAACTCTTCGCAATTGGGTAAAAGATGCCTCTTCTTTGCATTTATTACGATTCTTTCTTCGCGAGTATTGTAATTGGAATAGTCTTATTACTCCAAAGAAAGCCAGTTCTTCTTTTTCAAAAAGGAATCAAAGATTATTCTTCTTCTTATATAATTCTCATGTATGTGAATACGAATCTATTTTCGTCTTTCTACGTAACCAATCTTCTCATTTACGATCAACATCTTCTGGAGCTCTTCTTGAACGAATATATTTCTATGGAAAAATAGAACGTCTTGTAGACGTCTTTGTTAAGGATTTTCAGGACAACTTATGGCTGTTCAAGCATCCTATCATG
+
HIIIHIIIIIIIIIIIIIIIIIIIIIIIIIIHIIIIHIIIIIIIIIIIIHHIGHIIIIIIIIIHHCHFHIIIHHIIHHHEHHIIHIHHIIIIHHHHIIGHHHIHHHIIGHHIIGIGHHHIHIEHGIHECFFGH@GJJJJJJJJJJJJJJIJJJJJJJJJJJJJJJJJJJHJJJJJJJJJJJJJJFJJJJJJJJJJGJFJJJEIHHEGHFCFF@FH??FIHCHGGCHHHF?CHGCF?GGEIIHHIHHFHHEHHEHHHH?HHHGIIHIHFEHIHHGE@CCC?HHGCIHFEIHIHCHGEHEFG@CEF@CIHHIHEHE@GFHIHIIIHIIIIIIH@IIIIII
@HWI-D00477:958:H2H7GBCX3:1:2102:10247:32236 1:N:0:CCTAGGTCCTAGGT
AAACTCTTCGCAATTGGGTAAAAGATGCCTCTTCTTTGCATTTATTACGATTCTTTCTTCGCGAGTATTGTAATTGGAATAGTCTTATTACTCCAAAGAAAGCCAGTTCTTCTTTTTCAAAAAGGAATCAAAGATTATTCTTCTTCTTATATAATTCTCATGTATGTGAATACGAATCTATTTTCGTCTTTCTACGTAACCAATCTTCTCATTTACGATCAACATCTTCTGGAGCTCTTCTTGAACGAATATATTTCTATGGAAAAGTCGACGATCTTGTCGAAGTCTTTACTAATGATTTTCAGG
+
CHHFHFEHIFHIIHIHHIIHIIHHIHGEHHHHIHHIHIHIIHIHIIEHHIIHHHIIJJJJJJJJJJJJJJJJJJJJJJJJJJJJJJJJJJJJJJJJJJJJJJJJJJJJJJJJJJJJJJJJJJJJJJJJJJJJJJJJJJJJJJJJJJJJJJJJJJJJJJHJJJJJJJJJJJJJJJFEJJJJJJJJJHJJJJJJJJJJJJIJJHF1<F1EHCCIHCHD1@G<<CIIIHGCGGF1<1<1@EFHHD1<<F?FHHG<F?IHGF@G<CH@CEHC?GHHEH@GCHGCCE<<1<<1C<FE@@D<GFEHG<BD<0
@HWI-D00477:958:H2H7GBCX3:1:2102:1490:66495 1:N:0:CCTAGGTCCTAGGT
AACTCCTTCAATACCGGATCAAAGATGTTCCATCTTTGCATTTATTGCGATTCTTTCCCAACTACTATTCGAATTGGAATAGTCTTATTACTTCAATTCTGAAACTCGTAAAGAAAGAATCGCAATAAATGCAAAGCGGGGATATCTTGTATCCAACAGCGAAGGGGTTGAACCAAGATT
+
JJJJJJJJJJJJJJJJJJJJJJJJJJJJJJJJJJJJJJJJJJJJJJJJJJJJJJJJJJJJJJJJJJJJJJJJJJJJJJJJJJJJJJJJJJJJJJJJJJJJJJJJJJJJJJJJJJJJJJJJJJJJJJJJJJJJJJJJJJJJJJJJJJJJJJJJJJJJJJJJJJJJJJJJJJJJJJJJJJGJ
@HWI-D00477:958:H2H7GBCX3:1:2102:10893:87791 1:N:0:CCTAGGTCCTAGGT
AAACTCTTCGCAATTGGGTAAAAGATGCCTCTTCTTTGCATTTATTACGATTCTTTCTTCGCGAGTATTGTAATTGGAATAGTCTTATTACTCCAAAGAAAGCCAGTTCTTCTTTTTCAAAAAGGAATCAAAGATTATTCTTCTTCTTATATAATTCTCATGTATGTGAATACGAATCTATTTTCGTCTTTCTACGTAACCAATCTTCTCATTTACGATCAACATCTTCTGGAGCTCTTCTTGAACGAATATATTTCTATGGAAAAATAGAACGTCTTGTAGACGTCTTTGTTAAGGATTTTCAGACCAATCTATGCTTGTTCAAGGATCCTTTTATG
+
IIIIIIII1GHIIIIIIIIIIIIIIIIIIIIIIIIIIIIIIIIIIIIIIIIIHIIIIIIIIIIIIIIIIIIIIIIIIIIIIIIIIIIIIIIIIIIIIIIIIIIIIIIIIIIIIIIIIIIIIIIIHIIIIIIIIIIIJJJJJJJJJJJJJJJJJJJJJJJJJJJJJJJJJJJJJJJJJJJJJJJJJJJJJJJJJJJJJJJJJIIHIIIIIIIIIIIIIIIIIIIIHIIIIIIIIHIIHIIIIIIIIIIIIIIIIIIIIIIHIIIIIIIIIIIIIIIIIIIIIIHHFIIIIIIIIIIIIIIIIIIIIIIIIIIIIIIIIIIIIIIIIIIIIGIIIIIIII
@HWI-D00477:958:H2H7GBCX3:1:2102:17435:93446 1:N:0:CCTAGGTCCTAGGT
AAACTCTTCGCAATTGGGTAAAAGATGCCTCTTCTTTGCATTTATTACGATTCTTTCTTCGCGAGTATTGTAATTGGAATAGTCTTATTACTCCAAAGAAAGCCAGTTCTTCTTTTTCAAAAAGGAATCAAAGATTATTCTTCTTCTTATATAATTCTCATGTATGTGAATACGAATCTATTTTCGTCTTTCTACGTAACCAATCTTCTCATTTACGATCAACATCTTCTGGAGCTCTTCTTGAACGAATATATTTCTATGGAAAAATAGAACGTCTTGTAGACGTCTTTGTTAAGGATTTTCAGACCAATCTATGCTTGTTCAAGGATCCTTTTATG
+
IIIIIIIIIIIIHIIIIIIIIIIIIIIIIIIIIIIIIIIIIIIIIIIIHIIIHHIIIIIIIIIIIIIIIIIIIIIHIIIIIIIIIIIIIIIIIIIIIIIIIIIIIIIIIIIIIIIIIIIIIIIIIIIIIIIIIIIJJJJJJJJJJJJJJJJJJJJJJJJJJJJJJJJJJJJJJJJJJJJJJJJJJJJJJJJJJJJJJJJJJIIIIIIIGIIIHIIGIIGHIGIIIIIIIIIIIIIIIIHIIIIIHIIHIIIIIIIIIIIIIIIIIIIIIIIIIIIIIIIIIHHHIIIIIIIIIIIIIIIIIIIIIIGIIIHIIIHIIIIIIIIIIIIIIHIIIIIIII
@HWI-D00477:958:H2H7GBCX3:1:2102:13367:99417 1:N:0:CCTAGGTCCTAGGT
AAACTCTTCGCAATTGGGTAAAAGATGCCTCTTCTTTGCATTTATTACGATTCTTTCTTCGCGAGTATTGTAATTGGAATAGTCTTATTACTCCAAAGAAAGCCAGTTCTTCTTTTTCAAAAAGGAATCAAAGATTATTCTTCTTCTTGTATAATTCTCATGTATGTGAATACGAATCTATTTTCGTCTTTCTACGTAACCAATCTTCTCATTTACGATCAACATCTTCTGGAGCTCTTCTTGAACGAATATACTTCTATGGAAAAATAGAACGTCTTGTAGACGTCTTTGTTAAGGATTTTCAGACCAATCTATGCTTGTTCAAGGATCCTTTCATG
+
IIIIIIIIIIIIIIIIIIIIIIIIIIIIIIIIIIIIIIIIIIIIIIIIIIIIHIIIIIIIIIIIIIIIIIIIIIIIIIIIIIIIIIIIIIIIIIIIIIIHIIIIIIIIIIIIIIIIIIIIIIIIIIIIIIIIIIIJJJJJJJJJJJJJ"JJJJJJJJJJJJJJJJJJJJJJJJJJJJJJJJJJJJJJJJJJJJJJJJJJJJIIHIIHIIHIIIIIIIIIIIIIIIIIIHHIIIIIIIIIIIIIIIIIIIIIIIIIIIIIIGIIIIIIIIIIIIIIIIIIIIIIHIIIIIHIIIIIIIIIIIIHIIIIIIIIIIIIIIGIIIIIIIIIIIIIIIIIIII
@HWI-D00477:958:H2H7GBCX3:1:2103:3541:3339 1:N:0:CCTAGGTCCTAGGT
AAACTCTGCGCTATTGGGTAAAAGATGCCTCTTCTTTGCATTTATTACGATTCTTTCTCAACGAGTATTGTAATTGGAATAGTCTTATTACTCCAAAGAAAGCCAGTTCCTCTTTTTCAAAAAGAAATCAAAGATTATTCTTGTTCCTATATAATTTTTATGTATGTGAATATGAATCTATCCTTATTTTTCTCCGTAACAAATCTTCTTATTTACGATTAACATCTTCTGGAGTCCTTTTTGAGCGAATATATTTCTATGCAAAAATAGATTCGTTCAAGAAAGGTTCCAGAAGATATTGATCGTAAATGAGAAGATTGGTTGCGGAGAAAAACGAAGATAGATTCGGATTCACATACATGAAAATTATAT
+
IIIIIIIIIHIIIIIIIIIIIIIIIIIIIIIIIHIIIIIIIIIIIIIIIIIIIDHIIIIIIIIIIHHIHIIIIIIIFIIHHHIHIHIIIIIIIIHIIIHIIIIIIIIIIIIHIIIIIIHHHHJJJJJJJJJJJJJJJJJJJJJJJJJJJJJJJJJJJJJJJJJJJJJJJJJJJJJJJJJJJJJJJJJJJJJJJJJJJJJJJJHHIIIHHHHIGIHE@HCIIIIIIIIIIIHGEHGHG?HHHHHIIHIIIHIHIHHHHHHHHHGIHIIHHCCHIHFIHEHHHIIIHHHC1HIIIIHHHIIIIIHHHHIIHHFIIHFHHEHEHIIIHEHIIHHHFFHGIIHHIHIIIIIIHHHHHGIIIIIIIHIIIIHCDDDD
@HWI-D00477:958:H2H7GBCX3:1:2103:17906:6300 1:N:0:CCTAGGTCCTAGGT
AAACTCTTCGCAATTGGGTAAAAGATGCCTCTTCTTTGCATTTATTACGATTCTTTCTTCGCGAGTATTGTAATTGGAATAGTCTTATTACTCCAAAGAAAGTCAGTTCTTCTTTTTCAAAAAGGAATCAAAGATTATTCTTCTTCTTATATAATTCTCATGTATGTGAATACGAATCTATTTTCGTCTTTCTACGTAACCAATCTTCTGGAACCTTTGTGGAACGAATCCACTTTTCTAGGAAGATGGAACATTTTGGGGTAATGTACCCAGGTTTTTTTCGGAAAACCGTATGGATCTTTATGGATCCTCTTATG
+
IIIIIIIIIIIIIIIIIIIIIIIIIIIIIIIIIIIIIIIIIIIIIIIIIIIIHHIIIIIIIIIHIIIIIIIIIIIIIIIIIIIIIIIIIIIIIIIIGIIIIIIIIIIIIIIIIJJJJJJJJJJJJJJJJJJJJJJJJJJJJJJJJJJJJJJJJJJJJJJJJJJJJJJJJJJJJJJJJJJJJJJJJJJJJJJJJJJJJJJJJIIIIIIIIIIIIIIIIIIIIIIHHIIIIIIIIIIIIIIIIIIIIIIIIIIIIIIIIIIHHGIIIIIIIIIHIIIIIIIIIIIIIIIHIIIIIIIIIIIIIIIIIIIIIIIIIIIII
@HWI-D00477:958:H2H7GBCX3:1:2103:5773:10323 1:N:0:CCTAGGTCCTAGGT
AAACTCTTCGCAATTGGGTAAAAGATGCCTCTTCTTTGCATTTATTACGATTCTTTCTTCGCGAGTATTGTAATTGGAATAGTCTTATTACTCCAAAGAAAGCCAGTTCTTCTTTTTCAAAAAGGAATCAAAGATTATTCTTCTTCTTATATAATTCTCATGTATGTGAATACGAATCTATTTTCGTCTTTCTACGTAACCAATCTTCTCATTTACGATCAACATCTTCTGGAGCTCTTCTTGAACGAATATATTTCTATGGAAAAATAGAACGTCTTGTAGACGTCTTTGTTAAGGATTTTCAGACCAATCTATGCTTGTTCAAGGATCCTTTCATG
+
HHIIIIGIHHIHHIIHHHHGIHHHEHHHH?GFIIHGHIIHFHHHHIIIHIHIHHHIEGHIHIIHIIIHFHHGEHHCE@EHHEHHHIEHIHHIHHHFCGHIGIIIGHIHGHHIIHHIIEHEHHHHD?FEGEEHHCJJJJJDJJJJJJJJJJJJJJJJJJJJJJJJJJJJJJJJJJJJJJJJJJJJJHIJJJJJJJJIJJJFJHHCC<0<?EG<EIIIIIHIHHIHECF?HCHHIHHHEHFF1C?HF?FEHCG?HHHECFGF<FIIHEHHG@IHHHHIGHHG@DGIHHHHEG@HHHHEIIGHHHHG<FEHGCCH@HHEH@EG@EIIHEGC1HECCCCC1@
@HWI-D00477:958:H2H7GBCX3:1:2103:12459:11557 1:N:0:CCTAGGTCCTAGGT
AAACTCTTCGCAATTGGGTAAAAGATGCCTCTTCTTTGCATTTATTACGATTCTTTCTTCGCGAGTATTGTAATTGGAATAGTCTTATTACTCCAAAGAAAGCCAGTTCTTCTTTTTCAAAAAGGAATCAAAGATTATTCTTCTTCTTATATAATTCTCATGTATGTGAATACGAATCTATTTTCGTCTTTCTACGTAACCAATCTTCTCATTTACGATCAACATCTTCTGGAGCTCTTCTTGAACGAATATATTTCTATGGAAAAATAGAACGTCTTGTAGACGTCTTTGTTAAGGATTTTCAGACCAATCTATGCTTGTTCAAGGATCCTTTCATG
+
IIIIIIIIIIIIIIIIIIIIIIIIIIIIIIIIIHHHIIIIIIIIIIIIIIIIHHIHIIIIIIIIIIIHIIIIHIIGIHHHHIIIIIIIIIIIIHGHIIHIHHIEHHHIIIIIIIIIIHHHHIHIHHIIIIIIIIIJJJJJJJJJJJJJJJJJJJJJJJJJJJJJJJJJJJJJJJJJJJJJJJJJJJJJJJJJJJJJJJJJJIIIIIIHIHIIHHHFGHHIGIIHGHFHIIIIGHIIHIHIHHHGIIIHIIIIHIIGIHHIHFIHHIHIIIIHHIHHIIIIHHHDIHIIHIIHIIHIHHGGIGIIIHHIHHGIIIIIHHHIIHGIHHHIIHIIIIIIHF
@HWI-D00477:958:H2H7GBCX3:1:2103:13790:23578 1:N:0:CCTAGGTCCTAGGT
AAACTCTTCGCAATTGGGTAAAAGATGCCTCTTCTTTGCATTTATTACGATTCTTTCTTCGCGAGTATTGTAATTGGAATAGTCTTATTACTCCAAAGAAAGCCAGTTCTTCTTTTTCAAAAAGGAATCAAAGATTATTCTTCTTCTTATATAATTCCCATGTATGTGAATATGAATCCATCTTACTTTTTATCCGTAACCAATCTTGTCATTTACGATTAACATCTTCTGGGAGCTTTTTTGAGCTAATATATTTCTATGAAAAAATAAAGCATCCTATAGAAGAAGTCTTTTCTAACGATTTTCCGGCTATCCCATTGTTCTTCCAGGATCCTTTCATG
+
IIIIIIIIIIIIIIIIIIIIIIIIIIIIIIIIIIIIIIIIIIIIIIIIIIIIHIIIIIIIIIIHIIIIIIHIIIIHIHIIIIIIIIIIIIIIIIIIIIIIIIIIIIIIIIIIIIIIIHIIHIIHIIIIIIIIIIIIIIJJJJJJJJJJJJJJJJJJJJJJJJJJJJJJJJJJJJJJJJJJJJJJJJJJJJJJJJJJJJJJJIIIIIIIIIIHHIIHIIIIIIIIIHIIIIIIIIIIIIIIIIIGIIIIIIGIIHIIIIIGIIIIIIIIIHHIIIIIIIIIGIIIIHHIIIIIIIIIIIIIIIIIIIHIIIIIIHHIIHIIIIIIIIIIIIIIIIIIIIHII
@HWI-D00477:958:H2H7GBCX3:1:2103:2886:41225 1:N:0:CCTAGGTCCTAGGT
AAACTCTTCGCAATTGGGTAAAAGATGCCTCTTCTTTGCATTTATTACGATTCTTTCTTCGCGAGTATTGTAATTGGAATAGTCTTATTACTCCAAAGAAAGCCAGTTCTTCTTTTTCAAAAAGGAATCAAAGATTATTCTTCTTCTTATATAATTCTCATGTATGTGAATACGAATCTATTTTCGTCTTTCTACGTAACCAATCTTCTCATTTACGATCAACATCTTCTGGAGCTCTTCTTGAACGAATATATTTCTATGGAAAAATAGAACGTCTTGTAGACGTCTTTGTTAAGGATTTTCCGGCCGCCATCTTATGGTTCTTCAAGGATCCTTTTATG
+
IIIIHIIIIIIIIIEHHIIIGIGHHIIIIIIIIIIIIIIIIIIIIIGIIIIIHHIIIIIIGHHHIIIHIHHIHHHHCGHHIIIHHIIIIIHHEHFHHIGHIHIIIIHHHHIIIIIIJJJJJJJJJJJJJJJJJJJJJJJJJJJJJJJJJJJJJJJJJJJJJJJJJJJJJJJJJJJJJJJJJJJJJJJJJJJJJJJJJJJJJEHIIIH@IIHHHIHEEIIHIHIHHGIIIHIHIGIIIIIIIIHFHIIHIIIIIIIIHIIIIIHHDHIIHHIIGIIIIIIIIIIIIIHIHIHIIHHEIHIIIIHIIIIIIIIIIIIIIIGIIIIIIIHHIIHHFIHIIHIIH
@HWI-D00477:958:H2H7GBCX3:1:2103:2640:42011 1:N:0:CCTAGGTCCTAGGT
AAACTCTTCGCAATTGGGTAAAAGATGCCTCTTCTTTGCATTTATTACGATTCTTTCTTCGCGAGTATTGTAATTGGAATAGTCTTATTACTCCAAAGAAAGCCAGTTCTTCTTTTTCAAAAAGGAATCAAAGATTATTCTTCTTCTTATATAATTCTCATGTATGTGAATACGAATCTATTTTCGTCTTTCTACGTAACCAATCTTCTCATTTACGATCAACATCTTCTGGAGCTCTTCTTGAACGAATATATTTCTATGGAAAAATAGAACGTCTTGTAGACGTCTTTGTTAAGGATTTTCAGACCAATCTATGCTTGTTCAAGGATCCTTTCATG
+
IIIIIIIIIIHIIIIIIIIIIIIIIIIIIIIIIIIIIIIIIIIIIIIIIIIIGHIIIIIIIIIIIIIIIIIIIIIIIIIIIGIIIIIIIIIHIHIIIIIIIIIIIIIIIIECHIIIIHIIIIHIDH@C@GHHE@JJJJJJJJJJJJJJJJJJJJJJJJJJJJJJJJJJJJJJJJJJJJJJJJJJJJJJJJJJJJJJJJJJJIIIGIHHIIIIIIIIHIIIIIIIIIIIHIIIHEIIHIIIIIIHHHHIIIIIIIIIHIH@IIIIIIIIIIIHHIIIIIIIIHGIIIIIIIHIIIIIIIIIIIIIIIHIIHIIIIIIIHIIIIIIIIIIIHIIIIIIII
@HWI-D00477:958:H2H7GBCX3:1:2103:17037:46779 1:N:0:CCTAGGTCCTAGGT
AAACTCTTCGCAATTGGGTAAAAGATGCCTCTTCTTTGCATTTATTACGATTCTTTCTTCGCGAGTATTGTAATTGGAATAGTCTTATTACTCCAAAGAAAGCCAGTTCTTCTTTTTCAAAAAGTAATCCAAGATTTTTCTTATTCCTATATCATTTTTATGTATGTGAATACGAATCTATCTTCCTTTTTCTACGTAACAAATCCTCTCATTTACGATTAAAATCTTTTAGTGTTTTTTTTGAGCGAATCTATTTCTATGCAAAAATAGAAGGTTTTGTCGAAATCTTTACTAAGGATTTTTCGTCTACCTTATCATTCTTCACAGATACTTTCATT
+
IIIHIIIIIIIIIHHIGHIIIIIIIHHGIIIHIIIIIHHIIIIIIIIIIEHIGHIIIHHIIIHHIIGHIIIIIGHHHHIIHIIIIIIIIIIHIHIIIIGHFHHHHHIHIIIHHHHIIHIIGHHIIIIGH@GHIIIJJJJJJJJJJJJJJJJJJJJJJJJJJJJJJJJJJJJJJJJJJJJJJJJJJJJJJJJJJJJJJJJJJHFC=FEFIHHIHHG@@CEIIIEIHEIIIHEGIHIIIHIHHHHIHEHIIIIHHGIIIIIIIIIIIHIHGHEHCHHEHHHIHHEFIHHHEIIHIIIHIIHHIIIHGEIIIHIGIHHIIHEIGIHIHEIHHIIIHIIHIH
@HWI-D00477:958:H2H7GBCX3:1:2103:13010:48606 1:N:0:CCTAGGTCCTAGGT
GAACCTTTCGCTATTGGGTAAAAGATGCCTCTTCTTTACATTTATTGCGATTCTTTCTTCATGAGTATTTTAATTGGAATAGTCTTATTACTCCAAAGAAATCAAATTCCATTTTTTCAACAAGTAATCCAAGATTTTTCTTGTTCCTATATAATTCTCATGTATATGAATACGAATCAATCTTCTTTTTTCTCCGTAACCAATCCTCTCATTTACGATCAACATCTTCAGGACTCCTTTTTGAGCGAATTTCTTTTTATGGAAAAGTAGAAGATCTTGTCCAAGTCTTTGTTAATGATTTTCAGGACAACTTATGGTTGTTCAAGCATCCTATCATG
+
IIIIIIIHIIIHHHIIIHHIHHIIIIHIIIIIHHHIIHIIHHHIHHEHEEHIHHHIIHHHHHHEHGHHHIIIHIIE?GHIIHHHHHGHHIIHIIHHCEEHIHHHCEEEHIIIIIIIIIHEEFCFCHHIHEHIHHIJJJJJJJJJJJJJJJJJJJJJJJJJJJJJJJJJJJJJJJJJJJJJJJJJJJJJJJJJJJJJJJJJJHHHGHEIHGIIHHHIIIHHHHHIIIHIHCHEHHHCIIIHIGIIHFG?IIIIFIIIIIIHHIHIHHHHIIHHHFIIIGFEEEFEHHCFHHHHHEEHHIIIHHHG@CF?IIHEHGHHGEHCHH?GCH@H?HC?HE@IHG
@HWI-D00477:958:H2H7GBCX3:1:2103:8485:56839 1:N:0:CCTAGGTCCTAGGT
AAACTCTTCGCAATTGGGTAAAAGATGCCTCTTCTTTGCATTTATTACGATTCTTTCTTCGCGAGTATTGTAATTGGAATAGTCTTATTACTCCAAAGAAAGCCAGTTCTTCTTTTTCAAAAAGGAATCAAAGATTATTCTTCTTCTTATATAATTCTCATGTATGTGAATACGAATCTATTTTCGTCTTTCTAGGTAACCAATCTTCTCATTTACGATCAACATCTTTTGTATTCTTTCTTGAACGCCTCTCTTTTTGTGGAAAAAAAGAACGTCTTGTAGAAGTCGTTGCTAAGGATTTTGGGGTGAGTCTATGGCTGTTCATAGACCCTTTCGTG
+
IIIIIIIIIIIIHIIIIIHHHIIIIIHIHIIIIHHIIIIIIIIIIIIIIIIIHHIIIIIIIHIIIIIIIIIIIIIIIHHHIHHIIIIIIIHIHCHEHIHIIIIIIIHIIIIIIIIIICHHHCHHIIIIHHIIIHIJJJJJJJJJJJJJJJJJJJJJJJJJJJJJJJJJJJJJJJJJJJJJJJJJJJJJJJJJJJJJJJJJIIIIIHHIGIIHHIIGHIIIIIHIGIIIIGIIIIIIHGIHHHGHGIIIIIIIIIIGIIIIIIIIIIIHHIIIIIHIIHHHHHG@IGIIIIIIIIIIHIIIIIIIIIIIIIIIIIIIIIIIIIHIIIIIHHIIIIIHIH
@HWI-D00477:958:H2H7GBCX3:1:2103:9237:58648 1:N:0:CCTAGGTCCTAGGT
AAACTCTTCGCAATTGGGTAAAAGATGCCTCTTCTTTGCATTTATTACGATTCTTTCTTCGCGAGTATTGTAATTGGAATAGTCTTATTACTCCAAAGAAAGCCAGTTCTTCTTTTTCAAAAAGGAATCAAAGATTATTCTTCTTCTTATATAATTCTCATGTATGTGAATACGGATCTATTTTCGTCTTTCTACGTAACCAATCTTCTCATTTACGATCAACATCTTCTGGAGCTCTTCTTGAACGAATATATTTCTATGGAAAAATAGAACGTCTTGTAGACGTCTTTGTTAAGGATTTTCAGGACATCTTATGGTTGTTCAAGGATCC
+
IIIIIIIIIIIIIIIIGIHIIIIIIIIIHIIHIIIIIIIIIIIIIIIHIIIIHHIIHIIIGIIIHIIIIHIIIGIIIIIIIJJJJJJJJJJJJJJJJJJJJJJJJJJJJJJJJJJJJJJJJJJJJJJJJJJJJJJJJJJJJJJJJJJJJJJJJJJJJJJJJJJJJJJJJJJJJJJJJJJJJJJJJJJJJJJJJJJJJJJJJIIIIGHIIIIIIIIIIIIIIIIIIIIHHDIIIIIIIHIIIIIIHHIIIIIIIIIIIIIIHIIIIIIHIIIIIIIIIIIIIIIIIIIIIIIIIHIIIIIIIIIHGIIIIHIIIIIIIIIHHIHIIIDDDD@
@HWI-D00477:958:H2H7GBCX3:1:2103:14724:60548 1:N:0:CCTAGGTCCTAGGT
AAACTCTTCGCAATTGGGTAAAAGATGCCTCTTCTTTGCATTTATTACGATTCTTTCTTCGCGTGTATTGTAATTGGAATAGTCTTATTACTCCAAAGAAAGCCAGTTCTTCTTTTTCAAAAAGGAATCAAAGATTATTCTTCTTCTTATATAATTCTCATGTATGTGAATACGAATCTATTTTCGTCTTTCTACGTAACCAATCTTCTCATTTACGATCAACATCTTCTGGAGCTCTTCTTGAACGAATATATTTCTATGGAAAAATAGAACGTCTTGTAGACGTCTTTGTTAAGGATTTTCAGACCAATCTATGCTTGTTCAAGGATCCTTTCATA
+
HHIIHHHHHHHGHHHCFHHHHIHIEEFCCGHHHIHHHGHIIIIIIIIIGIHIEHEFEHHHHHHHHHHHICHIIIIIIIIHIECHHHGHIHHHGEHEHFIHHC@GHEFHEHIHIHHIIECGHEH=///DEHE<GEHJJJJBJJJJJJJJJJJJJJJJJJJJJJJJJHJJJJJJJJJJJJJJJJJJJJJJJJJJJJJJJHHJJEHHH@HED1HEIIHHHFEG<F1@IGHEHHHCHHIHF1CHCGED<<1HHHGCD1C1?EEG<CIHEEEHHH@HGEG@GGF@G<D<11<FCH@FHFC1@EFC<1?E1G?HHGC1<<<1?G@DC@<CD1<1<C1EHFEHF1
@HWI-D00477:958:H2H7GBCX3:1:2103:15760:73541 1:N:0:CCTAGGTCCTAGGT
AAACTCTTCGCAATTGGGTAAAAGATGCCTCTTCTTTGCATTTATTACGATTCTTTCTCCACGAGTATCCTAATTTGACTAGTCTTATTATTCAAAAGAAAGCCGGTTCTTCTTTTTCAAAACGAAATCAAAGATTATTTTTCTTCCTATATAATTCTCATGTATGTGAATACGAATTCATCTTCGTCTTT
+
JJJJJJJJJJJJJJJJJJJJJJJJJJJJJJJJJJJJJJJJJJJJJJJJJJJJJJJJJJJJJJJJJJJJJJJJJJJJJJJJJJJJJJJJJJJJJJJJJJJJJJJJJJJJJJJJJJJJJJJJJJJJJJJJJJJJJJJJJJJJJJJJJJJJJJJJJJJJJJJJJJJJJJJJJJJJJJJJJJJJJJJJJJJJJJJ
@HWI-D00477:958:H2H7GBCX3:1:2103:9421:100309 1:N:0:CCTAGGTCCTAGGT
AAACTCTTCGCAATTGGGTAAAAGATGCCTCTTCTTTGCATTTATTACGATTCTTTCTTCGCAAGTATTGTAATTGGAATAGTCTTATTACTCCAAAGAAAGCCAGTTCTTCTTTTTCAAAAAGGAATCAAAGATTATTCTTCTTCTTATATAATTCTCATGTATGTGAATACGAATCTATTTTCGTCTTTCTACGTAACCAATCTTCTCATTTACGATCAACATCTTCTGGAGCTCTTCTTGAACGAATATATTTCTATGGAAAAATAGAACGTCTTGTAGACGTCTTTGTTAAGGATTTTCAGACCAATCTATGCTTGTTCAAGGATCCTTTCATG
+
IIIIIIIIIIIIIIIIIIIIIIIIIIIIIIIIIIIIIIIIIIIHIIIIIIIIHHIIIIIIIIIIIIIIIIIIIIIIHIIIIHIHIIIIIIIIIIIIIIIIIIIIIIIIIIIIIIIIIIGHIHIIIIIIIIIIIHIJJJJJJJJJJJJJJJJJJJJJJJJJJJJJJJJJJJJJJJJJJJJJJJJJJJJJJJJJJJJJJJJJJIIIIIIIHIIIIIIIIIIIIIHHHIIIIIIHIIIIIIIHIIIIIIHIIIIIHIIIIIIIIIIIIIIIIIIIIIIIIIIIIIHEIIIIIIIIIIIIIIIIIIIIIIIIIIIIIIIIIIIIIIIIIIIIIIIIIIIIII
@HWI-D00477:958:H2H7GBCX3:1:2104:17697:45798 1:N:0:CCTAGGTCCTAGGT
AAACTCTTCGCAATTGGGTAAAAGATGCCTCTTCTTTGCATTTATTACGATTCTTTCTTCGCGAGTATTGTAATTGGAATAGTCTTATTACTCCAAAGAAAGCCAGTTCTTCTTTTTCAAAAAGGAATCAAAGATTATTCTTCTTCTTATATAATTCTCATGTATGTGAATACGAATCTATTTTCGTCTTTCTACGTAACCAATCTTCTCATTTACGATCAACATCTTCTGGAGCTCTTCTTGAACGAATATATTTCTATGGAAAAATAGAACGTCTTGTAGACGTCTTTGTTAAGGATTTTCAGGTTATCCTTTGGTTGTTGAAGGGTCCTTGCACA
+
IIIIIIIIIIIIIIIIIIIIIIIIIIIIIIIIIIIIIIIIIIIIIIIIIIIIHHIIIIIIIIIIIIIIIIIIIIIIIIIIIIIIIIIIIIIIIIIIIIHIIIIIIIIIIIIIIIIIIIIHIIIIIIIIIIIIIIIJJJJJJJJJJJJJJJJJJJJJJJJJJJJJJJJJJJJJJJJJJJJJJJJJJJJJJJJJJJJJJJJJJIIIIIIIIHIIIIIIIIHIIIIIIIIIIIIIIIIIIIIIIIIIIIIIIIIIIIIIIIIIIIIIIIIIIIIIIIIIIIIIIIIHIIIIIIIIIIIIIIIIIIIIIIIIIIIIIIIIIIIIIIIIIIIIIIIIIIIIII
@HWI-D00477:958:H2H7GBCX3:1:2104:14411:48140 1:N:0:CCTAGGTCCTAGGT
AAACTCTTCGCAATTGGGTAAAAGATGCCTCTTCTTTGCATTTATTACGATTCTTTCTTCGCGAGTATTGTAATTGGAATAGTCTTATTACTCCAAAGAAAGCCAGTTCTTCTTTTTCAAAAAGGAATCAAAGATTATTCTTCTTCTTATACAATTCTCATGTATGTGAATACGAATCTATTTTCGTCTTTCTACGTAACCAATCTTCTCATTTACGATCAACATCTTCTGGAGCTCTTCTTGAACGAATATATTTCTATGGAAAAATAGAACGTCTTGTAGACGTCTTTGTTAAGGATTTTCAGACCAATCTATGCTTGTTCAAGGATCCTTTCATG
+
IIIIIIIIIIIIIIIIIIIIIHIIIIIIIIIIIHIIHIIHHHIIIIIIIIIIFHHHHHHIIIHHHDHHHIIIHHHHIFHHIIIIIHHIIHIIIIIIIIHIIIHHIIIIIHIIIHIIIHIIHIHHIIIHHIEHIIIJJJJJJJJJJJJJJJJJJJJJJJJJJJJJJJJJJJJJJJJJJJJJJJJJJJJJJJJJJJJJJJJJJIHHHEGHHIIGIIIIIHIHIIIH?HEHGHIIHEHG@CIGHIHCEIIIIIIIHHIIIHIHEIIIIIIGIIIIIHEHEEHGEGEEHHIIHIIHEHG??HEHC@FHEHC@C<1IHF<@@EEHG@CHEIIIHFEGC@1HGC
@HWI-D00477:958:H2H7GBCX3:1:2104:8026:53881 1:N:0:CCTAGGTCCTAGGT
AAACTCTTCGCAATTGGGTAAAAGATGCCTCTTCTTTGCATTTATTACGATTCTTTCTTCGCGAGTATTGTAATTAGAATAGTCTTATTACTCCAAAGAAAGCCAGTTCTTCTTTTTCAAAAAGGAATCAAAGATTATTCTTCTTCTTATATAATTCTCATGTATGTGAATACGAATCTATTTTCGTCTTTCTACGTAACCAATCTTCTCATTTACGATCAACATCTTCTGGAGCTCTTCTTGAACGAATATATTTCTATGGAAAAATAGAACGTCTTGTAGACGTCTTTGTTAAGGATTTTCAGACCAACCTATGCTTGTTCAAGGATCCTTTCATG
+
IIIIIIIIIIIIIIIHIIIIIIIIIIIIIIIIIIIIIIIHIIIIIIIIIIIIHHIIIIIIIIIIIIIIIIIIIII1<FHHIIIHIIIIIIIIIIIIIIHIIIIIIIIIIIIIIIIIIIHHIIIIIIIIIIIIIIIJJJJJJJJJJJJJJJJJJJJJJJJJJJJJJJJJJJJJJJJJJJJJJJJJJJJJJJJJJJJJJJJJJIIHIIIIGIIIIIIIIIHIIIIIIIIIIIIIIIIIIIIIIIIIIIIIIIIIIIIHIIIIIIIIIIIIIIIIIIIIIIIIIIIHIIIIIIIIIIIIIIIIIIIIIIIIIIIIIIIIIIIIIIIIIIIIIIIIIIIIII
@HWI-D00477:958:H2H7GBCX3:1:2104:20711:62298 1:N:0:CCTAGGTCCTAGGT
AAACTCTTCGCAATTGGGTAAAAGATGCCTCTTCTTTGCATTTATTACGATTCTTTCTTCGCGAGTATTGTAATTGGAATAGTCTTATTACTCCAAAGAAAGCCAGTTCTTCTTTTTCAAAAAGGAATCAAAGATTATTCTTCTTCTTATATAATTCTCATGTATGTGAATACGAATCTATTTTCGTCTTTCTACGTAACCAATCTTCTCATTTACGATCAACATCTTCTGGAGCTCTTCTTGAACGAATATATTTCTATGGAAAAATAGAACGTCTTGTAGACGTCTTTACTAAGGATTTTCAGGCCGTTC
+
IIIIIIIIIIIIIIIIIIIIIIIIIIIIIIIIIIIIIIIIIIIIIIIIIIIIHHIIIIIIIHJJJJJJJJJJJJJJJJJJJJJJJJJJJJJJJJJJJJJJJJJJJJJJJJJJJJJJJJJJJJJJJJJJJJJJJJJJJJJJJJJJJJJJJJJJJJJJJJJJJJJJJJJJJJJJJJJJJJJJJJJJJJJJJJJJJJJJJJJJJIIIIIIIIHEIIIIIIIIIIIIIIIIIIIIIIIIIIIIIIIIIIIIIIIIIIIIIHIIIIIIIIIIIIIIIIIIIIIIIIIIIIIIHIHIHIIIIIIIHIHIIIIIDDDDD
@HWI-D00477:958:H2H7GBCX3:1:2104:12691:63635 1:N:0:CCTAGGTCCTAGGT
AAACTCTTCGCAATTGGGTAAAAGATGCCTCTTCTTTGCATTTATTACGATTCTTTCTTCGCGAGTATTGTAATTGGAATAGTCTTATTACTCCAAAGAAAGCCAGTTCTTCTTTTTCAAAAAGGAATCAAAGATTATTCTTCTTCTTATATAATTCTCATGTATGTGAATACGAATCTATTTTCGTCTTTCTACGTAACCAATCTTCTCATTTACGATCAACATCTTCTGAAGCTCTTCTTGAACGAATATATTTCTATGGAAAAATAGAACGTCTTATAGACGTCTTTGTTAAGGATTTTCAGACCAATCTATGCTTGTTCAAGGATCCTTTCATG
+
IIIIIHIIIIIIIIIIIIIIIIIIIIIIIIIIIIIIIIIIIIIIIIIIIIIIIHHIIIIIGIIIIIIIIIIIIIIIHIIHHHIIIIIIIIHIIHIHIIIIIIIIIHIIIIIIIIIIIIGGHHIIIGHHIIGIIIHJJJJJJJJJJJJJJJJJJJJJJJJJJJJJJJJJJJJJJJJJJJJJJJJJJJJJJJJJJJJJJJJJJIHCIHEEIGIIIIIIIIGIIIHHGIHIHHIGHHIIIIIHIIIHHIHHIIIIIIIIIIIHHHIIIHIIIGIHIIIIIIHIHHHCIHIIIHIIIIIIIIGIIIIIIHHHIGHIIIIIIIIHIIIIIHHIIIIIHIIGII
@HWI-D00477:958:H2H7GBCX3:1:2104:15832:68152 1:N:0:CCTAGGTCCTAGGT
AAACTCTTCGCAATTGGGTAAAAGATGCCTCTTCTTTGCATTTATTACGATTCTTTCTTCGCGAGTATTGTAATTGGAATAGTCTTATTACTCCAAAGAAAGCCAGTTCTTCTTTTTCAAAAAGGAATCAAAGATTATTCTTCTTCTTATATAATTCTCATGTATGTGAATACGAATCTATTTTCGTCTTTCTACGTAACCAATCTTCTCATTTACGATCAACATCTTCTGGAGCTCTTCTTGAACGAATATATTTCTATGGAAAAATAGAACGTCTTGTAGACGTCTTTGTTAAGGATTTTCAGACCAATCTATGCTTGTTCAAGGATCCTTTCATG
+
IIIIIIIIIIIIIIIIIIIIIHIIIIIIIIIIIIIHIIIHIIIIIIIIIIIIHIIIIIIIIIIIIIIIIIIIIIIIIIIIIIIIIIIIIIIIIIIHIIIIIIIIIIIIIIIIIIIIIIIHIIIIIIIIIIIIIIIJJJJJJJJJJJJJJJJJJJJJJJJJJJJJJJJJJJJJJJJJJJJJJJJJJJJJJJJJJJJJJJJJJIHIIIIIHIIIIIIIIIIIIIIIHIIIHIIIIIIIIIIIIIIIHIIIIIIIIIIIIIIIIIIIIIIIIIIIIIIIIIIIIIIHIIIIIIIIIIIIIIIIIIIIIIIIIIIIIIIIIIIIIIIIIIIIIIIIIIIIII
@HWI-D00477:958:H2H7GBCX3:1:2104:1554:70622 1:N:0:CCTAGGTCCTAGGT
AAACTCTTCGCAATTGGGTAAAAGATGCCTCTTCTTTGCATTTATTACGATTCTTTCTTCGCGAGTATTGTAATTGGAATAGTCTTATTACTCCAAAGAAAGCCAGTTCTTCTTTTTCAAAAAGGAATCAAAGATTATTCTTCTTCTTATATAATTCTCATGTATGTGAATACGAATCTATTTTCGTCTTTCTACGTAACCAATCTTCTCATTTACGATCAACATCTTCTGGAGCTCTTCTTGAACGAATATATTTCTATGGAAAAATAGAACGTCTTGTAGACGTCTTTGTTAAGGATTTTCAGACCAATCTATGCTTGTTCAAGGATCCTTTCATG
+
HIIE?D1GHEEHHCH11<DGIIECCCFHEHCH@<C1CHHHE?GHIFHHHEHECCG<1<DCHD<ED/FHEE@HHGHF11GHHCHHHHI@GHIIHIIHHEH?HEEHHHHGHIGHIHHE0<CEFHFE=FH@HHIECC@JJJJJJJJJJJJJJJJJJJJJJJJJJJJJJJJJJJJJJJJJJJJJJJJJJJJEJJJJJJJJJJJJ<D0@HC@D0FF?FIHIIIIHHF11HFEF<C1D<11GHC1D111<<1<11F?F<<<1EEG1@<<<1FFFHF<10?C?G?@C1@E<11?@@@@EHEG@FFC1?@F1?D111<1GCC<1111@CC1C1@1<CHHIHFGD1F
@HWI-D00477:958:H2H7GBCX3:1:2104:13152:79892 1:N:0:CCTAGGTCCTAGGT
AAACTCTTCGCAATTGGGTAAAAGATGCCTCTTCTTTGCATTTATTACGATTCTTTCTTCGCGAGTATTGTAATTGGAATAGTCTTATTACTCCAAAGAAAGCCAGTTCTTCTTTTTCAAAAAGGAATCAAAGATTATTCTTCTTCTTATGTAATTCTCATGTATGTGAATACGAATCTATTTTCGTCTTTCTACGTAACCAATCTTCTCATTTACGATCAACATCTTCTGGAGCTCTTCTTGAACGAATATATTTCTATGGAAAAATAGAACGTCTTGTAGACGTCTTTGTTAAGGATTTTCCGGCTATCCCATTGTTCTTCCAGGATCCTTTCATG
+
FHHHHHIIHIIHHGCEEHCDGHIHIF?GHDHHHHCGFGHHHIIIIIIICHHIDHCC?CGHGHEDHCFEGHHIIHFHHHHIII<GHHHGHHHIIHIIH@HFHEGEHHGHIHHHHHIEHIHHHHIEDHHIIHFHEHHJJJJJJJJJJJJJIJ8IGJJJJJJJJJJJJJJJJJJJHJJJJJJJJJJJJJJJJJJJJJJJJJJJJECGCHGEECHHEC<?FIHHHCHG?HHFF<<1?GHHFHFIHIHFCC<EHHGGIHHGDFCIIIIHHHHHHEEEHHIHIHHHHECCIIIIIHEHHIHHHCIIIHDIIHIIIHHIIIHHHH@HIHEHEHHHHEHIHHF1HG
@HWI-D00477:958:H2H7GBCX3:1:2104:17430:99762 1:N:0:CCTAGGTCCTAGGT
AAACTCTTCGCAATTGGGTAAAAGATGCCTCTTCTTTGCATTTATTACGATTCTTTCTTCGCGAGTATTGTAATTGGAATAGTCTTATTACTCCAAAGAAAGCCAGTTCTTCTTTTTCAAAAAGGAATCAAAGATTATTCTTCTTCTTATATAATTCTCATGTATGTGAATACGAATCTATTTTCGTCTTTCTACGTAACCAATCTTCTCATTTACGATCAACATCTTCTGGAGCTCTTCTTGAACGAATATATTTCTATGGAAAAATAGAACGTCTTGTAGACGTCTTTGTTAAGGATTTTCAGACCAATCTATGCTTGTTCAAGGATCCTTTCATG
+
IIIIIIIIIIIIIIIIHIIIIIIIIIIIIIIIIIIIIIIIIIIIIIIIIIIIHHIIIIIIIHICHHHIIHIIIIIIHIIIHHIIIIIIIIIIIHIHIIIIIIIIIGIIIIIIIIIIIIHHHHIIIIIIIIIHIIIJJJJJJJJJJJJJJJJJJJJJJJJJJJJJJJJJJJJJJJJJJJJJJJJJJJJJJJJJJJJJJJJJJIHEHCIIIIHIIIHIIIIHIIHHHHHGIIIIIIHHHIIIIHHFCHHHIIIIIIIIIIHEHIIIIHHIIIIHIHHGIIIIIHEDEHIIIIIHHHHIHFIIIIIIIHHIIH?IIIIIIIIIIIIGIHHIHIIIGIHIHI
@HWI-D00477:958:H2H7GBCX3:1:2105:18107:13661 1:N:0:CCTAGGTCCTAGGT
AAACTCTTCGCAATTGGGTAAAAGATGCCTCTTCTTTGCATTTATTACGATTCTTTCTTCGCGAGTATTGTAATTGGAATAGTCTTATTACTCCAAAGAAAGCCAGTTCTTCTTTTTCAAAAAGGAATCAAAGATTATTCTTCTTCTTATATAATTCTCATGTATGTGAATACGAATCTATTTTCGTCTTTCTACGTAACCAATCTTCTCATTTACGATCAACATCTTCTGGAGCTCTTCTTGAACGAATATATTTCTATGGAAAAATAGAACGTCTTGTAGACGTCTTTGTTAAGGATTTTCAGACCAATCTATGCTTGTTCAAGGATCCTTTCATG
+
IIIIIIIIIIIIIIIIIIIIIIIIIIIIIIIIIIIIIIIIIIIIIIIIIIIIHIIIIIIIIIIIIIIIIIIIIIIIIIIIIIIIIIIIIIIIIIIIIIIIIIIIIIIIIIIIIIIIIHHHIIIIHIIIIIIIIIIJJJJJJJJJJJJJJJJJJJJJJJJJJJJJJJJJJJJJJJJJJJJJJJJJJJJJJJJJJJJJJJJJJHHFHHGIHIIIIIIIIIIIIIIIIIIIIIIIIIIIIIGIIHIIIIIIIIIIIIIIIIHIHIIIIIIIIIIIIIIIHIIIIIIGIIIIIIIIIIIHIIIIIIIIHIIIIIHIIIHIIIIIIIIIIIIIIIIIIIIIII
@HWI-D00477:958:H2H7GBCX3:1:2105:9565:17848 1:N:0:CCTAGGTCCTAGGT
AAACTCTTCGCAATTGGGTAAAAGATGCCTCTTCTTTGCATTTATTACGATTCTTTCTTCGCGAGTATTGTAATTGGAATAGTCTTATTACTCCAAAGAAGGCCAGTTCTTCTTTTTCAAAAAGGAATCAAAGATTATTCTTCTTCTTATATAATTCTCATGTATGTGAATACGAATCTATTTTCGTCTTTCTACGTAACCAATCTTCTCATTTACGATCAACATCTTCTGGAGCTCTTCTTGAACGAATATATTTCTATGGAAAAATAGAACGTCTTGTAGACGTCTTTGTTAAGGATTTTCAGACCAATCTATGCTTGTTCAAGGATCCTTTCATC
+
IIIIIIIIHIIIHHHIIHHHIIHHIIIIIHIIHEHIIIIIIIHHIIIIGHHHDGHIHIIIIDHHHHFHIHHHHIIHEEHHHFIHIHIIIIIIIEHFHEHHIGEEHHHHIIHIIIHHHHHHFHHEEHIIHEGHHHJJJJJJJJJJJJJJJJJJJJJJJJJJJJJJJJJJJJJJJJJJJJJJJJJJJJJJJJJJJJJJJJJJJIIHHHHGHHHHFIHHFIHIIIIIIHHIIHIHFEHIHIHIIFHGIIIIIHIIIIIGHIIIIIIHIIIIHIIIIIIIHIIHHHEGIIHIIHHHIIHIHHIIIGIIIIGIHIHIIHIHIHIIHHEHIIIHHIIHHHGHGI
@HWI-D00477:958:H2H7GBCX3:1:2105:4336:24011 1:N:0:CCTAGGTCCTAGGT
AAACTCTTCGCAATTGGGTAAAAGATGCCTCTTCTTTGCATTTATTACGATTCTTTCTTCGCGAGTATTGTAATTGGAATATTCTTATTACTCCAAAGAAAGCCAGTTCTTCTTTTTCAAAAAGGAATCAAAGATTATTCTTCTTCTTATATAATTCTCATGTATGTGAATACGAATCTATTTTCGTCTTTCTACGTAACCAATCTTCTCATTTACGATCAACATCTTCTGGAGCTCTTCTTGAACGAATATATTTCTATGGAAAAATAGAACGTCTTGTAGACGTCTTTGTTAAGGATTTTCAGACCAATCTATGCTTGTTCAAGGATCCTTTCATG
+
GH1111<11<<D/<C1C?<DGFEFH?GH?C<F1<DGE1<1DGHHI?F@11CHCEGFHHECHGDHHC1<@<<D?GEH1<111111<1<F1D<1G@GHH@@G0<<C@0C<0CGF<CHGF/<D??<E<F@G//D?//CJJJJHFJJJJJJJGJHJJJJJJJJHJBHIJJJHJJJIJJJ:FJJJJJJJCGJJJJJJJIBJJJ?EHHE0HFC<1@EF1HGEG<C1D<1@?GHFE?EHFF<CEF@1H@CCHHH@EIHIHIHCCHHHHIHCHECGHHCCHHG<HIHIHEG<FGFC1HHH?HHHGD?HE??FCD?FGEFFF1HC1F1@C<<1HHFF1@@C1C?HF?
@HWI-D00477:958:H2H7GBCX3:1:2105:14451:69838 1:N:0:CCTAGGTCCTAGGT
AAACTCTTCGCAATTGGGTAAAAGATGCCTCTTCTTTGCATTTATTACGATTCTTTCTTCGCGAGTATTGTAATTGGAATAGTCTTATTACTCCAAAGAAAGCCAGTTCTTCTTTTTCAAAAAGGAATCAAAGATTATTCTTCTTCTTATATAATTCTCATGTATGTGAATACGAATCTATTTTCGTCTTTCTACGTAACCAATCTTCTCATTTACGATCAACATCTTCTGGAGCTCTTCTTGAACGAATATATTTCTATGGAAAAATAGAACGTCTTGTAGACGTCTTTGTTAAGGATTTTCAGACCAATCTATGCTTGTTCAAGGATCCTTTCATG
+
IIIIIIIIIIIIIIIIHIIIIIIIIIIIIIIIIIIIIIIIIIIIIIIIIIIIHHIIIIIIIIIHIIIIIIIIIIIIIIIIIIIIIIIIIIIIIIIIHIIIIIIIIIIIIIIIIIIIIIIIIIIIIIIIIIIIIIJJJJJJJJJJJJJJJJJJJJJJJJJJJJJJJJJJJJJJJJJJJJJJJJJJJJJJJJJJJJJJJJJJJIIHIHGHFHIHIIIEIIGIIIIHHIIIIIIHIGIHIIIIIIIHHHIIIIIIIIGIIIIIHGIIIIIHIIIIIIIIIIIIHHHIIIIIIIIIIIIIIIIIIIIIHIIIIIIIIIIIIHIIIIIIIIIIHIIIIIIIII
@HWI-D00477:958:H2H7GBCX3:1:2105:5710:70450 1:N:0:CCTAGGTCCTAGGT
AAACTCTTCGCAATTGGGTAAAAGATGCCTCTTCTTTGCATTTATTACGATTCTTTCTTCGCGAGTATTGTAATTGGAATAGTCTTATTACTCCAAAGAAAGCCAGCTATTCTTTTTCAAAAAGAAATCAAAGATTATCCTTCTTCCTATATAATTTTCATGTATGTGAATACGAATCCATCTTCGTCTTTCTC
+
JJJJJJJJJJJJJJJJJJJJJJJJJJJJJJJJJJJJJJJJJJJJJJJJJJJJJJJJJJJJJJJJJJJJJJJJJJJJJJJJJJJJJJJJJJJJJJJJJJJJJJJJJJJJJJJJJJJJJJJJJJJJJJJJJJJJJJJJJJJJJJJJJJJJJJJJJJJJJJJJJJJJJJJJJJJJJJJJJJJJJJJJJJJJJJJJJJ
@HWI-D00477:958:H2H7GBCX3:1:2105:11585:72224 1:N:0:CCTAGGTCCTAGGT
AAACTCTTCGCTATTGGGTAAAAGATGCCTCTTCTTTGCATTTATTACGATTCTTTCTCAACGAGTATTGTAATTGGAATAGTCTTATTACTCCAAAGAAAGCCAGTTCCTCTTTTTCAAAAAGAAATCAAAGATTATTCTTATTCTTATATAATTCTCATGTATATGAATACGAATCCATTTTCGTCTTTCTACGTAATCAATCTTCTCATTTAAGATCAACATCTTCTGGAGTTTTTCTTGAACGAATCTATTTCTATGGAAAAATAGAACGTCTTGTGAACGTCTTTGTTAAGGTTAAGGATTTTCAGGAGAACCTATGGTTGGTCAAGGACCCTTGCATG
+
HIIIHIIIIIIEHHHIIIIIGHIHIIIIIHHHHHHIHIHIHHHIHHHIIIIIIHHIIHIHHIIIHHFHIIIIIIIIGHHIIIHHHIIIIIIIIEHIHIIII@CHHHIIIIIIIIEHEFHEHHIHEHIHIIIHHHHIIIIIIJJJJJJJJJJJJJJJJJJJJJJJJJJJJJJJJJJJJJJJJJJJJJJJJJJJJJJJJJJJJJIIIIIIIIHFHIIIIIIIIIHGHIIIIIIIIHIIIIIHGHIHIIIHHHHIIHIIIIIHGIIIIIIIIIIIHIIIIIIIIIIIIIHIHGIIIIIIHIIIIIIIIIIIIIIIIIIIGIIIIIIIIIIIHIHIIIIIIIIHIIII
@HWI-D00477:958:H2H7GBCX3:1:2105:14678:73776 1:N:0:CCTAGGTCCTAGGT
AAACTCTTCGCAATTGGGTAAAAGATGCCTCTTCTTTGCATTTATTACGATTCTTTCTTCGCGAGTATTGTAATTGGAATAGTCTTATTACTCCAAAGAAAGCCAGTTCTTCTTTTTCAAAAAGGAATCAAAGATTATTCTTCTTCTTATATAATTCTCATGTATGTGAATACGAATCTATTTTCGTCTTTCTACGTAACCAATCTTCTCATTTACGATCAACATCTTCTGGAGCTCTTCTTGAACGAATATATTTCTATGGAAAAATAGAACGTCTTGTAGACGTCTTTGTTAAGGATTTTCAGACCAATCTATGCTTGTTCAAGGATCCTTTCATG
+
IIIIIIIIIIIIIIIIIIIIIIIIIIIIIIIIIIIIIIIIIIIIIIIIIIIIHHIIIIIIIIIHIIIHIHIIIIIIIIIIIIIIIIIIIIIIIIHIIIIIIIIIIIIIIIIIIIIIIIIIIIIIIIIIIIIIIIJJJJJJJJJJJJJJJJJJJJJJJJJJJJJJJJJJJJJJJJJJJJJJJJJJJJJJJJJJJJJJJJJJJIIIIIIIIIIIIIIIIIIIIIIIIIIIIIIIIIIIIIIIIIIIIIIIIIIIIIIIIIIIIIIIIIIIIIIIIIIIIIIIHHGIIIIIIIIIIIIIIIIIIIIIIIIIIIIIIIIIIIIIIIIIIIIIIIIIIIIIII
@HWI-D00477:958:H2H7GBCX3:1:2105:6967:74202 1:N:0:CCTAGGTCCTAGGT
AAACTCTTCGCAATTGGGTAAAAGATGCCTCTTCTTTGCATTTATTACGATTCTTTCTTCGCGAGTATTGTAATTGGAATAGTCTTATTACTCCAAAGAAAGCCAGTTCTTCTTTTTCAAAAAGGAATCAAAGATTATTCTTCTTCTTATATAATTCTCATGTATGTGAATACGAATCTATTTTCGTCTTTCTACGTAACCAATCTTCTCATTTACGATCAACATCTTCTGGAGCTCTTCTTGAACGAATATATTTCTATGGAAAAAAAATAAAACATCTTGTCGAAGTCTTTGCTAATGATTTTCCGGGCACCCTATGTTTCCCGAAGGATCCTTTCATT
+
IIIIIIIIIIIIIIIIIIIIIIIIIIIIIIIIIIIIIIIIIIIIIIIIIIIIHHIIIIIIIIIIIIIIIIIIIIIIHDDHHHHIIIIIIIIIIIIIIIHIIIIGIHIIIIIIIIIIIIIIHIIIIIIIIIIIIIIIIJJJJJJJJJJJJJJJJJJJJJJJJJJJJJJJJJJJJJJJJJJJJJJJJJJJJJJJJJJJJJJJJIIIIIIIIIIHIIIIIIIIIIIIIIIIIIIIHHIIIIIIIIIIHHHIIIIIIIIIIIIIIIIIIIIIIIHIIIIHIIIIIIIHHGIIIIIIHIIIIIHGIIIIIIIIIIIIIIIIIIHIIIIIIIIIIIIIIIIIIIIII
@HWI-D00477:958:H2H7GBCX3:1:2105:10146:75952 1:N:0:CCTAGGTCCTAGGT
AAACTCTTCGCTATTGGGTGAAAGATCCCTCTTCTTTACATTTATTACGACTCTTTCTTCACGAGTATTCTAATTGGAATAGTCTTATTACTCCAAAAAAAATTATTTTTTCAAAAAGAAGAACTGGCTTTCTTTGGAGTAATAAGACTATTCCAATTACAATACTCGTGAAGAAAGAATCGTAATAAATGCAAGGAAGAGGCATCTTTTACCCAATAG
+
JJJJJJJJJJJJJJJJJJJJJJJJJJJJJJJJJJJJJJJJJJJJJJJJJJJJJJJJJJJJJJJJJJJJJJJJJJJJJJJJJJJJJJJJJJJJJJJJJJJJJJJJJJJJJJJJJJJJJJJJJJJJJJJJJJJJJJJJJJJJJJJJJJJJJJJJJJJJJJJJJJJJJJJJJJJJJJJJJJJJJJJJJJJJJJJJJJJJJJJJJIIIIIIIIIIIIIDDDDD
@HWI-D00477:958:H2H7GBCX3:1:2105:1858:84445 1:N:0:CCTAGGTCCTAGGT
AAACTCTTCGCAATTGGGTAAAAGATGCCTCTTCTTTGCATTTATTACGATTCTTTCTTCGCGAGTATTGTAATTGGAATAGTCTTATTACTCCAAAGAAAGCCAGTTCTTCTTTTTCAAAAAGGAATCAAAGATTATTCTTCTTCTTATATAATTCTCATGTATGTGAATACGAATCTATTTTCGTCTTTCTACGTAACCAATCTTCTCATTTACGATCAACATCTTCTGGAGCTCTTCTTGAACGAATATATTTCTATGGAAAAATAGAGCGTCTTGTAGACGTCTTTGTTAAGGATTTTCAGACCAATCTATGCTTGTTCAAGGATCCTTTTATG
+
IIIIIIIIIIIIIIIIIIIIIIIIIIIIIIIIIIIIIIIIIIIIIIIIIIIIHHIIIIIIIIIIIIIIIIIIIIIIIIIIIIIIIIIIIIIIIIIIHIIIIIIIIIIIIIIIIIIIIIIHIIHIIIIHIHIIIIIJJJJJJJJJJJJJJJJJJJJJJJJJJJJJJJJJJJJJJJJJJJJJJJJJJJJJJJJJJJJJJJJJJIIIIIIIIIIIIIIIIIIIIIIIIIIIIIIIIIIIIIIIIIIIIIIIIIIIIIIIIIIIIIIIIIIIIIIIIIIIIIIIHIHGIIIIIIIIIIIIIIIIIHIIIIIIIIIIIIIIIIIIIIIIIIIIIIIIIIIIII
@HWI-D00477:958:H2H7GBCX3:1:2106:20885:17469 1:N:0:CCTAGGTCCTAGGT
AAACTCTTCGCAATTGGGTAAAAGATGCCTCTTCTTTGCATTTATTACGATTCTTTCTTCGCGAGTATTGTAATTGGAATAGTCTTATTACTCCAAAGAAGGCCAGTTCTTCTTTTTCAAAAAGGAATCAAAGATTATTCTTCTTCTTATATAATTCTCATGTATGTGAATACGAATCTATTTTCGTCTTTCTACGTAACCAATCTTCTCATTTACGATCAACATCTTCTGGAGCTCTTCTTGAACGAATATATTTCTATGGAAAAATAGAACGTCTTGTAGACGTCTTTGTTAAGGATTTTCAGACCAATCTATGCTTGTTCAAGGATCCTTTCATC
+
IHHHHHHHIIIHHIIIIIIIIIIIGIIHIIIIIIIIIIHHHIHIIIIIIHIIDHIIIIIIIIIIIIIIIIIIIIIIIIIIIIIIIIIIIIIIIHHHHHCHHHIIIIIIIHIIIIIIIHIGFHHIHIHIIIIIGIJJJJJJJJJJJJJJJJJJJJJJJJJJJJJJJJJJJJJJJJJJJJJJJJJJJJJJJ:JJJJJJJI7HJIHHIIIHIIIIIGHIIIIIIIIIIIIIIHHCHGIHIHH?HHHIHHHHIIHIIHHGHIHIHHEHHHHHHHEHHEGIHHHHHECCIGIIEHIIIIHIIIHHIIIIHHIHEHFIHCHIHHGIIIIIIIIIIIIIHHHHEH
@HWI-D00477:958:H2H7GBCX3:1:2106:12879:27003 1:N:0:CCTAGGTCCTAGGT
AAACTCTTCGCAATTGGGTAAAAGATGCCTCTTCTTTGCATTTATTACGATTCTTTCTTCGCGAGTATTGTAATTGGAATAGTCTTATTACTCCAAAGAAAGCCAGTTCTTCTTTTTCAAAAAGGAATCAAAGATTATTCTTCTTCTTATATAATTCTCATGTATGTGAATACGAATCTATTTTCGTCTTTCTACGTAACCAATCTTCTCATTTACGATCAACATCTTCTGGAGCTCTTCTTGAACGAATATATTTCTATGGAAAAATAGAACGTCTTGTAGACGTCTTTGTTAAGGATTTTCAGACCAATCTATGCTTGTTC
+
IIIIIIIIIIIHIIIHIIIIIIIIIIIIIIIIIIIIIIIIIIIIIIIIIIIIHHIIIIIIIIIIIIIIIIIIIJJJJJJJJJJJJJJJJJJJJJJJJJJJJJJJJJJJJJJJJJJJJJJJJJJJJJJJJJJJJJJJJJJJJJJJJJJJJJJJJJJJJJJJJJJJJJJJJJJJJJJJJJJJJJJJJJJJJJJJJJJJJJJJJIIIIIIIIIIIIIIIIIIIHGIIHIIIIIIIIIIIIIIIIHIHHIHHIIIIIIIIIIIIIIIIIIIIIIIIIIIIIIIIIIIIIIIIIIIIIIIIIHHHEIIHHHIHHFDGCIIIIIDDDDB
@HWI-D00477:958:H2H7GBCX3:1:2106:11727:36240 1:N:0:CCTAGGTCCTAGGT
AAACTCTTCGCAATTGGGTAAAAGATGCCTCTTCTTTGCATTTATTACGATTCTTTCTTCGTGAGTATTGTAATTGGAATAGTCTTATTATTACAAATAAATCTATTTCCATTTTTTCAAAAAGTAATCCGAGATTCTTTTTATTCCTATATAATTCTTATATAGGAACAAGAATAGTCTTTGATTTCTTTTTGAAAAAGAGGAACTGGATTTCTTTGGAGTAATAAGATTATTCC
+
JJJJJJJJJJJJJJJJJJJJJJJJJJJJJJJJJJJJJJJJJJJJJJJJJJJJJJJJJJJJJJJJJJJJJJJJJJJJJJJJJJJJJJJJJJJJJJJJJJJJJJJJJJJJJJJJJJJJJJJJJJJJJJJJJJJJJJJJJJJJJJJJJJJJJJJJJJJJJJJJJJJJJJJJJJJJJJJJJJJJJJJJJJJJJJJJJJJJJJJJJIIIIIIIIIIIIIIIIIIIIIIIIIIIIIIDDDDD
@HWI-D00477:958:H2H7GBCX3:1:2106:9839:57949 1:N:0:CCTAGGTCCTAGGT
AAACTCTTCGCAATTGGGTAAAAGATGCCTCTTCTTTGCATTTATTACGATTCTTTCTTCGCGAGTATTGTAATTGGAATAGTCTTATTACTCCAAAGAAAGCCAGTTCTTCTTTTTCAAAAAGGAATCAAAGATTATTCTTCTTCTTATATAATTCTCATGTATGTGAATACGAATCTATTTTCGTCTTTCTACGTAACCAATCTTCTCATTTACGATCAACATCTTCTGGAGCTCTTCTTGAACGAATATATTTCTATGGAAAAATAGAACGTCTTGTAGACGTCTTTGTTAAGGATTTTCAGACCAATCTATGCTTGTTCAAGGATCCTTTCATG
+
GCFHCCGCH?GH/@CE<1DGICCFG11CDG1<CCF11CF1G?CGCGCHHE?CDGCGF<<1<EC??CH1FGHFECFG@E@DHC1<<DHIHECC1<@GE@<FFEFCCGHHHHHEGHEHEFHIIIIIDEEH@EF@FHHJJJJJJJJJJJJJJJEJJJJJIJJJJJJJJJJJJJJJJJJJJJJJJJJJEJJ@JJHBJJJJJJJ2J0HCF00<0?HHG@HEHHGCCD1H@C?GCCCC1111HF1F11<D1?IHGCC?C1HIIIHIIHG?EEIHHD1<011D?CF@CD1CF<1<1@C1F?CD<@HE@<11<111HD1111<C1CD11F1HEHCHF1CC<11F1C
@HWI-D00477:958:H2H7GBCX3:1:2106:2266:58409 1:N:0:CCTAGGTCCTAGGT
AAACTCTTCGCAATTGGGTAAAAGATGCCTCTTCTTTGCATTTATTACGATTCTTTCTTCGCGAGTATTGTAATTGGAATAGTCTTATTACTCCAAAGAAAGCCAGTTCTTCTTTTTCAAAAAGGAATCAAAGATTATTCTTCTTCTTATATAATTCTCATGTATGTGAATACGAATCTATTTTCGTCTTTCTACGTAACCAATCTTCTCATTTACGATCAACATCTCTGGAGCTCTTCTTGAACGAATATATTTCTATGGAAAAATAGAACGTCTTGTAGACGTCTTTGTTAAGGATTTTCAGACCAGTCTATGGTTGCTCAAAGATCCTTTCATGCATTATGTTAGATATC
+
IIIIIIIIIIIIIIIIIIIIIIIIIIIIIIIIIIIIIIIIIIIIIIIIIIIIHIIIIIIIIIIIIIIIIIIIIIIIIIIIIIIIIIIIIIIIIIIIIIIIIIIJJJJJJJJJJJJJJJJJJJJJJJJJJJJJJJJJJJJJJJJJJJJJJJJJJJJJJJJJJJJJJJJJJJJJJJJJJJJJJJJJJJJJJJJJJJJJJJJJJIIIIIHIHIIIIIIIIIIIIIIIIIIIIIIIIIIIIIIIIIIIIIIHIIHFIIIIIIIIIIIIIIIIIIIIIIGIIIIIIIIIIIIIIIIIIIIIIIIIIIIIIIIIIIIIIIIIIHIIIIIIIIIIIIIIIIIHGCIIIIIIIIIIDDDDD
@HWI-D00477:958:H2H7GBCX3:1:2106:15193:61155 1:N:0:CCTAGGTCCTAGGT
AAGCCCTTCGCTACTGGGTAAAAGATGCTTCTTCTTTGCATTTATTACGGTTCTCTCTCTACCAGTATTGTAATTTGAAGAGATTTATTACTCCAAAGAAATCTATCTCAATTTTTAATCCAAGATTATTCTTGTTCCTATATAATTCTCATGCATATGAATACGAATCCATTTTCCTTTTTCTCCGTAATCAATCTTCTCATTTACGATCAACATCTTCTGGAGTCTTTCTTGAACGAATTTATTTCTATGGAAAAATGGAGTATCTTGTAGAAGTCTTTTATAATGATTTTCAGAACAACCTGTGGTTGTTCAAAGACCCTTTCATA
+
IIIIIIIIIIIIIIIIIIIIIIIIIIIIIIIIIIIIIIIIIIIIIIIIIIIIHHIIIIIIIIIIIIIIIIIIIIIIIIIIIIIIIIIIIIIIIIIIIIIIIIIIIIIIIIIIIIIIIIIHHIIIGIJJJJJJJJJJJJJJJJJJJJJJJJJJJJJJJJJJJJJJJJJJJJJJJJJJJJJJJJJJJJJJJJJJJJJJJJJJJIIIIIIIIIIIIIIIIHIIIIIIIIIIIIIIIIIIIIIIIIIIIIHIIIIIIIIIIIIIIIIIIIIIIIIIIHHIIIIIIIIIIIIIIIIIIIIIIIIIIIIIIIIIIIIIIIIIIIIIIIIIIIIII
@HWI-D00477:958:H2H7GBCX3:1:2106:17996:65059 1:N:0:CCTAGGTCCTAGGT
AAACTCTTCGCAATTGGGTAAAAGATGCCTCTTCTTTGCATTTATTACGATTCTTTCTTCGCGAGTATTGTAATTGGAATAGTCTTATTACTCCAAAGAAAGCCAGTTCTTCTTTTTCAAAAAGGAATCAAAGATTATTCTTCTTCTTATATAATTCTCATGTATGTGAATACGAATCTATTTTCGTCTTTCTACGTAACCAATCTTCTCATTTACGATCAACATCTTCTGGAGCTCTTCTTGAACGAATATATTTCTATGGAAAAATAGAACGTCTTGTAGACGTCTTTGTTAAGGATTTTCAGACCAATCTATGCTTGTTCAAGGATCCTTTCATG
+
IIIIIIIIIIIIIIIIIIIIIIIIIIIIIIIIIIIIIIIIIIIIIIIIIIIIHIIIIIIIIIIIIIIIIIIIIIIIIIIIIIIIIIIIIIIIIIIIIIIIIIIIIIIIIIIIIIIIIIIIIIIIIHIIIIIIIIIJJJJJJJJJJJJJJJJJJJJJJJJJJJJJJJJJJJJJJJJJJJJJJJJJJJJJJJJJJJJJJJJJJIIIIIHIIIIIIIIIIIIIIIIIIIIIIIIIIIIIIIIIIIIIHHIIIIIIIIIIIIIIIIIIIIIIIIIIIIIIIIIIIIHGIIIIIIIIIIIIIIIIIIIIIIIIIIIIIIIIIIHIIIIIIIIIIIIIIIIIII
@HWI-D00477:958:H2H7GBCX3:1:2106:9369:81737 1:N:0:CCTAGGTCCTAGGT
AAACTCTTCGCAATTGGGTAAAAGATGCCTCTTCTTTGCATTTATTACGATTCTTTCTTCGCGAGTATTGTAATTGGAATAGTCTTATTACTCCAAAGAAAGCCAGTTCTTCTTTTTCAAAAAGGAATCAAAGATTATTCTTCTTCTTATATAATTCTCATGTATGTGAATACGAATCTATTTTCGTCTTTCTACGTAACCAATCTTCTCATTTACGATCAACATCTTCTGGAGCTCTTCTTGAACGAATATATTTCTATAGAAAAATAGAACGTCTTGTAGACGTCTTTGTTAAGGATTTTCAGACCAATCTATGCTTGTTCAAGGATCCTTTCATG
+
IIIHIIIIIIIIIIIIIIIIIIIIIIIHIIIIIIIIIIIIIIIIIIIIHIIIHHIIIIIIIIIIIIIIIIIIIIIHIIIIIIIIIIIIIIIIIIIIGIIIIIIIIIIIIIIIIIIIIIIHIIIIIIIIIIIJJJJJJJJJJJJJJJJJJJJJJJJJJJJJJJJJJJJJJJJJJJJJJJJJJJJJJJJJJJJJJJJJJJJJJHHGHE?HHHHHHHHIHF@IHIHIHHIHHHHEEHHGIIIIIHHGCCEGHGIIIHIIIIHHGHHHIHIHHHHHIIIHIHG<HHIHIIIIIIHIHIIIIIHHHGIIHHHEGHFGHIHHHHHHHHHFEIIIIHIHGHIHII
@HWI-D00477:958:H2H7GBCX3:1:2106:14583:82020 1:N:0:CCTAGGTCCTAGGT
AAACTCTTCGCAATTGGGTAAAAGATGCCTCTTCTTTGCATTTATTACGATTCTTTCTTCGCGAGTATTGTAATTGGAATAGTCTTATTACTCCAAAGAAAGCCAGTTCTTCTTTTTCAAAAAGGAATCAAAGATTATTCTTCTTCTTATATAATTCTCATGTATGTGAATACGAATCTATTTTCGTCTTTCTACGTAACCAATCTTCTCATTTATGATCAACATCTTCTGGAGCTCTTCTTGAACGAATATATTTCTATGGAAAAATAGAACGTCTTGTAGACGTCTTTGTTAAGGATTTTCCGGCCTCCATCTTATGGTTCTTCAAGGATCCTTTTATG
+
IIIIIIIIIIIIIIIIIIIIIIIIIIIIIIIIIIIIIIIIIIIIIIIIIIIIHHIIIIIIIIIHIIIIIIIIIIIHIHIIIIIIIIIIIIIIIIIIIIIIIIIIEHIIIIIIIIIIIIHIIIIIIIIIIIIIIIIIIIJJJJJJJJJJJJJJJJJJJJJJJJJJJJJJJJJJJJJJJJJJJJJJJJJJJJJJJJJJJJJJJIHIGIH?IHIIIIHHEIIIIIIGIIIHIIIHEHFHCIIHHIIHHHCHGIIHIIHHHHIHG1IIIIIIIIHCEHIHIHIIIHHEIHHIIIHIHHHIHHIIHIIIIHIHIGIIIIIIIHIIIHGIHIIHHHHGIIIIIIIHI
@HWI-D00477:958:H2H7GBCX3:1:2106:21146:96764 1:N:0:CCTAGGTCCTAGGT
AAACTCTTCGCAATTGGGTAAAGGATGCCTCTTCTTTGCATTTATTACGATTCTTTCTTCGCGAGTATTGTAATTGGAATAGTCTTATTACTCCAAAGAAAGCCAGTTCTTCTTTTTCAAAAAGGAATCAAAGATTATTCTTCTTCTTATATAATTCTCATGTATGTGAATACGAATCTATTTTCGTCTTTCTACGTAACCAATCTTCTCATTTACGATCAACATCTTCTGGAGCTCTTCTTGAACGAATATATTTCTATGGAAAAATAGAACGTCTTGTAGACGTCTTTGTTAAGGATTTTCAGACCAATCTATGCTTGTTCAAGGATCCTTTCATG
+
IHIHIIIHHIIIIIIIIHIIIEHEEHHHHHHIIIIIIIIIIIHEHHIHHEHIGHIIIIIHII?HHIIIIIIEHEHH?GHIIIIHIIHGFEHIHIIHCHHIIIIIHIIIIIHEGHIIHGHEHIHIIEHHCHFHIIHJJJJJJJJJJJJJJJJJJJJJJJJJJJJJJJJJDJJJJJFJJJJGJJJJ@JJJJJJJJJJJJBE?IIGIIIIIHD0CHHHIHFGIHFF1HIIIHFCCHHHHFHHIHHHFFCHGCHCHEHGIIIHEFHEIHHIIIHHGHIIHIIHHEHDDFGHIHHEFCFHEHEGHHFHG?HFHIIIIHEHGIIHFGGHHHHGHEHIIIHFGEC
@HWI-D00477:958:H2H7GBCX3:1:2107:8651:3495 1:N:0:CCTAGGTCCTAGGT
AAACTCTTCGCAATTGGGTAAAAGATGCCTCTTCTTTGCATTTATTACGATTCTTTCTTCGCGAGTATTGTAATTGGAATAGTCTTATTACTCCAAAGAAAGCCAGTTCTTCTTTTTCAAAAAGGAATCAAAGATTATTCTTCTTCTTATATAATTCTCATGTATGTGAATACGAATCAATTTTCGTCTTTCTACGTAACCAATCTTCTCATTTACGATCAACATCTTCTGGAGCTCTTCTTGAACGAATATATTTCTATGGAAAAATAGAACGTCTTGTAGACGTCTTTGTTAAGGATTTTCAGACCAGTCTATGCTTGTTCAAGGATCCTTTCATA
+
IIIIIIIIIIIIIIIIIIIIIIIIIIIIIIIIIIIIIIIIIIIIIIIIIIIIHIIIIIIIIIIIIIIIIIIIIIIIIIIIIIIIIIIIIIIIIIIIIIIIIIIIIIIIIIIIIIIIIIIHIIIIIIIIIIIIIIIJJJJJJJJJJJJJJJJJJJJJJJJJJJJJJJJJJJJJJJJJJJJJJJJJJJJJJJJJJJJJJJJJJIIIIIIIIIIIIIIIIIIIIIIIIIIIIIIIIIIIIIIIIIIIIIHIIIIIIIIIIIIIIIIIIIIIIIIIIIIIIIIIHHHEIIIIIIIIIIIIIIIIIIIIIIIIIIIIIIIGIIIIIIIIIIHD1IIIIIIHII
@HWI-D00477:958:H2H7GBCX3:1:2107:16365:13975 1:N:0:CCTAGGTCCTAGGT
AAACTCTTCGCAATTGGGTAAAAGATGCCTCTTCTTTGCATTTATTACGATTCTTTCTTCGCGAGTATTGTAATTGGAATAGTCTTATTACTCCAAAGAAAGCCAGTTCTTCTTTTTCAAAAAGGAATCAAAGATTATTCTTCTTCTTATATAATTCTCATGTATGTGAATACGAATCTATTTTCGTCTTTCTACGTAACCAATCTTCTCATTTACGATCAACATCTTCTGGAGCTCTTCTTGAACGAATATATTTCTATGGAAAAATGGAAGATCTTGTCGAAGTCTTTGTTAATGATTTTCAGGGCATCCTATGCTTCCTCAAGGATCCTTTCATT
+
IIIIIIIIIIIIIIIIIIIIIIIIIIIIIIIIIIIIIIIIIIIIIIIIIIIIGHIIIIIIIIIIIIIIIIIIIIIIHIIIIIIIIIIIIIIIIIIIIIIIIIIIIIIIIIIIIIIIIIIIIIIHIIIIIIIIIIJJJJJJJJJJJJJJJJJJJJJJJJJJJJJJJJJJJJJJJJJJJJJJJJJJJJJJJJJJJJJJJJJJJIIIIHHHHIIIIIIIIIHIIIIIHHIIIIIIIIIIIIIIIIIHHIIIIIIIIIIHIIIIIIIIIIIIIIIIIIIIIIIIIIHIIIIIIIIIIIIIIIIIIHIIIIIIIIHIIHIIIIIIIIIIIIIIIIIIIIIIII
@HWI-D00477:958:H2H7GBCX3:1:2107:9645:30065 1:N:0:CCTAGGTCCTAGGT
AAACTCTTCGCAATTGGGTAAAAGATGCCTCTTCTTTGCATTTATTACGATTCTTTCTTCGCGAGTATTGTAATTGGAATAGTCTTATTACTCCAAAGAAAGCCAGTTCTTCTTTTTCAAAAAGGAATCAAAGATTATTCTTCTTCTTATATAATTCTCATGTATGTGAATACGAATCTATTTTCGTCTTTCTACGTAACCAATCTTCTCATTTACGATCAACATCTTCTGGAGCTCTTCTTGAACGAATATATTTCTATGGAAAAATAGAACGTCTTGTAGACGTCTTTGTTAAGGATTTTCAGACCAATCTATGCTTGTTCAAGGATCCTTTCATG
+
IIIIIIIIIIIHIIIHHIIIIIIIGIIIIHIIIIIIIIIHHIIIIIIIIIIIHHIIIIIIIIIIIIIHHHIHIIIIIIIIIIIIIIIIIIIIHIIHIIHIHIHIIIIIIIIIIIIIIIIHIIHIHIGIGIIIIIHJJJJJJJJJJJJJJJJJJJJJJJJJJJJJJJJJJJJJJJJJJJJJJJJJJJJJJJJJJJJJJJJJJIIIHGIIIIHHIIIIIIHHHHHHGIHHHIHIIHIIIIIHIIHEEIIIIIIIHHIIIIHHGIIIIIIIIIIIIIIIIIIIIHHHIGEIIIIHIIIHHFHIGHIHHHGIIHHIIIIIHIIIHGIIIHIIHHIHIIIIIH
@HWI-D00477:958:H2H7GBCX3:1:2107:7504:41184 1:N:0:CCTAGGTCCTAGGT
AAACTCTTCGCAATTGGGTAAAAGATGCCTCTTCTTTGCATTTATTACGATTCTTTCTTCGCGAGTATTGTAATTGGAATAGTCTTATTACTCCAAAGAAAGCCAGTTCTTCTTTTTCAAAAAGGAATCAAAGATTATTCTTCTTCTTATATAATTCTCATGTATGTGAATACGAGTCCGTTTTCTTTTTTCTTTGTAAGCAATCCTTTCATTTCCGATTAACATTTTATCAGGTCTTTCTTGAGCGAATATATTTCTATGGAAAAATAGAACATTTTGTAGAAGTCTTTACTAAGGATTGGGGGGACAGCCTATGCTTGCTCAAGGATCCTTTCATA
+
IIIIIIIIIIIIIIIIIIIIIIIIIIIIIIIIIIIIIIIIIIIIIIIIIIIIHHIIIIIIIIIIIIIIIIIIIIIIIIIIIIIIIIIIIIIIIIIIIIIIIIIIIIIIIIIIIIIIIIIIIIIIIIIIIIIIIIIJJJJJJJJJJJJJJJJJJJJJJJJJJJJJJJJJJJJJJJJJJJJJJJJJJJJJJJJJJJJJJJJJJIIIIIIIHIIIIIHIIIIIIIIIIIIIIIIIIIIIIIIIIIIIHIHIIIIIIIIIIIIIIIIIIIIIIIIIIIIIIIIIIIHHIIIIIIIIIIIIIIIIIIIIIIIIIIIIIIIIIIIIIIIIIIIIIIIIIIIIII
@HWI-D00477:958:H2H7GBCX3:1:2107:1767:55880 1:N:0:CCTAGGTCCTAGGT
AAACTCTTCGCAATTGGGTAAAAGATGCCTCTTCTTTGCATTTATTACGATTCTTTCTTCGCGAGTATTGTAATTGGAATAGTCTTATTACTCCAAAGAAAGCCAGTTCTTCTTTTTCAAAAAGGAATCAAAGATTATTCTTCTTCTTATATAATTCTCATGTATGTGAATACGAATCTATTTTCGTCTTTCTACGTAACCAATCTTCTCATTTACGATCAACATCTTCTGGAGCTCTTCTTGAACGAATATATTTCTATGGAAAAATAGAACGTCTTGTAGACGTCTTTGTTAAGGATTTTCAGACCAATCTATGCTTGTTCAAGGATCCTTTCATG
+
IIIIIIIIIIIIIIIIIIIIIIIIIIIIIIIIIIIIIIIIIIIIIIIIIIIIHHIIIIIIIIIIIIIIIIIIIIIIIIIIIIIIIIIIIIIIIIIIIIIIIIIIIIIIIIIIIIIIIIIIIIIIIIIIIIIIIIIJJJJJJJJJJJJJJJJJJJJJJJJJJJJJJJJJJJJJJJJJJJJJJJJJJJJJJJJJJJJJJJJJJIIGIIIIIIIIIIIIIIIIIIIIIIIIIIIIIIIIIIIIIIIIIIIIIIIIIIIIIIIIIIIIIIIHIIIIIIIIIIIIIIIHIIIIIIIIIIIIIIIIIIIIIIIIIIIIIIIIIIIIIIIIIIHIIIIIIIIIII
@HWI-D00477:958:H2H7GBCX3:1:2107:5773:60865 1:N:0:CCTAGGTCCTAGGT
AAACTCTTCGCAATTGGGTAAAAGATGCCTCTTCTTTGCATTTATTACGATTCTTTCTTCGCGAGTATTGTAATTGGAATAGTCTTATTACTCCAAAGAAAGCCAGTTCTTCTTTTTCAAAAAGGAATCAAAGATTATTCTTGTTCTTATATAACTCTCATGTATGTGAATACGAATCTATTTTCGTCTTTCTACGTAACCAATCTTCTCATTTACGATCAGCATCTTCTGGAGCTCTTCTTGAACGAATATATTTCTATGGAAAAATAGAACGTCTTGTAGACGTCTTTGTTAAGGATTTTCAGACCGATCTATGCTTGTTCAAAGACCCTTTCATA
+
IIIIIIIIIIIIIIIIIIIIIIIIIIIIIIIIIIIIIIIIIIIIIIIIIIIIIHIIIIIIIIIIIIIIIIIIIIIIIIIIIHIIIIIIIIIIHIIIIIGIIIHIIIIIIIJJJJJJJJJJJJJJJJJJJJJJJJJJJJJJJJJJJJJJJJJJJJJJJJJJJJJJJJJJJJJJJJJJJJJJJJJJJJJJJJJJJJJJJJJJJIIIIIHIIIIIIIIIIIIIIIIIIIIIIIIIIIIIIIIIIIIIIIIIIIIIIIIIIHDIIIIIIHIHIIIIIIIIIIIIIHIIIIIIIIIIIIIIIIIIIIIIIIIIIIIIIIIIIIIIIIIIIIIIIIIIIIIHGC
@HWI-D00477:958:H2H7GBCX3:1:2107:15672:64558 1:N:0:CCTAGGTCCTAGGT
AAACTCTTCGCAATTGGGTAAAAGATGCCTCTTCTTTGCATTTATTACGATTCTTTCTTCGCAAGTATTGTAATTGGAATAGTCTTATTACTCCAAAGAAAGCCAGTTCTTCTTTTTCAAAAAGGAATCAAAGATTACTCTTCTTCTTATATAATTCTCATGTATGTGAATACGAATCTATTTTCGTCTTTCTACGTAACCAATCTTCTCATTTACGATCAGCATCTTCTGGAGCTCTTCTTGAACGAATATATTTCTATGGAAAAATAGAACGTCTTGTAGACGTCTTTGTTAAGGATTTTCAGGCTATCCTATGGTTGTTCAAGGATC
+
IIIIIIIIIIIIIIIIIIIIIIIHIIIIIIIIIIIIIIIIIIIIIIIIIIIIFHHIIIIIIIIIIIIIIIIIIHIIIIIIJJJJJJJJJJJJJJJJJJJJJJJJJJJJJJJJJJJJJJJJJJJJJJJJJJJJJJJJJJJJJJJJJJJJJJJJJJJJJJJJJJJJJJJJJJJJJJJJJJJJJJJJJJJJJJJJJJJJJJJJJEFCH@CGEHHEEGCEIHHEHEECCHG<<EFIIHFHCIHHHCD<1C?H?HCHEF@G<HEEHCC@GCGIIHHHCDC1HHEIIIIHGCDHG?CIIIHHIHF?CHHC?CHEC1IHHHHIIIIHEHHCCBD0?B
@HWI-D00477:958:H2H7GBCX3:1:2107:16445:74106 1:N:0:CCTAGGTCCTAGGT
AACTCCTTCAATACCGGATCAAAGATGTTCCATCTTTGCATTTATTGCGATTCTTTCCCAACTACTATTCGAATTGGAATAGTCTTATTACTTCAATTCTGAAACTCGTAAAGAAAGAATCGCAATAAATGCAAAGCGGGGATATCTTGTATCCAACAGCGAAGGGGTTGAACCAAGATT
+
JJJJJJJJJJJJJJJJJJJJJJJJJJJJJJJJJJJJJJJJJJJJJJJJJJJJJJJJJJJJJJJJJJJJJJJJJJJJJJJJJJJJJJJJJJJJJJJJJJJJJJJJJJJJJJJJJJJJJJJJJJJJJJJJJJJJJJJJJJJJJJJJJJJJJJJJJJJJJJJJJJJJJJJJJJJJJJJJJJJJ
@HWI-D00477:958:H2H7GBCX3:1:2107:18899:100047 1:N:0:CCTAGGTCCTAGGT
AAACTCTTCGCAATTGGGTAAAAGATGCCTCTTCTTTGCATTTATTACGATTCTTTCTTCGCGAGTATTGTAATTGGAATAGTCTTATTACTCCAAAGAAAGCCAGTTCTTCTTTTTCAAAAAGGAATCAAAGATTATTCTTCTTCTTATATAATTCTCATGTATGTGAATACGAATCTATTTTCGTCTTTCTACGTAACCAATCTTCTCATTTACGATCAACATCTTCTGGAGTCCTTTTTGAACGACTCTGTTTATATAGAAAAATAGAACATTTTGCCGAAGTCTT
+
IIIIIIIIIIIIIIIHIIIIIIIIIIIIIIIIIIIIIIIJJJJJJJJJJJJJJJJJJJJJJJJJJJJJJJJJJJJJJJJJJJJJJJJJJJJJJJJJJJJJJJJJJJJJJJJJJJJJJJJJJJJJJJJJJJJJJJJJJJJJJJJJJJJJJJJJJJJJJJJJJJJJJJJJJJJJJJJJJJJJJJJJJJJJJJJJJJJJJJJJJIHEIIIIIIHIIIIIIIIIIIIIHIHIIIIGIIIIIIIIIHIIIIIHIIIIIIIIIIIIIIIIIIHIIIIIIHHD<?IIIHIIDDCDD
@HWI-D00477:958:H2H7GBCX3:1:2108:20118:20468 1:N:0:CCTAGGTCCTAGGT
AAGCCCTTCGCTACTGGGTAAAAGATGCTTCTTCTTTGCATTTATTACGGTTCTCTCTCTACCAGTATTGTAATTTGAAGAGATTTATTACTCCAAAGAAATCTATTTCAATTTTTAATCCAAGATTATTCTTGTTCCTATATAATTCTCATGCATATGAATACGAATCCATTTTCCTTTTTCTCCGTAATCAATCTTCTCATTTACGATCAACATCTTCTGGAACCTTTCTTGAACGAATATATTTCTATGGAAAAATAGAACATCTTGTAGAAGTCTTTGCTAAGGCTTTTCAGGCCAATCTATGGTTGTTCAAGGATCTTTTCATG
+
IIIIIIIIIIIIIIIIIIIIIIIIIIIIIIIIIIIIIIIIIIIIIIIIIIIIHHIIIIIIIIIIIIIIIHIIIIIIIIIIHIIIIIIIIIIIIIIIIIIIIIIIIIIIGIHIIIIIIIIIHHIIHIJJJJJJJJJJJJJJJJJJJJJJJJJJJJJJJJJJJJJJJJJJJJJJJJJJJJJJJJJJJJJJJJJJJJJJJJJJJIHHGHHIIHIIIIHGIHIHIHHHFHGIIHIIIIIIIIIHIIIHHHIHHIIIIIIIHIIIIIIIIIIIIIIIIIHIIIIHIIIIIIIHHIIIIHIIIIIIHIIIGHEGIHIIHIIIIIIIHIIIIIIII
@HWI-D00477:958:H2H7GBCX3:1:2108:2262:26675 1:N:0:CCTAGGTCCTAGGT
AAACTCTTCGCAATTGGGTAAAAGATGCCTCTTCTTTGCATTTATTACGATTCTTTCTTCGCGAGTATTGTAATTGGAATAGTCTTATTACTCCAAAGAAAGCCAGTTCTTCTTTTTCAAAAAGGAATCAAAGATTATTCTTCTTCTTATATAATTCTCATGTATGTGAATACGAATCTATTTTCGTCTCTCTACGTAACCAATCTTCTCATTTACGATCAACATCTTCTGGAGTCTTTCTTGAACGAATTTATTTCTATGGAAAAATAGAGTATCTTGTAGAAGTC
+
IHIFEHCF@GDHHHEHIFHHHHIIIH@C<FHEHG<EGHHJJJJJJJJJJJJJJJJJJJJJJJHJJJJJJJJJJJJJJJJJJJJJJJJJJJJJJJJJJJJJJJJJJJJJJJJJJJJGJJJJJJJJJJJJJJJJJJJJJJJJJJJJJJJJJJJJJJJJJJJJJJJJJJJJJJJJJJJJJJJJJJJJJJJJJJIJJJCJJJJJJ<C<<D1D1<?HD1FEFF@@F<GCC@?HDEH@@HHHEEF<@HEC@HGHGHHHEF@@ECC<11F@@EHCHIIIHEF<11IHHF0@DDB
@HWI-D00477:958:H2H7GBCX3:1:2108:21154:42769 1:N:0:CCTAGGTCCTAGGT
AAACTCTTCGCAATTGGGTAAAAGATGCCTCTTCTTTGCATTTATTACGATTCTTTCTTCGCGAGTATTGTAATTGGAATAGTCTTATTACTCCAAAGAAAGCCAGTTCTTCTTTTTCAAAAAGGAATTCAAGATTATTCTTGTTCCTATATAATTCTCATGTATGTGAATATGAATCCATCTTCTTTTTTCTCCGTAACCAATCTTCTCATTTACGATCAACATCTTCTGGAGT
+
HEFEHIGJJJJJJJJJ4IJJ4JJJJJBJBJJJJJJJJJEFCJJJJE???JJJJJJJEFIBJJJJJJJJJ5JJJGJJJJJJJJJJJJJJJ6JJJJ5JJCJIJJJJGJJJJJJJJJJJJJJGJJJCBJJJJJJIJJJJJJJJJJJJJJJJJJGJJFJJJJIGJJJJJDJJFJJJJJJJGJJJJJJJJJJJJJJFJJHGJJJJJ1CFCCHHHHGC1IHEC1<<<CFHFHHHEGD@DDB
@HWI-D00477:958:H2H7GBCX3:1:2108:9112:53248 1:N:0:CCTAGGTCCTAGGT
AAACTCTTCGCAATTGGGTAAAAGATGCCTCTTCTTTGCATTTATTACGATTCTTTCTTCGCGAGTATTGTAATTGGAATAGTCTTATTACTCCAAAGAAAGCCAGTTCTTCTTTTTCAAAAAGGAATCAAAGATTATTCTTCTTCTTATATAATTCTCATGTATGTGAATACGAATCTATTTTCGTCTTTCTACGTAACCAATCTTCTCATTTACGATCAACATCTTCTGGAGCTCTTCTTGAACGAATATATTTCTATGGAAAAATAGAACGTCTTGTAGACGTCTTTGTTAAGGATTTTCAGACCAATCTATGCTTGTTCAAGGATCCTTTCATG
+
IIIIIIIIIIIIIIIIIIIIIIIIIIIIIIIIIIIIIIIIIIIIIIIIIIIIHIIIIIIIIIIIIIIIIIIIIIIIIIIIIIIIIIIIIIIIIIIIIIIIIIIIIIIIIIIIIIIIIIIIIIIIHIIIIIIJJJJJJJJJJJJJJJJJJJJJJJJJJJJJJJJJJJJJJJJJJJJJJJJJJJJJJJJJJJJJJJJJJJJJJIIIIIGIIIIIIIIHIIHIIIIIIIIIIHIIIHIGIIIIIIIIIIIIIIIIIIIIIIIIIIIIIIIIIIIIIIIIIIHEIIIIIIIIIIIIIIIGIIIIIIIIIIIIIIHIIIIIIIIIIIIIIIIIIIIIIIIIII
@HWI-D00477:958:H2H7GBCX3:1:2108:12047:58543 1:N:0:CCTAGGTCCTAGGT
AAACTCTTCGCAATTGGGTAAAAGATGCCTCTTCTTTGCATTTATTACGATTCTTTCTTCGCGAGTATTGTAATTGGAATAGTCTTATTACTCCAAAGAAAGCCAGTTCTTCTTTTTCAAAAAGGAATCAAAGATTATTCTTCTTCTTATATAATTCTCATGTATGTGAATACGAATCTATTTTCGTCTTTCTACGTAACCAATCTTCTCATTTACGATCAACATCTTCTGGAGCTCTTCTTGAACGAATATATTTCTATGGAAAAATAGAACGTCTTGTAGACGTCTTTGTTAAGGATTTTCAGACCAATCTATGCTTGTTCAAGGATCCTTTCATG
+
IIIIIIIIIIIIIIIIIIIIIIIIIIIIIIIIIIIIIIIIHIIIIIIIIIIIHIIIIIIIIIIIIIIIIIIIIIIIIIIIIIIIIIIIIIIIIIIIIIIIIIIIIIIIIIIIIIIIIIIIIHIIIIIIIIIIIHIJJJJJJJJJJJJJJJJJJJJJJJJJJJJJJJJJJJJJJJJJJJJJJJJJJJJJJJJJJJJJJJJJJIIIIIIIIIIIIIIHIIIIIIIIIIIIIIIIIIIIIIIIIIIIIIIIIIIIIIIIIIIIIIIIIIIIIHIIIIIIIIIIIIHEIIIIIIHIIIIIIIIIIIIIIIIIIIIIIIIIIIIIIIIIIIIIIGIIIIIIII
@HWI-D00477:958:H2H7GBCX3:1:2108:5903:61638 1:N:0:CCTAGGTCCTAGGT
AAACTCTTCGCAATTGGGTAAAAGATGCCTCTTCTTTGCATTTATTACGATTCTTTCTTCGCGAGTATTGTAATTGGAATAGTCTTATTACTCCAAAGAAAGCCAGTTCTTCTTTTTCAAAAAGGAATCAAAGATTATTCTTCTTCTTATATAATTCTCATGTATGTGAATACGAATCTATTTTCGTCTTTCTACGTAACCAATCTTCTCATTTACGATCAACATCTTCTGGAGCCCTTCTTGAACGAATATATTTCTATGGAAAAATAGAACGTCTTGTAGACGTCTTTGTTAAGGATTTTCAGACCAATCTATGCTTGTTCA
+
IIIIHHHHIEEGHHHIIIIHIIIIIIGIIIIHHIHIIIIIFHHGHIIIGIIIFHHIHIIIHIIHHHEHHHIHHIJJJJJJJJJJJJJJJJJJJJJJJJJJJJJJJJJJJJJJJJJJJJJJJJJJJJJJJJJJJJJJJJJJJJJJJJJJJJJJJJJJJJJJJJJJJJJJJJJJJJJJJJJJJJJJJJJJJJJJJJJJJJJJJHHEEGCG?HHHHIIIHFCGGF<HEE@GIIIIIGHHECHHHEHIHHHFIHHEG@1IHGF?HHIHHFIIIIIIHHEIIIHEHGIHHHHGHHIIHHEHCFGEEIHIHHHHG@CHHGCGHEIDDAD@
@HWI-D00477:958:H2H7GBCX3:1:2108:21108:85559 1:N:0:CCTAGGTCCTAGGT
AAACTCTTCGCAATTGGGTAAAAGATGCCTCTTCTTTGCATTTATTACGATTCTTTCTTCGCGAGTATTGTAATTGGAATAGTCTTATTACTCCAAAGAAAGCCAGTTCTTCTTTTTCAAAAAGGAATCAAAGATTATTCTTCTTCTTATATAATTCTCATGTATGTGAATACGAATCTATTTTCGTCTTTCTACGTAACCAATCTTCTCATTTACGATCAACATCTTCTGGAGCTCTTCTTGAACGAATATATTTCTATGGAAAAATAGAACGTCTTGTAGACGTCTTTGTTAAGGATTTTCAGACCAATCTATGCTTGTTCAAGGATCCTTTCATG
+
IIIIIIIIIIIIIIIIIIIIIIIIIIIIIIIIIIIIIIIIIIIIIIIIIIIIHHIIIIIIIIIHIIIIIIIIIIIIHHIHIIIIIIIIIIIIHHIIIIHIIIHIIHIIIIIIIIIIIHHHHIIIIHIIHIIIIIIJJJJJJJJJJJJJJJJJJJJJJJJJJJJJJJJJJJJJJJJJJJJJJJJJJJJJJJJJJJJJJJJJJGHIIIIIHHHHHHHHIIIIIIIIIIIIIHHHIIIIHIIIHIIIIHIHIIIIIIIIIIIIIIIIIIIHIIIIIIIIIIIHIHHEHIIHIIIIIIIIIIIIIIIIIIIIHIHIIHIIIIIIIIIIIIIHIIIIIIIIIH
@HWI-D00477:958:H2H7GBCX3:1:2108:6719:85225 1:N:0:CCTAGGTCCTAGGT
AAACTCTTCGCAATTGGGTAAAAGATGCCTCTTCTTTGCATTTATTACGATTCTTTCTTCGCGAGTATTGTAATTGGAATAGTCTTATTACTCCAAAGAAAGCCAGTTCTTCTTTTTCAAAAAGGAATCAAAGATTATTCTTCTTCTTATATAATTCTCATGTATGTGAATACGAATCTATTTTCGTCTTTCTACGTAACCAATCTTCTCATTTACGATCAACATCTTCTGGAGCTCTTCTTGAACGAATATATTTCTATGGAAAAATAGAACGTCTTGTAGACGTCTTTGTTAAGGATTTTCAGACCAATCTATGCTTGTTCAAGGATCCTTTCATG
+
IIIIIIIIIIIIIIIIIIIIIIIIIIIIIHIIIIIIHIIIIIIIIIIIIIHIHHIIIIIIIIIIIIIIIIIIIIIIHIIHHIIIHIIIIIIIIIIIIIIIIIIIIIIIIIIIIIIIIIIIIIIIIIIIIIIIIJJJJJJJJJJJJJJJJJJJJJJJJJJJJJJJJJJJJJJJJJJJJJJJJJJJJJJJJJJJJJJJJJJJJIIIIIIIIIIIIIIHIIIIIIIIGIIIIIIIIIIIIIIIIHIIHIIIIIIIIIIIHIIIHIIIIIIIIIIIIIHIIIIIHEIIIIIIIHIIIIIIIIIIIIIIIIIIIIIIIIIIIIIIHIIIIIIIHIIIIIIIII
@HWI-D00477:958:H2H7GBCX3:1:2108:17808:90826 1:N:0:CCTAGGTCCTAGGT
AAACTCTTCGCAATTGGGTAAAAGATGCCTCTTCTTTGCATTTATTACGATTCTTTCTTCGCGAGTATTGTAATTGGAATAGTCTTATTACTCCAAAGAAAGCCAGTTCTTCTTTTTCAAAAAGTAATCCAAGATTTTTCTTATTCCTATATCATTTTTATGTATGTGAATACGAATCTATCTTCCTTTTTCTACGTAACAAATCCTCTCATTTACGATTAAAATCTTTTAGTGTTTTTTTTGAGCGAATCTATTTCTATGCAAAAATAGAAGGTTTTGTCGAAATCTTTACTAAGGATTTTTCGTCTACCTTATCATTCTTCACAGATACTTTCATT
+
IIIIIIIIIIIIIIIIIIIIIIIIIIIIIIIIIIIIIIIIIIIIIIIIIIIIHIIIIIIIIIIIIIIIIIIIHIIIIIIIIIIIIIIIIIIIIIIIIIIIIIIIIIIIIIIIIIIIIHIIIIIIIIIIIEHIIHIJJJJJJJJJJJJJJJJJJJJJJJJJJJJJJJJJJJJJJJJJ1JJJJJJJJJJJJJJJJJJJJJJJJIIIIIIIIIIIIIHGHIIIIIIIIIIIIIIIIIIIIIIIIIIIHHIIIIIIIIIIIIIIIIIIIIIIIIIIIIIIIIIIIHHDIIIIIIIIIIIIIIIIIIIIIIIIIIIIIIIIIIIIIIIIIIIIIIIIIIIIII
@HWI-D00477:958:H2H7GBCX3:1:2108:17087:97709 1:N:0:CCTAGGTCCTAGGT
AAACTCTTCGCAATTGGGTAAAAGATGCCTCTTCTTTGCATTTATTACGATTCTTTCTTCGCGAGTATTGTAATTGGAATAGTCTTATTACTCCAAAGAAAGCCAGTTCTTCTTTTTCAAAAAGGAATCAAAGATTATTCTTCTTCTTATATAATTCTCATGTATGTGAATACGAATCTATTTTCGTCTTTCTACGTAACCAATCTTCTCATTTACGATCAACATCTTCTGGAGCTCTTCTTGAACGAATATATTTCTATGGAAAAATAGAACGTCTTGTAGACGTCTTTGTTAAGGATTTTCAGACCAATCTATGCTTGTTCAAGGATCCTTTCATG
+
IIIIIIIIIIIIIIIIIIIIIIIIIIIIIIIIIIIIIIIIIIIIIIIIIIIIHHIIIIIIIIIHIIIIIIIIIIIIIIIIIIIIIIIIIIIIIIIIIIIIIIIIIIIIIIIIIIIIIIHIIIIIIIIIIIIIIIIJJJJJJJJJJJJJJJJJJJJJJJJJJJJJJJJJJJJJJJJJ.JJJJJJJJJJJJJJJJJJJJJJJJIIHIIIIHIIIIIIIIIIIIIIIIIIHIIIIIIIIIIHIIIIIIIIIIIIIIIIIHIIIIIIIIIIIIIIIIIIIIIIIIIHHIIIIIIIIIIIIIIIIIIIIIIIIIIIIIIIIIIIIIIIIIIIIIIIIIIIIII
@HWI-D00477:958:H2H7GBCX3:1:2108:1577:100327 1:N:0:CCTAGGTCCTAGGT
AAACTCTTCGCAATTGGGTAAAAGATGCCTCTTCTTTGCATTTATTACGATTCTTTCTTCGCGAGTATTGTAATTGGAATAGTCTTATTACTCCAAAGAAAGCCAGCTATTCTTTTTCAAAAAGAAATCAAAGATTATCCTTCTTCCTATATAATTTTCATGTATGTGAATACGAATCCATCTTCGTCTTTCTC
+
JJJJJJJJJJJJJJJJJJJJJJJJJJJJJJJJJJJJJJJJJJJJJJJJJJJJJJJJJJJJJJJJJJJJJJJJJJJJJJJJJJJJJJJJJJJJJJJJJJJJJJJJJJJJJJJJJJJJJJJJJJJJJJJJJJJJJJJJJJJJJJJJJJJJJJJJJJJJJJJJJJJJJJJJJJJJJJJJJJJJJJJJJJJJJJJJJJ
@HWI-D00477:958:H2H7GBCX3:1:2109:14042:3391 1:N:0:CCTAGGTCCTAGGT
AAACTCTTCGCAATTGGGTAAAAGATGCCTCTTCTTTGCATTTATTACGATTCTTTCTTCGCGAGTATTGTAATTGGAATAGTCTTATTACTCCAAAGAAAGCCAGTTCTTCTTTTTCAAAAAGGAATCAAAGATTATTCTTCTTCTTATATAATTCTCATGTATGTGAATACGAATCTATTTTCGTCTTTCTACGTAACCAATCTTCTCATTTACGATCAACATCTTCTGGAGCTCTTCTTGAACGAATATATTTCTATGGAAAAATAGAACGTCTTGTAGACGTCTTTGTTAAGGATTTTCAGACCAATCTATGCTTGTTCAAGGATCCTTTCATG
+
IIIIIIIIIIIIIIIIIIIIIIIIIIIIIIIIIIIIIIIIIIIIIIIIIIIIIIIIIIIIIIIIIIIIIIIIIIIIIIIIIIIIIIIIIIIIIIIIIIIIIIIIIIIIIIIIIIIIIHGGIIIIIIIIIIIIIIIJJJJJJJJJJJJJJJJJJJJJJJJJJJJJJJJJJJJJJJJJJJJJJJJJJJJJJJJJJJJJJJJJJIIIHIIIIIIIIIIIIIIIIIIIHIIIIIIIIIIIIIIIIIIIIIIIIIIIIIIIIIIIIIIIIIIIIIIIIIIIIIIIIIIHIIIIIIIIIIIIIIIIIIIIIIIIIIIIIIIIIIIIIIIIIIIIIIIIIIIIII
@HWI-D00477:958:H2H7GBCX3:1:2109:14149:20740 1:N:0:CCTAGGTCCTAGGT
AAACTCTTCGCAATTGGGTAAAAGATGCCTCTTCTTTGCATTTATTACGATTCTTTCTTCGCGAGTATTGTAATTGGAATAGTCTTATTACTCCAAAGAAAGCCAGTTCTTCTTTTTCAAAAAGGAATCAAAGATTATTCTTCTTCTTATATAATTCTCATGTATGTGAATACGAATCTATTTTCGTCTTTCTACGTAACCAATCTTCTCATTTACGATCAACATCTTCTGAAGCTCTTCTTGAACGAATATATTTCTATGGAAAAATAGAACGTCTTATAGACGTCTTTGTTAAGGATTTTCAGACCACTCTATGCTTGTTCAAGGATCCTTTCATG
+
IIIIIIIIIIIIIIIIIIIIIIIIIIIIIIIIIIIIIIIIIIIIIIIIIIIIHHIIIIIIIIIIIIIIIIIHIIIIIIIHIIIIIIIIIIIIIIIIIIIIIIIIIIIIIIIIIIIIIIIIIIIIIIIIIIIIIIIGJJJJJJJJJJJJJ<JJJJJJJJJJJJJJJJJJJJJJJJJJJJJJJJJJJJJJJJJJJJJJJJJJJIIIIHFIHIHHIIIIIIIIIIIIHIIGIIIIIIIIIIHHIIIIHHIIIIIIIIIIIIIIIIIIIIIIIIIHHIIIIIIIIIIGIIIIIIIIIIIIIIHIIHIIIHHF<<HIIIHIIIIIIIIIIIIIHIIIIIIIGI
@HWI-D00477:958:H2H7GBCX3:1:2109:15919:24882 1:N:0:CCTAGGTCCTAGGT
AAACTCTTCGCAATTGGGTAAAAGATGCCTCTTCTTTGCATTTATTACGATTCTTTCTTCGCGAGTATTGTAATTGGAATAGTCTTATTACTCCAAAGAAAGCCAGTTCTTCTTTTTCAAAAAGGAATCAAAGATTATTCTTCTTCTTATATAATTCTCATGTATGTGAATACGAATCTATTTTCGTCTTTCTACGTAACCAATCTTCTCATTTACGATCAACATCTTCTGGAGCTCTTCTTGAACGAATATATTTCTATGGAAAAATAGAACGTCTTGTAGACGTCTTTGTTAAGGATTTTCAGACCACTCTATGCTTGTTCAAGGATCCTTTCATG
+
IIIIIIIIIIIIIIIIIIIIIIIIIIIIIIIIIIIIIIIIIIIIIIIIIIIIHHIHIIIIIIIIIIIIIIIIIIIIIIIIIIIIIIIIIIIIIIIIIIIIIIIHIIIIIIIIIIIIIIIIIIIIFIHIHIIIIIIFJJJJJJJJJJJJJ+JJJJJJJJJJJJJJJJJJJJJJJJJJJJJJJJJJJJJJJJJJJJJJJJJJJIIIIIHIIIIIHIIIIIIIIIIIIIIIIIIIHIIIIIIHIIIIIIIHIIIIIIIIIIIIIIIIIIIIIIIIIIIIIIIIIIHHIIIIIIIIIIIIIIIIIIIIIIIIHEIHIIIIIIIIIIIIIIIIIIIIIIIIII
@HWI-D00477:958:H2H7GBCX3:1:2109:8067:25300 1:N:0:CCTAGGTCCTAGGT
AAACTCTTCGCAATTGGGTAAAAGATGCCTCTTCTTTGCATTTATTACGATTCTTTCTTCGCGAGTATTGTAATTGGAATAGTCTTATTACTCCAAAGAAAGCCAGTTCTTCTTTTTCAAAAAGGAATCAAAGATTATTCTTCTTCTTATACAATTCTCATGTATGTGAATACGAATCTATTTTCGTCTTTCTACGTAACCAATCTTCTCATTTACGATCAACATCTTCTGGAGCTCTTCTTGAACGAATATATTTCTATGGAAAAATAGAACGTCTTGTAGACGTCTTTGTTAAGGATTTTCAGACCAGTCTATGCTTGTTCAAGGATCCTTTCATG
+
IIIIIIIIIIIIIIIIIIIIIIIIIIIIIIIIIIIIIIIIIIIIIIIIIIIIHHIIIIIIIIIIIIIIIIIIIIIIIIIIIIIIIIIIIIIIIIIIIIIIIIIIIIIIIIIIIIIIIIIIIIIIIIIIIIIHIIIJJJJJJJJJJJJJJJJJJJJJJJJJJJJJJJJJJJJJJJJJJJJJJJJJJJJJJJJJJJJJJJJJJIIHIIIIIIIIIIIIIIIIIIIIIHIIIHIIIIIIIIGIHIIIIIIHIIIIIIIIIIIIIIIIIIIIIIIIIIIIHIIIIHHHIIIIHIIIIIIIIIIIIIIIIHHD<1HIIIIIIGIIIIIIIIIHGIIIIIIIHI
@HWI-D00477:958:H2H7GBCX3:1:2109:17802:30184 1:N:0:CCTAGGTCCTAGGT
AAACTCTTCGCAATTGGGTAAAAGATGCCTCTTCTTTGCATTTATTACGATTCTTTCTTCGCGAGTATTGTAATTGGAATAGTCTTATTACTCCAAAGAAAGCCAGTTCTTCTTTTTCAAAAAGGAATCAAAGATTATTCTTCTTCTTATATAATTCTCATGTATGTGAATACGAATCTATTTTCGTCTTTCTACGTAACCAATCTTCTCATTTACGATCAACATCTTCTGGAGCTCTTCTTGAACGAATATATTTCTATGGAAAAATAGAACGTCTTGTAGACGTCTTTGTTAAGGATTTTCAGACCACTCTATGCTTCTTCAAGGATCCTTTCATG
+
IIIIIHIIIIIIIIIHHHIIIIIIHIHIIIIIIIIHIIIIIIIHIIIHIIIIHHIIIIIIIIIIIIIHIHIIIIIHHIIIIIIIIIIIIIHIIHHHIIIIIHIIIIIIIIIIIIIIIIIIIIIIIHIIIIIIIIIJJJJJJJJJJJJJJ<JJJJJJJJJJJJJJJJJJJJJJJJJJJJJJJJJJJJJJJJJJJJJJJJJJJIIHIIHIIHIIIIIHIIIIIIIIIIIHIIIIIIIIIIIIIIIIHGHHIIIIIIIIHIHIIIIIIIIIIIIIGIIIIIIIIHIHIIHHIIIIIIHIHFIIIHIIIHHF<1GIIIIIHGC1IIHIIIIIIIIIIIIIII
@HWI-D00477:958:H2H7GBCX3:1:2109:11451:34407 1:N:0:CCTAGGTCCTAGGT
AAACTCTTCGCAATTGGGTAAAAGATGCCTCTTCTTTGCATTTATTACGATTCTTTCTTCGCGAGTATTGTAATTGGAATAGTCTTATTACTCCAAAGAAAGCCAGTTCTTCTTTTTCAAAAAGGAATCAAAGATTATTCTTCTTCTTATATAATTCTCATGTATGTGAATACGAATCTATTTTCGTCTTTCTACGTAACCAATCTTCTCATTTACGATCAACATCTTCTGGAGCTCTTCTTGAACGAATATATTTCTATGGAAAAATAGAACGTCTTGTAGACGTCTTTGTTAAGGATTTTCAGACCTATCTATGCTTGTTCAAGGATCCTTTCATG
+
IIIIIIIIIHHIIIIE?CGHIIHIHIIIIIIIIIIIIIIHHHHHIIHI?EHIFHIIHIII@GHHIHHIHGHHHIIIHHEHHIHHIIIIIHHIHIGHIHHECHIIIGHHIIHHHIIIIHHIIIIIHIIIIHIIHHJJJJJJJJJJJJJJJJJJJJJJJJJJJJJJJJJJJJJJJJJJJJJJJHJ0JJJJJJJJJJJJJJJJE</CC/C<</<</F<?@IHHGD000C<0@@@HG1<1@G1@HD1<11HFCC@GC1HCHFEIIHG@G?G<@F<<C<D11HCD1D<@<<<<<<11C<<<1<1@HEHF1D<111<<1<111<DD11<<C1?HCF@HEHEHC1
@HWI-D00477:958:H2H7GBCX3:1:2109:20927:48259 1:N:0:CCTAGGTCCTAGGT
AAACTCTTCGCAATTGGGTAAAAGATGCCTCTTCTTTGCATTTATTACGATTCTTTCTTCGCGAGTATTGTAATTGGAATAGTCTTATTACTCCAAAGAAAGCCAGTTCTTCTTTTTCAAAAAGGAATCAAGGATTATTCTTCTTCTTATATAATTCTCATGTATGTGAATACGAATCTATTTTCGTCTTTCTACGTAACCAATCTTCTCATTTACGATCAACATCTTCTGGAGCTCTTCTTGAACGAATATATTTCTATGGAAAAATAGAACGTCTTGTAGACGTCTTTGTTAAGGATTTTCAGACCAATCTATGCTTGTTCAAGGATCCTTTCATG
+
IIIIIIIIIIIIIIIIIIIIIIIIIIIIIIIIIIIIIIIIIIIIIIIIIIIIHHIIIIIIIIIHIIIIIIIIIIIIIIIHIIIIIIIIIIIIIHIIIIIIIIIIIIIIIIIIIIIIIIHIIIIGIIIIIIIIGIIJJJJJJJJJJJJJJJJJJJJJJJJJJJJJJJJJJJJJJJJJJJJJJJJJJJJJJJJJJJJJJJJJJIIIIIIIIHGIHIIIIIIIIIIIIIIIIHIIIIIIIIIIIIIIIIIIIIIIIIIIIIIIIIIIIIIIIIIIIIIIIIIIIIHGIIIIIIHIIIIIIIIIIIIIIIIHGDHIIIIIIHG1IIIIIIIIIIIIIIIIII
@HWI-D00477:958:H2H7GBCX3:1:2109:12851:64768 1:N:0:CCTAGGTCCTAGGT
AAACTCTTCGCAATTGGGTAAAAGATGCCTCTTCTTTGCATTTATTACGATTCTTTCTTCGCGAGTATTGTAATTGGAATAGTCTTATTACTCCAAAGAAAGCCAGTTCTTCTTTTTCAAAAAGGAATCAAAGATTATTCTTCTTCTTATATAATTCTCATGTATGTGAATACGAATCTATTTTCGTCTTTCTACGTAACCAATCTTCTCATTTACGATCAACATCTTCTGGAGCTCTTCTTGAACGAATATATTTCTATGGAAAAATAGAACGTCTTGTAGACGTCTTTGTTAAGGATTTTCAGACCAATCTATGCTTGTTCAAGGATCCTTTCATG
+
IIIIIIIIIIIIIIIIIIIIIIIIHIIIIIIIIIIIIIIIIIIIIIIIIIIIHHIIIIIIIIIIIIIIIIIIIIIIIIIIHIIIIIIIIIIIIIIIIIIIIIIIIIIIIIIIIIIIIIIIIIIIIIIIIIIIIIIJJJJJJJJJJJJJJJJJJJJJJJJJJJJJJJJJJJJJJJJJJJJJJJJJJJJJJJJJJJJJJJJJJIIIIIIIIIIIIIIIIIIIIIIIIIIIIIIIIHIIIIHIIIIIHIIIIIIIIIIIIIIIIIIIIIIHIIIIIIIIIIIIIIIHIIIIIIIIIIIIIIIIIIIIIIIIHHIIIIIIIIIIIIIIIIIIIIIIIIIIII
@HWI-D00477:958:H2H7GBCX3:1:2109:1834:66346 1:N:0:CCTAGGTCCTAGGT
AAACTCTTCGCAATTGGGTAAAAGATGCCTCTTCTTTGCATGTATTACGATTCTTTCTTCGCGAGTATTGTAATTGGAATAGTCTTATTACTCCAAAGAAAGCCAGTTCTTCTTTTTCAAAAAGGAATCAAAGATTATTCTTCTTCTTATATAATTCTCATGTATGTGAATACGAATCTATTTTCGTCTTTCTACGTAACCAATCTTCTCATTTACGATCAACATCTTCTGGAGCTCTTCTTGAACGAATATATTTCTATGGAAAAATAGAACGTCTTGTAGACGTCTTTGTTAAGGATTTTCAGACCAATCTATGCTCGTTCAAGGACCCTTTCATG
+
HHC@CEHEFEGHGGHFHHH<CGHHI?G?@FH11C11DC?F?1<1<FHFHIHHGGHCHFE@HHIIECFGH@CGH?G1F1C1<DCF@@HCHE?C11F@EHECHH?CGHC?GH1DG?HF0DC00CC@G/<FH/<F/</JJJJJJJJJJJJJJJJJJJJJJJJJJJJJJJJJJJJJJJJJJJJJJJJJJJJJJJJJJJJJJJJJJHG@@G?C?HIHHGEHGHFHEGGC1EG?HEGCG@CG1G<1ECHGHHEHHHHHEHHEEGEE?HHHHHHHHIIHIIIIHHHHHCHEHHFHIIIIIIIIHIIGHIHHEHHHHF?HHHHHHEEIHHHHHIIHIIHHHIIHHH
@HWI-D00477:958:H2H7GBCX3:1:2109:19453:75542 1:N:0:CCTAGGTCCTAGGT
AAACTCTTCGCAAATGGGTAAAAGATGCCTCTTCTTTGCATTTATTACGATTCTTTCTTCGCGAGTATTGTAATTGGAATAGTCTTATTACTCCAAAGAAAGCCAGTTCTTCTTTTTCAAAAAGGAATCAAAGATTATTCTTCTTCTTATATAATTCTCATGTATGTGAATACGAATCTATTTTCGTCTTTCTACGTAACCAATCTTCTCATTTACGATCAACATCTTCTGGAGCTCTTCTTGAACGAATATATTTCTATGGAAAAATAGAACGTCTTGTAGACGTCTTTGTTAAGGATTTTCAGACCAATCTATGCTTGTTCAAGGATCCTTTCATG
+
FHIHGHCFCEHGC/<<GCCCGFEEEHHIIIIHFHIHHIHIEHHIHEFHIIGECGH@HIHCECDDHHFHHFHEHHHIIHHHHHIIIIIIHHHHIHIIGCHHHHHHEEHHHHIIIHIIIIHHFHH=EFHEHHIIIIIJJJJJJJJJJJJJJJJJJJJJJJHJJJJJJJJJJJJJJJJJJJJJJJJJJJJJJJJJJJJJJJJJJHGHIHHHHIIH@GHEGC<IHHFHHIHEEHHHEHHEHHEEE@?GFHHHHIHHIIHGHHCHCIHHHHEHEHHEHHF?HIHHHED<1HG?HHHHIHHHGCIHHGHHHGHGF1<EH??D1CG?GEHEHEHHHGFHHHHFHD
@HWI-D00477:958:H2H7GBCX3:1:2109:10924:76042 1:N:0:CCTAGGTCCTAGGT
AAACTCTTCGCAATTGGGTAAAAGATGCCTCTTCTTTGCATTTATTACGATTCTTTCTTCGCGAGTATTGTAATTGGAATAGTCTTATTACTCCAAAGAAAGCCAGTTCTTCTTTTTCAAAAAGGAATCAAAGATTATTCTTCTTCTTATATAATTCTCATGTATGTGAATACGAATCTATTTTCGTCTTTCTACGTAACCAATCTTCTCATTTACGAACAACATCTTCTGGAGCTCTTCTTGAACGAATATATTTCTATGGAAAAATAGAACGTCTTGTAGACGTCTTTGTTAAGGATTTTCAGACCAATCTATGCTTGTTCAAGGATCCTTTCATG
+
IIIIIIIIIIIIIIIIIIIIIIIIIIIIIIIIIIIIIIIIIIIIIIIIIIIIHHIIIIIIIIHIIIHIIHIIIIIIGIIIIIIIIIIIIIIIIHIIIIHIIIIIIIIIIIIIIIIIIIIIGIIIIIIIIIIIIIIJJJJJJJJJJJJJJJJJJJJJJJJJJJJJJJJJJJJJJJJJJJJJJJJJJJJJJJJJJJJJJJJJJIIIHGHHGGIIHHG=D<<EIIIHHIIIIIIIHIIIGIIIHHIIHIIIIIIIIIIIIIIIIIIIIIIIHIIIIIIIIIIIIIHEIIGIIIIIIIIIIIIIIIIIIIIIIIHIIIIIIIIIIIGIIIIIIIIIIIIIII
@HWI-D00477:958:H2H7GBCX3:1:2109:7702:90067 1:N:0:CCTAGGTCCTAGGT
AAACTCTTCGCAATTGGGTAAAAGATGCCTCTTCTTTGCATTTATTACGATTCTTTCTTCGCGAGTATTGTAATTGGAATAGTCTTATTACTCCAAAGAAAGCCAGTTCTTCTTTTTCAAAAAGGAATCAAAGATTATTCTTCTTCTTATATAATTCTCATGTATGTGAATACGAATCTATTTTCGTCTTTCTACGTAACCAATCTTCTCATTTACGATCAACATCTTCTGGAGCTCTTCTTGAACGAATATATTTCTATGGAAAAATAAAATATCCGGTAGAAAATGATTTTACGGTCGCCATCTTATGGTTCTTCAAGGATCCTTTTATG
+
IIIIHGIIIIIHIIIIIIIIIHIIIIGEHIIIHIIIIHHIIIIIIIIIHHIIHHHHHIIIIGHIIIIIHIIIHIIHHEEEEHIIFIGHIIIIIIHEHHHHHHFHIIIIIHIIIHIIIHFHHEHIFHIIHJJJJJJJJJJJJJJJJJJJJJJJJJJJJJJJJJJJJJJJJJJJJJJJJJJJJJJJJJJJJJJJJJJJJJJJJHHHGC/GIHHECIHGHIIHIIIIIIIGHHIHIIIIHIGHHECHHFIIIHHIHHCCCHHHEHGIIHIHIIHHEFF/C@HHHGEIGHIHIIIIHHHDIHHCFHHHGCHIIIIIIIIIHECHIIHGIIHHGIHI
@HWI-D00477:958:H2H7GBCX3:1:2110:12706:7488 1:N:0:CCTAGGTCCTAGGT
AAACTCTTCGCAATTGGGTAAAAGATGCCTCTTCTTTGCATTTATGACGATTCTTTCTTCGCGAGTATTGTAATTGGAATAGTCTTATTACTCCAAAGAAAGCCAGTTCTTCTTTTTCAAAAAGGAATCAAAGATTTTTCTTCTTCTTATATAATTCTCATGTATGTGAATACGAATCTATTTTCGTCTTTCTACGTAACCAATCTTCTCATTTACGATCAACATCTTCTGGAGCTCTTCTTGAACGAATATATTTCTATGGAAAAATAGAACGTCTTGTAGACGTCTTTGTTAAGGATTTTCAGACCAATCTATGCTTGTTCAAGGATCCTTTCATG
+
IIIIIIIIIIIIIIIIHIIIIIIIIIIIIIIIIIGIIIIIIIIII1<DHHIIHHIIIIIIIIIIIIIHIIIIIIIIIIIIIIIIIIIIIIHIIIIIIHIIIIIIIIIIIIIIIIIIIIHIIIIIIIIIIIIIIIJJJJJJJJJJJJJJJJJJJJJJJJJJJJJJJJJJJJJJJJJJJJJJJJJJJJJJJJJJJJJJJJJJJIIHIIIIIIIIIIIIIIIIIIIIHHIHIHIIIHIIIIIIIIIHHIIIIIIIIIIIIIIIIIIIIIIIIIIIHIIIIIIIIHGIIIIIIIIIIIIIIIIIIIIIIIIIIIIIIHIIIIIIIIIIIIIIIIIIIIIIII
@HWI-D00477:958:H2H7GBCX3:1:2110:15781:9986 1:N:0:CCTAGGTCCTAGGT
AAACTCTTCGCAATTGGGTAAAAGATGCCTCTTCTTTGCATTTATTACGATTCTTTCTTCGCGAGTATTGTAATTGGAATAGTCTTATTACTCCAAAGAAAGCCAGTTCTTCTTTTTCAAAAAGGAATCAAAGATTATTCTTCTTCTTATATAATTCTCATGTATGTGAATACGAATCTATTTTCGTCTTTCTACGTAACCAATCTTCTCATTTACGATCAACATCTTCTGGAGCTCTTCTTGAACGAATATATTTCTATGGAAAAATAGAACGTCTTGTAGACGTCTTTGTTAAGGATTTTCAGACCAATCTATGCTTGTTCAAGGATCCTTTCATG
+
EHHHIH@HHHI@HHIIHHHHHHHHIHH@GHIIIIIHFHIHHIIHIGIHHIIIHHHIIIIGGHGDDHHGEHIHEHIIGHHHHIEFHIIIIIIIIIIHIIIIHFHEHEHIHIIIIHIHIFFE0FGHIHHHHHIGIIIJJJJJJJJJJJJJJJJJJJJJIJJJJJJJJJJJJJJJJJJJJJJJJJJJJJJJJJJJJJJJJJJJJHFIHFGGIHHHFIIIIHGIHFG?HIIIIHHFHIHHHF1CCHHHEEFIIIIIIIHHHECEHC@EEIIGHHG@IHG?HHFHIHH@EEGIIHHGHHHF@EGF?HEEFHEG?HGIHHGEHHHHHCEG?ECHF?EHEFHHHI
@HWI-D00477:958:H2H7GBCX3:1:2110:15772:14005 1:N:0:CCTAGGTCCTAGGT
AAACTCTTCGCAATTGGGTAAAAGATGCCTCTTCTTTGCATTTATTACGATTCTTTCTTCGCGAGTATTGTAATTGGAATAGTCTTATTACTCCAAAGAAAGCCAGTTCTTCTTTTTCAAAAAGGAATCAAAGATTATTCTTCTTCTTATATAATTCTCATGTATGTGAATACGAATCTATTTTCGTCTTTCTACGTAACCAATCTTCTCATTTACGATCAACATCTTCTGGAGTCTTTCTTGAACGAATTTATTTCTATGGAAAAATAGAGTATCTTGCAGAAGTCTTTTATAATGATTTTCAGAACAACCTATGGTTGTTCAAAGACCCTTTCATA
+
IIIIIIIIIIIIIIIIHIIIIIIIIIIIIIIIIIIIIIIIIIIIIIIIIIIIHIIIIIIIIIIHIIIIIIIIIIIIIIIIIIIIIIIIIIIIIHIIIIIIIIIIIIIIIIIIIIIIIIIIIIIIGIIIIIIIIHIJJJJJJJJJJJJJJJJJJJJJJJJJJJJJJJJJJJJJJJJJJJJJJJJJJJJJJJJJJJJJJJJJJIIGIIIIIHIIIIIIIIIIIIIIHIIIIIIIIIIIIIIIIIIIIHIIIIIIIIIIHIIIIIIIIIIIIIIIIIIIIIHIIIHFIGIIIIIIIIIIIIIIIIIIIIIIIIIIIIIIIIIIIIIIIHHFHIIIIIIIII
@HWI-D00477:958:H2H7GBCX3:1:2110:13501:16516 1:N:0:CCTAGGTCCTAGGT
GAACCTTTCGCTATTGGGTAAAAGATGCCTCTTCTTTACATTTATTGCGATTCTTTCTTCATGAGTGTTTTAATTGGAATAGTCTTATTACTCCAAAGAAATCAAATTCCATTTTTTCAACAAGTAATCCAAGATTTTTCTTGTTCCTATATAATTCTCATGTATATGAATACGAATCAATCTTCTTTTTTCTCCGTAACCAATCCTCTCATTTACGATCAACATCTTCAGGACTCCTTTTTGAGCGAATTTCTTTTTATGGAAAAGTAGAAGATCTTGTCCAAGTCTTTGTTAATGATTTTCAGGACAACTTATGGTTGTTCAAGCATCCTATCATG
+
IIIIIIIIIIIIIIIIIIIIIIIIIIIIIIIIIHIIIIIIIIIIIIIIIIIIHIHHIIIIIIIIIIIIIIIIIIIIHIIIIIIIIIIIIIIIIIIIIIIIIIIIIIIIIIIIIIIIIIIIIHIHIIIIIIIIIHIJJJJJJJJJJJJJJJJJJJJJJJJJJJJJJJJJJJJJJJJJJJJJJJJJJJJJJJJJJJJJJJJJJIIHEFHCHIIHIHHGIIHHEIGIHHHEHHEHEHHFIIIHHHHFDGIIIIIHGIHIHIIIIIIIIIIIIIIHIHGIIIHHIHHFHHHHIIIIHHHHIHHHHHHIIHHHIIHIIIHHIHIHHHGIHH?HFFIHEHHIGI
@HWI-D00477:958:H2H7GBCX3:1:2110:17923:16620 1:N:0:CCTAGGTCCTAGGT
AAACTCTTCGCAATTGGGTAAAAGATGCCTCTTCTTTGCATTTATTACGATTCTTTCTTCGCGAGTATTGTAATTGGAATAGTCTTATTACTCCAAAGAAAGCCAGTTCTTCTTTTTCAAAAAGGAATCAAAGATTATTCTTCTTCTTATATAATTCTCATGTATGTGAATACGAATCTATTTTCGTCTTTCTACGTAACCAATCTTCTCATTTACGATCAACATCTTCTGGAGCTCTTCTTGAACGAATATATTTCTATGGAAAAATAGAACGTCTTGTGGACGTCTTTGTTAAGGATTTTCGGGCGAACCTATGGTTGCTCGAGGAACCCTGCATG
+
IIIIIIIIIIIIIIIIIIIIIIIIIIIIIIIIIIIIIIIIIIIIIHIIIIIIHIIIIIIIIIIIIIIIIIIIIIIIIIIIIIIIIIIIIIIIIIIIIIIIIIIIIIIIIIIIIIIIIIIIIIIIIIIIIIIIIIIJJJJJJJJJJJJJJJJJJJJJJJJJJJJJJJJJJJJJJJJJJJJJJJJJJJJJJJJJJJJ;JJJJJIIIHIHIGIIIIIIGIIIIIIIIGIHGIIIIIIIIIIIIIIIHIIHIIIIIIIIIHIIIIIIIIIIIIIIHIIIIIIIIHIHHIIIIIIIIIIIIIIIIIIIIIIIIIIIHIIIIIIIIIIHIIIIIIIIIIIIIII
@HWI-D00477:958:H2H7GBCX3:1:2110:15162:17909 1:N:0:CCTAGGTCCTAGGT
AAACTCTTCGCAATTGGGTAAAAGATGCCTCTTCTTTGCATTTATTACGATTCTTTCTTCGCGAGTATTGTAATTGGAATAGTCTTATTACTCCAAAGAAAGCCAGTTCTTCTTTTTCAAAAAGGAATCAAAGATTATTCTTCTTCTTATATAATTCTCATGTATGTGAATACGAATCTATTTTCGTCTTTCTACGTAACCAATCTTCTCATTTACGATCAACATCTTCTGGAGCCCTTGTTGAACGAATCTATTTCTATGGAAAAATAGAGCATCTTGGAGAGG
+
HHHHHIIIIHIHHIHIHIHIHIIIHEHIIIIIIIHJJJJJJJJJJJJJJJJJJJJJJJJJJJJJJJJJJJJJJJJJJJJJJJJJJJJJJJJJJJJJJJJJJJJJJJJJJJJJJJJJJJJJJJJJJJJJJJJJJJJJJJJJJJJJJJJJJJJJJJJJJJJJJJJJJJJJJJJJJJJJJJJJJJJJJJJJJJJJJJJJJJJJJHCHHEFHHEEHEHHIHHIIHHE@DIIGIHHEEFIIIHIHIIIIIHIHHIIIIHIIIIIHHIIIIIHHIIHIHHHHCIIIDBDDD
@HWI-D00477:958:H2H7GBCX3:1:2110:16672:21232 1:N:0:CCTAGGTCCTAGGT
AAACTCTTCGCAATTGGGTAAAAGATGCCTCTTCTTTGCATTTATTACGATTCTTTCTTCGCGAGTATTGTAATTGGAATAGTCTTATTACTCCAAAGAAAGCCAGTTCTTCTTTTTCAAAAAGGAATCAAAGATTATTCTTCTTCTTATATAATTCTCATGTATGTGAATACGAATCTATTTTCGTCTTTCTACTTAACCAATCTTCTCATTTACGATCAACAGCTTCTGGAGCTCTTCTTGAACGAATATATTTCTATGGAAAAATAGAACGTCTTGTAGACGTCTTTGTTAAGGATTTTCAGACCGATCTATGCTTGTTCAAGGATCCTTTCATG
+
E1C1<1<@1<E0EEHE@G<1<CF11<1<<C111<CCHCG?1D1CG1<1<EFHFHGHCHF??H?H/F@H@CCGHHE<1<CG?1F1CGH?F1CFH11<GGHHC1CFHHGHHCGEC0DHHCFFEEH/</D/F@<CEH?JJJJJJJJJJJJJJGJJJJEJJFEFIJJJHJJJJJJHJJJ;2;IJJJJJ2JJJJJ?GJJ?'JJJJJGC<00F<?C?EHF<11@D11<111D11<1<1<1<<11F<1C1EC<<1D<1<1<<<11FD1<<<1<<1<<1EEEEC<111D<<<11??F<1?<@1@E11GEE?GE0C<1<1GD<1111F?FFDF<<111C<1@F111<
@HWI-D00477:958:H2H7GBCX3:1:2110:6811:23607 1:N:0:CCTAGGTCCTAGGT
AAACTCTTCGCAATTGGGTAAAAGATGCCTCTTCTTTGCATTTATTACGATTCTTTCTTCGCGAGTATTGTAATTGGAATAGTCTTATTACTCCAAAGAAAGCCAGTTCTTCTTTTTCAAAAAGGAATCAAAGATTATTCTTCTTCTTATATAATTCTCATGTATGTGAATACGAATCTATTTTCGTCTTTCTACGTAACCAATCTTCTCATTTACGATCAACATCTTCTGGAGTCCTTCTTGAGCGAATATCTTTCTATCAAAAAGTAGAACATCTTGTCGAAGTCTTGGCTAATGATTTTGATTTTCAGGACATCTTATGCTTGTTCAAGGATCCTTTCATG
+
HIIIGFHIIGHIIHHIHIIHHHIIHIIIIIIIIIIIIGHIIIHIHHHIIIIIHHIHIHIIHIIHIHHHIIIIGIHHHDCGHHIIIHHIHIIIIIIIIEHCHIIHIHGHIHHHEHIIIIGHEHGEHIHHIIECEHIIIIHIIJJJJJJJJJJJJJJJJJJJJJJJJJJJJJJJJJJJJJJJJJJJJJJJJJJJJJJJJJJJJ<FC/HCEHHEHHIIIIHHHG<@HC1GEHHEEHHIHHHHC?HIIHHEGCHFEHFF?HEHDDF1EEHH?HGCCEEHHDIIIIHGHHHC@C1HHH?EH@CHHHHHCCHHG1<1GC?FHEFF@EHGEGHHCHHGCD1<<1EHHIHGH
@HWI-D00477:958:H2H7GBCX3:1:2110:6502:62386 1:N:0:CCTAGGTCCTAGGT
AAACTCTTCGCAATTGGGTAAAAGATGCCTCTTCTTTGCATTTATTACGATTCTTTCTTCGCGAGTATTGTAATTGGAATAGTCTTATTACTCCAAAGAAAGCCAGTTCTTCTTTTTCAAAAAGGAATCAAAGATTATTCTTCTTCTTATATAATTCTCATGTATGTGAATACGAATCTATTTTCGTCTTTCTACGTAACCAATCTTCTCATTTACGATCAACATCTTCTGGAGCTCTTCTTGAACGAATATATTTCTATGGAAAAATAGAACGTCTTGTAGACGTCTTTGTTAAGGATTTTCAGACCAATCTATGCTTGTTCAAGGATCCTTTCATG
+
IIIIIIIIIIIIIIIIIIIIIIIIIIIIIIIIIIIIIIIIIIIIIIIIIIIIHIIIIIIIIIIIIIIIIIIIIIIIIIIIHIIIIIIIIIIIIIIIIIIIIIIIIIIIIIIIIIIIIIIIIIIIIIIIIIIIIIIJJJJJJJJJJJJJJJJJJJJJJJJJJJJJJJJJJJJJJJJJJJJJJJJJJJJJJJJJJJJJJJJJJIIIIIIIIIIIIIIHHIHIIIIIHIIIIIIIIIIIIIIIIIIIHHIIIIIIIIIIIIIIIIIIIIIIIIIIIIIIIIIIIIIHIIIIIIIIIIIIIIIIIIIIIIHIIIIIIIIIIIIIIIIIIIIIIHIIIIIIII
@HWI-D00477:958:H2H7GBCX3:1:2110:9009:80692 1:N:0:CCTAGGTCCTAGGT
AAACTCTTCGCAATTGGGTAAAAGATGCCTCTTCTTTGCATTTATTACGATTCTTTCTTCGCGAGTATTGTAATTGGAATAGTCTTATTACTCCAAAGAAAGCCAGTTCTTCTTTTTCAAAAAGGAATCAAAGATTATTCTTCTTCTTATATAATTCTCATGTATGTGAATACGAATCTATTTTCGTCTTTCTACGTAACCAATCTTCTCATTTACGATCAACATCTTCTGGAGCTCTTCTTGAACGAATATATTTCTATGGAAAAATAGAACGTCTTGTAGACGTCTTTGTTAAGGATTTTCAGACCAATCTATGCTTGTTCAAGGATCCTTTCATG
+
HIIIIIIIIIIIIIHHHHIIIIIIGIIIIHHIHIIIIIIIIIIIIIIIIIIIHHIHIIIIHIIIIIIIIHIIIIIIGHIIIIIIIIIIIIHIIIIIIIIIIIIGIIIIIIIIIIIIIIIIIIIIGIIIIIIIIHIJJJJJJJJJJJJJJJJJJJJJJJJJJJJJJJJJJJJJJJJJJJJJJJJJJJJJJJJJJJJJJJJJJHHHHIHEHEIHIIIHHGIIHIHIHIIIIIIHGHGIHHHEHHIHHFEHHHIHIHHHEHIHHHIIIIIIIIIHHGIIIIIIHHEHIIIIIIIIIHIIIIIIIIHHIIHIIIIIIHHIIIHHIHIIIHIIIIIIIIIIII
@HWI-D00477:958:H2H7GBCX3:1:2110:4667:86081 1:N:0:CCTAGGTCCTAGGT
AAACTCTTCGCAATTGGGTAAAAGATGCCTCTTCTTTGCATTTATTACGATTCTTTCTTCGCGAGTATTGTAATTGGAATAGTCTTATTACTCCAAAGAAAGCCAGTTCTTCTTTTTCAAAAAGGAATCAAAGATTATTCTTCTTCTTATATAATTCTCATGTATGTGAATACGAATCTATTTTCGTCTTTCTACGTAACCAATCTTCTCATTTACGATCAACATCTTCTGGAGCTCTTCTTGAACGAATATATTTCTATGGAAAAATAGAACGTCTTGTAATAGTCTCTCGTAATGATTTTCAGACCATCCTAT
+
IIIIIIIIIIIIIIIIIIIIIIIIIIIIIIIIIIIIIIIIIIIIIIIIIIIIHHIIIIIIIIIIIJJJJJJJJJJJJJJJJJJJJJJJJJJJJJJJJJJJJJJJJJJJJJJJJJJJJJJJJJJJJJJJJJJJJJJJJJJJJJJJJJJJJJJJJJJJJJJJJJJJJJJJJJJJJJJJJJJJJJJJJJJJJJJJJJJJJJJJJIIHIIIIGIIIHGHIIIIIIIIIIIIIIIIIIHIIIIIIIIIHHIIIIIIIIIIIIIHIIIIIIIIIIIIIIIIIIIIIIIHIIIIIIIIIHHGIHIIIIIHIIIIIGIDDADD
@HWI-D00477:958:H2H7GBCX3:1:2110:3790:87237 1:N:0:CCTAGGTCCTAGGT
AAGCCCTTCGCTACTGGGTAAAAGATGCTTCTTCTTTGCATTTATTACGGTTCTCTCTCTACCAGTATTGTAATTTGAAGAGATTTATTACTCCAAAGAAATCTATTTCAATTTTTAATCCAAGATTATTCTTGTTCCTATATAATTCTCATGCATATGAATACGAATCCATTTTCCTTTTTCTCCGTAATCAATCTTCTCATTTACGATCAACATCTTCTGGAGTCTTTCTTGAACGAATTTATTTCTATGGAAAAATAGAGTATCTTGTAGAAGTCTTTTATAATGATTTTCAGAACAACCTGTGGTTGTTCAAAGACCCTTTCATA
+
IIIIHIIIIIHIIIIIIIIIIIHIIIIIHIIIIIIIIIIIIIHHIIIIIIIIGHIIIIIIIIIIIIHIHIHHHIIIIIHIIIIIIIHIIIIIIIIIIIIIIIIIIIIIIIIIIIIIIHIIIIIIIIJJJJJJJJJJJJJJJJJJJJJJJJJJJJJJJJJJJJJJJJJJJJJJJJJJJJJJJJJJJJJJJJJJJJJJJJJJJHEHHHHGHCGHGGG1HHEDD11EHH@HHEHHEH@CE@EHHHGHIHIHHIHHEIIHIIIHIHHFH@GIIIHHEHDIIHHIHHEHHIHGEGHFHHHFHGCEHGIIHHHEGHHE@CHIIHIHHGIIIIIHI
@HWI-D00477:958:H2H7GBCX3:1:2111:14708:6487 1:N:0:CCTAGGTCCTAGGT
AAACTCTTCGCAATTGGGTAAAAGATGCCTCTTCTTTGCATTTATTACGATTCTTTCTTCGCGAGTATTGTAATTGGAATAGTCTTATTACTCCAAAGAAAGCCAGTTCTTCTTTTTCAAAAAGGAATCAAAGATTATTCTTCTTCTTATATAATTCTCATGTATATGAATGTGAATCCGTATTAGTGTTTCTCCGTAAACAATCTTCTCATTTACGATCAACATCCTCTGGAACTTTTCTTGAGCGAACACATTTCTATGGAAAAATAGAACATCTTGTAGTAGTGCTTCGTAATGATTTTCAGAAGACCCTATGGTTGTTCAAGGACCCTTTCATG
+
HHIIIHHHEGHEHHHHEHHIIEHHHHHHIHIIIIIIIHHFHHIFEGHIHIHHHHHHHHIHHHHIIECEGFHHHHHEHGCHHHHEHHIIHHHHEEECCHIIECHHIIIHEHHHHHHII@<DGHHEHHIIIIEGECGJJJJJJJJJJJJJJJJJJJJJJJJJJJJJJJJJJJJJJJJJJJJJJJJJJJJJJJJJJJJJJJJJJHHHHHHEHHIHEIHFIHCHHIHHFEFCHIIHIHHHHHHIIHEIHCGEHHHHFFCEIHG@CIHHIHEEHFFCHHHEGEHH@@EHHGDHIHHIHIIIHEHIIIIIIIIIIIHHHHHECCHIIHHHHFHHIIIIHIHHHF
@HWI-D00477:958:H2H7GBCX3:1:2111:5946:13859 1:N:0:CCTAGGTCCTAGGT
AAACTCTTCGCAATTGGGTAAAAGATGCCTCTTCTTTGCATTTATTACGATTCTTTCTTCGCGAGTATTGTAATTGGAATAGTCTTATTACTCCAAAGAAAGCCAGTTCTTCTTTTTTCTTTGTAATCAATCCTTTCATTTCCGATTAACATTTTCTCAGGTCTTTCTTG
+
JJJJJJJJHJJJJJJJJJJJJIGJJJJJFJJJJJJJJJJJIGJJJJJJJJJJJIJJHJJJJJGGIGJJJJJJJJJFJJJJJJJDJJJJJJJJJJJJJJJEJJJJJJJJJIJJJJJJJJJJJJIJJFJJJJJJJJJJJJJJJIJ4JJJJJJJJJJJDJDJJJJJJ8JJJJI
@HWI-D00477:958:H2H7GBCX3:1:2111:11681:30489 1:N:0:CCTAGGTCCTAGGT
AAACTCTTCGCAATTGGGTAAAAGATGCCTCTTCTTTGCATTTATTACGATTCTTTCTTCGCGAGTATTGTAATTGGAATAGTCTTATTACTCCAAAGAAAGCCAGTTCTTCTTTTTCAAAAAGGAATCAAAGATTATTCTTCTTCTTATATAATTCTCATGTATGTGAATACGAATCTATTCTCGTCTTTCTACGTAACCAATCTTCTCATTTACGATCAACATCTTCTGGAGCTCTTCTTGAACGAATATATTTCTATGGAAAAATAGAACGTCTTGTAGACGTCTTTGTTAAGGATTTTCAGACCAATCTATGCTTGTTCAAGGATCCTTTCATG
+
IIIIIIIIIIIIIIIIIIIIIIIIIIIIIIIIIIIIIIIIIIIIIIIIIIIIHHIIIIIIIIIIIIIIIIIIIIIIIIIIIIIIIIIIIIIIIIIIIIIIIIIIIIIIIIIIIIIIIIIIIIIIIIIIIIIIIIIJJJJJJJJJJJJJJJJJJJJJJJJJJJJJJJJJJJJJJJJJJJJJJJJJJJJJJJJJJJJJJJJJJIIIIIIIIIIIIHIIIIIIIHIHHIHHIIIIIIIIIIHIIHIIIIIIIIIIIIIIIIIIIIIIIIIIIIIIHIIIIIIIIIHGIIIHIIIIIIHHIIIIIIIIIIIIIIIIIIIIIIIIIIIIIIHIIIIIIIIIIG
@HWI-D00477:958:H2H7GBCX3:1:2111:16225:34774 1:N:0:CCTAGGTCCTAGGT
AAACTCTTCGCAATTGGGTAAAAGATGGCTCTTCTTTGCATTTATTACGATTCTTTCTTCGCGAGTATTGTAATTGGAATAGTCTTATTACTCCAAAGAAAGCCAGTTCTTCTTTTTCAAAAAGGAATCAAAGATTATTCTTCTTCTTATATAATTCTCATGTATGTGAATACGAATCTATTTTCGTCTTTCTACGTAACCAATCTTCTCATTTACGATCAACATCTTCTGGAGCTCTTCTTGAACGAATATATTTCTATGGAAAAATAGAACGTCTTGTAGACGTCTTTGTTAAGGATTTTCAGGACAACTTATGGCTGTTCAAGCATCCTATCATG
+
IIIIIIIIIIIIIIIIIIIIIIIIIIIHIIIIIIIIIIIIIIIIIIIIIIIIHHIIIIIIIIIIIIIIIIIIIIIIIIIIIIIIIIIIIIIIIIIIIIIIIIIIIIIIIIIIIIIIIIIIIIIIIIIIIIIIIIIJJJJJJJJJJJJJJJJJJJJJJJJJJJJJJJJJJJJJJJJJJJJJJJJJJJJJJJJJJJJJJJJJJIIIIIIIIIIHIIIIIIIIIIHIHIIIIIIIIIIHIIIIIIIIIIIIIIIIIIIIIIIIIIIIIIIIIIIIIIIIIIIIIIIHIIIIIIIIIIIIIIIIIIIIIIIIIIIIIIIIIIIIIIIIIIIIIIIIIIIIII
@HWI-D00477:958:H2H7GBCX3:1:2111:7616:50722 1:N:0:CCTAGGTCCTAGGT
AAACTCTTCGCAATTGGGTAAAAGATGCCTCTTCTTTGCATTTATTACGATTCTTTCTTCGCGAGTATTGTAATTGGAATAGTCTTATTACTCCAAAGAAAGCCAGTTCTTCTTTTTCAAAAAGTAATCCAAGATTTCTCCTGTTCCTATATAATTTTTATGTATGTGAATACGAATCCATC
+
JJJJJJJJJJJJJJJJJJJJJJJJJJJJJJJJJJJJJJJJJJJJJJJJJJJJJJJJJJJJJJJJJJJJJJJJJJJJJJJJJJJJJJJJJJJJJJJJJJJJJJJJJJJJJJJJJJJJJJJJJJJJJJJJJJJJJJJJJJJJJJJJJJJJJJJJJJJJJJJJJJJJJJJJJJJJJJJJJJJJJJ
@HWI-D00477:958:H2H7GBCX3:1:2111:12074:76294 1:N:0:CCTAGGTCCTAGGT
AAACTCTTCGCAATTGGGTAAAAGATGCCTCTTCTTCGCATTTATTACGATTCTTTCTTCGCGAGTATTGTAATTGGAATAGTCTTATTACTCCAAAGAAAGCCAGTTCTTCTTTTTCAAAAAGGAATCAAAGATTATTCTTCTTCTTATATAATTCTCATGTATGTGAATACGAATCTATTTTCGTCTTTCTACGTAACCAATCTTCTCATTTACGATCAACATCTTCTGGAGCTCTTCTTGAACGAATATATTTCTATGGAAAAATAGAACGTCTTGTAGACGTCTTTGTTAAGGATTTTCAGACCAATCTATGCTTGTTCAAGGATCCTTTCATG
+
CFHHEEC11FHH?CCCHCEEHIHGEEF?1CFECGEEECE<C@H<GECHIIHEFGCCCCCCCH<<CHHEGCGECFHIHEEGGCFEHHEHCEHHEE@FEHHIHIFFFGHHIHH@GHHH?F<CHEHHFGCFC<<DHJJJJJJJJJJJJJJJJJJJJJJJJJJJJJJHJHJBJJJJJJJJJJJJJJJJJJJJJJJIJJJJJJJJJIHHGCHHCFHEHFCG1@GIGCHF@CHHHIHHGHHFHHHCCEEH@EFIHIIIIHIIHIIHCHEIIIHHIIHFHEFHHHHEF<G@@FHIHHEF@HHHIHHHIHIHGHFEG1?IIHIHCEHFC@GEHIIHFF1C1@@EHE
@HWI-D00477:958:H2H7GBCX3:1:2111:15059:77032 1:N:0:CCTAGGTCCTAGGT
AAACTCTTCGCAATTGGGTAAAAGATGCCTCTTCTTTGCATTTATTACGATTCTTTCTTCGCGAGTATTGTAATTGGAATAGTCTTATTACTCCAAAGAAAGCCAGTTCTTCTTTTTTCTTTGTAATCAATCCTTTCATTTCCGATTAACATTTTCTCAGGTCTTTCTTG
+
JJJJJJJJJJJJJJJJJJJJJJJJJJJJJJJJJJJJJJJJJJJJJJJJJJJJJJJJJJJJJJJJJJJJJJJJJJJJJJJJJJJJJJJJJJJJJJJJJJJJJJJJJJJJJJJJJJJJJJJJJJJJJJJJJJJJJJJJJJJJJJJJJJJJJJJJJJJJJJJJJJJJJJJJJJ
@HWI-D00477:958:H2H7GBCX3:1:2111:3620:77255 1:N:0:CCTAGGTCCTAGGT
AACTCCTTCAATACCGGATCAAAGATGTTCCATCTTTGCATTTATTGCGATTCTTTCCCAACTACTATTCGAATTGGAATAGTCTTATTACTTCAATTCTGAAACTCGTAAAGAAAGAATCGCAATAAATGCAAAGCGGGGATATCTTGTATCCAACAGCGAAGGGGTTGAACCAAGATT
+
JJJJJJJJJJJJJJJJJJJJJJJJJJJJJJJJJJJJJJJJJJJJJJJJJJJJJJJJJJJJJJJJJJJJJJJFJJJJJJJJJJJJJJJJJJJJJJJJJJJJJJJJJJJJJJJJJJJJJJJJJJJJJJJJJJJJJJJJJJJJJJJJJJJJJJJJJJJJJJJJJJJJJJJJJJJJJJJJJJJJ
@HWI-D00477:958:H2H7GBCX3:1:2111:5958:82825 1:N:0:CCTAGGTCCTAGGT
AAACTCTTCGCAATTGGGTAAAAGATGCCTCTTCTTTGCATTTATTACGATTCTTTCTTCGCGAGTATTGTAATTGGAATAGTCTTATTACTCCAAAGAAAGCCAGTTCTTCTTTTTCAAAAAGGAATCAAAGATTATTCTTCTTCTTATATAATTCTCATGTATGTGAATACGAATCTATTTTCGTCTTTCTACGTAACCAATCTTCTCATTTACGATCAACATCTTCTGGAGCTCTTCTTGAACGAATATATTTCTATGGAAAAATAGAACGTCTTGTAGACGTCTTTGTTAAGGATTTTCAGACCAATCTATGCTTGTTCAAGGATCCTTTCATG
+
IIIIIIIIIIIIIIIIIIIIIIIIIIIIIIIIIIIIIIIIIIIIIIIIIIIIHHIIIIIIIIIIIIIIIIIIIIIIIIIIIIIIIIIIIIIIIIIIIIIIIIGIIIIIIIIIIIIIIIIIIIIIIHIIIIIIIIJJJJJJJJJJJJJJJJJJJJJJJJJJJJJJJJJJJJJJJJJJJJJJJJJJJJJJJJJJJJJJJJJJJIIIIIIIHIIHIIIGIIIIIIHHFIIIIIIIIIIIIIIIIHIIHHIIIIIIIIIIIIIHIIIIIHG1IIIHIIIIIIIIHHHIIIIIIIIIIIHIIIIIIIIHIIHIIIIIIIIIIHIIIIIIIIIIIIIIIIHIII
@HWI-D00477:958:H2H7GBCX3:1:2112:14895:2919 1:N:0:CCTAGGTCCTAGGT
AAACTCTTCGCAATTGGGTAAAAGATGCCTCTTCTTTGCATTTATTACGATTCTTTCTTCGCGAGTATTGTAATTGGAATAGTCTTATGACTCCAAAGAAAGCCAGTTCTTCTTTTTCAAAAAGGAATCAAAGATTATTCTTCTTCTTATATAATTCTCATGTATGTGAATACGAATCTATTTTCGTCTTTCTACGTAACCAATCTTCTCATTTACGATCAACATCTTCTGGAGCTCTTCTTGAACGAATATATTTCTATGGAAAAATAGAACGTCTTGTAGACGTCTTTGTTAAGGATTTTCAGACCAATCTATGCTTGTTCAAGGATCCTTTCATG
+
IIIIIIIIIIIIIIIIIIIIIIIIIIIIIIIIIIHIIIIIIIIIIIIIIIIIIHIIIIIIIIIHIIIIIIIIIIIHIIIIIIIIIIIIIIIIIIIIHIIIIIIIIIIIIIIIIIIIIIIHIIIIIIIIIIIIIIIJJJJJJJJJJJJJJJJJJJJJJJJJJJJJJJJJJJJ<JJJJJJJJJJJJJJJJJJJJJJJJJJJJJIIIIIIIIIIIIIIIIIIIIHIIIIIIIIHG<1IIIIIIIIIHEIIHIIIIIIIIIIIIIIIIHIIIHIIIIIIIIIIIIIIIIIIIIIIIIIIIIIIIIIIIIIIIIIIIIIIIIIIIIIIIIIIIIIIIIIIIII
@HWI-D00477:958:H2H7GBCX3:1:2112:18242:21161 1:N:0:CCTAGGTCCTAGGT
AAACTCTTCGCAATTGGGTAAAAGATGCCTCTTCTTTGCATTTATTACGATTCTTTCTTCGCGAGTATTGTAATTGGAATAGTCTTATTACTCCAAAGAAAGCCAGTTCTTCTTTTTCAAAAAGGAATCAAAGATTATTCTTCTTCTTATATAATTCTCATGTATGTGAATACGAATCTATTTTCGTCTTTCTATGTAACCAATCTTCTCATTTACGATCAACATCTTCTGGAGCTCTGCTTGAACGAATATATTTCTATGGAAAAGACAACATCTTGTCGAAGTCTTGGCTAATGATTTTGATTTTCAGGACATCTTATGCTTGTTCAAGGATCCTTTCATG
+
IIIIIIIIIIIIIIIIIIIIIIIIIIIIIIIIIIIIIIIIIIIIIIIIIIIIHIIIIIIIIIIIIIIIIIIIIIIIIIIIIIIIIIIIIIIIIIIIIIIIIIHIIIIIIIIIIIIIIIIIIIIIIIIIIIIIIIIIIIIIJJJJJJJJJJJJJJJJJJJJJJJJJJJJJJJ;JJJJJJJJJJJJJJJJJJJJJJJJJJJJJIIIIIIIHIIIIIIIIIHIIIIIIIIIIIIHHGD<<<1IIIIIIIIIIIIIIIIIIIIIIIIIIIIIIIIIIIIIIIIIIIIIIIIIHIIIIIIIIIIIIIIIIIIIIIIIIIIIIIIIHIIIIIIIIIIIIIHIIIIIIII
@HWI-D00477:958:H2H7GBCX3:1:2112:10619:28533 1:N:0:CGTAGGTCCTAGGT
AAACTCTTCGCAATTGGGTAAAAGATGCCTCTTCTTTGCATTTATTACGATTCTTTCTTCGCGAGTATTGTAATTGGAATAGTCTTATTACTCCAAAGAAAGCCAGTTCTTCTTTTTCAAAAAGGAATCAAAGATTATTCTTCTTCTTATATAATTCTCATGTATGTGAATACGAATCTATTTTCGTCTTTCTACGTAACCAATCTTCTCATTTACGATCAACATCTTCTGGAGCTCTTCTTGAACGAATATATTTCTATGGAAAAATAGAACGTCTTGTAGACGTCTTTGTTAAGGATTTTCAGACCAATCTATGCTTGTTCAAGGATCCTTTTATG
+
IIIIIIIIIIIIIIIIIIIIIIIIIIIIIIIIIIIIIIIIIIIIIIIIIIIIHHIIIIIIIIIIIIIIIIIIIIIIGIIIIIIIIIIIIIIIIIIIIIIIIIIIIIIIIIIIIIIIIIIIIIIIIIIIIIIIIIJJJJJJJJJJJJJJJJJJJJJJJJJJJJJJJJJJJJJJJJJJJJJJJJJJJJJJJJJJJJJJJJJJJIIIIIIIIIIIIIIHIIIIIIIIIIIIIIIIIIIIIIIIIIIIIIIIIIIIIIIIIIIIIIIIIIIIIIIIIIIIIIIIIHHIIIIIIIIIIIIIIIIIIIIIIIIIIIIIIIIIIIIIIIIIIIIIIIIIIIIIII
@HWI-D00477:958:H2H7GBCX3:1:2112:4340:29129 1:N:0:CCTAGGTCCTAGGT
AAACTCTTCGCAATTGGGTAAAAGATGCCTCTTCTTTGCATTTATTACGATTCTTTCTTCGCGAGTATTGTAATTGGAATAATCTTATTACTCCAAAGAAAGCCAGTTCTTCTTTTTCAAAAAGGAATCAAAGATTATTCTTCTTCTTATATAATTCTCATGTATGTGAATACGAATCTATTTTCGTCTTTCTACGTAACCAATCTTCTCATTTACGATCAACATCTTCTGGAGCTCTTCTTGAACGAATATATTTCTATGGAAAAATAGAACGTCTTGTAGACGTCTTTGTTAAGGATTTTCAGACCAATCTATGCTTGTTCAAGGATCCTTTCATG
+
IIIIIIIIHIHHHIIIIIIIIIIIIIFHIHHHHHHFHHIIIIHIHHHIIIIIFEHHHHHHHHIHIHHIIIIHIGIIHHFHHHHHIIIIIIIHIIIGIIIIIIIIIHEHHIHHIIIGIIIIIIIHIHHEHHHIIIIJJJJJJJJJJJJJJJJJJJJJJJJJJJJJJJJJJJJJJJJJJJJJJJJJJJJJJJJJJJJJJJJJJIIIIIGIIIIHIIIIIIIIIIHHGIIIHIIIIIIHIIIHHHHHHEIIIIIIIIIIIIIIIIIIIIIIIIIHIIHIIIIIIIHHIHCGIIIHIIHIIIIIIIHIIIHIHHHHHGIIIIIIIIIIIIHIIIHIIIIIII
@HWI-D00477:958:H2H7GBCX3:1:2112:21265:31841 1:N:0:CCTAGGTCCTAGGT
AAACTCTGCGCTATTGGGTAAAAGATGCCTCTTCTTTGCATTTATTACGATTCTTTCTCAACGAGTATTGTAATTGGAATAGTCTTATTACTCCAAAGAAAGCCAGTTCCTCTTTTTCAAAAAGAAATCAAAGATTATTCTTGTTCCTATATAATTTTTATGTATGTGAATATGAATCTATCCTTATTTTTCTCCGTAACAAATCTTCTTATTTACGATTGACATCTTCTGGAGTCCTTTTTGAGCGAATATATTTCTATGCAAAAATAGATTCGTTCAAGAAAGGTTCCAGAAGATATTGATCGTAAATGAGAAGATTGGTTGCGGAGAAAAACGAAGATAGATTCGGATTCACATACATGAAAATTATAT
+
HIIIEHHIIIIHDHIIIHIIGIIIIIIGHHIHGHEH?CHCHHIGHGIIIIHII<FHHHIIIIIHHHGHEHIIIHICEHHHHEHIHHIHIIIIIHIIIIIHEHFHIGHHIIIHHIIIIIGIIIIIJJJJJJJJJJJJJJJJJJJJJJJJJJJJHJJJJJJJJJJJJJJJJJJJG?=>>=JJJJJJJJJJJJJJJJJIJJJJHJHCHGCFHD1HGC<<<1<<1HHHHG??IHIGF1?GHGIHHCEHGIIHEIIIIHHHIIHHGHIIIIHHHE<IHIHFG@HGEHGHEHIIHHHHHHEHHCHIIGHHHIIIIHFFIHHEIHHHIHIIHHFHCIHIIHHIIHHHGHIIHEHFEHGIIHIHEFHFF1HEEHF@BDDD
@HWI-D00477:958:H2H7GBCX3:1:2112:1625:47692 1:N:0:CCTAGGTCCTAGGT
AAACTCTTCGCAATTGGGTAAAAGATGCCTCTTCTTTGCATTTATTACGATTCTTTCTTCGCGAGTATTGTAATTGGAATAGTCTTATTACTCCAAAGAAAGCCAGTTCTTCTTTTTCAAAAAGGAATCAAAGATTATTCTTCTTCTTATATAATTCTCATGTATGTGAATACGAATCTATTTTCGTCTTTCTACGTAACCAATCTTCTCATTTACGATCAACGTCTTCTGGAGCTCTTCTTGAACGAATATATTTCTATGGAAAAATAGAACGTCTTGTAGACGTCTTTGTTAAGGATTTTCAGACCCTCCTATGGTTGCTCAAAGATCCTTTCATG
+
IIIIIIIIIIIIIIIHHHIIIIIIIIGIIIIIIIIIHIIIIIIIIIIIIIIIHIIIIIIIIIIIIIIIIIIIIIIIIIIIIIIIIIIIIIIIIIIIIIIIIIIIGHIIIIIIIIIIIIIIIIIIGIIIIIIHEHIJJJJJJJJJJJJJJJJJJJJJJJJJJJJJJJJJJJJJJJJJJJJJJJJJJJJJJJJJJJJJJJJJJIHIIHHIHIIIIHIHIHGIIHGHEIIGHIIIIIIIIIIHIIIIHHIIIIIIIIIIIIIIIIIIIIGIIIIIIIIIIIIIIIHEIIIIIIIIIIIIIIIIIIIIIIIIHIIIIIIIIIIIIIIIIIIIIIIIIIIIII
@HWI-D00477:958:H2H7GBCX3:1:2112:4955:63983 1:N:0:CCTAGGTCCTAGGT
AAACTCTTCGCAATTGGGTAAAAGATGCCTCTTCTTTGCATTTATTACGATTCTTTCTTCGCGAGTATTGTAATTGGAATAGTCTTATTACTCCAAAGAAAGCCAGTTCTTCTTTTTCAAAAAGGAATCAAAGATTATTCTTCTTCTTATATAATTCTCATGTATGTGAATACGAATCTATTTTCGTCTTTCTACGTAACCAATCTTCTCATTTACGATCAACATCTTCTGGAGCTCTTCTTGAACGAATATATTTCTATGGAAAAATAGAACGTCTTGTAGACGTCTTTGTTAAGGATTTTCAAACCACCCTATGCTTGGCCAAGGATCCTTTCATA
+
IIIIIIIIIIIIIIIIHIIIIIIIIIIIIIIIIIIIIIIIIIIIIIIIIIIIIIIIIIIIIGIIIHIIIIIIHIIIIIIIIHIIIIIIIIIIIIIIIIIIHIGIIIIIIIIIIIIIIIIHIIIIIIIIIIIIIIIJJJJJJJJJJJJJJJJJJJJJJJJJJJJJJJJJJJJJJJJJJJJJJJJJJJJJJJJJJJJJJJJJJIIIIIIHHHIHIHIHHEGIIHHFHIIGIIIIHHIHEIGIIIIHHGIIIIIIIIIIIIIHIIIIIIIHIIIIIIIHHHIIHHHDIIIIIIIIIIHHHIIIIIIIHIIHHIIIIIIIIHHHIHHIIIIIIIIIIIIIHH
@HWI-D00477:958:H2H7GBCX3:1:2112:14461:69261 1:N:0:CCTAGGTCCTAGGT
AAACTCTTCGCAATTGGGTAAAAGGTACCTCTTCTTTGCATTTATTACGATTCTTTCTTCGCGAGTATTGTAATTGGAACAGTCTTATTACTCCAAAGAAAGCCAGTTCTTCTTTTTCAAAAAGGAATCAAAGATTATTCTTCTTCTTATATAATTCTCATGTATGTGAATACGAATCTATTTTCGTCTTTCTACGTAACCAATCTTCTCATTTACGATCAACATCTTCTGGAGCTCTTCTTGAACGAATATATTTCTATGGAAAAATAGAACGTCTTGTAGACGTCTTTGTTAAGGATTTTCAGACCAATCTATGCTTGTTCAAGGATCCCTTCATG
+
IIIIIIIIIIIIIIIIIIIIIIII0D<<GHIIIIIIIIIIIIIIIICFHHIIIHIIIIIIIIIIIIIIIIIIIIIHIIIIIIIIIIIIIIIIIIIIIIIIIIIIIIIIIIIIIIIIIIIIIIIIIIIIIIIIIIIJJJJJJJJJJJJJJJJJJJJJJJJJJJJJJJJJJJJJJJJJJJJJJJJJJJJJJJJJJJJJJJJJJIIIIIIIIIIIIIIIIIGIIIIIIIIIIIIIHIIIIIHIIIIIIIHHIIIIIHIHFIHIIIIIIIIIIIIIIIIIIIIIHIHGIIHIIIIIIIIIIIIIIIIIIIGIIHEIIIIIIIIIIIIIIIIIHG<1IIIIII
@HWI-D00477:958:H2H7GBCX3:1:2112:13939:68524 1:N:0:CCTAGGTCCTAGGT
AAACTCTTCGCAATTGGGTAAAAGCTACCTCTTCTTTGCATTTATTACGATTCTTTCTTCGCGAGTATTGTAATTGGAATAGTCTTATTACTCCAAAGAAAGCCAGTTCTTCTTTTTCAAAAAGGAATCAAAGATTATTCTTCTTCTTATATAATTCTCATGTATGTGAATACGAATCTATTTTCGTCTTTCTACGTAACCAATCTTCTCATTTACGATCAACATCTTCTGGAGCTCTTCTTGAACGAATATATTTCTATGGAAAAATAGAACGTCTTGTAGACGTCTTTGTTAAGGATTTTCAGACCAATCTATGCTTGTTCAAGGATCCTTTCATG
+
IIIIIIIIIIIIIIIIIIIIIIIIHH1<DGHIIIIIIIIIIIIIIIIIIIIIHIIIIIIIIIIIIIIIIIIIIIIIIIIIIIIIIIIIIIIIIIIHIIIIIIIIIIIIIIIIIIIIIIIIIIIIII0FHIIIIIIJJJJJJJJJJJJJJJJJJJJJJJJJJJJJJJJJJJJJJJJJJJJJJJJJJJJJJJJJJJJJJJJJJIIIIIIIIIIIIIIHHIHIIIIIIIIIIIIIHGIIIIHIGIIIIIIIIIIIIIIIIHIIIIIIIIIIHHIIIIIIIIIIIIIGIIHHIIIIIIIHIIIIIIIIIIIHIIIIIIIIIGIIIIIIIIIIHG<<IIIHII
@HWI-D00477:958:H2H7GBCX3:1:2112:14505:78275 1:N:0:CCTAGGTCCTAGGT
AAACTCTTCGCAATTGGGTAAAAGATGCCTCTTCTTTGCATTTATTGCGATTCTTTCTTCGCGAGTATTGTAATTGGAATAGTCTTATTACTCCAAAGAAAGCCAGTTCTTCTTTTTCAAAAAGGAATCAAAGATTATTCTTCTTCTTATATAATTCTCATGTATGTGAATACGAATCTATTTTCGTCTTTCTACGTAACCAATCTTCTCATTTACGATCAACATCTTCTGCAGCTCTTCTTGAACGAATATATTTCTATGGAAAAATAGAACGTCTTGTAGACGTCTTTGTTAAGGATTTTCAGACCAATCTATGCTTGTTCAAGGATCCCTTCATG
+
IIIIIIIIIIIIIIIIIIIIIIIIHIIIIIIIIIIIIIIIIIIIII1<GHIIHHIIIIIIIIIIIIIIIIIIIIIIIIIIHIIIIIIIIIIIIIIIIIIIIEHIIIIIIIIIIIIIIIIIIIIIIIIIIIIIIIIJJJJJJJJJJJJJJJJJJJJJJJJJJJJJJJJJJJJJJJJJJJJJJJJJJJJJJJJJJJJJJJJJJIIIIIIIIIIIIIIIIIIIIIIIIIIIHGD1IIIIIIIIIIIIHHIIIIIIIIIIHIIIIIIIIIIIIIIIIIIIIIIIIIHGIIIIIIIIIIIIIIIIIIIIIIIIIIIIIIIIIIIIIIIIIIIIHE<1IIIIII
@HWI-D00477:958:H2H7GBCX3:1:2112:19502:92061 1:N:0:CCTAGGTCCTAGGT
AAACTCTTCGCAATTGGGTAAAAGATGCCTCTTCTTTGCATTTATTACGATTCTTTCTTCGCGAGTATTGTAATTGGAATAGTCTTATTACTCCAAAGAAAGCCAGTTCTTCTTTTTCAAAAAGGAATCAAAGATTATTCTTCTTCTTATATAATTCTCATGTATGTGAATACGAATCTATTTTCGTCTTTCTACGTAACCAATCTTCTCATTTACGATCAACATCTTCTGGAGCTCTTCTTGAACGAATATATTTCTATGGAAAAATAGAACGTCTTGTAGACGTCTTTGTTAAGGATTTTCAGACCAATCTATGCTTGTTCAAGGATCCTTTCATG
+
IIIIIIIIIIIIIIIIIIIIIIIIHIIIIIIIIIIIIIIIIIIIII@HIIIIHHIIIIIIIIIIIIIIIIIIIHIIIIIIIIIIIIIIIIIIIIIIIIIIIIIIIIIIIIIIIIIIIIIIIIIIIIIIIIIIIIHJJJJJJJJJJJJJJJJJJJJJJJJJJJJJJJJJJJJJJJJJJJJJJJJJJJJJJJJJJJJJJJJJJIIIIIHIIIIIIIIHIIIIIHIIIIIIIIIGIIIIIIIFIIIIHHHIIIIIIIHIHIIIHIIIIIIIIIIIIIIHIIIIIHHCHHHIIIIIIIIIIIIIIHEIGIIIIIIIIIIIHIHIIIIIIIIIHFGHIIIHHH
@HWI-D00477:958:H2H7GBCX3:1:2112:17175:96263 1:N:0:CCTAGGGCCTAGGT
AAACTCTTCGCAATTGGGTAAAAGATGCCTCTTCTTTGCATTTATTACGATTCTTTCTTCGCGAGTATTGTAATTGGAATAGTCTTATTACTCCAAAGAAAGCCAGTTCTTCTTTTTCAAAAAGTAATCCAAGATTTCTCCTGTTCCTATATAATTTTTATGTATGTGAATACGAATCCATC
+
JJJJJJJJJJJJJJJJJJJJJJJJJJJJJJJJJJJJJJJJJJJJJJJJJJJJJJJJJJJJJJJJJJJJJJJJJJJJJJJJJJJJJJJJJJJJJJJJJJJJJJJJJJJJJJJJJJJJJJJJJJJJJJJJJJJJJJJJJJJJJJJJJJJJJJJJJJJJJJJJJJJJJJJJJJJJJJJJJJJJJJ
@HWI-D00477:958:H2H7GBCX3:1:2113:10677:25307 1:N:0:CCTAGGTCCTAGGT
AAACTCTTCGCAATTGGGTAAAAGATGCCTCTTCTTTGCATTTATTACGATTCTTTCTTCGCGAGTATTGTAATTGGAATAGTCTTATTACTCCAAAGAAAGCCAGTTCTTCTTTTTCAAAAAGGAATCAAAGGTTATTCTTCTTCTTATATAATTCTCATGTATGTGAATACGAATCTATTTTCGTCTTTCTACGTAACCAATCTTCTCATTTACGATCAACATCTTCTGGAGCTCTTCTTGAACGAATATATTTCTATGGAAAAATAGAACGTCTTGTAGACGTCTTTGTTAAGGATTTTCAGACCAATCTATGCTTGTTCAAGGATCCTTTCATG
+
IIIIIIIIIIIIIIIIIIIIIIIIIIIIIIIIIIIIIIIIIIIIIIIIIIIIHHIIIIIIIIIIIIIIIIIIIIIIIIIIIIIIIIIIIIIIIHIIIIIIIIIIIIIIIIIIIIIIIIIIIIIIIIIIIIIIIIIJJJJJJJJJJJJJJJJJJJJJJJJJJJJJJJJJJJJJJJJJJJJJJJJJJJJJJJJJJJJJJJJJJIIIIIHIIIIIIIIHIIIIIIIIIIIIIIIIIIIIIIIIIIIIHHIIIIIIIIIIIIIIIIIIIIIIIIIIIIIIIIIIIIHHIIIIIIIIIIIIIIIIIIIIIIIIIIIIIIIIIIIIIIIIIIIIIIIIIIIIII
@HWI-D00477:958:H2H7GBCX3:1:2113:15464:31405 1:N:0:CCTAGGTCCTAGGT
AAACTCTTCGCAATTGGGTAAAAGATGCCTCTTCTTTGCATTTATTACGATTCTTTCTTCGCGAGTATTGTAATTGGAATAGTCTTATTACTCCAAAGAAAGCCAGTTCTTCTTTTTCAAAAAGGAATCAAAGATTATTCTTCTTCTTATATAATTCTCATGTATGTGAATACGAATCTATTTTCGTCTTTCTATGTAACCAATCTTCTCATTTACGATCAACATCTTCTGGAGCTCTTCTTGAACGAATATATTTCTATGGAAAAGTACAACATCTTGTCGAAGTCTTGGCTAATGATTTTGATTTGCAGGACATCTTATGCTTGTTCAAGGATCCTTTCATG
+
EHHEF@HHHIHIDHHHEHHHHHHHGHHIIIIFHHEHHFHGEHHHHIIIHHIFD@GEHECHHFHHHCFHHIIIIGIG?@DFFCCGHEHEHCH1FHEHHEEHIIIEHIIIIIIHIEHIIIHHHHGHHIIHHHIIIIIHIHGHIJJJJJJJJJJJJJJJJJJJJJJJJJJJJJJJJJJJJJJJJJJJJJJJJJJJJJJJJJJJJIIHGG?HFEHEIHIIIIIIIIIHHIIHHIHHHEIGIIGIHIHHIHEFIIIHGIIHG1CCCH??IHHCF<11D11HE@DHHIIHHEHED<1C1GEHHGEF@?HGFF<11HHHGCCCGCCCC<1111C1IHHHGGD1F?EC@HCH
@HWI-D00477:958:H2H7GBCX3:1:2113:14557:32877 1:N:0:CCTAGGTCCTAGGT
AAACTCTTCGCAATTGGGTAAAAGATGCCTCTTCTTTGCATTTATTACGATTCTTTCTTCGCGAGTATTGTAATTGGAATAGTCTTATTACTCCAAAGAAAGCCAGTTCTTCTTTTTCAAAAAGGAATCAAAGATTATTCTTCTTCTTATATAATTCTCATGTATGTGAATACGAATCTATTTTCGTCTTTCTACGTAACCAATCTTCTCATTTACGATCAACATCTTCTGGAGCTCTTCTTGAACGAATATATTTCTATGGAAAAATAGAACGTCTTGTAGACGTCTTTGTTAAGGATTTTCAGACCAATCTATGCTTGTTCAAGGATCCTTTCATG
+
IIIIIIIIIIIIIIIIIIIIIIIIIIIIIIIIIIIIIIIIIIIIIIIIIIIIHIIIIIIIIIIIIIIIIIIIIIIIIIIIIIIIIIIIIIIIIHHGIIIIIIIIIIIIIIIIIIIIIIIIIIIIIIIIIIIIIIIJJJJJJJJJJJJJJJJJJJJJJJJJJJJJJJJJJJJJJJJJJJJJJJJJJJJJJJJJJJJJJJJJJIIIIIFIIIIIIIIIIIHIIIIIIIIIIIIIIHIIIIIIIIIIIIIIIIIIIIIIIIIIIIIIIIIIHHG<0IIIIIIIIIHGIIHIIIIIIIIIIIIIIIIIIHIIIIIIIIIIIIIIIIIIIIIIIIIIIIIIII
@HWI-D00477:958:H2H7GBCX3:1:2113:12822:36411 1:N:0:CCTAGGTCCTAGGT
AAACTCTTCGTAATTGGGTAAAAGATGCCTCTTCTTTGCATTTATTACGATTCTTTCTTCGCGAGTATTGTAATTGGAATAGTCTTATTACTCCAAAGAAAGCCAGTTCTTCTTTTTCAAAAAGGAATCAAAGATTATTCTTCTTCTTATATAATTCTCATGTATGTGAATACGAATCTATTTTCGTCTTTCTACGTAACCAATCTTCTCATTTACGATCAACATCTTCTGGAGTCTTTCTTGAACGAATTTATTTCTATGGAAAAATAGAGTATCTTGTAGAAGTCTTTTATAATGATT
+
IIIIIIIIIIIIIIIIHIIIIIIIIIIIIIIIIIIIIIIIIIIIIIIIIIJJJJJJJJJJJJJJJJJJJJJJJJJJJJJJJJJJJJJJJJJJJJJJJJJJJJJJJJJJJJJJJJJJJJJJJJJJJJJJJJJJJJJJJJJJJJJJJJJJJJJJJJJJJJJJJJJJJJJJJJJJJJJJJJJJJJJJJJJJJJJJJJJJJJJJJIIIIIIIIIIIIIIIIIIIIIIIIIIIIIIIIIIIIIIIIIIHHIIIIIIIIIIIIIIIIIIIIIIIIIIIIIHIIIIIIIIIIIIIIIIIIIIDDDDD
@HWI-D00477:958:H2H7GBCX3:1:2113:15249:49599 1:N:0:CCTAGGTCCTAGGT
AAACTCTTCGCAATTGGGTAAAAGATGCCTCTTCTTTGCATTTATTACGATTCTTTCTTCACGAGTATTATAATTATAATAGGAATAGTCTTATTACTCCAAATAAATTTATTTTTTCAAAAAGTAATCCACGATTATTCTTGCTCCTATATAATTCTCATGTATGTGAATACGAATCCATCTTCGTCTTTCTCCGTAACCAATCTTCTCATTTACGATCAACATCTTCTGGAGCCCTTCTTGAACGAATATATTTCTATGGAAAAATAGAACATCGTGTAGAAGTTTTTGCTAAGGATTTTCAGGCTATCCTATGGTTGTTCAAGGATCCTTTCATC
+
IIIIIIIIIIIIIIIIIHIIIIIIIIIIIIHIIIIIIIIIIIIIIIIIIIIIHHIIIIIIIIIIIIIIIIIIIIIIIIIIIIIDDFHIIIIIIIIIIIIHIIIIIIIIIIIIIIIIIIGHHIIIIIIIIHIIHIIJJJJJJJJJJJJJJJJJJJJJJJJJJJJJJJJJJJJJJJJJJJJJJJJJJJJJJJJJJJJJJJJJJIIIHIIIIIIIIIIIIIIIIIIIIIHHHHIIHHHIIIHHIHIIHHIIIIIIHIIIIIIIGIIIIIIIIIHH?IIIIIIIIIHDIIIIIHIIIIIIIIIHIIIIIHGIIHHIIIHIIIIIIIIIIIIIIIIIHIHCHI
@HWI-D00477:958:H2H7GBCX3:1:2113:18246:61053 1:N:0:CCTAGGTCCTAGGT
AAACTCTTCGCAATTGGGTAAAAGATGCCTCTTCTTTGCATTTATTACGATTCTTTCTTCGCGAGTATTGTAATTGGAATAGTCTTATTACTCCAAAGAAAGCCAGTTCTTCTTTTTCAAAAAGGAATCAAAGATTATTCTTCTTCTTATATAATTCTCATGTATGTGAATACGAATCTATTTTCGTCTTTCTACGTAACCAATCTTCTCATTTACGATCAACATCTTCTGGAGCTCTTCTTGAACGAATATATTTCTATGGAAAAATAGAACGTCTTGTAGACGTCTTTGTTAAGGATTTTCAGACCAATCTATGCTTGTTCAAGGATCCTTTCATG
+
IIIIIIIIIIIIIIIIHIIIIIIIIIIIIIIIIIIIIIIIIIIIIIIIIIIIIIIIIIIIIIIIIIIIIIIIIIIIIIIIIIIIIIIIIIIIIIIIIIIIIIIIIIIIIIIIIIIIIIHIIIIIIIIIIIIIIIJJJJJJJJJJJJJJJJJJJJJJJJJJJJJJJJJJJJJJJJJJJJJJJJJJJJJJJJJJJJJJJJJJJIIIIIIIIIIIIIIIIIHIIIIIIIIIIIIIHIIIIIIIIIIIIIIIIIIIIIIIHIIIIIIIIIIHHGD<IIIHIIIIIHHIIIIIIIIIIIIHIIIIIIIIIIIIIIIIIIIIIIIIIIIIIIIIIIIIIIIIII
@HWI-D00477:958:H2H7GBCX3:1:2113:4007:77136 1:N:0:CCTAGGTCCTAGGT
AAACTCTTCGCAATTGGGTAAAAGATGCCTCTTCTTTGCATTTATTACGATTCTTTCTTCGCGAGTATTGTAATTGGAATAGTCTTATTACTCCAAAGAAAGCCAGTTCTTCTTTTTCAAAAAGGAATCAAAGATTATTCTTCTTCTTATATAATTCTCATGTATGTGAATACGAATCTATTTTCGTCTTTCTACGTAACCAATCTTCTCATTTACGATCAACATCTTCTGGAGCTCTTCTTGAACGAATATATTTCTATGGAAAAATAGAACGTCTTGTAGACGTCTTTGTTAAGGATTTTCAGACCAATCTATGCTTGTTCAAGGATCCTTTCATG
+
IIIIIIIIIIIIIIIIIIIIIIIIIIIIIIIIIIIIIIIIIIIIIIIIIIIIGHIIIIIIHIIIIIIIIIIIIIIIIIIIIIIIIIIIIIIIIIIIIIIIIIIIIIIIIIIIIIIIHIIIIIIIIIIIIIIIIIIJJJJJJJJJJJJJJJJJJJJJJJJJJJJJJJJJJJJJJJJJJJJJJJJJJJJJJJJJJJJJJJJJJIIIIIIIIIIIHHIIIIIIIIIIIIIIIIIIIIIIIIIIIIIIIIIIIIIIIIIIIIIIIIIIIIIIIIIIIIIIIIIIIIIHIIHIIIIIIIIIIIIIIIIIIIIIIIIIIIIIIIIIIIIIIIIIIIIIIIIIII
@HWI-D00477:958:H2H7GBCX3:1:2114:5769:10595 1:N:0:CCTAGGTCCTAGGT
AAACTCTTCGCAATTGGGTAAAAGATGCCTCTTCTTTGCATTTATTACGATTCTTTCTTCGCGAGTATTGTAATTGGAATAGTCTTATTACTCCAAAGAAAGCCAGTTCTTCTTTTTCAAAAAGGAATCAAAGATTATTCTTCTTCTTATATAATTCTCATGTATGTGAATACGAATCTATTTTCGTCTTTCTACGTAACCAATCTTCTCATTTACGATCAACATCTTCTGGAGCTCTTCTTGAACGAATATATTTCTATGGAAAAATAGAACGTCTTGTAGACGTCTTTGTTAAGGATTTTCAGACCAATCTATGCTTGTTCAAGGATCCTTTCATG
+
IHHGHHIHHHHI?GHEEEHHIIG@?GHFEECGHHHHFEHHHHEGHEHIHIHHFGHHIIHIIIHIIHHHIIIIIIHHHHCFHHHIIIIIIHHHHHHEHHIIHIIIIIIGHEHIIIIIIIJJJJJJJJJJJJJJJJJJJJJJJJJJJJJJJJJJJJJJJJJJJJJJJJJJJJJJJJJJJJJJJJJJJJJJJJJJJJJJJJJJJHHIHHHGIGIHIIIIIIIIIIIGHIIIIIIIIIIIIIIIHHHIHIIIIIIIIIHHHIHIHHIIHHGIIIIIIIIHHIIIHGCHHHHHFIIIIIIHIIHHHHIHIHIIHGIIHHIIIHHHIIIHIIIIIIGIIIIHGI
@HWI-D00477:958:H2H7GBCX3:1:2114:9225:13034 1:N:0:CCTAGGTCCTAGGT
AAACTCTTCGCAATTGGGTAAAAGATGCCTCTTCTTTGCATTTATTACGATTCTTTCTTCGCGAGTATTGTAATTGGAATAGTCTTATTACTCCAAAGAAAGCCAGTTCTTCTTTTTCAAAAAGGAATCAAAGATTATTCTTCTTCTTATATAATTCTCATGTATGTGAATACGAATCTATTTTCGTCTTTCTACGTAACCAATCTTCTCATTTACGATCAACATCTTCTGGAGCTCTTCTTGAACGAATATATTTCTATGGAAAAATAGAACGTCTTGTAGACGTCTTTGTTAAGGATTTTCAGACCAATCTATGCTTGTTCAAGGACCCTTTCATG
+
IIHIIFHIEGHHHHE@CCHHIIIEFHHHHFHHIIIGHGHICEGHFHHHIIHIFEGHHH1CCHHIDHIIIIIIHIIHIHIICHIIGHHHHHIHHHHHHIIEHC?GHGHHHHHIHHHCHHHFEHEC@HHHEHIIHHFJJJJJJJJJJJJJJJJJJJJJGJJJJJJJJJJJJJJJJHJJJJJJJJJJJJJJJJJJJJJJJJJJJHHHIIHGC@G@1F<G?C?@?C?HDC?CHG?HHCFGFFF@G?HFFHHIFHFHHEEEEHCGC?IHHGC<D<11GIIHEHHHG=E<C?HIHE?HHHHCHHH?G@CHHGCHGCGHD11EH@<?GED1<11101HIHHHEGF
@HWI-D00477:958:H2H7GBCX3:1:2114:19139:25416 1:N:0:CCTAGGTCCTAGGT
AAACTCTTCGCAATTGGGTAAAAGATGCCTCTTCTTTGCATTTATTACGATTCTTTCTTCGCGAGTATTGTAATTGGAATAGTCTTATTACTCCAAAGAAAGCCAGTTCTTCTTTTTCAAAAAGGAATCAAAGATTATTCTTCTTCTTATATAATTCTCATGTATGTGAATACGAATCTATTTTCGTCTTTCTACGTAACCAATCTTCTCATTTACGATCAACATCTTCTGGAGCTCTTCTTGAACGAATATATTTCTATGGAAAAATAGAACGTCTTGTAGACGTCTTTGTTAAGGATTTTCAGACCAATCTATGCTTGTTCAAGGATCCCTTTATG
+
IIIIIIIIHIIIIIIIIIIIIIIIIIIIIIIIIHIIIIIIIHIIIIIIIIIIIIIIIIIIIIIIIIIIIIIIIIIIIIIHIIIIIHIIIIIIIIIHIIIIIIIIIIIIIIIIIIIIIHIIIIIIIIIIIIIIIIHJJJJJJJJJJJJJJJJJJJJJJJJJJJJJJJJJJJJJJJJJJJJJJJJJJJJJJJJJJJJJJJJJJIIIIIIGIIIIHHIIIIIHIIHIIIIIIIIIHIIIIIIIIIIIIIIIIIIIIIIHIIIIIHIIIIIIIIIIIIIIIIIIIIHGIIIIIIIIIIIIHIIHIIIIIIIHIIIIIGIIIIIIIIIIIIIIIIIIIIHIII
@HWI-D00477:958:H2H7GBCX3:1:2114:9762:25703 1:N:0:CCTAGGTCCTAGGT
AAACTCTTCGCAATTGGGTAAAAGATGCCTCTTCTTTGCATTTATTACGATTCTTTCTTCGCGAGTATTGTAATTGGAATAGTCTTATTACTCCAAAGAAAGCCAGTTCTTCTTTTTCAAAAAGGAATCAAAGATTATTCTTCTTCTTATATAATTCTCATGTATGTGAATACGAATCTATTTTCGTCTTTCTACGTAACCAATCTTCTCATTTACGATCAACATCTTCTGGAGCTCTTCTTGAACGAATATATTTCTATGGAAAAATAGAACGTCTTGTAGACGTCTTTGTTAAGGATTTTCAGACCAATCTATGCTTGTTCAAGGATCCTTTTATG
+
HEHFEHHIHIIIIIIGC1DF@H?GE<FH@CFHGHH@C?EG?HG@GHHHEHEHEHHIHCHHEHDHH<GHHIHFFCG@1<DG@CGGHHHGHCFHIHIIIG?GCHH111FF@GHHHIIIIHH@@0<CH?FHHI?<CFHJJJJJJJJJJJJJJJJJJJJJJJJJJJJJJGJJJJJJJJJJJJJJJJJJJJJJJJJJJJJJJJJJJG@C<0F00HHHHCC?EIHHCIHHHC<GCHF@?CCHCEHFGFEFFHEHGFC@EG@CFG@1GHHF@HIIHFIHHHGIGIIHHCHEHHF1FC1HEHIHHFIH@?HFCHHHHFD<F1C<1D<<<CHECFEHE=C?C1@CG@
@HWI-D00477:958:H2H7GBCX3:1:2114:20102:29030 1:N:0:CCTAGGTCCTAGGT
AAACTCTTCGCAATTGGGTAAAAGATGCCTCTTCTTTGCATTTATTACGATTCTTTCTTCGCGAGTATTGTAATTGGAATAGTCTTATTACTCCAAAGAAAGCCAGTTCTTCTTTTTCAAAAAGGAATCAAAGATTATTCTTCTTCTTATATAATTCTCATGTATGTGAATACGAATCTATTTTCGTCTTTCTACGTAACCAATCTTCTCATTTACGATCAACATCTTCTGGAGCTCTTCTTGAACGAATATATTTCTATGGAAAAATAGAACGTCTTGTAGACGTCTTTGTTAAGGATTTTCAGACCAATCTATGCTTGTTCAAGGATCCTTTCATG
+
IIIIIIIIIIIIIIIHIIIIIIIIIIIIIIIIIIIIIIIIIIIIIIIIIIIIHHIIIIIIIIIIIIIIIIIIIIIIIIIIIIIIIIIIIIIIIIIIIIIIIIIIIIIIIIIIIIIIIIIIIIIIIIIIIIIIIIIJJJJJJJJJJJJJJJJJJJJJJJJJJJJJJJJJJJJJJJJJJJJJJJJJJJJJJJJJJJJJJJJJJIIIIIIIIIIIHIIIIIIIIIIIIIIIIIIIIIIIIIIHIIIIIIIIIIIIIIIIIIIIIIIIIIIIIIIIIIIIIIIIIIIHIIIIIIIIIIIIIIIIIIIIIIIIIIIIIIHIIIIIIIIIIIIIIIIIIIIIII
@HWI-D00477:958:H2H7GBCX3:1:2114:14760:32727 1:N:0:CCTAGGTCCTAGGT
AAACCCTTCGTTACCGGGTGAAAGATGCTTCTTATTTGCATTTATTGCGGTTCTTTCTTCATGAGTATTCTAATTGTAACAGTCTTATTATTACAAATAAATCTATTTCCATTTTTTCAAAAAGTAATCCGAGATTCTTCTTATTCCTATATAATTCTTATCTATGTGAATACGAATCCATCTTCCTTTTTCTCCGTAACCAATCTTCTCATTTACGATCAACATCTTCTGGAGTCCTTCTTGAGCGAATATATTTCTATCGAAAAGTAGAACATCTTGTCGAAGTCTTGGCTAATGATTTTGATTTTCAGGACATCTTATGCTTGTTCAAGGATCCTTTCATG
+
IIIIIIIIIIIIIIIIIIIIIIIIIIIIIIIIIIIIIIIIIHIIIIIIIIHIHIIIIIIIIIIIIIIIIIIIIIIIIIIIIIIIIIIIIIIIIIIIIIIIIIIIIIIIIIIIIIIIIHFHIIIIIIIIHIGIIIIIIIIIIJJJJJJJJJJJJJJJJJJJJJJJJJJJJJJJJJJJJJJJJJJJJJJJJJJJJJJJJJJJJIIIIIIIIIIIIIIHEIIIHIIIIHIIHIIHIIIIHGIIIIIIHIIIIIIIIIIIIIIIHIIIIIIIIHIIHIIIIIIIIIIIIIIIHIIIIIIIIIIIIIIIIIIIIIIIIGHIIIIIIIIIIIIIIIIIHHHGIIIIIIII
@HWI-D00477:958:H2H7GBCX3:1:2114:4429:33383 1:N:0:CCTAGGTCCTAGGT
AAACTCTTCGCAATTGGGTAAAAGATGCCTCTTCTTTGCATTTATTACGATTCTTTCTTCGCGAGTATTGTAATTGGAATAGTCTTATTACTCCAAAGAAAGCCAGTTCTTCTTTTTCAAAAAGGAATCAAAGATTATTCTTCTTCTTATATTATTCTCATGTATGTGAATACGGATCTATTTTCGTCTTTCTACGTAACCAATCTTCTCATTTACGATCAACATCTTCTGGAGCTCTTCTTGAACGAATATATTTCTATGGAAAAATAGAACGTCTTGTAGACGTCTTTGTTAAGGATTTTCAGACCAATCTATGCTTGTTCAAGGATCCTTTCATG
+
IIIIIIIIIIIIIIIIIIIIIIIIIIIIIIIIIIIIIIIIIIIIIIIIIIIIHHIIIIIIIIIIIIIIIIIIIIIIIIIIIIIIIIIIIIIIIIIIIIHIIIIIIIIIIIIIIIIIIIIIIIIIIIIIIIIIIIIJJJJJJJJJJJJJJJJJJJJJJJJJJJJJJJJJJJJJJJJJJJJJJJJJJJJJJJJJJJJJJJJJJIIIIIHIIIIIIIIIIIIIIIIIIIIIIIIIIGIIIIIIIIIIIIIIIIIIIIIIIIIIIIIIIIIIIIIIIIIIIIIIIIIHIIIIIIIIIIIIIIIIIIIIIIIIIIIIIIIIIIIIIIIIIIIIIIIIIIIIII
@HWI-D00477:958:H2H7GBCX3:1:2114:18190:38460 1:N:0:CCTAGGTCCTAGGT
AAACTCTTCGCAATTGGGTAAAAGATGCCTCTTCTTTGCATTTATTACGATCCTTTCTTCGCGAGTATTGTAATTGGAATAGTCTTATTACTCCAAAGAAAGCCAGTTCTTCTTTTTCAAAAAGGAATCAAAGATTATTCTTCTTCTTATATAATTCTCATGTATGTGAATACGAATCTATTTTCGTCTTTCTACGTAACCAATCTTCTCATTTACGATCAACATCTTCTGGAGCTCTTCTTGAACGAATATATTTCTATGGAAAAATAGAACGTCTTGTAGACGTCTTTGTTAAGGATTTTCAGACCAATCTATGCTTGTTCAAGGATCCTTTCATG
+
IHIIIHIHIHIEHIEFGEHHCFHEHHEHIHHHHHGFEGFI@GHHHHEEEEHHDGEGHFHEFHHDDHIHHIIHHHEHECCFCEHIHIHIIHIIHFHHIFEHIIHIIIHEHHIHHIHHHIH<FFHHHHHIIIHHHCHJJJJJJJJJJJJJJJJJJJJJJJJJJJJJJJJJJJJJJJJJJJJJJJJJJJJJJJJJJJJJJJJGJC@0EIHEFHEH@HEHCHHGHEHHIHHC@GCGCCFHEHHHHC@HEE?H@EHFGIHH@HHEGEIHHHIHIHIHFIIIHHHHHEEDEHHEIHHHIGHHHFHFHG@HH@HHCHEHEHECD1CCEEGFHEHFEEHGGHEGGH
@HWI-D00477:958:H2H7GBCX3:1:2114:6171:63523 1:N:0:CCTAGGTCCTAGGT
AAACTCTTCGCAATTGGGTAAAAGATGCCTCTTCTTTACATTTATTACGATTCTTTCTTCGCGAGTATTGTAATTGGAATAGTCTTATTACTCCAAAGAAAGCCAGTTCTTCTTTTTCAAAAAGGAGTCAAAGATTATTCTTCTTCTTATATAATTCTCATGTATGTGAATACGAATCCATCTTCGTCTTTCTCCGTAACCAATCTTCTCATTTACGATCAACATCTTCTGGAGCCCTTCTTGAACGAATATATTTCTATGGAAAAATAGAACATCGTGTAGAAGTTTTTGCTAAGGATTTTCAGGCTAT
+
EHHIIHEGHCEHHHHHIGHIIHIGEHEEHHIEEGEEFHHHHGHHHIHHHHHHGHHHCHHHJJJJJJJJJJJJJJJJJJJJJJJJJJJJJJJJJJJJJJJJJJJJJJJJJJJJJJJJJJJGFJJJJJJJJJJJJJJJJJJJJJJJJJJJJJJJJJJJJJJJJJJJJJJJJJJJJJJJJJJJJJJJJJJJJJJJJJJJJJJJJHEIHEHCCCC@IGCHEEHG@HEHCIIHH@EECHECIHHIHHEEHHHHCHEHEFGEIHHCC?FCGC@FFG@HECEE?HCHIHCEGIIIHEHEEGD1@@F?HIHFF@B@@@
@HWI-D00477:958:H2H7GBCX3:1:2114:2580:70714 1:N:0:CCTAGGTCCTAGGT
AAACTCTTCGCAATTGGGTAAAAGATGCCTCTTCTTTGCATTTATTACGATTCTTTCTTCGCGAGTATTGTAATTGGAATAGTCTTATTACTCCAAAGAAAGCCAGTTCTTCTTTTTCAAAAAGGAATCAAAGATTATTCTTCTTCTTATATAATTCTCATGTATGTGAATACGAATCTATTTTCGTCTTTCTACGTAACCAATCTTCTCATTTACGATCAACATCTTCTGGAGCTCTTCTTGAACGAATATATTTCTATGGAAAAATAGAACGTCTTGTAGACGTCTTTGTTAAGGATTTTCAGACCAATCTATGCTTGTTCAAGGATCCTTTCATG
+
IIIIIIIIIIIIIIIIIIIIIIIIIIIIIIIIIIIIIIIIIIIIIIIIIIIIHIIIIIIIII?HIIIIIIIIIIIIIIIIIIIIIIIIIIIIIIIIIHIIIIIIIIIIIIIIIIIIIIIIIIIIIIIIIIIIIIIJJJJJJJJJJJJJJJJJJJJJJJJJJJJJJJJJJJJJJJJJJJJJJJJJJJJJJJJJJJJJJJJJJIIGIIIIIIIIIIIIIIIIIIIIIIIIIIIIIIIIIIIIIIIIIIIIIIIIIIIHIIIIIIIIIIIIIIIIIIIIIIHIIIHGIIIIIIIIIIIHIIIIIIIIIIIIIIIIIIIIIIIIIIIIIIIIIIIIIIIHII
@HWI-D00477:958:H2H7GBCX3:1:2114:17816:71797 1:N:0:CCTAGGTCCTAGGT
AAACTCTTCGCAATTGGGTAAAAGATGCCTCTTCTTTGCATTTATTACGATTCTTTCTTCGCGAGTATTGTAATTGGAATAGTCTTATTACTCCAAAGAAAGCCAGTTCTTCTTTTTCAAAAAGGAATCAAAGATTATTCTTCTTCTTATATAATTCTCATGTATGTGAATACGAATCTATTTTCGTCTTTCTACGTAACCAATCTTCTCATTTACGATCAACATCTTCTGGAGCTCTTCTTGAACGAATATATTTCTATGGAAAAATAGAACGTCTTGTAGACGTCTTTGTTAAGGATTTTCAGACCAATCTATGCTTGTTCAAGGATCCTTTCATG
+
FHHH1CFHHCGEDH@DHHC@G@<FCGHEHC1CFGE?EHCCC@C<CC@@GHFHGHHIH@EG?G<?CEHHHHHHHCE@@F@C11FCHIIIHGC1FEHIHIHEEECFH1CGHHHEHHCEHGC0<FGDEF?G/C/D/CHJJJJJJJJJJJJJJJJJJJJJJJJJJJJJJGJJJJJJJJJJJJJJJJJJJJJJJJJJJJJJJJJHJHC@<0<00F1FCFHEG?G@<<1CG<1EHHHEHHE<<F1HGCF?HHHEIIIHFD1F1F@HFEEEHHEHIHECHCC1IGHHFHG=GHFH@HEHHEF<<111EGCFD<HGIHGCF?H@<GHFHF@F@HFHEGEHG@E@CH
@HWI-D00477:958:H2H7GBCX3:1:2114:1948:77129 1:N:0:CCTAGGTCCTAGGT
AAACTCTTCGCAATTGGGTAAAAGATGCCTCTTCTTTGCATTTATTACGATTCTTTCTTCGCGAGTATTGTAATTGGAATAGTCTTATTACTCCAAAGAAAGCCAGTTCTTCTTTTTCAAAAAGGAATCAAAGATTATTCTTCTTCTTATATAATTCTCATGTATGTGAATACGAATCTATTTTCGTCTTTCTACGTAACCAATCTTCTCATTTACGATCAACATCTTCTGGAGCTCTTCTTGAACGAATATATTTCTATGGAAAAATAGAACGTCTTGTAGACGTCTTTGTTAAGGATTTTCAGACCAATCTATGCTTGTTCAAGGATCCTTTCATG
+
IIIIIIIIIIGIHIHHHIIIIIIIIIIIIIIIIIIIIIIIIIIIIIHIIIIIHHIIHIIIHIIDHHHHHHHHHIIIIIIIHHHHIIEHIIIHIHIHFHHHHHFHIIIIIIIIIIIIIIIHHHIIIHHHIHHHIIIJJJJJJJJJJJJJJJJJJJJJJJJJJJJJJJJJJJJJJJJJJJJJJJJJJJJJJJJJJJJJJJJJJIIIIHHEHHG?EHGHGHGIHIHIIIIIIIHHIH?IIHIHCHHHHEEGIGHHHFCFHHIHHHHIIIHHHIH@IIIHHHHEHGCGHGIIIHHHHCHHEEHEHHHHHHIIHEHHC@CFIGIIHHHIHIIIIIHHEIFHEH
@HWI-D00477:958:H2H7GBCX3:1:2114:5015:78265 1:N:0:CCTAGGTCCTAGGT
AAACTCTTCGCAATTGGGTAAAAGATGCCTCTTCTTTGCATTTATTACGATTCTTTCTTCGCGAGTATTGTAATTGGAATAGTCTTATTACTCCAAAGAAAGCCAGTTCTTCTTTTTCAAAAAGGAATCAAAGATTATTCTTCTTCTTATATAATTCTCATGTATGTGAATACGAATCTATTTTCGTCTTTCTACGTAACCAATCTTCTCATTTACGATCAACATCTTCTGGAGCTCTTCTTGAACGAATATATTTCTATGGAAAAATAGAACGTCTTGTAGACGTCTTTGTTAAGGATTTTCAGACCAATCTATGCTTGTTCAAGGATCCTTTCATG
+
IIIIIIIIIIIIIIIIIIIIIIHIIIIIIIIIIIHIIIIHIIIIIIIIIIIIHHHIIIIIIIIIIIIIIIIIIIIHHIIHIIIIIIIIIIIIIIIIIGEHHHHIIIIIIIIIIIIIIIIHIHHHI?EHIIIIIHHJJJJJJJJJJJJJJJJJJJJJJJJJJJJJJJJJJJJJJJJJJJJJJJJJJJJJJJJJJJJJJJJJJIHEHECFCHGCHHIIIIHIIIHGCGFCIIIIHIHHGEEIHIIIIIIIHHHEG<1GHCIIHIIIIHHEIIIIIHCIIHIHIIHGHHHCEHIHIIIIHHC@HHHIIIIIHH@F1F1HHHIIHGIIIIHEGIIIHIHHEI
@HWI-D00477:958:H2H7GBCX3:1:2115:5511:10080 1:N:0:CCTAGGTCCTAGGT
AAACTCTTCGCAATTGGGTAAAAGATGCCGCTTCTTTGCATTTATTACGATTCTTTCTTCGCGAGTATTGTAATTGGAATAGTCTTATTACTCCAAAGAAAGCCAGTTCTTCTTTTTCAAAAAGGAATCAAAGATTATTCTTCTTCTTATATAATTCTCATGTATGTGAATACGAATCTATTTTCGTCTTTCTACGTAACCAATCTTCTCATTTACGATCAACATCTTCTGGAGCTCTTCTTGAACGAATATATTTCTATGGAAAAATAGAACGTCTTGTAGACGTCTTTGTTAAGGATTTTCAGACCAATCTATGCTTGTTCAAGGATCCTTTCATGCATTATGTTA
+
IIIIIIIIIIIIIIIIIIIIIIIIIIIIIIIIIIIIIIIIIIIIIIIIIIIIIGHIIIIIIIIIIIIIIIIIIIIIIIIIIIIIIIIIIIIIIIIIIIJJJJJJJJJJJJJJJJJJJJJJJJJJJJJJJJJJJJJJJJJJJJJJJJJJJJJJJJJJJJJJJJJJJJJJJJJJJJJJJJJJJJJJJJJJJJJJJJJJJJJJJJIIIIIIHIIIIIIIIIIIIIIIIIIIIIIIIIIIIIIIIIIIHHGIIIIIIIIIIIIIIIIIIIIIIIIIIIIIIIIIIIIIIIIIIIIIIIIIIIIIIIIIIIIIIIIIIIIIIIIIIIIIIIIIIIIIIIIIIIIIIIIDDDDD
@HWI-D00477:958:H2H7GBCX3:1:2115:17092:18328 1:N:0:CCTAGGTCCTAGGT
AAACTCTTCGCAATTGGGTAAAAGATGCCTCTTCTTTGCATTTATTACGATTCTTTCTTCGCGAGTATTGTAATTGGAATAGTCTTATTACTCCAAAGAAAGCCAGTTCTTCTTTTTCAAAAAGGAATCAAAGATTATTCTTCTTCTTATATAATTCTCATGTATGTGAATACGAATCTATTTTCGTCTTTCTACGTAACCAATCTTCTCATTTACGATCAACATCTTCTGGAGCTCTTCTTGAACGAATATATTTCTATGGAAAAATAGAACGTCTTGTAGACGTCTTTGTTAAGGATTTTCAGGCCAATCTATGCTTGTTCAAGGATCCTTTCATG
+
IIIIHIIIIIIIIIIHHHIIIIIIIIIIIIIIIIHIHIIIHHIIIIIIIIIIGHIIIIIIIIIIIIIIIIIIIIIIIIIIIIIIIIIIIIIIIIIIIIHIIHIIIGIIIIIIIIIHIIHHIIHIIIHIIIHIIIIJJJJJJJJJJJJJJJJJJJJJJJJJJJJJJJJJJJJJJJJJJJJJJJJJJJJJJJJJJJJJJJJJJIGIIIGIIIIHHIHFIIHIHHHHGHIHIHHHIGIIIHGIHHHHIIIHIIIIIHHGGIIIGIIIIIIHIIIIIIHIIIIIIIIHIIIIIIIIIIIHIIHIHIIIHIIIIIHIIIIIHGHHIHIIGIIIIIIHIIHIII
@HWI-D00477:958:H2H7GBCX3:1:2115:7015:27489 1:N:0:CCTAGGTCCTAGGT
AAACTCTTCGCAATTGGGTAAAAGATGCCTCTTCTTTGCATTTATTACGATTCTTTCTTCGCGAGTATTGTAATTGGAATAGTCTTATTACTCCAAAGAAAGCCAGTTCTTCTTTTTCAAAAAGGAATCAAAGATTATTCTTCTTCTTATATAATTCTCATGTATGTGAATACGAATCTATTTTCGTCTTTCTACGTAACCAATCTTCTCATTTACGATCAACATCTTCTGGAGTCCTTCTTGAGCGAATATATTTCTATCGAAAAGTAGAACATCTTGTCGAAGTCTTGGCTAATGATTTTGATTTTCAGGACATCTTATGCTTGTTCAAGGATCCTTTCATG
+
IIIIIIIIIIIIIIIHIIIIIIIIIIIIIIIIIIIIIIIIHIIIIIIIIIIIHHIIIIIIHIIIIHIIIIIIIIIIIIIIIIIIIIIIIIIIIIIIIIIIIHIIIIIIIIIIIIIIIIIIIIIIIIIIIIIIIIIIIIIIIJJJJJJJJJJJJJJJJJJJJJJJJJJJJJJJJJJJJJJJJJJJJJJJJJJJJJJJJJJJJIIIIIIIIIIIIIIIIIIIIIIIIIIIIIIIIIIIIIHIHIIIIIIIIIIIIIIHIIIIIIIIIIIIIHIIIIIIIIIIIIIIIIIHHHIIIIIIIIIIIIIIIIIIIIIIIIIIIIIIIIIIIIIIIIIIIIIIIIIIIIII
@HWI-D00477:958:H2H7GBCX3:1:2115:15166:40426 1:N:0:CCTAGGTCCTAGGT
AAACTCTTCGCAATTGGGTAAAAGATGCCTCTTCTTTGCATTTATTACGATTCTTTCTTCGCGAGTATTGTAATTGGAATAGTCTTATTACTCCAAAGAAAGCCAGTTCTTCTTTTTCAAAAAGGAATCAAAGATTATTCTTCTTCTTATATAATTCTCATGTATGTGAATACGAATCTATTTTCGTCTTTCTACGTAACCAATCTTCTCATTTACGATCAACATCTTCTGGAGCTCTTCTTGAACGAATATATTTCTATGGAAAAATAGAACATTTTGTAGAAGTCTTTACTAAGGATTGGGGGGACAGCCTATGCTTGCTCAAGGATCCTTTCATA
+
IIIIIIIIIIIIIIIIIIIIIIIIIIIIIIIIIIIIIIIIIIIIIIIIIIIIHIIIIIIIIIIIIIIIIIIIIIIIIIIIIIIIIIIIIIIIIIIIIIIIIIIIIIIIIIIIIIIIIIIIIIIIIIIIIIIIIIIJJJJJJJJJJJJJJJJJJJJJJJJJJJJJJJJJJJJJJJJJJJJJJJJJJJJJJJJJJJJJJJJJJIIIIHIIIIIIIIIIHIIIIIIIGIHGIHIIIGIHIHIHHIIIHIIIIIIIIIHGIIIIIIIIIIIIIIIIIIIIIIIIIHHFIIGIIIIIIIIIIIIIHIIIIIHIIIIIIIIIIIIIIIIIIIIIIIIIIIIHII
@HWI-D00477:958:H2H7GBCX3:1:2115:1692:70168 1:N:0:CCTAGGTCCTAGGT
AAACTCTTCGCAATTGGGTAAAAGATGCCTCTTCTTTGCATTTATTACGATTCTTTCTTCGCGAGTATTGTAATTGGAATAGTCTTATTACTCCAAAGAAAGCCAGTTCTTCTTTTTAAAAAAGGAATCAAAGATTATTCTTGCTCCTATATAATTCTCATGTATGTG
+
JJJJJJJJJJJJJJJG@JJJJJJJJJJJJJJIJJJJJJJJJJJJJJJJJJJJJJIJJJBB@JEJ4JBJGJJJJJJDJJJJJJEJJJJJJJJGJJJCJJJJJJJJJJJJJJJJJJJJJJJJJJJJGJJJJJFJJFJJJJGJJ??JFB4AJFJJJJJJJJJJJJJJJJJJ
@HWI-D00477:958:H2H7GBCX3:1:2115:12827:72835 1:N:0:CCTAGGTCCTAGGT
AAAGCCTTCGCTATCGGGTAAAAGATGCCTCTTCTTTGCATTTATTACGGTTTTTTCTCCACGAGTATCGTAATTGGAATACTCGTATTACTCCAAAGAAATCTAGTTTTTCTTTTTCAACAAGAAATCAAAGATTTTTCTTGTTCCTATATAATTTTCATGTATGTGAATCCGAATCTATCTTCGTTTTTCTCCGCAACCAATCTTCTCATTCACGATCAATATCTTCTGGAACCTTTCTTGAATGAATCTATTTCTATGGAAAAATCGAACATTTTGTAAAAGTTTTTACCAAGGATTTTCAGGACATTTTGTGGTTGTTTAAGGATCCTTTCATG
+
IHIIIIIIIIIIIIIHIIIIIIIIIIIIIIIIIIIIIIIIIIIIIIIIIIIIIHHIIIIIIIIIIIIIIIIIIIIIIIIIIIIIIIIIIIIIIIIIIIIIIIIIIIIIIIIIIIIIIIIIIIHIIIIIIIIIIIJJJJJJJJJJJJJJJJJJJJJJJJJJJJJJJJJJJJJJJJJJJJJJJJJJJJJJJJJJJJJJJJJJJJIIIIIIIIIIIIIHIIIIIIIIIIIIIHIIIIIIIIIHHHIHD<HIIIIIIIIIIIIIIIIIIIIIIIIIIIIIIIIIIHHIIIIIIHGD1IIIIIIIIIIIIIIIIIIIIIIIIIIIIIIIIIIIIIIIIIIIII
@HWI-D00477:958:H2H7GBCX3:1:2115:7686:79750 1:N:0:CCTAGGTCCTAGGT
AAACTCTTCGCAATTGGGTAAAAGATGCCTCTTCTTTGCATTTATTACGATTCTTTCTTCGCGAGTATTGTAATTGGAATAGTCTTATTACTCCAAAGAAAGCCAGTTCTTCTTTTTCAAAAAGGAATCAAAGATTATTCTTCTTCTTATATAATTCTCATGTATGTGAATACGAATCTATTTTCGTCTTTCTACGTAACCAATCTTCTCATTTACGATCAACATCTTCTGGAGCTCTTCTTGAACGAATATATTTCTATGGAAAAATAGAACGTCTTGTAGACGTCTTTGTTAAGGATTTTCCGGCCTCCATCTTATGGTTCTTCAAGGATCCTTTTATG
+
IIIIIIIIIIIIIIIIIIIIIIIIIIIIIIIIIIIIIIIIIIIIIIIIIIIIIIIIIIIIIIIIIIIIIHIIIIIIIHIIIIIIIIIIIIIIIIIIIIIIIIIIIIIIIIIIIIIIIIIIIIIIIIIIIIIIIIIIIIJJJJJJJJJJJJJJJJJJJJJJJJJJJJJJJJJJJJJJJJJJJJJJJJJJJJJJJJJJJJJJJIIIIIIHIIHIIIIHGHIIHHIHIHGIIHIHHFHIIIIIIGIHHHHHHIIIIIGIHIIIIGIIIIIIIIHIHIIHIIIIIIIIHHGIIIIIIIIIHIIIIHIDIIIIIIIIIIIIHIIHHIHIIIIIIHHHHIIIIIHII
@HWI-D00477:958:H2H7GBCX3:1:2115:6058:86014 1:N:0:CCTAGGTCCTAGGT
AAACTCTTCGCAATTGGGTAAAAGATGCCTCTTCTTTGCATTTATTACGATTCTTTCTTCGCGAGTATTGTAATTGGAATAGTCTTATTACTCCAAAGAAAGCCAGTTCTTCTTTTTCAAAAAGGAATCAAAGATTATTCTTCTTCTTATATAATTCTCATGTATGTGAATACGAATCTATTTTCGTCTTTCTACGTAACCAATCTTCTCATCTACGATCAACATCTTCTGGAGCTCTTCTTGAACGAATATATTTCTATGGAAAAATAGAACATCTTGTAGAAGTCTTTGCTAAGGATTTTTCGTCTACCTTATCATTCTTCAAGGATCCTTTCATT
+
IIIIIIIIHIIHIIHHEHHHIIIIIIHHIIIIIIHGIIIIHGIHHIIIHFHIHHIIHHHHGHH?EHCFG@GHEHHIIIHHHGHHHIHIIIEHIHHIHHIEHFH@EHHIHHIHIHHIIGEHICEHIHFHHIHHIIJJJJJJJJJJJHJJJJJJJJJJJJJJJJJJJJJJJJJJIJJJJJJJJJJJJJJJJJJJJJJJJJJJJIIIHHHHHEEHH@HHGHHGHHEIHGHHCC<@@@@C?IIHEEEHHHIHFHHFHGGC?GHEEFHHHHEEHHHIHHHIIHHEHFDHHHIIHHGEHEIHHHGHHHE<@HEGIGIIIHGC<EEGFCHIHHEHEHFHH?@?H@
@HWI-D00477:958:H2H7GBCX3:1:2115:21263:98196 1:N:0:CCTAGGTCCTAGGT
AAACTCTTCGCAATTGGGTAAAAGATGCCTCTTCTTTGCATTTATTACGATTCTTTCTTCGCGAGTATTGTAATTGGAATAGTCTTATTACTCCAAAGAAAGCCAGTTCTTCTTTTTCAAAAAGGAATCAAAGATTATTCTTCTTCTTATATAATTCTCATGTATGTGAATACGAATCTATTTTCGTCTTTCTACGTAACCAATCTTCTCATTTACGATCAACATCTTCTGGAGCTCTTCTTGAACGAATATATTTCTATGGAAAAATAGAACGTCTTGTAGACGTCTTTGTTAAGGATTTTCAGATCAATCTATGCTTGTTCAAGGATCCTTTCATG
+
HIHIIHIIIIHHIIIHHHIIHIIIHHHHEHHHIHIIIHIHHIIIIIEGEIIIHHIIIIIIIIIHHIHHIHIHFHHHIEHGFHHFHHIIIHHHCHIIIIHHHIIIIIIIIIIHHIIIIHHHIHHIIIIGHHHIIIFJJJJFJJJJJJJJFJJJJJJJJJJJJJJJJJJJJJJJJJJJJJJJJJJJJJJJJJJIJJJJJJJJJIGIIIH?HGHHHC1CHGIIHGHHGHGHHHECEFIHHHFHFHGEIIIHHHEHFHHHEIIHFFHIHHHGEHCGECIIIHHGHCCCFIHEHHCHECEFCHHIHIIHFEIHEEFGHHFCHFHFGIHFHEGFHHEHEIHIHC
@HWI-D00477:958:H2H7GBCX3:1:2116:10368:10211 1:N:0:CCTAGGTCCTAGGT
AAACTCTTCGCAATTGGGTAAAAGATGCCTCTTCTTTGCATTTATTACGATTCTTTCTTCGCGAGTATTGTAATTGGAATAGTCTTATTACTCCAAAGAAAGCCAGTTCTTCTTTTTCAAAAAGGAATCAAAGATTATTCTTCTTCTTATATAATTCTCATGTATGTGAATACGAATCTATTTTCGTCTTTCTACGTAACCAATCTTCTCATTTACGATCAACATCTTCTGGAGCTCTTCTTGAACGAATATATTTCTATGGAAAAATAGAACGTCTTGTAGACGTCTTTGTTAAGGATTTTCAGACCAATCTATGCTCGTTCAAGGACCCTTTCATG
+
IIIIIIIIIIIIIIIIIIIIIIIIIIIHIIIIIIIIHIIIIIIIIIIIIIIIGHIIIIIIIIIIIIIIIIIIIIIHIHIIIHIIHIHIIIIIIIIIIIIIIIIIIIIIIIIIIIIIIIIIIIHIIIIIIIIIIIIJJJJJJJJJJJJJJJJJJJJJJJJJJJJJJJJJJJJJJJJJJJJJJJJJJJJJJJJJJJJJJJJJJIIIIIIHIIIIHIIIIIIIIIIIIIIIIIIIIIIHIIHIIIIIIHIIIIIIIIIIIIHIIIIIIIIIIIIIIIIIIIIIIIHGIIIIIIIIIIIHIIIIIIIIIIIIIIIIIIIIIIIIIIIIIIIIIIIIIIIIII
@HWI-D00477:958:H2H7GBCX3:1:2116:13050:17955 1:N:0:CCTAGGTCCTAGGT
AAACTCTTCGCAATTGGGTAAAAGATGCCTCTTCTTTGCATTTATTACGATTCTTTCTTCGCGAGTATTGTAATTGGAATAGTCTTATTACTCCAAAGAAAGCCAGTTCTTCTTTTTCAAAAAGGAATCAAAGATTATTCTTCTTCTTATATAATTCTCATGTATGTGAATACGAATCTATTTTCGTCTTTCTACGTAACCAATCTTCTCATTTACGATCAACATCTTCTGGAGCTCTTCTTGAACGAATATATTTCTATGGAAAAATAGAACGTCTTGTAGACGTCTTTGTTAAGGATTTTCAGACCAATCTATGCTTGTTCAAGGATCCTTTTATG
+
IIIIHIHIIIIIIIHIFGHHHHIIIC@HHIHHIIIIIGIIIHIHIIHIEHIIGHEHIIEHHDHIIIGGHGHHIHHHGFGHHIGHIIIIIIIIIHHIGHHEHIGHIHIIIHIIIIIIIIIIIIIIIHHIIIIIIIJJJJJJJJJJJJJJJJJJJJJJJJJJJJJJJJJJJJJJJJJJJJJJJJJJJJJJJJJJJJJJJJJJJHEEHIHIIHIIHIHFHGGIHHEHHIHGHIHIIIHHHHIFHHHHEIIIIIIIHHHHCHIIGIHIIIHGE@CHECHHEHEEEEGHHHGHGHFHHIHEHH@HHEIHHHHHGF1HHG<FEFIHF?HHEIG@?0@GEFFFEG
@HWI-D00477:958:H2H7GBCX3:1:2116:14938:20302 1:N:0:CCTAGGTCCTAGGT
AAACTCTTCGCAATTGGGTAAAAGATGCCTCTTCTTTGCATTTATTACGATTCTTTCTTCGCGAGTATTGTAATTGGAATAGTCTTATTACTCCAAAGAAAGCCAGTTCTTCTTTTTCAAAAAGGAATCAAAGATTATTCTTCTTCTTATATAATTCTCATGTATGTGAATACGAATCTATTTTCGTCTTTCTACGTAACCAATCTTCTCATTTACGATCAACATCTTCTGGAGCTCTTCTTGAACGAATATATTTCTATGGAAAAATAGAACGTCTTGTAGACGTCTTTGTTAAGGATTTTCAGACCAATCTATGCTTGTTCAAGGATCCTTTCATG
+
IIIHIIIIIIIIIIIHIIIIIIHIIIIIIIIIIIIIIIIIIIIIIIIIIIIIIIIIIIIIIIIIIIIIIIIIIIIIIIIHIIIIIIIIIIIIIIIIIIIIIIIIIIIIIIIIIIIIIIIIIIIIIIIIIIIIIIIJJJJJJJJJJJJJJJJJJJJJJJJJJJJJJJJJJJJJJJJJJJJJJJJJJJJJJJJJJJJJJJJJJIIIIHIIIIIIIIIIIIIIIIHIIIIIIIIIIIIIIIHIIIIIIIIIIIIIIIIIIIHIIIIIIIIIIIIIIIHIIIIIIIHHIIIIIIIIIIIIIIIIIIIIIIIIIIHIIIHHHIIIIIIIIIIIIIIIIIIIII
@HWI-D00477:958:H2H7GBCX3:1:2116:12165:49441 1:N:0:CCTAGGTCCTAGGT
AAACTCTTCGCAATTGGGTAAAAGATGCCTCTTCTTTGCATTTATTACGATTCTTTCTTCGCGAGTATTGTAATTGGAATAGTCTTATTACTCCAAAGAAAGCCAGTTCTTCTTTTTCAAAAAGGAATCAAAGATTATTCTTCTTCTTATATAATTCTCATGTATGTGAATACGAATCTATTTTCGTCTTTCTACGTAACCAATCTTCTCATTTACGATCAACATCTTCTGGAGCTCTTCTTGAACGAATATATTTCTATGGAAAAATAGAACGTCTTGTAGACGTCTTTGTTAAGGATTTTCAGACCAATCTATGCTTGTTCAAGGATCCTTTCATG
+
IIIIHIIIIIIIIIIIGHIIIIIIIHHIIIIIIIIIIIIIIIIIIIIIIIIIHHHIIIIIHIIIIIIIIIIIIIIHIIIIIHIIIIIIIIIIIIIIGIHIIIIIIIIIIIIIIIIIIIIIGIHIIHEHHIHIHIIJJJJJJJJJJJJJJJJJJJJJJJJJJJJJJJJJJJJJJJJJJJJJJJJJJJJJJJJJJJJJJJJJJIIIIIIHIIHGHIIIHFIIIIHIIIIIIIIIIIHIIIHEIIIIIIHIIIIIIHIIHIHIIGIIIIIIIIHIIHGHIIIIIIHEIIIIIIIIIIHHIGIIIIIIHHHGIIHHEGHIIIHIIIFHHGHCIIIIIIIIII
@HWI-D00477:958:H2H7GBCX3:1:2116:15749:75242 1:N:0:CCTAGGTCCTAGGT
AAACTCTTCGCAATTGGGTAAAAGATGCCTCTTCTTTGCATTTATTACGATTCTTTCTTCGCGAGTATTGTAATTGGAATAGTCTTATTACTCCAAAGAAAGCCAGTTCTTCTTTTTCAAAAAGGAATCAAAGATTATTCTTCTTCTTATACAATTCTCATGTATGTGAATACGAATCTATTTTCGTCTTTCTACGTAACCAATCTTCTCATTTACGATCAACATCTTCTGGAGCTCTTCTTGAACGAATATATTTCTATGGAAAAATAGAACGTCTTGTAGACGTCTTTGTTAAGGATTTTCAGACCAATCTATGCTTGTTCAAGGATCCTTTCATG
+
<CHED<DG<D<<<DGHIHH<<<DFDFH<<GCGHCGHHI@DGHHFHIHFGEHHGGHIHHIHHCECEHHHIIIHHHHHIDFHCHHHIIGIIHHHHIIHIIHHHHHHHGGHIIIIIHIIIIIIGHIIIHEH@HFHHHIJJJJJJJJJJJJJJJJJJJJJJJJJJJJJJJJJJJJJJJJJJJJJJJJJJJJJJJJJJJJJJJJJJHFCHEIIGHGGIHIHHHGIHIIIIIIIHHIIIHHEIIIGIIIIHFHIIIIIHHHHIIIHHHIIIIIIHEHCIIHHHGIIGHC<HIIIIIIIIIIIIIIIIIGIIHHGIHHHHHEHIHHHGGIIIHEHFHGHEHIIII
@HWI-D00477:958:H2H7GBCX3:1:2116:13017:90300 1:N:0:CCTAGGTCCTAGGT
AAACTCTTCGCAATTGGGTAAAAGATGCCTCTTCTTTGCATTTATTACGATTCTTTCTTCGCGAGTATTATAATTGGAATAGTCTTATTACTCCAAAGAAAGCCAGTTCTTCTTTTTCAAAAAGGAATCAAAGATTATTCTTCTTCTTATATAATTCTCATGTATGTGAATACGAATCCATTTTACTTTTTCTTCGTAATCAATCTTCTCATTTACGATTAACCTCTTCTGGTATCTTTTTTGAGCGAATCCATTTCTATGAAAAAAAAAAATATCCTGTAGAAGAAGTCTTCGTTAATGATTTTCCGGCCGCCATCT
+
IIIIIIIIIIIIIIIIIIIIIIIIIIIIIIIIIIIIIIIIIIIIIIIIIIIIHIIIIIIIGIIIIIHIJJJJJJJJJJJJJJJJJJJJJJJJJJJJJJJJJJJJJJJJJJJJJJJJJJJJJJJJJJJJJJJJJJJJJJJJJJJJJJJJJJJJJJJJJJJJJJJJJJJJJJJJJJJJJJJJJJJJJJJJJJJJJJJJJJJJJIIIGIIIIIHIIIIHGIIIIIIHHIIHIIIHIIHFIIIIIIHGIIIIHIIIIIIIHIIIIIIIIIIIIIIIIIIIIIGIIIIIIIIIIIIIIIIIIHHIIHIIIIHIIIIIIDDDDD
@HWI-D00477:958:H2H7GBCX3:1:2201:15310:7836 1:N:0:CCTAGGTCCTAGGT
AAACTCTTCGCAATTGGGTAAAAGATGCCTCTCCTTTGCATTTATTACGATTCTTTCTTCGCGAGTATTGTAATTGGAATAGTCTTATTACTCCAAAGAAAGCCAGTTCTTCTTTTTCAAAAAGGAATCAAAGATTATTCTTCTTCTTATATAATTCTCATGTATGTGAATACGAATCTATTTTCGTCTTTCTACGTAACCAATCTTCTCATTTACGATCAACATCTTCTGGAGCTCTTCTTGAACGAATATATTTCTATGGAAAAATAGAACGTCTTGTAGACGTCTTTGTTAAGGATTTTCAGGCTATGCTATGGTTGTTCAAGGATCCTTTTATA
+
IIIIIIIIIIIIIIIIHIIIIIIIIIIIIIIIIIIIIIIIIIIIIIIIIHIIHHIIIIIIHIIIIIIIIIIIIIIIIHIHHIIIIIIIIIIIIIIIIIIIIIIIIIIIIIIIIIIIIIIIIIIIGIIIIIIIIIIJJJJJJJJJJJJJJJJJJJJJJJJJJJJJJJJJJJJJJJJJJJJJJJJJJJJJJJJJJJJJJJJJJIHGIIIHIIIIIIIIIIIIIIIIIIHGHIIIIHIIIIHIIIIIIHIIIIIIIIHIIIIIIIIIIIIIIIIIIIIIIIIIIIHGIIIIIIIIIIIIIIIIIIIIIIIIIIIIIIIIIIIIIGHIHIIIIHIIIIIIII
@HWI-D00477:958:H2H7GBCX3:1:2201:3923:12120 1:N:0:CCTAGGTCCTAGGT
AAACTCTTCGCAATTGGGTAAAAGATGCCTCTTCTTTGCATTTATTACGATTCTTTCTTCGCGAGTATTGTAATTGGAATAGTCTTATTACTCCAAAGAAAGCCAGTTCTTCTTTTTCAAAAAGGAATCAAAGATTATTCTTCTTCTTATATAATTCTCATGTATGTGAATACGAATCTATTTTCGTCTTTCTACGTAACCAATCTTCTCATTTACGATCAACATTTTTTCGGGTCCTTCTTGAGCGAATATATTTTTATGGAAAAATAGAGCATTTTGCAGAAGTCTTTGCTAATGATTTTCAGGCCATTCTACGGTTGTTCAAAGATCCTTTCATG
+
HIIIIHIHIIIIIIIIIIIFHHIIIIIIHIIIIIIIIIIGIIIIIIIIIIIIHFHIIIIIIIIHIIIHIIIIIIIIIFHHHHIIIIIIIIIIGHHHHIIIIIHHIIIIIHIIIHIIIEHGHHHIIIIIIIIIIIIJJJJJJJJJJJJJJJJJJJJJJJJJJJJJJJJJJJJJJJJJJJJJJJJJJJJJJJJJJJJJJJJJJJIHIHHHHIIIHHHIHGHFHIGIIHHHDHHIHHIHHG?FCDCIIHHIHHHHHCIIHIHEEIHIIIIIIHFEHIIHIHHHHGC<HEHIIIHHIHEHHEHGIIHHIGGHEGEHIHIIIHFHHHGIIHG@IIIIHHCIII
@HWI-D00477:958:H2H7GBCX3:1:2201:3239:44456 1:N:0:CCTAGGTCCTAGGT
AAACTCTTCGCAATGGGGTAAAAGATGCCTCTTCTTTGCATTTATTACGATTCTTTCTTCGCGAGTATTGTAATTGGAATAGTATTATTACTCCAAAGAAAGCCAGTTCTTCTTTTTCAAAAAGGAATCAAAGATTATTCTTCTTCTTATATAATTCTCATGTATGTGAATACGAATCTATTTTCGTCTTTCTACGTAACCAATCTTCTCATTTACGATCAACATCTTCTGGAGCTCTTCTTGAACGAATATATTTCTATGGAGAAATAGAACGTCTTGTAGACGTCTTTGTTAAGGATTTTCAGACCAATCTATGCTTGTTCAAGGATCCTTTCATG
+
HGHHEHIIIIIHHCGCHHHEHHIIIIEHEHIHIIIH?CEGHHFHHIIIIEHIFHHIIIGHEEHIIGHIFGHEFHHEHFH@@GHGEHIFHHEEHHHEC@CCHEHIHIHHHIEHHHIIIIIEHHI/GHIIIIIHIHJJJJJJJJJJJJJJJJJJJJJJJJJJJJJJJJJJJJJJJJJJJJJJJJJJJJJJJJJJJJJJJJJJIIGIIHIIHHHIHGHHHHHHHGD1CG1HFG<GC@<C?@HHGEIHHECHHEECF11FIHGE@HHIIGIHE@@GHF1@HHHIHGCHIHHHG?HEHHGFG@?C@HF@EGFFD<1CD1?FF?HHCEEHE<<1HGIIIHHF@C
@HWI-D00477:958:H2H7GBCX3:1:2201:16167:76004 1:N:0:CCTAGGTCCTAGGT
AAACTCTTCGCAATTGGGTAAAAGATGCCTCTTCTTTGCATTTATTACGATTCTTTCTTCGCGAGTATTGTAATTGGAATAGTCTTATTACTCCAAAGAAAGCCAGTTCTTCTTTTTCAAAAAGGAATCAAAGATTATTCTTCTTCTTATATAATTCTCATGTATGTGAATACGAATCTATTTTCGTCTTTCTACGTAACCAATCTTCTCATTTACGATCAACATCTTCTGGAGCTCTTCTTGAACGAATATATTTCTATGGAAAAATAGAACGTCTTGTAGACGTCTTTGTTAAGGATTTTCAGACCAATCTATGCTTGTTCAAGGATCCTTTTATG
+
IIIIIIIIIIIIIIIIIIIIIIIIIIIIIIIIIIIIIIIIIIIIIIIIIIIIHHIIIIIIIIIIIIIIIIIIIIIIIIIIIIIIIIIIIIIIIIIIIIIIIIIIIIIIIIIIIIIIIIIIIIIIIIIHIIIIIIIJJJJJJJJJJJJJJJJJJJJJJJJJJJJJJJJJJJJJJJJJJJJJJJJJJJJJJJJJJJJJJJJJJIHIIIIIIIIIIHIIHIIIHIIIIIIIIIIHHHHIHIHIIIIHDEIIIHIIIIHIHIIHIIIIIIIIIIIIIIIIIIHFFHHHIIIHIIHIIIIIHIIIIIIIHIIIIIIIIIIIIIIIIIHHHHIIIIIIIIIIII
@HWI-D00477:958:H2H7GBCX3:1:2201:21328:77119 1:N:0:CCTAGGTCCTAGGT
AAACTCTTCGCAATTGGGTAAAAGATGCCTCTTCTTTGCATTTATTACGATTCTTTCTTCGCGAGTATTGTAATTGGAATAGTCTTATTACTCCAAAGAAAGCCAGTTCTTCTTTTTCAAAAAGGAATCAAAGATTATTCTTCTTCTTATATAATTCTCATGTATGTGAATACGAATCTATTTTCGTCTTTCTACGTAACCAATCTTCTCATTTACGATCAACATCTTCTGGAGCTCTTCTTGAACGAATATATTTCTATGGAAAAATAGAACGTCTTGTAGACGTCTTTGTTAAGGATTTTCCGGGCATCCTATGTTTCCTGAAGGATCCTTTCATT
+
HIIIIIIIIIIIIIIIIIIIIIIIIIIIIIIIIIIIIIIIIIIIIIIIIIIIHHIIIIIIIIIIIIIIIIIIIIIIIIIIIIIIIIIIIIIIIIIIIIIIIIIIIIIIIIIHIIIIIIIIIIIIIIIIIGIIIIIJJJJJJJJJJJJJJJJJJJJJJJJJJJJJJJJJJJJJJJJJJJJJJJJJJJJJJJJJJJJJJJJJJIIIIIIIIIGHHIIIIIIIIIIIIIIIIHHIGIIIIIIIIIHIHHIHIIIIIIIIIIIHIHIIIIIIHGIIIIIIIHIHIHHGIIIIHHHIHHHFIIIIIIIIHHIIIIIIIIIIIIIIIIIHIHHHIIIHIIIIII
@HWI-D00477:958:H2H7GBCX3:1:2201:7691:96948 1:N:0:CCTAGGTCCTAGGT
AAACTCTTCGCAATTGGGTAAAAGATGCCTCTTCTTTGCATTTATTACGATTCTTTCTTCGCGAGTATTGTAATTGGAATAGTCTTATTACTCCAAAGAAAGCCAGTTCTTCTTTTTCAAAAAGGAATCAAAGATTATTCTTCTTCTTATATAATTCTCATGTATGTGAATACGAATCTATTTTCGTCTTTCTACGTAACCAATCTTCTCATTTACGATCAACATCTTCTGGAGCTCTTCTTGAACGAATATATTTCTATGGAAAAATAGAACGTCTTGTAGACGTCTTTGTTAAGGATTTTCAGACCAATCTATGCTTGTTCAAGGATCCTTTCATA
+
IIIIIIIIIIIIIIIIIIIIIIIIIIIIIIIIIIIIIIIIIIIIIIIIIIIIHHIIIIIIIIIIIIIIIIIIIIIIIIIIIIIIIIIIIIIIIIIHIIIIIIIIIIIIIIIIIIIIIIIIIIIIIHIIIIIIIHIJJJJJJJJJJJJJJJJJJJJJJJJJJJJJJJJJJJJJJJJJJJJJJJJJJJJJJJJJJJJJJJJJJIIHIIIIIIIIIIIIIIHIIIIHHIIGIGIIIIIIIIIIIIIIHHHIIIIIIIIHIIIIHIIIIIIIIIIHIIIIIIIIIIIHIIIIIIIIIIIIIIIIIIIHIHEIIIIIIIIIIIIIIIIIIIIIIIIIIIIIII
@HWI-D00477:958:H2H7GBCX3:1:2201:11743:98501 1:N:0:CCTAGGTCCTAGGT
AAACTCTTCGCAATTGGGTAAAAGATGCCTCTTCTTTGCATTTATTACGATTCTTTCTTCGCGAGTATTGTAATTGGAATAGTCTTATTACTCCAAAGAAAGCCAGTTCTTCTTTTTCAAAAAGGAATCAAAGATTATTCTTCTTCTTATATAATTCTCATGTATGTGAATACGAATCTATTTTCGTCTTTCTACGTAACCAATCTTCTCATTTACGATCAACATCTTCTGGAGCTCTTCTTGAACGAATATATTTCTATGGAAAAATAGAACGTCTTGTAGACGTCTTTGTTAAGGATTTTCAGACCAATCTATGCTTGTTCAAGGATCCTTTCATG
+
IIIIIIIIIIIIIIIHIIIIIIIIIIIIIIIIIIIIIIIIIIIIIIIIIIIIHHIIIIIIIHIIIIIIIIIIIIIIIIIIIIIIIIIIIIIIHIIIIIIIIIIIIIIIIIIIIIIIIIIIIIIIIIIIIIIIIIIJJJJJJJJJJJJJJJJJJJJJJJJJJJJJJJJJJJJJJJJJJJJJJJJJJJJJJJJJJJJJJJJJJIIHIIIIIIIFIIIIIIIIIIIIIIIIGIIIIIIIHIIIIIIIIHIIIIIIIIIIHIIIIIIIIIIIIIIIIIIIIIIIIIHHIIIIIIIIIIIIIIIIIIIIIIHIIIIIIIIIIIIIIIIIIIIIIIIIIIIIHI
@HWI-D00477:958:H2H7GBCX3:1:2202:13180:5752 1:N:0:CCTAGGTCCTAGGT
AAACTCTTCGCAATTGGGTAAAAGATGCCTCTTCTTTGCATTTATTACGATTCTTTCTTCGCGAGTATTGTAATTGGAATAGTCTTATTACTCCAAAGAAAGCCAGTTCTTCTTTTTCAAAAAGGAATCAAAGATTATTCTTCTTCTTATATAATTCTCATGTATGTGAATACGAATCTATTTTCGTCTTTCTACGTAACCAATCTTCTCATTTACGATCAACATCTTCTGGAGCTCTTCTTGAACGAATATATTTCTATGGAAAAATAGAACGTCTTGTAGACGTCTTTGTTAAGGATTTTCAGACCAATCTATGCTTGTTCAAGGATCCTTTCATG
+
ECEHHHHHGCHHHIHEE@CGFHGFHIGHEHHHEG@CC@GCH@FEHEEHEECC<CGHIHHGHIIH<EGGECGHFEHIEEH@FGG@GGHHHIHFHIHHCEHHHIIIIHIIIIHHIIHGHHIEHHHIIIIEGFHHCHIJJJJIJJJJJJJJJJJJJJJJJJJJJJJJJJJJJJJJJHJJJJJJJJJJJJJJJJJJJJJJJHJE?HHHHHHCHG@@EIIHHHFIHHHHHFHHHHGHEHEHGCFFEGHEFECHCHGIIHG@EHEHHHHHEFHFEEHHHIH?HHHHHEEDHEIHHHIIHHCHHIIFIIHHHHHHHIIHIIIHGEHIHIIH@IGHGFHHIHHHEI
@HWI-D00477:958:H2H7GBCX3:1:2202:12963:10793 1:N:0:CCTAGGTCCTAGGT
AAACTCTTCGCAATTGGGTAAAAGATGCCTCTTCTTTGCATTTATTACGATTCTTTCTTCGCGAGTATTGTAATTGGAATAGTCTTATTACTCCAAAGAAAGCCAGTTCTTCTTTTTCAAAAAGGAATCAAAGATTATTCTTCTTCTTATATAATTCTCATGTATGTGAATACGAATCTATTTTCGTCTTTCTACGTAACCAATCTTCTGGAACCTTTGTGGAACGAATCCACTTTTCTAGGAAGATGGAACATTTTGGGGTAATGTACCCAGGTTTTTTTCGGAAAACCGTATGGATCTTTATGGATCCTCTTATG
+
IIIIIIIIIIIIIIIIIIIIIIIIIIIIIIIIIIIIIIIIIIIIIIIIIIIIHHIIIIIIIIIIIIIIIIIIIIIIIIIHIIIIIIIIIIIIIIIIIIIIIIIIIIIIIIIIIJJJJJJJJJJJJJJJJJJJJJJJJJJJJJJJJJJJJJJJJJJJJJJJJJJJJJJJJJJJJJJJJJJJJJJJJJJJJJJJJJJJJJJJJIIIIIHIIGIIIIIIIIIIIIIIIIIIIIIIIIIIIIIIIIIIIIIIIIIIIIIIIIIHHGIIIIIIIIIIIIIIIIIIIIIIIIIIIIIIIIIIIIIIIIIIIIIHHIIHIIIII
@HWI-D00477:958:H2H7GBCX3:1:2202:7068:15304 1:N:0:CCTAGGTCCTAGGT
AAACTCTTCGCAATTGGGTAAAAGATGCCTCTTCTTTGCATTTATTACGATTCTTTCTTCGCGAGTATTGTAATTGGAATAGTCTTATTACTCCAAAGAAAGCCAGTTCTTCTTTTTCAAAAAGGAATCAAAGATTATTCTTCTTCTTATATAATTCTCATGTATGTGAATACGAATCTATTTTCGTCTTTCTACGTAACCAATCTTCTCATTTACGATCAACATCTTCTGGAGCTCTTCTTGGACGAATATATTTCTATGGAAAAATAGAACGTCTTGTAGACGTCTTTGTTAAGGATTTTCAGACCAATCTATGCTTGTTCAAGGATCCTTTCATG
+
IIIIIIIIIIIIIIIIIIIIIIIIIIIIIIIIIIIIIIIIIIIIIIIIIIIIHIIIIIIIIIIIIIIIIIIIIIIIHIIIIIIIIIIIIIIIIIIIIIIIIIIIIIIIIIIIIIIIIIIIIIIIIIIIIIIIIIIJJJJJJJJJJJJJJJJJJJJJJJJJJJJJJJJJJJJJJJJJJJJJJJJJJJJJJJJJJJJJJJJJJHIIIHIHHHIIHHHFHHHHEHHHEHIHHIGIIHHIHHHIHHIIIIHIIIIIIHIIIIIIIIIIIHIIIIIIIIIIIIIIIIHHHIIIIIIIIIIIIIIIIHIIIIIIIHHHIIIIIIIIIIIIIIIHIHIIIIIIHI
@HWI-D00477:958:H2H7GBCX3:1:2202:15211:27286 1:N:0:CCTAGGTCCTAGGT
AAACTCTTCGCAATTGGGTAAAAGATGCCTCTTCTTTGCATTTATTACGATTCTTTCTTCGCGAGTATTGTAATTGGAATAGTCTTATTACTCCAAAGAAAGCCAGTTCTTCTTTTTCAAAAAGGAATCAAAGATTATTCTTCTTCTTATATAATTCTCATGTATGTGAATACGAATCTATTTTCGTCTTTCTACGTAACCAATCTTCTCATTTACGATCAACATCTTCTGGAGCTCTTCTTGAACGAATATATTTCTATGGAAAAATAGAACGTCTTGTAGACGTCTTTGTTAAGGATTTTCAGACCAATCTATGCTTGTTCAAGGATCCTTTCATG
+
1<FFHHEEFFHHIH1CFCHEHHCHHFHHHGHHHGHIF@H?EGHHH?EHHHIHHH@H1<G@@=E<CHHCHEGFHCGH?1CDEFHHHHHIIIEHFHIIFEC?F@DC<@GHHCFCHHIEHFF?ECHGH?EE/FF<@/DDHHIIGH@@GHFIHHEHEEEH:CGJJJJJJJJJJJJJ;FJJJJJJJ1HJJJJJJJJJJJJFJJJJJHF@<C/F</HF@<FC/EHFE<?G@C/?HHHC<000CC0<<GC1<1HFGFF<G@ECDD<?F1FHHG@1ECD1=ECG1CD1@GC=EHEGC@<<<<D111GC11<<11F<G?HC@CHHEIHIHFG<GD1<1F1CCFF@@<
@HWI-D00477:958:H2H7GBCX3:1:2202:15120:74630 1:N:0:CCTAGGTCCTAGGT
AAACTCTTCGCAATTGGGTAAAAGATGCCTCTTCTTTGCATTTATTACGATTCTTTCTTCGCGAGTATTGTAATTGGAATAGTCTTATTACTCCAAAGAAAGCCAGTTCTTCTTTTTCAAAAAGGAATCAAAGATTATTCTTCTTCTTATATAATTCTCATGTATGTGAATACGAATCTATTTTCGTCTTTCTACGTAACCAATCTTCTCATTTACGATCAACATCTTCTGGAGCTCTTCTTGAACGAATATATTTCTATGGAAAAATAGAACGTCTTGTAGACGTCTTTGTTAAGGATTTTCAGACCAATCTATGCTTGTTCAAGGATCCTTTCATG
+
1CGH@CGHEEHFHIF@@HHHHHEHE<FHIIHEHIE@GHEGEHHEHEEHHIFIHGC@CCGHIIHCDEGGEEE@FHH?1F@FCHHHEHHHHGHHHHFIFH?GCFHHHHFHGFHHHHHII@HEH@HH@@HEHIEH?CCJJJJJJJJJJJJJJJJJJJJJJJJJJJJJJJJJJJJJJJJJJJJJJJJJJJJJJJJJJJJJJJJJJIFIIIIIHGHIHIIHHHF1GCHHHEFIHHG?HEGHHHFHIHEIIIIHGHHH@HHFEHGIIIHHHHG?C?CCGHGHE?HEHED<C?EFCECHHHGD1?FEEFD1<HD1??HF<<<EC11EFGHIIHEEC?CCFC11HF
@HWI-D00477:958:H2H7GBCX3:1:2202:17656:76039 1:N:0:CCTAGGTCCTAGGT
AAACTCTTCGCAATTGGGTAAAAGATGCCTCTTCTTTGCATTTATTACGATTCTTTCTTCGCGAGTATTGTAATTGGAATAGTCTTATTGCTCCAAAGAAAGCCAGTTCTTCTTTTTCAAAAAGGAATCAAAGATTATTCTTCTTCTTATATAATTCTCATGTATGTGAATACGAATCTATTTTCGTCTTTCTACGTAACCAATCTTCTCATTTACGATTAACATCTTCTGGAGTCCTTTTTGAGCGAATTTATTTACATAGAAAAATAATAAAACATCTTGTCGAAGTCTTTGCTAATGATTTTCCGGGCATCCTATGTTTCCTGAAGGATCCTTTCATT
+
IIIIIIIIIIIIIIIIIIIIIIIIIIIIIIIIIIIIIIIIIIIIIIIIIIIIHIIIIIIIIIIIIIIIIIIIIIIHIIIIIIIIIIIIIHIIIIIIIIIIIIHIIIIIIIIIIIIIIIIIIIIIIIIIIIIIIIIIIIJJJJJJJJJJJJJJJJJJJJJJJJJJJJJJJJJJJJJJJJJJJJJJJJJJJJJJJJJJJJJJJIIIIIIIHIIIIIIHIIIIIIIIHIIHHIIIIIIIIIIIIIIIHGIIIIIIIIIIIIIIIIIIIIIIIIIIIIIIIIIIIIIIIIHIIIIIIIIIIIIIIIIIIIIIIIIIIIIIIIIIIIIHIIIHIIIIIIIIIIIII
@HWI-D00477:958:H2H7GBCX3:1:2202:7248:89756 1:N:0:CCTAGGTCCTAGGT
CCAAGCCAAGGTAGACTGCGTACCCCAAGCCATCTGGAAATCTTGGTTCAACCCCTTCGCTGCTGGGTAAAGGATGCCTCTTCTTTCCATTTATTACGGTTCTTTCTCCACGAGTCTTTTAATTCGAATAGTCTTATTACTACAAAGAACTCTATTTCTGTTTTTTTAAAAAGGAATCCAAGATTGTTTTTGTTTCTATATAATTCTCATGTATATGAATAAGAATAATCTTTGATTTCTTTTTGAAAAAGAGGAACTGGCTTTCTTTGGAGTAATAAGACTAGTCCAATTACAATACTCGTTGAGCAAGAATCGTAATAAATGCAAAGAAGAAGGATCTTTTACCCAATAGC
+
DDDDDIIIIIIHIIIIIIIIIIIIIIIIIHIIIIIIIIIIIIIIIIIIIIIIIIIIIIIIIIIIIIIIIIIIIIIIIIIIIIIIIIIIIIIIIIIIIHIIIGHJJJJJJJJJJJJJJJJJJJJJJJJJJJJJJJJJJJJJJJJJJJJJJJJJJJJJJJJJJJJJJJJJJJJJJJJJJJJJJJJJJJJJJJJJJJJJJJJJJJJJJJJJJJJJJJJJJJJJJJJJJJJJJJJJJJJJJJJJJJJJJJJJJJHFIIIIIIIIGIIIGIIIIIIGIIIIIIIHHIIIGGEIIIIIIIIIIIIIIIIIHIIIIIIIIIIIIIIIIIIIIIIIIIIIIIIHHHIIIIIIIIIIDDCCD
@HWI-D00477:958:H2H7GBCX3:1:2202:5047:96994 1:N:0:CCTAGGTCCTAGGT
AAACTCTTCGCAATTGGGTAAAAGATGCCTCTTCTTTGCATTTATTACGATTCTTTCTTCGCGAGTATTGTAATTGGAATAGTCTTATTACTCCAAAGAAAGCCAGTTCTTCTTTTTCAAAAAGGAATCAAAGATTATTCTTCTTCTTATATAATTCTCATGTATGTGAATACGAATCTATTTTCGTCTTTCTACGTAACCAATCTTCTCATTTACGATCAACATCTTCTGGAGCTCTTCTTGAACGAATATATTTCTATGGAAAAGTAGAAGATCTTGTCCAAGTCTTTGTTAATGATTTTCAGGACAACTTATGGCTGTTCAAGCATCCTATCATG
+
IIIIIIIIIIIIIIIIIIIIIIIIIIIIIIIIIIIIIIIIIIIIIIIIIIIIHIIIIIIIIIIIIIIIIIIIIIIIIIIHHIIIIIIIIIIIIIIIIIIIIHIIIIIIIIIIIIIIIIIIIIIIIIIIIIIIIIIJJJJJJJJJJJJJJJJJJJJJJJJJJJJJJJJJJJJJJJJJJJJJJJJJJJJJJJJJJJJJJJJJJIIIIIGIHIIIHIIIIIIIIIIIIIHIIIIIIHIIIIIHIIIIIIIIIIIIIIIHIIIIIIIIIIIIIIIIIIIIIIIIIHHGIIIIIIIIIIIIIHHIIIIIIIIIIIIIIIIIIIIIIIIIIIHHHIIIIHIIII
@HWI-D00477:958:H2H7GBCX3:1:2203:8756:18951 1:N:0:CCTAGGTCCTAGGT
AAACTCTTCGCAATTGGGTAAAAGATGCCTCTTCTTTGCATTTATTACGATTCTTTCTTCGCGAGTATTGTAATTGGAATAGTCTTATTACTCCAAAGAAAGCCAGTTCTTCTTTTTCAAAAAGGAATCAAAGATTATTCTTCTTCTTATATAATTCTCATGTATGTGAATACGAATCTATTTTCGTCTTTCTACGTAACCAATCTTCTCATTTACGATCAACATCTTCTGGAGCTCTTCTTGAACGAATATATTTCTATGGAAAAATAGAACGTCTTGTAGAAGAAGTCTTTGCTAATGAGTTTCCGGCTATTCGACGGGTCTTCAAGGATCCTTTCATG
+
IHHHHHIIHHHIDHHHHHEGHHHEHHH@HHHHHHHHHHHHHHHHHHHIHHIHHHHIIHHIEEHDHECHHHHHHIHFHCGHEHHEHHHHHHCHIHIGHICGCC1DHGHHIGHIIIIIIICEHIIHHEHHHHIHHIHHHJJJJJJJJJJJJJJJJJJJJJJJJJJHJ:JJJJJJJJJJJJJJJJJJJJJJJJJJJJJJJJJJJCC@CHCHHFH@@HGEG@0?HHIFEGHHCGEGE?CF@C<11<FFF1@CD<1FCCHHHIHF@EHIIIIHHEIIGHIIHHHIHEHEHFIHHGHGIIIIHHIIIIIHHGIHHHHHFGHIIHEHEIIHIGIHIHIIIIHHHHG@<
@HWI-D00477:958:H2H7GBCX3:1:2203:15972:20157 1:N:0:CCTAGGTCCTAGGT
AAACTCTTCGCAATTGGGTAAAAGATGCCTCTTCTTTGCATTTATTACGATTCTTTCTTCGCGAGTATTGTAATTGGAATAGTCTTATTACTCCAAAGAAAGCCAGTTCTTCTTTTTCAAAAAGGAATCAAAGATTATTCTTCTTCTTATATAATTCTCATGTATGTGAATACGAATCTATTTTCGTCTTTCTACGTAACCAATCTTCTCATTTACGATCAACATCTTCTGGAGCTCTTCTTGAACGAATATATTTCTATGGAAAAATAGAACGTCTTGTAGACGTCTTTGTTAAGGATTTTCAGACCAATCTATGCTTGTTCAAGGATCCTTTCATG
+
IIIIIIIIIIIIIIIIIIIIIIIIIIIIIIIIIIIIIIIIIIIIIIIIIIIIHHIIIIIIIIIIIIIIIIIIIIIIHIIIIIIIIIIIJJJJJJJJJJJJJJJJJJJJJJJJJJJJJJJJJJJJJJJJJJJJJJJJJJJJJJJJJJJJJJJJJJJJJJJJJJJJJJJJJJJJJJJJJJJJJJJJJJJJJJJJJJJJJJJJJIIIIIIIIIIIIIIHIIIIIIIIIIIIIIIIIIIHHIIIIIIHHIIIIIIIIIIIIIIIIIIIIIIIIIIIIIIIIIIIIIIIIIIIIIIIIIIIIIIIIIIIIIIIIIIIIIIIIIIHHGHIIIIIIIIHIDDDDD
@HWI-D00477:958:H2H7GBCX3:1:2203:4999:29368 1:N:0:CCTAGGTCCTAGTT
AAACTCTTCGCAATTGGGTAAAAGATGCCTCTTCTTTGCATTTATTACGATTCTTTCTTCGCGAGTATTGTAATTGGAATAGTCTTATTACTCCAAAGAAAGCCAGTTCTTCTTTTTCAAAAAGGAATCAAAGATTATTCTTCTTCTTATATAATTCTCATGTATGTGAATACGAATCTATTTTCGTCTTTCTACGTAACCAATCTTCTCATTTACGATCAACATCTTCTGGAGCTCTTCTTGAACGAATATATTTCTATGGAAAAATAGAACGTCTTGTAGACGTCTTTGTTAAGGATTTTCAGACCAATCTATGCTTGGCCAAGGATCCTTTCATA
+
HHHFE?GCFCH@EE<11CCHHHFEH1CCFHCH@C11GHG11<DFCGCFE11DDFFHHHFHICCCC/D<FCH1<CFHGCHHIH11C@GHCCGCG@E<1FHHFHEGEC<FHHEEH@HICEEHIECG/FEHHEH??EEJJJJJJJJJJJJJJJJJBDJJJJJJJJJJJJJJJJJJB1JJJJJJJJJJJJGJJJJJJJGJJJJJHHEHHHHHC@?HHE@EG@HHHC<?HIIIHG@HCEEHEHEGEFFC<?HHGHEHHHHHIIIHHIIHHC@CCIHHFIHFIHHD1<1DC?@IHHH?HCIHHIIHGC1EEFHGF<?HHH@<DD1??E@C1CFHD<1@H??@FD
@HWI-D00477:958:H2H7GBCX3:1:2203:9529:32835 1:N:0:CCTAGGTCCTAGCT
AAACTCTTCGCAATTGGGTAAAAGATGCCTCTTCTTTGCATTTATTACGATTCTTTCTTCGCGAGTATTGTAATTGGAATAGTCTTATTACTCCAAAGAAAGCCAGTTCTTCTTTTTCAAAAAGGAATCAAAGATTATTCTTCTTCTTATATAATTCTCATGTATGTGAATACGAATCTATTTTCGTCTTTCTACGTAACCAATCTTCTCATTTACGATCAACATCTTCTGGAGCTCTTCTTGAACGAATATATTTCTATGGAAAAATAGAACGTCTTGTAGACGTCTTTGTTAAGGATTTTCAGACCAATCTATGCTTGTTCAAGGATCCTTTCATG
+
IIIIIIIIIIIIIIIIIIIIIIIIIIIIIIIIIIIIIIIIIIIIIIIIIIIIHIIIIIIIIIIIIIIIIIIIIIIIHIIIIIIIIIIIIIIIIIIIIIIIIIIIIIIIIIIIIIIIIIIIIIIIIIIIIIIIIIJJJJJJJJJJJJJJJJJJJJJJJJJJJJJJJJJJJJJJJJJJJJJJJJJJJJJJJJJJJJJJJJJJJIIIIIHIIIIIIIIGIIIIIIIIHHIHIIIIIIGIIIIIIIIIHHIIIIIIIIIIIIIIIIIIIIIIIIIIHIIIIIIIIIHIIIIIIIIIIIIIIIIIIIIIIIIIIIIIIIIIIIIIIIIIIIIIIIIIIIIIII
@HWI-D00477:958:H2H7GBCX3:1:2203:16135:39177 1:N:0:CCTAGGTCCTAGGT
AAACTCTTCGCAATTGGGTAAAAGATGCCTCTTCTTTGCATTTATTACGATTCTTTCTTCGCGAGTATTGTAATTGGAATAGTCTTATTACTCCAAAGAAAGCCAGTTCTTCTTTTTCAAAAAGGAATCAAAGATTATTCTTCTTCTTATATAATTCTCATGTATGTGAATACGAATCTATTTTCGTCTTTCTACGTAACCAATCTTCTCATTTACGATCAACATCTTCTGGAGCTCTTCTTGAACGAATATATTTCTATGGAAAAATAGAACGTCTTGTAGACGTCTTTGTTAAGGATTTTCAGACCAATCTATGCTTGTTCAAGGATCCTTTCATG
+
IIIIIIIIIIIIIIIIIIIIIIIIIIIIIIIIIIIIIIIIIIIIIIIIIIIIGHIIIIIIIIIIIIIIIIIIIIIIIIIIIIIIIIIIIIIIIIIIIIIIIIIIIIIIIIIIIIIIIIIIIIIIGIIIIIIIIIIJJJJJJJJJJJJJJJJJJJJJJJJJJJJJJJJJJJJJJJJJJJJJJJJJJJJJJJJJJJJJJJJJJIIIIIHIIIIIIIIHIIIIIIIIIIIIIIIIIIIIIIIIIIIIIIIIIIIIIIIIIIIIIIIIIIIIIIIIIIIIIIIIIIIHIIIIIIIIIIIIIIIIIIIIIIIIHIIIIIIIIIIIIIIIIIIIIIIIIIIIII
@HWI-D00477:958:H2H7GBCX3:1:2203:8478:43202 1:N:0:CCTAGGTCCTAGGT
AAACTCTTCGCAATTGGGTAAAAGATGCCTCTTCTTTGCATTTATTACGATTCTTTCTTCGCGAGTATTGTAATTGGAATAGTCTTATTACTCCAAAGAAAGCCAGTTCTTCTTCTTCAAAAAGGAATCAAAGATTATTCTTCTTCTTATATAATTCTCATGTATGTGAATACGAATCTATTTTCGTCTTTCTACGTAACCAATCTTCTCATTTACGATCAACATCTTCTGGAGCTCTTCTTGAACGAATATATTTCTATGGAAAAATAGAACGTCTTGTAGACGTCTTTGTTAAGGATTTTCAGACCAATCTATGCTTGTTCAAGGATCCTTTCATG
+
IIIIIIIIIIIIIIIIIIIIIIIIIIIIIIIIIIIIIIIIIIIIIIIIIIIIHIIIIIIIIIIIIIHIIIIIIIIIIIIIIIIIIIIIIIIIIIHIIIIIIIGIIIIIIIIIIIIIIIIIIIIHIIIIIIIIIIIJJJJJJJJJJJJJJJJJJJJJJJJJJJJJJJJJJJJJJJJJJJJJJJJJJJJJJJJJJJJJJJJJJIIIIIIIIIHIIIIIIIIIIIIHEIIIHIIIHGIIIIIIIIIHIHHGIIIIIIIIIIIIHIIIIIIIIIIIIIHIIIIIIHHDIIIIIIHIIIIIIHIIIIIIIIGIIIIIIIIIIIIIIIIIIIIIIIIHIIIIII
@HWI-D00477:958:H2H7GBCX3:1:2203:14153:53040 1:N:0:CCTAGGTCCTAGGT
AAACTCTTCGCAATTGGGTAAAAGATGCCTCTTCTTTGCATTTATTACGATTCTTTCTTCACGAGTATTGTAATTGGAATAGTCTTATTACTCCAAAGAAAGCCAGTTCTTCTTTTTCAAAAAGGAATCAAAGATTATTCTTCTTCTTATATAATTCTCATGTATGTGAATACGAATCTATTTTCGTCTTTCTACGTAACCAATCTTCTCATTTACGATCAACATCTTCTGAAGCTCTTCTTGAACGAATATATTTCTATGGAAAAATAGAACGTCTTGTAGACGTCTTTGTTAAGGATTTTCAGACCAATCTATGCTTGTTCAAGGATCCTTTCATG
+
IIIIIIIIIIIIIIIIIIIIIIIIIIIIIIIIIIIIIIIIIIIIIIIIIIIIHHIIIIII1DHHIIIIIIIIIIIHHIIHIIIIIIIIIIIIIIIIIIIIIIHIIIIIIIIIIIIIIHIIIIIIHIIIIIIIHIIJJJJJJJJJJJJJJJJJJJJJJJJJJJJJJJJJJJJJJJJJJJJJJJJJJJJJJJJJJJJJJJJJJIIIIHFIGIIHIIHHIHEIIIIHCIHGIHHIHEHEHHGHHHIIHHHIIIIIIIIHFIIIIIIIIIIIHIIIIIIIIIIHHIHEIHIIIIIIIIIIIIIHIIIIIIIHIHHIIIIIIIIIIIHIIIIGIIIIIIIIII
@HWI-D00477:958:H2H7GBCX3:1:2203:5255:56804 1:N:0:CCTAGGTCCTAGGT
AAACTCTTCGCAATTGGGTAAAAGATGCCTCTTCTTTGCATTTATTACGATTCTTTCTTCGCGAGTATTGTAATTGGAATAGTCTTATTACTCCAAAGAAAGCCAGTTCTTCTTTTTCAAAAAGGAATCAAAGATTATTCTTCTTCTTATATAATTCTCATGTATGTGAATACGAATCTATTTTCGTCTTTCTACGTAACCAATCTTCTCATTTACGATCAACATCTTCTGGAGCTCTTCTTGAACGAATATATTTCTATGGAAAAATAGAACGTCTTGTAGACGTCTTTGTTAAGGATTTTCAGTCCAATCTATGCTTGTTCAAGGATCCTTTCATG
+
IIIIIIIIIIIIIIIIIIIIIIIIIIIIIIIIIIIIIIIIIIIIIIIIIIIIHHIIIIIIIIIIIIIIIIIIIIIIIIIIIIIIIIIIIIIIIIIIIIIIIIIIIIIIIIIIIIIIIIHHHIIIIIIIIIIIIHIJJJJJJJJJJJJJJJJJJJJJJJJJJJJJJJJJJJJJJJJJJJJJJJJJJJJJJJJJJJJJJJJJJIIIIIIIIIIIIIIIIIIIIIIIHIIIHIIIIIIIIIIIIIIHHHHHIIIIIHIIIIIIIIIIIIIIIIIIIIIIIIIIHHIHIIIIIIIIIIHIIIIIIIIIIIIIIIHIIIIIIIIIIIIIIIIIIIIIIIIIII
@HWI-D00477:958:H2H7GBCX3:1:2203:18416:59527 1:N:0:CCTAGGTCCTAGGT
AAACTCTTCGCAATTGGGTAAAAGATGCCTCTTCTTTGCATTTATTACGATTCTTTCTTCGCGAGTATTGTAATTGGAATAGTCTTATTACTCCAAAGAAAGCCAGTTCTTCTTTTTCAAAAAGGAATCAAAGATTATTCTTCTTCTTATATAATTCTCATGTATGTGAATACGAATCTATTTTCGTCTTTCTACGTAACCAATCTTCTCATTTACGATCAACATCTTCTGGAGCTCTTCTTGAACGAATATATTTCTATGGAAAAATAGAACGTCTTGTAGACGTCTTTGTTAAGGATTTTCAGGACAACTTATGGTTGTTCAAGCATCCTATCATG
+
IIIIIIIIIIIIIIIIIIIIIIIIIIIIIIIIIIIIIIIIIIIIIIIIIIIIHIIIIIIIIIIIIIIIIIIIIIIIIIIIIIIIIIIIIIIIIIIIIIIIIIIIIIIIIIIIIIIIIIHHHIIIIIIIIIIIIIIJJJJJJJJJJJJJJJJJJJJJJJJJJJJJJJJJJJJJJJJJJJJJJJJJJJJJJJJJJJJJJJJJJIIIIIIIHIIIIIIHIIIIIIIIGIIIIIIIIIIIIIIIIIIIHIIIIIIIIIIIIIIIIIIIIIIIIIIIIIIIIIIIIIHHIIIIIIIIIIIIIIIIIIIIIIIIIIGIIIIIIIIIIIIIIIIIIIIIIIIIII
@HWI-D00477:958:H2H7GBCX3:1:2203:12267:67949 1:N:0:CCTAGGTCCTAGGT
AAACTCTTCGCAATTGGGTAAAAGATGCCTCTTCTTTGCATTTATTACGATTCTTTCTTCGCGAGTATTGTAATTGGAATAGTCTTATTACTCCAAAGAAAGCCAGTTCTCCTTTTTCAAAAAGGAATCAAAGATTATTCTTCTTCTTATATAATTCTCATGTATGTGAATACGAATCTATTTTCGTCTTTCTACGTAACCAATCTTCTCATTTACGATCAACATCGTCTGGAGCTCTTCTTGAACGAATATATTTCTATGGAAAAATAGAACGTCTTGTAGACGTCTTTGTTAAGGATTTTCGGGTTATCCTATGGTTGTTCAAGGATCCTTTCATA
+
IIIIIIIIIIIIIIIIIIIIIIIIIIIIIIIIIIIIIIIIIIIIIIIIHIIIHHIIIIIIHIIIIIIIIIIIIIIIIIIIIHIIIIIIIIIIIIIIIIIIIIHIIIIIIIIIIIIIIIIIIIIIHIIIIIIIIIIJJJJJJJJJJJJJJJJJJJJJJJJJJJJJJJJJJJJJJJJJJJJJJJJJJJJJJJJJJJJJJJJJJIIIIIIIIIIIIIIIIIIIIIHG<<1IIIIIIIIIIIIIIIIIIIIIIIIIIIIIHIIIIIIIIIIIIIIIIIIIIIIIIIIHIIIIIIIIIIIIIIIIIIIIIIIIIIIIIIIIIIIIIIIIIIIHIIIIIIIIII
@HWI-D00477:958:H2H7GBCX3:1:2204:17458:17708 1:N:0:CCTAGGTCCTAGGT
AAACTCTTCGCAATTGGGTAAAAGATGCCTCTTCTTTGCATTTATTACGATTCTTTCTTCGCGAGTATTGTAATTGGAATAGTCTTATTACTCCAAAGAAAGCCAGTTCTTCTTTTTCAAAAAGGAATCAAAGATTATTCTTCTTCTTATATAATTCTCATGTATGTGAATACGAATCTATTTTCGTCTTTCTACGTAACCAATCTTCTCATTTACGATCAACATCTTCTGGAGCTCTTCTTGAACGAATATATTTCTATGGAAAAATAGAACGTCTTGTAGACGTCTTTGTTAAGGATTTTCAGACCAATCTATGCTTGTTCAAGGATCCTTTCATG
+
IIIIIIIIIIIIIIIHIIIIIIIIIIIIIIIIIIIIIIIIIIIIIIIIIIIIHHIIIIIIIIIIHIIIIIIIIIIIIIIIIIIIIIIIIIIIIIIIIIIIIIIIIIIIIIIIIIIIIIIIIHIIIIIIHIIIIIJJJJJJ<JJJJJJJJJJJJJJJJJJJJJJJJJJJJJJJJJJJJJJJJJJJJJJJJJJJJJJJJJJJJHIIHIHIHIIIIIHHIIHIIIIHEHGHGIIIIIIIIHHHHIIIHIIHIIIIIIIIHIIIHIIHIIIIIIIIHIIIIIIIIHHIIHIIHIIIIIIIIGIIIHIIIIIHHHHIIIIIHIHIIIIIIIIIIIHIIIIIII
@HWI-D00477:958:H2H7GBCX3:1:2204:19433:17682 1:N:0:CCTAGGTCCTAGGT
AAACTCTTCGCAATTGGGTAAAAGATGCCTCTTCTTTGCATTTATTACGATTCTTTCTTCGCGAGTATTGTAATTGGAATAGTCTTATTACTCCAAAGAAAGCCAGTTCTTCTTTTTCAAAAAGGAATCAAAGATTATTCTTCTTCTTATATAATTCTCATGTATGTGAATACGAATTCATCTTACTTTTTCTTCGTAATCAATCTTCTCATTTACAATTAACCTCTTCTGGGATCTTTTTTGAGCGAATACATTTCTATGAAAAAATAAAATATCCTGTAGAAGAAGTCTTTGCTAATGATTTTCCGGCCTCCATCTTATGGTTCTTCAAGGATCCTTTTATG
+
IIIIIIIIIIIIIIIIIIIIIIIIHIIIIIIIIIIIIIIIIIIIIIIIIIIIHHIIIIIIIIIIIIIIIIIIIIIIIHIHIIIIIIIIIIIIIIIIIIIIIIIIIIIIIIIIIIIIIIGHHIIIIIIIIIIIIIIHHIIIJJJJJJJJJJJJJJJJJJJJJJJJJJJJJJJJJJJJJJJJJJJJJJJJJJJJJJJJJJJJJIIIIIHHHGHGHIIIIIHIHIHIHGIIIIIIIIIIIIIIIHHIGIHHIIIHIHHIIIIIIIIIIIIIIIIIHHIIIIIIHIIIHIHHGIIIIIIIHIIIIIIIIIIIIIIIIIIIIIIIIIIIIIIIIIIIIIIHIIIIIIII
@HWI-D00477:958:H2H7GBCX3:1:2204:11399:24237 1:N:0:CCTAGGTCCTAGGT
AAACTCTTCGCAATTGGGTAAAAGATGCCTCTTCTTTGCATTTATTACGATTCTTTCTTCGCGAGTATTGTAATTGGAATAGTCTTATTACTCCAAAGAAAGCCAGTTCTTCTTTTTCAAAAAGGAATCAAAGATTATTCTTCTTCTTATATAATTCTCATGTATGTGAATACGAATCTATTTTCGTCTTTCTACGTAACCAATCTTCTCATTTACGATCAACATCTTCTGGAGCTCTTCTTGAACGAATATATTTCTATGGAAAAATAGAACGTCTTGTAGACGTCTTTGTTAAGGATTTTCAGACCAATCTATGCTTGTTCAAGGATCCTTTCATG
+
IIIIIIIIIIIIIIIIHIIIIIHIIIIIIIIIIIIIIIIIIIIIIIIIIIIIHHIIIIIIIIIIIIIIIIIIIIIIIIIIIIIIIIIIIIIIGIIIIIIIIIIIIIIIIIIIIIIIIHHHIIIIHGIIHIHIHHIJJJJJJ0JJJJJJJJJJJJJJJ<JJJJJJJJJJJJJJJJJJJJJJJJJJJJJJJJJJJJJJJJJJJHGCEEHF?FHCEHC1IIHHGHC@E?HIHCEGHHHHHG?HFHHFIIGGHIIIHEHGHEHFEHHIIHIHIIHIHFHEHGIIGHHDHCGFHHEHEHHHHHHEIIHHIHHHHHHIHFIHFHHIIHEFHIHIIIIIHHIIIH
@HWI-D00477:958:H2H7GBCX3:1:2204:10524:30913 1:N:0:CCTAGGTCCTAGGT
AAACTCTTCGCAATTGGGTAAAAGATGCCTCTTCTTTGCATTTATTACGATTCTTTCTTCGCGAGTATTGTAATTGGAATAGTCTTATTACTCCAAAGAAAGCCAGTTCTTCTTTTTCAAAAAGGAATCAAAGATTATTCTTCTTCTTATATAATTCTCATGTATGTGAATACGAATCTATTTTCGTCTTTCTACGTAACCAATCTTCTCATTTACGATCAACATCTTCTGGAGCTCTTCTTGAACGAATATATTTCTATGGAAAAATAGAACGTCTTGTAGACGTCTTTGTTAAGGATTTTCAGACCAATCTATGCTTGTTCAAGGATCCTTTCATG
+
IIIIIIIIIIIIIIIIIIIIIIIIIIIIIIIIIIIIIIIIIIIIIIIIIIIIHHIIIIIIIIIIIIIIIIIIIIIIHIIIIIIIIIIIIIIIIIIIIIIIIIIIIIIIIIIIIIIIIIIIIIIIIIIIIIIIIIIJJJJJJJJJJJJJJJJJJJJJJ:JJJJJJJJJJJJJJJJJJJJJJJJJJJJJJJJJJJJJJJJJJJIIIIIIGIIIIHHF1IIIIIIIIIIIIIIIIHIIIHIIIIIIIHIIIIIIIIIIIIIIIIIIIIIIIIIHHGIIIIIIIIIIHIIIIIIIIIIIIIIIIIIIIIIIIIIIIIIIIIIIIIIIIIIIIIIIIIIIIII
@HWI-D00477:958:H2H7GBCX3:1:2204:13102:35760 1:N:0:CCTAGGTCCTAGGT
AAACTCTTCGCAATTGGGTAAAAGATGCCTCTTCTTTGCATTTATTACGATTCTTTCTTCGCGAGTATTGTAATTGGAATAGTCTTATTACTCCAAAGAAAGCCAGTTCTTCTTTTTCAAAAAGGAATCAAAGATTATTCTTCTTCTTATATAATTCTCATGTATGTGAATACGAATCTATTTTCGTCTTTCTACGTAACCAATCTTCTCATTTACGATCAACATCTTCTGGAGCTCTTCTTGAACGAATATATTTCTATGGAAAAATAGAACGTCTTGTAGACGTCTTTGTTAAGGATTTTCCGGCCTCCATCTTATGGTTCTTCAAGGATCCTTTTATG
+
IIIIIIIIIIIIIIIIIIIIIIIIIIIIIIIIIIIIIIIIIIIIIIIIIIIIHHIIIIIIIIIIIIIIIIIIIIIIIIIIIIIIIIIIIIIIIIIIIIIIIIIIIIIIIIIIIIIIIIGIHIIIIIIIIIIIIIIIIIJJJJJJJJJJJJJJJJJJJJJJJJJJJJJJJJJJJJJJ<JJJJJJJJJJJJJJJJJJJJJJJJHIHHIHIIIIIIIIIIIIIIIIIIIGIIIIIIIIIIIIIIIIIIIIIIIIIIIIIIIIIIIIIIIIHIIIIIIIIIIIIIIIIIIIIIIIIIIIIIIIIIIIIIIIIIIIIHIIIIIIIIIIIIIIIIIIIIIIIIIIII
@HWI-D00477:958:H2H7GBCX3:1:2204:4461:65254 1:N:0:CCTAGGTCCTAGGT
AAACTCTTCGCAATTGGGTAAAAGATGCCTCTTCTTTGCATTTATTACGATTCTTTCTTCGCGAGTATTGTAATTGGAATAGTCTTATTACTCCAAAGAAAGCCAGTTCTTCTTTTTCAAAAAGGAATCAAAGATTATTCTTCTTCTTATATAATTCTCATGTATGTGAATACGAATCTATTTTCGTCTTTCTACGTAACCAATCTTCTCATTTACGATCAACATCTTCTGGAGCTCTTCTTGAACGAATATATTTCTATGGAAAAATAGAACGTCTTGTAGACGTCTTTGTTAAGGATTTTCAGACCAATCTATGCTTGTTCAAGGATCCTTTGATG
+
IIIIIIIHIIIIIIIHIIHHIIIIIIIIIIIIIIIIIGIIIIHHIIIIIIIHFHIIIIIIIGIHIHHIIIIIIIIHHHHHIIIIIIIIIIIIGIHIIGHIIIIIIIIIIIIIIIIIIIHHIIIIGIIIIIHHIIIJJJJJJJJJJJJJJJJJJJJJJJJJJJJJJJJJJJJJJJJJJJJJJJJJJ:JJJJJJJJJJJJJJJIIIIIIIHIIIIIIIHIGHIIIIGIIHIIIIIHHHHHIIHHIHHIIIIIIIIIIHIIIIIIIHIIIIIIIHIIIIIIIIIHGDHEIIIIIIIIIIIIIIIHIIIIIIIIHIHIIIIIIIIIIIIIIIIIHHHD1IIH
@HWI-D00477:958:H2H7GBCX3:1:2204:6099:67886 1:N:0:CCTAGGTCCTAGGT
AAACTCTTCGCAATTGGGTAAAAGATGCCTCTTCTTTGCATTTATTACGATTCTTTCTTCGCGAGTATTGTAATTGGAATAGTCTTATTACTCCAAAGAAAGCCAGTTCTTCTTTTTCAAAAAGGAATCAAAGATTATTCTTCTTCTTATATAATTCTCATGTATGTGAATACGAATCTATTTTCGTCTTTCTACGTAACAAATCTTCTCATTTACGATCAACATTTTCAGGACTCCTTTTTGAGCGAATT
+
IJJJJJJJJJJJJJJJJJJJJJJJJJJJJJJJJJJJJJJJJJJJJJJJJJJJJJJJJJJJJJJJJJJJJJJJJJJJJJJJJJJJJJJJJJJJJJJJJJJJJJJJJJJJJJJJJJJJJJJJJJJJJJJJJJJJJJJJJJJJJJJJJJJJJJJJJJJJJJJJJJJJJJJJJJJJJJJJJJJJJJJJJJJJJJJJJJJJJJJJ"EHEHD1GHHGCIGIIFIHEHFEEHEE@1@FCC<<C@EDHGHHH=EBDD<D
@HWI-D00477:958:H2H7GBCX3:1:2204:8910:82111 1:N:0:CCTAGGTCCTAGGT
AAACTCTTCGCAATTGGCTAAAAGATGCCTCTTCTTTGCATTTATTACGATTCTTTCTTCGCGAGTATTGTAATTGGAATAGTCTTATTACTCCAAAGAAAGCCAGTTCTTCTTTTTCAAAAAGGAATCAAAGATTATTCTTCTTCTTATATAATTCTCATGTATGTGAATACGAATCTATTTTCGTCTTTCTACGTAACCAATCTTCTCATTTACGATCAACATCTTCTGGAGCTCTTCTTGAACGAATATATTTCTATGGAAAAATAGAACGTCTTGTAGACGTCTTTGTTAAGGATTTTCAGACCAATCTATGCTTGTTCAAGGATCCTTTCATG
+
IIIIIIIIIIIIIIIII1FHIIIIIIIIIIIIIIIIIIIIIIIIIIIIIIIIHIIIIIIIIIIIIIIIIIIIIIIIIIIIIIIIIIHIIIIIIIIIIIIIIIIIIIIIIIIIIIIIIIIIIIIIIIIIIIIIIIIJJJJJJJJJJJJJJJJJJJJJJJJJJJJJJJJJJJJJJJJJJJJJJJJJJJJJJJJJJJJJJJJJJIIHIIIIIIIIIIIIIIIIIIIIIIIIIIIIIIHIIIIIIIIIHIHIIIIIIIIIHIIIIIIIIIIIIIIIIIIIIIIIIIIHIIIIIIIIIIIIIIIIIIIIIIIIIIIIIIIIIIIIIIIIIIIIIIIIIIIIII
@HWI-D00477:958:H2H7GBCX3:1:2204:13896:88202 1:N:0:CCTAGGTCCTAGGT
AAACTCTTCGCAATTGGGTAAAAGATGCCTCTTCTTTGCATTTATTACGATTCTTTCTTCGCGAGTATTGTAATTGGAATAGTCTTATTACTCCAAAGAAAGCCAGTTCTTCTTTTTCAAAAAGGAATCAAAGATTATTCTTCTTCTTATATAATTCTCATGTATGTGAATACGAATCTATTTTCTTTGTTCTCTGTAACCAATTTTCTCATTTACGATCAACATCCTCTGGAGTCCTTGTTGAACGAATAGATTTCT
+
IIIIIIIIJJJJJJJJJJJJJJJJJJJJJJJJJJJJJJJJJJJJJJJJJJJJJJJJJJJJJJJJJJJJJJJJJJJJJJJJJJJJJJJJJ+JJJJJJJJJJJJJJJJJJJJJJJJJJJJJJJJJJJJJJJJJJJJJJJJJJJJJJJJJJJJJJJJJJJJJJJJJJJJJJJJJJJJJJJJJJJJJJJJJJJJJJJJJJJJJJJIIIIIIIIIIIIIIIIIIIIIIIIIIIIIIIIIIHGHHIHIIIIIIIIIIIIDDDDD
@HWI-D00477:958:H2H7GBCX3:1:2205:18793:19938 1:N:0:CCTAGGTCCTAGGT
AAACTCTTCGCAATTGGGTAAAAGATGCCTCTTCTTTGCATTTATTACGATTCTTTCTTCGCGAGTATTGTAATTGGAATAGTCTTATTACTCCAAAGAAAGCCAGTTCTTCTTTTTCAAAAAGGAATCAAAGATTATTCTTCTTCTTATATAATTCTCATGTATGTGAATACGAATCTATTTTCGTCTTTCTACGTAACCAATCTTCTCATTTACGATCAACATCTTCTGGAGCTCTTCTTGAACGAATATATTTCTATGGAAAAATAGAACGTCTTGTAGACGTCTTTGTTAAGGATTTTCAGACCAATCTATGCTTGTTCAAGGATCCTTTCATG
+
IIIIIIIIIIIIIIIIIIIIIIIIIIIIIIIIIIIIIIIIIIIIIIIIIIIIHIIIIIIIIIIIIIIIIIIIIIIIIIIIIIIIIIIIIIIIIIIIIIIIIIIIHIIIIIIIIIIIIGHIIIIIIIIIIIIIIIIJJJJJJJJJJJJJJJJJJJJJJJJJJJJJJJJJJJJJJJJJJJJJJJJJJJJJJJJJJJJJJJJJJIHHIIIIIIIIIIIGIIGIIIIIGIIHIIIIIIIIIIIIIIIIIIIIIIIIIIIIIIIIIIIIIIIIIIIIIIIIIIIIIIHHIIIIIIIIIIIIIIIIIIIIIIIIIIIIGIIIIIIIIIIIIIIIIIIIIIIIII
@HWI-D00477:958:H2H7GBCX3:1:2205:7541:32341 1:N:0:CCTAGGTCCTAGGT
AAACTCTTCGCAATTGGGTAAAAGATGCCTCTTCTTTGCATTTATTACGATTCTTTCTTCGCGAGTATTGTAATTGGAATAGTCTTATTACTCCAAAGAAAGCCAGTTCTTCTTTTTCAAAAAGGAATCAAAGATTATTCTTCTTCTTATATAATTCTCATGTATGTGAATACGAATCTATTTTCGTCTTTCTACATAACCAATCTTCTCATTTACGATCAACATCTTCTGGAGCTCTTCTTGAACGAATATATTTCTATGGAAAAATAGAACGTCTTGTAGACGTCTTTGTTAAGGATTTTCAGACCAATCTATGCTTGTTCAAGGATCCTTTCATG
+
IIIIIIIIIIIIIIIIIIIIIIIIIIIIIIIIIIIIIIIIIIIIIIIIIIIIIHIIIIIIIIIIIIIIIIIIIIIIIIIIIIIEHIIIIIIIIIIIIIIIIIIIIIIIIIIIIIIIIIIIIIIIIIIIIIIIIGIJJJJJJJJJJJJJJJJJJ;JJJJJJJJJJJJJJJJJJJJJJJJJJJJJJJJJJJJJJJJJJJJJJJIIHIIHIIIIIHIIIIIHIHHIIGIIIIIHIIGIHIGIIIIIIHIIIIIIIIIIHIIIHIIIIIIIIIIIIIIIIIIIIIIHGIIIIIIIIIIIIIIIIIIIIIIIIIGIIIIIIIIIIIIIIIIIIIIIIIIIIII
@HWI-D00477:958:H2H7GBCX3:1:2205:13721:39703 1:N:0:CCTAGGTACTAGGT
AAACTCTTCGCAATTGGGTAAAAGATGCCTCTTCTTTGCATTTATTACGATTCTTTCTTCGCGAGTATTGTAATTGGAATAGTCTTATTACTCCAAAGAAAGCCAGTTCTTCTTTTTCAAAAAGGAATCAAAGATTATTCTTCTTCTTATATAATTCTCATGTATGTGAATACGAATCTATTTTCGTCTTTCTACGTAACCAATCTTCTCATTTACGATCAGCATCTTCTGGAGCTCTTCTTGAACGAATATATTTCTATGGAAAAATAGAACGTCTTGTAGACGTCTTTGTTAAGGATTTTCAGACCAATCTATGCTTGTTCAAGGATCCTTTCATG
+
IIIIIIIIIIIIIIIIIIIIIIIIIIIIIIIIIIIIIIIIIIIIIIIIIIIIHHIIIIIIIIIIIIIIIIIIIIIIHIIIIIIIIIIIIIIIIIIIIIHIIIIIIIIIIIIIIIIIIIHHHIIIIIIIIIIIIIIJJJJJJJJJJJJJJJJJJJJJJJJJJJJJJJJJJJJJJJJJJJJJJJJJJJJJJJJJJJJJJJJJJIIIIIIIIIIHIIIIIIIHD1IIIIIIIIIIIIIIGIIIIIIIIIIIIIIIIIIIIIIIIIIIIIIIIIIIHIIIIIIIIIHHIIIIIIIIIIIIIIIIIIIIIIIIIIIIIIIIIIIIIIIIIIIIIIIIIIIIII
@HWI-D00477:958:H2H7GBCX3:1:2205:8152:50436 1:N:0:CCTAGGTCCTAGGT
AAACTCTTCGCAATTGGGTAAAAGATGCCTCTTCTTTGCATTTATTACGATTCTTTCTTCGCGAGTATTGTAATTGGAATAGTCTTATTACTCCAAAGAAAGCCAGTTCTTCTTTTTCAAAAAGGAATCAAAGATTATTCTTCTTCTTATATAATTCTCATGTATGTGAATACGAATCTATTTTCGTCTTTCTACGTAACCAATCTTCTCATTTACGATCAACATCTTCTGGAGCTCTTCTTGAACGAATATATTTCTATGGAAAAATAGAACATTTTGCCAAAGTCTTCTTTGATAATGATTTTCAGTGCATCCTATGGTTCTTCAAAGATCCTTTCATG
+
IIIIIFHIIIIIIIIIIIIIIIIIIIIIIIIIIIIIIIIIIIIIIIIIIIIIHIIIIIIIIIIIIIIIIIIIIIIIIIIIIIIIIIIIIIIJJJJJJJJJJJJJJJJJJJ<JJJJJJJJJJJJJJJJJJJJJJJ'JJJJJJJJJJJJJJJJJJJJJJJJJJJJJJJJJJJJJJJJJJJJJJJJJJJJJJJJJJJJIGIIIIIIIIIIIIIIIIIIIIIIIIIIIIIIIIIIIHIIIIIHGIIIIIIIIIIIIIIIIIIIIIIIIIIIIIIIIIIIHIIIIIIIIIIIIIIIIIIIIIIHIIIIIIIIIIIIIIIIIIIIIIIIIIIIIIIIGIIIIDDDDD
@HWI-D00477:958:H2H7GBCX3:1:2205:18614:79303 1:N:0:CCTAGGTCCTAGGT
AAACTCTTCGCAATTGGGTAAAAGATGCCTCTTCTTTGCATTTATTACGATTCTTTCTTCGCGAGTATTGTAATTGGAATAGTCTTATTACTCCAAAGAAAGCCAGTTCTTCTTTTTCAAAAAGGAATCAAAGATTATTCTTCTTCTTATATAATTCTCATGTATGTGAATACGAATCTATTTTCGTCTTTCTACGTAACCAATCTTCTCATTTACGATCAACATCTTCTGGAGCTCTTCTTGAACGAATATATTTCTATGGAAAAATAGAACGTCTTGTAGACGTCTTTGTTAAGGATTTTCAGACCAATCTATGCTTGTTCAAGGATCCTTTCATG
+
IIIIIIIIIIIIIIIIIIIIIIIIIIIIIIIIIIIIIIIIIIIIIIIIIIIIHIIIIIIIIIIIIIIIIIIIIIIIHIIIIHIIIIIIIIIIIIIIIIIIIIIIIIIIIIIIIIIIIIIIIIIIIIIIIIIIIIIJJJJJJJJJJJJJJJJJJJJJJJJJJJJJJJJJJJJJJJJJJJJJJJJJJJJJJJJJJJJJJJJJJIHGHHHIIIIIIIIIIIHIIIIHFIIHIIIIIIIIIHIIIIIIIHHIIIIIIIIIIIIIIIIIIIIIHIIIIIIIIIIIIIHGIHIIIIIIIIIIIIIIIIIIIIIIIIIIIIIIIIIIIIIIIIIIHIIHIIIIIH
@HWI-D00477:958:H2H7GBCX3:1:2205:19011:91153 1:N:0:CCTAGGTCCTAGGT
AAACTCTTCGCAATTGGGTAAAAGATGCCTCTTCTTTGCATTTATTACGATTCTTTCTTCGCGAGTATTGTAATTGGAATAGTCTTATTACTCCAAAGAAAGCCAGTTCTTCTTTTTCAAAAAGGAATCAAAGATTATTCTTCTTCTTATATAATTCTCATGTATGTGAATACGAATCTATTTTCGTCTTTCTACGTAACCAATCTTCTCATTTACGATCAACATCTTCTGGAGCTCTTCTTGAACGAATATATTTCTATGGAAAAATAGAACGTCTTGTAGACGTCTTTGTTAAGGATTTTCAGACCAATCTATGCTTGTTCAAGGATCCTTTCATG
+
IIIIIIIIIIIIIIIIIIIIIIIIIIIIIIIIIIIIIIIIIIIIIIIIIIIIFGIIIIIIHHIIIIIIIIIIIIIIIHHHHHIIIIIHIIIIIIIIHFHHHIFHHIIIJJJJJJJJJJJJJJJJJJJJJJJJJJJJJJJJJJJJJJJJJJJJJJJJJJJJJJJJJJJJJJJJJJJJJJJJJJJJJJJJJJJJJJJJJJJJIIIIIHEIIIHEIHHHIIIIIIIIIIIHIIIHIIHHIHHIIIIIIIIIHIIIIIIHGHHHHIIIHGIIIHHGHIIIIIIHGIIHIIIGHIIIIHFHIIIIHHHHHHIIIIIIIIIIIHFHIIIIIIHIIIIIIIIIII
@HWI-D00477:958:H2H7GBCX3:1:2206:8057:19521 1:N:0:CCTAGGTCCTAGGT
AAACTCTTCGCAATTGGGTAAAAGATGCCTCTTCTTTGCATTTATTACGATTCTTTCTTCGCGAGTATTGTAATTGGAATAGTCTTATTACTCCAAAGAAAGCCAGTTCTTCTTTTTCAAAAAGGAATCAAAGATTATTCTTCTTCTTATATAATTCTCATGTATGTGAATACGAATCTATTTTCGTCCTTCTACGTAACCAATCTTCTCATTTACGATCAACATCTTCTGGAGCTCTTCTTGAACGAATATATTTCTATGGAAAAATAGAACGTCTTGTAGACGTCTTTGTTAAGGATTTTCAGGCTATCCTATGGTTGTTCAAGGATCCTTTCATC
+
IHEFE?<FHHE0<<<FHECE1CHFHEFHHHEEEEHC@F@FHEFHHHCHCHII?<G@1D@EFEHCHHHGHCCDEHIIHFFH<<F@CGHHIHHIHH?CFHGHHHEGHFCH?EECG@GHHCGED/F=JJJJJJJFJ9JJJJJJJJJJJJJJJJJJJJJJJJJJJJJJJJJJJJJJHJJJGJJ&JJJJJIJJ#JJJJJJJJJJB<<1HHGIIIIIIIFHHGHD<11EHHEFECF@HEFHF@EIHHG?H@GEHIIHECEG?EGEEHEEEF1HHHHEGCIIHIGIHGCHIHHHFHHEHHHGH@?@@HCHHHFHC1<11C?=HEEEHCEG@CHC11C@GC1?IH@
@HWI-D00477:958:H2H7GBCX3:1:2206:13093:22284 1:N:0:CCTAGGTCCTAGGT
AAACTCTTCGCAATTGGGTAAAAGATGCCTCTTCTTTGCATTTATTACGATTCTTTCTTCGCGAGTATTGTAATTGGAATAGTCTTATTACTCCAAAGAAAGCCAGTTCTTCTTTTTCAAAAAGGAATCAAAGATTATTCTTCTTCTTATATAATTCTCATGTATGTGAATACGAATCTATTTTCGTCTTTCTACGTAACCAATCTTCTCATTTACGATCAACATCTTCTGGAGCTCTTCTTGAACGAATATATTTCTATGGAAAAATAGAACGTCTTGTAGACGTCTTTGTTAAGGATTTTCAGACCAATCTATGCTTGTTCAAGGATCCTTTCATG
+
IIIIIIIIIIIIIIIIIIIIIIIIIIIIIIIIIIIIIIIIIIIIIIIIIIIIHIIIIIIIIIIIIIIIIIIIIIIFHIIIIIIIIIIIIIIIIIIIIIIIIIIIIIIIIIIIIIIIIIIIIIIIIIIIIIIIIIJJJJJJJJJJJJJJJJJJJJJJJJJJJJJJJJJJJJJJJJJJJJJJJJJJJJJJJJJJJJJJJJJJJIIIHHEGIHIHIIIIIIIIIIIHGIHEGHHGHEIIIIHHIIIHEHHHHIIIIIIIHIIIIHIIIIIIHIIGIIHHIIIEEHGDHHHIIIHIIIIIIIIIIIHIIIIIIHIIIIIIIIIIIIIIIIGIFHIIIHIGIH
@HWI-D00477:958:H2H7GBCX3:1:2206:1654:24436 1:N:0:CCTAGGTCCTAGGT
AAACTCTTCGCAATTGGGTAAAAGATGCCTCTTCTTTGCATTTATTACGATTCTTTCTTCGCGAGTATTGTAATTGGAATAGTCTTATTACTCCAAAGAAAGCCAGTTCTTCTTTTTCAAAAAGGAATCAAAGATTATTCTTCTTCTTATATAATTCTCATGTATGTGAATACGAATCTATTTTCGTCTTTCTACGTAACCAATCTTCTCATTTACGATCAACATCTTCTGAAGCTCTTCTTGAACGAATATATTTCTATGGAAAAATAGAACGTCTTATAGACGTCTTTGTTAAGGATTTTCAGACCAATCTATGCTTGTTCAAGGATCCTTTCATG
+
HHIIIIIIIIIEHIIIIIIIIGIIHHIHIIIIIIIIIIIIIIIIIIIIIIIIFHIIIIIIIIIIIIIIIIIIIIIIIIIIIIIIIIHIIIIIIIHIIIHIGIIIIIIIIIIIIIIIIIIIIGHIIIIIIIIGIIIJJJJJJJJJJJJJJJJJJJJJJJJJJJJJJJJJJJJJJJJJJJJJJJJJJJJJJJJJJJJJJJJCHIHEHEFHEHHGF1HHIIHHIIIIGGGHGHHD1IIHIIIHIHHHEIHHIIIHIHHIHIIIIIIIIIIIIIIIIIIIIIIIHIIHIGHIIIIIIIIIIHIIIHIIIIIIIIHIIIHIIIIIIIIIIIIIIIIIIIIIII
@HWI-D00477:958:H2H7GBCX3:1:2206:18504:25445 1:N:0:CCTAGGTCCTAGGT
AAACTCTTCGCAATTGGGTAAAAGATGCCTCTTCTTTGCATTTATTACGATTCTTTCTTCGCGAGTATTGTAATTGGAATAGTCTTATTACTCCAAAGAAAGCCAGTTCTTCTTTTTCAAAAAGGAATCAAAGATTATTCTTCTTCTTATATAATTCTCATGTATGTGAATACGAATCTATTTTCGTCTTTCTACGTAACCAATCTTCTCATTTACGATCAACATCTTCTGGAGCTCTTCTTGAACGAATATATTTCTATGGAAAAATAGAACGTCTTGTAGACGTCTTTGTTAAGGATTTTCAGACCAATCTATGCTTGTTCAAGGATCCTTTCATG
+
[truncated: 995,026 more chars]
