# Supplementary material for: Method for quick DNA barcode reference library construction
Source: Ecol Evol. 2021 Aug 4;11(17):11627–38. doi: 10.1002/ece3.7788 (PMC8427591; doi:10.1002/ece3.7788)
Supplement: Supplementary file 14 — Data S1 [file ECE3-11-11627-s009.zip › BOP010005.fastq]

@HWI-D00477:958:H2H7GBCX3:1:1101:7394:3053 1:N:0:CCTAGGTCCTAGGT
AAACTCTTCGCAATTGGGTAAAAGATGCCTCTTCTTTGCATTTATTACGATTCTTTCTTCGCGAGTATTGTAATTGGAATAGTCTTATTACTCCAAAGAAAGCCAGTTCTTCTTTTTCAAAAAGGAATCAAAGATTCTTCTTCTTCTTATATAATTCTCATGTATGTGAATACGAATCTATTTTCGTCTTTCTACGTAACCAATCTTCTCATTTACGATCAACATCTTCTGGAGCTCTTCTTGAACGAATATATTTCTATGGAAAACTAGAACGTCTTGTAGACGTCTTTGTTAAGGATTTTCAGACCAATCTATGCTTGTTCAAGGATCCTTTCATG
+
IIIIIIIIIIIIIIIIIIIIIIIIIIIIIIIIIIIIIIIIHIIIIIHIIIIIHHIIIIIIIIIIIIIIIIIIIIIIIIIIIIIIIIIIIIIIIIIIIIIIIIIIIIIIIIIIIIIIIIIIIIIIIIIIIIIIIIIJJJJJJJJJJJJJJJJJJJJJJJJJJJJJJJJJJJJJJJJJJJJJJJJJJJJJJJJJJJJJJJJJJIIIIIIIIIIIIIIIIIIIIIIIIHIIIIIHIIIIIIIIHIIIIIIIIIIIIIIIIIIIIIIIIIIIIIIIIIIIIIIIIIHHIIIIIIIIIIIIIIIIIIIIIIIIIIIIIIIIIIIIIIIIIIIIIIIIIIIIII
@HWI-D00477:958:H2H7GBCX3:1:1101:18900:2474 1:N:0:CCTAGGTCCTAGGT
AAACTCTTCGCAATTGGGTAAAAGATGCCTCTTCTTTGCATTTATTACGATTCTTTCTTCGCGAGTATTGTAATTGGAATAGTCTTATTACTCCAAAGAAAGCCAGTTCTTCTTTTTCAAAAAGGAATCAAAGATTCTTCTTCTTCTTATATAATTCTCATGTATGTGAATACGAATCTATTTTCGTCTTTCTACGTAACCAATCTTCTCATTTACGATCAACATCTTCTGGAGCTCTTCTTGAACGAATATATTTCTATGGAAAAATAGAACATTTCGTAGAAGTCTTTACTAAAGATTTTAAGGCCATTCTATGGTTGTTCAAAGATCCTTTCATG
+
IIIIIIIIIIIIIIIIIIIIIIIIIIIIIIIIIIIIIIIIIIIIIIIIIIIIIIIIIIIIIIIIIIIIIIIIIIIHIHIHHIIIIIIIIIIIIIIIIIIIIIIIIIIIIIIIIIIIIIIIIIIIIHIHIIHIIIIJJJJJJJJJJJJJJJJJJJJJJJJJJJJJJJJJJJJJJJJJJJJJJJJJJJJJJJJJJJJJJJJJJIIIIIIIIIHIIIIIIIIIIIIIHIIIIIIIIHIIIHIIIIIIIIIIIIIIIIIIIIIIIIIIIIIIIIIIIIIIIIIIHIHFIIIIIIIIIIIIIIIIIIIIIIIIIIIIIIIIIIIIIIIIIIIIIIIIIIIIII
@HWI-D00477:958:H2H7GBCX3:1:1101:8752:6319 1:N:0:CCTAGGTCCTAGGT
AAACTCTTCGCAATTGGGTAAAAGATGCCTCTTCTTTGCATTTATTACGATTCTTTCTTCGCGAGTATTGTAATTGGAATAGTCTTATTACTCCAAAGAAAGCCAGTTCTTCTTTTTCAAAAAGGAATCAAAGATTCTTCTTCTTCTTATATAATTCTCATGTATGTGAATACGAATCTATTTTCGTCTTTCTACGTAACCAATCTTCTCATTTACGATCAACATCTTCTGGAGCTCTTCTTGAACGAATATATTTCTATGGAAAACTAGAACGTCTTGTAGACGTCTTTGTTAAGGATTTTCAGACCAATCTATGCTTGTTCAAGGATCCTTTCATG
+
IIIIIIIIIIIIIIIIIIIIIIIIIIIIIIIIIIIIIIIIIIIIIIIIIIIIHHIIIIIIIIIIIIIIIIIIIIIIIIIHHIIIIIIIIIIIIIIIIIIIIIIIIIIIIIIIIIIIIIIIIIIIIHIIIIIIIIJJJJJJJJJJJJJJJJJJJJJJJJJJJJJJJJJJJJJJJJJJJJJJJJJJJJJJJJJJJJJJJJJJJIIIIIIIIHIHIIHHIIIIIIIIIIIIIIIIIIIIIIIIIIIIHIIIIIIIIIIIIIIIIIIIIIIIIIIHHIIIIIIIHHEHIIIIIIIIIIIIIIIIIIIIIIIIIIIIIIIIIIIIIIIIIIIIIIIIIIIIII
@HWI-D00477:958:H2H7GBCX3:1:1101:11745:6704 1:N:0:CCTAGGTCCTAGGT
AAACTCTTCGCAATTGGGTAAAAGATGCCTCTTCTTTGCATTTATTACGATTCTTTCTTCGCGAGTATTGTAATTGGAATAGTCTTATTACTCCAAAGAAAGCCAGTTCTTCTTTTTCAAAAAGGAATCAAAGATTCTTCTTCTTCTTATATAATTCTCATGTATGTGAATACGAATCTATTTTCGTCTTTCTACGTAACCAATCTTCTCATTTACGATCAACATCTTCTGGAGCTCTTCTTGAACGAATATATTTCTATGGAAAACTAGAACGTCTTGTAGACGTCTTTGTTAAGGATTTTCAGACCAATCTATGCTTGTTCAAGGATCCTTTCATG
+
IIIIIIIIIIIIIIIIIIIIIIIIIIIIIIIIIIIIIIIIIIIIIIIIIIIIHIIIIIIIIIIIIIIIIIIIIIIIIIIIIIIIIIIIIIIIIIIIIIIIIIIIIIIIIIIIIIIIIIIIIIIIIIIIIIIIIIJJJJJJJJJJJJJJJJJJJJJJJJJJJJJJJJJJJJJJJJJJJJJJJJJJJJJJJJJJJJJJJJJJJIIIIIHIHIIIIIIIIIIIIIIIHIIGIIIIIIIIIIIIIHIIIHIIIIIIIIIIIIIIIIIIIIIIIIIIIIIIIIIHHIHIIIIIIIIIIIHIIIIIIIIIIIIIIIIIIIIIIIIIIIGIIIIIIIIIIIHIII
@HWI-D00477:958:H2H7GBCX3:1:1101:7895:12970 1:N:0:CCTAGGTCCTAGGT
AAACTCTTCGCAATTGGGTAAAAGATGCCTCTTCTTTGCATTTATTACGATTCTTTCTTCGCGAGTATTGTAATTGGAATAGTCTTATTACTCCAAAGAAAGCCAGTTCTTCTTTTTCAAAAAGGAATCAAAGATTCTTCTTCTTCTTATATAATTCTCATGTATGTGAATACGAATCTATTTTCGTCTTTCTACGTAACCAATCTTCTCATTTACGATCAACATCTTCTGGAGCTCTTCTTGAACGAATATATTTCTATGGAAAACTAGAACGTCTTGTAGACGTCTTTGTTAAGGATTTTCAGACCAATCTATGCTTGTTCAAGGATCCTTTCATG
+
IHIIIIIIIIIIHIIIHHIIIHIIIIIIHIIIIHIIIIIHHHHHIIIIIIIIIDHGFHIIIIIHIIIHIHHHHIIIIFIHEHIHIHIIIIIIIIGHHEHHIIIIIIIIIIIIIIIIIEHHEHHHIHFHIIIIIIJJJJJJJJJJJJJJJJJJJJJJJJJJJJJJJJJJJJJJJJJJJJJJJJJJJJJJJJJJJJJJJJJJJJHEIIIIIHHIHHHIIIHCHHHIIIIIIIIIHIIHIIIIHHIIIIIIIIIIIIIIIIIHIIIIIIHIIHIIIIIIIIIHHHEIIGHHEHHIIIIIHHGIIHHIIHIIHIIIIIIIIIIIIIIIIIIIGHIIHFGFHI
@HWI-D00477:958:H2H7GBCX3:1:1101:10431:15312 1:N:0:CCTAGGTCCTAGGT
AAACTCTTCGCAATTGGGTAAAAGATGCCTCTTCTTTGCATTTATTACGATTCTTTCTTCGCGAGTATTGTAATTGGAATAGTCTTATTACTCCAAAGAAAGCCAGTTCTTCTTTTTCAAAAAGGAATCAAAGATTCTTCTTCTTCTTATATAATTCTCATGTATGTGAATACGAATCTATTTTCGTCTTTCTACGTAACCAATCTTCTCATTTACGATCAACATCTTCTGGAGCTCTTCTTGAACGAATATATTTCTATGGAAAACTAGAACGTCTTGTAGACGTCTTTGTTAAGGCTTTTCAGGCCAATCTATGGTTGTTCAAGGATCTTTTCATGCATTATGTTAG
+
IFHHHIIIIIHH?GEGHHGHIIHHHHEHFHHIHIHIIIIHHIEHGHIIIIIIFHHIIHIFHHIHIEHHIIHH?GHHEHIHHIIIIIFHIHIHIHIIIHHJJJJJJJJJJJJJJJJJJJJJJJJJJJJJJJJJJJJJJJJJJJJJJJJJJJJJJJJJJJJJJJJJJJJJJJJJJFJJJJJJJJJJJJJJJJJJJJJJJJJJJC@FG1IHCEG1<CCHHHHC<1CF?HHEHEC?GC@EHFF?HGHE@E?HH@F?HH@<@FD<<1CHGD@F<1@<C<@IHFCGC0<G<<1E@@CEEGHHEHH@HEH?EHE@EHECF1E0CHH?ECIHHHD1<D1<<1<<G?HG1C<1D@DD0
@HWI-D00477:958:H2H7GBCX3:1:1101:1850:18299 1:N:0:CCTAGGTCCTAGGT
AAACTCTTCGCAATTGGGTAAAAGATGCCTCTTCTTTGCATTTATTACGATTCTTTCTTCGCGAGTATTGTAATTGGAATAGTCTTATTACTCCAAAGAAAGCCAGTTCTTCTTTTTCAAAAAGGAATCAAAGATTCTTCTTCTTCTTATATAATTCTCATGTATGTGAATACGAATCTATTTTCGTCTTTCTACGTAACCAATCTTCTCATTTACGATCAACATCTTCTGGAGCTCTTCTTGAACGAATATATTTCTATGGAAAACTAGAACGTCTTGTAGACGTCTTTGTTAAGGATTTTCAGACCAATCTATGCTTGTTCAAGGATCCTTTCATG
+
HIIIIIIHIIIIIIIIIIHHIHIIIIIIIEHIHIIEHHIIIIHIIIGIIIIIFHIIHIHIIHIIIHHHIHHIIIIIIIIHIIIIIIIIHHHIGHIIHIIIIIIIIIIIIIIII@HCHHHIHIIIHHIGHHIIIIIJJJJJJJJJJJJJJJJJJJJJJJJJJJJJJJJJJJJJJJJJJJJJJJJJJJJJJJJJJJJJJJJJJHHIIIHIIIIIIIIIIIIIIIIHIIHIHIIIIIIIIIHIIIIIIHIIIIIIIIIIIIIIIIHIIIIIHIIHIIIIIIIIIIHGIIIIIIHIHIHIIIIIIIIIIHIIIIIIIIIIIHIIIIIIIIHIIIIIIIIIII
@HWI-D00477:958:H2H7GBCX3:1:1101:12121:22015 1:N:0:CCTAGGTCCTAGGT
AAACTCTTCGCAATTGGGTAAAAGATGCCTCTTCTTTGCATTTATTACGATTCTTTCTTCGCGAGTATTGTAATTGGAATAGTCTTATTACCCCAAAGAAAGCCAGTTCTTCTTTTTCAAAAAGGAATCAAAGATTCTTCTTCTTCTTATATAATTCTCATGTATGTGAATACGAATCTATTTTCGTCTTTCTACGTAACCAATCTTCTCATTTACGATCAACATCTTCTGGAGCTCTTCTTGAACGAATATATTTCTATGGAAAACTAGAACGTCTTGTAGACGTCTTTGTTAAGGATTTTCAGACCAATCTATGCTTGTTCAAGAATCCTTTCATG
+
IIIIIIIIIIIIIIIHIIIIIIIIIIIIIIIIIIIIIIIIIIIIIIIIIIIIHIIIIIIIIIIIIIIIIIIIIIIIIIIIIIIIIIIIIIIIIIIIIIIIIIHIIIIIIIIIIIIIIIIIIIIIIIIIIIIIIHJJJJJJJJJJJJJJJJJJJJJJJJJJJJJJJJJJJJJJJJJJJJJJJJJJJJJJJJJJJJJJJJJJJIIIIIHIIIIIIIIHIIIIIIIIIIIIIHIIIIIIIIIIIHIHHIHIIIIIIIIHIIIIIIIIIIIIIIIHIIIIIIIIHGDIIIIIIHIIIIHIIIIIIIIIIIHIIIHIHIIIIIIHIIIIIIIIIHIIIIIIIG
@HWI-D00477:958:H2H7GBCX3:1:1101:17225:23881 1:N:0:CCTAGGTCCTAGGT
AAACTCTTCGCAATTGGGTAAAAGATGCCTCTTCTTTGCATTTATTACGATTCTTTCTTCGCGAGTATTGTAATTGGAATAGTCTTATTACTCCAAAGAAAGCCAGTTCTTCTTTTTCAAAAAGGAATCAAAGATTCTTCTTCTTCTTATATAATTCTTATGTATATGAATGCGAATC
+
JJJJJJJJJJJJJJJJJJJJJJJJJJJJJJJJJJJJJJJJJJJJJJJJJJJJJJJJJJJJJJJJJJJJJJJJJJJJJJJJJJJJJJJJJJJJJJJJJJJJJJJJJJJJJJJJJJJJJJJJJJJJJJJJJJJJJJJJJJJJJJJJJJJJJJJJJJJJJJJJJJJJJJJJJJJJJJJJJJ
@HWI-D00477:958:H2H7GBCX3:1:1101:3290:27304 1:N:0:CCTAGGTCCTAGGT
AAACTCTTCGCAATTGGGTAAAAGATGCCTCTTCTTTGCATTTATTACGATTCTTTCTTCGCGAGTATTGTAATTGGAATAGTCTTATTACTCCAAAGAAAGCCAGTTCTTCTTTTTCAAAAAGGAATCAAAGATTCTTCTTCTTCTTATATAATTCTCATGTATGTGAATACGAATCTATTTTCGTCTTTCTACGTAACCAATCTTCTCATTTACGATCAACATCTTCTGGAGCTCTTCTTGAACGAATATATTTCTATGGAAAACTAGAACGTCTTGTAGACGTCTTTGTTAAGGATTGGGGGGACAGCCTATGCTTGCTCAAGGATCCTTTCATA
+
IIIIIHIIIIIHIHHHIIIIIIHIHHIIIIIIIIIGIIIEHHIHIIIIIIIIHIIIHHHIIIIGHIIIIIIIHIIIIHHHHIHHHIIIIIIIIIIIIIGIHIIHHHIIHHIHIIIIIIHHHHIGIIIIIIIIIIIJJJJJJJJJJJJJJJJJJJJJJJJJJJJJJJJJJJJJJJJJJJJJJJJJJJJJJJJJJJJJJJJJJGIIIHEHCHIHHHHHIIHFIHGIHHHIGHHCHEGIIHEHCFHIIHHIIIIHIIIIIIHHIHGHIIIHHHFHIHEIIIIHHHG<HHCIIGIIHEHHIIIIIIIIHGFIHIIHIIIHIIIIHHGHHHEHHGHIHG@EHF
@HWI-D00477:958:H2H7GBCX3:1:1101:17217:27543 1:N:0:CCTAGGTCCTAGGT
AAACTCTTCGCAATTGGGTAAAAGATGCCTCTTCTTTGCATTTATTACGATTCTTTCTTCGCGAGTATTGTAATTGGAATAGTCTTATTACTCCAAAGAAAGCCAGTTCTTCTTTTTCAAAAAGGAATCAAAGATTCTTCTTCTTCTTATATAATTCTCATGTATGTGAATACGAATCAATCTTCTTTTTTCTCCGTAACCAATCTTCTCATTTACGATCAACATCTTCAGGACTCCTTTTTGAGCGAATTTCTTTTTATGGAAAAGTAGAAGATCTTGTCCAAGTCTTTGTTAATGATTTTCAGGACAACTTATGGCTGTTCAAGCATCCTATCATG
+
IIIIIIIIIIIIIIIIIIIIIIIIIIIIIIIIIIIIIIIIIIIIIIIIIIIIHIIIIIIIIIIIIIIIIIIIIIIIIIIIIIIIIIIIIIIIIIIIIIIIIIIIIIEHIIIIIIIIIIHIIIIIIHHIIIIIIHIJJJJJJJJJJJJJJJJJJJJJJJJJJJJJJJJJJJJJJJJJJJJJJJJJJJJJJJJJJJJJJJJJJIIIIIIIIIHIIIIGIIHIIIIIIIIIIHIIHIIGIIIIIIIIIIIIIIIIIIIIIIIIIIIIIIIIIIIHIIIIIIIIIIIHIIIIIHIIIIIIIIIIIIIIIIIIIIIIIIIIIIIIIIIIIIIIIIIIIIIHII
@HWI-D00477:958:H2H7GBCX3:1:1101:12479:29013 1:N:0:CCTAGGTCCTAGGT
AAACTCTTCGCAATTGGGTAAAAGATGCCTCTTCTTTGCATTTATTACGATTCTTTCTTCGCGAGTATTGTAATTGGAATAGTCTTATTACTCCAAAGAAAGCCAGTTCTTCTTTTTCAAAAAGGAATCAAAGATTCTTCTTCTTCTTATATAATTCTCATGTATGTGAATACGAATCTATTTTCGTCTTTCTACGTAACCAATCTTCTCATTTACGATCAACATCTTCTGGAGCTCTTCTTGAACGAATATATTTCTATGGAAAACTAGAACGTCTTGTAGACGTCTTTGTTAAGGATTTTCAGACCAATCTATGCTTGTTCAAGGATCCTTTCATG
+
IIIIIIIIIIIIIIIIIIIIIIIIIIIIIIIIIIIIIIIIIIIIIIIIIIIIHIIIIIIIIIIIIIIIIIIIIIIHHIIHHIIIIIIIIIIIIHIIIIIHIIIHIIIIIIIIIIIIIIIHHIIIIIIIIIIIIHIJJJJJJJJJJJJJJJJJJJJJJJJJJJJJJJJJJJJJJJJJJJJJJJJJJJJJJJJJJJJJJJJJJIIHIIGHHIIIIIHIIIHIIIIIIIIIIIIIIHIIIIIIIIIHIHIIIIIIHIIIIIIIIIIIIIIIIHIIIIIIIIIIHHHGIIIIIIIIIIHIIIIIIHIIIIIIIIIIIIIIIIIIIIIIIHIIIIIIIIIIHI
@HWI-D00477:958:H2H7GBCX3:1:1101:6212:38317 1:N:0:CCTAGGTCCTAGGT
AAACTCTTCGCAATTGGGTAAAAGATGCCTCTTCTTTGCATTTATTACGATTCTTTCTTCGCGAGTATTGTAATTGGAATAGTCTTATTACTCCAAAGAAAGCCAGTTCTTCTTTTTCAAAAAGGAATCAAAGATTCTTCTTCTTCTTATATAATTCTCATGTATGTGAATACGAATCTATTTTCGTCTTTCTACGTAACCAATCTTCTCATTTACGATCAACATCTTCTGGAGCTCTTCTTGAACGAATATATTTCTATGGAAAACTAGAACGTCTTGTAGACGTCTTTGTTAATGATGTCCAAGACATCTTATGGTTGTTCAAAGATCCTTTCATG
+
IIIIIIIIIIIHHIIIIIIIIIIIIIIIIIIIIIIIIIIIIIIIIIIIIIIIHHIIIIIIIIIIIIIHIHIHHIIIHHIHHHHIIIIIIIIIIIIIIIHIIIIIIIIIIIIIIIIIIHIHHIIIIHIIIHIIIIIJJJJJJJJJJJJJJJJJJJJJJJJJJJJJJJJJJJJJJJJJJJJJJJJJJJJJJJJJJJJJJJJJJIIIIIHHIIIIIIHIGIIIIIIHHIIIHIHIIIIIIIIHHIIHIIHHIIIIIIIIIIIHIIIIIIIIHCEHHIIIIIIIIIHGIIIIIHHIIIIIIIHHIIIIIIIIIIIIIIIIIIIIIIIIIIIIIGIIIIIIIH
@HWI-D00477:958:H2H7GBCX3:1:1101:1590:40855 1:N:0:CCTAGGTCCTAGGT
AAACTCTTCGCAATTGGGTAAAAGATGCCTCTTCTTTGCATTTATTACGATTCTTTCTTCGCGAGTATTGTAATTGGAATAGTCTTATTACTCCAAAGAAAGCCAGTTCTTCTTTTTCAAAAAGGAATCAAAGATTCTTCTTCTTCTTATATAATTCTCATGTATGTGAATACGAATCTATTTTCGTCTTTCTACGTAACCAATCTTCTCATTTACGATCAACATCTTCTGGAGCTCTTCTTGAACGAATATATTTCTATGGAAAACTAGAACGTCTTGTAGACGTCTTTGTTAAGGATTTTCAGACCAATCTATGCTTGTTCAAGGATCCTTTCATG
+
IIIIIIIIIIIIIIIIIIIIIIIIIIIIIIIIIIIIIIIIIIIIIIIIIIIIHHIIIIIIIIIIIIIIIIIIIIIIIIIIIIIIIIIIIIIIIIIIIIIIIIIIIIIIIIIIIIIIIIIIIIIIIIIIIIIIIIIJJJJJJJJJJJJJJJJJJJJJJJJJJJJJJJJJJJJJJJJJJJJJJJJJJJJJJJJJJJJJJJJJJIIIIIHHIIIIIIIIIIIIIIIIHIIIIIIIIIIIIIIHIIIIHHIIIIIIIIIIIIIIIIIIIIIIIIIHIIIIIIIIIIHHIIIIIIIIIIIIIIIIIIIIIIIIIIIIIIIIIIIIIIIIIIIIIIIIIIIIII
@HWI-D00477:958:H2H7GBCX3:1:1101:3732:52188 1:N:0:CCTAGGTCCTAGGT
AAACTCTTCGCAATTGGGTAAAAGATGCCTCTTCTTTGCATTTATTACGATTCTTTCTTCGCGAGTATTGTAATTGGAATAGTCTTATTACTCCAAAGAAAGCCAGTTCTTCTTTTTCAAAAAGGAATCAAAGATTCTTCTTCTTCTTATATAATTCTCATGTATGTGAATACGAATCTATTTTCGTCTTTCTACGTAACCAATCTTCTCATTTACGATCAACATCTTCTGGAGCTCTTCTTGAACGAATATATTTCTATGGAAAACTAGAACGTCTTGTAGACGTCTTTGTTAAGGATTTTCAGACCAATCTATGCTTGTTCAAGGATCCTTTCATG
+
IIIIIIIIIIHIIIIIIIIIIIIIIIIIIIIIIIIIIIIIIIIIIIIIIIIIIHIIIIIIIIIIIIIIIIIIHHIIIIIHHHIIIIIIIIIIIIIIHIIIIIIIIIIIIIIIIIIIIIIHHIIIHIIHHIIIIHIJJJJJJJJJJJJJJJJJJJJJJJJJJJJJJJJJJJJJJJJJJJJJJJJJJJJJJJJJJJJJJJJJJIIIIHHHHEIIIHHHHHGIIIIIIIIGIIIIHHIIIIIHIHHHHIHHIIIIIIIIIIIIIIIIIIIIIIIHGIIHIIIIIIIHIIIIIIIIIIHHIIIIIIHIIIIIIIHIIIHIIIIIIIIIIIIIIIIIIHIHII
@HWI-D00477:958:H2H7GBCX3:1:1101:3079:53382 1:N:0:CCTAGGTCCTAGGT
AAACTCTTCGCAATTGGGTAAAAGATGCCTCTTCTTTGCATTTATTACGATTCTTTCTTCGCGAGTATTGTAATTGGAATAGTCTTATTACTCCAAAGAAAGCCAGTTCTTCTTTTTCAAAAAGGAATCAAAGATTCTTCTTCTTCTTATATAATTCTCATGTATGTGAATACGAATCTATTTTCGTCTTTCTACGTAACCAATCTTCTCATTTACGATCAACATCTTCTGGAGCTCTTCTTGAACGAATATATTTCTATGGAAAACTAGAACGTCTTGTAGACGTCTTTGTTAAGGATTTTCAGACCAATCTATGCTTGTTCAAGGATCCTTTCATG
+
IIIIIIIIIIIIIIIIIIIIIIIIIIIIIIIIIIIIIIIIIIIIIIIIIIIIHHIIIIIIIIIIIIIIIIIIIIIIIIIIIIIIIIIIIIIIIIIIIIIIIIIIIIIIIIIIIIIIIIIIIIIIIIIIIIIIIIIJJJJJJJJJJJJJJJJJJJJJJJJJJJJJJJJJJJJJJJJJJJJJJJJJJJJJJJJJJJJJJJJJJIIGIIIIIIHHHIIIIIIIIIIIIIIIIIIIIIIIIIIIIIIIIIIIIIIIIIIIIIIIIIIIIIIIIIIIIIIIIIIHHIHGIIIIIIIIIIHIIIIIIIIIIIIIIIIIIIIIIIIIIIIIIIIIHIIIIIIIII
@HWI-D00477:958:H2H7GBCX3:1:1101:13515:58883 1:N:0:CCTAGGTCCTAGGT
AAACTCTTCGCAATTGGGTAAAAGATGCCTCTTCTTTGCATTTATTACGATTCTTTCTTCGCGAGTATTGTAATTGGAATAGTCTTATTACTCCAAAGAAAGCCAGTTCTTCTTTTTCAAAAAGGAATCAAAGATTCTTCTTCTTCTTATATAATTCTCATGTATGTGAATACGAATCTATTTTCGTCTTTCTACGTAACCAATCTTCTCATTTACGATCGACATCTTCTGGAGCTCTTCTTGAACGAATATATTTCTATGGAAAACTAGAACGTCTTGTAGACGTCTTTGTTAAGGATTTTCAGACCAATCTATGCTTGTTCAAGGATCCTTTCATG
+
IIIIIIIIIIIIIIIIIIIIIIIIIIIIIIIIIIIIIIIIIIIIIIIIIIIIHHIIIIIIIIIIIIIIIIIIIIIHHIIIIIIIIIIIIIIIHIIHIIIIIIIIIIIIIIIIIIIIIIIIIIIIIIIIIIIIIIIJJJJJJJJJJJJJJJJJJJJJJJJJJJJJJJJJJJJJJJJJJJJJJJJJJJJJJJJJJJJJJJJJJIIHIHGIGIIIIIIHIIHHEIIIGIIIIIIIIHHHCIHIIIIGIIIIHIIIIIIIIIIIIIIIIIIIHHHHHIIIIIIIHGIHIIIIIIIIIIIIIIHIIIIIIIIIIFIHIIHIIIIIIIIIIIIIIIIIIIIHII
@HWI-D00477:958:H2H7GBCX3:1:1101:14389:62552 1:N:0:CCTAGGTCCTAGGT
AAACTCTTCGCAATTGGGTAAAAGATGCCTCTTCTTTGCATTTATTACGATTCTTTCTTCGCGAGTATTGTAATTGGAATAGTCTTATTACTCCAAAGAAAGCCAGTTCTTCTTTTTCAAAAAGGAATCAAAGATTCTTCTTCTTCTTATATAATTCTCATGTATGTGAATACGAATCTATTTTCGTCTTTCTACGTAACCAATCTTCTCATTTACGATCAACATCTTCTGGAGCTCTTCTTGAACGAATATATTTCTATGGAAAACTAGAACGTCTTGTAGACGTCTTTGTTAAGGATTTTCAGACCAATCTATGCTTGTTCAAGGATCCTTTCATG
+
IIIIIIIIEHHIHIHIHEEGGHHHIIIGEHHHGHFEEHHHH@@GHIIIIHFG@HCCHCHCCEHHIDHHHFHHHHIHEHIFGHHHIIIIIGHHHCHGHIHIHEH@EH@CCGHHH@GHHHHHHIHGEHHHIHGHIHHJJJJJJJJJJJJJJJJJJJJJJJJJJJJJJJJJJJJJJJJJJJJJJJJJJJJJJJJJJJJJJJJJIIIHHHEIHFIHEHIIIHEGIIHCCFIGHHEIHHHGIHCCIHGHIIIGIIIHHHIHIHHHEHHIIIHHIIIHHHHHHHFHHHC<IIIHEEHHHHHEHHHGIIIIHHGC@H?EEGCEGEHHHCHGIIIIHHEFHHGC1E
@HWI-D00477:958:H2H7GBCX3:1:1101:10136:65850 1:N:0:CCTAGGTCCTAGGT
AAACTCTTCGCAATTGGGTAAAAGATGCCTCTTCTTTGCATTTATTACGATTCTTTCTTCGCGAGTATTGTAATTGGAATAGTCTTATTACTCCAAAGAACTCTATTTCTGTTTTTTTAAAAAGTAATCCAAGATTGTTATTGTTTCTATATAATTCTCATGTATATGAATATGAATCCATCCTCTTTTTTCTCTGTAACCAATCGTCTCATTTACAATCAACATCCTTTCGAGTCCTCGTTGAGCGAACGTATTTCTATGGAAAAGTCGAACATCTTGTCGAAGTCTTTGCGAAAGATTTTCAGGACATCTTAGGGTTGGTCAAGGATCCTTTCATG
+
IIIIIIIIIIIIIIIIIIIIIIIIIIIIIIIIIIIIIIHIIIIIIIIIIHIIHIIIIIIIIIHHIIIIIIIIIIIIIIIIIIIIIIIIIIIIIHIIIHIIIIIIIHHIIIIIIIIHIIIHHIIIIIHIGHHHHHIJJJJJJJJJJJJJJJJJJJJJJJJJJJJJJJJJJJJJJJJJJJJJJJJJJJJJJJJJJJJJJJJJJIIHFHGIIIIIIIIHIIIIIIIIIIHIIIIIHIIHIHIIHIIIHIIIIHHHHEHIIIIHIIIIIIIIIIHHHGIIIIIIHHHDIIIIIIIHHIIIIIIHIIIIIIIIIIIIIIHIIHHHIIIHGHIIIHIIIIIIHG
@HWI-D00477:958:H2H7GBCX3:1:1101:5710:69696 1:N:0:CCTAGGTCCTAGGT
AAACTCTTCGCAATTGGGTAAAAGATGCCTCTTCTTTGCATTTATTACGATTCTTTCTTCGCGAGTATTGTAATTGGAATAGTCTTATTACTCCAAAGAAAGCCAGTTCTTCTTTTTCAAAAAGGAATCAAAGATTCTTCTTCTTCTTATATAATTCTCATGTATGTGAATACGAATCTATTTTCGTCTTTCTACGTAACCAATCTTCTCATTTACGATCAACATCTTCTGGAGCTCTTCTTGAACGAATATATTTCTATGGAAAACTAGAACGTCTTGTAGACGTCTTTGTTAAGGATTTTCAGACCAATCTATGCTTGTTCAAGGATCCTTTCATG
+
IIIIIHIIIIIHIIIIIIIIIIIIIIIHIIIIIIIIIIIIHIIIIIIIIIIIHHIIIIIIHIIHIIIIIIIIIIIHIHIHHHHIIHIIIIIGIGIHIIIIIIIIIIIIIIIIIIIIHIHEHIIIIIIIIIIIIIJJJJJJJJJJJJJJJJJJJJJJJJJJJJJJJJJJJJJJJJJJJJJJJJJJJJJJJJJJJJJJJJJJJIIGIHHIIIIIIIHIHIGIIIIIIHIIIHIGIIIIIIIGIHIHIIIIIIIIIIIIIHHIIIIIIIIIIHHGIHIIIIHHFHEIIIIIIIHIHIHHIIIIIIIIHIIIHIHIIHHHIIIHIHIIIIIIIIIIIIIIII
@HWI-D00477:958:H2H7GBCX3:1:1101:4184:75188 1:N:0:CCTAGGTCCTAGGT
AAACTCTTCGCAATTGGGTAAAAGATGCCTCTTCTTTGCATTTATTACGATTCTTTCTCCGCGAGTATTGTAATTGGAATAGTCTTATTACTCCAAAGAAAGCCAGTTCTTCTTTTTCAAAAAGGAATCAAAGATTCTTCTTCTTCTTATATAATTCTCATGTATGTGAATACGAATCTATTTTCGTCTTTCTACGTAACCAATCTTCTCATTTACGATCAACATCTTCTGGAGCTCTTCTTGAACGAATATATTTCTATGGAAAACTAGAACGTCTTGTAGACGTCTTTGTTAAGGATTTTCAGACCAATCTATGCTTGTTCAAGGATCCTTTCATG
+
IIIIIIIHIIIIIIIIIIIHFIIIIIIIIIIIIIIIIIHIIIIIIIIIHIIIGHHIIIIIIIIIIIIIIIIIIIIIIIIIIIIIIIIIIIGIIGIIIHIIIIHHIIIIIIIIIJJJJJJJJJJJJJJJJJJJJJJJJJJJJJJJJJJJJJJJJJJJJJJJJJJJJJJJJJJJJJJJJJJJJJJJJJJJJJJJJJJJJJJJJHHGIHFIIIIIHIHIIIIIIIIHEHEFEIIIIIIIIIIIIHHHIHHIIIIIIIHIHHHHHGIIHGIIGIIIIIIIIIIIIGIIIGIIHIIIIIHHIIHIIIHIIIIHHIHHHIIIIIIIIIIIHIIIIIIIIIIHIH
@HWI-D00477:958:H2H7GBCX3:1:1101:8599:78600 1:N:0:CCTAGGTCCTAGGT
AAATCCTTCAATCCTGGATCCAGGATGTTCCCTCTTTGCATTTATTGCGGTTCTTTCTCTACGAATATTATAATTGGAATAGTCTCATTACTCCGAAGAAATCTATTTATGTTTTTTCAAAAGAAAATAAAAGACTATTTCGATTCCTATATAACTCTTATGTATCAGAAT
+
JJJJJJJJJJJJJJJJJJJJJJJJJJJJJJJJJJJJJJJJJJJJJJJJJJJJJJJJJJJJJJJJJJJJJJJJJJJJJJJJJJJJJJJJJJJJJJJJJJJJJJJJJJJJJJJJJJJJJJJJJJJJJJJJJJJJJJJJJJJJJJJJJJJJJJJJJJJJJJJJJJJJJJJJJJJ
@HWI-D00477:958:H2H7GBCX3:1:1101:11829:87253 1:N:0:CCTAGGTCCTAGGT
AAACTCTTCGCAATTGGGTAAAAGATGCCTCTTCTTTGCATTTATTACGATTCTTTCTTCGCGAGTATTGTAATTGGAATAGTCTTATTACTCCAAAGAAAGCCAGTTCTTCTTTTTCAAAAAGGAATCAAAGATTCTTCTTCTTCTTATATAATTCTCATGTATGTGAATACGAATCTATTTTCGTCTTTCTACGTAACCAATCTTCTCATTTACGATCAACATCTTCTGGAGCTCTTCTTGAACGAATATATTTCTATGGAAAACTAGAACGTCTTGTGAACGTCTTTGTTAAGCTTAAGGATTTTCAGGCGAACCTACGGTTGGTCAAGGAACCTTGCATG
+
IIIIIIIIIIIIIIIIIIIIIIIIIIIIIIIIIIIIIIIIIIIIIIIIIIIIHHIIIIIIIIIIIIIIIIIIIIIIHIIIIIIIIIIIIIIIIIIIIIHIIIIIIIIIHIIIIIIIHIHIIIIIIIIIIIIIIIIIIIIIIJJJJJJJJJJJJJJJJJJJJJJJJJJJJJJJJJJJJJJJJJJJJJJJJJJJJJJJJJJJJIIIIIIIIIIIIIIIIIIIIIIIHIIIIIHHIHIIIHIIIIIIIIIIIIIIIIIIIIIIIIIIIIIIIIIIIIIIIIIIIIIIIHIHGCIIIIIIIHIIIIIIIIIIIIIIIIIIIIIIIIIIHIIIHIHIIIIIIIIIIIII
@HWI-D00477:958:H2H7GBCX3:1:1101:15170:87734 1:N:0:CCTAGGTCCTAGGT
AAACTCTTCGCAATTGGGTAAAAGATGCCTCTTCTTTGCATTTATTACGATTCTTTCTTCGCGAGTATTGTAATTGGAATAGTCTTATTACTCCAAAGAAAGCCAGTTCTTCTTTTTCAAAAAGGAATCAAAGATTATTCTTGCTCCTATATAACTCTTATGTATATGAATACGAATCCATC
+
JJJJJJJJJJJJJJJJJJJJJJJJJJJJJJJJJJJJJJJJJJJJJJJJJJJJJJJJJJJJJJJJJJJJJJJJJJJJJJJJJJJJJJJJJJJJJJJJJJJJJJJJJJJJJJJJJJJJJJJJJJJJJJJJJJJJJJJJJJJJJJJJJJJJJJJJJJJJJJJJJJJJJJJJJJJJJJJJJJJJJJ
@HWI-D00477:958:H2H7GBCX3:1:1101:8899:89178 1:N:0:CCTAGGTCCTAGGT
AAACTCTTCGCAATTGGGTAAAAGATGCCTCTTCTTTGCATTTATTACGATTCTTTCTTCGCGAGTATTGTAATTGGAATAGTCTTATTACTCCAAAGAAAGCCAGTTCTTCTTTTTCAAAAAGGAATCAAAGATTCTTCTTCTTCTTATATAATTCTCATGTATGTGAATACGAATCTATTTTCGTCTTTCTACGTAACCAATCTTCTCATTTACGATCAACATCTTCTGGAGCTCTTCTTGAACGAATATATTTCTATGGAAAACTAGAACGTCTTGTAGACGTCTTTGTTAAGGATTTTCAGACCAATCTATGCTTGTTCAAGGATCCTTTCATG
+
IIIIIHIIIIIIIIIGHIIGIIHIIIHIIIIIIIIIIIHHIIIIHIIIGHIHEHHHHIIHIIIIIIGHHHHHHHIHHHIGEHHHIIIIIGHIGIEHHIFHGHHIHHHHIIIIIHIIIIGIGHHIIHIHEHIIGHHJJJJJJJJJJJJJJJJJJJJJJJJJJJJJJJJJJJJJJJJJJJJJJJJJJJJJJJJJJJJJJJJJHIIHIIIIIIIIIIIHIIHIIIIIIIIIIIIHIIIIIIIIIIIIIIHIIIIIIIIIIIIIIIIIIIIIIIHHIIIIIIIIIIHGIIIIIIIIIIIIIIIIIIIIHIIIIIIIIIIIHIIIIIIIIIIIIIIIIIIIII
@HWI-D00477:958:H2H7GBCX3:1:1101:6776:94081 1:N:0:CCTAGGTCCTAGGT
AAACTCTTCGCAATTGGGTAAAAGATGCCTCTTCTTTGCATTTATTACGATTCTTTCTTCGCGAGTATTGTAATTGGAATAGTCTTATTACTCCAAAGAAGGCCAGTTCTTCTTTTTCAAAAAGGAATCAAAGATTCTTCTTCTTCTTATATAATTCTCATGTATGTGAATACGAATCTATTTTCGTCTTTCTACGTAACCAATCTTCTCATTTACGATCAACATCTTCTGGAGCTCTTCTTGAACGAATATATTTCTATGGAAAACTAGAACGTCTTGTAGACGTCTTTGTTAAGGATTTTCAGACCAATCTATGCTTGTTCAAGGATCCTTTCATG
+
IIIIIIHIIIIIIIIIIIIIIIIIIIIIIIIIIIIIIIIIIHHIHIIIIHIIHHHHIIHHIIIIHIIIIHIHHIIIIIHIHIIHGHIIIIIIHHFEHHIFIIIIIIIHIIIIIIIIIIIIIIIIHHIIIIIHIHIJJJJJJJJJJJJJJJJJJJJJJJJJJJJJJJJJJJJJJJJJJJJJJJJJJJJJJJJJJJJJJJJJJIIIHIIHIHEHHHIIIGIIIIIIHIIIIHIIHGIIIIIIIIIIIHHIIIIIIIIIIIIHIIIIIIIIIHHHHIIIIIIIHIHGIIIIIIIIIIHHHIIHIIHIIIIIIIHIIIIIIHIIIIHIIIIIIIIHIIIHIH
@HWI-D00477:958:H2H7GBCX3:1:1101:17623:95256 1:N:0:CCTAGGTCCTAGGT
AAACTCTTCGCAATTGGGTAAAAGATGCCTCTTCTTTGCATTTATTACGATTCTTTCTTCGCGAGTATTGTAATTGGAATAGTCTTATTACTCCAAAGAAAGCCAGTTCTTCTTTTTCAAAAAGGAATCAAAGATTCTTCTTCTTCTTATATAATTCTCATGTATGTGAATACGAATCTATTTTCGTCTTTCTACGTAACCAATCTTCTCATTTACGATCAACATCTTCTGGAGCTCTTCTTGAACGACTCTGTTTATATAGAAAAATAGAACATTTTGCCGAAGTCTTTGCTAATGATTTTCCGGTCATCCCATGCTTTCTCAAGGATCCTTTCATG
+
IIIIIIIIIIIIIIIIIIIIIIIIIIIIIHIIIIIIIIIIIHIIIIIIIIIIGHIIIIIIIIIIIIIIIIIIIIIIIIIIIIIIHIIIIIIIIIIIIIIIIIIIIIIIIIIIIIIIIIIIIIIIIIIIIIIIIIIJJJJJJJJJJJJJJJJJJJJJJJJJJJJJJJJJJJJJJJJJJJJJJJJJJJJJJJJJJJJJJJJJJIHIIIIIIHIIIIIIHIIIIIIIHIIIIIIIIIIIIIIIIIIIHIHHIIIIIIIIIIIIIIIIIIIIIIHHIIIIIIIIIHHGIIIIIIIIIIIIIIIIIIIIIIHIHIIIIIIIIIHIIIIIHIIIGIIIIIIIII
@HWI-D00477:958:H2H7GBCX3:1:1102:5846:2974 1:N:0:CCTAGGTCCTAGGT
AAATCCTTCAATCCTGGATCCAGGATGTTCCCTCTTTGCATTTATTGCGGTTCTTTCTCTACGAATATTATAATTGGAATAGTCTCATTACTCCGAAGAAATCTATTTATGTTTTTTCAAAAGAAAATAAAAGACTATTTTGGTTCTTATATAATTCTTATGTATCTGAATGTGAATTTGTATTAGTTTTTCTTCGTAAACAATCTTCTTATTTATGATTAACATATTTTGGAGCCTTTCTTGAACGAACACATTTTTATGGAAAAATAGAACATCTTGTAGTGTGCCGAAATTTTTTTCAGAAGACTTTATGGGTCTTCAAGGATCCTTCCATG
+
IIIIIIIIIIIIIIIIIIIIIIIIIIIIIIIIIIIIIIIIIIIIIHIIIHIIIHIIHIIIIIIHIIIIIIIHIIIIIIIHHHIIIIIIIIIIIIGIHHIIIIIIIIIIIIIIIIIIIHHHHIHHIIIHIIIHJJJJJJJJJJJJJJJJJJJJJJJJJJJJJJJJJJJJJJJJJJJJJJJJJJJJJJJJJJJJJJJJJJJJJIIIIHHIIIIHIIIIIHGIIIIIIHIIIIIIIGIIIIIIIIIIIIIIIIIIIIIIIIIHIHIIIIIIIIIIIIIIIIIHDIIIIIIHEIIIIIIIIIHIIIIIIIIIIIIIIIIIIIIIIHIIIIIIIIIIIII
@HWI-D00477:958:H2H7GBCX3:1:1102:8382:4804 1:N:0:CCTAGGTCCTAGGT
AAACTCTTCGCTACTGAGTAAAAGATGCCCCCTCTTTGCATTTATTACGATTCTTTCTCCACGAGTATCCTAATTTGACTAGTCTTATTATTCAAAAGAAAGCCGGTTCTTCTTTTTCAAAACGAAATCAAAGATTATTTTTCTTCCTATATAATTCTCATGTATGTGAATACGAATTCATCTTCGTCTTTCTCCGTAACCAATCTTCTCATTTACGATCAACATCTTCTGGAG
+
JJJJJJJJJJJJJJJJJJJJJJJJJJJJJJJJJJJJJJJJJJJJJJJJJJJJJJJJJJJJJJJJJJJJJJJJJJJJJJJJJJJJJJJJJJJJJJJJJJJJJJJJJJJJJJJJJJJJJJJJJJJJJJJJJJJJJJJJJJJJJJJJJJJJJJJJJJJJJJJJJJJJJJJJJJJJJJJJJJJJJJJJJJJJJJJJJJJJJJJJJIIIIIIIIIIIIIIIIIIIIHHIIIIIIDDDCD
@HWI-D00477:958:H2H7GBCX3:1:1102:11315:7161 1:N:0:CCTAGGTCCTAGGT
AAACTCTTCGCAATTGGGTAAAAGATGCCTCTTCTTTGCATTTATTACGATTCTTTCTTCGCGAGTATTGTAATTGGAATAGTCTTATTACTCCAAAGAAAGCCAGTTCTTCTTTTTCAAAAAGGAATCAAAGATTCTTCTTCTTCTTATATAATTCTCATGTATGTGAATACGAATCTATTTTCGTCTTTCTACGTAACCAATCTTCTCATTTACGATCAACATCTTCTGGAGCTCTTCTTGAACGAATATATTTCTATGGAAAACTAGAACGTCTTGTAGACGTCTTTGTTAAGGATTTTCAGACCAATCTATGCTTGTTCAAGCATCCTATCATGC
+
IIIIIIIIIIIIIIIHIIIIIIIIIIIIIIIIIIIIIHIIIIIIIIIIHIIIHHIIIIIIIIIIIIIIIHHIIIIHIIIIIHIIIIIIIJJJJJJJJJJJJJJJJJJJJJJJJJJJJJJJJJJJJJJJJJJJJJJJJJJJJJJJJJJJJJJJJJJJJJJJJJJJJJJJJJJJJJJJJJJJJJJJJJJJJJJJJJJJJJJJJIIIIIIIIIIIIIIIIIIIIIIIIIIIIIIIIIIIHFIIHIHHHIIIIIIIIIIIIIIIIIIIIIIIIIIHIIIIIIIIIIIIIIIIIIIIIIIIIIIIIIIIIIIIIIIIIIHGHGGFEIIIIIIIHIIIIIDDDDD
@HWI-D00477:958:H2H7GBCX3:1:1102:4126:8529 1:N:0:CCTAGGTCCTAGGT
AAACTCTTCGCAATTGGGTAAAAGATGCCTCTTCTTTGCATTTATTACGATTCTTTCTTCGCGAGTATTGTAATTGGAATAGTCTTATTACTCCAAAGAAAGCCAGTTCTTCTTTTTCAAAAAGGAATCAAAGATTCTTCTTCTTCTTATATAATTCTCATGTATATGAATACGAATCTATCTTCGTTTTTCTCCGC
+
JJJJJJJJJJJJJJJJJJJJJJJJJJJIJJJJJJJJJJJJJJJJJJJJJJJJJJJJJJJJJJJJJJJJJJJJJJJJJJJJJJJJJJJJJJJJJJJJJJJJJJJJJJJJJJJJJJJJJJJJJJJJJJJJJJJJJJJJJJJJJJJJJJJJJJJJJJJJJJJJJJJJJJJJJJJJJJJJJJJJJJJJJJJJJJJJJJJJJ
@HWI-D00477:958:H2H7GBCX3:1:1102:11213:8673 1:N:0:CCTAGGTCCTAGGT
AAACTCTTCGCAATTGGGTAAAAGATGCCTCTTCTTTGCATTTATTACGATTCTTTCTTCGCGAGTATTGTAATTGGAATAGTCTTATTACTCCAAAGAAAGCCAGTTCTTCTTTTTCAAAAAGGAATCAAAGATTCTTCTTCTTCTTATATAATTCTCATGTATGTGAATACGAATCTATTTTCGTCTTTCTACGTAACCAATCTTCTCATTTACGATCAACATCTTCTGGAGCTCTTCTTGAACGAATATATTTCTATGGAAAACTAGAACGTCTTGTAGACGTCTTTGTTAAGGATTTTCAGACCAATCTATGCTTGTTCAAGGATCCTTTCATG
+
IIIIIIIIIIIIGIIIIIIIIIIIIIIIIIIIHIIIIHIIIIIIIIIIIIIIHIIIIIIIIIIIIIIIIIIIIIIHIIIHIIIIIIIIIIIIIIIIIIIIIIIIIIIIIIIIIIIIIIIIIIIIIIIIIIIIIIIIIIIGHIIIIIIIIIGIIIIIIIIIIIIGIIIIFIIIIIIIIIIIIIIIIDHIIIIIIIIIIIIIJ0IIIIIIIIHHHGHIHIIIIIIIIIIIGIIIIIGIIIHHIIIIHGIIIIIIIIIIGIIIIIIGIIIIIHIHIIIIIIIIIIHHIIIIIIIIIIHIIIIIIHIIIIIIIIIIIIIIHIIIIIIIIIIIIIHIIIIIII
@HWI-D00477:958:H2H7GBCX3:1:1102:1372:13443 1:N:0:CCTAGGTNCTAGGT
AAACTCTTCGCAATTGGGTAAAAGATGCCTCTTCTTTGCATTTATTACGATTCTTTCTTCGCGAGTATTGTAATTGGAATAGTCTTATTACTCCAAAGAAAGCCAGTTCTTCTNNNNCAAAAAGGNNTCANAGATTCTTCTTCTTCTTATATAATTCTCATGTATGTGAATACGAATCTATTTTCGTCTTTCTACGTAACCAATCTTCTCATTTACGATCAACATCTTCTGGAGCTCTTCTTGAACGAATATATTTCTATGGAAAACTAGAACGTCTTGTAGACGTCTTTGTTAAGGATTTTCAGACAATCTTATGGTTGTTCAAGAATCCTTTCATG
+
CHHFICHEH@CHC<FEGGHHIHH@GHCHH@HHHIIHHIG@CFHCGHHH@ECH<FCEHEHH<CCEH<CGHEFHE<@@111DC1<F@HCHHFHFHCEHH?GFGHH@<FHI?CE<C!!!!/<<DGH/:!!=8.!:.;JJJJJJJJJJJEIJII;JJHJJJJJIJJJGJCFFJJJJJJJJJJJJJGJJDGJJJJJJJJJJJJJJJ0<000D0<C1<F<<<11F1<<<<11H@HGC@F@<G@?D1EGEFGEIHFGIHHHIHHG1@1F1IHHGG@HE1GFF?CG<H?HGC?IIHHG<@HHHHHFIHFH@@G@FHHFCCGC@D1@GDGCGEC<11?E@@CFF@?C
@HWI-D00477:958:H2H7GBCX3:1:1102:9974:17800 1:N:0:CCTAGGTCCTAGGT
AAACTCTTCGCAATTGGGTAAAAGATGCCTCTTCTTTGCATTTATTACGATTCTTTCTTCACGATTATTATAATTGGAATAGTCTTATTATTTCAAATAAATCTATTTCTATTTTTTTAAAAAGTAATTCGAGATTCTTTTTATTCCTATATAATTCTCATGTTTGTGAATATGAATCCATCTTACTTTTTATCCGTAACCAATCTTGTCATTTACGATTAACATCTTCTGGGAGCTTTTTTGAGCGAATATATTTCTATGAAAAAATAAAGCATCCTATAGAAGAAGTCTTTTCTAACGATTTTCCGGCTATCCCATTGTTCTTCCAGGATCCTTTCATG
+
IIIIIIIIIIIIIIIIIIIIIIIIGIIIIIIIIIIIIIIIIIIIIIIIGIIIFHIIIIIIIIIHIIIIIIHHIIIIIIIIIHIIIIIIIIIIIIIIHIIIIIIIIIIIHIIIIIIIIIIGHHH=GHIIIIIIIIIIIJJJJJJJJJJJJJJJJJJJJJJJJJJJJJJJJJJJJJJJJJJJJJJJJJJJJJJJJJJJJJJJJIIIIIHHIIIHIIHHIIHHIIIIIIIIIIIHGGIIIIIIIIHHHIIIIIIIIIIHIIIIIIIIIIIIIIHHIIHHIIIIHIIIHGIIIIIIIIIIIHIIIIHHHHIIIIIHIIIIIIIIIIIIIIHFHGIIHIIIIIHII
@HWI-D00477:958:H2H7GBCX3:1:1102:7173:22304 1:N:0:CCTAGGTCCTAGGT
AAACTCTTCGCAATTGGGTAAAAGATGCCTCTTCTTTGCATTTATTACGATTCTTTCTTCGCGAGTATTGTAATTGGAATAGTCTTATTACTCCAAAGAAAGCCAGTTCTTCTTTTTCAAAAAGGAATCAAAGATTCTTCTTCTTCTTATATAATTCTCATGTATGTGAATACGAATCTATTTTCGTCTTTCTACGTAACCAATCTTCTCATTTACGATCAACATCTTCTGGAGCTCTTCTTGAACGAATATATTTCTATGGAAAACTAGAACGTCTTGTAGACGTCTTTGTTAAGGATTTTCAGACCAATCTATGCTTGTTCAAGGATCCTTTCATG
+
IIIIIIIIIIIIIIIIHIIIIIIIHIIIIIIIIIIIIIIIIIHIIIHIIIIIIFHHIIIIIIIHIIIHIIHIGHIIIHHHHIIIIIIIIIIIIIIIIIFIIIIIIIIIIIIIIIIHIIHHIIIIIIIIHIHIIHJJJJJJJJJJJJJJJJJJJJJJJJJJJJJJJJJJJJJJJJJJJJJJJJJJJJJJJJJJJJJJJJJJJJIIIIIIHHIIIIIIIIIIIHIIHIIHIIIIIIIIIIIIIIIHIIIIIIIIIIIIIIIIIIIIIIIIIIIHIIIIIIIIIIHIIIIIIIIIIIIIIIIIIIIIIIIIIIIIIIIIIIIIIIIIIIIIIIIIIIIIII
@HWI-D00477:958:H2H7GBCX3:1:1102:21092:22694 1:N:0:CCTAGGTCCTAGGT
AAACTCTTCGCAATTGGGTAAAAGACGCCTCTTCTTTGCATTTATTACGATTCTTTCTTCGCGAGTATTGTAATTGGAATAGTCTTATTACTCCAAAGAAAGCCAGTTCTTCTTTTTCAAAAAGGAACCAAAGATTCTTCTTCTTCTTATATAATTCTCATGTATGTGAATACGAATCTACTTTCGTCTTTCTACGTAACCAATCTTCTCATTTACGATCAACATCTTCTGGAGCTCTTCTTGAACGAATATATTTCTATGGAAAACTAGAACGTCTTGTAGACGTCTTTGTTAAGGATTTTCAGACCAATCTATGCTTGTTCAAGGATCCTTTCATG
+
IIIIIHHIIIGIGIIHEHIGHHIIICHHIHIIIIIHIHHH?HEHHIHIIIHH1<DH@FGHHHHIHHHIIIIFHHEHHIHHHHHHCHGHIH?FGFHHIHIHHEHHGEHIHFH@GHIIIIEHIIIIIEEEHHCHHIHJJJJJJJJJJJJJJJJJJJJJJJJJJJJJJJJFJJJJJJJJJJJJFIJJJJJJJJJJJJJJJJJJJEEHHEHHGF1FEHHHCGGC<GH@HHGHGG?HEIH@HFHHFHEHIIGIHIHGIHHIHEHHHIHHHHHHGHHGIIIIHHECGHD<HHIGIHIHHEDE?CHHGIHE@HIHEEFHGE@EHCHHHHHHHFHHHHHEEHF@II
@HWI-D00477:958:H2H7GBCX3:1:1102:6894:24939 1:N:0:CCTAGGTCCTAGGT
AGACTCTTCGCAATTGGGTAAAAGATGCCTCTTCTTTGCATTTATTACGATTCTTTCTTCGCGAGTATTGTAATTGGAATAGTCTTATTACTCCAAAGAAAGCCAGTTCTTCTTTTTCAAAAAGGAATCAAAGATTCTTCTTCTTCTTATATAATTCTCATGTATGTGAATACGAATCTATTTTCGTCTTTCTACGTAACCAATCTTCTCATTTACGATCAACATCTTCTGGAGCTCTTCTTGAACGAATATATTTCTATGGAAAACTAGAACGTCTTGTAGACGTCTTTGTTAAGGATTTTCAGACCAATCTATGCTTGTTCAAGGATCCTTTCATG
+
IIIIIIIIIIIIIIIIIIIIIIIIIIIIHIIIIIIIIIIIIIIIIIIIIIIIHHIIIIIIIIHIIIIIIIIIHIIHHHIIIIIIIIIIIIIIIHHIIIIIIIIHIIIIIGIIIIIIIIIIIIIIIIIIIIHIIIIJJJJJJJJJJJJJJJJJJJJJJJJJJJJJJJJJJJJJJJJJJJJJJJJJJJJJJJJJJJJJJJJJJIIIIIIIIIIHIIIIGIHIIIHHIIHIHIIIHHIHIIIIIHIIIIHIIIIHHIIHIIIIIIIIIIHIHHHHIIGIIIIIIIHHIIIIHIIIIIHHIIIIIIIIIIIIIIIIIIHHHEHHIHIIIIIIIIIIIIIIII
@HWI-D00477:958:H2H7GBCX3:1:1102:12735:26979 1:N:0:CCTAGGTCCTAGGT
AAACTCTTCGCAATTGGGTAAAAGATGCCTCTTCTTTGCATTTATTACGATTCTTTCTTCGCGAGTATTGTAATTGGAATAGTCTTATTACTCCAAAGAAAGCCAGTTCTTCTTTTTCAAAAAGGAATCAAAGATTCTTCTTCTTCTTATATAATTCTCATGTATGTGAATACGAATCTATTTTCGTCTTTCTACGTAACCAATCTTCTCATTTACGATCAACATCTTCTGGAGCTCTTCTTGAACGAATATATTTCTATGGAAAACTAGAACGTCTTGTAGACGTCTTTGTTAAGGATTTTCAGACCAATCTATGCTTGTTCAAGGATCCTTTCATG
+
IIIIIIIIIIIIIIHIHIIIIIIIHIIIIIIIIIHIIIIIIIIHIIIIIIIIDHIIIIIIIIIHIIIIIIIIHIIIGIHHHIIIIIIIIIIIHIIIIIIIIHIIIIIIIIIIIIIIIIIIIIIIIJJJJJJJJJJJJJJJJJJJJJJJJJJJJJJJJJJJJJJJJJJJJJJJJJJJJJJJJJJJJJJJJJJJJJJJJJJJJIIHIIHIHIIIIIIHIIIIIIIIHIIIIIIIIHIIHIIIIIIIIIIIIIIIIIIIIIIIIIIIIIIIHIGHHGIIIIIIIIIIIIIIIIIIIIIIIIHIIIHIHIIIIIIIHIIIIIIHIIIIIIIIIIIIHIIIII
@HWI-D00477:958:H2H7GBCX3:1:1102:2892:32046 1:N:0:CCTAGGTCCTAGGT
AAACTCTTCGCAATTGGGTAAAAGATGCCTCTTCTTTGCATTTATTACGATTCTTTCTTCGCGAGTATTGTAATTGGAATAGTCTTATTACTCCAAAGAAAGCCAGTTCTTCTTTTTCAAAAAGGAATCAAAGATTCTTCTTCTTCTTATATAATTCTCATGTATGTGAATACGAATCTATTTTCGTCTTTCTACGTAACCAATCTTCTCATTTACGATCAACATCTTCTGGAGCTCTTCTTGAACGAATATATTTCTATGGAAGACTAGAACGTCTTGTAGACGTCTTTGTTAAGGATTTTCTGTCGACCCTATGGTTCTCCAAGGATCCTTTCATT
+
IIIIIIIIIIIIIIIIIIIIIIIIIIIIIIIIIIIIIIIIIIIIIIIIIIIIIIIIIIIIIIIHIIIIIIIIIIIIIGIIHIIIIIIIIIIIIIIIIIIIIIIIIIIIIIIIIHIIIIIIIIIIHIIIIIIIIIIJJJJJJJJJJJJJJJJJJJJJJJJJJJJJJJJJJJJJJJJJJJJJJJJJJJJJJJJJJJJJJJJJJIIIIIIHHGIIIIIIIIHIIHIIIIIIIIIIIIIIIIIIIIIIIIIIIIIIIIIIIIIIIIIIIIIIIIHIIIIIIHIIIIIHIIHIIIIIIIIIIIIIIIIIIIIIIHIIIIIIIHIIIIIIIIIIIIIIIIIIII
@HWI-D00477:958:H2H7GBCX3:1:1102:2299:37564 1:N:0:CCTAGGTCCTAGGT
AAACTCTTCGCAATTGGGTAAAAGATGCCTCTTCTTTGCATTTATTACGATTCTTTCTTCGCGAGTATTGTAATTGGAATAGTCTTATTACTCCAAAGAAAGCCAGTTCTTCTTTTTCAAAAAGGAATCAAAGATTCTTCTTCTTCTTATATAATTCTCATGTATATGAATATGAATCAATCTTCTTTTTTCTCCGTAACCA
+
JJJJJJJJJJJJJJJJJJJJJJJJJJJJJJJJJJJJJJJJJJJJJJJJJJJJJJJJJJJJJJJJJJJJJJJJJJJJJJJJJJJJJJJJJJJJJJJJJJJJJJJJJJJJJJJJJJJJJJJJJJJJJJJJJJJJJJJJJJJJJJJJJJJJJJJJJJJJJJJJJJJJJJJJJJJJJJJJJJJJJJJ6JJJJJJJJJJJFJJJJJB
@HWI-D00477:958:H2H7GBCX3:1:1102:18138:46702 1:N:0:CCTAGGTCCTAGGT
AAACTCTTCGCAATTGGGTAAAAGATGCCTCTTCTTTGCATTTATTACGATTCTTTCTTCGCGAGTATTGTAATTGGAATAGTCTTATTATTACAAATAAATCTATTTCCATTTTTTCAAAAAGTAATCCGAGATTCTTTTTATTCCTATATAATTCTTATATATGTGAATACGAATCCATCTTCCTTTTTCTCCGTAACCAACCTTCTCATTTACGATTAACATCTTCTGGAGTCCTTTTTGAACGACTCTGTTTATATAGAAAAATAGAACATTTTGCCGAAGTCTTTTCTAATGATTTTCCGGTCATCCCATGCTTTCTCAAGGATCCTTTCATG
+
IIIIIIIIIIIIIIIIIIIIIIIIIIIIIIIIIIIIIIIIIIIIIIIIIIIIHIIIIIIIIIIIIHIIIIHIIIIIHIIIIIIIIIIIIIIIIIIIIIIIIIIIIIIIIIIIIIIIIIIIIIIIIIIIIIIIIIIJJJJJJJJJJJJJJJJJJJJJJJJJJJJJJJJJJJJJJJJJJJJJJJJJJJJJJJJJJJJJJJJJJIIIIIIIIIIIIIIHIIIIIIIIIIIIIIIIIIIIIIIIIIIIIIHHGIIIIIIIIIIIHIIIIIIIIIIIIIIIIIIIIIHGIIIIIIIIIIIIIIIIIIIIIIIIIIIIIIIIIIIIIIIIIIIIIHIIIIHIII
@HWI-D00477:958:H2H7GBCX3:1:1102:6975:47900 1:N:0:CCTAGGTCCTAGGT
AAACTCTTCGCAATTGGGTAAAAGATGCCTCTTCTTTGCATTTATTACGATTCTTTCTTCGCGAGTATTGTAATTGGAATAGTCTTATTACTCCAAAGAAAGCCAGTTCTTCTTTTTCAAAAAGGAATCAAAGATTCTTCTTCTTCTTATATAATTCTCATGTATGTGAATACGAATCTATTTTCGTCTTTCTACGTAACCAATCTTCTCATTTACGATCAACATCTTCTGGAGCTCTTCTTGAACGAATATATTTCTATGGAAAACTAGAACGTCTTGTAGACGTCTTTGTTAAGGATTTTCAGACCAATCTATGCTTGTTCAAGGATCCTTTCATG
+
IIIIIIIIIIIIIIIIIIIIIIIIIIIIIIIIIIIIIIIIIIIIIIIIIIIIHIIIIIIIIIIIIIIIIIIIIIIIIIIIIIIIIIIIIIIIIIIIIIIIIIIIIIIIIHIIIIIIIIIIIIIHIIIIIIIIIIJJJJJJJJJJJJJJJJJJJJJJJJJJJJJJJJJJJJJJJJJJJJJJJJJJJJJJJJJJJJJJJJJJJIIIIIIIHIIIIIIIIIIIIIIIIIIIIIIIIIIIIIIIIIIIIIIIIIIIIIIIIIIIIIIIIIIIIIIHIIIIIIIIIIHIIIIIIIIIIIHIIIIIIIIIIIIIIIIIIIIIIIIIIIIIIIIIIIIIIIIIII
@HWI-D00477:958:H2H7GBCX3:1:1102:9784:49756 1:N:0:CCTAGGTCCTAGGT
AAACTCTTCGCAATTGGGTAAAAGATGCCTCTTCTTTGCATTTATTACGATTCTTTCTTCGCGAGTATTGTAATTGGAATAGTCTTATTACTCCAAAGAAAGCCAGTTCTTCTTTTTCAAAAAGGAATCAAAGATTCTTCTTCTTCTTATATAATTCTCATGTATGTGAATACGAATCTATTTTCGTCTTTCTACGTAACCAATCTTCTCATTTACGATCAACATCTTCTGGAGCTCTTCTTGAACGGATATATTTCTATGGAAAACTAGAACGTCTTGTAGACGTCTTTGTTAAGGATTTTCAGACCAATCTATGCTTGTTCAAGGATCCTTTTATG
+
IIIIIIIIHHIGIIIIHIIHHHIHIIIHHIIHIIHIIIIIIIIIIIIIIIIIHHIIIIIIGIIIIIIIIIIHHHIIHIIHHIHIIIHIIIIIEHHIIHHHHIIIIIIHHIHIIIIIIHHHIIHJJJJJJJJJJJJJJJJJJJJJJJJJJJJJJJJJJJJJJJJJJJJJJJJJJJJJJJJJJJJJJJJJJJJJJJJJJJJJJIIIHHGHHCHEIHGHHHCCEHIHHHGGIIHIIIIHIHECCIHFCG11IIHIIHHIIHHFFIIHIIIHHF@<HHIHIIIHHHGHHHIHIHHGIIHHIHEIHIHHHHEHHFHGIHHHFEIHHHHHF@HEIHIIHIHHHI
@HWI-D00477:958:H2H7GBCX3:1:1102:2500:53597 1:N:0:CCTAGGTCCTAGGT
AAACTCTTCGCAATTGGGTAAAAGATGCCTCTTCTTTGCATTTATTACGATTCTTTCTTCGCGAGTATTGTAATTGGAATAGTCTTATTACTCCAAAGAAAGCCAGTTCTTCTTTTTCAAAAAGGAATCAAAGATTCTTCTTCTTCTTATATAATTCTCATGTATGTGAATACGAATCTATTTTCGTCTTTCTACGTAACCAATCTTCTCATTTACGATCAACATCTTCTGGAGCTCTTCTTGAACGAATATATTTCTATGGAAAACTAGAACGTCTTGTAGACGTCTTTGTTAAGGATTTTCAGACCAATCTATGCTTGTTCAAGGACCCTTTCATG
+
IIIIIIIIIIIIIIIIIIIIIIIIIIIIIIIIIIIIIIIIIIIIIIIIIIIIHIIIIIIIIIIIIIIIIIIIIIIIIHHHIIIIIIIIIIIIIIIIIIGIIIIIIIIIIIIFIIIIHIIIIIHHIIIHIIIIIIJJJJJJJJJJJJJJJJJJJJJJJJJJJJJJJJJJJJJJJJJJJJJJJJJJJJJJJJJJJJJJJJJJJIIIIIHIIIIIIIIIIIIIIIIIIIIIIIIIGGIIHIIIIHIFIIHGHHIIIIIHIIIIIIIIIIIIIIHHHIIIIIIIIHHIIIIIIIIIIIIIIIHIIHIIIIIIIIHHIIHIIIIIHIIIIIIIIHIIHGIHII
@HWI-D00477:958:H2H7GBCX3:1:1102:7799:54120 1:N:0:CCTAGGTCCTAGGT
AAACTCTTCGCAATTGGGTAAAAGATGCCTCTTCTTTGCATTTATTACGATTCTTTCTTCGCGAGTATTGTAATTGGAATAGCCTTATTACTCCAAAGAAAGCCAGTTCTTCTTTTTCAAAAAGGAATCAAAGATTCTTCTTCTTCTTATATAATTNTCATGTATGTGAATACGAATCTATTTTCGTCTTTCTACGTAACCAATCTTCTCATTTACGATCAACATCTTCTGGAGCTCTTCTTGAACGAATATATTTCTATGGAAAACTAGAACGTCTTGTAGACGTCTTTGTTAAGGATTTTCAGACCAATCTATGCTTGTTCAAGGATCCTTTCATA
+
IIIIIIIIIIIIIIIIIIIIIIIIIIIIIIIIIIIIIIIIIIIIIIIIIIIIHHIIIIIIIIIIIIIIIIIIIIIIIIIIIIIIIIIIIIIIIIIIIIIIIIIIIIIIIIIIIIIIIHIIIIIIIIIIIIHIIIIJJJJJJJJJJJJJJJJJJJJJ!JJJJJJJJJJJJJJJJJJJJJJJJJJJJJJJJJJJJJJJJJJJJIIGIIIIGIIIHHHGGIIIIIIIIIHHHIIHIGIIIIIIIIIIIHIIIIIIHHIIIIIHIIIIIIIIIIIHIIIIIIIIHIHEIHIIIIIIIIHIIIIIIHHHIIGIIIHIIIIIHIIIIIIIIIIIIHIIIIIIII
@HWI-D00477:958:H2H7GBCX3:1:1102:4653:56584 1:N:0:CCTAGGTCCTAGGT
AAACTCTTCGCAATTGGGTAAAAGATGCCTCTTCTTTGCATTTATTACGATTCTTTCTTCGCGAGTATTGTAATTGGAATAGTCTTATTACTCCAAAGAAAGCCAGTTCTTCTTTTTCAAAAAGGAATCAAAGATTCTTCTTCTTCTTATATAATTCTCATGTATGTGAATACGAATCTATTTTCGTCTTTCTACGTAACCAATCTTCTCATTTACGATCAACATCTTCTGGAGCTCTTCTTGAACGAATATATTTCTATGGAAAACTAGAACGTCTTGTAGACGTCTTTGTTAAGGATTTTCAGACCAATCTATGCTTGTTCAAGGATCCTTTCATC
+
HHIIIIIIHHIFHHHHC<E@EHIIHHICGHIIEHHHF@C<FH@GCHHHEHHHDGHHHIIHEIC??<DHHHIHHIH1GCHHHFHIHHCHHIHHHFHHIIEHEGFCHH0F0CGHFHIIICHCHHIIF@CGFGHHGHFJJJJJJJJJJJJJJJJJJJJJJJJJJCJJJJJJFJJJJJJJJJJJJJJJJJJJJJJJJJJGJGJ<<0@H@CF0EF11?F@@@EHGD<<1?EH@HE@1C?@FHHH@CHFIIIIHIHIHGD1F1EFHHHHHHH@GEF@HEHCFHGEHGHDDHHHF@HIIEHIIHHE@?HF<<GCHG<CHF@?FHC?<C@1EGHED11@@HHCHGF
@HWI-D00477:958:H2H7GBCX3:1:1102:15825:61023 1:N:0:CCTAGGTCCTAGGT
AACCCCTTCGCTGTTGGATACAAGATATCCCCGCTTTGCATTTATTGCGATTCTTTCTTTACAAGTTTCAGAATTGGAATAATCTTATTACTCAAAAACCGAAATATATTTCGGTTTTTTCAAACGAGAATCGAAGATTATTCTTGTTCCTATATAATTTTCATGTATATGAATGCGAATCGATATTCCCCTTTCTCCGTAAACAATCTGCTCATTTACGATCAACATCTTCTAGCGCCTTTCTTGAGAGAACACATTTTTTTGGAAAAATAGAACATTTTTTGGTAGTTTTTCGTAATGATTTTCACACCATCCTCTGGGTTTTCAAGGACCTTTTCATA
+
IIIIIIIIIIIIIIIIIIIIIIIIIIIIIIIIIIIIIIIIIIIIIIIIIIIIGHIIIIIIIIIIIIIIIIIIIIIIIIIIIHIIIIIIIIIIIIIIIIIIIIIIIIIIIIIIIIIIIIIIIIIIIIIIIIIIIIIIIIJJJJJJJJJJJJJJJJJJJJJJJJJJJJJJJJJJJJJJJJJJJJJJJJJJJJJJJJJJJJJJJIIIIIHIGIIIIIHIHHGHIIIIIIIHIIIIIIIIHGIIIIIIIHIHIIIIIIIIIIIIIIHIIIIIIIHHIIIIIIIIIIIIIHGIIIIIIIIIIIIIHIIIIIIIIIIIIIIIIIIIIIIIIIIIIIIIIIIIIIIII
@HWI-D00477:958:H2H7GBCX3:1:1102:1717:61359 1:N:0:CCTAGGTCCTAGGT
AAACTCTTCGCAATTGGGTAAAAGATGCCTCTTCTTTGCATTTATTACGATTCTTTCTTCGCGAGTACTGTAATTGGAATAGTCTTATTACTCCAAAGAAAGCCAGTTCTTCTTTTTCAAAAAGGAATCAAAGATTCTTCTTCTTCTTATATAATTCTCATGTATGTGAATACGAATCTATTTTCGTCTTTCTACGTAACCAATCTTCTCATTTACGATCAACATCTTCTGGAGCTCTTCTTGAACGAATATATTTCTATGGAAAACTAGAACGTCTTGTAGACGTCTTTGTTAAGGATTTTCAGACCAATCTATGGTTGTTCAAGGATCCTTTCATG
+
IIIIIIIIIIIIIIIIIIIIIIIIIIIIIIIIIIIIIIIIIIIIIIIIIIIIHHIIIIIIIIIIIIIIIIIIIIIIIIIIIHIIIIIIIIIIIIIIIIIIIIIIIIIIIIIIIIIIIIIIIIIIGIIIIIIIIIIJJJJJJJJJJJJJJJJJJJJJJJJJJJJJJJJJJJJJJJJJJJJJJJJJJJJJJJJJJJJJJJJJJIIGIIIIIIIIIHIIIIIIIIIIHIIIIIIIIIIIIIIIIIIIHIIIIIIIIIIIIIIIIIIIIIIIIIIHIIIIIIIIIIHGIIIIIIIIIIHIIIIIIIIIIIIIIIIIIIIIIIIIIIIIIIIIIIIIIIIIII
@HWI-D00477:958:H2H7GBCX3:1:1102:14354:69633 1:N:0:CCTAGGTCCTAGTT
AAACTCTTCGCAATTGGGTAAAAGATGCCTCTTCTTTGCATTTATTACGATTCTTTCTTCGCGAGTATTGTAATTGGAATAGTCTTATTACTCCAAAGAAAGCCAGTTCTTCTTTTTCAAAAAGGAATCAAAGATTCTTCTTCTTCTTATATAATTCTCATGTATGTGAATACGAATCTATTTTCGTCTTTCTACGTAACCAATCTTCTCATTTACGATCAACATCTTCTGGAGCTCTTCTTGAACGAATATATTTCTATGGAAAACTAGAACGTCTTGTAGACGTCTTTGTTAAGGATTTTCAGACCAATCTATGCTTGTTCAAGGATCCTTTCATG
+
HIIIHHIIIIIIIIIIIGHHIHIIHIIHIIIIHIGIIIHIIIIIIIIIIIIIFHHIIIIIIIIHIIIIIIIIHHIIICHHIHIIIIIIIIIIIIIIHIHHHIIIHIEHIIIHHHIHIIIIHIHDHIIIIIIHHGIJJJJJJJJJJHJJJJJJJJJJJJJJJJJJJJJJJJJJJJJJJJJJJJJJJJJJJJJJJJJJJJJJJ000EC01C1C1HCHGHHFHCD1@1@<C<11D11GG1CGFC11EHIHHEHFHFD1@FHHHHCIHEGFHEG@ECECHIHCD<0<DCF1C1C<G1HEHEIHH@?GGEGE?HHGE@GHEGG?CHFCHGD1?HHHE@EHHC<
@HWI-D00477:958:H2H7GBCX3:1:1102:11595:71405 1:N:0:CCTAGGTCCTAGGT
AAACTCTTCGCAATTGGGTAAAAGATGCCTCTTCTTTGCATTTATTACGATTCTTTCTTCGCGAGTATTGTAATTGGAATAGTCTTATTACTCCAAAGAAAGCCAGTTCTTCTTTTTCAAAAAGGAATCAAAGATTCTTCTTCTTCTTATATAATTCTCATGTATGTGAATGCGAATCCATCTTACTTTTTATCCGTAACCAATCTTGTCATTTACGATTAACATCTTCTGGGAGCTTTTTTGAGCGAATATATTTCTATGAAAAAATAAAGCATCCTATAGAAGAAGTCTTTTCTAACGATTTTCCGGCTATCCC
+
IIIIIIIIIIIIIIIIIIIIIIIIIIIIIIIIIIIIIIIIIIIIIIIIIIIIHHIIIIIIHIIIIIJJJJJJJJJJJJJJJJJJJJJJJJJJJJJJJJJJJJJJJJJJJJJJJJJJJJJJJJJJJJJJJJJJJJJJJJJJJJJJJJJJJJJJJJJJJJJJJJJJJJJJJJJJJJJJJJJJJJJJJJJJJJJJJJJJJJJJJIIGIIIIGIIHHHDGIIIIHIIIHIHEIIIIIGIIIIIIIIIHIHHIIIHIHIIHFHIIHDHIHHIHHEIHIIHHIHHHIIHIHIHHIHGHHHHHHGIIIIHIHIHEHFEAD@?D
@HWI-D00477:958:H2H7GBCX3:1:1102:19586:70704 1:N:0:CCTAGGTCCTAGGT
AAACTCTTCGCAATTGGGTAAAAGATGCCTCTTCTTTGCATTTATTACGATTCTTTCTTCGCGAGTATTGTAATTGGAATAGTCTTATTACTCCAAAGAAAGCCAGTTCTTCTTTTTCAAAAAGGAATCAAAGATTCTTCTTCTTCTTATATAATTCTCATGTATGTGAATACGAATCTATTTTCGTCTTTCTACGTAACCAATCTTCTCATTTACGATCAACATCTTCTGGAGCTCTTCTTGAACGAATATATTTCTATGGAAAACTAGAACGTCTTGTAGACGTCTTTGTTAAGGATTTTCAGACCAATCTATGCTTGTTCAAGGATCCTTTCATG
+
IIIIIIIIIIIIIIIIIIIIIIIIIIIIIIIIIIIIIIIIIIIIIIIIIIIIGHIIIIIIGIIIIIIIIIIIIIIIIIIHIIIIIIIIIIIIIIIIIIIIIIHIHIIIIIIIIIIIHIHIIIIIIIIIIIIIIIIJJJJJJJJJJJJJJJJJJJJJJJJJJJJJJJJJJJJJJJJJJJJJJJJJJJJJJJJJJJJJJJJJJIH@IIIIIIIIIIIIIHIIIIIIIIIIIIIGIHIIIIIIIIIIIIIIIIIIIIIIIIIIIIIIIIIIIIHHIIIIIIIIIIHGIIIIIIIIIIIIIIIIIIIIIIIIIIIIIIIIIHIIIIIIIIIIIHIIIIIIII
@HWI-D00477:958:H2H7GBCX3:1:1102:13689:71115 1:N:0:CCTAGGTCCTAGGT
AAACTCTTCGCAATTGGGTAAAAGATGCCTCTTCTTTGCATTTATTACGATTCTTTCTTCGCGAGTATTGTAATTGGAATAGTCTTATTACTCCAAAGAAAGCCAGTTCTTCTTTTTCAAAAAGGACTCAAAGATTATTCTTCTTCTTATATAATTCTCATGTATGTGAATACGAATCTATTTTCGTCTTTCTACGTAACCAATCTTCTCATTTACGATCAACATCTTCTGGAGCTCTTCTTGAACGAATATATTTCTATGGAAAAATAGAACGTCTTGTAGACGTCTTTGTTAAGGATTTTCAGACCAATCTATGCTTGTTCAAGGATCCTTTCATG
+
IIIIIIIIIIIIIIIIIIIIIIIIIIIIIIIIIIIIIIIIIIIIIIIIIIIIHHIIIIIIIIIIIIIIIIIIIIIIIIIIIIIIIIIIIIIIIIIIIIIIIIIIIIIIIIIIIIIIIIIIIIIIIIIIIIIIIIIJJJJJJJJJJJJJJJJJJJJJJJJJJJJJJJJJJJJJJJJJJJJJJJJJJJJJJJJJJJJJJJJJJIIIIIIIGHIIIIIHIIIIIIIIIIIHIIIIIHIIIIIIIHIIHIIIIIIIIIIHIIIIIIIIIIIIIIIHIIIIIIIIHHHEIIIIIIIIIIIIIIIIIIIIIIIIIIIIIIIIIIIIIIIIIIIIIIIIIIIIII
@HWI-D00477:958:H2H7GBCX3:1:1102:17096:79860 1:N:0:CCTAGGTCCTAGGT
AAACTCTTCGCAATTGGGTAAAAGATGCCTCTTCTTTGCATTTATTACGATTCTTTCTTCGCGAGTATTGTAATTGGAATAGTCTTATTACTCCAAAGAAAGCCAGTTCCTCTTTTTCAAAAAGGAATCAAAGATTCTTCTTCTTCTTATATAATTCTCATGTATGTGAATACGAATCTATTTTCGTCTTTCTACGTAACCAATCTTCTCATTTACGATCAACATCTTCTGGAGCTCTTCTTGAACGAATATATTTCTATGGAAAACTAGAACGTCTTGTAGACGTCTTTGTTAAGGATTTTCAGACCAATCTATGCTTGTTCAAGGATCCTTTCATG
+
IIIIIIIIIIIIIIIIIIIIIIIIIIIIIIIIIIIIIIIIIIIIIIIIIIIIGHIIIIIIIIIIIIIIIIIIHIIIIIIIIIIIIIIIIIIIIIIIIIIIIIIIIIIIIIIIIIIIIIIIIIIIIIIIIIIIIGIJJJJJJJJJJJJJJJJJJJJJJJJJJJJJJJJJJJJJJJJJJJJJJJJJJJJJJJJJJJJJJJJJJIIIHIHIHIIIIIHIIIIIIIIIHIIHIIIIHIHIIIHIIIIHHIHIIIIIIIHGHIIIIHIIHIIIIHHHHIIIIIIIIIHGIIHIIIIIIIIIIIIIIHIIIIIIIIIIIIIIIIIIIIIIIIIIIIIIIIIIII
@HWI-D00477:958:H2H7GBCX3:1:1102:15634:95189 1:N:0:CCTAGGTCCTAGGT
AAACTCTTCGCAATTGGGTAAAAGATGCCTCTTCTTTGCATTTATTACGATTCTTTCTTCGCGAGTATTGTAATTGGAATAGTCTTATTACTCCAAAGAAAGCCAGTTCTTCTTTTTCAAAAAGGAATCAAAGATTCTTCTTCTTCTTATATAATTCTCATGTATGTGAATACGAATCTATTTTCGTCTTTCTACGTAACCAATCTTCTCATTTACGATCAACATCTTCTGGAGCTCTTCTTGAACGAATATATTTCTATGGAAAACTAGAACGTCTTGTAGACGTCTTTGTTAAGGATTTTCAGACCAATCTATGCTATGGTTGTTCAAGGATCCT
+
FHII?DHE1<0<CC<111<<<1D<C<CC@@FCE@1<<<1<DF<@G<<<11CG<DC@C@FG<<</C<<CG<<1<D11D<GE1<<D<1<JJJHJDAJJJJE?G33EJDJJ3FIJJJJJGJJ=?FFJJJJJB?2JEJHFFJJAJJ??GGJJJJJJJJJIJHJ3EHIFJHI3JFJJ?AAFJGJJJJJJJGHJJJG4JJJJJDJ?HIIHHD<1@F<DC<<1HHE1@HIHC1@G1FD11EF<?FGC@?D<<F1D1HHEFG1D<<CD<11<1<1HE?HG0HCCD1@G@<1@@G1@FD11111G?F1GCF<<1D1<111<<1<11D1G@1D<11C1CC<@DD<@D
@HWI-D00477:958:H2H7GBCX3:1:1102:20121:98408 1:N:0:CCTAGGTCCTAGGT
AAACTCTTCGCAATTGGGTAAAAGATGCCTCTTCTTTGCATTTATTACGATTCTTTCTTCGCGAGTATTGTAATTGGAATAGTCTTATTACTCCAAAGAAAGCCAGTTCTTCTTTTTCAAAAAGGAATCAAAGATTCTTCTTCTTCTTATATAATTCTCATGTATGTGAATACGAATCTATTTTCGTCTTTCTACGTAACCAATCTTCTCATTTACGATCAACATCTTCTGGAGCTCTTCTTGAACGAATATATTTCTATGGAAAACTAGAACGTCTTGTAGACGTCTTTGTTAAGGATTTTCAGACCAATCTATGCTTGTTCAAGGATCCTTTCATG
+
IIIIIIIHIIIIIIIIIIIIHIIIIIIIIIIIIIIIIIIIHIIIIIIIIIIIHIIIIIIIIIIIIIIIIIIIIIIIIHIIIIIIIIIIIIIIIIIIIIIHIIIIIIIIIIIIIIIIIHHIIHIIIHIIIIIIIIIJJJJJJJJJJJJJJJJJJJJJJJJJJJJJJJJJJJJJJJJJJJJJJJJJJJJJJJJJJJJJJJJJJIIIIHGHIHIIIIHIIIGIIIHHHHIIIHFIHFIIHIIIIHHHEHEIIIHHIIIIHIIHHIIIIIIIIIIHHIIIIHGIHIHEIIHIIIIIIIIIIIIIIIIIIIIIIIIIIIIIIIIIIIIIIIIIIHIIIIGHIH
@HWI-D00477:958:H2H7GBCX3:1:1103:18087:2807 1:N:0:CCTAGGTCCTAGGT
AAACTCTTCGCAATTGGGTAAAAGATGCCTCTTCTTTGCATTTATTACGATTCTTTCTTCGCGAGTATTGTAATTGGAATAGTCTTATTACTCCAAAGAAAGCCAGTTCTTCTTTTTCAAAAAGGAATCAAAGATTCTTCTTCTTCTTATATAATTCTCATGTATGTGAATACGAATCTATTTTCGTCTTTCTACGTAACCAATCTTCTCATTTACGATCAACATCTTCTGGAGCTCTTCTTGAACGAATATATTTCTATGGAAAACTAGAACGTCTTGTAGACGTCTTTGTTAAGGATTTTCAGACCAACCTATGCTTGTTCAAGGATCCTTTCATGCATTATGTT
+
IIIIIIIIIIIIIIIIIIIIIIIIIIIIIIIIIIIIIIIIIIIIIIIIIIIIIHIIIIIIIIIIIIIIIIIIIIIIIH1DGHIIIIIIIIIIIIIIHJJJJJJJJJJJJJJJJJJJJJJJJJJJJJJJJJJJJJJJJJJJJJJJJJJJJJJJJJJJJJJJJJJJJJJJJJJJJJJJJJJJJJJJJJJJJJJJJJJJJJJJJIIIIHHHHHHHIIIIIIHIIIIIHIIIIHIIIIIIIIIIIIIHFEHHHIIIIIIIIIIIHIIIIIIHHFIIIIIIIIIIIIIGIGIIIIGIIIHIIIIIIIIIIHGIIIIIIIIIIIIIIIIIIIIHHHIIIIIIIIIHIIDDDDD
@HWI-D00477:958:H2H7GBCX3:1:1103:17773:4097 1:N:0:CCTAGGTCCTAGGT
AAACTCTTCGCAATTGGGTAAAAGATGCCTCTTCTTTGCATTTATTACGATTCTTTCTTCGCGAGTATTGTAATTGGAATAGTCTTATTACTCCAAAGAAAGCCAGTTCTTCTTTTTCAAAAAGGAATCAAAGATTCTTCTTCTTCTTATATAATTCTCATGTATGTGAATACGAATCTATTTTCGTCTTTCTACGTAACCAATCTTCTCATTTACGATCAACATCTTCTGGAGCTCTTCTTGAACGAATATATTTCTATGGAAAACTAGAACGTCTTGTAGACGTCTTTGCTAATGATGTCCAAGACATCTTATGGTTGTTCAAAGATCCTTTCATG
+
IIIIIIIIIIIIIIIIIIIIIIIIIIIIIIIIIIIIIIIIIIIIIIIIHIIIHHIIIIIIIIIIIIIIIIIIIIIIIIIIIIIIIIIIIIIIIIIIIIIIIIIIIIIIIIIIIIIIIIIIIIIIIIIIIIIIIIIJJJJJJJJJJJJJJJJJJJJJJJJJJJJJJJJJJJJJJJJJJJJJJJJJJJJJJJJJJJJJJJJJJIIIIHIIIIIIIIIIIIIIIIIIHIIIIHIIIIIIIIIIIIIIIIHIIIIIIIIIIIIIIIIIIIIIIIIHIIIIIIIIIIHHIIIIIIHIIIIIIIIIIHIIIIIIIIIIIIIIIIIIIIIIIIIIIIIIIIIIII
@HWI-D00477:958:H2H7GBCX3:1:1103:5757:6722 1:N:0:CCTAGGTCCTAGGT
AAACTCTTCGCAATTGGGTAAAAGATGCCTCTTCTTTGCATTTATTACGATTCTTTCTTCGCGAGTATTGTAATTGGAATAGTCTTATTACTCCAAAGAAAGCCAGTTCTTCTTTTTCAAAAAGGACTCAAAGATTATTCTTCTTCTTATATAATTCTCATGTATGTGAATACGAATCTAT
+
JJJJJJJJJJJJJJJJJJJJJJJJJJJJJJJJJJJJJJJJJJJJJJJJJJJJJJJJJJJJJJJJJJJJJJJJJJJJJJJJJJJJJJJJJJJJJJJJJJJJJJJJJJJJJJJJJJJJJJJJJJJJJJJJJJJJJJJJJJJJJJJJJJJJJJJJJJJJJJJJJJJJJJJJJJJJJJJJJJJJJ
@HWI-D00477:958:H2H7GBCX3:1:1103:13339:8622 1:N:0:CCTAGGTCCTAGGT
AAACTCTTCGCAATTGGGTAAAAGATGCCTCTTCTTTGCATTTATTACGATTCTTTCTTCGCGAGTATTGTAATTGGAATAGTCTTATTACTCCAAAGAAAGCCAGTTCTTCTTTTTCAAAAAGGAATCAAAGATTCTTCTTCTTCTTATATAATTCTCATGTATGTGAATACGAATCTATTTTCGTCTTTCTACGTAACCAATCTTCTCATTTACGATCAACATCTTCTGGAGCTCTTCTTGAACGAATATATTTCTATGGAAAAATAGAACATCTTGTAGAAGTCTTTGCTAAGGATTTTCGGGTTATCCTATGGTTGTTCAAGGATCCTTTCATA
+
IIIIIIIIIIIIIIIIIIIIIIIIIIIIIIIIIIIIIIIIIIIIIIIIIIIIGHIIIIIIIIIIIIIIIIIIIIIIIIIIIHIIIIIIIIIIIIIIIIIIIIIIIIIIIIIIIIIHIIIIIIIIIIIIIIIIIIIJJJJJJJJJJJJJJJJJJJJJJJJJJJJJJJJJJJJJJJJJJJJJJJJJJJJJJJJJJJJJJJJJJIIIIIIIIIIIIIHIIIIIIIIIIIIGIIIIIIIIIIIIIIIIIIIIIIIIIIIIIIIIIIIIIIIIIIIIIIIHIIIIIIHGIIIIIIIIIIIIIIHIIIIIIIIIIIHIIIIIIIIIIIIIIIIIIGIIIIHHII
@HWI-D00477:958:H2H7GBCX3:1:1103:15666:16780 1:N:0:CCTAGGTCCTAGGT
AAACTCTTCGCAATTGGGTAAAAGATGCCTCTTCTTTGCATTTATTACGATTCTTTCTTCGCGAGTATTGTAATTGGAATAGTCTTATTACTCCAAAGAAAGCCAGTTCTTCTTTTTCAAAAAGGAATCAAAGATTCTTCTTCTTCTTATATAATTCTCATGTATGTGAATACGAATCTATTTTCGTCTTTCTACGTAACCAATCTTCTCATTTACGATCAACATCTTCTGGAGCTCTTCTTGAACGAATATATTTCTATGGAAAACTAGAACGTCTTGTAGACGTCTTTGTTAAGGATTTTCAGACAATCTTATGGTTGTTCAAGAATCCTTTCATG
+
IIIIIIIIIIIIIIIIIIIIIIIIIIIIIHIIIIIIIIIIIIIIIIIIIIIIHHIIIIIIIIIIIIIIIIIIIIIIIIIIIIIIIIIIIIIIIIIIIIIIIIIIIIIIIIIIIIIIIIHIIIIIIIIIIIIIIIJJJJJJJJJJJJJJJJJJJJJJJJJJJJJJJJJJJJJJJJJJJJJJJJJJJJJJJJJJJJJJJJJJJIIIIIGIIIIIIIIHIIIIIIIIIIIGIIIIIIIIIIIIIIIIIIIHIIIIIIIIIIIIIIIIIIIIIGIHIIHIIIIIHHHIIIIIIIIIIIIIIIIIIIIIIIIIIIIIIIIIIIIIIIIIIIIIIGIIIIIIIH
@HWI-D00477:958:H2H7GBCX3:1:1103:13099:21945 1:N:0:CCTAGGTCCTAGGT
AAACTCTTCGCAATTGGGTAAAAGATGCCTCTTCTTTGCATTTATTACGATTCTTTCTTCGCGAGTATTGTAATTGGAATAGTCTTATTACTCCAAAGAAAGCCAGTTCTTCTTTTTCAAAAAGGAATCAAAGATTCTTCTTCTTCTTATATAATTCTCATGTATGTGAATACGAATCTATTTTCGTCTTTCTACGTAACCAATCTTCTCATTTACGATCAACATCTTCTGGAGCTCTTCTTGAACGAATATATTTCTATGGAAAACTAGAACGTCTTGTAGACGTCTTTGTTAAGGATTTTCAGGACATCCTATGGTTGTTCAAGG
+
IIIIIIIIIIHIIIIIIIIIIIIIIIIIIIIIIIIIIIIIIIIIIIIIHIIIGHIIIIIIIIIIIIIIIIIIIIIIIJJJJJJJJJJJJJJJJJJJJJJJJJJJJJJJJJJJJJJJJJJJJJJJJJJJJJJJJJJJJJJJJJJJJJJJJJJJJJJJJJJJJJJJJJJJJJJJJJJJJJJJJJJJJJJJJJJJJJJJJJJJJIIIIIIIIIIIIIIIIIIIIHHIHFIIIIIHIIIIIIIIIIIIHGIIIIIIIIIIIIIIIIIIIIIIIIIHIIIIIIIIIIIIIIIIIIIIIIIIIIIIIIIIIIIIHIIIIIIIIIIIIIDDDDD
@HWI-D00477:958:H2H7GBCX3:1:1103:6481:22455 1:N:0:CCTAGGTCCTAGGT
AAACTCTTCGCAATTGGGTAAAAGATGCCTCTTCTTTGCATTTATTACGATTCTTTCTTCGCGAGTATTGTAATTGGAATAGTCTTATTACTCCAAAGAAAGCCAGTTCTTCTTTTTCAAAAAGGAATCAAAGATTCTTCTTCTTCTTATATAATTCTCATGTATGTGAATACGAATCAATTTTCGTCTTTCTACGTAACCAATCTTCTCATTTACGATCAACATCTTCTGGAGCTCTTCTTGAACGAATATATTTCTATGGAAAACTAGAACGTCTTGTAGACGTCTTTGTTAAGGATTTTCAGACCAATCTATGCTTGTTCAAGGATCCTTTCATG
+
IIIIIIIIIIIIIIIIIIIIIIIIIIIIGIIIIIIHIIIIIIIIIIIIIIIIGHHIIIIIIHDHIIHIIHIIIIIIHHIHIHIIIIIIIIIIIIIIHEHIIIIIIIIHIIIIIIIIIIIHHHIHHIIIIIIIHHIJJJJJJJJJJJJJJJJJJJJJJJJJJJJJJJJJJJJJJJJJJJJJJJJJJJJJJJJJJJJJJJJJJIIIIIIIIIIIIIIIIIIIIIIIIIIIIHIIIIIIIIHIIIIIHIIIIIIIIIIIIIIIIIIIIHIIIIIHIIIIIIHIIHHGIHHGIIIIIHGHIIIIIIIIIIIIIIHHIIIIHIIIIIIIIIIIIIIHIIIIII
@HWI-D00477:958:H2H7GBCX3:1:1103:12187:36194 1:N:0:CCTAGGTCCTAGGT
AAACTCTTCGCAATTGGGTAAAAGATGCCTCTTCTTTGCATTTATTACGATTCTTTCTTCGCGAGTATTGTAATTGGAATAGTCTTATTACTCCAAAGAAAGCCAGTTCTTCTTTTTCAAAAAGGAATCAAAGATTCTTCTTCTTCTTATATAATTCTCATGTATGTGAATACGAATCTATTTTCGTCTTTCTACGTAACCAATCTTCTCATTTACGATCAACATCTTCTGGAGCTCTTCTTGAACGAATATATTTCTATGGAAAACTAGAACGTCTTGTAGACGTCTTTGTTAAGGATTTTCAGACCAATCTATGCTTGTTCAAGGATCCTTTCATG
+
IIIIIIIIIIIIIIIIIIIIIIIIIIIIIIIIIIIIIIIIHIIIIIIIIIIIIHIIIIIIIIIIIIIHIHIIIIIIIIIIHHIIIIIIIIIIIIIIIIIIIIIIIIIIIIIHIIIIIIIHIIHHIIIIIJJJJJJJJJJJJJJJJJJJJJJJJJJJJJJJJJJJJJJJJJJJJJJJJJJJJJJJJJJJJJJJJJJJJJJJJIIIIIIIIIIIIIIIIIIIIIIIIIIIGIIIIIIIIIIIIIIIIIIIIIIIIIIIIIIIIIIIIIIIIIIIIIIIHFIIIHIIIIIIIIIIIIHIIIIIIIIIIIIIIIIIIIIIIIIIIIIIIIIIIIIIIIIIII
@HWI-D00477:958:H2H7GBCX3:1:1103:1791:38486 1:N:0:CCTAGGTCCTAGGT
AAACTCTTCGCAATTGGGTAAAAGATGCCTCTTCTTTGCATTTATTACGATTCTTTCTTCGCGAGTATTGTAATTGGAATAGTCTTATTACTCCAAAGAAAGCCAGTTCTTCTTTTTCAAAAAGGAATCAAAGATTCTTCTTCTTCTTATATAATTCTCATGTATGTGAATACGAATCTATTTTCGTCTTTCTACGTAACCAATCTTCTCATTTACGATCAACATCTTCTGGAGCTCTTCTTGAACGAATATATTTCTATGGAAAACTAGAACGTCTTGTAGACGTCTTTGTTAAGGATTTTCAGACCAATCTATGCTTGTTCAAGGATCCTTTCATG
+
IIHIHHIIIIIGIIIIIIIIHIIIHHIIHIIFHHEHIHEGEHIIIIHEHHIIEGHHGHFHHIIHIIIIIIIIHHIIIGHHHHHHIHHHIIFHIFEHIIGIEHHFIIIIIIIHIHIIIHEEHHIHCGHIFHIHIIIJJJJJJJJJJJJJJJJJJIJJJJJJJJJJJJJJJJJJJJJJJJJJJJJJJJJJJJJJJJJJJJJJJHHIIIIHHHG@HGEIIIIHHIHHHIIIIIIHHHHHHHIIHIIHEGIGIIHHIIIIHHHIHIIHIIHHHHHHIIIGIIIIHECEIIIIIHHIHIIIHIHIIIIIIIIHHHHEHEHIHHIIIIIIIIIHIHHHHHHHHH
@HWI-D00477:958:H2H7GBCX3:1:1103:20028:40470 1:N:0:CCTAGGTCCTAGGT
AAACTCTTCGCAATTGGGTAAAAGATGCCTCTTCTTTGCATTTATTACGATTCTTTCTTCGCGAGTATTGTAATTGGAATAGTCTTATTACTCCAAAGAAAGCCAGTTCTTCTTTTTCAAAAAGGAATCAAAGATTCTTCTTCTTCTTATATAATTCTCATGTATGTGAATACGAATCCATTTTACTTTTTCTTCGTAATCAATCTTCTCATTTACGATTAACCTCTTCTGGTATCTTTTTTGAGCGAATCCATTTCTATGAAAAAAAAAAAT
+
HHIIGEHHIEHH/D@CHCHHIHHHCJAJJJJJGJJJJJJJJJJFJJFGJJJJJJJJGJJJGJJJJJJJJJJJJJIFDDEJHJJDJJFJJJJJBJJJJJJJJEJIJJJJJJJJJJJJJJJJJJJJJJJJJJJJJJJJFJJBJJJJJHJJJJJJJJJJJJJJJJJJHJJJJCEJJJJGJJJJJJJJJJJJJJJJJJJJJJJJJHECCCHEC@<FHECGFHHEGDH?HFD1CC1FG@E0HCHCHH?CE11HHF<<?GHCHC?FDHIIIIIICDDBD
@HWI-D00477:958:H2H7GBCX3:1:1103:15750:42259 1:N:0:CCTAGGTCCTAGGT
AAACTCTTCGCAATTGGGTAAAAGATGCCTCTTCTTTGCATTTATTACGATTCTTTCTTCGCGAGTATTGTAATTGGAATAGTCTTATTACTCCAAAGAAAGCCAGTTCTTCTTTTTCAAAAAGGAATCAAAGATTCTTCTTCTTCTTATATAATTCTCATGTATGTGAATACGAATCTATTTTCGTCTTTCTACGTAACCAATCTTCTCATTTACGATCAACATCTTCTGGAGCTCTTCTTGAACGAATATATTTCTATGAAAAGATAAAATATCCGGTAGAAAATGATTTTACGGTCGCCATCTTATGGTTCTTCAAGGATCCTTTTATG
+
IIIIIIIIIIIIIIIIIIIIIIIIIIIIIIIIIIIIIIIIIIIIIIIIIIIIFHIIIIIIIIIIIIIIIIIIIIIIIIIIIIIIIIIIIIIIIIIIIIIIHJJJJJJJJJJJJJJJJJJJJJJJJJJJJJJJJJJJJJJJJJJJJJJJJJJJJJJJJJJJJJJJJJJJJJJJJJJJJJJJJJJJJJJJJJJJJJJJJJJJJIIIIIIHIIIIIIIIIIIIIIHIHIIIIIIIIIIIIIIHIIIIIIIHFHIIIIIIIIIIIIIIIIIIIIIIIIIIIIIIIIIIHIIIIIIIIIIIIIHIIIIIIIIIIIIIIIIIIIIHHHIIIIIIIIIH
@HWI-D00477:958:H2H7GBCX3:1:1103:21234:45112 1:N:0:CCTAGGTCCTAGGT
AAACTCTTCGCAATTGGGTAAAAGATGCCTCTTCTTTGCATTTATTACGATTCTTTCTTCGCGAGTATTGTAATTGGAATAGTCTTATTACTCCAAAGAAAGCCAGTTCTTCTTTTTCAAAAAGGAATCAAAGATTCTTCTTCTTCTTATATAATTCTCATGTATGTGAATACGAATCTATTTTCGTCTTTCTACGTAACCAATCTTCTCATTAACGATCAACATCTTCTGGAGCTCTTCTTGAACGAATATATTTCTATGGAAAACTAGAACGTCTTGTAGACGTCTTTGTTAAGGATTTTCAGACCAATCTATGCTTGTTCAAGGATCCTTTCATG
+
F@HEHGHEHIHHDHHIHEHEHHHIHIIIFHCHHFFHHHHHIEHC@FHIHHIHGEHIHHHGHEH?HCGEHHHHHHIIIEHHFIHGHHHHEFHHIGHHIIGEFCEGHHGHEHCCEGHHHEHFHEHHHGGC@@FEHHGC/C?CFHEEEFHHHEHEHCGC89..BHHEHFHDJJJJA:JFH9291GJ?A1A92EJJEJCA?9JJGHEGHFCC?F<<<<<<@<1D1HF<<@CGF1111EHGFD<HC<11<@CFCFC1<1HGIHG@D1CCHHCC@@1<<1@<?EDHHHHCFGCEEHFH?HF<1EGCHGHGEFC<1<1CCFFHC11?EHIHHHEFGHEF@<<1F1
@HWI-D00477:958:H2H7GBCX3:1:1103:18886:49970 1:N:0:CCTAGGTCCTAGGT
AAACTCTTCGCAATTGGGTAAAAGATGCCTCTTCTTTGCATTTATTACGATTCTTTCTTCGCGAGTATTGTAATTGGAATAGTCTTATTACTCCAAAGAAAGCCAGTTCTTCTTTTTCAAAAAGGAATCAAAGATTCTTCTTCTTCTTATATAATTCTCATGTATGTGAATACGAATCTATTTTCGTCTTTCTACGTAACCAATCTTCTCATTTACGATCAACATCTTCTGGAGCTCTTCTTGAACGAATATATTTCTATGGAAAACTAGAACGTCTTGTAGACGTCTTTGTTAAGGATTTTCAGACCAATCTATGCTTGTTCAAGGATCCTTTCATG
+
IIIGGIIIHHHEDHHHHIHHHIHHIIIIGIHIHHIIIGICEHHHHHIHHFHHDGHHHHC<FH<H<HEFHHIFHHIHFCHHHFHHHHHHIHHIEEE@GHGEGHHECHH@HHHIIGIEGCDG@GGEGHHHHJJJJJJJJJJJJJJJJJJJJJJJJJJJJJJJJJJJJJJJJJJJJHBJJJJJJJJJCJJCJJJJJJJJJJJHHIIIIIHIHHHCHGD<<1FC1FIIIHHGHFEC<CIIIHEHHG@FFCIHHH?HIHHHHHH@HFEEFGF1<D1IGIIHECHHHCEG?EHHHE@HIHGFECFHHC@E?EEHE@@HHHEHEEIIHHEF?GHGIIIHFGHHII
@HWI-D00477:958:H2H7GBCX3:1:1103:8492:65501 1:N:0:CCTAGGTCCTAGGT
AAACTCTTCGCAATTGGGTAAAAGATGCCTCTTCTTTGCATTTATTACGATTCTTTCTTCGCGAGTATTGTAATTGGAATAGTCTTATTACTCCAAAGAAAGCCAGTTCTTCTTTTTCAAAAAGGAATCAAAGATTCTTCTTCTTCTTATATAATTCTCATGTATGTGAATACGAATCTATTTTCGTCTTTCTACGTAACCAATCTTCTCATTTACGATCAACATCTTCTGGAGCTCTTCTTGAACGAATATATTTCTATGGAAAACTAGAACGTCTTGTAGACGTCTTTGTTAAGGATTTTCAGGCCAATCTATGGTTGTTCAAGG
+
IIIIIIIIIIIIIIIIIIIIIIIIIIIIIIIIIIIIIIIIIIIIIIIIIIIIHHIIIIIIIIIIIIIHIHIHHHIIIJJJJJJJJJJJJJJJJJJJJJJJJJJJJJJJJJJJJJJJJJJJJJJJJJJJJJJJJJJJJJJJJJJJJJJJJJJJJJJJJJJJJJJJJJJJJJJJJJJJJJJJJJJJJJJJJJJJJJJJJJJJJIIIIIIIIIIIIIHIIIIIIIIHHFIIHIIIIIIIIIIIIIIIHIIIIIIIIIIIIIIIIIIIIIIIIIIIIIIIIIIIIIIIIIIIIIIIIIIIIIIIIIIIIIIIIIIIIIIIIIHIIIDDDDD
@HWI-D00477:958:H2H7GBCX3:1:1103:19257:77228 1:N:0:CCTAGGTCCTAGGT
AAACTCTTCGCAATTGGGTAAAAGATGCCTCTTCTTTGCATTTATTACGATTCTTTCTTCGCGAGTATTGTAATTGGAATAGTCTTATTACTCCAAAGAAAGCCAGTTCTTCTTTTTCAAAAAGGAATCAAAGATTCTTCTTCTTCTTATATAATTCTCATGTATGTGAATACGAATCTATTTTCGTCTTTCTACGTAACCAATCTTCTCATTTACGATCAACATCTTCTGGAGCTCTTCTTGAACGAATATATTTCTATGGAAAACTAGAACGTCTTGTAGACGTCTTTGTTAAGGATTTTCAGACCAATCTATGCTTGTTCAAGGATCCTTTCATG
+
HIIGHGIIIIHIDIIIIIIIIIIIIHIGGECHHHFCFHHEH?HIIIIHHIIIGHIHIIIIIIIDHHIIIIHHIIIII?HHIIHIIHIIIIIIIHHIIIIHGIHIIIIIFHIIIIIIHIIHHIIIFEHHHH/GHHHJJJJJJJJJJJJJJJJJJJJJJJJJJJJJJJJJJJJJJJJJJJJJJJJJJJJJJJJJJJJJJJJJJIIIHHHIHHHIHEEHHCHHHHHHG@EEEHEHEEEHEIIHEIHC@HFHGCFHFCFGHGIIIIIIHHHHG@@HIHHCHIIHHHG@IIIIIHIIIHGHIIIIIIIHE@IIIHHHEHGIHHIHIIIIIIHE@FGHHHD1HI
@HWI-D00477:958:H2H7GBCX3:1:1103:14618:76348 1:N:0:CCTAGGTCCTAGGT
AAACTCTTCGCAATTGGGTAAAAGATGCCTCTTCTTTGCATTTATTACGATTCTTTCTTCGCGAGTATTGTAATTGGAATAGTCTTATTACTCCAAAGAAAGCCAGTTCTTCTTTTTCAAAAAGGAATCAAAGATTCTTCTTCTTCTTATATAATTCTCATGTATGTGAATACGAATCTATTTTCGTCTTTCTACGTAACCAATCTTCTCATTTACGATCAACATCTTCTGGAGCTCTTCTTGAACGAATATATTTCTATGGAAAACTAGAACGTCTTGTAGACGTCTTTGTTAAGGATTTTCAGACCAATCTATGCTTGTTCAAGGATCCTTTCATG
+
IIIIIIIIIIIIIIIIIIIIIIIIIIIIIIIIIIIIIIIIIIIIIIIIIIIIHIIIIIIIIIIIIIIIIIIIIIIIIGIHIHIIIIIIIIIIIIIIIIHIIIHIIIIIIIIIIIIIIIGIIIHHIIIIIIIIIHIJJJJJJJJJJJJJJJJJJJJJJJJJJJJJJJJJJJJJJJJJJJJJJJJJJJJJJJJJJJJJJJJJJIIIIIIIHIIHHHHIIIIIIIIIGIIIIIIIIIIIIIIIHIIIIIIIIIIIIIIHIIIIIIIIIIIIIIIIIIIIIIIHIIHEIIIIIIIIIIHIIIIIIIIIIIIIIIGIIIIIIIIIIIIIIIIIIIIIIIIIII
@HWI-D00477:958:H2H7GBCX3:1:1103:1652:86157 1:N:0:CCTAGGTCCTAGGT
AAACTCTTCGCAATTGGGTAAAAGATGCCTCTTCTTTGCATTTATTACGATTCTTTCTTCGCGAGTATTGTAATTGGAATAGTCTTATTACTCCAAAGAAAGCCAGTTCTTCTTTTTCAAAAAGGAATCAAAGATTCTTCTTCTTCTTATATAATTCTCATGTATGTGAATACGAATCTATTTTCGTCTTTCTACGTAACCATTCTTCTCATTTACGATCAACATCTTCTGGAGCTCTTCTGGAACGAATATATTTCTATGTAAAACTAGAACGTCTTGTAGTCGTCT
+
GCCCHEFEHHD@CCG@H@GEH@FF1DHE1<F1G1C<CCEJJJJJJJJJDCJJJJJJJIBJJJJJJJJJJ?JJJJJGJJJJJIJIEJJJJJJJFJJJJ?JJJJFJJJJJIIJFFJJJJ3JJCJJJEIF@I@J4JJJJ?IJJJJBJJJJJJJJGGJ$AJGEFJJJJJ8JJJCJJ4BJJHFEGJJJJ3BHHHJHJIJJEJIC4GE1<D<11<11C1<GCF1D11@<1@@D11<1F<<1?HHF<<111<IHD1CD11<1<111<D1<<<<1<11<1C<1HG<</0//0<000
@HWI-D00477:958:H2H7GBCX3:1:1103:12389:89049 1:N:0:CCTAGGTCCTAGGT
AAACTCTTCGCAATTGGGTAAAAGATGCCTCTTCTTTGCATTTATTACGATTCTTTCTTCGCGAGTATTGTAATTGGAATAGTCTTATTACTCCAAAGAAAGCCAGTTCTTCTTTTTCAAAAAGGAATCAAAGATTCTTCTTCTTCTTATATAATTCTCATGTATGTGAATACGAATCTATTTTCGTCTTTCTACGTAACCAATCTTCTCATTTACGATCAACATCTTCTGGAGCTCTTCTTGAACGAATATATTTCTATGGAAAACTAGAACGTCTTGTAGACGTCTTTGTTAAGGATTTTCAGACCAATCTATGCTTGTTCAAGGATCCTATCATG
+
IIIIIIIIIIIIIIIIIIIIIIIIIIIIIIIIIIIIIIIIIIIIIIIIIIIIIIIIIIIIIIIIIIIIIIIIIIIIIHIIIIIIIIIIIIIIIIIIIIIHIIIIIIIIIIIIIIIIIIIHHIIIIIIIIIIIIIIJJJJJJJJJJJJJJJJJJJJJJJJJJJJJJJJJJJJJJJJJJJJJJJJJJJJJJJJJJJJJJJJJJIIIHHIIIHIIHIHHHIGIIIIIIIHIHHFIHIIIHIIIHHHGDHIHIIIIIIHGIIIIIIIIIIHHGHHIIHIIHIGIHIHGIIHIIIHIIIIIGIIIIIIIHIHHHIGFHHHFIGIGIIIIIHHIHIIIHHHHEH
@HWI-D00477:958:H2H7GBCX3:1:1103:8886:92336 1:N:0:CCTAGGTCCTAGGT
AAACTCTTCGCAATTGGGTAAAAGATGCCTCTTCTTTGCATTTATTACGATTCTTTCTTCGCGAGTATTGTAATTGGAATAGTCTTATTACTCCAAAGAAAGCCAGTTCTTCTTTTTCAAAAAGGAATCAAAGATTCTTCTTCTTCTTATATAATTCTCATGTATGTGAATACGAATCTATTTTCATCTTTCTACGTAACCAATCTTCTCATTTACGATCAACATCTTCTGGAGCCTTTCTTGAACGAATATATTTCTATGGAAAAATCGAACATC
+
HIHIHIIIIIIIIHIHHIIIIIIIHHJJJJJJJJJJJJJJJJJJJJJJJJJJJJJJJJJJJJJJJJJJJJJJJJJJJJJJJJJJJJJJJJJJJJJJJJJJJJJJJJJJJJJJJJJJJJJJJJJJJJJJJJJJJJJJJJJJJJJJJJJJJJJJJJJJJJJJJJJJJJJJJJJJJJJJJJJJJJJJJFJJJJJJJJJJJJJIIHHIIIHGHHIIIIIGIIIIIIIIIIIIHHIHIIIHIIIIIHEIIIIIIIIIIIHG<<GCHHIIIIIIIIIDCDDA
@HWI-D00477:958:H2H7GBCX3:1:1103:15149:92731 1:N:0:CCTAGGTCCTAGGT
AAACTCTTCGCAATTGGGTAAAAGATGCCTCTTCTTTGCATTTATTACGATTCTTTCTTCGCGAGTATTGTAATTGGAATAGTCTTATTACTCCAAAGAAAGCCAGTTCTTCTTTTTCAAAAAGGAATCAAAGATTCTTCTTCTTCTTATATAATTCTCATGTATGTGAATACGAATCTATTTTCGTCTTTCTACGTAACCAATCTTCTCATTTACGATCAACATCTTCTGGAGCTCTTCTTGAACGAATATATTTCTATGGAAAACTAGAACGTCTTGTAGACGTCTTTGTTAAGGATTTTCAGACCAATCTATGCTTGTTCAAGGATCCTTTCATGCATTATGT
+
IIIIIIIIIIIIIIIIIIIIIIIIIIIIIIIIIIIIIIIIIIIIIIIIIIIIHHIIIIIIIIIIIIIIIIIIIIIIIIIIIIIIIIIIIIIIIIIIJJJJJJJJJJJJJJJJJJJJJJJJJJJJJJJJJJJJJJJJJJJJJJJJJJJJJJJJJJJJJJJJJJJJJJJJJJJJJJJJJJJJJJJJJJJJJJJJJJJJJJJJJIIIIIIIIIIIIIIIIIIIIIIIIIIIIIIIIIIIIIIIIIIHHHIIIIIIIIIHIIIIIIIIIIIIIIIIIIIIIIIIIIIIIIIIIIIIIIIIIIIIIIIIIIIIIIIIIIIIIIIIIHEIIIIIIIIIIIIIIIIIIDDDDD
@HWI-D00477:958:H2H7GBCX3:1:1103:11310:94427 1:N:0:CCTAGGTCCTAGGT
AAACTCTTCGCAATTGGGTAAAAGATGCCTCTTCTTTGCATTTATTACGATTCTTTCTTCGCGAGTATTGTAATTGGAATAGTCTTATTACTCCAAAGAAAGCCAGTTCTTCTTTTTCAAAAAGGAATCAAAGATTCTTCTTCTTCTTATATAATTCTCATGTATGTGAATACGAATCTATTTTCGTCTTTCTACGTAACCAATCTTCTCATTTACGATCAACATCTTCTGGAGCTCTTCTTGAACGAATATATTTCTATGGAAAACTAGAACGTCTTGTAGACGTCTTTGTTAAGGATTTTCAGACCAATCTATGCTTGTTCAAGGATCCTTTCATG
+
IIIIIIIIIFHHGHIHHHHIIIEHIIIEHIIIICCHHHI?GHH@GHHHHFHHHIIIIIHEFIH?HIIHHHIIHHICFHHHCHHIIIEEHHIIGHGHHE?FCE@HCGHG?HHIHHHIHE@E?HHHHCHHHHFHHFFJJJJJJJJHJJJJJJHJJJJJJJJJJJJJJJJHJJJJJJJJJJJJJJJJIJJJJJJJJJJJJJJJJIHGGHEHHH@FC<11C@HECGEC1GCIHG1HG?HHHG@E@D1GFHHCFHIIHIHIHEHGHEHEHGHG@<D1@?CFHIIHHEG=HG?HEC@EC<C11D11G?HCFGGHHF<HHF1C1HHHEHE<?FEHG<EHCCCFHH
@HWI-D00477:958:H2H7GBCX3:1:1103:11686:97280 1:N:0:CCTAGGTCCTAGGT
AAACTCTTCGCTACTGGGTAAAAGATGCTTCTTCTTTGCATTTATTACGAATCTTTCTCCACGGGTATCATAATTGGAATAGTCTTATTACTCCAAAGAAAGCCAGTTATTCTTTTTCAAAAAGAAATCAAAGATTATTCTTTTTCCTATATAATTTTCATGTATGTGAATACGAATCCATCTTCGTCTTTCTCCGTAACCATTCTTCTCATTTACGATCAACATCTTCTGGAACCTTTCTTGAACGAATATATTTCTATGGAAAAATCGAACATCTTGTCGAAGTCTTTGCTAAGGCTTTTCAGGCCAATCTATGGTTGTTCAAGGATCTTTTCATG
+
HEHHII@EHHHIIHHCEHIHIIHEHHEHCHHIIHHIIHHHHHIGHIIIHIIIHHIIIIIHIHHIHIIHHIIIHHHHHHIHCEEHHIIIFHHHHHEHHGIIEEHHHIIHHIIHIIIIHGHEHGHIIHHHIIIHHHIJJJJJJJJJJJJJJJJJJJJJJJJJJJJJJJJJJJJJJJJJJJJJJJJJJJJJJJJJJJJJJJJJJIHHIHEIIHHHE?HIIIHHEHH?IIHEHHCHHEHFHHH@E@CFEIHEHHEIHHGIHHHHHIIHIIHHHGCCC?HHHEIHHGCDGF@EHGG?HHHHHEHHHHHHHIHHEHHCGEIIIHHIIHEIHHHH@CIIHIFIHF
@HWI-D00477:958:H2H7GBCX3:1:1103:10294:97686 1:N:0:CCTAGGTCCTAGGT
AAACTCTTCGCAATTGGGTAAAAGATGCCTCTTCTTTGCATTTATTACGATTCTTTCTTCGCGAGTATTGTAATTGGAATAGTCTTATTACTCCAAAGAAAGCCAGTTCTTCTTTTTCAAAAAGGAATCAAAGATTCTTCTTCTTCTTATATAATTCTCATGTATGTGAATACGAATCTATTTTCGTCTTTCTACGTAACCAATCTTCTCATTTACGATCAACATCTTCTGGAGCTCTTCTTGAACGAATACATTTCTATGAAAAAAAAAAATATCCTGTAGAAGAAGTCTTCGTTAATGAGTTTCCGGCCGCCATCTTATGGTTCTTCAAGGATCCTTTTATG
+
IIIIIIIIIIIIIIIIIIIIIIIIIIIIIIIIIIIIIIIIIIIIIIIIIIIIHIIIIIIIIHIGIIIIIIIIIIIIHIIIIHIIIIIIIIIIIIIIIIIHIIIIIIIIIIIIIIIIIIIHHIHIIIIIHIIIIGHHHIIIIJJJJJJJJJJJJJJJJJJJJJJJJJJJJJJJJJJJJJJJJJJJJJJJJJJJJJJJJJJJJIIIIIHGHFIIHGFEHIIIIHHHCGIIHIIHHIHGIIIIIIHIIIIHHF@HHHGIGIIIHIIIIIIIIIIIIIIGIIHIIIHIIIIIHEIIHHIIIIIIIIIIIIIIIIIIIHIIIIIIIIIIIIIIIIIIIHIIIIIIIIII
@HWI-D00477:958:H2H7GBCX3:1:1103:14318:97574 1:N:0:CCTAGGTCCTAGGT
AAACTCTTCGCAATTGGGTAAAAGATGCCTCTTCTTTGCATTTATTACGATTCTTTCTTCGCGAGTATTGTAATTGGAATAGTCTTATTACTCCAAAGAAAGCCAGTTCTTCTTTTTCAAAAAGGAATCAAAGATTCTTCTTCTTCTTATATAATTCTCATGTATGTGAATACGAATCTATTTTCGTCTTTCTACGTAACCAATCTTCTCATTTACGATCAACATCTTCTGGAGCTCTTCTTGAACGAATATATTTCTATGGAAAACTAGAACGTCTTGTAGACGTCTTTGTTAAGGATTTTCAGACCAATCTATGCTTGTTCAAGGATCCTTTCATG
+
IIIIIIIIIIIIIIIIIIIIIIIIIIIIIIIIIIIIIIIIIIIIIIIIIIIIHHIIIIIIIIIIIIIIIHIIIIIIIIIIIIIIIIHIIIIIIIIIIIIIIIIIIIIIIIIIIIIIIHIHHIIIGIIIIIIIIIIJJJJJJJJJJJJJJJJJJJJJJJJJJJJJJJJJJJJJJJJJJJJJJJJJJJJJJJJJJJJJJJJJJHIHIIFHIHHGIIHIIIIIIIIIIIIIIIIIIIIIIIIIIIIIHHHIIIIIIIIIIIIIHIIIIIIIIIIHIIIIIIIIIIHEIIIIIIIIIIIIIIIIIGIIIIHIIIGIIIIIIIIIIIIIHIIIIHIIIIIIII
@HWI-D00477:958:H2H7GBCX3:1:1104:21037:2428 1:N:0:CCTAGGTCCTAGGT
AAACTCTTCGCAATTGGGTAAAAGATGCCTCTTCTTTGCATTTATTACGATTCTTTCTTCGCGAGTATTGTAATTGGAATAGTCTTATTACTCCAAAGAAAGCCAGTTCTTCTTTTTCAAAAAGGAATCAAAGATTCTTCTTCTTCTTATATAATTCTCATGTATGTGAATACGAATCTATTTTCGTCTTTCTACGTAACCAATCTTCTCATTTACGATCAACATCTTCTGGAGCTCTTCTTGAACGAATATATTTCTATGGAAAAATAAAATATCCTGTCGAAGAAGTCTTTGCTAACGATTTTCCGGCCACCTCATGGTTCTTCAAGGATCCTTTTATA
+
IIIIHIIIIIIIIGIIHIIIIIIIIIIIIIIIIIIIIIIIHHIGIIIIIIIIHHIIHHIIIIIIIIHHHIIHIGHHIHHHCHHGHHHIIIIHIGIIIIIIIIIHIIIIIIIIIGHIIIIIIIIIIII/FEGHHGGHHIJJJJJJJJJJJJJJJJJJJJJJJJJJJJJJJJJJJBJJJJJJJJJJJJJJJJJJJJJJJJJJJHCGHHIHGC?GGHHHCHGHHHGCHIIIHH?HGHIHHFHFHHIGIIIHIIIIHEGIIHHIIHGGIIIHIHIIHHCGHIGIIGIHGD<?EHHCE?HGEEE?HGC<HEDFEHGDHHCHCCEEHHHHHFHECCF@IHGHIGIII
@HWI-D00477:958:H2H7GBCX3:1:1104:10000:3300 1:N:0:CCTAGGTCCTAGGT
AAACTCTTCGCAATTGGGTAAAAGATGCCTCTTCTTTGCATTTATTACGATTCTTTCTTCGCGAGTATTGTAATTGGAATAGTCTTATTACTCCAAAGAAAGCCAGTTCTTCTTTTTCAAAAAGGAATCAAAGATTCTTCTTCTTCTTATATAATCCTCATGTATGTGAATACGAATCTATTTTCGTCTTTCTACGTAACCAATCTTCTCATTTACGATCAACATCTTCTGGAGCTCTTCTTGAACGAATATATTTCTATGGAAAACTAGAACGTCTTGTAGACGTCTTTGTTAAGGATTTTCAGACCAATCTATGCTTGTTCAAGGATCCTTTCATG
+
IIIIIIHHHHIHHIHHHHIHIIIIIIIIIHIHGIIIIIIIGHIIIIIIIIIIHHIHIIIHIIHIIIIIIIIIIIIIIIIIHGHHHHIIIHIIIIIHIHHIIIGHEHHHHHHIIIIIHIHHHIIFHIIIIIGHIFHJJJJJJJJJJJJJJJJJJJJJJJJJJJJJJJJJJJJJJJJJJJJJJJJJJJJJJJJJJJJJJJJJJIHFIIIHGIHIIIHHIIFIHHHEHIIIFIIHIIHHIIIIHIHEIIHHHIIIIIIHIIHHHIIIHHIHHIHIIIHFIIIIHIHGHEIIHIHGIIHIIIHIIHHIHEHHHEEHHHFIIIHIIIHHHIHHIIIIIIIIHF
@HWI-D00477:958:H2H7GBCX3:1:1104:3711:8680 1:N:0:CCTAGGTCCTAGGT
AAACTCTTCGCAATTGGGTAAAAGATGCCTCTTCTTTGCATTTATTACGATTCTTTCTTCGCGAGTATTGTAATTGGAATAGTCTTATTACTCCAAAGAAAGCCAGTTCTTCTTTTTCAAAAAGGAATCAAAGATTCTTCTTCTTCTTATATAATTCTCATGTATGTGAATACGAATCTATTTTCGTCTTTCTACGTAACCAATCTTCTCATTTACGATCAACATCTTCTGGAGCTCTTCTTGAACGAATATATTTCTATGGAAAACTAGAACGTCTTGTAGACGTCTTTGTTAAGGATTTTCAGACCAATCTATGCTTGTTCAAGGATCCTTTCATG
+
GIIEHHIHHIIIHIHHHHIHHIEHHHHEHCCEHHIHIIIIHIHIHIIIIIIHHHHHHHIIIHICEIIIIIHEGHHHIIHIIIHIIIHHHHHH@HFHIIIIIHIHHHHIHHIIHHIIIEHEHHCEEHGHHHIHHIIJJJJJJJJJJJJJJJJJJJJJJJJJJJJJJJJJJJJJJJJJJJJJJJJJJJJJJJJJJJJJJJJJJIHIIHFIIIIIHIHIIIHIHIIIIIIIHIHGHIIIIIIIIIHHHIIIHIIIIHIIHHHIHIIHIIIHEHHHIIHHIIIHHHHEHHHHHHGIIHHHHHIIIIGIHFHGIIHHHEIIIIIGIIIHHHHHHEHIIHHHII
@HWI-D00477:958:H2H7GBCX3:1:1104:17087:11575 1:N:0:CCTAGGTCCTAGGT
AAACTCTTCGCAATTGGGTAAAAGATGCCTCTTCTTTGCATTTATTACGATTCTTTCTTCGCGAGTATTGTAATTGGAATAGTCTTATTACTCCAAAGAAAGCCAGTTCTTCTTTTTCAAAAAGGAATCAAAGATTCTTCTTCTTCTTATATAATTCTCATGTATGTGAATACGAATCTATTTTCGTCTTTCTACGTAACCAATCTTCTCATTTACGATCAACATCTTCTGGAGCTCTTCTTGAACGAATATATTTCTATGGAAAACTAGAACGTCTTGTAGACGTCTTTGTTAAGGATTTTCAGACCAATCTATGCTTGTTCAAGGATCCTTTCATG
+
IIIIIIIIIIIIIIIIIIIIIIIIIIIIIIIIIIIIIIIIIIIIIIIIIIIIHHIIIIIIIIIIIIIIIIIIIIIIIIIIIIIIIIIIIIIIIIIIIIIIIHIIIIIIIIIIIIIIIIIIIIIIHIIIIIIIIIJJJJJJJJJJJJJJJJJJJJJJJJJJJJJJJJJJJJJJJJJJJJJJJJJJJJJJJJJJJJJJJJJJJIIIIIGIIIIIIIIHIIIIIIIIIIIHIIIIIIIIIIIIIHIIIIIIIIIIIIIIIIIIIIIIIIIIIIIHIIIIIIIIIHHIIIIIIIIIIIIIIIIIIIIIIIIIIIIIIIIIIIIIIIIIIIIIIIIIIIIIII
@HWI-D00477:958:H2H7GBCX3:1:1104:2374:13186 1:N:0:CCTAGGTCCTAGGT
AAACTCTTCGCAATTGTGTAAAAGATGCCTCTTCTTTGCATTTATTACGATTCTTTCTTCGCGAGTATTGTAATTGGAATAGTCTTATTACTCCAAAGAAAGCCAGTTCTTCTTTTTCAAAAAGGAATCAAAGATTCTTCTTCTTCTTATATAATTCTCATGTATGTGAATACGAATCTATTTTCGTCTTTCTACGTAACCAATCTTCTCATTTACGATCAACATCTTCTGGAGCTCTTCTTGAACGAATATATTTCTATGGAAAACTAGAACGTCTTGTAGACGTCTTTGTTAAGGATTTTCAGACCAATCTATGGTTGTTCAAGGATCCTTTCATG
+
HIIIGCHHIFHHDHEHH@HHIIIIEHHHHHIHHIIIIHIFHFHHHHCCGCEHCCEGHIIIIIHHHCGGHHHFFHHEHIHHHHHHII@HIHEEHEHH@HE?@GEGEECCFHIHHHHIIG0<FHCH=EEGHHEEJJJJJJJJJJJJJBJJJJJJJJJJJJJJJJJJJJJJJJJJJJJJJJJJJJJJJJJJJJJJJJJJJJJJJG@EHHHH@EHEHGCEFG<FC<HCEECC<@G@EG@11IHHGFC@H?CHEHC<C@DCE@F<CCD1@F<1@H?HG?EGCGCC<<<0C1FCEHG@HEFF@C1<1C<G<F1D<1@@C@IHCC<1C<@CD<C<<1@<<1?HHC
@HWI-D00477:958:H2H7GBCX3:1:1104:15416:18457 1:N:0:CCTAGGTCCTAGGT
AAACTCTTCGCAATTGGGTAAAAGATGCCTCTTCTTTGCATTTATTACGATTCTTTCTTCGCGAGTATTGTAATTGGAATAGTCTTATTACTCCAAAGAAAGCCAGTTCTTCTTTTTCAAAAAGGAATCAAAGATTCTTCTTCTTCTTATATAATTCTCATGTATGTGAATACGAATCTATTTTCGTCTTTCTACGTAACCAATCTTCTCATTTACGATCAACATCTTCTGGAGCTCTTCTTGAACGAATATATTTCTATGGAAAACTAGAACGTCTTGTAGACGTCTTTGTTAAGGATTTTCAGACCAATCTATGCTTGTTCAAGGATCCTTTCATG
+
IIIIIIIIIIIIIIIIHIIIIIIIIIIGIIIIIIIIIIIIIIIIIIIIIIIIGHIIIIIIIIIIIIIIIIIIIIIIIIIIIIIIIIIIIIIIIIIIIIIIIIIIIIIIIIIIIHIIIIHIHIIIIIIHIIIIGIIJJJJJJJJJJJJJJJJJJJJJJJJJJJJJJJJJJJJJJJJJJJJJJJJJJJJJJJJJJJJJJJJJJIIIHIHIIIIIIIIIIIIIIIIIIIIHIIIIIIIHIIIIHIIIIIHIIIIIIIIHIIIIIIIIIIIIIIHIIIHIIIIIIIIHIIIIIIIIIIHIIIIIHGIIIHHIIIIIIIIIIIIIIIIIIIIIHHIIIIIIII
@HWI-D00477:958:H2H7GBCX3:1:1104:14958:20060 1:N:0:CCTAGGTCCTAGGT
AAACTCTTCGCAATTGGGTAAAAGATGCCTCTTCTTTGCATTTATTACGATTCTTTCTTCGCGAGTATTGTAATTGGAATAGTCTTATTACTCCAAAGAAAGCCAGTTCTTCTTTTTCAAAAAGGAATCAAAGATTCTTCTTCTTCTTATATAATTCTCATGTATGTGAATACGAATCTATTTTCGTCTTTCTACGTAACCAATCTTCTCATTTACGATCAACATCTTCTGGAGCTCTTCTTGGACGAATATATTTCTATGGAAAGATAAAATATCCGGTAGAAAATGATTTTACGGTCGCCATCTTATGGTTCTTCAAGGATCCTT
+
HI?HHHHIIID<CCFHIHHEEHGEEEHEHHIIHH@GECGHHEGHHHHHHEH@DGCH@EGEHHIIHHIIIII@<GGH1JJJJJJJJJJJJJJJJJJJJJJJJJJJJJJJJJJJJJJJJJJJJJJJJJJJJJJJJJJJJJJJJJJJJJJJJJJJJJJJJJJJJJJJJJJJJJJJJJJJJJJJJJJJJJJJJJJJJJJJJJJJJHH?GD1CG?1HHEF@HG?HCGFC<CFGIHHFHIHC?H?HHGHHGIHHEFGEF1EF1D11@C@CEFECCC@CEHF/ED<<C11GECHHEGFC<</EC//@C1D11HEGFHFHHG?HHEGF1C00D<<
@HWI-D00477:958:H2H7GBCX3:1:1104:12604:28703 1:N:0:CCTAGGTCCTAGGT
AAACTCTTCGCAATTGGGTAAAAGATGCCTCTTCTTTGCATTTATTACGATTCTTTCTTCGCGAGTATTGTAATTGGAATAGTCTTATTACTCCAAAGAAAGCCAGTTCTTCTTTTTCAAAAAGGAATCAAAGATTCTTCTTCTTCTTATATAATTCTCATGTATGTGAATACGAATCTATTTTCGTCTTTCTACGTAACCAATCTTCTCATTTACGATCAACATCTTCTGGAGCTCTTCTTGAACGAATATATTTCTATGGAAAACTAGAACGTCTTGTAGACGTCTTTGTTAAGGATTTTAAGGCCATTCTATGGTTGTTCAAGGATCCTTTCATG
+
IIIIIIIIIIIIIIIIHIIHIIIIIIIIHIIIIIIIIGIHHHIIIIIIIIIIHHIHHIIIHIIHIIIHIIIHHIHG@HIIIIIIIIIIIIIIIIIIIHEHHIIHIIIIIIIII?GGHGIEHIIDHHIIIIIHGEHJJJJJJJJJJJJJJJJJJJJJJJJJJJJJJJJJJJJJJJJJJJJJJJJJJJJJJJJJJJJJJJJJJIIHHHHIGIHHIIG?HIIIIIHIIIIHIIIHFIIIGIIIIIHHEHHHHIIIIHIIIIIIIIIIIHHHEHHEIIHIIIIIIHHEIIIIIIGIIHF?IHIIHHHHHHHHHHIIHHHHIHHHEEEHHGEIHFIHHIIIIH
@HWI-D00477:958:H2H7GBCX3:1:1104:19298:30497 1:N:0:CCTAGGTCCTAGGT
AAACTCTTCGCAATTGGGTAAAAGATGCCTCTTCTTCGCATTTATTACGATTCTTTCTTCGCGAGTATTGTAATTGGAATAGTCTTATTACTCCAAAGAAAGCCAGTTCTTCTTTTTCAAAAAGGAATCAAAGATTCTTCTTCTTCTTATATAATTCTCATGTATGTGAATACGAATCTATTTTCGTCTTTCTACGTAACCAATCTTCTCATTTACGATCAACATCTTCTGGAGCTCTTCTTGAACGAATATATTTCTATGGAAAACTAGAACGTCTTGTAGACGTCTTTGTTAAGGATTTTCAGACCAATCTATGGTTGGTCAAGGAACCTTGCATG
+
IIIIIHIIIIIIGIIIGIIHIIIIIGIIIIHIIHHIHEEEHIIHHIIIIIIHGHHIIIHHIIIDHIIIIIIIEHIHHIHHFHHIIIIIIIIIIHHIIIHHEHIHHIE@JJJJJJJJJJJJJJJJJJJJJJJJJJJJJJJJJJJJJJJJJJJJJJJJJJJJJJJJJJJJJJJJJJJJJJJJJJJJJJJJJJJJJJJJJJJJJIIHIHIIIIHHHGGHGFHIH@IIHIIHGHHEGHHIHIHIIIIHCHIGIHIIHIIHGIIHGIHHHGIIIHEEGIHHIIIIIIHIIIIIIIHIIHGHHIIIIIIHHIIHHHHIGIHHIHHHIIHIHHHEHIHIHIIIHI
@HWI-D00477:958:H2H7GBCX3:1:1104:7853:33429 1:N:0:CCTAGGTCCTAGGT
AAACTCTTCGCAATTGGGTAAAAGATGCCTCTTCTTTGCATTTATTACGATTCTTTCTTCGCGAGTATTGTAATTGGAATAGTCTTATTACTCCAAAGAAAGCCAGTTCTTCTTTTTCAAAAAGGAATCAAAGATTCTTCTTCTTCTTATATAATTCTCATGTATGTGAATACGAATCTATTTTCGTCTTTCTACGTAACCAATCTTCTCATTTACGATCAACATCTTCTGGAGCTCTTCTTGAACGAATATATTTCTATGGAAAACTAGAACGTCTTGTAGACGTCTTTGTTAAGGATTTTCAGACCAATCTATGCTTGTTCAAGGATCCTTTTATG
+
IIIIIIIIIIIIIIIIIIIIIIIIIIIIIIIIIIIIIIIIIIIIIIIIIIIIGHIIIIIIIIIIIIIIIIIIIIIIIIIIIIIIIIIIIIIIIIIIIIHIIHIIIIIIIIIIIIIIIIIIIIIIIHIIIIIIIIIJJJJJJJJJJJJJJJJJJJJJJJJJJJJJJJJJJJJJJJJJJJJJJJJJJJJJJJJJJJJJJJJJJIIHIIIIHIIIIIIIIIIIIIIIIIIGIIIIIIIIIIIIIIIIIIHIIIIIIIIIIIIIIIIIIIIIIIIIHIIIIIIIHIHHIIIIIIIIIIIIIIIIIIIIIIIIIIIIIIIGIIIIIIIIIIIIIIIIIIIHHI
@HWI-D00477:958:H2H7GBCX3:1:1104:6455:38496 1:N:0:CCTAGGTCCTAGGT
AAACTCTTCGCAATTGGGTAAAAGATGCCTCTTCTTTGCATTTATTACGATTCTTTCTTCGCGAGTATTGTAATTGGAATAGTCTTATTACTCCAAAGAAAGCCAGTTCTTCTTTTTCAAAAAGGAATCAAAGATTATTCTTGTTCCTCTATAATCTTTATGTATGTGAATATGAATCTATCTTCCTTTTTCTACGTAAAAAATCCTCTCATTTACGATTAAAATCTTTTAGCGTTTTTTTTG
+
JJJJJJJJJJJJJJJJJJJJJJJJJJJJJJJJJJJJJJJJJJJJJJJJJJJJJJJJJJJJJJJJJJJJJJJJJJJJJJJJJJJJJJJJJJJJJJJJJJJJJJJJJJJJJJJJJJJJJJJJJJJJJJJJJJJJJJJJJJJJJJJJJJJJJJJJJJJJJJJJJJJJJJJJJJJJJJJJJJJJJJJJJJJJJJJJJJJJJJJJJIIIIIIIIHIIIIIIIIIIHF<<EIIIIIIIIIIIIIDDDDD
@HWI-D00477:958:H2H7GBCX3:1:1104:7125:38403 1:N:0:CCTAGGTCCTAGGT
AAACTCTTCGCAATTGGGTAAAAGATGCCTCTTCTTTGCATTTATTACGATTCTTTCTTCGCGAGTATTGTAATTGGAATAGTCTTATTACTCCAAAGAAAGCCAGTTCTTCTTTTTCAAAAAGGAATCAAAGATTCTTCTTCTTCTTATATAATTCTCATGTATGTGAATACGAATCTATTTTCGTCTTTCTACGTAACCAATCTTCTCATTTACGATCAACATCTTCTGGAGCTCTTCTTGAACGAATATATTTCTATGGAAAACTAGAACGTCTTGTAGACGTCTTTGTTAAGGATTTTCAGACCAATCTATGCTTGTTCAAGGATCCTTTCATG
+
HHHHHGHIFIIHHHIFHIHIIIII?@EHHCHHGHHIHEECHCHHIIIHIFHHDGEH@CFHGFHIIDHHHIIIEGHH?HHEECFGFHIIIFHHIIIIHHHHCHHHIIHIHFIHIIIIIIHIIHIIHHEHFHIIGHHJJJJJJJJJJJJJJJJJJJJJJJJJJJJJJJJJJJJJJJJJJJJJJJJJJJJJJJJJJJJJJJJJJIIIIHHHIIIHIIHIIIIIHIIHGIIIIIHHGEIIIHHFHEEE@H@EIHHIIHHHHHHEHIHIHHHCFHCECFEFCHHHGEC<C@@EHIIHHFHEHHHGD1FHHCHCHHFEEHEHEHGHIHEIHHG?GEGHEHGHHH
@HWI-D00477:958:H2H7GBCX3:1:1104:3222:38749 1:N:0:CCTAGGTCCTAGGT
AAACTCTTCGCAATTGGGTAAAAGATGCCTCTCCTTTGCATTTATTACGATTCTTTCTTCGCGAGTATTGTAATTGGAATAGTCTTATTACTCCAAAGAAAGCCAGTTCTTCTTTTTCAAAAAGGAATCAAAGATTCTTCTTCTTCTTATATAATTCTCATGTATGTGAATACGAATCTATTTTCGTCTTTCTACGTAACCAATCTTCTCATTTACGATCAACATCTTCTGGAGCTCTTCTTGAACGAATATATTTCTATGGAAAACTAGAACGTCTTGTAGACGTCTTTGTTAAGGATTTTCAGACCAATCTATGCTTGTTCAAGGATCCTTTCATG
+
IIIIIIIIIIIIIIIIIIIIIIIIIIIIIIIIIIIIIIIIIIIIIIIIIIIIHIIIIIIIIIIIIIIIIIIIIIIIIIIIHIIIIIIIIIIIIIIIIIIIIIIIIIIIIIIIIIIIIIIIIIIIIIIIIIIIIIIJJJJJJJJJJJJJJJJJJJJJJJJJJJJJJJJJJJJJJJJJJJJJJJJJJJJJJJJJJJJJJJJJJIIHIIIIIIIIIIIIIIHIIIIHHIIIIIIIIIIIIIIIIIIIIIIIIIIIIIIIIIIIIIIIIIIIIIIIIIIIIIIHIIHGIIIIIIIIIIIIIIIIIIIIIIIIIIIIIIIIIIIIIIIIIIIIIIIIIIIIII
@HWI-D00477:958:H2H7GBCX3:1:1104:8153:54194 1:N:0:CCTAGGTCCTAGGT
AAACTCTTCGCAATTGGGTAAAAGATGCCTCTTCTTTGCATTTATTACGATTCTTTCTTCGCGAGTATTGTAATTGGAATAGTCTTATTACTCCAAAGAAAGCCAGTTCTTCTTTTTCAAAAAGGAATCAAAGATTCTTCTTCTTCTTATATAATTCTCATGTATGTGAATACGAATCTATTTTCGTCTTTCTACGTAACCAATCTTCTCATTTACGATCAACATCTTCTGGAGCTCTTCTTGAACGAATATATTTCTATGGAAAACTAGAACGTCTTGTAGACGTCTTTGTTAAGGATTTTCAGACCAATCTATGCTTGTTCAAGGATCCTTTCATG
+
IIIIIIIIIIIIIIIIIIIIIIIIIIIHIIIIHIIIIIIIIIIIIIIIIIIIIHIIIIIIIIIIIIIHIIIIIIIIIIIIIIIIIIIIIIIIIIIIIIIIIIIIIIIIIIIIIIIIIIIHIIIIIIIIIIIIIIIJJJJJJJJJJJJJJJJJJJJJJJJJJJJJJJJJJJJJJJJJJJJJJJJJJJJJJJJJJJJJJJJJJIIIIHHEGIHHIHHHHIHHHGHIHIIFHIHIIHIIIIIIIHHIIIHIHGIIIIIIIIIIIIIIIIIIIIHHIHIIIIIIIIHGHEEGIIHIIIHHIIIIHIIIIIHGIIIIIIHIIIIIIHFIIIIIIIIIIIIIII
@HWI-D00477:958:H2H7GBCX3:1:1104:6149:56741 1:N:0:CCTAGGTCCTAGGT
AAACTCTTCGCAATTGAGTAAAAGATGCCTCTTCTTTGCATTTATTACGATTCTTTCTTCGCGAGTATTGTAATTGGAATAGTCTTATTACTCCAAAGAAAGCCAGTTCTTCTTTTTCAAAAAGGAATCAAAGATTCTTCTTCTTCTTATATAATTCTCATGTATGTGAATACGAATCTATTTTCGTCTTTCTACGTAACCAATCTTCTCATTTACGATCAACATCTTCTGGAGCTCTTCTTGAACGAATATATTTCTATGGAAAACTAGAACGTCTTGTAGACGTCTTTGTTAAGGATTTTCAGACCAATCTATGCTTGTTCAAGGATCCTTTCATT
+
IIIIIIIIEEHIIIIIIIIIIIHHHHIIHHGEHIIHHHIIIIIGGHHIHIHHFFHIIIHIIIH<HHHHHHHIIIIGE@HHIEGHIIIIIIHHGHHIHIIIGIIHHIIIHHIIIIHHIGHIHIIGCHHHHHIGHHHJJJJJJJJJJJJJJJJJJJJJJJJJJJJJJJJJJJJJJJJJJJJJJJJJJJJJJJJJJJJJJJJJIIIIGIHCEHGF@IIHHFIHIIHFGIHHHGHIHEHF?HEHHH?EHIIIIIIIHHIIIHFECIIHIIHHIHHIIIHHEEIIHGHGIHIHHIIIIHHHIHHHIIHHHHHGGC?HEIIHIIHHIIIIIHHHEHIIIIIIII
@HWI-D00477:958:H2H7GBCX3:1:1104:3098:59798 1:N:0:CCTAGGTCCTAGGT
AAACTCTTCGCAATTGGGTAAAAGATGCCTCTTCTTTGCATTTATTACGATTCTTTCTTCGCGAGTATTGTAATTGGAATAGTCTTATTACTCCAAAGAAAGCCAGTTCTTCTTTTTCAAAAAGGAATCAAAGATTCTTCTTCTTCTTATATAATTCTCATGTATGTGAATACGAATCTATTTTCGTCTTTCTACGTAACCAATCTTCTCATTTACGATCAACATCTTCTGGAGCTCTTCTTGAACGAATATATTTCTATGGAAAACTAGAACGTCTTGTAGACGTCTTTGTTAAGGATTTTTCGTCTACCTTATCATTCTTCACAGATACTTTCATT
+
IIIIIIIIIIIIIIIIIIIIIIIIIIIIIIIIIIIIIIIIIIIIIIIIIIIIHHIIIIIIIIIIIIIIIIIIIIIIIHIIIIIIIIIIIIIIIIIIIIIIIIIIIIIIIIIIIIIIIIHHIIIIIIIIJJJJJJJJJJJJJJJJJJJJJJJJJJJJJJJJJJJJJJJJJJJJJJJJJJJJJJJJJJJJJJJJJJJJJJJJJIIHIIHIHIIIIIIIHIIIIIIIHIIIIIIIIHIIIIIIIIIIIIIIIIIIIIIHIIIIIIIIIIIIIIIIIIIHFIIIIIIIIIIIIIHIHHGIIIIIIIIIIIIIIIIIIIIIIIIIIIIIIIHIIIIIIIIIII
@HWI-D00477:958:H2H7GBCX3:1:1104:13896:60647 1:N:0:CCTAGGTCCTAGGT
AAACTCTTCGCAATTGGGTAAAAGATGCCTCTTCTTTGCATTTATTACGATTCTTTCTTCGCGAGTATTGTAATTGGAATAGTCTTATTACTCCAAAGAAAGCCAGTTCTTCTTTTTCAAAAAGGAATCAAAGATTCTTCTTCTTCTTATATAATTCTCATGTATGTGAATACGAATCTATTTTCGTCTTTCTACGTAACCAATCTTCTCATTTACGATTCAAATCTTTTAGCGTTTTTTTTGAGCGAATCTTTTTTTATGCAAAAAGAGAACATTTTGTAGAAGTTTTTGCTAAGGATTTTTCGTCTACCTTAACATTCTTCAAGGATCCTCTCATT
+
IIIIIIIIIIIIIIIIIIIIIIIIIIIIIIIIIIIIIIIIIIIIIIIIIIIIHHIIIIIIIIIHIIIIIIIIIIIIIIIIIIIIIIIIIIIIIIIIIIIIIIIIIIIIIIIIIIIIIIIIIIIIHIHIIIIIIIIJJJJJJJJJJJJJJJJJJJJJJJJJJJJJJJJJJJJJJJJJJJJJJJJJJJJJJJJJJJJJJJJJJIIIIIIIIIIIIIHHIIIIIIIIIIIIIIIIIIIIIIIIIIIIIIGIIIIIIIIIIIIIIIIIIIIIIIIIIIIIIIIIIIIHIIIIIIIIIIIIIIIIIIIIIHIIIIIIIIHIIIIIIIIIIIIIIIIIIIIIII
@HWI-D00477:958:H2H7GBCX3:1:1104:7044:63276 1:N:0:CCTAGGTCCTAGGT
AAACTCTTCGCAATTGGGTAAAAGATGCCTCTTCTTTGCATTTATTACGATTCTTTCTTCGCGAGCATTGTAATTGGAATAGTCTTATTACTCCAAAGAAAGCCAGTTCTTCTTTTTCAAAAAGGAATCAAAGATTCTTCTTCTTCTTATATAATTCTCATGTATGTGAATACGAATCTATTTTCGTCTTTCTACGTAACCAATCTTCTCATTTACGATCAACATCTTCTGGAGCTCTTCTTGAACGAATATATTTCTATGGAAAACTAGAACGTCTTGTAGACGTCTTTGTTAAGGATTTTCAGACCAATCTATGCTTGTTCAAGGATCCTTTCATG
+
IIIIIIIIIHIIIIIIIIIIIIGIIIIHIIIIIIIIIIHIIIIIIIIIIIIIGHIIHIIIIIIIIIIIIHIIIIIIIHIIIIIIIIIIIIIIIIIIGIHIIHGHIIIIIHHIIIIIIIIIIIIIHIHIIIIIIIIJJJJJJJJJJJJJJJJJJJJJJJJJJJJJJJJJJJJJJJJJJJJJJJJJJJJJJJJJJJJJJJJJJIIGIIIIIIIIIIIIIIIIIIIIIIIIIIIIIHIIIIIHIIIIIIIIIIIIIIIIIIIIIIIIIIIIIIIIIIIIIIIIIIIIIIIIIIIIIIIIIIIIIIIIIIIIIIIIIIIHIIIIIIIIIIIIIIIIIIIIII
@HWI-D00477:958:H2H7GBCX3:1:1104:13995:78041 1:N:0:CCTAGGTCCTAGGT
AAACTCTTCGCAATTGGGTAAAAGATGCCTCTTCTTTGCATTTATTACGATTCTTTCTTCGCGAGTATTGTAATTGGAATAGTCTTATTACTCCAAAGAAAGCCAGTTCTTCTTTTTCAAAAAGGAATCAAAGATTCTTCTTCTTCTTATATAATTCTCATGTATGTGAATACGAATCTATTTTCGTCTTTCTACGTAACCAATCTTCTCATTTACGATCAACATCTTCCGGAGCTCTTCTTGAACGAATATATTTCTATGGAAAACTGGAACGTCTTGTAGACGTCTTTGTTAAGGATTTTCAGACCAATCTATGCTTGTTCAAGGATCCTTTCATG
+
@EHIIIIHHHEHDHEC?GDGEHIIEECCHHHHHHG?CEH@CH@<CGHIEHFHCCGHEHIIEEHHHE@GHCHHIIIE?G@HCFFHHHIIGHIIIHEHHIHHH?GEHFEGEGEGG?HIHIHEEHGHDHHHHHIEFEJJJJJJJJJJJJJJJJJJJJJJJJJJJJJJJJJ1JJBJEJJJJJJJJJJJJGJJJJJJJJJJJJJCJ<C<CCC0<00<?IHE1HD11@EFF<.<<01<1?HEF<1<<GF1CG1@EEHG?@HHH@F?F<1CGGH@@G?HE1E?HHIHHE<EHF1FG@CHF@CC<<?HHFIHFCCC1C<1?FC1FC1GEHCHHF<C<1CFHIHHD1
@HWI-D00477:958:H2H7GBCX3:1:1104:17086:78443 1:N:0:CCTAGGTCCTAGGT
AAACTCTTCGCAATTGGGTAAAAGATGCCTCTTCTTTGCATTTATTACGATTCTTTCTTCGCGAGTATTGTAATTGGAATAGTCTTATTACTCCAAAGAAAGCCAGTTCTTCTTTTTCAAAAAGGAATCAAAGATTCTTCTTCTTCTTATATAATTCTCATGTATGTGAATACGAATCTATTTTCGTCTTTCTACGTAACCAATCTTCTCATATACGATCAACATCTTCTGGAGCTCTTCTTGAACGAATATATTTCTATGGAAAACTAGAACGTCTTGTAGACGTCTTTGTTAAGGATTTTCAGACCAATCTATGCTTGTTCAAGGATCCTTTCATG
+
IIIIIIIIIIIIIIIHIHHIIIIIIIHIIIIIIIIIIIIIHHIIIIIIIIIIFHIIIIIIIIIHIIIIIIIIIIIIFIIIIHIIIIIIIIIIIIIFHHIIIIHIIIIIIIIIIIIIIIIIIIIHHHIIIIIIIIIJJJJJJJJJJJJJJJJJJJJJJJJJJJJJJJJJJJJJJJJJJJJJJJJJJJJJJJJJJJJJJJJJJIHHHFEEHHHHGHEGIHEIIHHHHHHEGHEFIIIIHHEFHHHHEFGEIIIIHIIIIIHEHIIIIIHIIHGEHHIIIIIHFHHDHIIIIIHHEIHIHIIIIHHHFHHIIHGEHIIHHEHIIIIHHHHIGIIIHHHEGG
@HWI-D00477:958:H2H7GBCX3:1:1104:2612:94849 1:N:0:CCTAGGTCCTAGGT
AAACTCTTCGCAATTGGGTAAAAGATGCCTCTTCTTTGCATTTATTACGATTCTTTCTTCGCGAGTATTGTAATTGGAATAGTCTTATTACTCCAAAGAAAGCCAGTTCTTCTTTTTCAAAAAGGAATCAAAGATTCTTCTTCTTCTTATATAATTCTCATGTATGTGAATACGAATCTATTTTCGTCTTTCTACGTAACCAATCTTCTCATTTACGATCAACATCTTCTGGAGCTCTTCTTGAACGAATATATTTCTATGGAAAACTAGAACGTCTTGTAGACGTCTTTGTTAAGGATTTTCAGACCAATCTATGCTTGTTCAAGGACCCTTTCATG
+
IIIIIIHIIIIIIIIHHHHIIHIIHIIIIIIIIIIIHEHEHIIHIGHIIEHHGHIHHIIIIIHGHHHHHHHIIIIHHHIIIHHIIIHIIHHIIIIIIIEHIHHHIHIIHIHHIGIIIIIHHHIHDHHHIIIHIGJJJJJJJJJJJJJJJJJJJJJJJJJJJJJJJJJJJJJJJJJJJJJJJJJJJJJJJJJJJJJJJJJJJIIIIIHGIIIIIIHFIIGIIHIIIIIIIGIHIIIIIHEHIHGHFHHIHIIIHHIIIIIIIIIIIIIIIFEGIHIGIIIHHHGIIIIIHIIIIIHHHEHIIIIIIIIIIHGIIHIIHHHIIIHHHHIIGHIGIIHCHH
@HWI-D00477:958:H2H7GBCX3:1:1104:13987:96071 1:N:0:CCTAGGTCCTAGGT
AAACTCTTCGCAATTGGGTAAAAGATGCCTCTTCTTTGCATTTATTACGATTCTTTCTTCGCGAGTATTGTAATTGGAATAGTCTTATTACTCCAAAGAAAGCCAGTTCTTCTTTTTCAAAAAGGAATCAAAGATTCTTCTTCTTCTTATATAATTCTCATGTATGTGAATACGAATCTATTTTCGTCTTTCTACGTAACCAATCTTCTCATTTACGATCAACATCTTCTGGAGCTCTTCTTGAACGAATATATTTCTATGGAAAACTAGAACGTCTTGTAGACGTCTTTGTTAAGGATTTTCAGACCAATCTATGCTTGTTCAAGGATCCTTTCATG
+
IIIIIIIIIIIIIIIIIIIIIIIIIIIIIIIIIIIIIIIIIIIIIIIIIIIIGHIIIIIIIIIIIIIIIIIIIIIIIIIHHIIIIIIIIIIIIIIIIIIIIIIIIIIIIIIIIHIIIIIIIIIHIGIIIIIIIIHJJJJJJJJJJJJJJJJJJJJJJJJJJJJJJJJJJJJJJJJJJJJJJJJJJJJJJJJJJJJJJJJJJIIIIIIHIIHIIHHIIIIIIIIIIIIIIIIIIHIIIIIIIIIHFGIIIIIIIIIIIIIIIIIIIIIIHHIHHIIIIIIIHIHHIIIIIIIIIIIIIIIIIIIIIIIIIIIIIIHIIIIIIIIIIIIIIIIIIIIIII
@HWI-D00477:958:H2H7GBCX3:1:1105:2705:3994 1:N:0:CCTAGGTCCTAGGT
AAACTCTTCGCAATTGGGTAAAAGATGCCTCTTCTTTGCATTTATTACGATTCTTTCTTCGCGAGTATTGTAATTGGAATAGTCTTATTACTCCAAAGAAAGCCAGTTCTTCTTTTTCAAAAAGGAATCAAAGATTCTTCTTCTTCTTATATAATTCTCATGTATGTGAATACGAATCTATTTTCGTCTTTCTACGTAACCAATCTTCTCATTTACGATCAACATCTTCTGGAGCTCTTCTTGAACGAATATATTTCTATGGAAAACTAGAACGTCTTGTAGACGTCTTTGTTAAGGATTTTCAAGTTAATCTATGGATATTCACAGATTCTAACATG
+
HIHIHECH1F@H?HIEEHH1G1<<<DGEC1FHHHG@@EHEC11<<FH11D11DG1C1C<FH=//<E1<<1<C1<D@1<<DCCD<GEHCCHHHHECG@EE0<F00<0<GE<FEEHIEH@0CEHC/<CHHCHF@FHHJJJJJJJJJJJJJJJJJJJJJJJJJJJJJJJJJJJJJJJJJJJJJJJJJJJJJJJJJJJJIJJJJJIIHHFHHHIIGHHHIHGHHHHHFCGHHIHHIHHHIIHHHHIHHEHCIHEHEEHEGIHG?CFIGHHIHFHECHHEG@HGECEC<GIHHCHCHFEFHGEHC1G?HEFEHC?HHHHIIHFCF?EHHGFHD1HHFGCFFEF
@HWI-D00477:958:H2H7GBCX3:1:1105:9428:7434 1:N:0:TCTAGGTCCTAGGT
AAACTCTTCGCAATTGGGTAAAAGATGCCTCTTCTTTGCATTTATTACGATTCTTTCTTCGCGAGTATTGTAATTGGAATAGTCTTATTACTCCAAAGAAAGCCAGTTCTTCTTTTTCAAAAAGGAATCAAAGATTCTTCTTCTTCTTATATAATTCTCATGTATGTGAATACGAATCTATTTTCGTCTTTCTACGTAACCAATCTTCTCATTTACGATCAACATCTTCTAGAGCTCTTCTTGAACGAATATATTTCTATGGAAAACTAGAACGTCTTGTAGACGTCTTTGTTATGGATTTTCAGACCAATCTATGCTTGTTCAAGGATCCTTTCATG
+
IIIIIIIIIIIIIIIIIIIIIIIIIIIIIIIIIIIIIIIIIIIIIIIIII?HFHIIIIIIIIIIIIIIIIIIIIIHIIIIIIIIIIIIIIIIIIIIIIIIIIHIIIIIIIIIIIIIIIIIIIIIIIIIIIIIIIIJJJJJJJJJJJJJJJJJJJJJJJJJJJJJJJJJJJJJJJJJJJJJJJJJJJJJJJJJJJJJJJJJJIIIIIIIIHIIIIHIIIIIIIIIHIIIIIIIIIHIIIHIIIIIIIIIIIIIIIIIIIIIIIIIIIIIIIIIIIIIIIIIHIHHIIIIIIIIHHIHHHGHIIIIIIIIIIIIIIIIIIIIIIIIIIIIIIIIIIIIII
@HWI-D00477:958:H2H7GBCX3:1:1105:18085:8975 1:N:0:CCTAGGTCCTAGGT
AAACTCTTCGCAATTGGGTAAAAGATGCCTCTTCTTTGCATTTATTACGATTCTTTCTTCGCGAGTATTGTAATTGGAATAGTCTTATTACTCCAAAGAAAGCCAGTTCTTCTTTTTCAAAAAGGAATCAAAGATTCTTCTTCTTCTTATATAATTCTCATGTATGTGAATACGAATCTATTTTCGTCTTTCTACGTAACCAATCTTCTCATTTACGATCAACATCTTCTGGAGCTCTTCTTGAACGAATATATTTCTATGGAAAACTAGAACGTCTTGTAGACGTCTTTGTTAAGGATTTTCAGACCAATCTATGCTTGTTCAAGGATCCTTTCATG
+
HIIIHIIIIIHHIIIIHIIHIIIIIIHIHIIIIIIIIIIHHIIIIIHIHHHHGGHHHIHHIIIHHEHHHCHHHIHHCGFGHEHHHHHHIIHIIIIIHIHIHIIIHIHHIIIIIIIIIIIIIIIIHIIIIIIIIIIJJJJJJJJJJJJJJJJJJJJJJJJJJJJJJJJJJJJJJJJJJJJJJJJJJJJJJJJJJJJJJJJJJIHIIIIIIIIIIIHIIIHGIHIIHIHIGHIIIIIIHIHIIIIHGEHGIHIIIIIIHIIIHIIIHIIIIHIHIIIIIIIIHHEDIGIHEHGEIHHHIIIIIIIIIHEEIHGIHHFHHEHF?HGIHIIIHHHFHHIIII
@HWI-D00477:958:H2H7GBCX3:1:1105:18493:11629 1:N:0:CCTAGGTCCTAGGT
AAACTCTTCGCAATTGGGTAAAAGATGCCTCTTCTTTGCATTTATTACGATTCTTTCTTCGCGAGTATTGTAATTGGAATAGTCTTATTACTCCAAAGAAAGCCAGTTCTTCTTTTTCAAAAAGGAATCAAAGATTCTTCTTCTTCTTATATAATTCTCATGTATGTGAATACGAATCTATTTTCGTCTTTCTACGTAACCAATCTTCTCATTTACGATCAACATCTTCTGGAGCTCTTCTTGAACGAATATATTTCTATGGAAAACTAGAACGTCTTGTAGACGTCTTTGTTAAGGATTTTCAGACCAATCTATGCTTGTTCAAGGATCCTTTCATG
+
IIIIIIIIIIIIIIIIIIIIIIIIIIIIIIIIIIIIIIIIIIIIIIIIIIIIIDHHHIIIIIIHIIIIIIIIHIIIHHIHIIIIIIIIIIIIIHIIIIGIHIIIIIIIIIIIIIIIIIIHIIHIIIIIIIHIIHJJJJJJJJJJJJJJJJJJJJJJJJJJJJJJJJJJJJJJJJJJJJJJJJJJJJJJJJJJJJJJJJJJJJIIIIGIGIIIHIIIIIHIIIIIHIIIIIIIIIIGIIGIIIIHHIIIIIIIIIIIIIIHIIIIIIIIIIIIIIHIIIIIIHEGIGIIIIIIIIIIIIIIIIIIIIIIIIHIIIIIIIIIIHIIIIIIIIIIIIIIII
@HWI-D00477:958:H2H7GBCX3:1:1105:12866:22133 1:N:0:CCTAGGTCCTAGGT
AAACTCTTCGCAATTGGGTAAAAGATGCCTCTTCTTTGCATTTATTACGATTCTTTCTTCGCGAGTATTGTAATTGGAATAGTCTTATTACTCCAAAGAAAGCCAGTTCTTCTTTTTCAAAAAGGAATCAAAGATTCTTCTTCTTCTTATATAATTCTCATGTATGTGAATACGAATCTATTTTCGTCTTTCTACGTAACCAATCTTCTCATTTACGATCAACATCTTCTGGAGCTCTTCTTGAACGAATATATTTCTATGGAAAACTAGAACGTCTTGTAGACGTCTTTGTTAAGGATTTTCAGACCAATCTATGCTTGTTCAAGGATCCTTTCATG
+
IIIIIIIIIIIIIIIIIIIIIIIIIIIIIIIIIIIIIIIIIIIIIIIIIIIIHIIIIIIIIIIIIIIIIIIIIIIIHHIIHIIIIIIIIIIIIIIIIIIIIIIIIIIIIIIIIIIIIIIIIIIIIIIIIIIIIIIJJJJJJJJJJJJJJJJJJJJJJJJJJJJJJJJJJJJJJJJJJJJJJJJJJJJJJJJJJJJJJJJJJIIIHHHFIHHHIIIHHIIHIIIIHIIIHIHIHHIIIIIHIIIHEHHHIIIIIIIIHIIIIIIIIIIIIIHIIIIIIIIIHIHHIIIIIIIIIIHIIIIIIIIIIIHIIIIIIIIIGIIIIIIIIIIIIHIIIIIIII
@HWI-D00477:958:H2H7GBCX3:1:1105:17393:39708 1:N:0:CCTAGGTCCTAGGT
AAACTCTTCGCAATTGGGTAAAAGATGCCTCTTCTTTGCATTTATTACGATTCTTTCTTCGCGAGTATTGTAATTGGAATAGTCTTATTACTCCAAAGAAAGCCAGTTCTTCTTTTTCAAAAAGGAATCAAAGATTCTTCTTCTTCTTATATAATTCTCATGTATGTGAATACGAATCTATTTTCGTCTTTCTACGTAACCAATCTTCTCATTTACGATCAACATCTTCTGGAGCTCTTCTTGAACGAATATATTTCTATGGAAAACTAGAACGTCTTGTAGACGTCTTTGTTAAGGATTTTCAGACCAATCTATGCTTGTTCAAGGATCCTTTCATG
+
IHHHIIIIIIIIIIIIIHIIIIIIGIHIHIIGHIHHIIGHIIHHHHIIIIHIFHHIIIIIHIIHHIIHIHIIGIIIIIIIHHHHIIHIIIIIIGHIII?H?HHIIIIIIIIHIHIIIEHFHHHHHHIIGHHIIHHJJJJJJJJJJJJJJJJJJJJJJJJJJJJJJJJJJJJJJJJJJJJJJJJJJJJJJJJJJJJJJJJJJIIHEFIIHHHHHG@FIHC<?GHCHGHIIHGHHIIGIHHCIIIHEIIIIIIIHIHIHHIIHIHHHHHHEFCEIHCIIIIHHHEGIIIIIIIIIHIIHIHFHIIIIIHIIIIHGIIIIHIIIIIIIIHIIHFIIHFIII
@HWI-D00477:958:H2H7GBCX3:1:1105:11634:41065 1:N:0:CCTAGGTCCTAGGT
AAACTCTTCGCAATTGGGTAAAAGATGCCTCTTCTTTGCATTTATTACGATTCTTTCTTCGCGAGTATTGTAATTGGAATAGTCTTATTACTCCAAAGAAAGCCAGTTCTTCTTTCTCAAAAAGGAATCAAAGATTCTTCTTCTTCTTATATAATTCTCATGTATGTGAATACGAATCTATTTTCGTCTTTCTACGTAACCAATCTTTTCATTTACGATCAACATCTTCTGGAGTTCTTCTTGAACGAATTTATTTCTTTATAAAAAGAAAAACAGAAGAACGTCTTGTGAGCGTCTTTGTTAAGGATTTTCGGGCGAACCTATGGTTGCTCGAGGAACCCTGCATG
+
IIIIIIIIIIIIIIIHIIIIIIIIIIIGIIIIIIIIIIIIIIIIIIIIIIIIHHIIIIIIIIIIIIIIIIIIIIIIHHHIIIIIIIIIIIIIIIIIIIHIIIIIIIIIIIIIIIIIIIIIIIIIIIIIHIIIIIIIIIIIIIHIJJJJJJJJJJJJJJJJJJJJJJJJJJJJJJJJJJJJJJJJJJJJJJJJJJJJJJJJJIIGIIIIIIIIIIIIIIHIIIIHFIIIIIIIIIIIIHHIIIIHGGIIIIIIIIIHHIIIIIIIIIIIIIIIIIIIIIIIIIIIIIIIIIHHHIIIIIIIIIIIIIIIIIIIIIIIIIIIIIIIIIIIIIIIIIIIIIIIIIIIIII
@HWI-D00477:958:H2H7GBCX3:1:1105:14946:47065 1:N:0:CCTAGGTCCTAGGT
AAACTCTTCGCAATTGGGTAAAAGATGCCTCTTCTTTGCATTTATTACGATTCTTTCTTCGCGAGTATTGTAATTGGAATAGTCTTATTACTCCAAAGAAAGCCAGTTCTTCTTTTTCAAAAAGGAATCAAAGATTCTTCTTCTTCTTATATAATTCTCATGTATGTGAATACGAATCTATTTTCGTCTTTCTACGTAACCAATCTTCTCATTTACGATCAACATCTTCTGGAGCTCTTCTTGAACGAATATATTTCTATGGAAAACTAGAACGTCTTGTAGACGTCTTTGTTAAGGATTTTCAGACCAATCTATGCTTGTTCAAGGATCCTTTCATG
+
IIIIIIIIIIIIIIIHIIIIIIIIIIIIIIIIIIIIIIIHIIIIIIIIIIIIGHHIIIIIHIIIIIIIIIIIIIIIIIIIIIIIIIIIIIIIIIIIHIGHHHIHIIIIIIIIIIIIIIIIIIIIIIIIIIHIGIIJJJJJJJJJJJJJJJJJJJJJJJJJJJJJJJJJJJJJJJJJJJJJJJJJJJJJJJJJJJJJJJJJJIIHIIIIIIIIIIIIIIIGIHHHIIIHIIIIIIIIIHIIIIIIIIHIIIIIIHIIIIIIIIIIIIIIIIIIIIIIIIIIIIHHHIIIIIHIIIIIIIIIIIHIIIIIIIIIIIIIIIIIIIIIIIIIIIHIIIIIII
@HWI-D00477:958:H2H7GBCX3:1:1105:2813:52357 1:N:0:CCTAGGTCCTAGGT
AAACTCTTCGCAATTGGGTAAAAGATGCCTCTTCTTTGCATTTATTACGATTCTTTCTTCGCGAGTATTGTAATTGGAATAGTCTTATTACTCCAAAGAAAGCCAGTTCTTCTTTTTCAAAAAGGAATCAAAGATTCTTCTTCTTCTTATATAATTCTCATGTATGTGAATACGAATCTATTTTCGTCTTTCTACGTAACCAATCTTCTCATTTACGATCAACATCTTCTGGAGCTCTTCTTGAACGAATATATTTCTATGGAAAACTAGAACGTCTTGTAGACGTCTTTGTTAAGGATTTTCCGGCTATTCGACGGGTCTTCAAAGATCCTTTCATG
+
IIIGIIIIIIIIIIIIIIIIIIIIIIIHIIIIIIIIIIIIIHIIIIIIIIIIGHIHIIIIGGHIIIIHIIIIIIIIIIIIIIHIIIIIIIIIIHIIIIIIIIHIIIIIIIIIIHHIHIIIIIIIIGIIIIIIIGJJJJJJJJJJJJJJJJJJJJJJJJJJJJJJJJJJJJJJJJJJJJJJJJJJJJJJJJJJJJJJJJJJJIIIIIIIIIIIIIIIIIIIIIIHIIIHIIIIIIIHHIHIIIIIIIIIIIIIIIIIIIIIIIIIIHHIIIHHIHIIIIIIIHEHIFIHIIIIHHGHGIIIIIIIIIHIIIIIIIIIIIHHIIIIIIIIIIHIIIIIII
@HWI-D00477:958:H2H7GBCX3:1:1105:1731:55179 1:N:0:CCTAGGTCCTAGGT
AAACTCTTCGCAATTGGGTAAAAGATGCCTCTTCTTTGCATTTATTACGATTCTTTCTTCGCGAGTATTGTAATTGGAATAGTCTTATTACTCCAAAGAAAGCCAGTTCTTCTTTTTCAAAAAGGAATCAAAGATTCTTCTTCTTCTTATATAATTCTCATGTATGTGAATACGAATCTATTTTCGTCTTTCTACGTAACCAATCTTCTCATTTACGATCAACATCTTCTGGAGCTCTTCTTGAACGAATATATTTCTATGGAAAAATCGAACATCTTGTAGAAGTCTTTGCTAAGGCTTTTCAGGCCAATCGATGGTTGTTCAAGGATCTTTTCATG
+
HIIIIIIIIIIIIIHHIHHHIIIIIIIIIHIIIIGIIIIIGIIIIIIIGIHIFHIIIIHIGIIIIIIIIIIIIIHHIHHHHIIIIIIIIIIIIHIHHHGHFHHHIIIIIIHIIIIIIIIIIIIIIIIIHHGHIHIJJJJJJJJJJJJJJJJJJJJJJJJJJJJJJJJJJJJJJJJJJJJJJJJJJJJJJJJJJJJJJJJJJEIIIIIIIIIIHHEHIIIIIIIIIIIHHIIIIHEHHHFHIHGC@IGHIIIHGIIHIIIIIIHHHHIIIHIHHHEFHIIHIHHFHIIHIIHEIHEIIHIIIHEHIIHCIIHIIIIIHHIHIIIIIIHIIIIIIIIIII
@HWI-D00477:958:H2H7GBCX3:1:1105:4779:55280 1:N:0:CCTAGGTCCTAGGT
AAATCTTGCAATACTGGGTGAAAGATATCCCTTTCTTTCATTTATTAAGGTTGTTTCTTTATGAGTATTGTAATTGGAATAGTCTTATTACAATACTCATAAAGAAANAACCTTAATAAATGAAAGAAAGGGGTATCTTTCACCCAGTATCGCAAGATTTGAACCAAGATTTCCAG
+
JJJJJJJJJJJJJJJJJJGJJJJIJJJJHJJJJJJJJJDJJIJJJJJGJIJJGJJD@GJJJJIJJJJJJJJJJGBIGJJJJJJ5JJJJJJDJJJJJJJJJJJJCJJJ!JJ2?5IJJJJJJJJJJJJJJJJJJJJJHIJJJJJJJJJJJJJJJJJJJJJJJJJJJJJJJJJJGFGJG
@HWI-D00477:958:H2H7GBCX3:1:1105:7058:56233 1:N:0:CCTAGGTCCTAGGT
AAACTCTTCGCAATTGGGTAAAAGATGCCTCTTCTTTGCATTTATTACGATTCTTTCTTCGCGAGTATTGTAATTGGAATAGTCTTATTACTCCAAAGAAAGCCAGTTCTTCTTTTTCAAAAAGGAATCAAAGATTCTTCTTCTTCTTATATAATTCTCATGTATGTGAATACGAATCTATTTTCGTCTTTCTACGTAACCAATCTTCTCATTTACGATCAACATCTTCTGGAGCTCTTCTTGAACGAATATATTTCTATGGAAAACTAGAACGTCTTGTAGACGTCTTTGTTAAGGATTTTCAGACCAATCTATGCTTGTTCAAGGATCCTTTCATG
+
IIIIIIIIIIIIIIIIIIIIIIIIIIIIIIIIIIIIIIIIIIIIIIIIIIIIGHIIIIIIIIIIIIIIIIIIIIIIIIIIIIIIIIIIIIIIIIIIIIGIIIIHIIIIIIIIIIIIIIIIIIIIIIIIIIIIIIIJJJJJJJJJJJJJJJJJJJJJJJJJJJJJJJJJJJJJJJJJJJJJJJJJJJJJJJJJJJJJJJJJJIIIIHGIIIIIIIIIIIIIIIIIIIIIIIIIIIIIIIIIIIIIIIIIIIIIIIIIIIIIIIIIIIIIIIIIIIIIIIIIIIHHIHIIIIIIIIIIIIIIIIIIIIIIIIIIIIIIIIIIIIIIIIIIIIIIIIIIII
@HWI-D00477:958:H2H7GBCX3:1:1105:5048:56487 1:N:0:CCTAGGTCCTAGGT
AAACTCTTCGCAATTGGGTAAAAGATGCCTCTTCTTTGCATTTATTACGATTCTTTCTTCGCGAGTATTGTAATTGGAATAGTCTTATTACTCCAAAGAAAGCCAGTTCTTCTTTTTCAAAAAGGAATCAAAGATTCTTCTTCTTCTTATATAATTCTCATGTATGTGAATACGAATCTATTTTCGTCTTTCTACGTAACCAATCTTCTCATTTACGATCAACATCTTCTGGAGCTCTTCTTGAACGAATATATTTCTATGGAAAACTAGAACGTCTTGTAGACGTCTTTGTTAAGGATTTTCGGACCAATCTATGCTTGTTCAAGGATCCTTTTATG
+
IIIIIIIIIIIIIIIIIIIIIIIIIIIIIIIIIIIIIIIIIIIIIIIIIIIIHHIIIIIIHIIIIIIIIIIIIIIIIIIHIIIIIIIIIIIIIIIIIIIIIIIIIIIIIIIIIIIIIIIIIIIIHIIIIIIIIHIJJJJJJJJJJJJJJJJJJJJJJJJJJJJJJJJJJJJJJJJJJJJJJJJJJJJJJJJJJJJJJJJJJIHFHIIIGIIIIIIIIIIIIIIIIIIIIIIIIIIHIIIIIIIIIIIIIIIIIIIHIIIIIIIIIIIIIIHHIIIIIIIIIIHGIHIIIIIIIIIIIIIIHDF1IIIIIIIIIIHIIHIIIIIIIIIIIIIIIIIIII
@HWI-D00477:958:H2H7GBCX3:1:1105:7406:59321 1:N:0:CCTAGGTCCTAGGT
AAACTCTTCGCAATTGGGTAAAAGATGCCTCTTCTTTGCATTTATTACGATTCTTTCTTCGCGAGTATTGTAATTGGAATAGTCTTATTACTCCAAAGAAAGCCAGTTCTTCTTTTTCAAAAAGGAATCAAAGATTCTTCTTCTTCTTATATAATTCTCATGTATGTGAATACGAATCTATTTTCGTCTTTCTACGTAACCAATCTTCTCATTTACGATCAACATCTTCTGGAGCTCTTCTTGAACGAATATATTTCTATGGAAAACTAGAACGTCTTGTAGACGTCTTTGTTAAGGATTTTCAGACCAATCTATGCTTGTTCAAGGATCCTTTCATG
+
IIIIIIIIIIIIIIIIIIIIIIIIIIIIIIIIIIIIIIIIIIIIIIIIIIIIHIIIIIIIIIIIIIIIIHIIIIIIHIIIIIIIIIIIIIIIIIIIIIIIIIIIIIIIIIIIIIIIIIIIIIIIIIIIJJJJJJJJJJJJJJJJJJJJJJJJJJJJJJJJJJJJJJJJJJJJJJJJJJJJJJJJJJJJJJJJJJJJJJJJJIIHIIIIIIIIIIIIIIIIIIIIHIIIGIIIIGIGIIGIIIIIIIIIIIIIIIIHIIIIIIIIIIIIIIIHIIIIGIIIIIIIIIIIIIIIHIHIIIIIIIIIIIGIIIHIIIIIIHIIIIIIHIIIIIIIIIIIIH
@HWI-D00477:958:H2H7GBCX3:1:1105:7424:67197 1:N:0:CCTAGGTCCTAGGT
AAACTCTTCGCAATTGGGTAAAAGATGCCTCTTCTTTGCATTTATTACGATTCTTTCTTCGCGAGTATTGTAATTGGAATAGTCTTATTACTCCAAAGAAAGCCAGTTCTTCTTTTTCAAAAAGGAATCAAAGATTCTTCTTCTTCTTATATAATTCTCATGTATGTGAATACGAATCTATTTTCGTCTTTCTACGTAACCAATCTTCTCATTTACGATCAACATCTTCTGGAGCTCTTCTTGAACGAATATATTTCTATGGAAAACTAGAACGTTTTGTAGACGTCTTTGTTAAGGATTTTCAGACCAATCTATGCTTGTTCAAGGATCCTTTCATG
+
HHHIGHIEEHIHHEC?<CEHHHIE@<FCHEHFHCG<CGHEEHEHHCHGHIIFE<FH@HC?GDHC/EFHEHHH?HHCHIHGF?GECCECG@CFC@<GH?HEHHH0FHHHHIHHGHIHFH?FGCHGHCG@/FHFJJJJJJJJJJJJJJJJJJJJJJJJJJJJJJJJJJJJJJJJJJJJBJJJJJJJJJHJJIJJJJJ?JJJJJG<0EFC11?@?@HEHFC@?F<FEHEG?<1C@GCCD1F?CIHHEHEHIHCHIIHHC?IHHGC<<1H@1?HG<HHHEED?D<0<EGH@@CFHHFF<1HEHHHHEGF<1HGEF<1C1111EIHIHHEEGHH@EHE@C@HH
@HWI-D00477:958:H2H7GBCX3:1:1105:14015:69981 1:N:0:CCTAGGTCCTAGGT
AAACTCTTCGCAATTGGGTAAAAGATGCCTCTTCTTTGCATTTATTACGATTCTTTCTTCGCGAGTATTGTAATTGGAATAGTCTTATTACTCCAAAGAAAGCCAGTTCTTCTTTTTCAAAAAGGAATCAAAGATTCTTCTTCTTCTTATATAATTCTCATGTATGTGAATACGAATCTATTTTCGTCTTTCTACGTAACCAATCTTCTCATTTACGATCAACATCTTCTGGAGCTCTTCTTGAACGAATATATTTCTATGGAAAACTAGAACGTCTTGTAGACGTCTTTGTTAAGGATTTTCAGACCAATCTATGCTTGTTCAAGGATCCTTTCATG
+
IIIIIIIIIIIIIIIIIIIIIIIIIIIIIIIIIIIIIIIIIIIIIIIIIIIIIHIIIIIIIIIIIIIIIIIIIIIIIIIHHIIIIIIIIIIIIIIIIIIIIIIIIIIIIIIIIIIIIIHIIIHIIIIIIIIIIIIJJJJJJJJJJJJJJJJJJJJJJJJJJJJJJJJJJJJJJJJJJJJJJJJJJJJJJJJJJJJJJJJJJIIIIIIIIIIIIIIIIIIIIIIIIIIIIHIGIGIIIIIIIIHIIIIIIIIIIIIIIIIIIIIIIIIIIHIHIIIIIIIIHIHEIIIIIIIIIIHIIIIIIIIIIIIIIIIIIIIIIIIIIIIIIIIIIIIIIIIIII
@HWI-D00477:958:H2H7GBCX3:1:1105:11304:71691 1:N:0:CCTAGGTCCTAGGT
AAACTCTTCGCAATTGGGTAAAAGATGCCTCTTCTTTGCATTTATTACGATTCTTTCTTCGCGAGTATTGTAATTGGAATAGTCTTATTACTCCAAAGAAAGCCAGTTCTTCTTTTTCAAAAAGGAATCAAAGATTCTTCTTCTTCTTATATAATTCTCATGTATGTGAATACGAATCTATTTTCGTCTTTCTACGTAACCAATCTTCTCATTTACGATCAACATCTTCTGGAGCTCTTCTTGAACGAATATATTTCTATGGAAAACTAGAACGTCTTGTAGACGTCTTTGTTAAGGATTTTCAGACCAATCTATGCTTGTTCAAGGATCCTTTCATG
+
IIIIIIIIIIIIIIIIHIIIIIIIIIIIIIIIIIIIIIIIIIIIIIIHIIIIHHIIIIIIIIIIIIIIIHIHIIIIHHIIHHIIIIIIIHIIIIIIIIIIIIHIIIIIIIIIIIIIIIHIIIIIGIIIHIIIIIIJJJJJJJJJJJJJJJJJJJJJJJJJJJJJJJJJJJJJJJJJJJJJJJJJJJJJJJJJJJJJJJJJJIIIIIIIIIIIIIIIIIIHIHIIIIIIIIIIIIIIIHIIIIIIHIIIIIIIIIIIIHIIIIIIIIIIIIIHIIIIIIIIIIHHIIIHIIIIIIIIIIIIIIIIIHIHIIHIIIGIIIIIIIIIIIIIIIIIIIIIII
@HWI-D00477:958:H2H7GBCX3:1:1105:7682:76944 1:N:0:CCTAGGTCCTAGGT
AAACTCTTCGCAATTGGGTAAAAGATGCCTCTTCTTTGCATTTATTACGATTCTTTCTTCGCGAGTATTGTAATTGGAATAGTCTTATTACTCCAAAGAAAGCCAGTTCTTCTTTTTCAAAAAGGAATCAAAGATTCTTCTCCTTCTTATATAATTCTCATGTATGTGAATACGAATCTATTTTCGTCTTTCTACGTAACCAATCTTCTCATTTACGATCAACATCTTCTGGAGCTCTTCTTGAACGAATCTATTTCTATGGAAAAATAAAATATCTTGTAAAAGTCTTTGTTAAGGCTTTTCAAGTCAATCTATTGTTGTTGAAGGATCCTTTCATG
+
IFGIIIIHIIIIIIHHHHHIIHHHHHHHIIIGHHIIIGHHIIIGHIIIHIIIGHHHEHIGCEH<CCFGHEHGHEHFHIHIIIHIIIIIGIIHIGE@CEHHHHIIHEHEHHIHIIGHIHC@HHIHHHGEHHHHIIIJJJJJJJJJJJJJJIJJJJJJJJJIJHJJHJJHJJJJJJJJJJJJJIJJJJJJJJJJJJJJJDJJJ<<0<0E?F0<<@HHEEHHHEGCD<1@CC1CD1F11@GHHECGG<HECH@HEHFD1CHEHEHG@CF<CHGD<111EHHGC1HHDEC1<11@D1C1<1@@F@GIHGC1<1<1C<F<1CHHGEC1GHGC1?HHGHC?CHF
@HWI-D00477:958:H2H7GBCX3:1:1105:13021:76817 1:N:0:CCTAGGTCCTAGGT
AAACTCTTCGCAATTGGGTAAAAGATGCCTCTTCTTTGCATTTATTACGATTCTTTCTTCGCGAGTATTGTAATTGGAATAGTCTTATTACTCCAAAGAAAGCCAGTTCTTCTTTTTCAAAAAGGAATCAAAGATTCTTCTTCTTCTTATATAATTCTCATGTATGTGAATACGAATCTATTTTCGTCTTTCTACGTAACCAATCTTCTCATTTACGATCAACATCTTCTGGAGCTCTTCTTGAACGAATATATTTCTATGGAAAACTAGAACGTCTTGTAGACGTCTTTGTTAAGGATTTTCAGACCAATCTATGCTTGTTCAAGGATCCTTTCATG
+
IIIHIGGFHIIGHH@<CGEHCEEE@FHEGHE11?@<<G@CHHHIIIIIGHIH@G?HE@GHHHHI<FEEGIIHIHIF?EHEHIHI?FFHHFHHHIIIGHHHIIHIHHEHHHIIHGIHIHC/GHIHEHFHHHIEHHIJJJJJJJJJJJJJJJJJJJJJJJJJJJJJJJJJJJJJJJJJJJJJJJJJJJJJJJJJJJJJJJJJJEIIIHHIIIIHHHHIHHHHFCIIIHFHHEHFGGHHF?@?FD<<1@CHEEFHFFIH?FHHF1ECHFG<1G<GHHEEEHHHGC<<IHECHG?GIIIHEHHHG@EHCFC1CCCCG?G?F?HHG<1CEFG1H?HCE@D<1<
@HWI-D00477:958:H2H7GBCX3:1:1105:5345:77278 1:N:0:CCTAGGTCCTAGGT
AAACTCTTCGCAATTGGGTAAAAGATGCCTCTTCTTTGCATTTATTACGATTCTTTCTTCGCGAGCATTGTAATTGGAATAGTCTTATTACTCCAAAGAAAGCCAGTTCTTCTTTTTCAAAAAGGAATCAAAGATTCTTCTTCTTCTTATATAATTCTCATGTATGTGAATACGAATCTATTTTCGTCTTTCTACGTAACCAATCTTCTCATTTACGATCAACATCTTCTGGAGCTCTTCTTGAACGAATTTATTTCTATGGAAAAATAGAGTATCTTGTAGAAGTCTTTTATAATGATTTTCAGAACAACCTATGGTTGTTCAAAGAC
+
IIIIIIIIIIIIIHIHHIIIIHIIIIIIIIIIIIIIIIIIIIIIIIIIIIIIHHIIIIIIIIIII<EHIIIIIIIIIIIJJJJJJJJJJJJJJJJJJJJJJJJJJJJJJJJJJJJJJJJJJJJJJJJJJJJJJJJJJJJJJJJJJJJJJJJJJJJJJJJJJJJJJJJJJJJJJJJJJJJJJJJJJJJJJJJJJJJJJJJJJIIIIHIIIIIIIIHIIIIIIIIIHIHEIIIHIHIIIIHIHIIIHIHIIIIIIIIIIIHIIIIIIIIIIIIIIIIIIIIIIIIIIIIIIHIIIIIIIIHIIIIHHHHFHIIIIIHHGHEIIIIIBDDDD
@HWI-D00477:958:H2H7GBCX3:1:1105:13209:83067 1:N:0:CCTAGGTCCTAGGT
AAACTCTTCGCAATTGGGTAAAAGATGCCTCTTCTTTGCATTTATTACGATTCTTTCTTCGCGAGTATTGTAATTGGAATAGTCTTATTACTCCAAAGAAAGCCAGTTCTTCTTTTTCAAAAAGGAATCAAAGATTCTTCTTCTTCTTATATAATTCTCATGTATGTGAATACGAATCTATTTTCGTCTTTCTACGTAACCAATCTTCTCATTTACGATCAACATCTTCTGGAGCTCTTCTTGAACGAATATATTTCTATGGAAAACTAGAACGTCTTGTAGACGTCTTTGTTAAGGATTTTCAGACCAATCTATGCTTGTTCAAGGATCCTTTCATG
+
IIIIHIIIIIIIIHIHGIHIHHHIIIIGGIHHIIIHIIHIIGIIIIIIIIIIGHIIIIIIIIIHIHIIIIIIIIIIIIIIIIIIIIIIIIIIIIIIIIIIGIIIIIIIIIIIIIIIIIIIIIIIHIIIIIIHIIIJJJJJJJJJJJJJJJJJJJJJJJJJJJJJJJJJJJJJJJJJJJJJJJJJJJJJJJJJJJJJJJJJJHHGHEHHEIIGIHHGIIIIHHHHHIHGHIIIHIIIHHEHHHEE@HIHHIIHG?IHHHEGIIIHIIIHHHHHGHGHFIIIIHHCIIIHHIIIIIHIIIIIHIHIHHHHIIHIIIIIIHIIIIHIIIIHGIIIIIIIII
@HWI-D00477:958:H2H7GBCX3:1:1105:3487:88106 1:N:0:CCTAGGTCCTAGGT
AAACTCTTCGCAATTGGGTAAAAGATGCCTCTTCTTTGCATTTATTACGATTCTTTCTTCGCGAGTATTGTAATTGGAATAGTCTTATTACTCCAAAGAAAGCCAGTTCTTCTTTTTCAAAAAGGAATCAAAGATTCTTCTTCTTCTTATATAATTCTCATGTATGTGAATACGAATCTATTTTCGTCTTTCTACGTAACCAATCTTCTCATTTACGATCAACATCTTCTGGAGCTCTTCTTGAACGAATATATTTCTATGGAAAACTAGAACGTCTTGTAGACGTCTTTGTTAAGGATTTTCAGACCAATCTATGCTTGTTCAAGGATCCTTTCATG
+
IIHIIIIIHIIIIIIIIIIIHHGIHIIIIIIIIIIIIIIIIIIIIIIIIIIIHIHIIHHIIIIIIHIIIHHHHIIIHCEFHHIHIIIIIIHIHEHIIIHIHIIIIIIIIIIIIIIIIIHHHHGHIGHIHIIIIHIJJJJJJJJJJJJJJJJJJJJJJJJJJJJJJJJJJJJJJJJJJJJJJJJJJJJJJJJJJJJJJJJJJIIHF?HIIIIHIHHHIIIIIIIHEIIIIIIIHIIIIIIGIIHGIHHHHIIHHEIIHHHIHIIIIIIFHGHHIIHIIIHHGHHCIIIHEHEEEHGEEHIHEIIHFHHIHEHF@FIFHFHHHGIIHHEIHHHEHIHEIF
@HWI-D00477:958:H2H7GBCX3:1:1105:2800:90414 1:N:0:CCTAGGTCCTAGGT
AAACTCTTCGCAATTGGGTAAAAGATGCCTCTTCTTTGCATTTATTACGATTCTTTCTTCGCGAGTATTGTAATTGGAATAGTCTTATTACTCCAAAGAAAGCCAGTTCTTCTTTTTCAAAAAGGAATCAAAGATTCTTCTTCTTCTTATATAATTCTCATGTATGTGAATACGAATCTATTTTCGTCTTTCTACGTAACCAATCTTCTCATTTACGATCAACATCTTCTGGAGCTCTTCTTGAACGAATATATTTCTATGGAAAACTAGAACGTCTTGTAGACGTCTTTGTTAAGGATTTTCAGACCAATCTATGCTTGTTCAAGGATCCTTTCATG
+
IIIIIIIIIIIIIIIIIIIIIIIIIIIIIIIIIIIIIIIIIIIIIIIIIIIIHHIIIIIIIIIHIIIIIIIIIIIIIIIIIIIIIIIIIHIIIIIIIIHIIIIIIIIIIIIHIIIIIIIIIIIIGIIIIIIIIIJJJJJJJJJJJJJJJJJJJJJJJJJJJJJJJJJJJJJJJJJJJJJJJJJJJJJJJJJJJJJJJJJJJIIIHFEIIIIIHIIIIIIIIIIHHIIHIIIIIIIIIGIHIIIIIIIIIHIIIIGIIIIIIIIIIIIIIIIIIIIIIIIIHHDIHIIIHIIIIHGGIIIIIHIIIIIIIIFIHIIIIIHIHIIIIIIIIIIIIIIIII
@HWI-D00477:958:H2H7GBCX3:1:1105:1479:91584 1:N:0:CCTAGGTNCTAGGT
AAACTCTTCGCAATTGGGTAAAAGATGCCTCTTCTTTGCATTTATTACGATTCTTTCTTCGCGAGTATTGTAATTGGAATAGTCTTATTACTCCAAAGAAAGCCAGTTCTTCTTTNTCAAAAAGGAATCAAAGATTCTTCTTCTTCTTATATAATTCTCATGTATGTGAATACGAATCTATTTTCGTCTTTCTACGTAACCAATCTTCTCATTTACGATCAACATCTTCTGGAGCTCTTCTTGAACGAATATATTTCTATGGAAAACTAGAACGTCTTGTAGACGTCTTTGTTAAGGATTTTCAGACCAATCTATGCTTGTTCAAGGATCCTTTCATG
+
IIIIIIIIIIIIIIIIIIIIIIIIIIIIIIIIIIIIIIIIIIIIIIIIIIIIHIIIIIIIIIIIIIIIIIIIIIIIIIIIIIIIIIIIIIIIIIIIIIIIIIIIIIIIIIIIIII!<DGHIIIIIIIIIIIIIIIJJJJJJJJJJJJJJJJJJJJJJJJJJJJJJJJJJJJJJJJJJJJJJJJJJJJJJJJJJJJJJJJJJIIIIIGIIIIIIIIIIIIIIIIIIIIHIIIIIIIIIIIIIIIIIHIIIIIIIIIIIIIIHIIIIIIIIIIHIIIIIIIIHIIHIIIIIIIIIIIHIIIIIIIIIIIIIIIIIIIIIIIIIIIIIIIIIIIIIIIIII
@HWI-D00477:958:H2H7GBCX3:1:1105:12923:96983 1:N:0:CCTAGGTCCTAGGT
AAACTCTTCGCAATTGGGTAAAAGATGCCTCTTCTTTGCATTTATTACGATTCTTTCTTCGCGAGTATTGTAATTGGAATAGTCTTATTACTCCAAAGAAAGCCAGTTCTTCTTTTTCAAAAAGGAATCAAAGATTCTTCTTCTTCTTATATAATTCTCATGTATGTGAATACGAATCTATTTTCGTCTTTCTACGTAACCAATCTTCTCATTTACGATCAACATCTTCTGGAGCTCTTCTTGAACGAATATATTTCTATGGAAAACTAGAACGTCTTGTAGACGTCTTTGTTAAGGATTTTCCGGCTATCCCATTGTTCTTCCAGGAT
+
IIIIIIIIIIIIIIIIIIIIIIIIIIIIIIIIIIIIIIIIIIIIIIIIIIIIHHIIIIIIIIIIIIIIIIIIIIIIIIIJJJJJJJJJJJJJJJJJJJJJJJJJJJJJJJJJJJJJJJJJJJJJJJJJJJJJJJJJJJJJJJJJJJJJJJJJJJJJJJJJJJJJJJJJJJJJJJJJJJJJJJJJJJJJJJJJJJJJJJJJJIIIIIIIIIIIIIIHIIIIIIIIIIHGIIIIIIIIIIIIIIIIIIIIIIIIIIIIIIIIIIIIIIIIIIIHIIIIIIIIIIIIIIIIIIIIIIIIIIIIIIIHG<1IIIIIIIIIIIIIIIIIDDDDD
@HWI-D00477:958:H2H7GBCX3:1:1106:3337:4366 1:N:0:CCTAGGTCCTAGGT
AAACTCTTCGCAATTGGGTAAAAGATGCCTCTTCTTTGCATTTATTACGATTCTTTCTTCGCGAGTATTGTAATTGGAATAGTCTTATTACTCCAAAGAAAGCCAGTTCTTCTTTTTCAAAAAGGAATCAAAGATTCTTCTTCTTCTTATATAATTCTCATGTATGTGAATACGAATCTATTTTCGTCTTTCTACGTAACCAATCTTCTCATTTACGATCAACATCTTCTGGAGCTCTTCTTGAACGAATATATTTCTATGGAAAACTAGAACGTCTTGTAGACGTCTTTGTTAAGGATTTTCAGACCAATCTATGCTTGTTCAAGGATCCTTTCATG
+
IIIIIIIIIIIIIIIIIIIIIIIIIIIIIIIIIIIIIIIIIIIIIIIIIIIIIHIIIIIIIIIIIIIIIIIIHIIIIIIHHIIIIIIIIIIIIIIIIIIIIIHIIIIIIIIIIIIIIIHIIIIIIIIIIIIIIIIJJJJJJJJJJJJJJJJJJJJJJJJJJJJJJJJJJJJJJJJJJJJJJJJJJJJJJJJJJJJJJJJJJIIHIIGIIIIIIIIIHIIIIIIIIIIIIIIIIIIIIIIIIIHIHIHIIIIIHIIIIIHIIIIHIIIIIIIIIIIIIIIIIIHHIIIIIIIIIIHIIIIIIIIIIIIIIIIIIIIIIIIIIIIIIIIIIIIIIIIIII
@HWI-D00477:958:H2H7GBCX3:1:1106:10658:26267 1:N:0:CCTAGGTCCTAGGT
AAACTCTTCGCAATTGGGTAAAAGATGCCTCTTCTTTGCATTTATTACGATTCTTTCTTCGCGAGTATTGTAATTGGAATAGTCTTATTACTCCAAAGAAAGCCAGTTCTTCTTTTTCAAAAAGGAATCAAAGATTCTTCTTCTTCTTATATAATTCTCATGTATGTGAATACGAATCTATTTTCGTCTTTCTACGTAACCAATCTTCTCATTTACGATCAACATCTTCTGGAGCTCTTCTTGAACGAATATATTTCTATGGAAAACTAGAACGTCTTGTAGACGTCTTTGTTAAGGATTTTCAGACCAATCTATGCTTGTTCAAGGATCCTTTCATG
+
IIIIIIIIIIIIIIIIIIIIIIIIGIIIIIIIIIIIIIIIIIIIIIIIIIIIIHIIIIIIIIIIIIIHIIIIHIIIIIIIIHIIIIIIIIIIIIIIIIIIIIIIIIIIIIIIIIIIIIIHIIIIHIIIIHIIIIIJJJJJJJJJJJJJJJJJJJJJJJJJJJJJJJJJJJJJJJJJJJJJJJJJJJJJJJJJJJJJJJJJJIIIIIIIIIIIIIHHIIIIIIIIIIIIIIIIIIIIIIIIIIGIIHIIIIIIIIIIIIIIIIIIIIIIIIIHIIIIIIIIIHHEIHIIIIIIIIIHIIIIIIIIIIIIIIIIIIIIIIIIIIIIIIIIIIIIIIIIIH
@HWI-D00477:958:H2H7GBCX3:1:1106:10890:26464 1:N:0:CCTAGGTCCTAGGT
AAACTCTTCGCAATTGGGTAAAAGATGCCTCTTCTTTGCATTTATTACGATTCTTTCTTCGCGAGTATTGTAATTGGAATAGTCTTATTACTCCAAAGAAAGCCAGTTCTTCTTTTTCAAAAAGGAATCAAAGATTCTTCTTCTTCTTATATAATTCTCATGTATGTGAATACGAATCTATTTTCGTCTTTCTACGTAACCAATCTTCTCATTTACGATCAACATCTTCTGGAGCTCTTCTTGAACGAATATATTTCTATGGAAAACTAGAACGTCTTGTAGACGTCTTTGTTAAGGATTTTCAGACCAATCTATGCTTGTTCAAGGATCCTTTCATG
+
IIIIIIIIIIIIIIIIIIIIIIIIIIIIIIIIIIIIIIIIIIIIIIIIIIIIHHIIIIIIIIIIIIIHIIIIIIIHIIIIIIIIIIIIIIIIIIIIIIIIIIIIIIIIIIIIIIIIIIHIIIIIIIIIIIIIIIIJJJJJJJJJJJJJJJJJJJJJJJJJJJJJJJJJJJJJJJJJJJJJJJJJJJJJJJJJJJJJJJJJJIIIHIIIIIIIIIIIIIIIIIIIIIIIIIIIIIIIIIIIIIIHHIIIIIIIIIIIIIIIIIIIIIIIIIIHIIHIIIIIIIHHIIIIIIIIIIIIIIIIIIIIIIIIIIIIIIIIIIIIIIIIIIIIIHIIIIIIII
@HWI-D00477:958:H2H7GBCX3:1:1106:6972:31119 1:N:0:CCTAGGTCCTAGGT
AAACTCTTCGCAATTGGGTAAAAGATGCCTCTTCTTTGCATTTATTACGATTCTTTCTTCGCGAGTATTGTAATTGGAATAGTCTTATTACTCCAAAGAAAGCCAGTTCTTCTTTTTCAAAAAGGAATCAAAGATTCTTCTTCTTCTTATATAATTCTCATGTATGTGAATACGAATCTATTTTCGTCTTTCTACGTAACCAATCTTCTCATTTACGATCAACATCTTCTGGAGCTCTTCTTGAACGAATATATTTCTATGGAAAACTAGAACGTCTTGTAGACGTCTTTGTTAAGGATTTTCAGACCAATCTATGCTTGTTCAAGGATCCTTTCATG
+
IIIIIIIIIIIIIIIIIIIIIIIIIIIIIIIIIIIIIIIIIIIIIIIIIIIIHHIIHIIIIIIIIIIHIHIIIIIIIIIHIHIIIIHIIIIIIIIIIHHIIIIIIIIIIIIIIIIIIIHIHIIIIIIIIIIIIIIJJJJJJJJJJJJJJJJJJJJJJJJJJJJJJJJJJJJJJJJJJJJJJJJJJJJJJJJJJJJJJJJJJHH@D0HCEHCFIHHE1GIIIHIHHHHHIHHEC@HH?CECHGD<1?@HECHIHHH?FHCIHHHFHHHHC1@1IIHEIHGHHIIHHH?EHHHIIIIHHHCHHC?IHHG@F?EHHFFFC1ECHHIIHHHFHHIHHEHEEG
@HWI-D00477:958:H2H7GBCX3:1:1106:1471:34767 1:N:0:CCTAGGTNCTAGGT
AAACTCTTCGCAATTGGGTAAAAGATGCCTCTTCTTTGCATTTATTACGATTCTTTCTTCGCGAGTATTGTAATTGGAATAGTCTTATTACTCCAAAGAAAGCCAGTTCTTCTTTNTCAAAAAGGAATCAAAGATTCTTCTTCTTCTTATATAATTCTCATGTATGTGAATACGAATCTATTTTCGTCTTTCTACGTAACCAATCTTCTCATTTACGATCAACATCTTCTGGAGCTCTTCTTGAACGAATATATTTCTATGGAAAACTAGAACGTCTTGTAGACGTCTTTGTTAAGGATTTTCAGATCAATCTATGCTTGTTCAAGGATCCTTTCATG
+
CEEE@CGHIFH@?HE111<<@EG@CE@EHEFCHC11D@1<11DC<1<F@C11<<1F?GEDCHH/<CCDD1FHIEH1DE1<<1<FEHIGHFECH1DCE00DH0CHIECF0<CHH@@!<<<<CCHI@@<CGC@HH@=JJJJJJJJJJJJJJJJJJJJHJJJJJJJJJJJCJJJJJJJJJJJJJJJJJJJJJJJJJJJJJJJHJHG<0F@?@@FE@F1EF<111@CF?G<@GHHH@CEHGC<<FEC<CF<FCHFHHHFEH?@C?EHEGCEGEG?G@HFF<11CED1<EED1HGGCC<<1HHEEFE<11F11<1GFD11EC@FHGC?HHGC1CG@?<EHHHE
@HWI-D00477:958:H2H7GBCX3:1:1106:6662:40480 1:N:0:CCTAGGTCCTAGGT
AAACTCTTCGCAATTGGGTAAAAGATGCCTCTTCTTTGCATTTATTACGACTCTTTCTTCGCGAGTATTGTAATTGGAATAGTCTTATTACTCCAAAGAAAGCCAGTTCTTCTTTTTCAAAAAGGAATCAAAGATTCTTCTTCTTCTTATATAATTCTCATGTATGTGAATACGAATCCGTTTTTCTCTTTTTCCGTAACCAATCTTCTCACTTACGATCAACATCTTTTGGAGTCCTTCTTGAACGAATATATTTCTATGGAAAAATAGAACATCTTGTAGAAGTCTTTGCTAAGGATTTTCGGGTTATCCTATGGTTGTTCAAGGATCCTTTCATA
+
IIIIIIIIIIIIIIIIIIIIIIIIIIIIIIIIIIIIIIIIIIIIIIIIHIIIHIIIIIIIIIIIIIHIIIIIIIIIIIIIIIIIIIIIIIIIIIIIIIIIIIHIIIIIIIIIIIIIIHHIIIIHIIIHIIIIIIHJJJJJJJJJJJJJJJJJJJJJJJJJJJJJJJJJJJJJJJJJJJJJJJJJJJJJJJJJJJJJJJJJJIIHIIIHIIIIIIHGIIGIIIIHGIIHIIIIIIIGIIIIIIIIHGIIIIIIIIIHIIIIIIIIIIIIIIIIIIIIIIIIIIHGIIIIIIIIIIIIIIIIIIIIIIHIIIGIIIIIIIIIIIIIIIIIIIIIIIHIII
@HWI-D00477:958:H2H7GBCX3:1:1106:14781:57305 1:N:0:CCTAGGTCCTAGGT
AAACTCTTCGCAATTGGGTAAAAGATGCCTCTTCTTTGCATTTATTACGATTCTTTCTTCGCGAGTATTGTAATTGGAATAGTCTTATTACTCCAAAGAAAGCCAGTTCTTCTTTTTCAAAAAGGAATCAAAGATTCTTCTTCTTCTTATATAATTCTCATGTATGTGAATACGAATCTATTTTCGTCTTTTTACGTAACCAATCTTCTCATTTACGATCAACATCTTCTGGAGCTCTTCTTGAACGAATATATTTCTATGGAAAACTAGAACGTCTTGTAGACGTCTTTGTTAAGGATTTTCAGACCAATCTATGCTTGTTCAAGGATCCTTTCATG
+
IIIIIIIIIIIIIIIHHIHHIIHHIIIIIIIIIIIIIIIIIIIIIIIIIIIIHIIIIIIIGIIIIIIIIIIIIIIIIHIHHIIIIIIIIIIIHIIHIIHIIIIIIIIIIIIIIIIIIHIIIIIHGHIIIIIGIIIJJJJJJJJJJJJJJJJJJJJJJJJJJJJJJJJJJJJJJJJJJJJJJJJJJJJJJJJJJJJJJJJJJHHCEF?C@HCEGIHECEHEIHFHEHGHECCECCEIIHHIIHHEDEFEIIIIHHHEIHHFIIIHHHHCCH?GE@IGIIIHHHHCHHFHHHFHHEGGHGIIIIHEEIIHHHF?HHGHG?EIIIIIGHFHHGCGHEEHHE
@HWI-D00477:958:H2H7GBCX3:1:1106:15528:58573 1:N:0:CCTAGGTCCTAGGT
AAACTCTTCGCAATTGGGTAAAAGATGCCTCTTCTTTGCATTTATTACGATTCTTTCTTCGCGAGTATTGTAATTGGAATAGTCTTATTACTCCAAAGAAAGCCAGTTCTTCTTTTTCAAAAAGGAATCAAAGATTCTTCTTCTTCTTATATAATTCTCATGTATGTGAATACGAATCTATTTTCGTCTTTCTACGTAACCAATCTTCTCATTTACGATCAACATCTTCTGGAGCTCTTCTTGAACGAATATATTTCTATGGAAAACTAGAACGTCTTGTAGACGTCTTTGTTAAGGATTTTCAGACCAATCTATGCTTGTTCAAGGATCCTTTCATT
+
IIIIIIIIIIIIIIIIIIIIIIIIHIIHIIIIIIIIIIIIIIIIIIIIIIIIHIIIIIIIIIIIIIIIIIIIIIIIIHIHIIIIIIIIIIIIIIIHIIIIIIIIIIIIIIIIIIIIIIIIIIIIIIIIIIGIIIIJJJJJJJJJJJJJJJJJJJJJJJJJJJJJJJJJJJJJJJJJJJJJJJJJJJJJJJJJJJJJJJJJJIIIIIIIHIIIIIIIIIIIIIIIIIIIIIIIIIIIIIGIIIIIIIIIIIIIIIIIIIIIIIIIIIIIHIHHIIIIIIIIIIIHIIIIIIIIIIIIIIIIIIIIIIIIIIIIIIIIHIIIIIIIIIIIIIIIIIIIII
@HWI-D00477:958:H2H7GBCX3:1:1106:19408:64824 1:N:0:CCTAGGTCCTAGGT
AAACTCTTCGCAATTGGGTAAAAGATGCCTCTTCTTTGCATTTATTACGATTCTTTCTTCGCGAGTATTGTAATTGGAATAGTCTTATTACTCCAAAGAAAGCCAGTTCTTCTTTTTCAAAAAGGAATCAAAGATTCTTCTTCTTCTTATATAATTCTCATGTATGTGAATACGAATCTATTTTCGTCTTTCTACGTAACCAATCTTCTCATTTACGATCAACATCTTCTGGAGCTCTTCTTGAACGAATATATTTCTATGGAAAACTAGAACGTCTTGTAGACGTCTTTGTTAAGGATTTTCAGACCAATCTATGCTTGTTCAAGGATCCTTTCATG
+
IIIIIIIIIIIIIIIIIIHIIIIIIIIIIIIIHIGHIIIIGIIIGIIIIIIIIGHIGIIIIIIIHHHIIIIIIHIIHHIHIIIIIIIIIIIIIHHIIIIIIIHHIIFHIIIIIIHGIIIHIHIHHIIGIIIIIIIJJJJJJJJJJJJJJJJJJJJJJJJJJJJJJJJJJJJJJJJJJJJJJJJJJJJJJJJJJJJJJJJJJJIIIIHIIIIHIGIIIIIIIIIIIIIIIIIHHHIIIIIIIIIIIHIIIIIIIIIHIIIIIIHHIIIIHHEGIIIIIIIIIIGDIIIIIIHIIIIIIIIIHIIIIHIIIIHIIIIIHIIIIHIIIIIIIHIIIIIIII
@HWI-D00477:958:H2H7GBCX3:1:1106:10072:68724 1:N:0:CCTAGGTCCTAGGT
AAACTCTTCGCAATTGGGTAAAAGATGCCTCTTCTTTGCATTTATTACGATTCTTTCTTCGCGAGTATTGTAATTGGAATAGTCTTATTACTCCAAAGAAAGCCAGTTCTTCTTTTTCAAAAAGGAATCAAAGATTCTTCTTCTTCTTATATAATTCTCATGTATGTGAATACGAATCTATTTTCGTCTTTCTACGTAACCAATCTTCTCATTTACGATCAACATCTTCTGGAGCTCTTCTTGAACGAATATATTTCTATGGAAAACTAGAACGTCTTGTAGACGTCTTTGTTAAGGATTTTCAGACCAATCTATGCTTGTTCAAGGATCCTTTCATG
+
IIIIIIIIIIIIIIIIIIIIIIIIIIIHIIIIIIIIIIIIIIIIIIIIIIHIHHIIIIIIIIIHIIIHIIIIIIIIIHIHHIIIIIIIIIIIIHIIIIHIIIIHIIIIIIIIIIIIIIIHHIIIIIIIJJJJJJJJJJJJJJJJJJJJJJJJJJJJJJJJJJJJJJJJJJJJJJJJJJJJJJJJJJJJJJJJJJJJJJJJJIIIIIIIIIIIIIIIIIIIIIIIIIIIIHIGIIHIIIIIIHIHHIHIIIIIIIIIIIIIIIIIIIIIHHHCGIIHFIIIIIIIIIIIIIIIIIHHIIIIIIHIIIIIIIIIIGIHHIIIIIIIIIIIHIIIIIIIII
@HWI-D00477:958:H2H7GBCX3:1:1106:9317:71211 1:N:0:CCTAGGTCCTAGGT
AAACTCTTCGCAATTGGGTAAAAGATGCCTCTTCTTTGCATTTATTACGATTCTTTCTTCGCGAGTATTGTAATTGGAATAGTCTTATTACTCCAAAGAAAGCCAGTTCTTCTTTTTCAAAAAGGAATCAAAGATTCTTCTTCTTCTTATATAATTCTCATGTATGTGAATACGAATCTATTTTCGTCTTTCTACGTAACCAATCTTCTCATTTACGATCAACATCTTCTGGAGCTCTTCTTGAACGAATATATTTCTATGGAAAACTAGAACGTCTTGTAGACGTCTTTGTTAAGGATTTTCAGGACAACTTATGGTTGTTCAAGCATCCTATCATG
+
IIIIIIIIIIIIIIIIIIIIIIIIIIIIIIIIIIIIIIIIIIIIIIIIIIIIHIIIIIIIIIIHIIIIIIIIIIIIIIIHIIIIIIIIIIIIIIIIIIIIIIIIIIIIIIIIIIIIIIIIIIIIIIIIIIIIIIIJJJJJJJJJJJJJJJJJJJJJJJJJJJJJJJJJJJJJJJJJJJJJJJJJJJJJJJJJJJJJJJJJJIIIIIIHIIIIIIIIIIIIIIIIIIIIIIIIIIIIIIIIIIIIHIIHIIIIIIIIIIIIIIIIIIIIIIIIIIIHIIIIIIIHIIIIIHIIIIIIIIIIIIIIIIIIIIIIIIIIIIIIIIIIIIHIIIIIIIIIII
@HWI-D00477:958:H2H7GBCX3:1:1106:13234:78782 1:N:0:CCTAGGTCCTAGGT
AAACTCTTCGCTACTGGGTAAAAGATGCTTCTTCTTTGCATTTATTACGATTCTTTCTCCACGAGTATTGTAATTGGAATATTCCAAATAAAGCCGGTTCTTCTTTTTCAAAAAGAAATCAAAGACTATTCTTCTTCCTATATAATTCTCATCTATGTGAATACGAATCCATCTTCATCTTTCTCCGTAACCAATCTTCTCATTTACGGAGAAAGGGGAATATCGATTCGCATTCATATACATGAAAATTATATAGGAACAAGAATAATCTTCTATTCTCGTTTGAAAAAACAGAAATATATTTCTGTTTTTGAGTAATAGGATTATTCCAATTCTGAAACTCGTAAAGAAAGAATCGCAATAAATGCAAAGCGGGGATATCTTGTATCCAACAGCGAAGGGGTTGAACCAAGATTTCCAGATG
+
IHIIIIIIIIIIFIHIIIIIIIIIIIIIIHIIIIIIIIIIIIIIIIIIIIIIDHHIIIIIIIIHHIIIIIIIIIIGIIIIIIIIIIIIIIIHGHIIIHHIIIIIIIIIIIIIIIIIIHIIIIIIIIIIIEFHHHIIHHIIIIIIEHHHHIIHIIIIIIEHHIIIEHIIICHHIIJJJJJJJJJJJJJJJJJJJJJJJJJJJIHHHIIGIIIIIIHIHIIIIIHHIIIHGGIIIHIIIIIIIIIIIIIIIIIIIIHIIIIIHIIIIIIIIIIIHIIHHHHHIIIIIIIIIIIIIIIIIIIIIIHIHIIIIIIIIIIIIIIIHHHIIIIIIIIIIIIIIIIIHHIIIIIIIIIIIIHIIIIIIIIIIIIIIIIIIIIHIIIIIIIIIIIIIIIIIIIIIIIIHHHF<HHFIIIIIIIIIIIDCDD@
@HWI-D00477:958:H2H7GBCX3:1:1106:18545:83689 1:N:0:CCTAGGTCCTAGGT
AAACTCTTCGCAATTGGGTAAAAGATGCCTCTTCTTTGCATTTATTACGATTCTTTCTTCACGAGTATTGTAATTGGAATAGTCTTATTACCCCAAAGAAAGCCAGTTCTTCTTTTTCAAAAAAGAATCAAAGATTATTCTTCTTCTTATATAATTCTCATG
+
JJJJJJJJJJJJJJJJJJJJJJJJJJJJJJJJJJJJJJJJJJJJJJJJJJJJJJJJJJJJJJJJJJJJJJJJJJJJJJJJJJJJJJJJJJJJJJJJJJJJJJJJJJJJJJJJJJJJJJJJJJJJJJJJJJJJJJJJJJJJJJJJJJJJJJJJJJJJJJJJJJ
@HWI-D00477:958:H2H7GBCX3:1:1106:8250:90017 1:N:0:CCTAGGTCCTAGGT
AAACTCTTCGCAATTGGGTAAAAGATGCCTCTTCTTTGCATTTATTACGATTCTTTCTTCGCGAGTATTGTAATTGGAATAGTCTTATTACTCCAAAGAAAGCCAGTTCTTCTTTTTCAAAAAGGAATCAAAGATTCTTCTTCTTCTTATATAATTCTCATGTATGTGAATACGAATCTATTTTCGTCTTTCTACGTAACCAATCTTCTCATTTACGATCAACATCTTCTGGAGCTCTTCTTGAACGAATATATTTCTATGGAAAACTAGAACGTCTTGTAGACGTCTTTGTTAAGGATTTTCAGACCAATCTATGCCTGTTCAAGGATCCTTTCATGCATT
+
IIIIIHIIHHHIHHHHIIIIIIIIIIIIIHIIIIGIIIIHIIIHIIIIIIIHHHIIIIHIIIIHIHIHIIIIEHIHHIIIEHIIHIIIIIIIJJJJJJJJJJJJJJJJJJJJJJJJJJJJJJJJJJJJJJJJJJJJJJJJJJJJJJJJJJJJJJJJJJJJJJJJJJJJJJJJJJJJJJJJJJJJJJJJJJJJJJJJJJJJJIIHIIIIIHGIHHIIGIHIIIIHHIIIIHHHGIIIHIIHGHEGCIGIHIHHHIHFIIIIIIIIHGHGHHIIIIIIIIIIIIIIHHHIIIIIIIHIHHIIHIHIHIIHHIHIHIIGIIIIIIIHHEHHFGHHIIIIIDCDDD
@HWI-D00477:958:H2H7GBCX3:1:1106:17172:91111 1:N:0:CCTAGGTCCTAGGT
AAACTCTTCGCAATTGGGTAAAAGATGCCTCTTCTTTGCATTTATTACGATTCTTTCTTCGCGAGTATTGTAATTGGAATAGTCTTATTACTCCAAAGAAAGCCAGTTCTTCTTTTTCAAAAAGGAATCAAAGAATCTTCTTCTTCTTATATAATTCTCATGTATGTGAATACGAATCTATTTTCGTCTTTCTACGTAACCAATCTTCTCATTTACGATCAACATCTTCTGGAGCTCTTCTTGAACGAATATATTTCTATGGAAAACTAGAACGTCTTGTAGACGTCTTTGTTAAGGATTTTCAGACCAATCTATGCTTGTTCAAGGATCCTTTCATG
+
IIIIIIIIIIIIIIIIIIIIIIIIIIIIIIIIIIIIIIIIIIIIIIIIIIIIHIIIIIIIIIIHIIIIIIIIIIIIIHIIIIIIIIIIIIIIIIIIIIHIIIIIIIIIIIIIIIIIIIIIIIIIIIIIIIIIIIIJJJJJJJJJJJJJJJJJJJJJJJJJJJJJJJJJJJJJJJJJJJJJJJJJJJJJJJJJJJJJJJJJJHHGIHGIHHHHIIIIIIIIHEIIHIHHHIHHFIIIHHIIIHHFHIHEIIHIIHIIHIIIIHIHIIHIIHGEHHHHEIIHHHCGIIIIIIIIIHHHHIIIIHHIIIIGIIHIIIHIHHIIIIIIIGIIIIIIIHHIII
@HWI-D00477:958:H2H7GBCX3:1:1106:11047:92787 1:N:0:CCTAGGTCCTAGGT
AAACTCTTCGCAATTGGGTAAAAGATGCCTCTTCTTTGCATTTATTACGATTCTTTCTTCGCGAGTATTGTAATTGGAATAGTCTTATTACTCCAAAGAAAGCCAGTTCTTCTTTTTCAAAAAGGAATCAAAGATTCTTCTTCTTCTTATATAATTCTCATGTATGTGAATACGAATCTATTTTCGTCTTTCTACGTAACCAATCTTCTCATTTACGATCAACATCTTCTGGAGCTCTTCTTGAACGAATATATTTCTATGGAAAACTAGAACGTCTTGTAGACGTCTTTGTTAAGGATTTTCAGACCAATCTATGCTTGTTCAAGGATCCTTTCATG
+
IIIIIIIIHIIIIIIIIIIIIIIIIIIIIIIIIIIIIIIIIIIIIIIIIIIIHIIIIIIIIIIIIIIIIIIIIIIIIHHIHIIIIIIIIIIIIIIIIIIIIIIIIIIIIIIIIIIIIIHIIIIIIIIIIIIIIIIJJJJJJJJJJJJJJJJJJJJJJJJJJJJJJJJJJJJJJJJJJJJJJJJJJJJJJJJJJJJJJJJJJIIIIIHIIIIIIIHIIIIIIIIIIIIIIIIIIHIIIIIHIIIIHIIIIIIIIIIIHIIIIIIIIIIIIIIIIIHHIIIIIIHHIIIIIIIIIIIIIIIIIIIIIIIIIIGIIIIIIIIIIIIIIIIIIHIIIIIHII
@HWI-D00477:958:H2H7GBCX3:1:1106:1721:99347 1:N:0:CCTAGGTCCTAGGT
AAACTCTTCGCAATTGGGTAAAAGATGCCTCTTCTTTGCATTTATTACGATTCTTTCTTCGCGAGTATTGTAATTGGAATAGTCTTATTACTCCAAAGAAAGCCAGTTCTTCTTTTTCAAAAAGGAATCAAAGATTCTTCTTCTTATATAATTCTCATGTATGTGAATACGAATCGATTTTCGTCTTTCTACGTAACCAATCTTCTCATTTACGATCAACATCTTCTGGAGCTCTTCTTGAACGAATATATTTCTATGGAAAACTAGAACGTCTTGTAGACGTCTTTGTTAAGGATTTTCAGACCAATCTATGCTTGTTCAAGGATCCTTTTATG
+
IIIIIIIIIIIIIIIIIIIIIIIIIIIIIIIIIIIHIIIIIIIIIIIIIIIIGHIIIIIIIIIIIIIIIIIIIIIIIIIIIIIIIIIIIIIIIIIIIIIIIIIIIIIIIIJJJJJJJ?JJJJJJJJJJJJJJJJJJJJJJJJJJJJJJJJJJJJJJJJJJJJJJJJJJJJJJJJJJJJJJJJJJJJJJJJJJJJJJJJJJJIIIIIIIIIIIIIIIIIIIIIIIIIIIIIIIIIIIIIIIIIIIIIIIIIIIIIIIHHCIIIIIIIHHHIIIIIIIIIIIIIIIIIIIIIIIIIIIIIIIIIIIIIIIIIIIIIIIIIIIIIIIIIIIIIIIIII
@HWI-D00477:958:H2H7GBCX3:1:1107:10327:6199 1:N:0:CCTAGGTCCTAGGT
AAACTCTTCGCAATTGGGTAAAAGATGCCTCTTCTTTGCATTTATTACGATTCTTTCTTCGCGAGTATTGTAATTGGAATAGTCTTATTACTCCAAAGAAAGCCAGTTCTTCTTTTTCAAAAAGGAATCAAAGATTCTTCTTCTTCTTATATAATTCTCATGTGTGTGAATACGAATCTATTTTCGTCTTTCTACGTAACCAATCTTCTCATTTACGATCAACATCTTCTGGAGCTCTTCTTGAACGAATATATTTCTATGGAAAAATAGAACGTCTTGTAGACGTCTTTGTTAAGGATTTTCAGACCAATCTATGCTTGTTCAAGGATCCTTTCATG
+
IIIIIIIIIIIIIIIIIIIIIIIIIIIIIIIIIIIIIIIIIIIIIIIIIIIIHHIIIIIIIIIIIIIIIIIIIIIIIIIIIIIIIIIIIIIIIIIIIIIIIIIIIIIIIIIIIIIIIIIIIIIIIIIIIIIIIIJJJJJJJJJJJJJJJJJJJJJJJJJJJJJJJJJJJJJJJJJJJJJJJJJJJJJJJJJJJJJJJJJJJIIIHIIIHIIIIIHHIIIIIIIIIHIGIIIIIIIIIIIIIIIIIHIIIIIIIHIIIIIIIIIIIIIIHHIIHIIIIIIIHHGIIIIIIIIIIIIIIIIIIIIIIIIIIIHIIIIIIIIIIIIIIIIIIIIIIIIIII
@HWI-D00477:958:H2H7GBCX3:1:1107:13068:10814 1:N:0:CCTAGGTCCTAGGT
AAACTCTTCGCAATTGGGTAAAAGATGCCTCTCCTTTGCATTTATTACGATTCTTTCTTCGCGAGTATTGTAATTGGAATAGTCTTATTACTCCAAAGAAAGCCAGTTCTTCTTTTTCAAAAAGGAATCAAAGATTCTTCTTCTTCTTATATAATTCTCATGTATGTGAATACGAATCTATTTTCGTCTTTCTACGTAACCAATCTTCTCATTTACGATCAACATCTTCTGGAGCTCTTCTTGAACGAATATATTTCTATGGAAAACTAGAACGTCTTGTAGACGTCTCTGTTAAGGATTTTCAGACCAATCTATGCTTGTTCAAGGATCCTTTCATG
+
@@@F11DD1<0C/<?1110<@<<DCH1<1C@11<1D11<@GH?FFCCC11CC<FHH@<C@C=//<CCC11<C1CDF1<CGH1FE1<<<FEEFEHHHHH?CEEFHFCEHEEHEF0<FHH?@G0<0<@CGEC@CE@@J;HJDCJJDJDJJJJJJJJJJJGJJJFJIJHJJJJJJJJJJJJJJJCJJJJJJJJJJJJJ<?ECFGC/CC/HHHHC/F<////F@C0<00@E@CCC0GCHGCD<<1F1<CCEHG@?CGFCECHG1<1FC<<GF11<1EHHCCC@D10C<HHED1D1<1<C?G@D1@FC<11<1F<C@FEGEC<111<1HHCHG11<1CC?C<1
@HWI-D00477:958:H2H7GBCX3:1:1107:13832:11981 1:N:0:CCTAGGTCCTAGGT
AAACTCTTCGCAATTGGGTAAAAGATGCCTCTTCTTTGCATTTATTACGATTCTTTCTTCGCGAGTATTGTAATTGGAATAGTCTTATTACTCCAAAGAAAGCCAGTTCTTCTTTTTCAAAAAGGAATCAAAGATTCTTCTTCTTCTTATATAATTCTCATGTATGTGAATACGAGTCTATTTTCGTCTTTCTACGTAACCAATCTTCTCATTTACGATCAACATCTTCTGGAGCTCTTCTTGAACGAATATATTTCTATGGAAAACTAGAACGTCTTGTAGACGTCTTTGTTAAGGATTTTCAGACCAATCTATGCTTGTTCAAGGATCCTTTCATG
+
IIIIIIIIIIIIIIIIIIIIIIIIIIIHIIIIIIIIIIIIIIIIIIIIIIIIIIIIIIIIIIIIIIIIIIIIIIIIIIIIIIIIIIIIIIIIIIIIIIIIIIIIIIIIIIIIIIIIIIIIIIIIIIIIIIIIIIJJJJJJJJJJJJJJJJJJJJJJJJJJJJJJJJJJJJJJJJJJJJJJJJJJJJJJJJJJJJJJJJJJJIIIIIIIIIIIIIIIIIIIIIIIIIIIIIIIIIIHIIIIHIIIIIGIIIIIHHIIIIIIIIIIIIIIIIIIIIIIIIIIIHHIIIIIIIIIIIIIHIIIIIIIIIIIIIIIIIIIIIIIIIIIIIIIIIIIIIIIII
@HWI-D00477:958:H2H7GBCX3:1:1107:15019:17562 1:N:0:CCTAGGTCCTAGGT
AAACTCTTCGCAATTGGGTAAAAGATGCCTCTCCTTTGCATTTATTACGATTCTTTCTTCGCGAGTATTGTAATTGGAATAGTCTTATTACTCCAAAGAAAGCCAGTTCTTCTTTTTCAAAAAGGAATCAAAGATTCTTCTTCTTCTTATATAATTCTCATGTATGTGAATACGAATCTATTTTCGTCTTTCTACGTAACCAATCTTCTCATTTACGATCAACATCTTCTGGAGCTCTTCTTGAACGAATATATTTCTATGGAAAACTAGAACGTCTTGTAGACGTCTTTGTTAAGGATTTTCAGACCAATCTATGCTTGTTCAAGGATCCTTTCATG
+
IIIIIIIIIIIIIIIIIIHIIIIIIIIIIIIIIIIIIIIIIIIIIIIIIIIIHHIIIIIIIIIIIIIIIHIIIIIIIHIHIIIIIIIIIIIIIIHIIIIIIIIIIIIIIIIIIIIIIIIIIIHHIIIIIIIIIIIJJJJJJJJJJJJJJJJJJJJJJJJJJJJJJJJJJJJJJJJJJJJJJJJJJJJJJJJJJJJJJJJJJIIIHHFHFHHGIIIIIIHHHHIIFIIHHEEIIIIIGIIHIIIHHHEIIIIHIGIIIIIHIHIIIIHHHIIHIIIIIHEIHHHDIIHIIHGIHIIIIHIIIIIHIIHHHGHIHHEIHIIIIGIIHHHHIIHIIIIIHI
@HWI-D00477:958:H2H7GBCX3:1:1107:13891:25970 1:N:0:CCTAGGTCCTAGGT
AAACTCTTCGCAATTGGGTAAAAGATGCCTCTTCTTTGCATTTATTACGATTCTTTCTTCGCGAGTATTGTAATTGGAATAGTCTTATTACTCCAAAGAAAGCCAGTTCCTCTTTTTCAAAAAGGAATCAAAGATTCTTCTTCTTCTTATATAATTCTCATGTATGTGAATACGAATCTATTTTCGTCTTTCTACGTAACCAATCTTCTCATTTACGATCAACATCTTCTGGAGCTCTTCTTGAACGAATATATTTCTATGGAAAACTAGAACGTCTTGTAGACGTCTTTGTTAAGGATTTTCAGACCAATCTATGCTTGTTCAAGGATCCTTTCATG
+
EHC@CHEH1FHIDCFHH1<F1<G<EC<1F11D1C@?G?EC@GCHEFG@DECHGEHEHFECHCC/<CCGHCGEFEGH?<CFEHHE?GHHIIIHHII?H?@FHHEEHEFHE?CCHEHHHCCGHH0CH@FFFCFHHE@JHIJJJJJJJJJJJGJJC=;;1?1DG;FJJHJJJJJJJJJJJJJJJJJJJJJJJJJJJJJFJJJJJCG0HCHIIHEHCHFEG@EHHCD<1CCHG1C@HEEF@@FGEHGEHCHE@EEGD1CHIIIGIHECHFHEGHHDCGC?HFHEHCCDCCEEHEFF1EFCIHCHFCCEFCG<D1?ED<1F@F@@GF1EGF<1C<<CDCF1HH
@HWI-D00477:958:H2H7GBCX3:1:1107:7394:29352 1:N:0:CCTAGGTCCTAGGT
AAACTCTTCGCAATTGGGTAAAAGATGCCTCTTCTTTGCATTTATTACGATTCTTTCTTCGCGAGTATTGTAATTGGAATAGTCTTATTACTCCAAAGAAAGCCAGTTCTTCTTTTTCAAAAAGGAATCAAAGATTCTTCTTCTTCTTATATAATTCTCATGTATGTGAATACGAATCTATTTTCGTCTTTCTACGTAACCAATCTTCTCATTTACGATCAACATCTTCTGGAGCTCTTCTTGAACGAATATATCTCTATGGAAAACTAGAACGTCTTGTAGACGTCTTTGTTAAGGATTTTCAGACCAATCTATGCTTGTTCAAGGATCCTTTCATG
+
IIIIIIIIIIIIIIIIIIIIIIIIIIIIIIIIIIIIIIIIIIIIIIIIIIIIHHIIIIIIIIIIIIIIIIIIIIIIIIIIHIIIIIIIIIIIIIIIIIIIIIIIIIIIIIIIIIIIIIIIIIIIIIIIHIIIIHIJJJJJJJJJJJJJJJJJJJJJJJJJJJJJJJJJJJJJJJJJJJJJJJJJJJJJJJJJJJJJJJJJJIIIIHIIIIIHIIIIIIHIIIIIIIHIIIIIIIIIIIIIIIHIIIIIIIIIIIIIIIIIIIIIIIIIIIIIIIIIIIIIIIHEIIIIIIIIIIIIIIIIIIIIIIIIIHGIIIIIIHIIIIIIIIIIIHIIIIIIIH
@HWI-D00477:958:H2H7GBCX3:1:1107:14886:39884 1:N:0:CCTAGGTCCTAGGT
AAACTCTTCGCAATTGGGTAAAAGATGCCTCTTCTTTGCATTTATTACGATTCTTTCTTCGCGAGTATTGTAATTGGAATAGTCTTATTACTCCAAAGAAAGCCAGTTCTTCTTTTTCAAAAAGGAATTCGAGACTCTTTTTATTCCTATATAATTCTCATGTTTGTGAATATGAATCCATCTTACTTTTTATCCGTAACCAATCTTGTCATTTACGATTAACATCTTCTGGGAGCTTTTTTGAGCTAATATATTTCTATGAAAAAATAAAGCATCCT
+
IIIIIIIIIIIIIIIHIIIIIIIIIIHIJJJJJJJJJJJJJJJJJJJJJJJJJJJJJJJJJJJJJJJJJJJJJJJJJJJJJJJJJJJJJJJJJJJJJJJJJJJJJJJJJJJJJJJJJJJJJJJJJJJJJJJJJJJJJJJJJJJJJJJJJJJJJJJJJJJJJJJJJJJJJJJJJJJJJJJJJJJJJJJJJJJJJJJJJJJJJIIIIIIIIIIIIIIIIIIIIIIIIIIIIIIIIIIIIIIIIIIIIIHIIIIIIIIIIIIHIIIIIIHGIIIIIDCDDD
@HWI-D00477:958:H2H7GBCX3:1:1107:8412:45061 1:N:0:CCTAGGTCCTAGGT
AAACTCTTCGCAATTGGGTAAAAGATGCCTCTTCTTTGCATTTATTACGATTCTTTCTTCGCGAGTATTGTAATTGGAATAGTCTTATTACTCCAAAGAAAGCCAGTTCTTCTTTTTCAAAAAGGAATCAAAGATTCTTCTTCTTCTTATATAATTCTCATGTATGTGAATACGAATCTATTTTCGTCTTTCTACGTAACCAATCTTCTCATTTACGATCAACATCTTCTGGAGCTCTTCTTGAACGAATATATTTCTATGGAAAACTAGAACGTCTTGTAGACGTCTTTGTTAAGGATTTTCCGGCTATCCCATTGTTCTTCCAGGATCCTTTCATG
+
HIIHIIIIIHIIIIIIIIIHIIIIIIIIIIHIIIIIIIHHIIIIGHIIFHIIIHHIHIIIIFHHHHIIIIIIIIIIIHHIHIIIHIHIIIIIIIIIIIIIIIIFHHGHIIIIIIIIIIHIHHHHIIIIHHIIIIJJJJJJJJJJJJJJJJJJJJJJJJJJJJJJJJJJJJJJJJJJJJJJJJJJJJJJJJJJJJJJJJJJJIIIIIIIHFHIHIIIIIGIIIIIIIIGIIIIHHIGIHHGHIHIHIIIIIIIHIIHIIIIIIIGIIIIIHHHIIIHIIIIHGCHIIIIIIIHIIIIIIIIHHCIIIHHHHHIGIIIIHIHHGHHIHHHHGIIHHIIHI
@HWI-D00477:958:H2H7GBCX3:1:1107:16151:46266 1:N:0:CCTAGGTCCTAGGT
AAACTCTTCGCAATTGGGTAAAAGATGCCTCTTCTTTGCATTTATTACGATTCTTTCTTCGCGAGTATTGTAATTGGAATAGTCTTATTACTCCAAAGAAAGCCAGTTCTTCTTTTTCAAAAAGGAATCAAAGATTCTTCTTCTTCTTATATAATTCTCATGTATGTGAATACGAATCTATTTTCGTCTTTCTACGTAACCAATCTTCTCATTTACGATCAACATCTTCTGGAGCTCTTCTTGAACGAATATATTTCTATGGAAAACTAGAACGTCTTGTAGACGTCTTTGTTAAGGATTTTCAGACCAATCTATGCTTGTTCAAGGATCCTTTCATG
+
IIIIIIIIIIIIIIIIIIIIIIIIGIIIIIIIIIIIIIIIIIIIIIIIIIIIHHIIIIIIIIIGIIIIIIIIIIIIHIIIIIIIIIIIIIIIIIIIIIIIIIIIIIIIIIIIIIIIIIIIIIIIIIIIIIIIIIJJJJJJJJJJJJJJJJJJJJJJJJJJJJJJJJJJJJJJJJJJJJJJJJJJJJJJJJJJJJJJJJJJJIIIIIHIIIIIIIIIIIIIIIIIIIIIIIIIIIIIIIIIIIIIHIIIIIIIIIIIIIIIIIIIIIIIHHHHIIIIIIIIIIHIIIIIIIIIIIIIIIIIIIIIIIIIIIIIIIIIIIIIIIIIIIIIIIIIIIIIII
@HWI-D00477:958:H2H7GBCX3:1:1107:14362:48357 1:N:0:CCTAGGTCCTAGGT
AAACTCTTCGCAATTGGGTAAAAGATGCCTCTTCTTTGCATTTATTACGATTCTTTCTTCGCGAGTACTGTAATTGGAATAGTCTTATTACTCCAAAGAAAGCCAGTTCTTCTTTTTCAAAAAGGAATCAAAGATTCTTCTTCTTCTTATATAATTCTCATGTATGTGAATACGAATCTATTTTCGTCTTTCTACGTAACCAATCTTCTCATTTACGATCAACATCTTCTGGAGCTCTTCTTGAACGAATATATTTCTATGGAAAACTAGAACGTCTTGTAGACGTCTTTGTTAAGGATTTTCCGGCTATTCGACGGGTCTTCAAAGATCCTTTCATGCATTATGTTAGATTTC
+
IIIIIIIIIIIIIIIIIIIIIIIIIIIIIIIIIIIIIIIIIIIIIIIIIIIIHHIIIIIIIIIIIIIIIIIIIIIIIIIIIIIIIIIIIIIIIIIIIIIIIIIIJJJJJJJJJJJJJJJJJJJJJJJJJJJJJJJJJJJJJJJJJJJJJJJJJJJJJJJJJJJJJJJJJJJJJJJJJJJJJJJJJJJJJJJJJJJJJJJJJIIIIIIIIIIIIIIIIIIIIIIIHIIIIIIIIIIIIIIIIIIIIIIIIIIHDIIIHIIIIIIIIIIIIIIHIIIIIIIIIIIIIIIIIIIIIIIIIIIIIIIIIIIIIIIIIIIIIIIIIIIIIIIIIHHHIIIIIHHIIIHIIIIIIDDDDD
@HWI-D00477:958:H2H7GBCX3:1:1107:7682:48758 1:N:0:CCTAGGTCCTAGGT
AAACTCTTCGCAATTGGGTAAAAGATGCCTCTTCTTTGCATTTATTACGATTCTTTCTTCGCGAGTATTGTAATTGGAATAGTCTTATTACTCCAAAGAAAGCCAGTTCCACCTTTTCCAAAGAGAATCAAAGATTATTCGTGTTCCTATATAATTTTCATGTATATAAATGCGAATCCATATTTGTTTTTCTCTGTCAAAAATCTTCTCATTTACGATCAATGTCTTTTGGAGCCCTTCTTGAGCGAACACATTTCTATGGAAAAAGAGAATATCTTGTAGTACTTTTTCGTAATGATTTTCAAACCACCCTATGCTTGGCC
+
HIIEHHHHIHHHIIIIHHHIHIIIIIHEHIIHHIIHHHHIIIIIHIHIIIIIHHGEIIIEFHIGHHEHHHGEHJJJJJJJJJJJJJJJJJJJJJJJJJJJJJJJJJJJJJJJJJJJJJJJJJJJJJJJJJJJJJJJJJJJJJJJJJJJJJJJJJJJJJJJJJJJJJJJJJJJJJJJJJJJJJJJJJJJJJJJJJJJJJJJJDF@GHGHIIIHEHHFHHFHGCEHHH@C?HHHHE@CC@HIIIHHEEHFE@FEGCEGHEHHHIIIFEEGCEGHHIHHEHF?HHHIIHHHHCEEHGCEEIHHFFHHHHH@FEHCD1EHHGDDD?B
@HWI-D00477:958:H2H7GBCX3:1:1107:6947:49808 1:N:0:CCTAGGTCCTAGGT
AAACTCTTCGCAATTGGGTAAAAGATGCCTCTTCTTTGCATTTATTACGATTCTTTCTTCGCGAGTATTGTAATTGGAATAGTCTTATTACTCCAAAGAAAGCCAGTTCTTCTTTTTCAAAAAGGAATCAAAGATTCTTCTTCTTCTTATATAATTCTCATGTATGTGAATACGAATCTATTTTCGTCTTTCTACGTAACCAATCTTCTCATTTACGATCAACATCTTCTGGAGCTCTTCTTGAACGAATATATTTCTATGGAAAACTAGAACGTCTTGTAGACGTCTTTGTTAAGGATTTTCACACCATCCTCTGGGTTTTCAAGGAC
+
IIIIIIIIIIIIIIIIIIIIIIIIIIIIIIIIIIIIIIIIIIIIIIIIIIIIHHIIIIIIIIIIIIIIIIIIIIIIIIIJJJJJJJJJJJJJJJJJJJJJJJJJJJJJJJJJJJJJJJJJJJJJJJJJJJJJJJJJJJJJJJJJJJJJJJJJJJJJJJJJJJJJJJJJJJJJJJJJJJJJJJJJJJJJJJJJJJJJJJJJJIIIIHIIIIIIIIHIIIIIIIHIHIHFIHHHGIIIIIIIIIIIHIIIIIIIIIIIIIIIIIIIIIIIIHHGIIIIIIIIIIIIIIIIIIIIIIIIIIIIIIIHF<1CIHHIGHHIIIIIIIIIDDDDD
@HWI-D00477:958:H2H7GBCX3:1:1107:11661:55520 1:N:0:CCTAGGTCCTAGGT
AAACTCTTCGCAATTGGGTAAAAGATGCCTCTTCTTTGCATTTATTACGATTCTTTCTTCGCGAGTATTGTAATTGGAATAGTCTTATTACTCCAAAGAAAGCCAGTTCTTCTTTTTCAAAAAGGAATCAAAGATTCTTCTTCTTCTTATATAATTCTCATGTATGTGAATACGAATCTATTTTCGTCTTTCTACGTAACCAATCTTCTCATTTACGATCAACATCTTCTGGAGCTCTTCTTGAACGAATATATTTCTATGGAAAACTAGAACGTCTTGTAGACGTCTTTGTTAAGGATTTTCAGACCAATCTATGCTTGTTCAAGGATCCTTTTATG
+
IIIIIIIIIIIIIIIIIIIIIIIIIIIIIIIIIIIIIIIIIHGHIIIIIIIIIGHIIIIHIHIIIIIHIIIIIIIIIIIHIIIIIIIIIIIIIIIIIIIIIIHIIIIIIIIIIIIIIIHIIIIIIIIIIIIIIIIJJJJJJJJJJJJJJJJJJJJJJJJJJJJJJJJJJJJJJJJJJJJJJJJJJJJJJJJJJJJJJJJJJJIIHIIIIIIIIIIHIIIIIIIIHIHIIIIIIIIIIIHIIHIIIIIIIIIIIIHIIIIIIIIIIIIIIIIIIIIIIIIIIIIHIIIIIIIIIIIIIIIIIIIIIIIIIIIHIIIIIIIIIIIIIIIIIIIIIIIIII
@HWI-D00477:958:H2H7GBCX3:1:1107:8536:56520 1:N:0:CCTAGGTCCTAGGT
AAACTCCTCGCAATTGGGTAAAAGATGCCTCTTCTTTGCATTTATTACGATTCTTTCTTCGCGAGTATTGTAATTGGAATAGTCTTATTACTCCAAAGAAAGCCAGTTCTTCTTTTTCAAAAAGGAATCAAAGATTCTTCTTCTTCTTATATAATTCTCATGTATGTGAATACGAATCTATTTTCGTCTTTCTACGTAACCAATCTTCTCATTTACGATTAACATCTTCTGGAGTCCTTTTTGAACGACTCTGTTTATATAGAAAAATAGAACATTTTGCCGAAGTCTTTGCTAATGATTTTCCGGTCATC
+
IIIIIIIIIIIIIIIIIIIIIIIIIIIIIIIIIIIIIIIIIIIIIIIIIIIIHHIIIIIIIJJJJJJJJJJJJJJJJJJJJJJJJJJJJJJJJJJJJJJJJJJJJJJJJJJJJJJJJJJJJJJJJJJJJJJJJJJJJJJJJJJJJJJJJJJJJJJJJJJJJJJJJJJJJJJJJJJJJJJJJJJJJJJJJJJJJJJJJJJJJIIIIIIHHFIIIHEIIIIIIIIIIIIIIIIIFIIIIIIIGIIIIIIHIIIIIIIIIIIIIGHIIIIIIIIIIIIIIIIHIIIIIIIIIIIHHIHIIIIHHIIIIIDDDAD
@HWI-D00477:958:H2H7GBCX3:1:1107:19753:57918 1:N:0:CCTAGGTCCTAGGT
AAACTCTTCGCAATTGGGTAAAAGATGCCTCTTCTTTGCATTTATTACGATTCTTTCTTCGCGAGTATTGTAATTGGAATAGTCTTATTACTCCAAAGAAAGCCAGTTCTTCTTTTTCAAAAAGGAATCAAAGATTCTTCTTCTTCTTATATAATTCTCATGTATGTGAATACGAATCTATTTTCGTCTTTCTACGTAACCAATCTTCTCATTTACGATCAACATCTTCTGGAGCTCTTCTTGAACGAATATATTTCTATGGAAAACTAGAACGTCTTGTAGACGTCTTTGTTAAGGATTTTCAGACCAATCTATGCTTGTTCAAGGATCCTTTCATG
+
IIIIIIIIIIIIIIIIIIIIIIIIIIIIIIIIIIIIIIIIIIIIIIIIIIIIHIIIIIIIIIIIIIIIIIIIIIIIIHIIIIIIIIIIIIIIIIIIIIIIIIIIHIIIIIIIIIIIIIIIIIHIIHIIIHHIIIIJJJJJJJJJJJJJJJJJJJJJJJJJJJJJJJJJJJJJJJJJJJJJJJJJJJJJJJJJJJJJJJJJJIIIIIIIIIIIIIHIIIIIIIIIHIIHIIIIIIIIIIIIIIIIIIIIIIIIIIIIIIIIIIIIIIIIIIIHIIHIIIIIHIHDIIIIIIIIIIHIIIHIIIIIIIIIIIIIIIIIIIIIIIIIIIHIIIIIIIIIII
@HWI-D00477:958:H2H7GBCX3:1:1107:4515:61236 1:N:0:CCTAGGTCCTAGGT
AAACTCTTCGCAATTGGGTAAAAGATGCCTCTTCTTTGCATTTATTACGATTCTTTCTTCGCGAGTATTGTAATTGGAATAGTCTTATTACTCCAAAGAAAGCCAGTTCTTCTTTTTCAAAAAGGAATCAAAGATTCTTCTTCTTCTTATATAATTCTCATGTATGTGAATACGAATCTATTTTCGTCTTTCTACGTAACCAATCTTCTCATTTACGATCAACATCTTCTGGAGCTCTTCTTGAACGAATATATTTCTATGGAAAACTAGAACGTCTTGTAGACGTCTTTGTTAAGGATTTTCAGACCATCCTATGGTTGTTCAAGGATCCTTTGATG
+
IIIIIIIIIHIIIIIIIIIIIIIIIIIIIHHHIIHHHIHIHHIHIIIIIIIIHHIIIGIIHHIHHHIIIIIIIIIIIHIHIGHIIIIIIHIHIIIIIIHIIGIIIIHHIHIIIHIIIIHIIIIHHHHIHHIIIIHJJJJJJJJJJJJJJJJJJJJJJJJJJJJJJJJJJJJJJJJJJJJJJJJJJJJJJJJJJJJJJJJJJIIIH@EGHHHF<CIIHG@@HCD11HHHCHHHHHCCFGG<1HHC@HFCF@HHHHHHGHIIIIIHHFGG<C<1E?HEGIIHHHD<HHIHIHEECHHH@GC<CFC@G@CIHFGHFHHHHHHEEHEECG@?G?HHCIIHHG
@HWI-D00477:958:H2H7GBCX3:1:1107:8350:61788 1:N:0:CCTAGGTCCTAGGT
AAACTCTTCGCAATTGGGTAAAAGATGCCTCTTCTTTGCATTTATTACGATTCTTTCTTCGCGAGTATTGTAATTGGAATAGTCTTATTACTCCAAAGAAAGCCAGTTCTTCTTTTTCAAAAAGGAATCAAAGATTCTTCTTCTTCTTATATAATTCTCATGTATGTGAATGCGAATCTATTTTCGTCTTTCTACGTAACCAATCTTCTCATTTACGATCAACATCTTCTGGAGCTCTTCTTGAACGAATATATTTCTATGGAAAACTAGAACGTCTTGTAGACGTCTTTGTTAAGGATTTTCAGACCAATCTATGCTTGTTCAAGGATCCTTTCATG
+
HIIIHHIHHHHHIHHH?FHHH?HHHHIFHIHHIIIIHECFHIGHHHIGCEHHFGHHHEHCEEH<CDEGIFHEFHHH?FHHCHEHHHFHIHHIHFHHHHHHHICFHHIIGHFHGGHEH@FEHHIHHIHIIHHI@EHJJJJJJJJJJJJJJJJJJJJJJJJJJJJJJJJJJJJJJJJJJJJJJJJJJJJJJJJJJJJJJJJJJHHIHHHEECE0EE@GHHHFHHHGCHHFHHGEGIHHFIIHHHEHHF1FIIHIIIIIIIIGIHEIIIIGIIHHGHHGIIHIHHGEHGIIIIIHEIIIHEHIIIIIIHHHIHCHIHEGHHIHEHEHEHHEHIIIIIIIIH
@HWI-D00477:958:H2H7GBCX3:1:1107:15278:64302 1:N:0:CCTAGGTCCTAGGT
AAACTCTTCGCAATTGGGTAAAAGATGCCTCTTCTTTGCATTTATTACGATTCTTTCTTCGCGAGTATTGTAATTGGAATAGTCTTATTACTCCAAAGAAAGCCAGTTCTTCTTTTTCAAAAAGGAATCAAAGATTCTTCTTCTTCTTATATAATTCTCATGTATGTGAATACGAATTCATCTTCGTCTTTCTC
+
JJJJJJJJJJJJJJJJJJJJJJJJJJJJJJJJJJJJJJJJJJJJJJJJJJJJJJJJJJJJJJJJJJJJJJJJJJJJJJJJJJJJJJJJJJJJJJJJJJJJJJJJJJJJJJJJJJJJJJJJJJJJJJJJJJJJJJJJJJJJJJJJJJJJJJJJJJJJJJJJJJJJJJJJJJJJJJJJJJJJJJJJJJJJJJJJJJ
@HWI-D00477:958:H2H7GBCX3:1:1107:5810:63994 1:N:0:CCTAGGTCCTAGGT
AAACTCTTCGCAATTGGGTAAAAGATGCCTCTTCTTTGCATTTATTACGATTCTTTCTTCGCGAGTATTGTAATTGGAATAGTCTTATTACTCCAAAGAAAGCCAGTTCTTCTTTTTCAAAAAGGAATCAAAGATTCTTCTTCTTCTTATATAATTCTCATGTATGTGAATACGAATCTATTTTCGTCTTTCTACGTAACCAATCTTCTCATTTACGATCAACATCTTCTGGAGCTCTTCTTGAACGAATATATTTCTATGGAAAACTAGAACGTCTTGTAGACGTCTTTGTTAAGGATTTTCAGACCAATCTATGCTTGTTCAAGGATCCTTTCATG
+
IIIIIIIIIIIIIIIIIIIIIIIIIIIIIIIIIIIIIIIIIIIIIIIIIIIIHHIIIIIIIIIIIIIHHHIIIIIIIHIHHIIIIIIIIIIIIIIIIIIIIIIIIIIIIIIIIIIIIIIIIIIIGIIIHIIIIIJJJJJJJJJJJJJJJJJJJJJJJJJJJJJJJJJJJJJJJJJJJJJJJJJJJJJJJJJJJJJJJJJJJIIIIIIIHIIIIIIIIIIIIIIIIIIIIIIIIIIIIIHIIIIIIIIIIIIIIIIIIIIIIIIIIIHEIIIHIIIIIIIIIIHHIIIIIIIIIIIIIIIIIIIIIIIIIIIIIIIIIIIIIIIIIIIIIIIIIIIIII
@HWI-D00477:958:H2H7GBCX3:1:1107:5184:66740 1:N:0:CCTAGGTCCTAGGT
AAACTCTTCGCAATTGGGTAAAAGATGCCTCTTCTTTGCATTTATTACGATTCTTTCTTCGCGAGTATTGTAATTGGAATAGTCTTATTACTCCAAAGAAAGCCAGTTCTCCTTTTTCAAAAAGGAATCAAAGATTCTTCTTCTTCTTATATAATTCTCATGTATGTGAATACGAATCTATTTTCGTCTTTCTACGTAACCAATCTTCTCATTTACGATCAACATCTTCTGGAGCTCTTCTTGAACGAATATATTTCTATGGAAAACTAGAACGTCTTGTAGACGTCTTTGTTAAGGATTTTCAGACCAATCTATGCTTGTTCAAAGATCCTTTCATG
+
IIIIIIIIIIIIIIIIIIIIIIIIIIIIIIIIIIIIIIIHIIIHHIIIHEHIHIIIIIIIIIHHIIIHIHHGHIIIHHHHHIIIIIIIIIIIIIIIIIHIIIIIIIIIIIHIIHHIIIIIIIIIIIIIIIICEHHJJJJJJJJJJJJJJJJJJJJJJJJJJJJJJJJJJJJJJJJJJJJJJJJJJJJJJJJJJJJJJJJJJHHFIIIIHHIIIIIHIIIHGFHHHIIHHHGHFEHHHHHFHIIHIIIIIHHHEEIIHIHCHHIIHHIHIHIHHIIIIIHHHHEDGCHFHHHIHHHIHHHIIIHIIHHHHEEHIHIIIIHHIHHIHIHHIHHHGIIIII
@HWI-D00477:958:H2H7GBCX3:1:1107:5036:68308 1:N:0:CCTAGGTCCTAGGT
AAACTCTTCGCAATTAGGTAAAAGATGCCTCTTCTTTGCATTTATTACGATTCTTTCTTCGCGAGTATTGTAATTGGAATAGTCTTATTACTCCAAAGAAAGCCAGTTCTTCTTTTTCAAAAAGGAATCAAAGATTCTTCTTCTTCTTATATAATTCTCATGTATGTGAATACGAATCTATTTTCGTCTTTCTACGTAACCAATCTTCTCATTTACGATCAACATCTTCTGGAGCTCTTCTTGAACGAATATATTTCTATGGAAAACTAGAACGTCTTGTAGACGTCTTTGTTAAGGATTTTCCGGTCATCCCATGCTTTCTCAAGGATCCTTTCATGCATTATGTT
+
IIIIIIIIIIIGIIHIIIIIIIIHIIIHIIIIIIIIHIIIIIIIIIIHIGIIGHHIIIIIIIIIIIIHHIIIIIIHEHIIIHIIIIIIIIIIIIHIIJJJJJJJJJJJJJJJJJJJJJJJJJJJJJJJJJJJJJJJJJJJJJJJJJJJJJJJJJJJJJJJJJJJJJJJJJJJJJJJJJJJJJJJJJJJJJJJJJJJJJJJJIHGIIHHCHIHHIIIIHHIIIHHIIHHHHHIIIIHHCHIGIIHGCIHHHHEIIHFHHHHGIIIIIHFFHGEIIIIIIIIIIIIIHHHHHHFFHHIIIHIIIIIIIIIIIIIIIIIIIIIIIIGFIHGIHIIIIIIIHIHIHADDDD
@HWI-D00477:958:H2H7GBCX3:1:1107:9735:69059 1:N:0:CCTAGGTCCTAGGT
AAGCTCTTCGCAATTGGGTAAAAGATGCCTCTTCTTTGCATTTATTACGATTCTTTCTTCGCGAGTATTGTAATTGGAATAGTCTTATTACTCCAAAGAAAGCCAGTTCTTCTTTTTCAAAAAGGAATCAAAGATTCTTCTTCTTCTTATATAATTCTCATGTATGTGAATACGAATNTATTTTCGTCTTTCTACGTAACCAATCTTCTCATTTACGATCAACATCTTCTGGAGCTCTTCTTGAACGAATATATTTCTATGGAAAACTAGAACGTCTTGTAGACGTCTTTGTTAAGGATTTTCAGACCCTCCTATGGTTGCTCAAAGATCCTTTCATG
+
IIIIHHIIHHIIHIIIIIIIIHIHHIHIIIIHIGIIHHHHHIHIIIIGGHHHHGEHHIIIIHHDHIIHIIIIHHHHIHHHHIHIIIHIIIIIHHHHIIHIHHIIGIHHHIIIIGIIIIHHIGHGHIIGGHIIIHHJJJJJJJJJJJJJJJJJJJJJJJJJJJJJJJJJJJJJJJJJJ!JJJJJJJJJJJJJJJJJJJJJJJHIIHH@HHHHIHHEIIIIIIIIIHHIFIHIIIHHHIIIIHHIIIIIIIIIIIIIHIIHHIIIHIHHHEF1@HHHHHIIHHIHGHGIIIIIIIIHHGIIIHHHHHHIHEHGIIIHFIIIIIHHIIIIHEIIIIIHHHE
@HWI-D00477:958:H2H7GBCX3:1:1107:11892:69518 1:N:0:CCTAGGTCCTAGGT
AAACTCTTCGCAATTGGGTAAAAGATGCCTCTTCTCTGCATTTATTACGATTCTTTCTTCGCGAGTATTGTAATTGGAATAGTCTTATTACTCCAAAGAAAGCCAGTTCTTCTTTTTCAAAAAGGAATCAAAGATTCTTCTTCTTCTTATATAATTCTCATGTATGTGAATACGAATCTATTTTCGTCTTTCTACGTAACCAATCTTCTCATTTACGATCAACATCTTCTGGAGCTCTTCTTGAACGAATATATTTCTATGGAAAACTAGAACGTCTTGTAGACGTCTTTGTTAAGGATTTTCAGACCAATCTATGCTTGTTCAAGGATCCTTTCATG
+
IIIIIIIIIIIIIIIIIIIIIIIIIIIIIIIIIIIIIIIIIIIIIIIIIIIIHHIIIIIIIHIIIIIIIIIIIIIIIIIIIIIIIIIIIIIIIIIIIHHIIIIIIIIIIIIIIIIIIIIIIIIIIIIIIIIIIIJJJJJJJJJJJJJJJJJJJJJJJJJJJJJJJJJJJJJJJJJJJJJJJJJJJJJJJJJJJJJJJJJJJIIIIIIIIHIIIIIIIIIIIHHHHIIHIIIIIIIIIIIIIIIIHIHIIIIIIIIIIIIIIIIIIIIIHIIHIHIIIIIIHHEGIHHIHHIIIIHIIIIIIIIIIIGIIHIIIIIIIIIIIIIIIIIIIIIIIIIIII
@HWI-D00477:958:H2H7GBCX3:1:1107:18055:74023 1:N:0:CCTAGGTCCTAGGT
AAACTCTTCGCAATTGGGTAAAAGATGCCTCTTCTTTGCATTTATTACGATTCTTTCTTCGCGAGTATTGTAATTGGAATAGTCTTATTACTCCAAAGAAAGCCAGTTCTTCTTTTTCAAAAAGGAATCAAAGATTCTTCTTCTTCTTATATAATTCTCATGTATGTGAATACGAATCTATTTTCGTCTTTCTACGTAACCAATCTTCTCATTTACGATCAACATCTTCTGGAGCTCTTCTTGAACGAATATATTTCTATGGAAAACTAGAACGTCTTGTAGACGTCTTTGTTAAGGATTTTCAGACCAATCTATGCTTGTTCAAGGATCCTTTCATG
+
IIIIIIIIIIIIIIIIIIIIIIIIIIIIIIIIIIIIIIIIIIIIIIIIIIIIHHIIIIIIIIIIIIIIIIIIIIIIIIIIIIIIIIIIIIIIIIIIIIIIIIIIIIIIIIIIIIIIIIIIIIIIIIIIIIIIIIIJJJJJJJJJJJJJJJJJJJJJJJJJJJJJJJJJJJJJJJJJJJJJJJJJJJJJJJJJJJJJJJJJJIIIIGIIIIIIIIIIIIHIHIIIHIIIIIIIIHIIIIIIIIIIIHIIIIIIIIIIIIIIIIIIIIIIIIIIIIIIIIIIIIHEIIIIIIIIIIIIIIIIIIIIIIIIIIIIIIIIIIIIIIIIIIIIIIIIIIIIII
@HWI-D00477:958:H2H7GBCX3:1:1107:6767:76200 1:N:0:CCTAGGTCCTAGGT
AAACTCTTCGCAATTGGGTAAAAGATGCCTCTTCTTTGCATTTATTACGATTCTTTCTTCGCGAGTATTGTAATTGGAATAGTCTTATTACTCCAAAGAAAGCCAGTTCTTCTTTTTCAAAAAGGAATCCAAGATTTTTCTTGTTCCTATATAATTCTCATGTATATGAAG
+
JJJJJJJJJJJJJJJJJJJJJJJJJJJJJJJJJJJJJJJJJJJJJJJJJJJJJJJJJJJJJJJJJJJJJJJJJJJJJJJJJJJJJJJJJJJJJJJJJJJJJJJJJJJJJJJJJJJJJJJJJJJJJJJJJJJJJJJJJJJJJJJJJJJJJJJJJJJJJJJJJJJJJJJJJJJ
@HWI-D00477:958:H2H7GBCX3:1:1107:19245:76009 1:N:0:CCTAGGTCCTAGGT
AAACTCTTCGCAATTGGGTAAAAGATGCCTCTTCTTTGCATTTATTACGATTCTTTCTTCGCGAGTATTGTAATTGGAATAGTCTTATTACTCCAAAGAAAGCCAGTTCTTCTTTTTCAAAAAGGAATCAAAGATTCTTCTTCTTCTTATATAATTCTCATGTATGTGAATACGAATCTATTTTCATCTTTCTACGTAACCAATCTTCTCATTTACGATCAGCATCTTCTGGAGCTCTTCTTGAACGAATATATTTCTATGGAAAACTAGAACGTCTTGTAGACGTCTTTGTTAAGGATTTTCAGACCAATCTATGCTTGTTCAAGGATCCTTTCATG
+
IIIIIHIIIIIHGIIHIIIIIHIIIGHIIIHIIIIIIIIIIEHIIIIIIIIIHHIIIHIIHHIHIIIIIIIIGIIIIIIHIIHHHIIHIHIIIIIIHIHIIIIHIHHGHHIIIIHHHHIIIIIIHEIHIIHHHIIJJJJJJJJJJJJJJJJJJJJJJJJJJJJJJJJJJJJJJJJJJJJJJJJJJJJJJJJJJJJJJJJJJHHIIIHIHHHHHHHIIIHIIIIHIHIIIIIIHHHHIIIIIIIHEIIIIIHHHEH?IIHHIHIHHFHHHIHHIIIHIIIIHHHEIHHHCHIIIIIHHEIIIGIHHEIGIHHIHHIIIIIHHHIHIIIHIIIIIIHHHE
@HWI-D00477:958:H2H7GBCX3:1:1107:3471:79043 1:N:0:CCTAGGTCCTAGGT
AAACTCTTCGCAATTGGGTAAAAGATGCCTCTTCTTTGCATTTATTACGATTCTTTCTTCGCGAGTATTGTAATTGGAATAGTCTTATTACTCCAAAGAAAGCCAGTTCTTCTTTTTCAAAAAGGAATCAAAGATTCTTCTTCTTCTTATATAATTCTCATGTATGTGAATACGAATCTATTTTCGTCTTTCTACGTAACCAATCTTCTCATTTACGATCAACATCTTCTGGAGCTCTTCTTGAACGAATATATTTCTATGGAAAACTAGAACGTCTTGTAGACGTCTTTGTTAAGGATTTTCAGACCAATCTATGCTTGTTCAAGGATCCTTTCATG
+
IIIIIIIIIIIIIIIIIIIIIIIIHIIIIIIHHIIIIIHHHIIIIIGHHHHIHHHIHIIIIIHIIIHIIIIIHIIIIHHHGHIIIIIIIHIIIIIIHHEGHIHIIHHIIIIIIHHIIIHHIIIHIIHHIIIIIHJJJJJJJJJJJJJJJJJJJJJJJJJJJJJJJJJJJJJJJJJJJJJJJJJJJJJJJJJJJJJJJJJJJHHHHIIHIIHHHEHIHCGIHGC@CHHHEG?EGHEHHHEEHHGHHHHEHHIHHHIIHHHCHGIIIIHEEHCCIIIHCHFHHGDGIIIHHIIHIHHHHHFHHC?IHIHHHGCECE@EHIIHHHGCH?IHCGIIIHHHHF
@HWI-D00477:958:H2H7GBCX3:1:1107:7429:79172 1:N:0:CCTAGGTCCTAGGT
AAACTCTTCGCAATTGGGTAAAAGATGCCTCTTCTTTGCATTTATTACGATTCTTTCTTCGCGAGTATTGTAATTGGAATAGTCTTATTACTCCAAAGAAAGCCAGCTCTTCTTTTTCAAAAAGGAATCAAAGATTCTTCTTCTTCTTATATAATTCTCATGTATGTGAATACGAATCTATTTTCGTCTTTCTACGTAACCAATCTTCTCATTTACGATCAACATCTTCTGGAGCTCTTCTTGAACGAATATATTTCTATGGAAAACTAGAACGTCTTGTAGACGTCTTTGTTAAGGATTTTCAGACCAATCTATGCTTGTTCAAGGATCCTTTCATG
+
HIIHHEHFIHHIHEFEEFHHIIIEHHIGIHHHHIIIHEHHHHGHHHEEHHIFEFHIIIGHHFHCCCEHFCGHEHHEHHIHIIHIIECGHIFHHGHCEFHHHEE?0CEEHHHIIHHHHFHEHEHEHCCHEHHEGHEJJJJJJJJJJJJJJJJJJJJJJJJJJJJJJJJJJJJJJJJJJJJJJJJJJJJJJJJJJJJJJJJJJEFEIHHIHG@CHHIIIHHHCFF<?HHG<CFCHHHIFHHHHEIIIIIIIIHEEGF1CEHFEIIIHHH@GC@HGHIHHHHHHHGCHHHHHFHEGHFFIHHEEHIHHIHECF@CGC<CE@HCCHIHF<?HF?FC@HHHGH
@HWI-D00477:958:H2H7GBCX3:1:1107:1617:86166 1:N:0:CCTAGGTCCTAGGT
AAACTCTTCGCAATTGGGTAAAAGATGCCTCTTCTTTGCATTTATTACGATTCTTTCTTCGCGAGTATTGTAATTGGAATAGTCTTATTACTCCAAAGAAAGCCAGTTCTTCTTTTTCAAAAAGGAATCCACGATTATTCTTGCTCCTATATAATTCTCATGTATGTGAATATGAATCCATCTTCCTTTTTCTTCGTAATCAATCTTCTCATTTACGATTAACCTCTTATGGGATCTTTTTTGAGCAAATTCATTTCTATGAAAAGATAAAATATCCGGTAGAAAATGATTTTACGGTCGCCATCTTATGGTTCTTCAAGGATCCTTTTATG
+
IHIIIIIIIIGHIIHHIIHIIIIHIIIIIIFHHIIIIIGHIIHIIIIIGIHIHHHHIHIIHIIIIIHHIHIIIIIIHIIIIHIHHIHIIIIIHIIHIIIGHHHHHIIIIHIHIIIIIIHFHIIHIIHHIHJJJJJJJJJJJJJHJJJJJJJJJJJJJJJJJJJJJJJJJJJJJJJJJJJJJJJJJJJJJJJJJJJFJJJJJHHECG@CHFHFHEEEFHEEC<0D11C1HF@EGFGC?C1<EE?HG@IHHHHHHIHEHCG@HHHG@?HIHHC?IHHHHFHHGEF1EHIHHIHHHHHDHHCE1DHC1IHIIHEC@HG@CC1IHHEHEIIHHIII
@HWI-D00477:958:H2H7GBCX3:1:1107:9172:88276 1:N:0:CCTAGGTCCTAGGT
AAACTCTTCGCAATTGGGTAAAAGATGCCTCTTCTTTGCATTTATTACGATTCTTTCTTCGCGAGTATTGTAATTGGAATAGTCTTATTACTCCAAAGAAAGCCAGTTCTTCTTTTTCAAAAAGGAATCAAAGATTCTTCTTCTTCTTATATAATTCTCATGTATGTGAATACGAATCTATTTTCGTCTTTCTACGTAACCAATCTTCTCATTTACGATCAACATCTTCTGGAGCTCTTCTTGAACGAATATATTTCTATGGAAAACTAGAACGTCTTGTAGACGTCTTTGTTAAGATTAACAATTTTCGGGCGAACTCGTGGTTGGTCAAGGAACCTTTCATG
+
IIIIIHIIIIIGHIIIHHIIIIIIIIGHIIHIIIIIIIIIIIIIIIIIIIIIHHIIIIIIHIIIIIIIIIIIHIIHHHIHHIIIIIIHIIIIIIIHIFIIIEH@GHHHHHIIIIIHHHIIIIIIIIHIHHIIGHHHFIIHIJJJJJJJJJJJJJJJJJJJJJJJJJJJJJJJJJJJJJJJJJJJJJJJJJJJJJJJJJJJJIIHHHGIIIIIIIHGIIIIIHHHFHEFIIIIIIIIIGIHEIHHIIIHHEIIHEHGHFHHHEHIIIIIHIIIIIIIIIIIIGIIIIIHHDIIIIIIIHIIIIIIIIIIIIIIIIIIIIIHIIIHGGIIIHHIIHHIHHEIIIII
@HWI-D00477:958:H2H7GBCX3:1:1107:12845:97374 1:N:0:CCTAGGTCCTAGGT
AAACTCTTCGCAATTGGGTAAAAGATGCCTCTTCTTTGCATTTATTACGATTCTTTCTTCGCGAGTATTGTAATTGGAATAGTCTTATTACTCCAAAGAAAGCCAGTTCTTCTTTTTCAAAAAGGAATCAAAGATTCTTCTTCTTCTTATATAATTCTCATGTATGTGAATACGAATCTATTTTCGTCTTTCTACGTAACCAATCTTCTCATTTACGATCAACATCTTCTGGAGCTCTTCTTGAACGAATATATTTCTATGGAAAACTAGAACGTCTTGTAGACGTCTTTGTTAAGGATTTTCAGACCAATCTATGCTTGTTCAAGGATCCTTTCATG
+
IIIIIIIIIIIIIIIIHIIIIIIIIIIIIIHIIIIIIIIIIIIIIIIIIIIIHHIIHIIIIIIIIIIIIIIIIIIIIHIHIIIIIIIIIIIIIIIIIIIIIIGIHIIIIIIIIIIIIIIIIIIIIIIIIIIIIHIJJJJJJJJJJJJJJJJJJJJJJJJJJJJJJJJJJJJJJJJJJJJJJJJJJJJJJJJJJJJJJJJJJIIIIHECHHIIIHHGIIIHHHIHEHEEHEIIHGIIIHIIHEEE@HGIHIIIHFIIIIIHGIIIIHIIHIIHIIIIIIIIHECCIHHIHGHIIHGHIIIIIHHIIIIHHHGIIIHIHHIIIIIIIIIIIIIIIIIIII
@HWI-D00477:958:H2H7GBCX3:1:1108:11374:10609 1:N:0:CCTAGGTCCTAGGT
AAACTCTTCGCAATTGGGTAAAAGATGCCTCTTCTTTGCATTTATTACGATTCTTTCTTCGCGAGTATTGTAATTGGAATAGTCTTATTACTCCAAAGAAAGCCAGTTCTTCTTTTTCAAAAAGGAATCAAAGATTCTTCTTCTTCTTATATAATTCTCATGTATGTGAATACGAATCTATTTTCGTCTTTCTACGTAACCAATCTTCTCATTTACGATCAACATCTTCTGGAGCTCTTCTTGAACGAATATATTTCTATGGAAAACTAGAACGTCTTGTAGACGTCTTTGTTAAGGATTTTCAGACCAATCTATGCTTGTTCAAGGATCCTTTCATG
+
IIIIIIIIIIIIIIIIIIIIIIIIIIIIIHIIIIIIIIIIIIIIIIIIIIIIHIIIIIIIIIIIIIIIIIIIIIIIIHIIIIIIIIIIIIIIIIIIIIIIIIIIIIIIIIIIIIIIIIIIIIIIIIHIIIIIHIJJJJJJJJJJJJJJJJJJJJJJJJJJJJJJJJJJJJJJJJJJJJJJJJJJJJJJJJJJJJJJJJJJJIIIIIGIHIIIIIIHIIIIIIIIIIIIIIIIIIIIIIIIIIIIIHIIIIIIIIIIIIIIIIIIIIIIIIIIIIIIIIIIHHGIIIIIIIIIIHCIIIIIIIIIIIIIIIIIIIIIIIIIIIIIIIIIIIIIIIIIII
@HWI-D00477:958:H2H7GBCX3:1:1108:5303:19133 1:N:0:CCTAGGTCCTAGGT
AAACTCTTCGCAATTGGGTAAAAGATGCCTCTTCTTTGCATTTATTACGATTCTTTCTTCGCGAGTATTGTAATTGGAATAGTCTTATTACTCCAAAGAAAGCCAGTTCTTCTTTTTCAAAAAGGAATCAAAGATTCTTCTTCTTCTTATATAATTCTCATGTATGTGAATACGAATCTATTTTCGTCTTTCTACGTAACCAATCTTCTCATTTACGATCAACATCTTCTGGAGCTCTTCTTGAACGAATATATTTCTATGGAAAACTAGAACGTCTTGTAGACGTCTTTGTTAAGGATTTTCAGACCAATCTATGCTTGTTCAAGGATCCTTTCATG
+
IIIIIIIIIIIIIIIIIIIIIIIIIIIIIIIIIIIIIIIIIIIIIIIIIIIIHHIIIIIIIIIHIIIHIIIIHIIHHHHIHHIIIIIIIIIIIIIIHIGIIIIIIIIIIIIIIIIIIIIIIHIHIHIIII?HHIIJJJJJJJJJJJJJJJJJJJJJJJJJJJJJJJJJJJJJJJJJJJJJJJJJJJJJJJJJJJJJJJJJJIIIIIGIHIIIHHEIIIIIIHIIIIGHIIIIIIHIIIGIGIIIHIIIIIIIIIIHIIIIIIIIIIIIIIIHIIHIIIIIHIHGIGIIIIIIIIIIIIIIHGIIIIIIIIIIIIHIHHIIIIIIIIIIIIIIIGIIIH
@HWI-D00477:958:H2H7GBCX3:1:1108:14047:20723 1:N:0:CCTAGGTCCTAGGT
AAACTCTTCGCAATTGGGTAAAAGATGCCTCTTCTTTGCATTTATTACGATTCTTTCTTCGCGAGTATTGTAATTGGAATAGTCTTATTACTCCAAAGAAAGCCAGTTCTTCTTTTTCAAAAAGGAATCAAAGATTCTTCTTCTTCTTATATAATTCTCATGTATGTGAATACGAATCTATTTTCGTCTTTCTACGTAACCAATCTTCTCATTTACGATCAACATCTTCTGGAGCTCTTCTTGAACGAATATATTTCTATGGAAAACTAGAACGTCTTGTAGACGTCTTTGTTAAGGATTTTCAGGACAACTTATGGTTGTTCAAGCATCCTATCATG
+
IIIIIIIIIIIIIIIIIIIIIIIIIIIIIIIIIIIIIIIIIIIIIIIIIIIIHHIIIIIIIIIIIIIIIIIIIIIIIIIIIIIIIIIIIIIIIIIIIIIIIIIIIIIIIIIIIIIIIIHIIIIIIIIHIIHIIIIJJJJJJJJJJJJJJJJJJJJJJJJJJJJJJJJJJJJJJJJJJJJJJJJJJJJJJJJJJJJJJJJJJIIIHIHIIIIIIIHHIIIIIHIIIIIIIIIIIIIIIIIIIIIIIIIIIIIIIIIIIIIIIIIIIIIIIIIHIHIIIIIIIIIHIIIIIIIHIIHIIIIIIIIIIIIIIIIHIIIIIIIIIIIIIIIIIIIIIIHIII
@HWI-D00477:958:H2H7GBCX3:1:1108:8496:21667 1:N:0:CCTAGGTCCTAGGT
AAACTCTTCGCAATTGGGTAAAAGATGCCTCTTCTTTGCATTTATTACGATTCTTTCTTCGCGAGTATTGTAATTGGAATAGTCTTATTACTCCAAAGAAAGCCAGTTCTTCTTTTTCAAAAAGGAATCAAAGATTCTTCTTCTTCTTATATAATTCTCATGTATGTGAATACGAATCTATTTTCGTCTTTCTACGTAACCAATCTTCTCATTTACGATCAACATCTTCTGGAGCTCTTCTTGAACGAATATATTTCTATGGAAAACTAGAACGTCTTGTAGACGTCTTTGTTAAGGATTTTCAGACCAATCTATGCTTGTTCAAGGATCCTTTTATG
+
IIIIIIIIIIIIIIIIIIIIIIIIIIIIIIIIIIIIIIIIIIIIIIIIIIIIHIIIIIIIIIIIIIIIIIIIIIIIIIIIIIIIIIIIIIIIIIIIIIIIIIIIIIIIIIIIIIIIIIIIIIIIIIJJJJJJJJJJJJJJJJJJJJJJJJJJJJJJJJJJJJJJJJJJJJJJJJJJJJJJJJJJJJJJJJJJJJJJJJJJJIIHIHHIHIIIIIIIIIIIIIIIIIIIIIIIIIIIIIIIIIIIIHIIIIIIIIIIIIIIIIIIIIIIIIIIIHGIIIIIIIIIIIIIIIIIIIIIIIIIIIIIIIIIIIIIIIIIIIIIIIIIIIIIIIIIIIIIII
@HWI-D00477:958:H2H7GBCX3:1:1108:8501:22987 1:N:0:CCTAGGTCCTAGGT
AAACTCTTCGCAATTGGGTAAAAGATGCCTCTTCTTTGCATTTATTACGATTCTTTCTTCGCGAGTATTGTAATTGGAATAGTCTTATTACTCCAAAGAAAGCCAGTTCTTCTTTTTCAAAAAGGAATCAAAGATTCTTCTTCTTCTTATATAATTCTCATGTATGTGAATACGAATCTATTTTCGTCTTTCTACGTAACCAATCTTCTCATTTACGATCAACATCTTCTGGAGCTCTTCTTGAACGAATATATTTCTATGGAAAACTAGAACGTCTTGTAGACGTCTTTGTTAAGGATTTTCAGACCAATCTATGCTTGTTCAAGGATCCTTTCATG
+
IIIIIIIIIIIIIIIIIIIIIIIIIIIIIIIIIIIIIIIIIIIIIIIIIIIIGHIIIIIIIIIIIIIIIIIIIIIIIIIIIIIIIIIIIIIIIIIIIIGIIIIIIIIIIIIIIIIIIIIIIIIIIIIIIIIIIIIJJJJJJJJJJJJJJJJJJJJJJJJJJJJJJJJJJJJJJJJJJJJJJJJJJJJJJJJJJJJJJJJJJIIIIIGIIIIIIIHIIIIIIIIIHIIHIIIIIIIIIIHHIIIIIIIIIIIIIIIIIIIIIIIIIIIIIIIHIIIIIIIIIIIHIIIIIIIIIIIIIIIIIIIIIIIIIIIIIIIIIIIIIIIIIIIIIIIIIIIIHI
@HWI-D00477:958:H2H7GBCX3:1:1108:3520:28728 1:N:0:CCTAGGTCCTAGGT
AAACTCTTCGCAATTGGGTAAAAGATGCCTCTTCTTTGCATTTATTACGATTCTTTCTTCGCGAGTATTGTAATTGGAATAGTCTTATTACTCCAAAGAAAGCCAGTTCTTCTTTTTCAAAAAGGAATCAAAGATTCTTCTTCTTCTTATATAATTCTCATGTATGTGAATACGAATCTATTTTCGTCTTTCTACGTAACCAATCTTCTCATTTACGATCAACATCTTCTGGAGCTCTTCTTGAACGAATATATTTCTATGGAAAACTAGAACGTCTTGTAGACGTCTTTGTTAAGGATTTTCAGACCAATCTATGCTTGTTCAAGGATCCTTTCATA
+
HHHHIIIIIIIIHHIFFHIIIIIHEHIIIIIHIIIH?GHIIHHHHIIIIIIIHHHHHIIHIIIHHIIHIHIHHIIHHEHHHIIHIHHIIIIIIHIHIHGHIIFIIHIIHHIIIHHIIIJJJJJJJJJJJJJJJJJJJJJJJJJJJJJJJJJJJJJJJJJJJJJJJJJJJJJJJJJJJJJJJJJJJJJJJJJJJJJJJJJJJHIIIHHGIIHHGHHHIIHIHHG?FIHHHHHIIHIIIHIIHIHHHIHIIIHIIIIIIIHIHHIHHGDIIHHGHHGIHIHIHGIIHHIHIIIIIIHFIHHEHHHHGIIIIIGIIHIGIIHIHIHHIIIHHIIHHHCHHG
@HWI-D00477:958:H2H7GBCX3:1:1108:5046:38937 1:N:0:CCTAGGTCCTAGGT
AAACTCTTCGCAATTGGGTAAAAGATGCCTCTTCTTTGCATTTATTACGATTCTTTCTTCGCGAGTATTGTAATTGGAATAGTCTTATTACTCCAAAGAAAGCCAGTTCTTCTTTTTCAAAAAGGAATCAAAGATTCTTCTTCTTCTTATATAATTCTCATGTATGTGAATACGAATCTATTTTCGTCTTTCTACGTAACCAATCTTCTCATTTACGATCAACATCTTCTGGAGCTCTTCTTGAACGAATATATTTCTATGGAAAACTAGAACGTCTTGTAGACGTCTTTGTTAAGGATTT
+
IIIIIIIIIIIIIHIHHIIIIIIIIIIIIIIIIIIIIIIIIIIIIIIIIIIJJJJJJJJJJJJJJJJJJJJJJJJJJJJJJJJJJJJJJJJJJJJJJJJJJJJJJJJJJJJJJJJJJJJJJJJJJJJJJJJJJJJJJJJJJJJJJJJJJJJJJJJJJJJJJJJJJJJJJJJJJJJJJJJJJJJJJJJJJJJJJJJJJJJJJIIHIIHIIIIIIIIIIHGIIIHIHIIIIIIIIHIIIIIIIIIIIIHIIIIIHGIIIIIIIIIIIIIIIIIHIIIIIIIIIIIIIIIIIIIIIIIIDDDDD
@HWI-D00477:958:H2H7GBCX3:1:1108:15586:39302 1:N:0:CCTAGGTCCTAGGT
AAACTCTTCGCAATTGGGTAAAAGATGCCTCTTCTTTGCATTTATTACGATTCTTTCTTCGCGAGTATTGTAATTGGAATAGTCTTATTACTCCAAAGAAAGCCAGTTCTTCTTTTTCAAAAAGGAATCAAAGATTCTTCTTCTTCTTATATAATTCTCATGTATGTGAATACGAATCTATTTTCGTCTTTCTACGTAACCAATCTTCTCATTTACGATCAACATCTTCTGGAGCTCTTCTTGAACGAATATATTTCTATGGAAAACTAGAACGTCTTGTAGACGTCTTTGTTAAGGATTTTCAGACCAATCTATGCTTGTTCAAGGATCCTTTTATG
+
IIIIIIIIIIIIIIIIIIIIIIIIIIIIIIIIIIIIIIIIIIIIIIIIIIIIFHIIIIIIIIIIIIIIIIIIIIIIIIIIIIIIIIIIIIIIIIIIIGIIIIIIIIIIIIIIIIIIIIIIIIIIIIIIIIIIIIIJJJJJJJJJJJJJJJJJJJJJJJJJJJJJJJJJJJJJJJJJJJJJJJJJJJJJJJJJJJJJJJJJJIIGIIIIIIIIIIIIIIIIIIIIHIIIIIIIHHIIIIIIIIIIHHIGIIIIIIIIIIHIIIIIIIIIIHHHIIIIIIIIIIIHIIIIIIHIIIHIIIIIIIIIIIIIIIIIIIIIIIIIIIIIIIIIIIIIIIIIII
@HWI-D00477:958:H2H7GBCX3:1:1108:9340:43374 1:N:0:CCTAGGTCCTAGGT
AAACTCTTCGCAATTGGGTAAAAGATGCCTCTTCTTTGCATTTATTACGATTCTTTCTTCGCGAGTATTGTAATTGGAATAGTCTTATTACTCCAAAGAAAGCCAGTTCTTCTTTTTCAAAAAGGAATCAAAGATTCTTCTTCTTCTTATATAATTCTCATGTATGTGAATACGAATCTATTTTCGTCTTTCTACGTAACCAATCTTCTCATTTACGATCAACATCTTCTGGAGCTCTTCTTGAACGAATATATTTCTATGGAAAACTAGAACGTCTTGTAGACGTCTTTGTTAAGGATTTTCAGACCAATCTATGCTTGTTCAAGGATCCTTTTATG
+
IIHGIIGIIIIIGHIIHHICHFGHHIIIIHIIIIHIIIIHGGHHHIIIIIHHGHHIIHHIIIIHHIIGHIHHIHHHHHIHIIIGIHIHIIIHIEHHHIHHHHHHHHIIIIIIIIIIIIHHHGHIH?HHHIIHHHIJJJJJJJJJJJJJJJJJJJJJJJJJJJJJJJJJJJJJJJJJJJJJJJJJJJJJJJJJJJJJJJJJJIIHHIIIIIHGIHHHIIHHHHHHEIIIIIIIGGIGHIHHHHIHHHGEIIIIIHIIIIHIHIHHIIIIHEEHIGIHIIIIHHHDHIIIIIHIHHHHIIHHHFEGIIIHHEEHFHFIIHHHEEHIHIIIIIHEFHHHHC
@HWI-D00477:958:H2H7GBCX3:1:1108:16910:45881 1:N:0:CCTAGGTCCTAGGT
AAACTCTTCGCAATTGGGTAAAAGATGCCTCTTCTTTGCATTTATTACGATTCTTTCCTCGCGAGTATTGTAATTGGAATAGTCTTATTACTCCAAAGAAAGCCAGTTCTTCTTTTTCAAAAAGGAATCAAAGATTCTTCTTCTTCTTATATAATTCTCATGTATGTGAATACGAATCTATTTTCGTCTTTCTACGTAACCAATCTTCTCATTTACGATCAACATCTTCTGGAGCTCTTCTTGAACGAATATATTTCTATGGAAAACTAGAACGTCTTGTAGACGTCTTTGTTAAGGATTTTCAGACCAATCTATGCTTGTTCAAGGATCCTTTCATA
+
HHHIIIIHIIIHIHHEHHIIIIHIHIIIIHIHIIGHIHGHGHHHIIHIIIHIHHIIHIIIIIIHIHIHIHHHIIIIIHHHHGIIIIIHIIIIIIIIIIIIIGEHHIGHHHIHHHIIIHHHHEHIDHHHIIHGHIJJJJJJJJJJJJJJJJJJJJJJJJJJJJJJJJJJJJJJJJJJJJJJJJJJJJJJJJJJJJJJJJJJJHIHEEHHF@GGCFCHEIHCC<GG?HHEHHGHHE@HHG?GHEC<EF1?HCEEHIHCHHIHGCFIHIIIIHG?IIGHHHHHDC<GHIFHHHHHHHIHHIHHEEGEHF?EEHGGFIIIHHF?IHHHHG?IHEHIIHFEHI
@HWI-D00477:958:H2H7GBCX3:1:1108:6041:46368 1:N:0:CCTAGGTCCTAGGT
AAACTCTTCGCAATTGGGTAAAAGATGCCTCTTCTTTGCACTTATTACGATTCTTTCTTCGCGAGTATTGTAATTGGAATAGTCTTATTACTCCAAAGAAAGCCAGTTCTTCTTTTTCAAAAAGGAATCAAAGATTCTTCTTCTTCTTATATAATTCTCATGTATGTGAATACGAATCTATTTTCGTCTTTCTACGTAACCAATCTTCTCATTTACGATCAACATCTTCTGGAGCTCTTCTTGAACGAATATATTTCTATGGAAAACTAGAACGTCTTGTAGACGTCTTTGTTAAGGATTTTCCGTCCACCCTATGGTTCTTCAAGGACCCTTTCATT
+
HEHEEHHHEHIIDHHHHCGHIHHHIIHGC@?@G?CFHEHHIGIIHEEHCEEH<CHHHHIII=C/CECGHEH?CHEH?1DFHCG?GHHEHHHIIIH?HHFHCFFHHEHIGGHEHIGHIE@GEH<GFIIIIHIIIIEJJJJJJJJJJJJJJJJJJGJJJJGJJJJJJJJJJJJJJJJJJJJJJJJJJJJJJJJJJJJJJJJJJEHEFF/HHEC/IHHCHHH@FFGD0D@F1C1FG?FECC@11CHEIHIHHHF1FCCE@F<C?IHEEC??IHHGHGGF1?HIHGD<C<1F@@ECCGD1@F?CHCFIHHC11D?HHHC<11<1D<@E@1EC@<1HIFHHG@
@HWI-D00477:958:H2H7GBCX3:1:1108:4300:46554 1:N:0:CCTAGGTCCTAGGT
AAACTCTTCGCAATTGGGTAAAAGATGCCTCTTCTTTGCATTTATTACGATTCTTTCTTCGCGAGTATTGTAATTGGAATAGTCTTATTACTCCAAAGAAAGCCAGTTCTTCTTTTTCAAAAAGGAATCAAAGATTCTTCTTCTTCTTATATAATTCTCATGTATGTGAATACGAATCTATTTTCGTCTTTCTACGTAACCAATCTTCTCATTTACGATCAACATCTTCTGGAGCTCTTCTTGAACGAATATATTTCTATGGAAAACTAGAACGTCTTGTAGACGTCTTTGTTAAGGATTTTCAGACCAATCTATGCTTGTTCAAGGATCCTTTCATG
+
IIIIIIIIIIIIIIIIIIIIIIIIIIIIIIIIIIIIIIIIIIIIIIIIIIIIHIIIIIIIIIIIIIIIIIIIIIIIIIIIIHIIIIIIIIIIIIIIIIIIIIIIIIIIIIIIIIIIIHHIIIIIIIIIIIIIIIIJJJJJJJJJJJJJJJJJJJJJJJJJJJJJJJJJJJJJJJJJJJJJJJJJJJJJJJJJJJJJJJJJJIIIIIHIIIIIIIIIIIIIIIIIIIIIIIIIIIIIIIIIIIIIIIIIIIIIIIIIIIIHIIIIIIIIIIIIHIIIIIIIHIHGIIIIIIIIIIIIIIHIIIIIIIIIIIIIIIIIIIIIIIIIIIIIIIIIIIIIII
@HWI-D00477:958:H2H7GBCX3:1:1108:19486:58410 1:N:0:CCTAGGTCCTAGGT
AAACTCTTCGCAATTGGGTAAAAGATGCCTCTTCTTTGCATTTATTACGATTCTTTCTTCGCGAGTATTGTAATTGGAATAGTCTTATTACTCCAAAGAAAGCCAGTTCTTCTTTTTCAAAAAGGAATCAAAGATTCTTCTTCTTCCTATATAATTCTCATGTATGTGAATACGAATCTATTTTCGTCTTTCTACGTAACCAATCTTCTCATTTACGATCAACATCTTCTGGAGCTCTTCTTGAACGAATATATTTCTATGGAAAACTAGAACGTCTTGTAGACGTCTTTGTTAAGGATTTTCAGACCAATCTATGCTTGTTCAAGGATCCTTTCATG
+
FEGEH@HIHEE@CHCC1FEHEEEEHF@<CCC@1CCEHEC@DCGFHHE@E@F@CDCCCC<CG=C?FCCFHCCC<GC1F<FE<GF@FHIEHHEHHIIECC1F1<D@CGFHEFEHIHEHE@CH@FHED@@GIICHH@C@CJJJJJJJJJJJFJHJJJJJFHHJJJJJJJJJJJJJJFHJJHG<GJJJJJJJJJJJJJJJJJBJ00@G@0EGC<<<<?HC1EGC@F<<1HHC1<<D<11EHEF1C<<<<<H@IIHGIHD1<?IIHHCH@GC@D<1E<1<1EHEH@D<<FF@CHD1<@@HHD1<GD1EIHG<F<<1@HD1FC1HCFFIIHHHHC<1G<1<@II
@HWI-D00477:958:H2H7GBCX3:1:1108:10821:64460 1:N:0:CCTAGGTCCTAGGT
AAACTCTTCGCAATTGGGTAAAAGATGCCTCTTCTTTGCATTTATTACGATTCTTTCTTCGCGAGTATTGTAATTGGAATACTCGTATTACTCCAAAGAAATCTAGTTTTTCTTTTTCAACAAGAAATCAAAGATTTTTCTTGTTCCTATATAATTTTCATGTATGTGAATCCGAATCTATCTTCGTTTTTCTCCGCAACCAATCTTCTCATTTACGATCAATATCTTCTGGAACCTTTCTTGAACGAATCTATTTCTATGGAAAGATCGAACATTTTGTAAAAGTTTTTACTAAGGATTTTCAGGACATTTTGTGGTTGTTTAAGGATCCTTTCATG
+
IIIHIIIIIIIIIIIIIIIIIIHIIIIIIIIIIIIIIIIIIIIIIIIIIIIIHIIIIIIIIIIHIIIIIHIIIIIIIIIIIHIIIIIIIIIIIHIIIIIIIIIIIIIIIIIIIIIIIIIIIIIGHIHIGIIIIHIJJJJJJJJJJJJJJJJJJJJJJJJJJJJJJJJJJJJJJJJJJJJJJJJJJJJJJJJJJJJJJJJJJIIHIIIIIHIHIIHIIIIIIIIIGIIIIHHIGHIIIIHIIIIHHIHHIIIIIGIIHIHIIIIIIIIIHHHHGIIIIIIIIHHFHGIIIIIIIHHIIIIIIIHHIIIIIIIIIIIIIIIIIIIIIIIIHIIIIIIIII
@HWI-D00477:958:H2H7GBCX3:1:1108:15004:65339 1:N:0:CCTAGGTCCTAGGT
AAACTCTTCGCAATTGGGTAAAAGATGCCTCTTCTTTGCATTTATTACGATTCTTTCTTCGCGAGTATTGTAATTGGAATAGTCTTATTACTCCAAAGAAAGCCAGTTCTTCTTTTTCAAAAAGGAATCAAAGATTCTTCTTCTTCTTATATAATTCTCATGTATGTGAATACGAATCTATTTTCGTCTTTCTACGTAACCAATCTTCTCATTTACGATCAACATCTTCTGGAGCTCTTCTTGAACGAATATATTTCTATGGAAAACTAGAACGTCTTGTAGACGTCTTTGTTAAGGATTTTCAGACCAATCTATGCTTGTTCAAGGATCCTTTCATC
+
IIIIIIIIIIIIIIIIIIIIIIIIHIIIIIIIIIIIIIIHIIIIIIHIIIIIHIIIIHIIIIIIIIIIIIIIIIIHIHIHIIIHIIIIIIIIIIIIIIIHHIIIIIIIIIIIIIIIIIIIIIGIIIIIIIGHIIIJJJJJJJJJJJJJJJJJJJJJJJJJJJJJJJJJJJJJJJJJJJJJJJJJJJJJJJJJJJJJJJJJJIIIIIIIIIIHHIIIHIHIIHHHHIIIIIIIHGIHIIIIIIIIHIHIIIIIIIIGIIIIHIIIIIIIIIHHIIIGIIIIIIHEHHHHHHIIIIHIIIIIIIHHIIIIIHHIIIIIIIIIIIIIIIIIIIHIIIIIII
@HWI-D00477:958:H2H7GBCX3:1:1108:16417:66677 1:N:0:CCTAGGTCCTAGGT
AAACTCTTCGCAATTGGGTAAAAGATGCCTCTTCTTTGCATTTATTACGATTCTTTCTTCGCGAGTATTGTAATTGGAATAGTCTTATTACTCCAAAGAAAGCCAGTTCTTCTTTTTCAAAAAGGAATCAAAGATTCTTCTTCTTCTTATATAATTCTCATGTATGTGAATACGAATCTATTTTCGTCTTTCTACGTAACCAATCTTCTCATTTACGATCAACATCTTCTGGAGCTCTTCTTGAACGAATATATTTCTATGGAAAACTAGAACGTCTTGTAGACGTCTTTGTTAAGGATTTTCAGACAAATCTATGCTTGTTCAAGGATCCTTTCATG
+
IIIIIIIIHIIIIIHIIIIIIIIHHIIGIIIIIIIIIIGHIIIGIIHIIHIIHHIIIIIIIIIIIIIHIIIIIIIIIIHIIIIIIIIIIIIIIIIHIIIIIIIIIIIIIIIIIIIHIIIFHIIHIIIIIIIIIGJJJJJJJJJJJJJJJJJJJJJJJJJJJJJJJJJJJJJJJJJJJJJJJJJJJJJJJJJJJJJJJJJJJIIFIHGHHIIIIIIIIIGIIHIIGIIIHIHIIIHHHHEIIHIIHHIIIIIIIIIHIIIIHIIIIIIIIIIIIIIHIIIIHHCIIHHIIIIIIIIHIIIIIIIIIHIIIIIHIIHIIIHHIIIIIHIIIHEHFIHHII
@HWI-D00477:958:H2H7GBCX3:1:1108:5399:67449 1:N:0:CCTAGGTCCTAGGT
AAACTCTTCGCAATTGGGTAAAAGATGCCTCTTCTTTGCATTTATTACGATTCTTTCTTCGCGAGTATTGTAATTGGAATAGTCTTATTACTCCAAAGAAAGCCAGTTCTTCTTTTTCAAAAAGGAATCAAAGATTCTTCTTCTTCTTATATAATTCTCATGTATGTGAATACGAATCTATTTTCGTCTTTCTACGTAACCAATCTTCTCATTTACGATCAACATCTTCTGGAGCTCTTCTTGAACGAATATATTTCTATGGAAAACTAGAACGTCTTGTAGACGTCTTTGTTAAGGATTTTCAGACCAATCTATGCTTGTTCAAGGATCCTTTCATGCATT
+
IIIIIIIIIIIIIIIIIIIIIIIIIIIIIIIIIIIIIIIIIIIIIIIIIIIIHHIIIIIIIIIIIIIHIIIIIIIIIIIIIIIIIIIIIIIIJJJJJJJJJJJJJJJJJJJJJJJJJJJJJJJJJJJJJJJJJJJJJJJJJJJJJJJJJJJJJJJJJJJJJJJJJJJJJJJJJJJJJJJJJJJJJJJJJJJJJJJJJJJJJIIIIIIIIIIIIIIIIIIIIIIIIIIIIIIIIIIIIIIHGIIIIIIIIIIIIIIIIIIIIIIIIIIIIIIHIIIIIIIIIIIIIIIIIIIIIIIIIIIIIIIIIIIIIIIIIIIIIIIIIIIIIIIIIIIIIIIIIDDDDD
@HWI-D00477:958:H2H7GBCX3:1:1108:5507:74821 1:N:0:CCTAGGTCCTAGGT
AAACTCTTCGCAATTGGGTAAAGGATGCCTCTTCTTTGCATTTATTACGATTCTTTCTTCGCGAGTATTGTAATTGGAATAGTCTTATTACTCCAAAGAAAGCCAGTTCTTCTTTTTCAAAAAGGAATCAAAGATTCTTCTTCTTCTTATATAATTCTCATGTATGTGAATACGAATCTATTTTCGTCTTTCTACGTAACCAATCTTCTCATTTACGATCAACATCTTCTGGAGTCCTTTTTGAACGACTCTGTTTATATAGAAAAATAGAACATTTTGCCGAAGTCTTTGCTAATGATTTTCCGGTCAT
+
IIIIIIIIIIIIIIIIIIIIIIIIIIIIIIIIIIIIIIIIIIIIIIIIIIIIHHIIIIIIJJJJJJJJJJJJJJJJJJJJJJJJJJJJJJJJJJJJJJJJJJJJJJJJJJJJJJJJJJJJJJJJJJJJJJJJJJJJJJJJJJJJJJJJJJJJJJJJJJJJJJJJJJJJJJJJJJJJJJJJJJJJJJJJJJJJJJJJJJJJJIIIIIIHHIIIIHHIIIIIIIIIIIIIIIIIIIIIIIIIIIIIHIIIIGIIIIIIIIIIIHIIIIIIIIIIIIIIIIIIIIIIIIIIIIIIIIIIIIIIIHIIIDDDDD
@HWI-D00477:958:H2H7GBCX3:1:1108:9933:84162 1:N:0:CCTAGGTCCTAGGT
AAACTCTTCGCAATTGGGTAAAAGATGCCTCTTCTTTGCATTTATTACGATTCTTTCTTCGCGAGTATTGTAATTGGAATAGTCTTATTACTCCAAAGAAAGCCAGTTCTTCTTTTTCAAAAAGGAATCAAAGATTCTTCTTCTTCTTATATAATTCTCATGTATGTGAATACGAATCTATTTTCGTCTTTCTACGTAACCAATCTTCTCATTTACGATCAACATCTTCTGGAGCTCTTCTTGAACGAATATATTTCTATGGAAAACTAGAACATCTTGTAGAAGTCTTTGCTAAGGATTT
+
IIIIIIIIIIIIIIIIHIIIIIIIIIIIIIIHIIIIIIIIIIIHIIIIIIIJJJJJJJJJJJJJJJJJJJJJJJJJJJJJJJJJJJJJJJJJJJJJJJJJJJJJJJJJJJJJJJJJJJJJJJJJJJJJJJJJJJJJJJJJJJJJJJJJJJJJJJJJJJJJJJJJJJJJJJJJJJJJJJJJJJJJJJJJJJJJJJJJJJJJJIIIIIHIIIIIIIIIIIIIIIIHIIIIIIIIIIIIIIIIIIIIIIIIIIIIIIIIIIIIIIIIIIIIIIIIIIIIIIIIIIIIHIIIIIIIIIIIDDDDD
@HWI-D00477:958:H2H7GBCX3:1:1108:11430:86268 1:N:0:CCTAGGTCCTAGGT
AAACTCTTCGCAATTGGGTAAAAGATGCCTCTTCTTTGCATTTATTACGATTCTTTCTTCGCGAGTATTGTAATTGGAATAGTCTTATTACTCCAAAGAAAGCCAGTTCTTCTTTTTCAAAAAGGAATCAAAGATTCTTCTTCTTCTTATATAATTCTCATGTATGTGAATACGAATCTATTTTCGTCTTTCTACGTAACCAATCTTCTCATTTACGATCAACATCTTCTGGAGCTCTTCTTGAACGAATATATTTCTATGGAAAACTAGAACGTCTTGTAGACGTCTTTGTTAAGGATTTTCAGACCAATCTATGCTTGTTCAAGGATCCTTTCATG
+
IIIIIIIIIIIIIIIIIIIIIIIIIIIIIIIIIIIIIIIIIIIIIIIIIHIIGHIIIIIIIIIIIIIIIIIIIIIIIIIIHIIIIIIIIIIIIIIIIIIIIIIIIIIIIIIIIIIIIIIIIIIIIIIIIIIIIIIJJJJJJJJJJJJJJJJJJJJJJJJJJJJJJJJJJJJJJJJJJJJJJJJJJJJJJJJJJJJJJJJJJIIIIIHHIIIIIIHIIIIIIIIIIIIHIHIIHHIIIIIIIIIHHIIIIIIIIIIHIIIIIIIIIIIIIIIHIIGIIIIIIIHGIIIIIIIIIIHIIHIIIIIIIIHIIHEIIIIIHHIIIIIIIIHHIIIIIIIIHH
@HWI-D00477:958:H2H7GBCX3:1:1108:20319:86750 1:N:0:CCTAGGTCCTAGGT
AAACTCTTCGCAATTGGGTAAAAGATGCCTCTTCTTTGCATTTATTACGATTCTTTCTTCGCGAGTATTGTAATTGGAATAGTCTTATTACTCCAAAGAAAGCCAGTTCTTCTTTTTCAAAAAGGAATCAAAGATTCTTCTTCTTCTTATATAATTCTCATGTATGTGAATACGAATCTATTTTCGTCTTTCTACGTAACCAATCTTCTCATTTACGATCAACATCTTCTGGAGCTCTTCTTGAACGAATATATTTCTATGGAAAACTAGAACGTCTTGTAGACGTCTTTGTTAAGGATTTTCAGACCAATCTATGCTTGTTCAAGGATCCTTTCATG
+
IIIIIIIIIIIIIIIIIIIIIIIIIIIIIIIIIIIIIIIIIIIIIIIIIIIIHIIIIIIIIIIIIIIIIIIIIIIIIIIIIIIIIIIIIIIIIIIIIIIIIIIIIIIIIIIIIIIIIIIIIIIHIIIIIIIIIIIJJJJJJJJJJJJJJJJJJJJJJJJJJJJJJJJJJJJJJJJJJJJJJJJJJJJJJJJJJJJJJJJJJHIIIIIIIIIIIIIIIIIIIIIIIIIIIIIIIIIIIIIIIIIIHIIHIIIIIIIIIIIIIIIIIIIIIIIHIIIIIIIIIIHHIIIIIIIIIIIIIIIIIIGIIIIIIIIIIIIIIIIIIIIIIIHIIIIIIIIIII
@HWI-D00477:958:H2H7GBCX3:1:1108:20565:92479 1:N:0:CCTAGGTCCTAGGT
AAACTCTTCGCAATTGGGTAAAAGATGCCTCTTCTTTGCATTTATTACGATTCTTTCTTCGCGAGTATTGTAATTGGAATAGTCTTATTACTCCAAAGAAAGCCAGTTCTTCTTTTTCAAAAAGGAATCAAAGATTCTTCTTCTTCTTATATAATCCTCATGTATGTGAATACGAATCTATTTTCGTCTTTCTACGTAACCAATCTTCTCATTTACGATCAACATCTTCTGGAGCTCTTCTTGAACGAATATATTTCTATGGAAAACTAGAACGTCTTGTAGACGTCTTTGTTAAGGATTTTCAGACCAATCTATGCTTGTTCAAGGATCCTTTCATG
+
IIIIIIIIIIIIIIIIHIIIIIIIIIIIIIIIIIHHIIIHIIIHIIIIIIIIHHIIHIIIIIIIIIIIIIIIIIIGHGIHHHHIIIIIIIGIIIIIIHIIIIIIIIIIIIIIIIIIIHHHIIIHGIHIFHHIIIIJJJJJJJJJJJJJJJJJJJJJJJJJJJJJJJJJJJJJJJJJJJJJJJJJJJJJJJJJJJJJJJJJJIIIIHFHFIIHIIHIIIIHHHHFGIIIIIIHIIIIGIIIIIIHGGHIIIIIHIIIIIIIIIIIIIIIHIIHGIIIIIIIHIHGIIHIIIHIHIHIIIIIIIIIIIIIIIIIIIIIIIIIIIIIIIIIIIIIIIIIHI
@HWI-D00477:958:H2H7GBCX3:1:1108:6074:92935 1:N:0:CCTAGGTCCTAGGT
AAACTCTTCGCAATTGGGTAAAAGATGCCTCTTCTTTGCATTTATTACGATTCTTTCTTCGCGAGTATTGTAATTGGAATAGTCTTATTACTCCAAAGAAAGCCAGTTCTTCTTTTTCAAAAAGGAATCAAAGATTCTTCTTCTTCTTATATAATTCTCATGTATGTGAATACGAATCTATTTTCGTCTTTCTACGTAACCAATCTTCTCATTTACGATCAACATCTTCTGGAGCTCTTCTTGAACGAATATATTTCTATGGAAAACTAGAACGTCTTGTAGACGTCTTTGTTAAGGATTTTCAGACCAATCTATGCTTGTTCAAGGATCCTTTCCTTGATAT
+
IIIIIIIIIIIIIIIIIIIIIIIIIIIIIIIIIIIIIIIIIIIIIIIIIIIIHHIIIIIIIIIIIIIIIIIIIIIHIIIIIIIIIIIIIIIIIJJJJJJJJJJJJJJJJJJJJJJJJJJJJJJJJJJJJJJJJJJJJJJJJJJJJJJJJJJJJJJJJJJJJJJJJJJJJJJJJJJJJJJJJJJJJJJJJJJJJJJJJJJJJIIIIIIIIIIIIIIIIIIIIIIIIIIIIIIIIIIIIIIIHGIIHIIIIIIIIIIIIIIIIIIIIIIIIIIHIIIIIIIIIIIIIIIIIIIIIHHIIIIIIIIIIIIIIIIIIIIIIIIIIIIIIIIIIHGD@IIIIIDDDDD
@HWI-D00477:958:H2H7GBCX3:1:1108:7176:95355 1:N:0:CCTAGGTCCTAGGT
AAACTCTTCGCAATTGGGTAAAAGATGCCTCTTCTTTGCATTTATTACGATTCTTTCTTCGCGAGTATTGTAGTTGGAATAGTCTTATTACTCCAAAGAAAGCCAGTTCTTCTTTTTCAAAAAGGAATCAAAGATTCTTCTTCTTCTTATATAATTCTCATGTATGTGAATACGAATCTATTTTCGTCTTTCTACGTAACCAATCTTCTCATTTACGATCAACATCTTCTGGAGCTCTTCTTGAACGAATATATTTCTATGGAAAACTAGAACGTCTTGTAGACGTCTTTGTTAAGGATTTTCAGACCAATCTATGCTTGTTCAAGGATCCTTTTATG
+
HHHGHIIHHHHHHHIEEFEHHIHEEHHIIIIIGHIHEHHEHHHEGHIHEEFGDFHIIIHIEHHHHHEEHHHHIEGCDHFGCHHIIGHHIIIHIIHHHHIIHHHHEGHHFHHIHHHGHGHH@GHEEEHIIIHIIHJJJJJJJJJJJJJJJJJJJJJJJJJJJJJJJJJJJJJJJJJJJJJJJJJJJJJJJJJJJJJJJJJJJHGE?HDCECEHHHIHHEEHEGHHHHFEHHHCHFHIIIIIHHHHF?HIIIIIIHIIIIIHHIHHGHIIIHHHIHIIIIHECCHGIIHIIIIHHFHFGGIIIIIHHHHECFCHHHHGIIHIIIIHHFIIIIHHIIHH@H
@HWI-D00477:958:H2H7GBCX3:1:1108:8749:97903 1:N:0:CCTAGGTCCTAGGT
AAACTCTTCGCAATTGGGTAAAAGATGCCTCTTCTTTGCATTTATTACGATTCTTTCTTCGCGAGTATTGTAATTGGAATAGTCTTATTACTCCAAAGAAAGCCAGTTCTTCTTTTTCAAAAAGGAATCAAAGATTCTTCTTCTTCTTATATAATTCTCATGTATGTGAATACGAATTCATCTTCGTCTTTCTC
+
JJJJJJJJJJJJJJJJJJJJJJJJJJJJJJJJJJJJJJJJJJJJJJJJJJJJJJJJJJJJJJJJJJJJJJJJJJJJJJJJJJJJJJJJJJJJJJJJJJJJJJJJJJJJJJJJJJJJJJJJJJJJJJJJJJJJJJJJJJJJJJJJJJJJJJJJJJJJJJJJJJJJJJJJJJJJJJJJJJJJJJJJJJJJJJJJJJ
@HWI-D00477:958:H2H7GBCX3:1:1109:21091:13186 1:N:0:CCTAGGTCCTAGGT
AAACTCTTCGCAATTGGGTAAAAGATGCCTCTTCTTTGCATTTATTACGATTCTTTCTTCGCGAGTATTGTAATTGGAATAGTCTTATTACTCCAAAGAAAGCCAGTTCTTCTTTTTCAAAAAGGAATCAAAGATTCTTCTTCTTCTTATATAATTCTCATGTATGTGAATACGAATCTATTTTCGTCTTTCTACGTAACCAATCTTCTCATTTACGATCAACATCTTCTGGAGCTCTTCTTGAACGAATATATTTCTATGGAAAACTAGAACGTCTTGTAGACGTCTTTGTTAAGGATTTTCAGACCAATCTATGCTTGTTCAAGGATCCTTTCATG
+
IIIHIIIIIIIIIIIIIIIIIIIIIIIHHIIIIHIIIIIHIIIIIIIIIIIIHHHIHIIIIIIIIIIIIIIIIIIIIHHHHIIIIIIIIIIIIIIIIIIIIIIHIIIIIIIIIIIIIIIIIIIIIIIIHIIIIIIJJJJJJJJJJJJJJJJJJJJJJJJJJJJJJJJJJJJJJJJJJJJJJJJJJJJJJJJJJJJJJJJJJHHGHIIIHHEHIIIHIIIIHGHHIIIIHIHHGIIIIIIIIIIIHHHIIIIIIIIIIIHIIIIIIIIIIIHIIHIIIIIHHHHCHIIIIIHIHHGHGIIIHIIIGIIIIIHIIIIIIIIHHIIHHIIIIIIIIIIHHG
@HWI-D00477:958:H2H7GBCX3:1:1109:5681:17954 1:N:0:CCTAGGTCCTAGGT
AAACTCTTCGCAATTGGGTAAAAGATGCCTCTTCTTTGCATTTATTACGATTCTTTCTTCGCGAGTATTGTAATTGGAATAGTCTTATTACTCCAAAGAAAGCCAGTTCTTCTTTTTCAAAAAGGAATCAAAGATTCTTCTTCTTCTTATATAATTCTCATGTATGTGAATACGAATCTATTTTCGTCTTTCTACGTAACCAATCTTCTCATTTACGATCAACATCTTCTGGAGCTCTTCTTGAACGAATATATTTCTATGGAAAACTAGAACGTCTTGTAGACGTCTTTGTTAAGGATTTTCAGACCAATCTATGCTTGTTCAAGGATCCTTTTATG
+
IIIIIIIIIIIIIIIIIIIIIIIIIIIIIIIIIIIIIIIIIIIIIIIIIIIIIHIIIIIIIIIIIIIIIIIIIIIIHIIIIIIIIIIIIIIIIIIIHIIIIIHIIIIIIIIIIIIIIIIIIIIIIIIIIIIIJJJJJJJJJJJJJJJJJJJJJJJJJJJJJJJJJJJJJJJJJJJJJJJJJJJJJJJJJJJJJJJJJJJJJIIHIIIIHIIIIIHHIIIIIIIHFIIIIIIIIHHIHIIHHHHIIIIIIIIIIIIIIIIIIIIIIIIIIIIIIHIIIIHHDIIIIGIIIIIIIHHHIIIIIIIIHIGIIIGIHIIHIHIIIIIIIIIIIIHIIIIIII
@HWI-D00477:958:H2H7GBCX3:1:1109:14636:18019 1:N:0:CCTAGGTCCTAGGT
AAACTCTTCGCAATTGGGTAAAAGATGCCTCTTCTTTGCATTTATTACGATTCTTTCTTCGCGAGTATTGTAATTGGAATAGTCTTATTACTCCAAAGAAAGCCAGTTCTTCTTTTTCAAAAAGGAATTCGAGACTCTTTTTATTCCTATATAATTCTCATGTTTGTGAATATGAATCCATCTTACTTTTTATCCGTAACCAATCTTGTCATTTACGATTAACATCTTCTGGGAGCTTTTTTGAGCTAATATATTTCTATGAAAAAATAAAGCATCCT
+
IIIIIIIIIIIIIIIIIIIIIIIIIIIIJJJJJJJJJJJJJJJJJJJJJJJJJJJJJJJJJJJJJJJJJJJJJJJJJJJJJJJJJJJJJJJJJJJJJJJJJJJJJJJJJJJJJJJJJJJJJJJJJJJJJJJJJJJJJJJJJJJJJJJJJJJJJJJJJJJJJJJJJJJJJJJJJJJJJJJJJJJJJJJJJJJJJJJJJJJJJIIHIIIIIIIGIIIIHIIIIIIIIIIIIIIIIIIIIIIIIIIIIIIIIIIIIIIIIIIHIIIIIIIIIIIGIDDDDD
@HWI-D00477:958:H2H7GBCX3:1:1109:14206:19954 1:N:0:CCTAGGTCCTAGGT
AAAGTCTTCGCTATTGGGTAAAAGATGCCTCTTCTTTGCATTTATTACGATTCTTTCTTCACGAGTATTGTAATTGGAATAGTCTTATTACTGCAAAGAAAGCCAGTTCTTCTTTTTCAAAAAGGAATCAAAGATTATTCTTCTTCTTATATAATTCTCATGTATATGAATACGAATCTATTTTCGTCTTTCTACGTAACCAATCTTCTCATTTACGATCAACATCTTCTGGAGCTCTTCTTGAACGAATCTATTTCTATGGAAAAATAGAACATCTTGTAGACGTCTTTGTTAAGGATTTTCAGACCACCCTCTGCTTGTTCAAGGATCCTTTCATG
+
IIIIIIIIIIIIIIIIIIIIIIIIIIIIIIIIIIIIIIIIIIIIIIIIIIIIHIIIIIIIIIIIIIIIIIIIIIIIIIIHIHIIIIIIIIIIIIIIIIIIIIIIIIIIIIIIIIIIIIIIIIIIIIIIIIIIIIJJJJJJJJJJJ<JJJJJJJJJJJJJJJJJJJJJJJJJJJJJJJJJJJJJJJJJJJJJJJJJJJJJJJEEE@HE?@C0HG<@G@@CEG?@C@1FED@D111EF<HHCGHFHDC1CFC1EHHHD1<<@C1IIHH@CF@GCC1<1HEEGGE@01F1HHD1GEH@<11HHD11<10E1<0C<1EEEHHGCGC1GCD<1<C1GG<11G@
@HWI-D00477:958:H2H7GBCX3:1:1109:7968:31086 1:N:0:CCTAGGTCCTAGGT
AAACTCTTCGCAATTGGGTAAAAGATGCCTCTTCTTTGCATTTATTACGATTCTTTCTTCGCGAGTATTGTAATTGGAATAGTCTTATTACTCCAAAGAAAGCCAGTTCTTCTTTTTCAAAAAGGAATCAAAGATTCTTCTTCTTCTTATATAATTCTCATGTATGTGAATACGAATCTATTTTCGTCTTTCTACGTAACCAATCTTCTCATTTACGATCAACATCTTCTGGAGCTCTTCTTGAACGAATATATTTCTATGGAAAACTAGAACGTCTTGTAGACGTCTTTGTTAAGGATTTTCAGACCAATCTATGCTTGTTCAAGGATCCTTTCATG
+
IIIIIIIIIIHIIIIIIIIIIIIIIIIIIIIIIIIIIIIIIIIIIIIIIIIIIIIIIIIIIIIIIIIHIIIHIIIIHHIHHIIIIIIIIIIIIIIIIIGIIIIIIIIIIIIIIIIIIIIIIIIIIIIIIIIIIIIJJJJJJJJJJJJJJJJJJJJJJJJJJJJJJJJJJJJJJJJJJJJJJJJJJJJJJJJJJJJJJJJJJIIIIIIIIIIIIIIIIIIIIIIIHIIIIIHIIIIIIIIIHIIIIIIIIIIIIIIIIIIIIIIIIIHIIIIIIIIIIIIIHIIHIIIIIIIIIIHIIIIIIIIIIIHIIIHIIIIIIIIIIIIIIIIIIIIIIIIHII
@HWI-D00477:958:H2H7GBCX3:1:1109:10501:33446 1:N:0:CCTAGGTCCTAGGT
AAACTCTTCGCAATTGGGTAAAAGATGCCTCTTCTTTGCATTTATTACGATTCTTTCTTCGTGAGTATTGTAATTGGAATAGTCTTATTACTCCAAAGAAAGCCAGTTCTTCTTTTTCAAAAAGGAATCAAAGATTCTTCTTCTTCTTATATAATTCTCATGTATGTGAATACGAATCTATTTTCGTCTTTCTACGTAACCAATCTTCTCATTTACGATCAACATCTTCTGGAGCTCTTCTTGAACGAATATATTTCTATGGAAAACTAGAACGTCTTGTAGACGTCTTTGTTAAGGATTTTCAGACCAATCTATGCTTGTTCAAGGATCCTTTCATG
+
HIIIIIIIIIHIHHIIHHEHHHHHEHHIHHIHIHHHHCHIIIIHHIHIIIGHIIIIHIHIIIIHCHHHIGHEHIHHHFIHHHHHIHIIIIIIHHHH@E?GHIHEEC<CCFCGHEHHHHGIHHGHHIIHHI?GHEJJJJJJJJJJJJJJJJJJJJJJJJJJJJJJJJJJJJJJJJJJJJJJJJJJJJJJJJJJJJJJIJJJJHIIIHFF1FIIIIIIIIIHHEHHHHIFHHHFHGIIIHHIIIIIHIGIIIIIIIIIIIIIIIHHHIIIIHECIIIIIIIHHHEIHHHEHIIHHHHHEIGIIIIHGFCIIHHIHHHGHGHIIHIIIIHHF?IIIHIGIH
@HWI-D00477:958:H2H7GBCX3:1:1109:19855:34137 1:N:0:CCTAGGTCCTAGGT
AAACTCTTCGCAATTGGGTAAAAGATGCCTCTTCTTTGCATTTATTACGATTCTTTCTTCGCGAGTATTGTAATTGGAATAGTCTTATTACTCCAAAGAAAGCCAGTTCTTCTTTTTCAAAAAGGAATCAAAGATTCTTCTTCTTCTTATATAATTCTCATGTATGTGAATACGAATCTATTTTCGTCTTTCTACGTAACCAATCTTCTCATTTACGATCAACATCTTCTGGAGCTCTTCTTGAACGAATATATTTCTATGGAAAACTAGAACGTCTTGTAGACGTCTTTGTTAAGGATTTTCAGACCAATCTATGCTTGTTCAAGGATCCTTTCATG
+
IIIIIIIIIIIIIIIIIIIIIIIIIIIIIIIIIIIIIIIIIIIIIIIIIIIIHHIIIIIIIIIIIIIIIIIIIIIIIIIIIIIIIIIIIIIIIIIIIIIIIIIHIIIIIIIIIIIIIIIIIIIIIIIIIIIIIIIJJJJJJJJJJJJJJJJJJJJJJJJJJJJJJJJJJJJJJJJJJJJJJJJJJJJJJJJJJJJJJJJJJHHHHEIIIIHHHHHHIHIIIIIIHIIHIGIIIIIIIIIHIHIIHIIIIIIIIIIIIIHGIHGIIIIIIIIIIIIHIIHIHHGDIIIIIIIIIIHIIIIIIIIIIIIIIIIIIIIIIIGIIIIIIIIIIIIIIIIIII
@HWI-D00477:958:H2H7GBCX3:1:1109:4249:36488 1:N:0:CCTAGGTCCTAGGT
AAACTCTTCGCAATTGGGTAAAAGATGCCTCTTCTTTGCATTTATTACGATTCTTTCTTCGCGAGTATTGTAATTGGAATAGTCTTATTACTCCAAAGAAAGCCAGTTCTTCTTTTTCAAAAAGGAATCAAAGATTATTCTTGCTCCTATATAACTCTTATGTATATGAATACGAATCCATC
+
JJJJJJJJJJJJJJJJJJJJJJJJJJJJJJJJJJJJJJJJJJJJJJJJJJJJJJJJJJJJJJJJJJJJJJJJJJJJJJJJJJJJJJJJJJJJJJJJJJJJJJJJJJJJJJJJJJJJJJJJJJJJJJJJJJJJJJJJJJJJJJJJJJJJJJJJJJJJJJJJJJJJJJJJJJJJJJJJJJJJJJ
@HWI-D00477:958:H2H7GBCX3:1:1109:3729:36956 1:N:0:CATAGGTCCTAGGT
AAACTCTTCGCAATTGGGTAAAAGATGCCTCTTCTTTGCATTTATTACGATTCTTTCTTCGCGAGTATTGTAATTGGAATAGTCTTATTACTTCAAATAATTTTTTTTTTCAAAAAGTAATCCACGATTATTCTTACTCCTATATAATTCTCATGTATGTGAATACGAATTCATCTTACTTTTTCTTCGTAATCAATCTTCTCATTTACAATTAACCTCTTCTGGGATCTTTTTTGAGCGAATACATTTCTATG
+
IIIIJJJJJJJJJJJJJJJJJJJJJJJJJJJJJJJJJJJJJJJJJJJJJJJJJJJJJJJJJJJJJJJJJJJJJJJJJJJJJJJJJJJJJJJJJJJJJJJJJJJJJJJJJJJJJJJJJJJJJJJJJJJJJJJJJJJJJJJJJJJJJJJJJJJJJJJJJJJJJJJJJJJJJJJJJJJJJJJJJJJJJJJJJJJJJJJJJJJJJIIIIIIIIIIIIIIIIIIIIIIIIIIIIIIIIIIIIHIIIIIIIIIIHDDDDD
@HWI-D00477:958:H2H7GBCX3:1:1109:3058:39817 1:N:0:CCTAGGTCCTAGGT
AAACTCTTCGCAATTGGGTAGAAGATGCCTCTTCTTTGCATTTATTACGATTCTTTCTTCGCGAGTATTGTAATTGGAATAGTCTTATTACTCCAAAGAAAGCCAGTTCTTCTTTTTCAAAAAGGAATCAAAGATTCTTCTTCTTCTTATATAATTCTCATGTATGTGAATACGAATCTATTTTCGTCTTTCTACGTAACCAATCTTCTCATTTACGATCAACATCTTCTGGAGCTCTTCTTGAACGAATATATTTCTATGGAAAACTAGAACGTCTTGTAGACGTCTTTGTTAAGGATTTTCAGACCAATCTATGCTTGTTCAAGGATCCTTTCATT
+
IIIIIIIIIIHIGIIIIIHIIIIIIIIIIGGHIHIIIIGIIHIIIIIIIIIIHHHIIHIHIIIIIIIHIHIIIIIIIFHHHHIIIIIIIIIIIIIIIIIIIFEHHIIHHIIHIHIIIIIIIIICHHIHHGIIIJJJJJJJJJJJJJJJJJJJJJJJJJJJJJJJJJJJJJJJJJJJJJJJJJJJJJJJJJJJJJJJJJJJJHHHIIHHHIIIHIHIHIHIIIIHFIHFHIHGIIIGIIIIIIIIIIIIIIHHHHIIIIHEEHIIIHHHHIHHIIHHHGF@FDHIIHFIIHIHHHGEIIIHEIIIIHCEFF?HGC@H@@HIIIHHHIHHEHIIIIIIIH
@HWI-D00477:958:H2H7GBCX3:1:1109:7905:40192 1:N:0:CCTAGGTCCTAGGT
AAACTCTTCGCAATTGGGTAAAAGATGCCTCTTCTTTGCATTTATTACGATTCTTTCTTCGCGAGTATTGTAATTGGAATAGTCTTATTACTCCAAAGAAAGCCAGTTCTTCTTTTTCAAAAGAGAATCAAAGATTCTTCTTGTTCCTCTCTAATTCTCATGTATATGAATGTGAGTTCATATTCATTTTTCTCCGTAAACAACCCTTTCATTTACGATCAAAATCTTTTGGATCCTTTCTTGAGCGAACACATTTCTATGCAAAAATAGAATATCTTGTAGTAGTGCTTTGTAACGATTTTCAGAAAACCCTATGGTTGTTCAAAGACCCTTTTATG
+
IIIIIIIIIIIIIIIIIIIIIIIIIIIIIIIIIIIIIIIIIIIIIIIIIIIIHHIIIIIIIIIIIHIIIIIIIIIIIIIIIIIIIIIIIIIIIIIIIIIIIIIIIIIIIIIIIIIIIIIIIIIIIIIIIHIIIIIJJJJJJJJJJJJJJJJJJJJJJJJJJJJJJJJJJJJJJJJJJJJJJJJJJJJJJJJJJJJJJJJJJIHIIIIHHIIIIIIIIIGIIIIIHIIHIIIIIIIIIIIIIIIIIIIIIIIIIIIHIIIIIIIIIIIHIIIIIIGIIIIIIIHGIIHIIIIIIIIIIIIIIIIIIIIIIIIIIIIIIIIIIIIIIIIIIIIIIIIIII
@HWI-D00477:958:H2H7GBCX3:1:1109:4905:41802 1:N:0:CCTAGGTCCTAGGT
AAACTCTTCGCAATTGGGTAAAAGATGCGCCCTCTTTGCATTTATTACGGGTTTTTCTTCACGAGTATTATAATTGTAATAGATTTATTATTCCAAATAAATTAATTTCTATTTTTTTAAAAAGGAATCCAAGATTCTTTTTGTTCCTGTATAATTCTCATCTTTGTGAATTATATAAGAACAAGAATAATCTTGGATTACTTTTTGAAAAAATAGAAATATATTTATTTGGAATAATAAAACTATTCCAATTATAATAGTCGTGAAGAAAAAACCGTAATAAATGCAAAGAAGAGGCATCTTTTACCCAGTAGCGAAG
+
IIIIIIIIIIIIIIIIIIIIIIIIIIIIIIIIIIIIIIIIIIIIIIIIIIICDEHIIIIIIIIIIIIIIJJJJJJJJJJJJJJJJJJJJJJJJJJJJJJJJJJJJJJJJJJJJJJJJJJJJJJJJJJJJJJJJJJJJJJJJJJJJJJJJJJJJJJJJJJJJJJJJJJJJJJJJJJJJJJJJJJJJJJJJJJJJJJJJJJJJIIGIHHIIIIIIHHHHDIHIIIIIHHHHHHHIIIIIIIIIHEIHHEEHIHHHIGIIIIIIIIIHIIIIIIHIHHGIIIIIIIIIIIIIIIIIIIIHHIIIIIIIIIIIIIIIIDDDDD
@HWI-D00477:958:H2H7GBCX3:1:1109:14426:44166 1:N:0:CCTAGGTCCTAGGT
AAACTCTTCGCAATTGGGTAAAAGATGCCTCTTCTTTGCATTTATTACGATTCTTTCTTCGCGAGTATTGTAATTGGAATAGTCTTATTACTCCAAAGAAAGCCAGTTCTTCTTTTTCAAAAAGGAATCAAAGATTCTTCTTCTTCTTATATAATTCTCATGTATGTGAATACGAATCTATTTTCGTCTTTCTACGTAACCAATCTTCTCATTTACGATCAACATCTTCTGGAGCTCTTCTTGAACGAATATATTTCTATGGAAAAATAGAACGTCTTGTAG
+
IIIIIIIIIIIIIIIIIIIIIIIIIIIIIIIIJJJJJJJJJJJJJJJJJJJJJJJJJJJJJJJJJJJJJJJJJJJJJJJJJJJJJJJJJJJJJJJJJJJJJJJJJJJJJJJJJJJJJJJJJJJJJJJJJJJJJJJJJJJJJJJJJJJJJJJJJJJJJJJJJJJJJJJJJJJJJJJJJJJJJJJJJJJJJJJJJJJJJJJJJIIIIHHIIHHIHIHIIHIIHIHIHIIIIIIIHHIGIIIIIIHIIIIIIIIIHIIIIIHCIIIIHIIIIIIIIIIIIDDDCD
@HWI-D00477:958:H2H7GBCX3:1:1109:17936:44872 1:N:0:CCTAGGTCCTAGGT
AAACTCTTCGCAATTGGGTAAAAGATGCCTCTTCTTTGCATTTATTACGATTCTTTCTTCGCGAGTATTGTAATTGGAATAGTCTTATTACTCCAAAGAAAGCCAGTTCTTCTTTTTCAAAAAGGAATCAAAGATTCTTCTTCTTCTTATATAATTCTCATGTATGTGAATACGAATCTATTTTCGTCTTTCTACGTAACCAATCTTCTCATTTACGATCAACATCTTCTGGAGCTCTTCTTGAGAGAACACATTTTTTTGGAAAAATAGAACATTTTTTGGTAGTTTTTCGTAATGATTTTCACACCATCCTCTGGGTTTTCAAGGACTTTTTCATA
+
IIHIIIIIIIIIIIIIIIIIIIIIIIIIIIIIIIIIIIIIIIIIIIIIIIIIHIIIIIIIIIIHIIIIIHIIIIIIIIIIIIIIIIHIIIIIIIIIIIIIIIIIIIIIIIIIIIIIIIIIIIIIIIIIIIIIIIIJJJJJJJJJJJJJJJJJJJJJJJJJJJJJJJJJJJJJJJJJJJJJJJJJJJJJJJJJJJJJJJJJJHIHIIGIIIIIIIHIHIIIIIIIIIIIIIIIIHHIHFIIIHIHIIHEHIIIIIHHIIHIIIIIIIIHIIHEHHHHIIHIIIHHIIIIHIIIIIIIGIIIIIIIIIIHHHEF<HIIIIHIIIIIHHGIIIIIIHIIII
@HWI-D00477:958:H2H7GBCX3:1:1109:11289:46933 1:N:0:CCTAGGTCCTAGGT
AAACTCTTCGCAATTGGGTAAAAGATGCCTCTTCTTTGCATTTATTACGATTCTTTCTTCGCGAGTATTGTAATTGGAATAGTCTTATTACTCCAAAGAAAGCCAGTTCTTCTTTTTCAAAAAGGAATCAAAGATTCTTCTTCTTCTTATATAATTTTCATGTATGTGAATACGAATCTATTTTCGTCTTTCTACGTAACCAATCTTCTCATTTACGATCAACATCTTCTGGAGCTCTTCTTGAACGAATATATTTCTATGGAAAACTAGAACGTCTTGTAGACGTCTTTGTTAAGGATTTTCAGACCAATCTATGCTTGTTCAAGGATCCTTTCATG
+
IIIIIIIIIIIIIIIIGIIIIIIIIIIIIIIIIIIIIIIIIIIIIIIIIIIIHHIIIIIIIIIIIIIIIIIIIIIIHIIIIIIIIIIIIIIIIIIIIIIIIHIHIIIIIIIIIIIIIIIIIIIHIIIIIIIIIIIJJJJJJJJJJJJJJJJJJJJJJJJJJJJJJJJJJJJJJJJJJJJJJJJJJJJJJJJJJJJJJJJJJIIGIIIIIIIIIIIIIIIIIIIIIIIIIIIIIIIIIHIIIIIIIIIIIIIIIIIIIIIIHIIIIIIIIIIHIIGIIIIIHIHHIIIIIIIIIIHIIIIIIIIIIIIIIIHIIIIIIIIIIHIIIIIIIIIIIIIIII
@HWI-D00477:958:H2H7GBCX3:1:1109:19130:50020 1:N:0:CCTAGGTCCTAGGT
AAACTCTTCGCAATTGGGTAAAAGATGCCTCTTCTTTGCATTTATTACGATTCTTTCTTCGCGAGTATTGTAATTGGAATAGTCTTATTACTCCAAAGAAAGCCAGTTCTTCTTTTTCAAAAAGGAATCAAAGATTCTTCTTCTTCTTATATAATTCTCATGTATGTGAATACGAATCTATTTTCGTCTTTCTACGTAACCAATCTTCTCATTTACGATCAACATCTTCTGGAGCTCTTCTTGAACGAATATATTTCTATGGAAAACTAGAACGTCTTGTAGACGTCTTTGTTAAGGATTTTCAGACCAATCTATGCTTGTTCAAGGATCCTTTCATG
+
IIIIIIIIIIIGHIIIIIIGEHHICHHHGHEHIIIIIIHHHIHHHIGIHIIIHHHIIIIIHHIHIHIGHIIG@HHHIHHIHIIHIIHIIIIIIICFFHFHGHIIHIIIIIIIIHIIIIIIIIIIGHHIHHIIHHEJJJJJJJJJJJJJJJJJJJJJJJJJJJJJJJJJJJJJJJJJJJJJJJJJJJJJJJJJJJJJJJJJJHHHHE?HHHEHIIIIIIIHEHFHHHHIIIIHHHHIIIIIGHIHHEIGIHHIIHIGIIIIIIIHEHHHEEFHIIIHHHHIHFHEHHHIIIHIHGGEHHHHFIIFHGHHEHFIHHEGHHHEHIIIGIIIIHIIIHFIIH
@HWI-D00477:958:H2H7GBCX3:1:1109:15734:50982 1:N:0:CCTAGGTCCTAGGT
AAACTCTTCGCAATTGGGTAAAAGATGCCTCTTCTTTGCATTTATTACGATTCTTTCTTCGCGAGTATTGTAATTGGAATAGTCTTATTACTCCAAAGAAAGCCAGTTCTTCTTTTTCAAAAAGGAATCAAAGATTCTTCTTCTTCTTATATAATTCTCATGTATGTGAATACGAATCTATTTTCGTCTTTCTACGTAACCAATCTTCTCATTTACGATCAACATCTTCTGGAGCTCTTCTTGAACGAATATATTTCTATGGAAAACTAGAACGTCTTGTAGACGTCTTTGTTAAGGATTTTCAGACCAATCTATGCTTGTTCAAGGATCCTTTCATG
+
IIIIIIIIIIIIIIIIIIIIIIIIIIIIIIIHIIIIIHIFHIIIIIIIIIIIIHIIIIIHIIIHIIIIHIIIIIIIIHHIIIIIIIIIIIHIIIIIIIIIIIIIIIIIIIIIIIHIIHHIHIIHIIIIIIGIIGIJJJJJJJJJJJJJJJJJJJJJJJJJJJJJJJJJJJJJJJJJJJJJJJJJJJJJJJJJJJJJJJJJJHFGIHEEIH@HEGEGHEHEGCHHIGG@EIHHHHHFF<@CHIHFFCIIHHEHHEHHHCIHIIIIHGEHHGECEHGEEHHHIHIHIIHIIIIHGHHIIHEHHEHIIIHECHCFCC@G?GHIHGEIIGIIIIHIIHIIHH
@HWI-D00477:958:H2H7GBCX3:1:1109:5389:53930 1:N:0:CCTAGGTCCTAGGT
AAATCCTTCACTGCTGGATACAAGATGCCCCCTCTTTGCATTTATTGCGATTCTTTCTCCACGAGTATCGTAATTCGAATAGTCTCATTACTCCAATTACAATACTCGTGAAGAAAGAATCGTAATAAATGCAAAGAAGAGGCATCTTTTACCCAACAGCGAAG
+
JJJJJJJJJJJJJJJJJJJJJJJJJJJJJJJJJJJJJJJJJJJJJJJJJJJJJJJJJJJJJJJJJJJJJJJJJJJJJJJJJJJJJJJJJJJJJJJJJJJJJJJJJJJJJJJJJJJJJJJJJJJJJJJJJJJJJJJJJJJJJJJJJJJJJJJJJJJJJJJJJJJJ
@HWI-D00477:958:H2H7GBCX3:1:1109:1445:54264 1:N:0:CCTAGGTNCTAGGT
AAACTCTTCGCAATTGGGTAAAAGATGCCTCTACTTTGCATTTATTACGATTCTTTCTTCGCGAGTATTGTAATTGGAATAGTCTTATTACTCCAAAGAAAGCCAGTTCTTCTTTTTCAAAAAGGAATCAAAGATTCTTCTTCTTCTTATATAATTCTCATGTATGTGAATACGAATCTATTTTCGTCTTTCTACGTAACCAATCTTCTCATTTACGATCAACATCTTCTGGAGCTCTTCTTGAACGAATATATTTCTATGGAAAAGTAAACTATCTTGTTGAAGTCTTTGCCAATGATTTTCAGAACATCTT
+
IIIIIIIIIIIIIIIIIIIIIIIIIIIIIHII1DHIIIIIIIIIIIIIIIIIGHIIIIIIIIIJJJJJJJJJJJJJJJJJJJJJJJJJJJJJJJJJJJJJJJJJJJJJJJJJJJJIJJJJJJJJJJJJJJJJJJJJJJJJJJJJJJJJJJJJJJJJJJJJJJJJJJJJJJJJJJJJJJJJJJJJJJJJJJJJJJJJJJJJJIIHIIIIIHGDIHHIIIIIHIIHIIIHIIIIIIIIIIIIIIIIIIIIIIIIIIIIIIIIIIIGIIIIIIIIIIIIIIIIIIIIIIIIIIIHIIIIIIIIIIIIIIIIDDDDD
@HWI-D00477:958:H2H7GBCX3:1:1109:12999:56833 1:N:0:CCTAGGTCCTAGGT
AAACTCTTCGCAATTGGGTAAAAGATGCCTCTTCTTTGCATTTATTACGATTCTTTCTTCGCGAGTATTGTAATTGGAATAGTCTTATTACTCCAAAGAAAGCCAGTTCTTCTTTTTCAAAAAGGAATCAAAGATTCTTCTTCTTCTTATATAATTCTCATGTATGTGAATACGAATCTATTTTCGTCTTTCTACGTAACCAATCTTCTCATTTACGATCAACATCTTCTGGAGCTCTTCTTGAACGAATATATTTCTATGGAAAACTAGAACGTCTTGTAGACGTCTTTGTTAAGGATTTTCAGACCAATCTATGCTTGTTCAAGGATCCTTTCATG
+
IIIIIIIIIIIIIIIIIIIIIIIIIIIIIIIIIIIIIIIIIIIIIIIIIIIIHIIIIIIIIIIIIIIIIIIIIIIIIIIIIIIIIIIIIIIIIIIIIIIIIIIIIIIIIIIIIIIIIIIIIIIIGIHIIIIIIIJJJJJJJJJJJJJJJJJJJJJJJJJJJJJJJJJJJJJJJJJJJJJJJJJJJJJJJJJJJJJJJJJJJIIHIIGIIIIIIIHIGIIIIIIIHIIIIIIIIIIIIHIIIIIIIIHIIIIHIIIIIIIIIIIIIIIIIIIHIIIIIIIHHHEIIHIIHIIIIIHIIIIIIIIIIIIIIIIIIIIIIIIIIIIIIIIIIIIIIIIIII
@HWI-D00477:958:H2H7GBCX3:1:1109:19876:58574 1:N:0:CCTAGGTCCTAGGT
AAACTCTTCGCAATTGGGTAAAAGATGCCTCTTCTTTGCATTTATTACGATTCTTTCTTCGCGAGTATTGTAATTGGAATAGTCTTATTACTCCAAAGAAAGCCAGTTCTTCTTTTTCAAAAAGGAATCAAAGATTCTTCTTCTTCTTATATAATTCTCATGTATGTGAATACGAATCTATTTCCGTCTTTCTACGTAACCAATCTTCTCATTTACGATCAACATCTTCTGGAGCTCTTCTTGAACGAATATATTTCTATGGAAAACTAGAACGTCTTGTAGACGTCTTTGTTAAGGATTTTCCGGTCATCCCATGCTTTCTCAAGGATCCTTTCATG
+
IIIIIIIIIIIIIIIIIIIIIIIIIIIIIIIIIIIIIIIIIIIIIIIIIIIIIGHIIIIIIIIIIIIIIIIIIIIIIHIHIIIIIIIIIIIIIIIIIIIIIIIIIIIIIIIIIIIIIIIIIIIIIIIIIIIIIIIJJJJJJJJJJJJJJJJJJJJJJJJJJJJJJJJJJJJJJJJJJJJJJJJJJJJJJJJJJJJJJJJJJJIIIIIIIIIIIHIIIIIIIIIIIIIIIIIIIHIIIIIIIIIIHIIIIIIIIIIIIIIIIIIIIIIIIIIHIIIIIIIIIHHGIIIIIIIIIIIIIIIIIIIIIIIIIIIIIIIIIIIIIIIIIIIIIIIIIIIIII
@HWI-D00477:958:H2H7GBCX3:1:1109:2812:64264 1:N:0:CCTAGGTCCTAGGT
AAACTCTTCGCAATTGGGTAAAAGATGCCTCTTCTTTGCATTTATTACGATTCTTTCTTCGCGAGTATTGTAATTGGAATAGTCTTATTACTCCAAAGAAAGCCAGTTCTTCTTTTTCAAAAAGGAATCAAAGATTCTTCTTCTTCTTATATAATTCTCATGTATGTGAATACGAATCTATTTTCGTCTTTCTACGTAACCAATCTTCTCATTTACGATCAACATCTTCTGGAGCTCTTCTTGAACGAATATATTTCTATGGAAAACTAGAACGTCTTGTAGACGTCTTTGTTAAGGATTTTCAGACCAATCTATGCTTGTTCAAGGATCCTTTCATG
+
IIIIIIIIIIIIIIIIIIIIIIIIIIIIIIIIIIIIIIIIIIIIIIIIIIIIIIIHHIIIIIIHIIHHIHIIIIIIIIIIHHIIIIIIIIHIIIIIIIIIIIHIIIIIIIIIIIIIIHIHIIIHHIIIIHIIIHHJJJJJJJJJJJJJJJJJJJJJJJJJJJJJJJJJJJJJJJJJJJJJJJJJJJJJJJJJJJJJJJJJJIIIIIIIIIIGIIHHIIIIIIIIHIIGIIIIIIIIIIHIIIIIIIIIIIIIIIIIIIIIIIIIIIIIIIIHIIIIIIIIHIHHIIIIIIIIIIHIIIIIIIIIIIIIIIIIIIHIIIIIIIIIIIIIIIIIIIIIHI
@HWI-D00477:958:H2H7GBCX3:1:1109:19237:67143 1:N:0:CCTAGGTCCTAGGT
AAACTCTTCGCAATTGGGTAAAAGATGCCTCTTCTTTGCATTTATTACGATTCTTTCTTCGCGAGTATTGTAATTGGAATAGTCTTATTACTCCAAAGAAAGCCAGTTCTTCTTTTTCAAAAAGGAATCAAAGATTCTTCTTCTTCTTATATAATTCTCATGTATGTGAATACGAATCTATTTTCGTCTTTCTACGTAACCAATCTTCTCATTTACGATCAACATCTTCTGGAGCTCTTCTTGAACGAATATATTTCTATGGAAAACTAGAACGTCTTGTAGACGTCTTTGTTAAGGATTTTCAGACCAATCTATGCTTGTTCAAGGATCCTTTCATG
+
HIHIGHI@HHIHHIEHIGIIIIHIEHIHGHHIGIGHEHIGIHHHIGHHIIIIHHIHGIHIEHHDHCFHHHHIIHHIFIHEFHHIIHHHHEEHH?GHIHHHHIIHHHIIHIIHIIIIIEIIHHHICEHIHHHGHIHJJJJJJJJJJJJJJJJJJJJJJJJJJJJJJJJJJJJJJJJJJJJJJJJJJJJJJJJJJJJJJJJJJIIIIIIIIHIIIIIIIIHGIHIHIIIHHHIIHGIIIIHHIIHGHIIIIIIHHIHHHIIIIIIIIIGIIHHHIIIHIIIGHHIHIIIIIIIHHIIIIIIIIIHIIIHGIIIIIIHHIIHIIIIIIIIIIIIIIIIHHH
@HWI-D00477:958:H2H7GBCX3:1:1109:2602:72973 1:N:0:CCTAGGTCCTAGGT
AAACTCTTCGCAATTGGGTAAAAGATGCCTCTTCTTTGCATTTATTACGATTCTTTCTTCGCGAGTATTGTAATTGGAATAGTCTTATTACTCCAAAGAAAGCCAGTTCTTCTTTTTCAAAAAGGAATCAAAGATTCTTCTTCTTCTTATATAATTCTCATGTATGTGAATACGAATCTATTTTCGTCTTTCTACGTAACCAATCTTCTCATTTACGATCAACATCTTCTGGAGCTCTTCTTGAACGAATATATTTCTATGGAAAACTAGAACGTCTTGTAGACGTCTTTGTTAAGGATTTTCCGGCTATCCCATTGTTCTTCCAGGAT
+
IIIIIIIIIIIIIIIIIIIIIIIIIIIIIIIIIIIIIIIIIIIIIIIIIIIIHIIIIIIIIIIIIIIHIIIHIIIIIIIJJJJJJJJJJJJJJJJJJJJJJJJJJJJJJJJJJJJJJJJJJJJJJJJJJJJJJJJJJJJJJJJJJJJJJJJJJJJJJJJJJJJJJJJJJJJJJJJJJJJJJJJJJJJJJJJJJJJJJJJJJIH@IHHHHHHHIHHHIIIHFHHHIHHFIHHHHEHGIGIHHIHIIHIIIIIIHIIIHIIIIIIHHHIHIHECIIIIIIIIIIIIIIIIIIIIIIHIHIIIIIHIIHEHEHIHIHEIIIIIIHIIDDDDD
@HWI-D00477:958:H2H7GBCX3:1:1109:5846:72943 1:N:0:CCTAGGTCCTAGGT
AAACTCTTCGCAATTGGGTAAAAGATGCCTCTTCTTTGCATTTATTACGATTCTTTCTTCGCGAGTATTGTAATTGGAATAGTCTTATTACTCCAAAGAAAGCCAGTTCTTCTTTTTCAAAAAGGAATCAAAGATTCTTCTTCTTCTTATATAATTCTCATGTATGTGAATACGAATCTATTTTCGTCTTTCTACGTAACCAATCTTCTCATTTACGATCAACATCTTCTGGAGCTCTTCTTGAACGAATATATTTCTATGGAAAACTAGAACGTCTTGTAGACGTCTTTGTTAAGGATTTTCAGACCAATCTATGCTTGTTCAAGGATCCTTGCACACATTATGTTAGAT
+
IIIIIIIIIIIIIIIIIIIIIIIIIIIIHIIIIIIIIIIIIIIIIIIIIIIIHIIIIIIIIIIIIIIHIIIHIIIIIHIHGHIIIIIIIIIIIIIIIIIIIJJJJJJJJJJJJJJJJJJJJJJJJJJJJJJJJJJJJJJJJJJJJJJJJJJJJJJJJJJJJJJJJJJJJJJJJJJJJJJJJJJJJJJJJJJJJJJJJJJJJIIIIIIIIIIIIIHIIIIIIHIIIIIIIIIIIIIIIIIIIIIIHIIIHGIIIIIIIIIIIIIIIIIIIIHGIIIIIIIIIIIIIIIIIIIIIIIIIIIIIIIIIIIIIIIIIIIIIIIIIIIIIHHIGIIHHIIHIIIHGIIIIIDDDDD
@HWI-D00477:958:H2H7GBCX3:1:1109:15971:74297 1:N:0:CCTAGGTCCTAGGT
AAACTCTTCGCAATTGGGTAAAAGATGCCTCTTCTTTGCATTTATTACGATTCTTTCTTCGCGAGTATTGTAATTGGAATAGTCTTATTACTCCAAAGAAAGCCAGTTCTTCTTTTTCAAAAAGGAATCAAAGATTCTTCTTCTTATATAATTCTCATGTATGTGAATACGAATCTATTTTCGTCTTTCTACGTAACCAATCTTCTCATTTACGATCAACATCTCCTGGAGCTCTTCTTGAACGAATATATTTCTATGGAAAACTAGAACGTCTTGTAGACGTCTTTGTTAAGGATTTTCAGACCAATCTATGCTTGTTCAAGGATCCTTTCATG
+
IIIIIIIIIIIIIIIIIIIIIIIIIIIIIIIIIIIIIIIIIIIIIIIIIIIIHHIIIIIIIIIIIIIIIIIIIIIIIIIIIIIIIIIIIIIIIIIIIIIIIIIIIIIIIIIIIIIIIIIIIIIIHIIIIIIIIIJJJJJJJJJJJJJJJJJJJJJJJJJJJJJJJJJJJJJJJJJJJJJJJJJJJJJJJJJJHHIIIIIIIIIIIHIIIIHIIHIIIIIIIIIIIIIIIIIIIIIIIIIIIHHIIIIIIIIIIIIIIIIIIIIIIIIIIIIIIIIIIIIHHIIIIIIIIIIIIIIIIIIIIIIIIIIGIIIIIIIIIIIIIIIIIIIIIIIIIII
@HWI-D00477:958:H2H7GBCX3:1:1109:16048:74841 1:N:0:CCTAGGTCCTAGGT
AAACTCTTCGCAATTGGGTAAAAGATGCCTCTTCTTTGCATTTATTACGATTCTTTCTTCGCGAGTATTGTAATTGGAATAGTCTTATTACTCCAAAGAAAGCCAGTTCTTCTTTTTCAAAAAGGAATCAAAGATTCTTCTTCTTCTTATATAATTCTCATGTATGTGAATACGAATCTATTTTCGTCTTTCTACGTAACCAATCTTCTCATTTACGATCAACATCTTCTGGAGCTCTTCTTGAACGAATATATTTCTATGGAAAACTAGAACGTCTTGTAGACGTCTTTGTTGAGGATTTTCAGACCAATCTATGCTTGTTCAAGGATCCTTTCATG
+
IIIIIIIIIIIIIIIIIIIIIIIIIIIIIIIIIIIIHIIIIIIEHIIIIIIIHHIIHIIIIIIIIIHHIHHHHHIIIHIHHIIHIIIIIIIGHIIHIIHIIIIIIIIIIIHIIFIIIIHIIIIIIHHHHHHIIHHJJJJJJJJJJJJJJJJJJJJJJJJJJJJJJJJJJJJJJJJJJJJJJJJJJJJJJJJJJJJJJJJJJHHGIHHHHIIIIHHHHHFEHHHHIIIIIIIHIIIIIIHIIIHHGIHIIGIIIIIIIGIHHHHHHHHIHHHHIIIHIIIIHIHEIIIIIIIIIHHHHGIIIIHHIHIHIGHIIIHIHIIIIIIIIIIGIHIHIIIGII
@HWI-D00477:958:H2H7GBCX3:1:1109:20834:81626 1:N:0:CCTAGGTCCTAGGT
AAACTCTTCGCAATTGGGTAAAAGATGCCTCTTCTTTGCATTTATTACGATTCTTTCTTCGCGAGTATTGTAATTGGAATAGTCTTATTACTCCAAAGAAAGCCAGTTCTTCTTTTTCAAAAAGGAATCAAAGATTCTTCTTCTTCTTATATAATTCTCATGTATGTGAATACGAATCTATTTTCGTCTTTCTACGTAACCAATCTTCTCATTTACGATCAACATCTTCTGGAGCTCTTCTTGAACGAATATATTTCTATGGAAAACTAGAACGTCTTGTAGACGTCTTTGTTAAGGATTTTCAGACCAATCTATGCTTGTTCAAGGATCCTTTCATG
+
HHIIIIIIHIIIIII?@GHEHHIEHHHHEHHIHHHHIHHHHHHHHIEHHEHIC<GHHIIIHHIHHHIIIEHCGHHHH?GDGHIIHIHII?GHHHIGIG@FHHHIIIIIHIIIIGIHI@FGHHGDHGIIIGGFHE@JJJJJJJFJJJJJJJJJJJJJJJJJJJJJJJJJJJJJJJJJJJJJJJJJJJJJJJJJJJJJJJJJJJIHHCHHHHIHHHHHGIHIIIIIIIHIIIIHHEIIIIIIIHHHFIHIIIIIHHIGIIIGIIIIHIIHFIHIIIIIGIHHHHHDHIHHHIIIHHFGHHGEIIIHHHIHHEHHHIGIIIIGIIIIIIIIIIIIIIIHHI
@HWI-D00477:958:H2H7GBCX3:1:1109:19461:88001 1:N:0:CCTAGGTCCTAGGT
AAACTCTTCGCAATTGGGTAAAAGATGCCTCTTCTTTGCATTTATTACGATTCTTTCTTCGCGAGTATTGTAATTGGAATAGTCTTATTACTCCAAAGAAAGCCAGTTCTTCTTTTTCAAAAAGGAATCAAAGATTCTTCTTCTTCTTATATAATTCTCATGTATGTGAATACGAATCTATTTTCGTCTTTCTACGTAACCAATCTTCTCATTTACGATCAACATCTTCTGGAGCTCTTCTTGAACGAATATATTTCTATGGAAAACTAGAACGTCTTGTAGACGTCTTTGTTAAGGATTTTCAGACCAATCTATGCTTGTTCAAAGATCCTTTCATG
+
IIIIIIIIIIIIIIIIIIIIIIIIIIIIIIIIIIIIIIIIIIIIIIIIIIIIFHIIIIIIIIIIIIIIIIIIIIIIIIIIIIIIIIIIIIIIIIIIIIIIIIIIIIIIIIIIIIIIIIIIIIHHIIIIIHIIIIIJJJJJJJJJJJJJJJJJJJJJJJJJJJJJJJJJJJJJJJJJJJJJJJJJJJJJJJJJJJJJJJJJJIIIIIIIIIIIIIIIIIIIIIIIIIIIIIIIIIIIIIIIIIIIIIIIIIIIIIIIIIIIIIIIIIIIIIIHIIIIIIIIIIIHIIIIIIIIIIHIIIIIIIIIIIIIIIIIIIIIIIIIIIIIIIIIIIIIIIIIII
@HWI-D00477:958:H2H7GBCX3:1:1109:16945:95176 1:N:0:CCTAGGTCCTAGGT
AAACTCTTCGCAATTGGGTAAAAGATGCCTCTTCTTTGCATTTATTACGATTCTTTCTTCGCGAGTATTGTAATTGGAATAGTCTTATTACTCCAAAGAAAGCCAGTTCTTCTTTTTCAAAAAGGAATCAAAGATTCTTCTTCTTCTTATATAATTCTCATGTATGTGAATACGAATCTATTTTCGTCTTTCTACGTAACCAATCTTCTCATTTACGATCAACATCTTCTGGAGCTCTTCTTGAACGAATATATTTCTATGGAAAACTAGAACGTCTTGTAGACGTCTTTGTTAAGGATTTTCAGACCAATCTATGCTTGTTCAAGGATCCTTTCATG
+
IHHHIIEHHIIHHIHH?HIHHHEHHIHIHEH@GHEHIHHHIIHEHIFHEHHHGHEEEGHHIIIIHCHHHHIIIGIHH?GEHIIIIIIIIIHIIIHIIHHGHHIHIIHECHHIIIHIIIH@EHHIIHCEHHHHHHEJJJJJJJJJJJJJJJJJJJJJJJJJJJJJJJJJJJJJJJJJJJJJJJJJJJJJJJJJJJJJJJJJJGH?IHHHEHHHHGCEHIIHEIHHCFIIHHHHCIHHHIIHGF1@CHGF@C1GCGHGHHHEHHIIIHGD@F@@IGIGHIHHHHEEHEEHHHIHH?EH@HE@GHHHG<<<FIHIHHHHGHHHHHHEGHFIIHHHHHEIII
@HWI-D00477:958:H2H7GBCX3:1:1109:10008:96854 1:N:0:CCTAGGTCCTAGGT
AAACTCTTCGCAATTGGGTAAAAGATGCCTCTTCTTTGCATTTATTACGATTCTTTCTTCGCGAGTATTGTAATTGGAATAGTCTTATTACTCCAAAGAAAGCCAGTTCTTCTTTTTCAAAAAGGAATCAAAGATTCTTCTTCTTCTTATATAATTCTCATGTATGTGAATACGAATCTATTTTCGTCTTTCTACGTAACCAATCTTCTCATTTACGATCAACATCTTCTGGAGCTCTTCTTGAACGAATATATTTCTATGGAAAACTAGAACGTCTTGTAGACGTCTTTGTTAAGGATTTTCAGACCAATCTATGCTTGTTCAAGGATCCTTTCATG
+
IIIIIIIIIIIIIIIIIIIIIIIIIIIIIIIIIIIIIIIIIIIIIIIIIIIIHHIIIIIIIIIHIIIHIIIIIIIIIIIIIIIIIIIIIIIIICHHHHIIIHIIIIIIIIIIIJJJJJJJJJJJJJJJJJJJJJJJJJJJJJJJJJJJJJJJJJJJJJJJJJJJJJJJJJJJJJJJJJJJJJJJJJJJJJJJJJJJJJJJJIIIHHEHIIIHIHHGIIHHIHFHCHFHCFHFEHHIIHIHGIIIHIIHHIIHHHIIIIGIIHIIIIIHHCHGIIHIIIIIIIIHGEGIFIIIIIHIHHGIIIIIIIIHIHIIIHHIIIIIHIIIIIIIGIIIIIIHHH
@HWI-D00477:958:H2H7GBCX3:1:1110:17527:13433 1:N:0:CCTAGGTCCTAGGT
AAACTCTTCGCAATTGGGTAAAAGATGCCTCTTCTTTGCATTTATTACGATTCTTTCTTCGCGAGTATTGTAATTGGAATAGTCTTATTACTCCAAAGAAAGCCAGTTCTTCTTTTTCAGAAAGGAATCAAAGATTCTTCTTCTTCTTATATAATTCTCATGTATGTGAATACGAATCTATTTTCGTCTTTCTACGTAACCAATCTTCTCATTTACGATCAACATCTTCTGGGAGCTTTTTTGAGCGAATATATTTCTATGAAAAAATAAAGCATCCTATAGAAGAAGTCTTTTCTAACGATTTTCCGGCTATCCCATTGTTCTTCCAGGATCCTTTCATG
+
HIIHHIIIIIIIIIIHHIIIHIIIIHIIHHHHIHIGIIHIIHHIIIIIIIGHHHIIHHHHIIIDHCGHHHHGHHIEHHHHHHIIIIGIHIIIIIIIIIHII?GHEHIIIIHIIHIIIIGHHHHGIIIIIIIIGHIFFHJJJJJJJJJJJJJJJJJJJJJJJJJJJJJJJJJJJJJJJJJJJJJJJJJJJJJJJJJJJJJJJHHIIGGIIIIHHIIIHH?EHFCGCIHCHIHIIHIHIIHIHDHEDHIIIHIIHGC@HIHFHHHIHIHIHHIHHHEFHGHIIIIGHGDIIIIIHIHEHEIIIIIHIIIHHHIHHIIIIIHEHEEIIHIIIHGHHEIHHHEHH
@HWI-D00477:958:H2H7GBCX3:1:1110:12438:30744 1:N:0:CCTAGGTCCTAGGT
AAACTCTTCGCAATTGGGTAAAAGATGCCTCTTCTTTGCATTTATTACGATTCTTTCTTCGCGAGTATTGTAATTGGAATAGTCTTATTACTCCAAAGAAAGCCAGTTCTTCTTTTTCAAAAAGGAATCAAAGATTCTTCTTCTTCTTATATAATTCTCATGTATGTGAATACGAATCTATTTTCGTCTTTCTACGTAACTAATCTTCTCATTTACGATCAACATCTTCTGGAGCTCTTCTTGAACGAATATATTTCTATGGAAAACTAGAACGTCTTGTAGACGTCTTTGTTAAGGATTTTCAGACCAATCTATGCTTGTTCAAGGATCCTTTCATG
+
11<F?1<FC?0ECE11DHHH?FH?C@FH?CC1<@1GEH1DDC?E1FCGH?@E@1F<C?GHGHC///D@GEHC@1@FC<FFFCGG?GEC<C1CEEEHHC1D01FEF0CD@G@CCEGEH?0GE?00DGHC<CFH/C/JJJJJJJJJJJJJJJJJJJJJJJJJJJJJJJJJJJJHIFJJJJJJJJJJJJJJJJJJJJJJJJJJJHHEEFH@EE@HFGCHHGCCF@GDEIIGIIHIHG@<11E@HHIIH?@@FC1@1@FCHIIIIHHHC<CF<11D@<@C<D<1<D<DFC1?CGF<<1<<1CC<<1111<11D<<@EED11<C<1<1F1H?HG<1CF<<D1<
@HWI-D00477:958:H2H7GBCX3:1:1110:20734:33669 1:N:0:CCTAGGTCCTAGGT
AAACTCTTCGCAATTGGGTAAAAGATGCCTCTTCTTTGCATTTATTACGATTCTTTCTTCGCGAGTATTGTAATTGGAATAGTCTTATTACTCCAAAGAAAGCCAGTTCTTCTTTTTCAAAAAGGAATCAAAGATTCTTCTTCTTCTTATATAATTCCCATGTATGTGAATACGAATCTATTTTCGTCTTTCTACGTAACCAATCTTCTCATTTACGATCAACATCTTCTGGAGCTCTTCTTGAACGAATATATTTCTATGGAAAACTAGAACGTCTTGTAGACGTCTTTGTTAAGGATTTTCAGACCAATCTATGCTTGTTCAAGGATCCTTTCATG
+
IIIIIIIIIIIIIIIIIIIIIIIIIIIIIIIIIIIIIIIIIIIIIIIIIIIIHHIIIIIIIIIIIIIIIIIIIIIIIIIIIIIIIIIIIIIIIIIIIIIIIIIIIIIIIIIIIIIIIIGHHIIHHIIIIIIIHIIJJJJJJJJJJJJJJJJJJJJJJJJJJJJJJJJJJJJJJJJJJJJJJJJJJJJJJJJJJJJJJJJJJIIHHIGIHHIIHIIIIIIIIIIIIIIIIIIIHHHIIHHIHIIIHIIGIIIIIIIIIIIHIIIIIIIIIIIIIIIIIIIIHHHDIIIIIIIIIHHIIHIIIIIIIIIIIIIIIIHFIIIIIIIIIIHIIIIHIIIIII
@HWI-D00477:958:H2H7GBCX3:1:1110:5452:51953 1:N:0:CCTAGGTCCTAGGT
AAACTCTTCGCAATTGGGTAAAAGATGCCTCTTCTTTGCATTTATTACGATTCTTTCTTCGCGAGTATTGTAATTGGAATAGTCTTATTACTCCAAAGAAAGCCAGTTCTTCTTTTTCAAAAAGGAATCAAAGATTCTTCTTCTTCTTATATAATTCTCATGTATGTGAATACGAATCTATTTTCGTCTTTCTACGTAACCAATCTTCTCATTTACGATCAACACCTTCTGGAGCTCTTCTTGAACGAATATATTTCTATGGAAAACTAGAACGTCTTGTAGACGTCTTTGCTAAGGCTTTTCAGGCCAATCTATGGTTGTTCAAGGATCTTTTCATGCATT
+
HHEHHEHEFHHH?HEHGEHIIHIHCHE?FFHE1CG1FH@CEEHHH@CEE1FEFHH@1FHI?=CCCHEFHHH@@HH@G1DF1CGCEFEHH?<CJJJHJJHEHJIAHJJJJJJJJJJJJJJJJJJJJJJJJGJJJJJJJJHJJJJJJJJJJJJJJJJJJJJJJJJJJJFCJJJJJJJJJJJJJJJJJJJJJJJJJJJJJJJJJIIIHCC?HH@F<F<HG@G?HG@<@HF?HFHH?EHECC@HEHGC<@HGHEG<<1IHIHHHHIHEHHFIIIIIHHF<CEHEC=E@HF@GCHEHECE@CE@<F<IHHHEHGD?FCC00C<<HD1D<<1D<11<1FC@<<?@@@@
@HWI-D00477:958:H2H7GBCX3:1:1110:5082:58356 1:N:0:CCTAGGTCCTAGGT
AAACTCTTCGCAATTGGGTAAAAGATGCCTCTTCTTTGCATTTATTACGATTCTTTCTTCGCGAGTATTGTAATTGGAATAGTCTTATTACTCCAAAGAAAGCCAGTTCTTCTTTTTCAAAAAGGAACCAAAGATTCTTCTTCTTCTTATATAATTCTCATGTATGTGAATACGAATCTATTTTCGTCTTTCTACGTAACCAATCTTCTCATTTACGATCAACATCTTCTGGAGCTCTTCTTGAACGAATATATTTCTATGGAAAACTAGAACGTCTTGTAGAAGTCTTTACTAAGGATTG
+
IIIIIIIIIIIIIIIIIIIIIIIIIIIIIIIIIIIIIIIIIIIIIIIIIIIJJJJJJJJJJJJJJJJJJJJJJJJJJJJJJJJJJJJJJJJJJJJJJJJJJJJJJJJJJJJJJJJJJJJJJJJJJJJJJJJJJJJJJJJJJJJJJJJJJJJJJJJJJJJJJJJJJJJJJJJJJJJJJJJJJJJJJJJJJJJJJJJJJJJJJIIIIIIIIIIIIHHIIIIIIIIIIIIIIIIIIIIIIIIIIIIIIIIIIIIIIIIIIIIIIIIIIIIIIIIIIIIIIIIIIIIIIIIIIIIIIIIIDDDDD
@HWI-D00477:958:H2H7GBCX3:1:1110:8881:59750 1:N:0:CCTAGGTCCTAGGT
AAACTCTTCGCAATTGGGTAAAAGATGCCTCTTCTTTGCATTTATTACGATTCTTTCTTCGCGAGTATTGTAATTGGAATAGTCTTATTACTCCAAAGAAAGCCAGTTCTTCTTTTTCAAAAAGGAATCAAAGATTCTTCTTCTTCTTATATAATTCTCATGTATGTGAATACGAATCTATTTTCGTCTTTCTACGTAACCAATCTTCTCATTTACGATCAACATCTTCTGGAGCTCTTCTTGAACGAATATATTTCTATGGAAAACTAGAACGTCTTGTAGACGTCTTTGTTAAGGATTTTCAGACCAATCTATGCTTGTTCAAGGATCCTTTCATG
+
IIIIIIIIIIIIIIIHGIIIIIIIGIIIIIHIIIIIIIIIIIIIIIIIIHIIHIIIIIIIIIIIIIIHIHHHHIIIIHHHHIIIIIIIIIIIHIIIIIIIIIIIIIIIIIIIIIIIIIGIIIIIIIIIIIIIIIIJJJJJJJJJJJJJJJJJJJJJJJJJJJJJJJJJJJJJJJJJJJJJJJJJJJJJJJJJJJJJJJJJJIIIGHGIHIIHIIIIIIHIIHHEHIIIIIIIHHIHIHIIIIHHHIIHIIIHHIHHIIIIIIIHIIIIHHHHIIIIIIHIIIHGIIIIIIIIIIIIIIIIIHIIIIIIIIIIIIIIHHHIIIIIIIGIIHHHHIIHHI
@HWI-D00477:958:H2H7GBCX3:1:1110:2530:62508 1:N:0:CCTAGGTCCTAGGT
AAACTCTTCGCAATTGGGTAAAAGATGCCTCTTCTTTGCATTTATTACGATTCTTTCTTCGCGAGTATTGTAATTGGAATAGTCTTATTACTCCAAAGAAAGCCAGTTCTTCTTTTTCAAAAAGGAATCAAAGATTCTTCTTCTTCTTATATAATTCTCATGTATGTGAATACGAATCTATTTTCGTCTTTCTACGTAACCAATCTTCTCATTTACGATCAACATCTTCTGGAGCTCTTCTTGAACGAATATATTTCTATGGAAAACTAGAACGTCTTGTAGACGTCTTTGTTAAGGATTTTCAGACCAATCTATGCTTGTTCAAGGATCCTTTCATC
+
IIIIIIIIIIIIIIIHIHIIIIIIIIIIHHIIIIIIIIIHIIIHHIIIIIIIHHIIHIIIIIIIIIIIIIIIHIIIIIIIIIIIIIIIIIIIIHIIIIGHIGHHHIHGHIIIIIIIHHHIIIIIIIIHIIGIIIJJJJJJJJJJJJJJJJJJJJJJJJJJJJJJJJJJJJJJJJJJJJJJJJJJJJJJJJJJJJJJJJJJJIIGIHIIIHHHIIHHHHHIIHHHGIIIIHEHHFGGIIGIIIIHIIHIHHHEHHHCHIIIIIIIIIIIIHIHHHGIIIIHGGD=H@IIHIGIIIHIIHHIIIIIHHIHIHGHGHGHIIIHGHIHIGIIHIIIIIHHEH
@HWI-D00477:958:H2H7GBCX3:1:1110:18699:68465 1:N:0:CCTAGGTCCTAGGT
AAACTCTTCGCAATTGGGTAAAAGATGCCTCTTCTTTGCATTTATTACGATTCTTTCTTCGCGAGTATTGTAATTGGAATAGTCTTATTACTCCAAAGAAAGCCAGTTCTTCTTTTTCAAAAAGGAATCAAAGATTCTTCTTCTTCTTATATAATTCTCATGTATGTGAATACGAATCTATTTTCGTCTTTCTACGTAACCAATCTTCTCATTTACGATCAACATCTTCTGGAGCTCTTCTTGAACGAATATATTTCTATGGAAAACTAGAACGTCTTGTAGACGTCTTTGTTAAGGATTTTCAGACCAATCTATGCTTGTTCAAGGATCCTTTCATG
+
@?H1C1<<FEH0/D@111<<1<F11D11CG11<?FF@<?1<11CEGHH11<C<C<FHEHHHHH//CFHH1FF1<<<<11<1<<<<F1FGFFC1CGHFC100<01<0<C<@G?D<CGE?D0D@GD0<0DC/<0/<CJJJ2ICJJFJJBHEJJJ;JIJJHJJJ6JJJ1FJJJJJJJJJJ:EJBIIJIFJJJJJJJJJJJJJJJHHHEGFF?HEF?IHHEHHCHHF@?HF1EHHFEGGC1G@EHHGCF1HIHHCEHGF@?HH@IHE@FGFFG?C1HG@D1?CHGE<<EC<E@ECFFG<1F11<1<1@?@IHG@@?D11F1@DEEF1@HEHEEEEF?HEGCG
@HWI-D00477:958:H2H7GBCX3:1:1110:20912:71807 1:N:0:CCTAGGTCCTAGGT
AAACTCTTCGCAATTGGGTAAAAGATGCCTCTTCTTTGCATTTATTACGATTCTTTCTTCGCGAGTATTGTAATTGGAATAGTCTTATTACTCCAAAGAAAGCCAGTTCTTCTTTTTCAAAAAGGAATCAAAGATTCTTCTTCTTCTTATATAATTCTCATGTATGTGAATACGAATCTATTTTCGTCTTTCTACGTAACCAATCTTCTCATTTACGATCAACATCTTCTGGAGCTCTTCTTGAACGAATATATTTCTATGGAAAACTAGAACGTCTTGTAGACGTCTTTGTTAAGGATTTTCAGACCAATCTATGCTTGTTCAAGGATCCTTTCATG
+
IIIIIIIIIIIIIIIHIIHIIIIIEHHIIIIIIIIIIHIIIIIIIIIIIIIIHHIIIIIIIIIHIIHIIIHEIIIIIEHHIIIIIIIIIGIIIIGIIIHHHFHGHHHIIIIIIHHHHGCCGH@HIIIIEEEEHHJJJJJJJJJJJJJJJJJJJJJJJJJJJJJJJJJHJJJJJCCJJJJJJJJJJJJJJJJJJJJJJJJJJHFHHHEIHF@E@EHHHHHHCFHC?HHHHHFFHEHGHHEHHHE@HHCHIIHHCHHHHG@@??FHHHG@HFHEHCHHIHEEGEEH@CHHHHCHFHGHHGEEE@G@@FEG@HEHHHEEF?HEHHHHFHHHHHIHHEHHHH
@HWI-D00477:958:H2H7GBCX3:1:1110:9243:76183 1:N:0:CCTAGGTCCTAGGT
AAACTCTTCGCAATTGGGTAAAAGATGCCTCTTCTTTGCATTTATTACGATTCTTTCTTCGCGAGTATTGTAATTGGAATAGTCTTATTACTCCAAAGAAAGCCAGTTCTTCTTTTTCAAAAAGGAATCAAAGATTCTTCTTCTTCTTATATAATTCTCATGTATGTGAATACGAATCTATTTTCGTCTTTCTACGTAACCAATCTTCTCATTTACGATCAACATCTTCTGGAGCTCTTCTTGAACGAATATATTTCTATGGAAAACTAGAACGTCTTGTAGACGTCTTTGTTAAGGATTTTTCGTCTACCTTATCATTCTTCAAGGATCCTTTCATT
+
IIIIIIIIIIIIIIIIIIIIIIIIIIIIIIIIIIIIIIIIIIIIIIIIIIIIHHHIIIIIIIIIIIIIIIIIIIIIIIIIIIIIIIIIIIIIIIIIIIIIIIIIIIIIIIIIIIIIIIIIIIIIIIIIIIIIIIIJJJJJJJJJJJJJJJJJJJJJJJJJJJJJJJJJJJJJJJJJJJJJJJJJJJJJJJJJJJJJJJJJJIIIIIIIIIIIIIIIIIIIIIIIIHIIIIIIIIIIIIIIIIIIIIIIIIIIIIIIIIIIIHIIIIIIIIIIIIIIIIIIIIHGIIIIIIIIIIHIIIIIIIIIIIIIIIIIIIIIIIIIIIIIIIIIIIIIIIIIIH
@HWI-D00477:958:H2H7GBCX3:1:1110:1570:78500 1:N:0:CCTAGGTCCTAGGT
AAACTCTTCGCAATTGGGTAAAAGATGCCTCTTCTTTGCATTTATTACGATTCTTTCTTCGCGAGTATTGTAATTGGAATAGTCTTATTACTCCAAAGAAAGCCAGTTCTTCTTTTTCAAAAAGGAATCAAAGATTCTTCTTCTTCTTATATAATTCTCATGTATGTGAATACGAATCTATTTTCGTCTTTCTACGTAACCAATCTTCTCATTTACGATCAACATCTTCTGGAGCTCTTCTTGAACGAATATATTTCTATGGAAAACTAGAACGTCTTGTAGACGTCTTTGTTAAGGATTTTCAGACCAATCTATGCTTGTTCAAGGATCCTTTCATG
+
IIIIIIIIIIIIIIIIIIIIIIIIIIIIIIIIIIIIIIIIIIIIIIIIIIIIHIIIIIIIIIIIIIIIIIIIIIIIIHIIIIIIIIIIIIIIIIIIIIIIIIIIIIIIIIIIIIIIIIIIIIIIHIIIIIIIIIIJJJJJJJJJJJJJJJJJJJJJJJJJJJJJJJJJJJJJJJJJJJJJJJJJJJJJJJJJJJJJJJJJJIIGIIIIIIIIIIIIIIIIIIIIIIIHIIIIIIIIIIIIIIIIIIIIIIIIIIIIIIIIIIIIIIIIIIIHIIIIIIIIIIHEIIIIIIIIIIIIIIIIIIHIIIIIIIHIIIIIIIIIIIIIIIIIIIIIIIIIII
@HWI-D00477:958:H2H7GBCX3:1:1110:5072:83587 1:N:0:CCTAGGTCCTAGGT
AAACTCTTCGCAATTGGGTAAAAGATGCCTCTTCTTTGCATTTATTACGATTCTTTCTTCGCGAGTATTGTAATTGGAATAGTCTTATTACTCCAAAGAAAGCCAGTTCTTCTTTTTCAAAAAGGAATCAAAGATTCTTCTTCTTCTTATATAATTCTCATGTATGTGAATACGAATCTATTTTCGTCTTTCTACGTAACCAATCTTCTCATTTACGATCAACATCTTCTGGAGCTCTTCTTGAACGAATATATTTCTATGGAAAACTAGAACGTCTTGTAGTAGTGCTTCGTAATGATTTTCAGAAGACCCTATGGTTGTTCAAGGACCCTTTCATG
+
IIIIIIIIIIIIIIIIIIIIIIIIIIIIIIIIIIIIIIHIIIIIIIIIIIIIHHHHIIIHGIIIIIIIIIIIHIIIIFHIIHHIIIIIIIHIHEHIIIIIIIIHHGFHIIIIHGEHIIHHHHIIGIHIIIHII@GJJJJJJJJJJJJJJJJJJJJJJJJJJJJJJJJJJJJJJJJJJJJJJJJJJJJJJJJJJJJJJJJJJHIIIIIIIIIIIIIHIIIIHHHHIIIIGIIIIIIIIIIIIIIIIIIIIIIIIIIHIIIIHHHEIHHHHIHGGEEHIIHHHHEGIIIHHIIIIIHIIIHHGEFIIIHHHEHHHHIIHHHIHEHHHIIIIIIIHIIIGI
@HWI-D00477:958:H2H7GBCX3:1:1110:19737:85557 1:N:0:CCTAGGTCCTAGGT
AAACTCTTCGCAATTGGGTAAAAGATGCCTCTTCTTTGCATTTATTACGATTCTTTCTTCGCGAGTATTGTAATTGGAATAGTCTTATTACTCCAAAGAAAGCCAGTTCTTCTTTTTCAAAAAGGAATCAAAGATTCTTCTTCTTCTTATATAATTCTCATGTATGTGAATACGAATCTATTTTCGTCTTTCTACGTAACCAATCTTCTCATTTACGATCAACATCTTCTGGAGTCCTTTTTGAACGACTCTGTTTCTATAGAAAAATAGAACATTTTGCCGAAGTCTTTGCTAATGATTTTCCGGTCATCCCATGCTTTCTCAAGGATCCTTTCATGCATTATGTTAGA
+
IIIIIIIIIIIIIIIIIIIIIIIIIIHIIIIIIIIIIIIIIIIIIIIIIIIIHIIIIIIIIIIHIIIIIIIIIIIIIIIIIIIIIIIIIIIIIIIIIIIIJJJJJJJJJJJJJJJJJJJJJJJJJJJJJJJJJJJJJJJJJJJJJJJJJJJJJJJJJJJJJJJJJJJJJJJJJJJJJJJJJJJJJJJJJJJJJJJJJJJJJEHIHHHHIHGFEIIIIIIIHIIIIIHHHHEIHHIGHEIHHHIHHHHHCIFHHHHCGIIIHHEGIIIIIIHHEIHIIIIIIIIIIIIIIIIIIGGIIHHHHHIIIIIIIIIIIIIHHIIIIIHIIHHC@?IHGIIIIHEHIIIHHDDCDB
@HWI-D00477:958:H2H7GBCX3:1:1110:5357:85853 1:N:0:CCTAGGTCCTAGGT
AAACCCTTCGTTACCGGGTGAAAGATGCTTCTTATTTGCATTTATTGCGGTTCTTTCTTCATGAGTATTCTAATTGTAACAGTCTTATTATTACAAATAAATCTATTTCCATTTTTTCAAAAAGTAATCCGAGATTCTTTTTATTCCTATATAATTCTTATATATGTGAATATGAATCCATCTTCCTTTTTCTCCGTAACCAATCTTCTCATTTACGATTAACATCTTCTGGAGTCCTTTTTGAACGACTCTGTTTCTATAGAAAAATAGAACATTTTGCCGAAGTCTTTGCTAATGATTTTCCGGTCATCCCATGCTTTCTCAAGGATCCTTTTATG
+
IIIIIIIIIIIIIIIIIIIIIIIIIIIIIIIIIIIIIIIIIIIIIIIIIIIIGHIIIIIIIIIIIIIIIIIIIIIIIIIIIIIIIIIIIIIIIIIIIIIIIIIIIIIIIIIIIIIIIIIHIIIIIIIIIIIIIIIJJJJJJJJJJJJJJJJJJJJJJJJJJJJJJJJJJJJJJJJJJJJJJJJJJJJJJJJJJJJJJJJJJIIGIHIIIIIIIIIIIIIIIIIIIIIGIIIIIIIIIIIIIIIHHIIIIIIIIIIIIIIIIIIIIIIIIIIIIIIIIIIHIIHGIIIIIIIIIIIIIIIIIIIIIIIIIIIIIIIIIIIIIHHIGIIIIIIIIIIIII
@HWI-D00477:958:H2H7GBCX3:1:1110:14102:86598 1:N:0:CCTAGGTCCTAGGT
AAACTCTTCGCAATTGGGTAAAAGATGCCTCTTCTTTGCATTTATTACGATTCTTTCTTCGCGAGTATTGTAATTGGAATAGTCTTATTACTCCAAAGAAAGCCAGTTCTTCTTTTTCAAAACGAAATCCAAGACTATTCTTATTCTTATATAATTCTCATGTATGTGAAT
+
JJJJJJJJJJJJJJJJJJJJJJJJJJJJJJJJJJJJJJJJJJJJJJJJJJJJJJJJJJJJJJJJJJJJJJJJJJJJJJJJJJJJJJJJJJJJJJJJJJJJJJJJJJJJJJJJJJJJJJJJJJJJJJJJJJJJJJJJJJJJJJJJJJJJJJJJJJJJJJJJJJJJJJJJJJJ
@HWI-D00477:958:H2H7GBCX3:1:1110:15051:87244 1:N:0:CCTAGGTCCTAGGT
AAACTCTTCGCAATTGGGTAAAAGATGCCTCTTCTTTGCATTTATTACGATTCTTTCTTCGCGAGTATTGTAATTGGAATAGTCTTATTACTCCAAAGAAAGTAAGCTCCTCTTTGTCAAAAAGAAATCAAAGATTCCTTTTTTTCTTATATAATTCTCATGTATGTGAATACGAGTCTGTTTTCGTCTTTCTACGTAACCAATCTTTTCATTTACGATCAACATCTTCTGGAGTTCTTCTTGAACGAATTTATTTCTTTATAAAGAGAAAAACAGAAGAACGTCTTGTGAACGTCTTTGTTAAGGATTTTCGGGCGAACCTATGGTTGCTCGAGGAACCCTGCATG
+
IIIIIIIIHIIIIIIIHIIIIIIIIIIIIIIIIIIIIIIIIHIIIIIIIIIIHIIIIIIIIIIHIIIIIIIHIIIIIIIIIIIIHIIIIIIIIIIIIIIIIIHIIIIIIIIIIIIIIIIIIIIIIIIIHIIIIHIIIIIHIIIIJJJJJJJJJJJJJJJJJJJJJJJJJJJJJJJJJJJJJJJJJJJJJJJJJJJJJJJJJIIIIIIHIIIIIIHIIIGIIIIIGIIHIIIIIIHIIIIIHIIIHIIIIIIIIIHGIIIIIIIIIIIIIIIIIIIGIIIIIIIIIIIIIHHHGIIIIIIIIGIIHIIIIHIHIIIIIIIIIIIIIIIIIIIIIIIIIIIIIIIIIII
@HWI-D00477:958:H2H7GBCX3:1:1110:20132:88423 1:N:0:CCTAGGTCCTAGGT
AAACTCTTCGCAATTGGGTAAAAGATGCCTCTTCTTTGCATTTATTACGATTCTTTCTTCGCGAGTATTGTAATTGGAATAGTCTTATTACTCCAAAGAAAGCCAGTTCTTCTTTTTCAAAAAGGAATCAAAGATTCTTCTTCTTCTTATATAATTCTCATGTATGTGAATACGAATCTATTTTCGTCTTTCTACGTAACCAATCTTCTCATTTACGATCAACATCTTCTGGAGCCCTTCTTGAACGAATATATTTCTATGGAAAAATAGAACATCGTGTAGAAGTTTTTGCTAAGGATTTTCAGGCTATCCTATGGTTGTTCAAGGATCCTTTCATC
+
HHIHHHIIIIIIIHEFHIIIIIHHIIHHIHIHHHGHGHFHFHHHEHHGHIFHGHHHHHIIIIHHGHHHIHHHHHFG?EHHIIICHIIHHHFHIIIIHEHHHHEHIIHHIIIIIIIEHFCHHIHHDHHHHHIHIIHJJJJJJJJJJJJJJJJJJJJHJJJJJIJJJJJJJJJJJFJJJJJJJJJJJJJJJJJJJJJJJJJJJGHHHHGIIHIIEIHIGHFGHIHHIIIHIHIHHHHCHIIHIIIIHHHIHIHHIIIHGHEEHFIHIIIIIHIHFHEEIIIGIHGCIIIIIIHHIIHIHIIHHHHHEIIIIIIIHHGH@HGIIIHHHHEHHHIHHHHGEH
@HWI-D00477:958:H2H7GBCX3:1:1110:12786:89146 1:N:0:CCTAGGTCCTAGGT
AAACTCTTCGCAATTGGGTAAAAGATGCCTCTTCTTTGCATTTATTACGATTCTTTCTTCGCGAGTATTGTAATTGGAATAGTCTTATTACTCCAAAGAAAGCCAGTTCTTCTTTTTCAAAAGGGAATCAAAGATTCTTCTTCTTCTTATATAATTCTCATGTATGTGAATACGAATCTATTTTCGTCTTTCTACGTAACCAATCTTCTCATTTACGATCAACATCTTCTGGAGCTCTTCTTGAACGAATATATTTCTATGGAAAACTAGAACGTCTTGTAGACGTCTTTGTTAAGGATTTTCAGACCAATCTATGCTTGTTCAAGGATCCTTTCATG
+
IIIIIIIIIIIIIIIIIIIIIIIIIIIIIIIIIIIIIIIIIIIIIIIIIIIIHIIIIIIIIIIIIIIIIIIIIIIIIIIIIIIIIIIIIIIIIGIIIIIIIIIIIIIIIIIIIIIIIIIIIIIHIIIIIIIIIIIJJJJJJJJJJJJJJJJJJJJJJJJJJJJJJJJJJJJJJJJJJJJJJJJJJJJJJJJJJJJJJJJJJIIGIIHIIIIIIHIHIIIIIIIIIIIHIIIIIIIIIIHIIIIIIIIIIIIIHIIIIIIIIIIIIIIIIIIHIIIIIIIIIIIHIIIIIIIIIIIIIIIIIIIIIIIIIIIIIIIIIIIIIIIIIIHGIIIIIIIIII
@HWI-D00477:958:H2H7GBCX3:1:1110:5556:93730 1:N:0:CCTAGGTCCTAGGT
AAACTCTTCGCTACTGGGTAAAAGATGCTTCTTCTTTGCATTTATTACGATTCTTTCTCCACGAGTATTGTAATTGGAATATTCCAAATAAAGCCGGTTCTTCTTTTTCAAAAAGAAATCAAAGACTATTCATCTTCCTATATAATTCTCATCTATGTGAATACGAATCCATCTTCATCTTTCTCCGTAACCAATCTTCTCATTTACGGAGAAAGGGGAATATCGATTCGCATTCATATACATGAAAATTATATAGGAACAAGAATAATCTTCTATTCTCGTTTGAGAAAACAGAAATATATTTCTGTTTTTGAGTAATAGGATTATTCCAATTCTGAAACTCGTAAAGAAAGAATCGCAATAAATGCAAAGCGGGGATATCTTGTATCCAACAGCGAAGGGGTTGAACCAAGATTTCCAGATG
+
FFGFH@EEEEHEHHGHHCFGHHHIC<GHEHHHEEHHHEHFHHHEHHCHE@GG1<C@F@HCGH=CCCFEGHHI?H1FHEHEEHGH@HHEHHEH@EHDH<C0<FFF?@CF@C0FGHI@HH?GHFHFHECHIEC0<<FFHCFCFEHH:CF/F.FG@CCH.CCCCGCH.BFGHHFHAHJJJJJJJJJJJJJJJJJJJJJJJJJJJH@HHHDHGIHHGHG@EEIHHHIH=DCEE?@IHHHC?@/EEHHFIIHIIHFCIHG?HEIHE@GCEGGF?GC?HGFHHCHCGCHGDF1IIHHECGH@HEEG?G@HEF0EF@@EF?HHHHFFEFCFEH@@GEHEEHHCHF1CC<CGGEHG?CCF?CCCEFHCCCHEG@EE@0<HDHIIHD<?CC?CC@<<1C1HC@HEHEHHD1@<<<<11@CE@G@F1HCD<0D@
@HWI-D00477:958:H2H7GBCX3:1:1110:13724:94926 1:N:0:CCTAGGTCCTAGGT
AAACTCTTCGCAATTGGGTAAAAGATGCCTCTTCTTTGCATTTATTACGATTCTTTCTTCGCGAGTATTGTAATTGGAATAGTCTTATTACTCCAAAGAAAGCCAGTTCTTCTTTTTCAAAAAGGAATCAAAGATTCTTCTTCTTCTTATATAATTCTCATGTATGTGAATACGAATCTATTTTCGTCTTTCTACGTAACCAATCTTCTCATTTACGATCAACATCTTCTGGAGCTCTTCTTGAACGAATATATTTCTATGGAAAACTAGAACGTCTTGTAGACGTCTTTGTTAAGGATTTTCAGACCAATCTATGCTTGTTCAAGGATCCTTTCATG
+
IHIIIIIIIIIIHIIHHHIIIIIIHHIIHIIIIIIIHIIIIHIIGIIIIIIIGHIIIIIIIIIIIHIHIHIIHIHHIHIIIHIIIIIIIIIIIIIIIIIIIIIIIIHIIIIIIIHIHIIIIIIIGIIIIIIIIIJJJJJJJJJJJJJJJJJJJJJJJJJJJJJJJJJJJJJJJJJJJJJJJJJJJJJJJJJJJJJJJJJJJEGCHECHGHFFHHHIIHCHHHGD1FG?HHCHHEHFHHIHHHGIHHIIIHHHC1HGIIHFCIIHHHHEHG@EIHIHHHECD<<@F1FHEHHHFHGEIIHHEHEHEHIIHF?HGHHE?GIHHHCIHIIHHEHFEHHHEI
@HWI-D00477:958:H2H7GBCX3:1:1111:19315:9230 1:N:0:CCTAGGTCCTAGGT
AAACTCTTCGCAATTGGGTAAAAGATGCCTCTTCTTTGCATTTATTACGATTCTTTCTTCGCGAGTATTGTAATTGGAATAGTCTTATTACTCCAAAGAAAGCCAGTTCTTCTTTTTCAAAAAGGAATCAAAGATTCTTCTTCTTCTTATATAATTCTCATGTATGTGAATACGAGTCCGTTTTCTTTTTTCTTTGTAAGCAATCC
+
JJJJJJJJJJJJJJJJJJJJJJJJJJJJJJJJJJJJJJJJJJJJJJJJJJJJJJJJJJJJJJJJJJJJJJJJJJJJJJJJJJJJJJJJJJJJJJJJJJJJJJJJJJJJJJJJJJJJJJJJJJJJJJJJJJJJJJJJJJJJJJJJJJJJJJJJJJJJJJJJJJJJJJJJJJJJJJJJJJJJJJJJJJJJJJJJJJJJJJJHJB@@DB
@HWI-D00477:958:H2H7GBCX3:1:1111:12834:10072 1:N:0:CCTAGGTCCTAGGT
AAACTCTTCGCAATTGGGTAAAAGATGCCTCTTCTTTGCATTTATTACGATTCTTTCTTCGCGAGTATTGTAATTGGAATAGTCTTATTACTCCAAAGAAAGCCAGTTCTTCTTTTTCAAAAAGGAATCAAAGATTCTTCTTCTTCTTATATAATTCTCATGTATGTGAATACGAATCTATTTTCGTCTTTCTACGTAACCAATCTTCTCATTTACGATCAACATCTTCTGGAGCTCTTCTTGAACGAATATATTTCTATGGAAAACTAGAACGTCTTGTAGACGTCTTTGTTAAGGATTTTCAGACCAATCTATGCTTGTTCAAGGATCCTTTCATG
+
C@FC@CCGHE@@C0<G<GEHIHE<1<C1FFHGEEHEH@CH@GE@CHHIHH@G1<F@CGHIHHCCDHIII?F<GEF1C1<@FHGHHEHIHCCCEEG@CG?GHHEHF?CGCHIIIIIIHIC<GCHE@@FF@F<DGHHEJJJJJJEJJJJJJJHJJHJJEDJJJFJFIJJJJJJJJJJJJJJJJJJJJEJFJJJJJJJJJJJF00C0@D0CC<C<<FC<@HC1GCF<C1@EF@<<1HFC1D<1C@<1D<1IHHHEHEC?GF<D11HEEFHEEGC1CHGECGEHHD<<C<1@E@<D<<1D1D<1<1G<<<1CD11CFGIHIHC1F?@IHF<<<11CIHFCCH
@HWI-D00477:958:H2H7GBCX3:1:1111:14750:17757 1:N:0:CCTAGGTCCTAGGT
AAACTCTTCGCAATTGGGTAAAAGATGCCTCTTCTTTGCATTTATTACGATTCTTTCTTCGCGAGTATTGTAATTGGAATAGTCTTATTACTCCAAAGAAAGCCAGTTCTTCTTTTTCAAAAAGGAATCAAAGATTCTTCTTCTTCTTATATAATTCTCATGTATGTGAATACGAATCTATTTTCGTCTTTCTACGTAACCAATCTTCTCATTTACGATCAACATCTTCTGGAGCTCTTCTTGAACGAATATATTTCTATGGAAAACTAGAACGTCTTGTAGACGTCTTTGTTAAGGATTTTCAGACCAATCTATGCTTGTTCAAGGATCCTTTCATC
+
IIIIIIIIIIIIIIIIIIIIIIIIIIIIIIIIIIIIIIIIIIIHIIIHIIIIHIIIIIIIIIHIIIIHIHIIIIIIHHIIIIIIIIIIIIIIIIIIIIIIIIIIIIIIIIIIIIIIIIIIIIIIHIIIIIIIIIJJJJJJJJJJJJJJJJJJJJJJJJJJJJJJJJJJJJJJJJJJJJJJJJJJJJJJJJJJJJJJJJJJJIIIIIIIIIIIIIHIIIIIIIIIIIIIIIHIIIHHIIIIIIIIIIIIIIIIIIIIIIIIIIIIIIIIIIIHIIIIIIIHHHGIIIIIIIIIHIHIIIIIIIIIIIIIIIHIIIIIIIIIIIHIIIGIIIIIIIIIII
@HWI-D00477:958:H2H7GBCX3:1:1111:17029:19466 1:N:0:CCTAGGTCCTAGGT
AAACTCTTCGCAATTGGGTAAAAGATGCCTCTTCTTTGCATTTATTACGATTCTTTCTTCGCGAGTATTGTAATTGGAATAGTCTTATTACTCCAAAGAAAGCCAGTTCTTCTTTTTCAAAAAGGACTCAAAGATTATTCTTCTTCTTATATAATTCTCATGTATGTGAATACGAATCTATTTTCGTCTTTCTACGTAACCAATCTTCTCATTTACGATCAACATCTTCTGGAGCTCTTCTTGAACGAATATATTTCTATGGAAAAATAGAACGTCTTGTAGACGTCTTTGTTAAGGATTTTCAGACCAATCTATGCTTGTTCAAGGATCCTTTCATG
+
IIIIIIIIIIIIIIIIIIHHIIIIIIIIIIIIIIIIIIIIIIIIIIIIIIIIHHIIIIIIIIIIIIIIIIIIIIIIHIIIIIIIIIIIIIIIIIIIIIIIIIIIIIIIIIIIIIIIIIIIIIIIGIIIIIIIHIIJJJJJJJJJJJJJJJJJJJJJJJJJJJJJJJJJJJJJJJJJJJJJJJJJJJJJJJJJJJJJJJJJJIIIIIIIIIIIIIIIIIIIIIIIIIIIIIIIIIIIIIGIIIIIIIIIIIIIIIIIIIIIIIIIIIIIIHIIIIIIIIIIIIHHIIHIIIIIIIIIIIIIIIIIHIIIIIIIIIIIIIIIIIIIIIIIIIIIIIIIII
@HWI-D00477:958:H2H7GBCX3:1:1111:5455:19126 1:N:0:CCTAGGTCCTAGGT
AAACTCTTCGCAATTGGGTAAAAGATGCCTCTTCTTTGCATTTATTACGATTCTTTCTTCGCGAGTATTGTAATTGGAATAGTCTTATTACTCCAAAGAAAGCCAGTTCTTCTTTTTCAAAAAGGAATCAAAGATTCTTCTTCTTCTTATATAATTCTCATGTATGTGAATACGAATCTATTTTCGTCTTTCTACGTAACCAATCTTCTCATTTACGATCAACATCTTCTGGAGCTCTTCTTGAACGAATATATTTCTATGGAAAAAT
+
IIIIIIIIIIIIIIIIHIJJJJJJJJJJJJJJJJJJJJJJJJJJJJJJJJJJJJJJJJJJJJJJJJJJJJJJJJJJJJJJJJJJJJJJJJJJJJJJJJJJJJJJJJJJJJJJJJJJJJJJJJJJJJJJJJJJJJJJJJJJJJJJJJJJJJJJJJJJJJJJJJJJJJJJJJJJJJJJJJJJJJJJJJJJJJJJJJJJJJJJJIIHIIIIIIIIIIIIHIIIIIIIIIIIIIIIIIIIIIIIIIIHHHHHGEHEHHHFIIIIIIIDDDDD
@HWI-D00477:958:H2H7GBCX3:1:1111:3675:19868 1:N:0:CCTAGGTCCTAGGT
AAACTCTTCGCAATTGGGTAAAAGATGCCTCTTCTTTGCATTTATTACGATTCTTTCTTCGCGAGTATTGTAATTGGAATAGTCTTATTACTCCAAAGAAAGCCAGTTCTTCTTTTTCAAAAAGGAATCAAAGATTCTTCTTCTTCTTATATAATTCTCATGTATGTGAATACGAATCTATTTTCGTCTTTCTACGTAACCAATCTTCTCATTTACGATCAACATCTTCTGGAGCTCTTCTTGAACGAATATATTTCTATGGAAAACTAGAACGTCTTGTAGACGTCCTTGTTAAGGATTTTCAGACCAATCTATGCTTGTTCAAGGATCCTTTCATG
+
IIIIIIIIIIIIIIIIIIIIIIIIIIIIIIIIIIIIIIIIIIIIIIIIIIIIIIIIIIIIIIIHIIIIIIIHHIIIIIIHHIIIIIIIIIIIHIIIIIIIIIIIIIIIIIIIIIIIIIIIIIIIIIIIIIIIIIIJJJJJJJJJJJJJJJJJJJJJJJJJJJJJJJJJJJJJJJJJJJJJJJJJJJJJJJJJJJJJJJJJJIIIIIIIIIIIIIIIIIIIIHHHIIIIIIIIHIIIIIIIIIIIHIIHIIIIIIIIIIIIIIIIIIIIIHHHIIIHIIIIIIHHIIHIIIIIIIIIIIIIIIIIIIIIIHIIIHIIIIIIIIIIIIIIIHIIIIIIII
@HWI-D00477:958:H2H7GBCX3:1:1111:10254:24050 1:N:0:CCTAGGTCCTAGGT
AAACTCTTCGCAATTGGGTAAAGGATGCCTCTTCTTTGCATTTATTACGATTCTTTCTTCGCGAGTATTGTAATTGGAATAGTCTTATTACTCCAAAGAAAGCCAGTTCTTCTTTTTCAAAAAGGAATCAAAGATTCTTCTTCTTCTTATATAATTCTCATGTATGTGAATACGAATCTATTTTCGTCTTTCTACGTAACCAATCTTCTCATTTACGATCAACATCTTCTGGAGCTCTTCTTGAACGAATATATTTCTATGGAAAACTAGAACGTCTTGTAGACGTCTTTGTTAAGGATTTTCAGACCAATCTATGCTTGTTCAAGGATCTTTTCATGCATTATGTTAGA
+
CGC@G1CEH@GHIEH@HHIHIIE1CH@@HF<C@1CGE@CCG?D<<<CGCHEC<FE<FHHE?0<C<<FFF<CC@CFCC<DGHHH?G@GG?HHHFHHF@CHCJJJJJJJJJJJJJJIJJJJJJJJGJJJJJJJJJJJJJJJJJJJJJJHJJJJJJJJJJIJJJJJJJJJJJJJJJJJJJJJJFJJJJJJJJJJJJJJJJJJJJHECHHHEFGF1FHHGEHIGIHHH?HHEHHEHGIHGFD1@EHFHFG<GDHHHHHHGIHF@?E?HHHIHG?HIH?GIIIHHH@IIHEEHIIIHHHHGIHGHFC@<1@HHHGHGHHGGHH@HHHHFH?C1<?HFCF1?HGEHHIIHG@DBD<
@HWI-D00477:958:H2H7GBCX3:1:1111:11344:26792 1:N:0:CCTAGGTCCTAGGT
AAACTCTTCGCAATTGGGTAAAAGATGCCTCTTCTTTGCATTTATTACGATTCTTTCTTCGCGAGTATTGTAATTGGAATAGTCTTATTACTCCAAAGAAAGCCAGTTCTTCTTTTTCAAAAAGGAATCAAAGATTCTTCTTCTTCTTATATAATTCTCATGTATGTGAATACGAATCTATTTTCGTCTTTCTACGTAACCAATCTTCTCATTTACGATCAACATCTTCTGGAGCTCTTCTTGAACGAATATATTTCTATGGAAAACTAGAACGTCTTGTAGACGTCTTTGTTAAGGATTTTCAGACCAATCTATGCTTGTTCAAGGATCCTTTTATG
+
IIIIIIIIIIIIIIIIIIIHIIIIIIIIHIIIIIIIIGIIIIIHIIIIIIIIHHIIIIIIIIIIIIIIIIIIIIIIIIIIIIIIIIIIIIIIIIIIIIHIIIGIIIIIIIIIIIIIIIIIIIHIIIEH@GHFHHHJJJJJJJJJJJJJJJJJJJJJJJJJJJJJJJJJJJJJJJJJJJJJJJJJJJJJJJJJJJJJJJJJJIIHIIHHHHHFHHGHHHGHHHHEEEIIIHFHFHHEHHHHHIIIHIIIIIIIIIIIIIIIIIIIIHIIHHHHIIIIIIIIHIHGIIIHHIIIHIHHGIIIIHHIIIIHHFHIIHHIIIIIIIIIIIHGHIHIIHHIHI
@HWI-D00477:958:H2H7GBCX3:1:1111:3623:31064 1:N:0:CCTAGGTCCTAGGT
AAACTCTTCGCAATTGGGTAAAAGATGCCTCTTCTTTGCATTTATTACGATTCTTTCTTCGCGAGTATTGTAATTGGAATAGTCTTATTACTCCAAAGAAAGCCAGTTCTTCTTTTTCAAAAAGGAATCAAAGATTCTTCTTCTTCTTATATAATTCTCATGTATGTGAATACGAATCTATTTTCGTCTTTCTACGTAACCAATCTTCTCATTTACGATCAACATCTTCTGGAGCTCTTCTTGAACGAATATATTTCTATGGAAAACTAGAACGTCTTGTAGACGTCTTTGTTAAGGATTTTCAGACCAATCTATGCTTGTTCAAGGATCCTTTTATG
+
IIIIIIIIIIIIIIIIIIIIIIIIIIIIIIIIIHIIIIHIIIIIIIIIIIIIHHIIIIIIIIIIIIIIIIIIIIIIIIIIIIIIIIIIIIIIIIIIIIIIIIIHIIIIIIIIIIIIIIIIIIIIIIIIIIIIJJJJJJJJJJJJJJJJJJJJJJJJJJJJJJJJJJJJJJJJJJJJJJJJJJJJJJJJJJJJJJJJJJJJJIIGIHHIHIIHHIIIIIIIIIIIHIIIIHIIIGIIIIIIIIIIHIHIIIIIIIIIIIIIIIIIIIIIIIIHIIIIIIHHDIIIIIIIIIIIIHHIIIIIIIIIIIIIIIIIHHHHIIIIIIIIIIIIIIIIIIIIII
@HWI-D00477:958:H2H7GBCX3:1:1111:10450:38443 1:N:0:CCTAGGTCCTAGGT
AAACTCTTCGCAATTGGGTAAAAGATGCCTCTTCTTTGCATTTATTACGATTCTTTCTTCGCGAGTATTGTAATTGGAATAGTCTTATTACTCCAAAGAAAGCCAGTTCTTCTTTTTCAAAAAGGAATCAAAGATTCTTCTTCTTCTTATATAATTCTCATGTATGTGAATACGAATCCGTCTTACTTTTTCTCCGTAACCAATCTTCTCATTTACGATTAACATCTTCTGGTTTTTTTTTTGAGCGAATTTTTTTCTATGGAAAAATAAAACATCCTGTAGAAGAAGTCTTTTCTAATGATTTTCCGGCGGTCTT
+
HIIIIIIIIIHHIHHHIIIIHIIGHHIIIII1<GEHFHHIIIEFHHEHHHHHGHIIFIICHHHEHHHJJJJJHJJJJJJJJJJJJJJJJJJJHJJJJJJJJJJJJJJJJJJJJJJJJJJJHJJJJJJJJJJJJJJJJJJJJJJJJJJJJJJJJJJJJJJJJJJJJJJJJJJJJJJJJJJJJJJJJJJJJJJJJJJJJJJJIHHHHEEGG<1GHD<EHHG<1C@?IHHCEEG@IGIGIIIIIIHHHHHEIIIIIIHEHFHEFHFIIIIIGIIHHIIGHHIIIIHEGHIIHHHEGC@CCCCEHIHHDIHHEHHD@DBD
@HWI-D00477:958:H2H7GBCX3:1:1111:16969:40077 1:N:0:CCTAGGTCCTAGGT
AAACTCTTCGCAATTGGGTAAAAGATGCCTCTTCTTTGCATTTATTACGATTCTTTCTTCGCGAGTATTGTAATTGGAATAGTCTTATTACTCCAAAGAAAGCCAGTTCTTCTTTTTCAAAAAGGAATCAAAGATTCTTCTTCTTCTTATATAATTCTCATGTATGTGAATACGAATCTATTTTCGTCTTTCTACGTAACCAATCTTCTCATTTACGATCAACATCTTCTGGAGCTCTTCTTGAACGAATATATTTCTATGGAAAACTAGAACGTCTTGTAGACGTCTTTGTTAAGGATTTTCAGACCAATCTATGCTTGTTCAAGGATCCTTTCATG
+
HIIIIIIIIHIIDHHHIIIIIIIIIIIIHIHHIIIIIHHHHIHIIIGHIIIIFHHHIIHIIIIHHHIHHHHIIIIGEGHHIIIIIIIIIHIHFHGHIHIIHIFHIGGHIHIIIIIIIHHHIGEHHHHIIHHIIIIJJJJJJJJJJJJJJJJJJJJJJJJJJJJJJJJJJJJJJJJJJJJJJJJJJJJJJJJJJJJJJJJJJG?HFGGHHCGDCCCHHGC<1CF1IIHCHHF1IHG<EHHCEHHG<CCCCCEHGCCG@HFFFGC<EIHCC<1CEIH@GFFG<<<<GEHGEIIHHHHHHCIEHFGIIIIIHHCHGC<<<FHCGC?IHHIHHEHHHHHIHE
@HWI-D00477:958:H2H7GBCX3:1:1111:15130:48488 1:N:0:CCTAGGTCCTAGGT
AAACTCTTCGCAATTGGGTAAAAGATGCCTCTTCTTTGCATTTATTACGATTCTTTCTTCGCGAGTATTGTAATTGGAATAGTCTTATTACTCCAAAGAAAGCCAGTTCTTCTTTTTCAAAAAGGAATCAAAGATTCTTCTTCTTCTTATATAATTCTCATGTATGTGAATACGAATCTATTTTCGTCTTTCTACGTAACCAATCTTCTCATTTACGATCAACATCTTCTGGAGCTCTTCTTGAACGAATATATTTCTATGGAAAACTAGAACGTCTTGTAGACGTCTTTGTTAAGGATTTTCAGACCAATCTATGCTTGTTCAAGGATCCTTTCATTCATTATGTTAGAT
+
IIIIIIIIIIIIIIIIIIIIIIIIIIIIIIIIIIIIIIGIIIIIIIIIIIIIHIIIIIIIIIIIIIIIIIIIIIIIIIIHHIIIIIIIIIIIIIIIIIIIIJJJJJJJJJJJJJJJJJJJJJJJJJJJJJJJJJJJJJJJJJJJJJJJJJJJJJJJJJJJJJJJJJJJJJJJJJJJJJJJJJJJJJJJJJJJJJJJJJJJJIIGIHIIIIIIIIIHIIIIIIIIHIIIIIIIIGIIIIIIIIIIIIIHHGIIIIIIIIIIIIIIIIIIIIIHIIIIIHIIIIIIIIIIIIIIIIHIIIIIIIIIIIIIIIIIIIIIIIIIIIIIIIIIHHIIIHHHIIHHEIIHHIDDDDD
@HWI-D00477:958:H2H7GBCX3:1:1111:13946:54686 1:N:0:CCTAGGTCCTAGGT
AAACTCTTCGCAATTGGGTAAAAGATGCCTCTTCTTTGCATTTATTACGATTCTTTCTTCGCGAGTATTGTAATTGGAATAGTCTTATTACTCCAAAGAAAGCCAGTTCTTCTTTTTCAAAAAGGAATCAAAGATTCTTCTTCTTCTTATATAATTCTCATGTATGTGAATACGAATCTATTTTCGTTTTTCTACGTAACCAATCTTCTCATTTACGATCAACATCTTCTGGAGCTCTTCTTGAACGAATATATTTCTATGGAAAACTAGAACGTCTTGTAGACGTCTTTGTTAAGGATTTTCAGACCAATCTATGCTTGTTCAAGGATCCTTTCATG
+
HHHFE1CHHEFEC@1@HGHHCGEEHCCE?@CGHHIHI@F@FCHHGHF@GEHHCFHI?FCHHHHEHEHCHHHHHHHHG?EFGCGHG@?GHIHGCHCHHHCHHHE?<CCFCH0CHHHFCCC<CC@0CHCC@CHHGHHJJJJJJJJJJJJJJJJJJJJJJJJJJJJJJJJJJJJJJJJJJJJJJJJJJJJJJJJJJJJJJJJJJEGHHHGHHEHG@D@D1HHHHGHHCH@CHHHEEEEHHHCHHHFGF1@HHHD<<1F1@HIIIIHCGGC@D<1@C@<G?EF1<E1CG@@CHHEEHGC111E@<1@GG@CC<?@?GD11@1C?GCC@HHEGG<<G@CIIHE
@HWI-D00477:958:H2H7GBCX3:1:1111:13400:57027 1:N:0:CCTAGGTCCTAGGT
AAACTCTTCGCAATTGGGTAAAAGATGCCTCTTCTTTGCATTTATTACGATTCTTTCTTCGCGAGTATTGTAATTGGAATAGTCTTATTACTCCAAAGAAAGCCAGTTCTTCTTTTTCAAAAAGGAATCAAAGATTCTTCTTCTTCTTATATAATTCTCATGTATGTGAATACGAATCTATTTTCGTCTTTCTACGTAACCAATCTTCTCATTTACGATCAACATCTTCTGGAGCTCTTCTTGAACGACTCTGTTTATATAGAAAAATAGAACATTTTGCCGAAGTCTTTTCTAATGATTTTCCGGTCATCCCATGCTTTCTCAAGGATCCTTTCATG
+
IIIIIIIIIIIIIIIIIIIIIIIIIIIIIIIIIIIIIIIIIIIIIIIIIIIIGHIIIIIIIIIIIIIIIIIIIIIIIIIIIIIIIIIIIIIIIIIIIIIIIIHHIIIIIIIIIIIIIIIHIIIIIIIIIIIIIIIJJJJJJJJJJJJJJJJJJJJJJJJJJJJJJJJJJJJJJJJJJJJJJJJJJJJJJJJJJJJJJJJJJIIGIIIIIIIIIIHIIIIIIHHHIIIIIIIIHHIIIIIIIIIIIIIHIIIIIIIIIIIIIIIIIIIIIIIIIIIIIIIIIIIHIIIIIIIIIIIIIIIIIIIIIIIIIIIIIIIIIIIIIIIIIIIIIIIIIIIIII
@HWI-D00477:958:H2H7GBCX3:1:1111:3119:57813 1:N:0:CCTAGGTCCTAGGT
AAACTCTTCGCAATTGGGTAAAAGATGCCTCTTCTTTGCATTTATTACGATTCTTTCTTCGCGAGTATTGTAATTGGAATAGTCTTATTACTCCAAAGAAAGCCAGTTCTTCTTTTTCAAAAAGGAATCAAAGATTCTTCTTCTTCTTATATAATTCTCATGTATGTGAATACGAATCTATTTTCGTCTTTCTACGTAACCAATCTTCTCATTTACGATCAACATCTTCTGGAGCTCTTCTTGAACGAATATATTTCTATGGAAAACTAGAACGTCTTGTAGACGTCTTTGTTAAGGATTTTCAGACCAATCTATGCTTGTTCAAGGATCCTTTCATG
+
IIIIIIHIIIIIHHHIIIIIIIIIIIIIIIIIIIIIIIIIHIIIIIIIIHIIHHHIIIIIIIIIIIIIIIIIIIIIIIIIIIIIIIIIIIIIIIIIIIIIHIIHIIIIIIHIIIIIHIHHIIHIIIHIIIIIIIIJJJJJJJJJJJJJJJJJJJJJJJJJJJJJJJJJJJJJJJJJJJJJJJJJJJJJJJJJJJJJJJJJJIIIIIIIIIIHHHHIIIIIHHIIIIIHHHHIIIIHIIIHIIIIHIIIIIIIIIIHIIIIIHIIIIIIHIHHIIIIIIIIHHE<IIIIIHHIHHHHIIIIIHIHGIIIIHGIIIIGIIIIIHIIIIIIIIIIIIIIII
@HWI-D00477:958:H2H7GBCX3:1:1111:18166:61287 1:N:0:CCTAGGTCCTAGGT
AAACTCTTCGCAATTGGGTAAAAGATGCCTCCTCTTTGCATTTATTACGATTCTTTCTTCGCGAGTATTGTAATTGGAATAGTCTTATTACTCCAAAGAAAGCCAGTTCTTCTTTTTCAAAAAGGAATCAAAGATTCTTCTTCTTCTTATATAATTCTCATGTATGTGAATACGAATCTATTTTCGTCTTTCTACGTAACCAATCTTCTCATTTACGATCAACATCTTCTGGAGCTCTTCTTGAACGAATATATTTCTATGGAAAACTAGAACGTCTTGTAGACGTCTTTGTTAAGGATTTTCAGACCAATCTATGCTTGTTCAAGGATCCTTTCATG
+
FHIEHHHHHHHHHIGGEHHGIIIGHHIIIIEE?G?@EE@GHCFHE@@CCGHHFHHH?D@?1CEC<EFHHIIIEHHHHHHHEHECEEHHGHEHHEEHFI@HHIIHHICHFEH@G@HH@CHFFHEHCCHHHHCEHGHJJJJJJJJJJJJJJJJJJJJJJJJJJJJJJJJJJJJJJJJJJJJJJJJJJJJJJJJJJJJJJJJJJ?HHIHG?EFHE?EFEHEEEFF<<111H@@FF1?C<111FCFHF@FIHHHEHF??CHECE@?FCHGHCEF<<CG@CEG@GC0D<C111@EECEGD1HHHHHEHHF<111CDD1D1CGC@@HCGFC1IHCHH@<1CGF1
@HWI-D00477:958:H2H7GBCX3:1:1111:13983:66247 1:N:0:CCTAGGTCCTAGGT
AAACTCTTCGCAATTGGGTAAAAGATGCCTCTTCTTTGCATTTATTACGATTCTTTCTTCGCGAGTATTGTAATTGGAATAGTCTTATTACTCCAAAGAAAGCCAGTTCTTCTTTTTCAAAAAGGAATCAAAGATTCTTCTTCTTCTTATATAATTCTCATGTATGTGAATACGAATCTATTTTCGTCTTTCTACGTAACCAATCTTCTCATTTACGATCAACATCTTCTGGAGCTCTTCTTGAACGAATATATTTCTATGGAAAACTAGAACGTCTTGTAGACGTCTTTGTTAAGGATTTTCAGACCAATCTATGCTTGTTCAAGGATCCTTTCATG
+
IIIHIIIIIIIIIIIIIIIIIHIIIIIIIIIIIIIIIIIIIIIIIIIIIIIIHHIIIIIIIIIIIIIIIIIIIIHIIHIHHIIIIIIIIIIIIIIIIIIIIIIHIIIIIIIIIIIIIIIIIIIIIIIIIIIIIIJJJJJJJJJJJJJJJJJJJJJJJJJJJJJJJJJJJJJJJJJJJJJJJJJJJJJJJJJJJJJJJJJJJIIIIIHHIHIIIIHIIIGIIIIIIGIIIIIIIIIIIIIHIHIHFHHIIIIIIIIIHIIHIIIIGIIIHGIIIIIHIIIIHHGHIIGIIIIIIHIIIIIIIIIIHHGIIIGIIIIIGIIIIIIIIIIIIIIHIIIHII
@HWI-D00477:958:H2H7GBCX3:1:1111:19154:68104 1:N:0:CCTAGGTCCTAGGT
AAACTCTTCGCAATTGGGTAAAAGATGCCTCTTCTTTGCATTTATTACGATTCTTTCTTCGCGAGTATTGTAATTGGAATAGTCTTATTACTCCAAAGAAAGCCAGTTCTTCTTTTTCAAAAAGGAATCAAAGATTCTTCTTCTTCTTATATAATTCTCATGTATGTGAATACGAATCTATTTTCGTCTTTCTACGTAACCAATCTTCTCATTTACGATCAACATCTTCTGGAGCTCTTCTTGAACGAATATATTTCTATGGAAAACTAGAACGTCTTGTAGACGTCTTTGTTAAGGATTTTCAGACCAATCTATGCTTGTTCAAGGATCCTTTCATG
+
IIIIIIIIIIIIIIIIIIIIIIIIIIIIIIIIIIIIIIIIIIIIIIIIIIIIFHIIIIIIIIIIIIIIIIIIIIIIIIIIIIIIIIIIIIIIIIIIIIIIIIIIIIIIIIIIIIIIIIIIIIIIIIIIIIIHHIIJJJJJJJJJJJJJJJJJJJJJJJJJJJJJJJJJJJJJJJJJJJJJJJJJJJJJJJJJJJJJJJJJJIHIIIIIHIIIIHIIHIIIIIHHIIIIIIIHIIIIIIIIIIIIIIIIIIIIIIIIIIIIIIIIIIIIIIHHIIIIIIIIIIHGIIIIIIIIIIHIIIIIIIIIIIIIIIIIIIIIIIIIIIIIHIIIIIIIIIIIII
@HWI-D00477:958:H2H7GBCX3:1:1111:10826:75414 1:N:0:CCTAGGTCCTAGGT
AAACTCTTCGCAATTGGGTAAAAGATGCCTCTCCTTTGCATTTATTACGATTCTTTCTTCGCGAGTATTGTAATTGGAATAGTCTTATTACTCCAAAGAAAGCCAGTTCTTCTTTTTCAAAAAGGAATCAAAGATTCTTCTTCTTCTTATATAATTCTCATGTATGTGAATACGAATCTATTTTCGTCTTTCTACGTAACCAATCTTCTCATTTACGATCAACATCTTCTGGAGCTCTTCTTGAACGAATATATTTCTATGGAAAACTAGAACGTCTTGTAGACGTCTTTGTTAAGGATTTTCAGACCAATCTATGCTTGTTCAAGGATCCTTTCATG
+
IIIIIIIIIIIIIIIIIIIIIIIIIIIIIHIHIIIIIIIIIIIIIIIIIIIIGHIIIIIIIIHEHHIHIIIIIIIIIHIIIIIIIIIIIIIIIIIIIIIIIIHHIHIHHIIIIHIIIIIIIIIIIIIIIIHIHGJJJJJJJJJJJJJJJJJJJJJJJJJJJJJJJJJJJJJJJJJJJJJJJJJJJJJJJJJJJJJJJJJJJIIIIHEIGIIHGHIIIIIIHIHIHHIIIHIIIHIIIHIIIIIHHIIIIIIHEIIHIIIIIIIIIIIIIIHHIIIIHIIIHHGHIIIIIIHIHHHIIIHIIIIIIIIIHGIIHIIHIIIIIIIIIIHHHIIIIIIIII
@HWI-D00477:958:H2H7GBCX3:1:1111:6132:75004 1:N:0:CCTAGGTCCTAGGT
AAACTCTTCGCAATTGGGTAAAAGATGCCTCTTCTTTGCATTTATTACGATTCTTTCTTCGCGAGTATTGTAATTGGAATAGTCTTATTACTCCAAAGAAAGCCAGTTCTTCTTTTTCAAAAAGGAATCAAAGATTCTTCTTCTTCTTATATAATTCTCATGTATGTGAATACGAATCTATTTTCGTCTTTCTACGTAACCAATCTTCTCATTTACGATCAACATCTTCTGGAGCTCTTCTTGAACGAATATATTTCTATGGAAAACTAGAACGTCTTGTAGACGTCTTTGTTAAGGATTTTCAGACCAATCTATGCTTGTTCAAGGATCCTTTCATG
+
HHIFE@CHHIHHHHHF@GGEHHIIHHF?GHEHHHEE?GH1C1FCEEHE1DCGC@HH1<<FHCH/<FEG?1<C1CGGHFHECC<1<D1DC@GGHHH?@1<<1CGG1C<CEGHCEEGEGHIFHHEIIHIH0F?GHHJJJJJJJJJJJJJJJJJJJJJJJJJJJJJJJJJJJJJJJJJJJJJJJJJJJJ>JIJJJJJJJJJJJJFG@EHFE?@@E@C<D11HEF<HHCHIHEFHGC?FG@G?F<EGFCC?HHFHG??GHIHHFHD1C@@HHD<1CECFEHFD1DD<@HHF1EGFC<DC1<1<11CHHIIHH@EHG?HGHEC1C@CF@F1IHHHHCEG@HFG
@HWI-D00477:958:H2H7GBCX3:1:1111:7361:75178 1:N:0:CCTAGGTCCTAGGT
AAACTCTTCGCAATTGGGTAAAAGATGCCTCTTCTTTGCATTTATTACGATTCTTTCTTCGCGAGTATTGTAATTGGAATAGTCTTATTACTCCAAAGAAAGCCAGTTCTTCTTTTTCAAAAAGGAATCAAAGATTCTTCTTCTTCTTATATAATTCTCATGTATGTGAATACGAATCTATTTTCGTCTTTCTACGTAACCAATCTTCTCATTTACGATCAACATCTTCTGGAGCTCTTCTTGAACGAATATATTTCTATGGAAAACTAGAACGTCTTGTAGACGTCTTTGTTAAGGATTTTCAGACCAATCTATGCTTGTTCAAGGATCCTTTCATG
+
IIIIIIIIIIIHIIIIIIIIIIIIIIIIIIIIIIIIIIIHIIIIIIIIIIIIHIIIIIIIIIIGIIIHIIIIIIIIIIIHGHIIIIHIIIIIHHIIIIIHIIIIIIIIIIIIIIIIIIHGIIIIIGIIIIIIIIJJJJJJJJJJJJJJJJJJJJJJJJJJJJJJJJJJJJJJJJJJJJJJJJJJJJJJJJJJJJJJJJJJJIIIIIIIIIIHIIIIIIIHIIIIIIIIIIIHIIIIGIHIIIIHIIIIIIIIIIIIIIIIIIIIIIIIIIIHIIIIIIIIIHEIIIIIIIIIIIHIIIIIIIIIIIIIIIIIIIHIIIIIIIIIIIIIIIIIIIIIII
@HWI-D00477:958:H2H7GBCX3:1:1111:20789:75781 1:N:0:CCTAGGTCCTAGGT
AAACTCTTCGCAATTGGGTAAAAGATGCCTCTTCTTTGCATTTATTACGATTCTTTCTTCGCGAGTATTGTAATTGGAATAGTCTTATTACTCCAAAGAAAGCCAGTTCTTCTTTTTCAAAAAGGAATCAAAGATTCTTCTTCTTCTTATATAATTCTCATGTATGTGAATACGAATCTATTTTCGTCTTTCTACGTAACCAATCTTCTCATTTACGATCAACATCTTCTGGAGCTCTTCTTGAACGAATATATTTCTATGGAAAACTAGAACGTCTTGTAGACGTCTTTGTTAAGGATTTTCAGACCAATCTATGCTTGTTCAAGGATCCTTTCATG
+
IHHIIIIHIHIIHIIIIIIIIIIIIIIHIIIIIIIIIHIIIIHHIIIIIIIIGHIHHIIIIIIHHHHHIIIIFIHEH?GGHIIHHHHIIGHHIGHIIIEHHIIGIIIHHHHHIIIHIIF@GCGEHHHIHIHIHIJJJJJJJJJJJJJJJJJJJJJJJJJJJJJJ=FJJJJJJJJJJJJJJJJJJJJJJJJJJJJJJJJJJJH@EHG?HIIHCEEDHHEEIHHHCCHHHHEEIIIHFEEIHHHHGCEIIIIIIHGIGIHIIIHHHHGHHG?ECIIHCFHCHGEECHECHIIHHEH@IHHFEHGGE?GHEIHHFC@@EEEHHHIIHGIHEHHHCIGIIII
@HWI-D00477:958:H2H7GBCX3:1:1111:15590:77931 1:N:0:CCTAGGTCCTAGGT
AAAGTCTTCGCTATTGGGTAAAAGATGCCTCTTCTTTGCATTTATTACGATTCTTTCTTCACGAGTATTGTAATTGGAATAGTCCTATTACTGCAAAGAAAGCCAGTTCTTCTTTTTCAAAAAGGAATCAAAGATTATTCTTCTTCTTATATAATTCTCATGTATATGAATACGAATCTATTTTCGTCTTTCTACGTAACCAATCTTCTCATTTACGATCAACATCTTCTGGAGCTCTTCTTGAACGAATCTATTTCTATGGAAAAATAGAACATCTTGTAGACGTCTTTGTTAAGGATTTTCAGACCAACCCCTGCTTGTTCAAGGATCCTTTCATC
+
IIIIIIIIIIIIIIIIIIIIIIIIIIIIIIIIIIIIIIIIIIIIIIIIIIIIIHIIIIIIIIIIIIIIIIIIIIIIIIIIIIIIIIIIIIIIIIIIIIIIIIIIIIIIIIIIIIIIIIIIIIIIIIIIIIIIHHJJJJJJJJJJJJJJJJJJJJJJJJJJJJJJJJJJJJJJJJJJJJJJJJJJJJJJJJJJJJJJJJJJJJIIIIIIIIIIIIIIIIIIIIIIHIIHIIIIIIIIIIIIIIHIIIGIIHIIIIIIIIIIIIIIIIIIIIIIIIIIIIIIIIIIIIIIIIIIIIIIIHIIIIIIIIIIIIIIIIIIIIIIIIIIIIIIIIIIIIIIII
@HWI-D00477:958:H2H7GBCX3:1:1111:19217:79464 1:N:0:CCTAGGTCCTAGGT
AAACTCTTCGCAATTGGGTAAAAGATGCCTCTTCTTTGCATTTATTACGATTCTTTCTTCGCGAGTATTGTAATTGGAATAGTCTTATTACTCCAAAGAAAGCCAGTTCTTCTTTTTCAAAAAGGAATCAAAGATTCTTCTTCTTCTTATATAATTCTCATGTATGTGAATACGAATCTATTTTCGTCTTTCTACGTAACCAATCTTCTCATTTACGATCAACATCTTCTGGAGCTCTTCTTGAACGAATATATTTCTATGGAAAACTAGAACGTCTTGTAGACGTCTTTGTTAAGGATTTTCAGACCAATCTATGCTTGTTCAAGGATCCTTTCATG
+
HIIIIIIIIIIIIIIIHHHHIIIIIIIIIHHHIIHIIIIIIIIIIIIIIIGIGHIIIIIHIIIIIHHHIIIIIIIIIIIIIHIIIIIIIIIIIIIIIIIIIIIIIIIIIGIIIIIHIIIIIIIHHGHIHHIIHIIJJJJJJJJJJJJJJJJJJJJJJJJJJJJJJJJJJJJJJJJJJJJJJJJJJJJJJJJJJJJJJJJJJIIIIIIIHHIHIIHIIIIIIIIIIIIHHEHHHGIIIIIIIIIHHHHIIIIIHHHIIIIIIIIIHHIIIHHHIIIIIIIIIIHEIIIIIIIIIIIIIIIIIIHHIIIHIIHHHIHIIIIIHHIIIIIIIIIHIIIIII
@HWI-D00477:958:H2H7GBCX3:1:1111:5232:90186 1:N:0:CCTAGGTCCTAGGT
AAACTCTTCGCAATTGGGTAAAAGATGCCTCTTCTTTGCATTTATTACGATTCTTTCTTCGCGAGTATTGTAATTGGAATAGTCTTATTACTCCAAAGAAAGCCAGTTCTTCTTTTTCAAAAAGGAATCAAAGATTCTTCTTCTTCTTATATAATTCTCATGTATGTGAATACGAATCTATTTTCGTCTTTCTACGTAACCAATCTTCTCATTTACGATCAACATCTTCTGGAGCTCTTCTTGAACGAATATATTTCTATGGAAAACTAGAACGTCTTGTAGACGTCTTTGTTAAGGATTTTCAGACCAATCTATGCTTGTTCAAGGATCCTTTGATG
+
IIIIIIIIIIIIIIIIIIIIIIIIIIIHIIIIIIIIIIIIIIIIIIIIIIIIHHIIIIIIIIIIIIIIIIIIIIIIIIHIHIIIIIIIIIIIIIIIIGIIIIIHIIIIIHIIIIIIIIIIIIIIIIIIIIIIIIIJJJJJJJJJJJJJJJJJJJJJJJJJJJJJJJJJJJJJJJJJJJJJJJJJJJJJJJJJJJJJJJJJJIHGIIHGIIIIIIHIIIIIIIIIGIIIIIIIIIIIIIIIIIIIHIHIIIIIIIIIIIIIIIIIIIIIIIIIIIIIIIIIIIHGIIIIIIIIIIIIIIIIIIIHIIIIIIIIIIIIIIIIGIIIIIIIIIIIIIIIII
@HWI-D00477:958:H2H7GBCX3:1:1111:9102:90877 1:N:0:CCTAGGTCCTAGGT
AAACTCTTCGCAATTGGGTAAAAGATGCCTCTTCTTTGCATTTATTACGATTCTTTCTTCGCGAGTATTGTAATTGGAATAGTCTTATTACTCCAAAGAAAGCCAGTTCTTCTTTTTCAAAAAGGAATCAAAGATTCTTCTTCTTCTTATATAATTCTCATGTATGTGAATACGAATCTATTTTCGTCTTTCTACGTAACCAATCTTCTCATTTACGATCAACATCTTCTGGAGCTCTTCTTGAACGAATATATTTCTATGGAAAAATAGAACATCTTGTAGAAGTCTTTGCTAAGGATTTTCGGGTTATCCTATGGTTGTTCAAGGATCCTTTCATA
+
IIIIIIIIIIIIIIIIIIIIIIIIIIIIIIIIIIIIIIIIIIIIIIIIIIIIHHIIIIIIGIIIIIIHIHIIIIIIIIIIIIIIIIIIIIIIIIIIIIIIIIIIIIIIIIIIIIIIIIIHIIIIIIIIIIIIHIIJJJJJJJJJJJJJJJJJJJJJJJJJJJJJJJJJJJJJJJJJJJJJJJJJJJJJJJJJJJJJJJJJJIIHIIGIIIIIIIIIIIIIIIIHEHIIHHIIHGIGIIIIIHIIIIIIIHIIIIIIIIIIIIIIIIIIIIIIIIIIIIIIHHHFIIIIIHIIIIIIIIIIIIIIIIIIIIIHIIIIIIIIIIIIIIIIIIIIIIIIHI
@HWI-D00477:958:H2H7GBCX3:1:1111:19070:90812 1:N:0:CCTAGGTCCTAGGT
AAACTCTTCGCAATTGGGTAGAAGATGCCTCTTCTTTGCATTTATTACGATTCTTTCTTCGCGAGTATTGTAATTGGAATAGTCTTATTACTCCAAAGAAAGCCAGTTCTTCTTTTTCAAAAAGGAATCAAAGATTCTTCTTCTTCTTATATAATTCTCATGTATGTGAATACGAATCTATTTTCGTCTTTCTACGTAACCAATCTTCTCATTTACGATCAACATCTTCTGGAACCTTTGTGGAACGAATCCACTTTTCTAGGAAGATGGAACATTTTGGGGTAATGTACCCAGGTTTTTTTCGGAAAACCGTATGGATCTTTATGGATCCTCTTATG
+
IIIIIIIIIIIIIIIIIIII0DHIHIIIIIIIIIIIIIIIIIIIIIIIIIIIIIIIIIIIIIIIIIIIIIIIIIIIIHIHHIIIIIIIIIIIIIIIIIIIIIIIIIIIIIIIIIIIIIIIIIIIIIIIIIIIHIIJJJJJJJJJJJJJJJJJJJJJJJJJJJJJJJJJJJJJJJJJJJJJJJJJJJJJJJJJJJJJJJJJJIIIIIIIIIIIIIHIIIIIIIIIIIIIIIIIIHIIIIIIIIIIHIIIIIIHHIIIIIIIIIIIIIIIIIIIIIIIIIIIIIHGIIIIIIIIIIIIIIIIIIIIIIIIIIIIIIIIIIIIIIIIIIIIIIIIIIIHII
@HWI-D00477:958:H2H7GBCX3:1:1111:14135:92584 1:N:0:CCTAGGTCCTAGGT
AAACTCTTCGCAATTGGGTAAAAGATGCCTCTTCTTTGCATTTATTACGATTCTTTCTTCGCGAGTATTGTAATTGGAATAGTCTTATTACTCCAAAGAAAGCCAGTTCTTCTTTTTCAAAAAGGAATCAAAGATTCTTCTTCTTCTTATATAATTCTCATGTATATGAATATGAATCAATCTTCTTTTTTCTCCGTAACCAATCTTCTCATTTACGATCAACATCTTCAGGACTCCTTTTTGAGCGAAT
+
JJJJJJJJJJJJJJJJJJJJJJJJJJJJJJJJJJJJJJJJJJJJJJJJJJJJJJJJJJJJJJJJJJJJJJJJJJJJJJJJJJJJJJJJJJJJJJJJJJJJJJJJJJJJJJJJJJJJJJJJJJJJJJJJJJJJJJJJJJJJJJJJJJJJJJJJJJJJJJJJJJJJJJJJJJJJJJJJJJJJJJJJJJJJJJJJJJJJJJJJJIIHIIIHIIHIIHHIIIHIIHIIIHHCHIIHHIHIHHHFHIIIIDDDDD
@HWI-D00477:958:H2H7GBCX3:1:1111:17487:95603 1:N:0:CCTAGGTCCTAGGT
AAACTCTTCGCAATTGGGTAAAAGATGCCTCTTCTTTGCATTTATTACGATTCTTTCTTCGCGAGTATTGTAATTGGAATAGTCTTATTACTCCAAAGAAAGCCAGTTCTTCTTTTTCAAAAAGGAATCAAAGATTCTTCTTCTTCTTATATAATTCTCATGTATGTGAATACGAATCTATTTTCGTCTTTCTACGTAACCAATCTTCTCATTTACGATCAACATCTTCTGGAGCTCTTCTTGAACGAATATATTTCTATGGAAAACTAGAACGTCTTGTAGACGTCTTTGTTAAGGATTTTCAGACCAATCTATGCTTGTTCAAGGATCCTTTCATG
+
IIIIIHIIIIIIHIIHHIIIIIIIIIIIIIIHIIGIIIIGHHIIIIIIIIIIHHHIHIHIHIIIIHIIIHIIIIIIIHIIIIIIHIIIIIIIGHIGICHHEEHHHIIIHIHIHHIIIIHHHHIIHHHIHIIIGHJJJJJJJJJJJJJJJJJJJJJJJJJJJJJJJJJJJJJJJJJJJJJJJJJJJJJJJJJJJJJJJJJJJHHHHG?GIHHIHCHHHIIGIHGCHGHEIIHFCHIHGIIHHHGHCHIIHIIHIIIHHIIIIIHHIHGHHHGHIGHIIIHHIFGHHEIIIIIIIHIHHHEIIGHEGIHEFHHIIIIGHIIIIIIIIIIIHHHIIGHEHH
@HWI-D00477:958:H2H7GBCX3:1:1112:12044:2491 1:N:0:CCTAGGTCCTAGGT
AAACTCTTCGCAATTGGGTAAAAGATGCCTCTTCTTTGCATTTATTACGATTCTTTCTTCGCGAGTATTGTAATTGGAATAGTCTTATTACTCCAAAGAAAGCCAGTTCTTCTTTTTCAAAAAGGAATCAAAGATTCTTTTTATTCCTATATAATTCTCATGTTTGTGAATATGAATCCATCTTACTTTTTATCCGTAACCAATCTTGTCATTTACGATTAACATCTTCTGGGAGCTTTTTTGAGCTAATATATTTCTATGAAAAAATAAAGCATCCTATAGAAGAAGTCTTTTCTAACGATTTTCCGGCTATCCCATTGTTCTTCCAGGATCCTTTCATG
+
IIIIIIHIIIHIIIHIIHIHIIHIHHIIIIIIIIIIIHIGCHHIIIIIIIIIGHIIIIIIIIIDHDHHHIHIHIIIIIIHIHEIIIIIIIIIHHIIIIIIIIIFHIHHIIHIIIIIIIHIIIIHHIIIIIIIHHIHIGJJJJJJJJJJJJJJJJJJJJJJJJJJJJJJJJJJJJJJJJJJJJJJJJJJJJJJJJJJJJJJJIIHIIIIIIHEHIIHHIIIIIIIIIIHIIIIIHIIIIIIHGIIIIIIIIIIIIHIIIIIIIIIIIIIIIIIIIIIIIIIIHHHHHFIIIIIIIIHHGHGIIHIHIHHIIIIIIIIHIIIIHIIHIHHHHIIGIIHIIIII
@HWI-D00477:958:H2H7GBCX3:1:1112:18773:5429 1:N:0:CCTAGGTCCTAGGT
AAACTCTTCGCAATTGGGTAAAAGATGCCTCTTCTTTGCATTTATTACGATTCTTTCTTCGCGAGTATTGTAATTGGAATAGTCTTATTACTCCAAAGAAAGCCAGTTCTTCTTTTTCAAAAAGGAATCAAAGATTCTTCTTCTTCTTATATAATTCTCATGTATGTGAATACGAATCTATCTTCATTTTTATCCGCATTCAATCTTATCATTTACGATCAACATCTTATGGAGCCCTTCTTGGGCGAATATTTTTCTATGGAAAAATAGAGCATTTTGTCGAAGTCTTTGCTAATGATTTTCAGACAATCTTATGGTTGTTCAAGAATCCTTTCATG
+
IIHHIIIIIIIIIIIIIIIHIIIIHIIIIIIIIIIIIIIIIIIIIIIIIIIIIIIIIIIIIIIHIIIIIIIIIIIIHIIHIIIIIIIIIIIIIIIIIIHIIHIIIIIIIIIIIIIIIIIIIIIIHIIIIIIIIIIJJJJJJJJJJJJJJJJJJJJJJJJJJJJJJJJJJJJJJJJJJJJJJJJJJJJJJJJJJJJJJJJJJIIIIIIIIIIIIIIIIIGIIIIHHHIIIIIIIHHHIIHIGIIHHIIIIIIIIIHGIIIIIIIIIIIIIIIIHIIIIIIIIHGDIIIIIIHHHIIIIIHIIIIIIIIIIHIGIIIIIGIIIGIIIIIIIIIIIIIIII
@HWI-D00477:958:H2H7GBCX3:1:1112:15033:8221 1:N:0:CCTAGGTCCTAGGT
AAGCCCTTCGCTACTGGGTAAAAGATGCTTCTTCTTTGCATTTATTACGGTTCTCTCTCTACCAGTATTGTAATTTGAAGAGATTTATTACTCCAAAGAAATCTATTTCAATTTTTAATCCAAGATTATTCTTGTTCCTATATAATTCTCATGCATATGAATACGAATCCATCTTCCTTTTTCTCCGTAATCAATCTTCTCATTTCCGGTCAACATCTTCTGGAGTCTTTTTTGAGCGAATATATTTCTATGTAAAAATAG
+
IHHIIIIIIHHJJJJJJJJJJJJJJJJJJJJJJJJJJJJJJJJJJJJJJJJJJJJJJJJJJJJJJJJJJJJJJJJJJJJJJJJJJJJJJJJJJJJJJJJJJJJJJJJJJJJJJJJJJJJJJJJJJJJJJJJJJJJJJJJJJJJJJJJJJJJJJJJJJJJJJJJJJJJJJJJJJJJJJJJJJJJJJJJJJJJJJJJJJJJJJCHIHHHHHIHEIGIHHHHHIIHIIHHIIIIIHHHIHIIHHHHHHIIIHF1IIHHCDADCD
@HWI-D00477:958:H2H7GBCX3:1:1112:16031:27416 1:N:0:CCTAGGTCCTAGGT
AAACTCTTCGCAATTGGGTAAAAGATGCCTCTTCTTTGCATTTATTACGATTCTTTCTTCGCGAGTATTGTAATTGGAATAGTCTTATTACTCCAAAGAAAGCCAGTTCTTCTTTTTCAAAAAGGAATCAAAGATTCTTCTTCTTCTTATATAATTCTCATGTATGTGAATACGAATCTATTTTCGTCTTTCTACGTAACCAATCTTCTCATTTACGATCAACATCTTCTGGAGCTCTTCTTGAACGAATATATTTC
+
IIIIIIIJJJJJJJJJJJJJJJJJJJJJJJJJJJJJJJJJJJJJJJJJJJJJJJJJJJJJJJJJJJJJJJJJJJJJJJJJJJJJJJJJJJJJJJJJJJJJJJJJJJJJJJJJJJJJJJJJJJJJJJJJJJJJJJJJJJJJJJJJJJJJJJJJJJJJJJJJJJJJJJJJJJJJJJJJJJJJJJJJJJJJJJJJJJJJJJJJJIIIIIHIIIIIIHHIHIIIIIIIHIIIIIIHFD1EHIIIIHHHHIIIGIIHCDDDD
@HWI-D00477:958:H2H7GBCX3:1:1112:8748:36159 1:N:0:CCTAGGTCCTAGGT
AAACTCTTCGCAATTGGGTAAAAGATGCCTCTTCTTTGCATTTATTACGATTCTTTCTTCGCGAGTATTGTAATTGGAATAGTCTTATTACTCCAAAGAAAGCCAGTTCTTCTTTTTCAAAAAGGAATCAAAGATTCTTCTTCTTCTTATATAATTCTCATGTATGTGAATACGAATCTATTTTCGTCTTTCTACGTAACCAATCTTCTCATTTACGATCAACATCTTCTGGAGCTCTTCTTGAACGAATATATTTCTATGGAAAACTAGAACGTCTTGTAGTAGTGCTTCGTAATGATTTTCAGAAGACCCTATGGTTGTTCAAGGACCCTTTCATG
+
IIIIIIIIIIIHIIIIHIIIIIIIIIIIIIGIIIIIIIIIIIIIIIIIIIIIHHIIIIIIIIIHIIIHHIIIHIIIIHIIIIIIIIHIIIIIIIIIIIIIIIIIIIIIIIIIIIIIIIIEHHIHIIIIIIIHHHHJJJJJJJJJJJJJJJJJJJJJJJJJJJJJJJJJJJJJJJJJJJJJJJJJJJJJJJJJJJJJJJJJJGIHFIGIGIIIIIHIIIIIIIIIIIIGHIIIIHIGIHIIIIHHHIIIIIIIIIIHIIIIIIHIIIIIIIHIIIIIIHIIIIHFIIIIIIIIIHIIIIIIIIIHIIIIIGIIIIIIIHIIIIIIHIHIIIGIIIHHHH
@HWI-D00477:958:H2H7GBCX3:1:1112:5678:37750 1:N:0:CCTAGGTCCTAGGT
AAACTCTTCGCAATTGGGTAAAAGATGCCTCTTCTTTGCATTTATTACGATTCTTTCTTCGCGAGTATTGTAATTGGAATAGTCTTATTACTCCAAAGAAAGCCAGTTCTTCTTTTTCAAAAAGGAATCAAAGATTCTTCTTCTTCTTATATAATTCTCATGTATGTGAATACGAATCTATTTTCGTCTTTCTACGTAACCAATCTTCTCATTTACGATCAACATCTTCTGGAGCTCTTCTTGAACGAATATATTTCTATGGAAAACTAGAACGTCTTGTAGACGTCTTTGTTAAGGATTTTCAGACCAATCTATGCTTGTTCAAGGATCCTTTCATG
+
IIIIIIIIIIIIIIIIIIIIIIIIIIIIIIIIIIIIIIIIIIIIIIIIIIIIHIIIIIIIIIIIIIIIIIIIIIIIIHIIHIIIIIIIIIIIIIIIIIIIIIIIIIIIIIIIIIIIIIIIIIIIIIHIIIIIIIIJJJJJJJJJJJJJJJJJJJJJJJJJJJJJJJJJJJJJJJJJJJJJJJJJJJJJJJJJJJJJJJJJJIIIIHGIIIIIIIHIIIIHHFIIHIIIIIIIIIIHIIHIIIIIIIIIIIIIIIIIIIIIIIIIIIIIIIIHIIIIIIIIIIHEIIIIIIIIIIIIIIIIIIIIIIIIIIGIIIIHIIIIIIIIIIIIIIIIIIIIII
@HWI-D00477:958:H2H7GBCX3:1:1112:20164:41811 1:N:0:CCTAGGTCCTAGGT
AAACTCTTCGCAATTGGGTAAAAGATGCCTCTTCTTTGCATTTATTACGATTCTTTCTTCGCGAGTATTGTAATTGGAATAGTCTTATTACTCCAAAGAAAGCCAGTTCTTCTTTTTCAAAAAGGAATCAAAGATTCTTCTTCTTCTTATGTAATTCTCATGCATGTGAATACGAATCTATTTTCGTCTTTCTACGTAACCAATCTTCTCATTTACGATCAACATCTTCTGGAGCTCTTCTTGAACGAATATATTTCTATGGAAAACTAGAACGTCTTGTAGACGTCTTTGTTAAGGATTTTCAGACCAATCTATGCTTGTTCAAGGATCCTTTCATG
+
IIIIIHIIIIHIIIIIIHHHIHIIHIIIIIIIIIIIIIIIHIIHIIIIIHHHGHIIIHIHIIIIIIIHIHHIIIIHIGIHIGHIIIHIIIHIIIIIIIHHIIIIIIIIIIIIIIIIIIEHHIIHIIIIIIIIEGHJJJJJJJJJJJJJJJJJJJJJJJJJJJJJJJJJJJJJJJJJJJJJJJJJJJJJJJJJJJJJJJJJJGIIGIIIHHHHHHHIIIIIIHIIIIIIIIGHIIHHIIHIIIHHGECIGIIIIHIIIIHHFGHHCHIIFHHHHHIIIHHIHHGHIIHIFHHHHHGEGIHIHEHHHHEHEFHIIIHHEGEIIHHHEHIH@HIIIIIIIH
@HWI-D00477:958:H2H7GBCX3:1:1112:14646:41497 1:N:0:CCTAGGTCCTAGGT
AAACTCTTCGCAATTGGGTAAAAGATGCCTCTTCTTTGCATTTATTACGATTCTTTCTTCGCGAGTATTGTAATTGGAATAGTCTTATTACTCCAAAGAAAGCCAGTTCTTCTTTTTCAAAAAGGAATCAAAGATTCTTCTTCTTCTTATATAATTCTCATGTATGTGAATACGAATCTATTTTCGTCTTTCTACGTAACCAATCTTCTCATTTACGATCAACATCTTCTGGAGCTCTTCTTGAACGAATATATTTCTATGGAAAACTAGAACGTCTTGTAGACGTCTTTGTTAAGGATTTTCAGACCAATCTATGCTTGTTCAAGGATCCTTTCATG
+
IFFHHHHHEHH@FHGHHIIHIIIIGIICDHHIHH?CGH?1@CFH?CHGHHHHHHIHIHHGHHIIGHHGHIIHIIII?@F@HHHHHIIIIFHHHFIH@GHHIIF?HHCCEEFHHHIEHHEHHIF@@0GH0=@EC0CJEJJJJJJJJJJJJJJJJJJJJJJJJJJJJJJJJJJJJFJJJJJJJJJJJGIJJJJJJJJJJJJJJ0FHH@C0?H?HHCEEHG?EGHHD1EEGCC1HGC<1C1HEIHHHHG?IIIHEHEC1<11@F<<1F<11D1D1HHGC1GFCGD<0DC11@1D11EFGC1CF?@HGIHCD11<11D<1<11G<1HHF1GD1C111HCDC1
@HWI-D00477:958:H2H7GBCX3:1:1112:4871:65372 1:N:0:GCTAGGTCCTAGGT
AAACTCTTCGCAATTGGGTAAAAGATGCCTCTTCTTTGCATTTATTACGATTCTTTCTTCGCGAGTATTGTAATTGGAATAGTCTTATTACTCCAAAGAAAGCCAGTTCTTCTTTTTCAAAAAGGAATCAAAGATTCTTCTTCTTCTTATATAATTCTCATGTATGTGAATACGAATCTATTTTCGTCTTTCTACGTAACCAATCTTCTCATTTACGATCAACATCTTCTGGAGCTCTTCTTGAACGAATATATTTCTATGGAAAACTAGAACGTCTTGTAGACGTCTTTGTTAAGGATTTTCAGACCAATCTATGGTTGTTCAAGGATCCTATCATG
+
IIIIIIIIIIIIIIIIIIIIIIIIIIIIHIIIIIIIIIIIIIIIIIIIIIIIHIIIIIIIIIIIIIIIIIIIIIIIIIIHIIIIIIIIIIIIIIIHIIIIIIIIIIIIIIIIIIIIIIIIIIIIIIIIIIIIIIIJJJJJJJJJJJJJJJJJJJJJJJJJJJJJJJJJJJJJJJJJJJJJJJJJJJJJJJJJJJJJJJJJJIIIIIIIIIIIIIIIIIIIIIIIIIIIIIIIIIIIIIHIIIIIIIIIIIIIIIIIIIIIIIIIIIIIIIIHIIIIIIIIIIHGIIIIIIIIIIIIIIIIIIIIIIIIIIIIIIIIIIIIIIIIIIIIIIIIIIIIII
@HWI-D00477:958:H2H7GBCX3:1:1112:7308:66053 1:N:0:CCTAGGTCCTAGGT
AAACTCTTCGCAATTGGGTAAAAGATGCCTCTTCTTTGCATTTATTACGATTCTTTCTTCGCGAGTATTGTAATTGGAATAGTCTTATTACTCCAAAGAAAGCCAGTTCTTCTTTTTCAAAAAGGAATCAAAGATTCTTCTTCTTCTTATATAATTCTCATGTATGTGAATACGAATCTATTTTCGTCTTTCTACGTAACCAATCTTCTCATTTACGATCAACATCTTCTGGAGCTCTTCTTGAACGAATATATTTCTATGGAAAACTAGAACGTCTTGTAGACGTCTTTGTTAAGGATTTTCAGACCAATCTATGCTTGTTCAAGGATCCTTTCATGCATTA
+
IIIIIIIIIIIIIIIIIIIIIIIIIIIIIIIIIIIIIIIIIIIIIIIIIIIIHHIIIIIIIIIIIIIIIIIIIIIIIHIIIIIIIIIIIIIIIJJJJJJJJJJJJJJJJJJJJJJJJJJJJJJJJJJJJJJJJJJJJJJJJJJJJJJJJJJJJJJJJJJJJJJJJJJJJJJJJJJJJJJJJJJJJJJJJJJJJJJJJJJJJIIIIIIIIIIIIHHIIIIIIIIIHIIIIIIIHIIHIIIHHDIHHIIIIIIIIIIIHIIIIIIIIIIIIHHGIIHIIIIIIIIIIIIIIIIIIIHIIIIIIHIIIIIIIIHIIIIIIIIIIIIIIIIIIIHG1IIIHIDDDAB
@HWI-D00477:958:H2H7GBCX3:1:1112:8986:70430 1:N:0:CCTAGGTCCTAGGT
AAACTCTTCGCAATTGGGTAAAAGATGCCTCTTCTTTGCATTTATTACGATTCTTTCTTCGCGAGTATTGTAATTGGAATAGTCTTATTACTCCAAAGAAAGCCAGTTCTTCTTTTTCAAAAAGGAATCAAAGGTTCTTCTTCTTCTTATATAATTCTCATGTATGTGAATACGAATCTATTTTCGTCTTTCTACGTAACCAATCTTCTCATTTACGATCAACATCTTCTGGAGCTCTTCTTGAACGAATATATTTCTATGGAAAACTAGAACGTCTTGTAGACGTCTTTGTTAAGGATTTTCAGACCAATCTATGCTTGTTCAAGGATCCTTTCATG
+
HHHHHEHEHCEHCEHEC@EFH@HHHHHH@HIIEFC1DCHIEFEHHH1<DCCFFHECCHFCEHC<?C?EGFGHHHHIFH@F?FHEHECGHIIHHEHHHCCC@HHIC@HH<EC0CHIII@EHHH@E0<CGFE0@?0DJJJJJJJJJJJJJJJJJJJJJHJJJJJJJJJJHJJJJJJJJJJJJJBJJJ2HJJJJJJJJJJBJJD0<<D0<@D11D<@HD<<111HD1CCD111<<1CF<<@<1D<<1HCG?IHCHHEIGF<HF<@CC@HHHHG<C01HF<HCG@G@C@D<<<@CED<D<1FCCCHD1CC1D<<1ECIHHFDG<FHEHED11<?IIHGD1<C
@HWI-D00477:958:H2H7GBCX3:1:1112:13050:78835 1:N:0:CCTAGGTCCTAGGT
AAACTCTTCGCAATTGGGTAAAAGATGCCTCTTCTTTGCATTTATTACGATTCTTTCTTCGCGAGTATTGTAATTGGAATAGTCTTATTACTCCAAAGAAAGCCAGTTCTTCTTTTTCAAAAAGGAATCAAAGATTCTTCTTCTTCTTATATAATTCTCATGTATGTGAATACGAATCTATTTTCGTCTTTCTACGTAACCAATCTTCTCATTTACGATCAACATCTTCTGGAGCTCTTCTTGAACGAATATATTTCTATGGAAAACTAGAACGTCTTGTAGACGTCTTTGTTAAGGATTTTCAGACCAATCTATGCTTGTTCAAGGATCCTTTCATG
+
IIIIIIIIIIIIIIIIIIIIIIIIHIIIIIIIIIIIIIIIIIIIIIIIIIIIHHIIIIIIIIIIIIIIIIIIIIIIIIIIIIIIIIIIIIIIIIIIIIHIIIHIIHIIIIIIIIIIIIIIIIIIIIIIIIIIIIIJJJJJJJJJJJJJJJJJJJJJJJJJJJJJJJJJJJJJJJJJJJJJJJJJJJJJJJJJJJJJJJJJJIIIHIGIIIIIIIHIIIIIIIIIHIIIIIIIIHIIIHIIIIIIIIIIIIIIIIIIIIIIIIIIIIIIIIIIIIIIIIIIIIIHIIIIIIIIIIIIIIIIIHIIIHIIIIIIIIIIIIIIIIIIIIIIIHIIIIIIII
@HWI-D00477:958:H2H7GBCX3:1:1112:7046:79483 1:N:0:CCTAGGTCCTAGGT
AAACTCTTCGCAATTGGGTAAAAGATGCCTCTTCTTTGCATTTATTACGATTCTTTCTTCGCGAGTATTGTAATTGGAATAGTCTTATTACTCCAAAGAAAGCCAGTTCTTCTTTTTCAAAAAGGAATCAAAGATTCTTCTTCTTCTTATATAATTCTCATGTATGTGAATACGAATCTATTTTCGTCTTTCTACGTAACCAATCTTCTCATTTACGATCAACATCTTCTGGAGCTCTTCTTGAACGAATATATTTCTATGGAAAACTAGAACGTCTTGTAGACGTCTTTGTTAAGGATTTTCAGACCAATCTATGCTTGTTCAAGGATCCTTTCATG
+
IIIHFIIIGIIIGHII@CGEHEHHHIIGHHHIIIHHHIIHHHIIIIIIHIIICHHIIHIIIIIIHHHHIIHFHHHHHHHHIIHIIIIIIHHHIHHHHHIHIIHIIIHHHHIIIIIIIIIIHIIHFHIIHIIHIIHJJJJJJJJJJJJJJJJJJJJJJJJJJJJJJJJJJJJJJJJJJJJJJJJJJJJJJJJJJJJJJJJJJIHIHHIHEC?HIHFGIIIHHGHGHHHEHHHCFHEIHEHFGIHGCHIIIGIIIHIIIIIIIHIIHHCHHHCEHHHHHEIHEHHEIH?IHHGGHHHIIHHHHEHHCCHC@@@IIHHHH?IIIFFEEIIIEHHIIIIIII
@HWI-D00477:958:H2H7GBCX3:1:1112:13584:87564 1:N:0:CCTAGGTCCTAGGT
AAACTCTTCGCAATTGGGTAAAAGATGCCTCTTCTTTGCATTTATTACGATTCTTTCTTCGCGAGTATTGTAATTGGAATAGTCTTATTACTCCAAAGAAAGCCAGTTCTTCTTTTTCAAAAAGGAATCAAAGATTCTTCTTCTTCTTATATAATTCTCATGTATGTGAATACGAATCTATTTTCGTCTTTCTACGTAACCAATCTTCTCATTTACGATCAACATCTTCTGGAGCTCTTCTTGAACGAATATATTTCTATGGAAAACTAGAACGTCTTGTAGACGTCTTTGTTAAGGATTTTCAGACCAATCTATGCTTGTTCAAGGATCCTTTCATG
+
IIIIIIIIIIIIIIIIIIIIIIIIHIIIIIIIIIGHIIIIIIIIIIIIIIIIHIIIIIIIIIIIIIIIIIIIIIIHIHHIIIIIIIIIIIIIIIIIIIHIIHHGHIIIIIIIIIIIIIIGHHHHIHIIIIIIIFHJJJJJJJJJJJJJJJJJJJJJJJJJJJJJJJJJJJJJJJJJJJJJJJJJJJJJJJJJJJJJJJJJJIIIIHGHHIHHGHHIIIIHEHHHHIIIHFHHGIHIHIHGIIIIIIIIIIIIHIIHIIIIIIIHIHGIIIHHIHHIIIIIHHEHIIGIIIIIHHHFIIIIIHHIIIHHGGHHHHHIHHHHHHGIIIIIGHIIIIHHHH
@HWI-D00477:958:H2H7GBCX3:1:1112:19800:86904 1:N:0:CCTAGGTCCTAGGT
AAACTCTTCGCAATTGGGTAAAAGATGCCTCTTCTTTGCATTTATTACGATTCTTTCTTCGCGAGTATTGTAATTGGAATAGTCTTATTACTCCAAAGAAAGCCAGTTCTTCTTTTTCAAAAAGGAATCAAAGATTCTTCTTCTTCTTATATAATTCTCATGTATGTGAATACGAATCTATTTTCGTCTTTCTACGTAACCAATCTTCTCATTTACGATCAACATCTTCTGGAGCTCTTCTTGAACGAATATATTTCTATGGAAAACTAGAACGTCTTGTAGACGTCTTTGTTAAGGATTTTCAGACCAATCTATGCTTGTTCAAGGATCCTTTCATG
+
IIIIIIIIIIIIIIIIIIIIIIIIIIIIIIIIIIIIIIIIIIIIIIIIIIIIHIIIIIIIIIIIIIIIIIIIIIIIIIIIIIIIIIIIIIIIIIIIIIIIIIIIIIIIIIIIIIIIIIIHIIIIIIIIIIIIIIIJJJJJJJJJJJJJJJJJJJJJJJJJJJJJJJJJJJJJJJJJJJJJJJJJJJJJJJJJJJJJJJJJJIIIIIIIIIIIIIIIIIIIIIIIIIIIIHIIIHIIIIHIIIIIIIIIIIIIIIIIIIIIIIIIIIIIIIIHIIIIIIIIIIHEIHIIIIIIIIIIIIIIIIIIIIIHIIIIIIIIIIIIIIIIIIIIIIIIIIIIII
@HWI-D00477:958:H2H7GBCX3:1:1112:13076:93117 1:N:0:CCTAGGTCCTAGGT
AAACTCTTCGCAATTGGGTAAAAGATGCCTCTTCTTTGCATTTATTACGATTCTTTCTTCGCGAGTATTGTAATTGGAATAGTCTTATTACTCCAAAGAAAGCCAGTTCTTCTTTTTCAAAAAGGAATCAAAGATTCTTCTTCTTCTTATATAATTCTCATGTATGTGAATACGAATCTATTTTCGTCTTTCTACGTAACCTATCTTCTCATTTACGATCAACATCTTCTGGAGCCTTTCTTGAACGAATATATTTCTATGAAAAAATAGAACATCTTGTAGAAGTCTTTGCTAAGGATTTTCAAGCCAATCTATGGTTGTTCAAGGATCCTTTCATGCATTATGTTAGATATCA
+
H@EHHIIIGHGH?HH?EGHHGEHHEHHHHHIIEEHHE@@<CHH@GHIEHEHHFFHHFHEHHIIDHIIHHHHH?HHFHECFC@HEHHHCGFHIC1G@C@HCFC?EEJJJJJJJJJJJJJJJJJJJJJJJJJJJJJJJIJJJJJJJJJJJJJJJ9JJJJJJHHJJJJJJJJJJJJJJJJJJJJJJJJJJJJJJJJJJJJJJJJ1EGHFHEHC?HG<1HE1@1C1EEIIIIHD1<1<11HHHFHGCGDC1EEHGC<<1HF@@HHDFFGC1C1C1<1HE@HHGCEEDCHG@HIHHFEGHEG<HCFG?HG?@1?HIHG@E@FCEC1<<?EEFFHGC<<<EHHIHG?H?HG@CC1<0@D@@
@HWI-D00477:958:H2H7GBCX3:1:1113:8936:3687 1:N:0:CCTAGGTCCTAGGT
AAACTCTTCGCAATTGGGTAAAAGATGCCTCTTCTTTGCATTTATTACGATTCTTTCTTCGCGAGTATTGTAATTGGAATAGTCTTATTACTCCAAAGAAAGCCAGTTCTTCTTTTTCAAAAAGGAATCAAAGATTCTTCTTCTTCTTATATAATTCTCATGTATGTGAATACGAATCTATTCTCGTCTTTCTACGTAACCAATCTTCTCATTTACGATCAACATCTTCTGGAGCTCTTCTTGAACGAATATATTTCTATGGAAAACTAGAGCGTCTTGTAGACGTCTTTGTTAAGGATTTTCAGACCAATCTATGCTTGTTCAAGGATCCTTTCATG
+
HI@GHFHH1CGHHFHIIEHHIIHIIHIGIIIIIIFFHHIEHHHIIIIIHIIIGGEHEHHEHDD/EHECGFHGEHGF1<C@CCF@FHEHFIEHHCEEHH?CH<GEEHHIHHH@CCCEFHHGIHHDHIIIIHIHIHIJJJJJJJJJJJJJJJJJJJJJJJJJJJJJJJJFJJJJJJJJJJJJJJJJJJJJJJJJJJJJJJJJEHF0D0CG?HCGG<<CHCHF<<F?F@CIIHGEFIHEEGHH@ECF@H@HGHHHHEHEIHHCIIHGHHIHHHHIHFHEEHFHFCDCEG?EHCHIHC<1EEG<HEGG<1EGF<@HCE@FIHHIIHHGHHHFEHCHHEFH@@
@HWI-D00477:958:H2H7GBCX3:1:1113:9028:10847 1:N:0:CCTAGGTCCTAGGT
AAACCCTTCGCAATTGGGTAAAAGATGCCTCTTCTTTGCATTTATTACGATTCTTTCTTCGCGAGTATTGTAATTGGAATAGTCTTATTACTCCAAAGAAAGCCAGTTCTTCTTTTTCAAAAAGGAATCAAAGATTCTTCTTCTTCTTATATAATTCTCATGTATGTGAATACGAATCTATTTTCGTCTTTCTACGTAACCAATCTTCTCATTTACGATCAACATCTTCTGGAGCTCTTCTTGAACGAATATATTTCTATGGAAAACTAGAACGTCTTGTAGACGTCTTTGTTAAGGATTTTCAGACCAATCTATGCTTGTTCAAGCATCCTATCATG
+
IIIGHIIIIIIIIIIIIIIIIIIIIIIIIIIIIIIIIIIIIIIIIIIIIIIIHHIIIIIIIIIIIIIIIIIIIIIIIHHHIIIIIIIIIIIIIIIIIIIIIIIIIIIIIIIIIIIIIIIIIIIIGIHIIIIIIIIJJJJJJJJJJJJJJJJJJJJJJJJJJJJJJJJJJJJJJJJJJJJJJJJJJJJJJJJJJJJJJJJJJIIHIIIIIIIHIIIHIIIIIIIIHIIGIIIIIHIIHIHIIIIHHHIIIIIIIIHIIIIIIIIIIIIIIIIIIIIIIIIIIIIHIHIIIIIIIIIIIIIIIIIIIIIIIIIIIIIIIIIIIIIIIIIIHIIIIIIIII
@HWI-D00477:958:H2H7GBCX3:1:1113:7329:11866 1:N:0:CCTAGGTCCTAGGT
AAACTCTTCGCAATTGGGTAAAAGATGCCTCTTCTTTGCATTTATTACGATTCTTTCTTCGCGAGTATTGTAATTGGAATAGTCTTATTACTCCAAAGAAAGCCAGTTCTTCTTTTTCAAAAAGGAATCAAAGATTCTTCTTCTTCTTATATAATTCTCATGTATGTGAATACGAATCTATTTTCGTCTTTCTACGTAACCAATCTTCTCATTTACGATCAACATCTTCTGGAGCTCTTCTTGAACGAATATATTTCTATGGAAAACTAGAACGTCTTGTAGACGTCTTTGTTAAGGATTTTCAGACAATCTTATGGTTGTTCAAGAATCCTTTCATG
+
IIIIIIIIIIIIIIIIIIIIIIIIIIIIIIIIIIIIIIIIIIIIIIIIIIIIHHIIIIIIIIIHHHIHIIIIIIIIIHIHHIIIIIIIIIIIIGIIIIGIIIIIIIIIIIIIIIIIIIHIIIGHIIIIIIIIIIIJJJJJJJJJJJJJJJJJJJJJJJJJJJJJJJJJJJJJJJJJJJJJJJJJJJJJJJJJJJJJJJJJJIIIIHGIGIIIIIIIIIIIIHIIIIIIIIIIIHIIIGIIIIIIIIIIIIIIIIIIIIIIHIIIIIIIIIIHIIIIIIIIHIHGIIIIIIIIIIHHHIIIIIIIIIIIIHIIIIIIIIIIIIIIIIIIIIIIHIIIIH
@HWI-D00477:958:H2H7GBCX3:1:1113:13673:11904 1:N:0:CCTAGGTCCTAGGT
AAACTCTTCGCAATTGGGTAAAAGATGCCTCTTCTTTGCATTTATTACGATTCTTTCTTCGCGAGTATTGTAATTGGAATAGTCTTATTACTCCAAAGAAAGCCAGTTCTTCTTTTTCAAAAAGGAATCAAAGATTCTTCTTCTTCTTATATAATTCTCATGTATGTGAATACGAATCTATTTTCGTCTTTCTACGTAACCAATCTTCTCATTTACGATCAACATCTTCTGGAGCTCTTCTTGAACGAATATATTTCTATGGAAAACTAGAACGTCTTGTAGACGTCTTTGTTAAGGATTTTCAGACCAATCTATGCTTGTTCAAGGATCCTTTCATG
+
IIIIIIIIIIIIIIIIIIIIIIIIIIIIIIIIIIIIIIIIIIIIIIIIIHIIHHIIIIIIIIIIIIIIIHIIIIIHIIIHHIIIIIIIIIIIIIIIIIIIIIIHIIHHIIIIIIIIIIHIHIIIIIHIIIIIIIIJJJJJJJJJJJJJJJJJJJJJJJJJJJJJJJJJJJJJJJJJJJJJJJJJJJJJJJJJJJJJJJJJJIIIIIIIIIIIHHHHIIHIIIIIHIIIIIHIHGIIIIIIIIIIIIIIIIIIIIIIIIIIIIIIIIIIIIIIIIIHIIIIIIIHIIIIIIIIIIIIIIIIIIIIIHIIIIIIHIIIIIIIIIIIIIIIHIIIIIIIII
@HWI-D00477:958:H2H7GBCX3:1:1113:11814:14555 1:N:0:CCTAGGTCCTAGGT
AAACTCTTCGCAATTGGGTAAAAGATGCCTCTTCTTTGCATTTATTACGATTCTTTCTTCGCGAGTATTGTAATTGGAATAGTCTTATTACTCCAAAGAAAGCCAGTTCTTCTTTTTCAAAAAGGAATCAAAGATTCTTCTTCTTCTTATATAATTTTCATGTATATGAATGCGAATCGATATTCCCCTTTCTCCGTAAACAATCTGCTCATTTACGATC
+
JJJJJJJJJJJJJJJJJJJJJJJJJJJJJJJJJJJJJJJJJJJJJJJJJJJJJJJJJJJJJJJJJJJJJJJJJJJJJJJJJJJJJJJJJJJJJJJJJJJJJJJJJJJJJJJJJJJJJJJJJJJJJJJJJJJJJJJJJJJJJJJJJJJJJJJJJJJJJJJJJJJJJJJJJJJJJJJJJJJJJJJJJJJJJJJJJJJJJJJJJJHHIIIIHIIIIIHDDDDD
@HWI-D00477:958:H2H7GBCX3:1:1113:1736:19427 1:N:0:CCTAGGTCCTAGGT
AAACTCTTCGCAATTGGGTAAAAGATGCCTCTTCTTTGCATTTATTACGATTCTTTCTTCGCGAGTATTGTAATTGGAATAGTCTTATTACTCCAAAGAAAGCCAGTTCTTCTTTTTCAAAAAGGAATCAAAGATTCTTCTTCTTCTTATATAATTCTCATGTATGTGAATACGAATCTATTTTCGTCTTTCTACGTAACCAACCTTCTCATTTACGATCAACATCTTCTGGAGCTCTTCTTGAACGAATATATTTCTATGGAAAACTAGAACGTCTTGTAGACGTCTTTGTTAAGGATTTTCAGACCAATCTATGCTTGTTCAAGGATCCTTTCATG
+
IIIIIIIIIIIIIIIIIIIIIIIIIIIIIIIIIIIIIIIIIIIIIIIIIIIIIGHIIIIIIIIIIIIIIIIIIIIIIIIHHIIIIIIIIIIIIIIIIIIIIIIIIIIIIIIIIIIIIIIIIIIIIIIHIIIIIIJJJJJJJJJJJJJJJJJJJJJJJJJJJJJJJJJJJJJJJJJJJJJJJJJJJJJJJJJJJJJJJJJJJJIIIIGIIHIIIIHIIIIIIIIIIIIIGIIIHIIIIIIIIIIIIGIIIIIIIIIIIIIIIIIIIIIIIHHHIIIIIIIIIIHIIIIIIIIIIIIIIIIIIIIIIIIIIIIIIIIIIIIIIIIIIIIIIIIIIIIIII
@HWI-D00477:958:H2H7GBCX3:1:1113:1412:19836 1:N:0:CCTAGGTNCTAGGT
AAACTCTTCGCAATTGGGTAAAAGATGCCTCTTCTTTGCATTTATTACGATTCTTTCTTCGCGAGTATTGTAATTGGAATAGTCTTATTACTCCAAAGAAAGCCAGTTCTTCTTNNTCAAAAAGGAATCAAAGATTCTTCTTCTTCTTATATAATTCTCATGTATGTGAATACGAATCTATTTTCGTCTTTCTACGTAACCAATCTTCTCATTTACGATCGACATCTTCTGGAGCTCTTCTTGAACGAATATATTTCTATGGAAAACTAGAACGTCTTGTAGACGTCTTTGTTAAGGATTTTCAGACCAATCTATGCTTGTTCAAGGATCCTTTCATG
+
IIIIIIIIIIIIIIIIIIIIIIIIIIIIIIIIIIIHIIIIIIIIIIIIIIIIFHHIIIIIIIIIIIIIIHIIIIIIIIIIIIIIIIIIIIIIIIHIIIIIIIHIIIIIIIIIII!!<<DEHHIJJJJJJJGJJJJJJJJJJJJJJJJJJJJJJJJJJJJJJJJJJJJJJJJJJJJJJJJJJJJJJJJJJJJJJJJJJJJJJHHIIIIIHHHHIHHHHHIIHHIIHIIIHIIIHHIIHIIIHHIHHIIIIIIIIHIIIIIIIIHIIIIIIIHIIHIIIIIIIIIHIHIIIIIHHIIIIIIIIIIIHIIIHHIHIIHIIIIHIIIIIIIIIHIIHIHIII
@HWI-D00477:958:H2H7GBCX3:1:1113:1820:21330 1:N:0:CCTAGGTCCTAGGT
AAACTCTTCGCAATTGGGTAAAAGATGCCTCTTCTTTGCATTTATTACGATTCTTTCTTCGCGAGTATTGTAATTGGAATAGTCTTATTACTCCAAAGAAAGCCAGTTCTTCTTTTTCAAAAAGGAATCAAAGATTCTTCTTCTTCTTATATAATTCTCATGTATGTGAATACGAATCTATTTTCGTCTTTCTACGTAACCAATCTTCTCATTTACGATCAACATCTTCTGGAGCTCTTCTTGAACGAATATATTTCTATGGAAAACTAGAACGTCTTGTAGACGTCTTTGTTAAGGATTTTCAGACCAATCTATGCTTGTTCAAGGATCCTTTCATG
+
IIIIIIIIIIIIIIIIIIIIHIIIIIIIIIIHIIIIIIHHHHIIIIIIIIIIGHIIIIIIIIIIIIIIIIIIIIIIIIIIIIIIIIIIIIIIIIIIHHIIIFHHHIIIIIIIIIIEHHHHIIHIGIIHHHIHGHHJJJJJJJJJJJJJJJJJJJJJJJJJJJJJJJJJJJJJJJJJJJJJJJJJJJJJJJJJJJJJJJJJJIIIIIIIIIIIIIIIIIIIIIIIIIIIIIIIIIIIIIIHHIIIIIIIIIIIIHIIIIIIIIIIIHIIIIIHIIIHIIIIIIIHIIIIIIIIIIIHIIIIIIIIIHHIHHIIIIIIIGIIIIIIIHIIIIIIIHIIIH
@HWI-D00477:958:H2H7GBCX3:1:1113:19338:25586 1:N:0:CCTAGGTCCTAGGT
AAACTCTTCGCAATTGGGTAAAAGATGCCTCTTCTTTGCATTTATTACGATTCTTTCTTCGCGAGTATTGTAATTGGAATAGTCTTATTACTCCAAAGAAAGCCAGTTCTTCTTTTTCAAAAAGGAATCAAAGATTCTTCTTCTTCTTATATAATTCTCATGTATGTGAATACGAATCTATTTTCGTCTTTCTACGTAACCAATCTTCTCATTTACGATCAACATCTTCTGGAGCTCTTCTTGAACGAATATATTTCTATGGAAAACTAGAACGTCTTGTAGACGTCTTTGTTAAGGATTTTCAGACCAATCTATGCTTGTTCAAGGATCCTTTCATG
+
IIIIIIIIIIIIIIIIIIIIIIIIIIIIIIIIHIIIIIGIIIIIIIIIIIIIHHHIIHIIIIIGIIIIIIIIIHIIIHIIIIIIIIIIIIIIIIIIIIIIIIIIIIIIIIIIIHIHHIIIIIIHHIIIIIIIIIIJJJJJJJJJJJJJJJJJJJJJJJJJJJJJJJJJJJJJJJJJJJJJJJJJJJJJJJJJJJJJJJJJJIHIIIIIIIIIHIIIIIIIIHIHGIIHHHHIHIIIIIIIHIIIIIIIIIIIIIIIIIIIIIIIIIIIIIIHIIIIIIIIIIHEIIIIIIIIIIIIIIIIIIIIIIGIIIIIIIIIIIIIIIIIIIIIIHIIIIIIII
@HWI-D00477:958:H2H7GBCX3:1:1113:15024:32432 1:N:0:CCTAGGTCCTAGGT
AAACTCTTCGCAATTGGGTAAAAGATGCCTCTTCTTTGCATTTATTACGATTCTTTCTTCGCGAGTATTGTAATTGGAATAGTCTTATTACTCCAAAGAAAGCCAGTTCTTCTTTTTCAAAAAGGAATCAAAGATTCTTCTTCTTCTTATATAATTCTCATGTATGTGAATACGAATCTATTTTCGTCTTTCTACGTAACCAATCTTCTCATTTACGATCAACATCTTCTGGAGCTCTTCTTGAACGAATTTATTTCTATGGAAAAATAGAGTATCTTGTAGAAGTCTTTTATAATGATTTTCAGAACAACCTATGGTTGTTCAAAGACCCTTT
+
IIIIIIIIIIIIIIIIIHIIIIIIIIIIIIIIIIHIIIIIIIIIIIIIIIIIHHIIIIIIIIIIIIHHIIIIGIIIHIHIIIIIJJJJJJJJJJJJJJJJJJJJJJJJJJJJJJJJJJJJJJJJJJJJJJJJJJJJJJJJJJJJJJJJJJJJJJJJJJJJJJJJJJJJJJJJJJJJJJJJJJJJJJJJJJJJJJJJJJJJJIHFHHFIGIIIHIHHEIIIIIIIHHHHHHHIHIIIIIIIIIHHHIHIIIIIIIIIIIIHHHIIIIIIIIIIIIHIIIIIIIIIIIIIIIIIIIIIIIIIIHIIHIIIIHIHHGHGIIIHHHIIHIHHGBAADD
@HWI-D00477:958:H2H7GBCX3:1:1113:6038:32770 1:N:0:CCTAGGTCCTAGGT
AAACTCTTCGCAATTGGGTAAAAGATGCGCCCTCTTTGCATTTATTACGGGTTTTTCTTCACGAGTATTATAATTGTAATAGATTTATTATTCCAAATAAATTAATTTCTATTTTTTTAAAAAGGAATCCAAGATTCTTTTTGTTCCTGTATAATTCTCATCTTTGTGAATTATATAAGAACAAGAATAATCTTGGATTACTTTTTGAAAAAATAGAAATATATTTATTTGGAATAATAAAACTATTCCAATTATAATAGTCGTGAAGAAAAAACCGTAATAAATGCAAAGAAGAGGCATCTTTTACCCAGTAGCGAAG
+
IIIIIIIIIIIIIIIIHIIIIIIIIIIIIIIIIIIIIIIIIIIIIIIIIHIEDHHIIIIIHIIGIIIIIJJJJJJJJJJJJJJJJJJJJJJJJJJJJJJJJJJJJJJJIJJJJJJJJJJJJJJJHJJJJHJJJJJJJJJJJJJJJJHJJJJJJJJJFJJJJFGIFJAFJJIJJJJJJJJJJGJJHJJJJJJJJJF4JJJJJIHHGC<IIIIIH@HHHFHHIIHH@EHHED<<IHFHHFFHEHEEGG@@CHFHIHIIHIHHIIIIFIIHIIIHHF=@IIIIHHIIIIIIIIIIIIHFFHHHHHEIIIIHIIIIIIDDDDD
@HWI-D00477:958:H2H7GBCX3:1:1113:3819:33361 1:N:0:CCTAGGTCCTAGGT
AAACTCTTCGCAATTGGGTAAAAGATGCCTCTTCTTTGCATTTATTACGATTCTTTCTTCGCGAGTATTGTAATTGGAATAGTCTTATTACTCCAAAGAAAGCCAGTTCTTCTTTTTCAAAAAGGAATCAAAGATTCTTCTTCTTCTTATATAATTCTCATGTATGTGAATACGAATCTATTTTCGTCTTTCTACGTAACCAATCTTCTCATTTACGATCAACATCTTCTGGAGCTCTTCTTGAACGAATATATTTCTATGGAAAACTAGAACGTCTTGTAGACGTCTTTGTTAAGGATTTTCAGGACATTTTGTGGTTGTTTAAGGATCCTTTCATG
+
HIIIG@FE@<GHHHH?EHHHHIIHHIIIIIEHCHIICGEH@HHH@GHFIHIIGHHIHIHIGHIG?HGHHGHHGIIEHIGHHHIHHHHHHHHHIGHIHIIIGG@DHHHFEHEHEHH?CFHEEGHHDCH@FEECHIIJJJJJJJJJJJJJJJJJJJJJJJJJJJJJJJJJJJJJJJJJJJJJJJJJJJJJJJJJJJJJJJJJJHIIIHIHCHHHHF@HHHG@ECEHHIHEHC@FCIHIHHHG@?F<<C?HIIHHHHEGHGHHGEFC@HEHHE@CDHC?HHEHIIHG@@?HEIIIIIHHHEIIIHHIIIHGHHGHHHEIIHIIIHHF?HHC?EHHHHIIHH
@HWI-D00477:958:H2H7GBCX3:1:1113:18741:35394 1:N:0:CCTAGGTCCTAGGT
AAACTCTTCGCAATTGGGTAAAAGATGCCTCTTCTTTGCATTTATTACGATTCTTTCTTCGCGAGTATTGTAATTGGAATAGTCTTATTACTCCAAAGAAAGCCAGTTCTTCTTTTTCAAAAAGGAATCAAAGATTCTTCTTCTTCTTATATAATTCTCATGTATGTGAATACGAATCTATTTTCGTCTTTCTACGTAACCAATCTTCTCATTTACGATCAACATCTTCTGGAGCTCTTCTTGAACGAATATATTTCTATGGAAAACTAGAACGTCTTGTAGACGTCTTTGTTAAGGATTTTCAGACCAATCTATGCTTGTTCAAGGATCCTTTCATG
+
HIIIHIIIHIHIIHIHFHIIIIIIFHIHHIIHIIIIHHHHIIIIIIEHH@HHHGHIGHIIIIHHHDHHIIIIEIIHHEHHGEHHIIIIHIIIIIIIIGHIHIHIIIIIIIIIIIIIIIIIIIIIHGHIIIIIIHHJJJJJJJJJJJJJJJJJJJJJJJJJJJJJJJJJJJJJJJJJJJJJJJJJJJJJJJJJJJJJJJJJJHHFHEEFHHEGEIIIIIGIIHHH?IIIIHHHIHHHIHIIIIIGIHIIIIHIHHEEIIHHFHIIIIIIIIIIIIHIIIHIHHHEHEEHHEIIHHHHHFCHHE@HEHHHHIHFHHHHEGIHHHHHEGCHEECGIHIHC@
@HWI-D00477:958:H2H7GBCX3:1:1113:14253:36577 1:N:0:CCTAGGTCCTAGGT
AAACTCTTCGCAATTGGGTAAAAGATGCCTCTTCTTTGCATTTATTACGATTCTTTCTTCGCGAGTATTGTAATTGGAATAGTCTTATTACTCCAAAGAAAGCCAGTTCTTCTTTTTCAAAAAGGAATCAAAGATTCTTCTTCTTCTTATATAATTCTCATGTATGTGAATACGAATCTATTTTCGTCTTTCTACGTAACCAATCTTCTCATTTACGATCAACATCTTCTGGAGCTCTTCTTGAACGAATATATTTCTATGGAAAACTAGAACGTCTTGTAGACGTCTTTGTTAAGGATTTTCAGACCAATCTATGCTTGTTCAAGGATCCTATCATG
+
IIIIIIIIIIIIIIIIIIIIIIIIIIIIIIIIIIIIIIIIIIIIIIIIIIIIGHIIIIIIIIIIIIIIIIIIIIIIIIIIIIIIIIIIIIIIIIIIIIIIIIIIIIIIIIIIIIIIIIIIIIIIIIIIIIIIIIIJJJJJJJJJJJJJJJJJJJJJJJJJJJJJJJJJJJJJJJJJJJJJJJJJJJJJJJJJJJJJJJJJJIIIIIIIIIIIIIIIIIIIIIIIHIIIIIIHIIIIIIIIIIIIHIIIIIIIIIIHIIIIIIIIIIIIIIIHIIIIIIIIIIIHIIIIIIIIIIIIIIIIIIIIIIIIIIIIIIIIIIIIIIIIIIIIIGIIIIIIII
@HWI-D00477:958:H2H7GBCX3:1:1113:16089:36403 1:N:0:CCTAGGTCCTAGGT
AAACTCTTCGCAATTGGGTAAAAGATGCCTCTTCTTTGCATTTATTACGATTCTTTCTTCGCGAGTATTGTAATTGGAATAGTCTTATTACTCCAAAGAAAGCCAGTTCTTCTTTTTCAAAAAGGAATCAAAGATTCCTCTTCTTCTTATATAATTCTCATGTATGTGAATACGAATCTATTTTCGTCTTTCTACGTAAACAATCTTCTTGCTTACCATTAGCATCTTCTGGAACCTTTGTGGAACGAATCCACTTTTCTAGGAAGATGGAACATTTTGGGGTAATGTACCCAGGTTTTTTTCGGAAAACCGTATGGATCTTTATGGATCCTCTTATG
+
CHH?HHGEHHHHHGE?CGGECHHHEHHECGH1DCCCCGH11D@<GHIGH?HHFEHEHIIIIGHCEHIIHHIIHHHHIGHE@G@@GHCEFECHHHH?HHFHGHHI@GEEHHCHEEFHECGEHHIHHHFGGFCHHIHJJJJJJJJJJJJJJJJJJJJJJJJJJJJJJJJJJJJJJJJJJJJJJJJJJJJJJJJJJJJJJJJJJCEGD/HHHCC@EEFD0GCD00<0<HGCCGD<1G?HF<1<D<<11CGD1<1<<11CFGC1HC<1?HC<1<<D1<1F@E1FCD<1D1F<11111IIHCHF<G@IHF<0<1@1C1C@C1CG@C@<<CF<1<D1D<?HEHF
@HWI-D00477:958:H2H7GBCX3:1:1113:18903:40222 1:N:0:CCTAGGTCCTAGGT
AAACTCTTCGCAATTGGGTAAAAGATGCCTCTTCTTTGCATTTATTACGATTCTTTCTTCGCGAGTATTGTAATTGGAATAGTCTTATTACTCCAAAGAAAGCCAGTTCTTCTTTTTCAAAAAGGAATCAAAGATTCTTCTTCTTCTTATATAATTCTCATGTATGTGAATACGAATCTATTTTCGTCTTTCTACGTAACCAATCTTCTCATTTACGATCAACATCTTCTGGAGCTCTTCTTGAACGAATATATTTCTATGGAAAACTAGAACGTCTTGTAGACGTCTTTGTTAAGGATTTTCAGACCAATCTATGCTTGTTCAAGGATCCTTTCATG
+
IHHIIIIIIIIIIIIIHIIIIIIIIIIIIIIIIIIIIIIIIIIIIIIIIIIIHHIIIIIIIIIIIIIIIHIIIIIIHHIGHIIIIIIIIIIIHHIIIIIIHIIHIIIIIIIIIIIIIIHHIHIIIIIIIIIIHIIJJJJJJJJJJJJJJJJJJJJJJJJJJJJJJJJJJJJJJJJJJJJJJJJJJJJJJJJJJJJJJJJJJIIIIIIIGIIIIIHIIIIIIIIIIIIIIIIHHHHIIIIIIIIHHIIIIIIIIIIIIIIIIIIIIIIIIIHHIIIIIIIIIIHGIIIIIIHIIIIIIIIIHIHHIIIIIIIIIIIIIIIIIIIIIIIIIIIIIIIIII
@HWI-D00477:958:H2H7GBCX3:1:1113:9878:55987 1:N:0:CCTAGGTCCTAGGT
AAACTCTTCGCAATTGGGTAAAAGATGCCTCTTCTTTGCATTTATTACGATTCTTTCTTCGCGAGTATTGTAATTGGAATAGTCTTATTACTCCAAAGAAAGCCAGTTCTTCTTTTTCAAAAAGGAATCAAAGATTCTTCTTCTTCTTATATAATTCTCATGTATGTGAATACGAATCTATTTTCGTCTTTCTACGTAACCAATCTTCTCATTTACGATCAACATCTTCTGGAGCTCTTCTTGAACGAATATATTTCTATGGAAAACTAGAACGTCTTGTAGACGTCTTTGTTAAGGATTTTCAGACCAATCTATGCTTGTTCAAGGATCCTATCATG
+
HHIIIHHIHHHHHHI@@<DCCCCCGEIIICC@G@1<GG@FEHHEHHEEH@F?<FH@HE<GC<C/C<<D<1CHIE?C@<1<<<DFGEEGC<C<1<CF1<0<<1C@FFECC?C0F<FEEEEC@GH00G?F<C@<<0/GJGJJJJJJJJJJJJJJGJIJJFG>JGIJJBJJJJJJJJJJHJJH?FFJHEJJJJJGJJJFJ?F:CCFH@D1FC<<CIIHHHF<D1<GC@D1@<11G@EHF1CCEIHGIGHEHHCIGCCF@EHHEEIEIIIHGEHIIHEGEIHHHEED<EG<1CC1HGEEF1@IHEHG<1<?FC1DHEG@HC1@EHG<1GC1@EEIHHEHE?H
@HWI-D00477:958:H2H7GBCX3:1:1113:20910:57163 1:N:0:CCTAGGTCCTAGGT
AAACTCTTCGCAATTGGGTAAAAGATGCCTCTTCTTTGCATTTATTACGATTCTTTCTTCGCGAGTATTGTAATTGGAATAGTCTTATTACTCCAAAGAAAGCCAGTTCTTCTTTTTCAAAAAGGAATCAAAGATTCCTCTTCTTCTTATATAATTCTCATGTATGTAAATACGAATCTATTTTCGTCTTTCTACGTAACCAATCTTCTCATTTACGATCAACATCTTCTGGAGCTCTTCTTGAACGAATATATTTCTATGGAAAACTAGAACGTCTTGTAGACGTCTTTGTTAAGGATTTTCAGACCAATCTATGCTTGTTCAAGGACCCTTTCATGCATTATGTTAG
+
IIIHIIIIIIIIIIIIIIIIIIIIIIIIIIIIIIIIIIIIIIIIIIIIIIIIHHHIHIIIIIIHIIIIIIIIIIIIIGIHHIHIIIHIIIIIIIIIIIIJJJJJJJJJJJJJJJJJJJJJJJJJJJJJJJJJJJJJJJJJJJJJJJJJJJJJJJJJJJJJJJJJJJJJJJJJJJJJJJJJJJJJJJJJJJJJJJJJJJJJJIIIIIGIIIGIIIIIIIIIIIIIHIIHIIIHIHIIIIIIIIIIIHGFIIHIIIIIIIHGIIIIIIIIGIFGIIIIIIIIIHIIIIIIIHIIIIIIIHIIIIIIIIIIIIIIIIIIIIIIIIIIHHHHCHHHHHEHHIIGIIIIDDDDD
@HWI-D00477:958:H2H7GBCX3:1:1113:10627:59981 1:N:0:CCTAGGTCCTAGGT
AAACTCTTCGCAATTGGGTAAAAGATGCCTCTTCTTTGCATTTATTACGATTCTTTCTTCGCGAGTATTGTAATTGGAATAGTCTTATTACTCCAAAGAAAGCCAGTTCTTCTTTTTCAAAAAGGAATCAAAGATTCTTCTTCTTCTTATATAATTCTCATGTATGTGAATACGAATCTATTTTCGTCTTTCTACGTAACCAATCTTCTCATTTACGATCAACATCTTCTGGAGCTCTTCTTGAACGAATATATTTCTATGGAAAACTAGAACGTCTTGTAGACGTCTTTGTTAAGGATTTTCAGACCAATCTATGCTTGTTC
+
IIIIIIIIIIGIIIIIIIIIIIIIIIIHIIIIIHHIIIIIIIIIIIIIIIIICHIIIIIIIIIIIIIHIIIIHJJJJJJJJJJJJJJJJJJJJJJJJJJJJJJJJJJJJJJJJJJJJJJJJJJJJJJJJJJJJJJJJJJJJJJJJJJJJJJJJJJJJJJJJJJJJJJJJJJJJJJJJJJJJJJJJJJJJJJJJJJJJJJJJIIHIIIIIIIIIIHIIIHHHHIHHIIIIIGIIIIIIIIIIIIIIIIIIIIIIIIIIIIIHIIIIIIIIIHHHIIIIIIIIIIIIIIIIIIIIIHIIIIIIIIIHFDCIIHHEIIIIIDDDDD
@HWI-D00477:958:H2H7GBCX3:1:1113:11625:63057 1:N:0:CCTAGGTCCTAGGT
AAACTCTTCGCAATTGGGTAAAAGATGCCTCTTCTTTGCATTTATTACGATTCTTTCTTCGCGAGTATTGTAATTGGAATAGTCTTATTACTCCAAAGAAAGCCAGTTCTTCTTTTTCAAAAAGGAATCAAAGATTCTTCTTCTTCTTATATAATTCTCATGTATGTGAATACGAATCTATTTTCGTCTTTCTACGTAACCAATCTTCTCATTTACGATCAACATCTTCTGGAGCTCTTCTTGAACGAATATATTTCTATGGAAAACCAGAACGTCTTGTAGACGTCTTTGTTAAGGATTTTCAGACCAATCTATGCTTGTTCAAGGATCCTTTCATG
+
IIIIIIIIIIIHIIIHIEHIHIIIEEHFHHIHIIGIGHIHIHIIIIHIHGHIFHIFIIIIIIIIIIIHIHIIIIIHHIIIHHIHHHIIIHHHIIIIIIIHIHH<FHHHHIIIHIIIIIIIIHIIGIIIIIHIIIHJJJJJJJJJJJJJJJJJJJJJJJJJJJJJJJJJJJJJJJJJJJJJJJJJJJJJJJJJJJJJJJJJJHG/HHHG?EGCDCEG?HHFCCFFFFD1GFEIGIHHHHHF?FGHECCHFIHHGHEIIHHHHEGHEF11HHGCHFEEHIHHGCD0HFF@@HFEHHCEIHCHHIHIIIHHHHCHF<11@?HHGE<GC1CG?IIIHEHEII
@HWI-D00477:958:H2H7GBCX3:1:1113:17606:74352 1:N:0:CCTAGGTCCTAGGT
AAACTCTTCGCTACTGGGTAAAAGATGCCTTTTCTTTGCATTTATTACGATTCTTTCTCTACGAGCATTGTAATTGGAATAATCTTACTACTCCAAAGAAATCTAGTTTTTCTTTTTCAAAAAGAAATCAAAGATTATTCTTGTTCCTATATAATTCTCATGTATATGAATACGAATCTATCTTTGTTTTTCTTCGAAACCAATCTTCTCATTTACGATCAACATCTTCCGGACTCCTTTTTGAGCGAATTTCTTTTTATGGAAAAG
+
IIIIIIIIIIIIIIIIIJJJJJJJJJJJJJJJJJJJJJJJJJJJJJJJJJJJJJJJJJJJJJJJJJJJJJJJJJJJJJJJJJJJJJJJJJJJJJJJJJJJJJJJJJJJJJJJJJJJJJJJJJJJJJJJJJJJJJJJJJJJJJJJJJJJJJJJJJJJJJJJJJJJJJJJJJJJJJJJJJJJJJJJJJJJJJJJJJJJJJJJJJIIIIHIIIIIIIIIIIIIIIIIIIIIIIIIIIIIIIIIIIHHHEIIIIIIIIIIIIIIIIDDDDD
@HWI-D00477:958:H2H7GBCX3:1:1113:16703:76574 1:N:0:CCTAGGTCCTAGGT
AAACTCTTCGCAATTGGGTAAAAGATGCCTCTTCTTTGCATTTATTACGATTCTTTCTTCGCGAGTATTGTAATTGGAATAGTCTTATTACTCCAAAGAAAGCCAGTTCTTCTTTTTCAAAAAGGAATCAAAGATTCTTCTTCTTCTTATATAATTCTCATGTATGTGAATACGAATCTATTTTCGTCTTTCTACGTAACCAATCTTCTCATTTACGATCAACATCTTCTGGAGCTCTTCTTGAACGAATATATTTCTATGGAAAACTAGAACGTCTTGTAGACGTCTTTGTTAAGGATTTTCAGACCAATCTATGCTTGTTCAAGGATCCTTTCATG
+
I?HCHFH?E1<C<CFH@@D1CDC1<<<FE<<<<ECH@C?1<FC@@<FCE?HHFGCEHGHEHHH?/C@<CHE@DG@C1<1<<FF1GHCCEE1<CFH?1<0DHFH11DC00D@HF<CFG/00<0DGCEHEHHGH/0JJJJJJJJJJJJJIJJJJJJJHJJFJJJJJJJJJJJJJHJJJJHJJJJJJJJJJJJJJJJHJJJJJJHD@FG?G@EEHHEFHH@EHHHHHHHGCHHHFECHGEG?HHHEEHHHEHHEHHIHEGFHEHHHHHFHHHHEEIIIIIIHHHHHIIHHHHHEIHIHHHEHHGCHHEHEHD1CCGHHG@@CCEFFIIIHEHFEG?HIIIH
@HWI-D00477:958:H2H7GBCX3:1:1113:19649:81059 1:N:0:CCTAGGTCCTAGGT
AAACTCTTCGCAATTGGGTAAAAGATGCCTCTTCTTTGCATTTATTACGATTCTTTCTTCGCGAGTATTGTAATTGGAATAGTCTTATTACTCCAAAGAAAGCCAGTTCTTCTTTTTCAAAAAGGAATCAAAGATTCTTCTTCTTCTTATATAATTCTCATGTATGTGAATACGAATCTATTTTCGTCTTTCTACGTAACCAATCTTCTCATTTACGATCAACATCCTCTGGAGTCCTTGTTGGACGAATAGATTTCTATAGAAAAG
+
IIIIIIIIIIIIIIIIIJJJJJJJJJJJJJJJJJJJJJJJJJJJJJJJJJJJJJJJJJJJJJJJJJJJJJJJJJJJJJJJJJJJJJJJJJJJJJJJJJJJJJJJJJJJJJJJJJJJJJJJJJJJJJJJJJJJJJJJJJJJJJJJJJJJJJJJJJJJJJJJJJJJJJJJJJJJJJJJJJJJJJJJJJJJJJJJJJJJJJJJJIIIIIIIIIHIIHHIIIIIIIIIIIIIIIIIIIIIIIIIIIIIIHIIIIIIIIIIIIIIIIDDDDD
@HWI-D00477:958:H2H7GBCX3:1:1113:16985:85845 1:N:0:CCTAGGTCCTAGGT
AAACTCTTCGCAATTGGGTAAAGGATGCCTCTTCTTTGCATTTATTACGATTCTTTCTTCGCGAGTATTGTAATTGGAATAGTCTTATTACTCCAAAGAAAGCCAGTTCTTCTTTTTCAAAAAGGAATCAAAGATTCTTCTTCTTCTTATATAATTCTCATGTATGTGAATACGAATCTATTTTCGTCTTTCTACGTAACCAATCTTCTCATTTACGATCAACATCTTCTGGAGCTCTTCTTGAACGAATATATTTCTATGGAAAACTAGAACGTCTTGTAGACGTCTTTGTTAAGGATTTTCAGACCAATCTATGCTTGTTCAAGGATCCTTTCATG
+
IIIIIIIIIIIIIIIIHIHIIIIIIIIIIIIIIIIIIIIIIIIIIIIIIIIIGHIIIIIIIIIIIIIHIIIIHIIHIHIHIFHIIIIIIIIIHHIIIHIIIHIIIIIIIIIIIIIIIIIHHEHHHIIIIIIIIIHJJJJJJJJJJJJJJJJJJJJJJJJJJJJJJJJJJJJJJJJJJJJJJJJJJJJJJJJJJJJJJJJJJIIIIHIIHHHHGIIHIIGIIIHHHIIHFHIHHGIHIHHHIHIHIIIIIIIIHFHIHIIIIIIHIIHIIIIIIIIHHIIIIIHGIHHIIIIHIIHIIIHHHFIHIIGHIHHIIHHHIHHIGIIIIIIIIIIIIIIIHI
@HWI-D00477:958:H2H7GBCX3:1:1113:20227:89438 1:N:0:CCTAGGTCCTAGGT
AAACTCTTCGCAATTGGGTAAAAGATGCCTCTTCTTTGCATTTATTACGATTCTTTCTTCGCGAGTATTGTAATTGGAATAGTCTTATTACTCCAAAGAAAGCCAGTTCTTCTTTTTCAAAAAGGAATCAAAGATTCTTCTTCTTCTTATATAATTCTCATGTATGTGAATACGAATCTATTTTCGTCTTTCTACGTAACCAATCTTCTCATTTACGATCAACATCTTCTGGAGCTCTTCTTGAACGAATATATTTCTATGGAAAACTAGAACGTCTTGTAGACGTCTTTGTTAAGGATTTTACGACCAGCCTATGGTTCTTCCCGGATCTCGTGATC
+
IIIIIIIIIIIIIIIIIIIIIIIIIIIIIIIIIIIIIIIIIIIIIIIIIIIIHIIIIIIIIIIIIIIIIIIIIIIIIIIIIIIIIIIIIIIIIIIIIIIIIIIIIIIIIIIIIIIIIIIIIIIIIIIIIIIIIIIJJJJJJJJJJJJJJJJJJJJJJJJJJJJJJJJJJJJJJJJJJJJJJJJJJJJJJJJJJJJJJJJJJIIIIHHIHIIIIIIIHIHHIIIIIIIIIIIIIIIIIIGIHIIIIIIIIIIIIIIIIIIIIIIIIIIIIIIHIIIIIIIIIIIHIIIIIIIIIIIIIIIIIIIIIIIIIIIIIIIIIIIIIIIIIIIIIIIIIIIIHI
@HWI-D00477:958:H2H7GBCX3:1:1113:7727:94994 1:N:0:CCTAGGTCCTAGGT
AAACTCTTCGCAATTGGGTAAAAGATGCCTCTTCTTTGCATTTATTACGATTCTTTCTTTGCGAGTATTGTAATTGGAATAGTCTTATTACTCCAAAGAAAGCCAGTTCTTCTTTTTCAAAAAGGAATCAAAGATTCTTCTTCTTCTTATATAATTCTCATGTATGTGAATACGAATCTATTTTCGTCTTTCTACGTAACCAATCTTCTCATTTACGATCAACATCTTCTGGAGCTCTTCTTGAACGAATATATTTCTATGGAAAACTAGAACGTCTTGTAGACGTCTTTGTTAAGGATTTTCAGACCAATCTATGCTTGTTCAAGGATCCTTTCATG
+
IIIIIIIIIIIIIIIHIIIIIIIIIIIIIIIIIIIIIIIIIIIIIIIIIIIIHIIIIIIIIIIIIIIIIIIIIIIIIIIIIIIIIIIIIIIIIIIIIIIIIIIIIIIIIIIIIIIIIIIIIIIIIIIIIIIIIIJJJJJJJJJJJJJJJJJJJJJJJJJJJJJJJJJJJJJJJJJJJJJJJJJJJJJJJJJJJJJJJJJJJIIIIIIIIIIIIIIIIIIIIIIIIIIIIIIIIIIIIHIIIIIIHIIIIHIIIIIIIIIIIIIIIIIIIIIIIIIIIIIIHHGIIIIIIIIIIIIIIIIIIIIIIIIIIHIIIIIIIIIIIIIIIIIIIHHIIIIHII
@HWI-D00477:958:H2H7GBCX3:1:1113:3559:98672 1:N:0:CCTAGGTCCTAGGT
AAACTCTTCGCTATTGGGTAAAAGATGCTTCTTCTTTGCATTTATTACGATTTTTTCTTCACGAGTATCGTAATTGGAATACTCGTATTACTCCAAAGAAATCTAGTTTTTCTTTTTCAAAAAGAAATCAAAGATTTTTCTTGTTCCTATATAATTTTCATGTATGTGAATCCGAATCTATCTTCGTTTTTCTCCGCAACCAATCTTCTCATTTACGATCAATATCTTCTGGAACCTTTCTTGAACGAATCTATTTCTATGGAAAAATCGAACATTTTGTAAAAGTTTTTACTAAGGATTTTCAGGACATTTTATGGTTGTTCAAGGATCCTTTCATG
+
GIHIHHHHIHIIHIIIIIIIIIIIHIIIIIHIHIIIIIIHIIIIHIIIIHHHDHHIIIIHHHIIIIIIIIIIIIIIIHIIHIHHIIHIIIIIHIIIIIIIIHHIIIIIIIIHIIIIIIIHIIIIHIIIIIIIHIHJJJJJJJJJJJJJJJJJJJJJJJJJJJJJJJJJJJJJJJJJJJJJJJJJJJJJJJJJJJJJJJJJJCEHHE?EGIHEIIIIHHHEHHHHGIIIHHIHHG@IHHEIIIHIHIHHHHEIIIFHIIHHFIIIIIIHIIIIIIIIIIIIHHFFIGHIHIIHHHHEFHIIHIHFIIHIIIIIIIHHGIHFIIIIIHIIHHHIIIIIHI
@HWI-D00477:958:H2H7GBCX3:1:1113:5073:99356 1:N:0:CCTAGGTCCTAGGT
AAACTCTTCGCAATTGGGTAAAAGATGCCTCTTCTTTGCATTTATTACGATTCTTTCTTCGCGAGTATTGTAATTGGAATAGTCTTATTACTCCAAAGAAAGCCAGTTCTTCTTTTTCAAAAAGGAATCAAAGATTCTTCTTCTTCTTATATAATTCTCATGTATGTGAATACGAATCTATTTTCGTCTTTCTACGTAACCAATCTTCTCATTTACGATCAACATCTTCTGGAGCTCTTCTTGAACGAATATATTTCTATGGAAAACTAGAACGTCTTGTAGACGTCTTTGTTAAGGATTTTCAGACCAATCTATGCTTGTTCAAGGATCCTTTCATG
+
IIIIIIIIIIIIIIIIIIIIIIIIIIIIIIIIIIIIIIIIIIIIIIIIIIIIHIIIIIIIIIIIIIIIIIIIIIIIIIIHIIIIIIHIIIIIIIIIIIIIIIIIIIIIIIIIIIIIIIIIIHIIHIIIIIIIIIJJJJJJJJJJJJJJJJJJJJJJJJJJJJJJJJJJJJJJJJJJJJJJJJJJJJJJJJJJJJJJJJJJJIIHIIIIIIIIIIHIIIIIIHIHIIIGIIIIHHIHIHIGIIIFEIIIIIIIIIIIIIIIIIIIIIIIIIHHIIIIIIIIHFHIIIGIIIIIIIIIIIIIIIIIIIIIHHIIIIIIIIIIIIIIIIGIIHIIIIIIII
@HWI-D00477:958:H2H7GBCX3:1:1113:7114:100666 1:N:0:CCTAGGTCCTAGGT
AAACTCTTCGCAATTGGGTAAAAGATGCCTCTTCTTTGCATTTATTACGATTCTTTCTTCGCGAGTATTGTAATTGGAATAGTCTTATTACTCCAAAGAAAGCCAGTTCTTCTTTTTCAAAAAGGAATCAAAGATTCTTCTTCTTCTTATATAATTCTCATGTATGTGAATACGAATCTATTTTCGTCTTTCTACGTAACCAATCTTCTCATTTACGATCAACATCTTCTGGAGCTCTTCTTGAACGAATATATTTCTATGGAAAACTAGAACGTCTTGTAGACGTCTTTGTTAAGGATTTTCAGACCAATCTATGCTTGTTCAAGGATCCTTTCATG
+
IIIIIIIIIIIIIIIIIIIIIIIIIIIIIIIIIIHIIIIIIIIIIIIIIIIIHHIIIIIIIIIIIIIIIIIIIIIIIIIIIIIIIIIIIIIIIIIIIIIIIIIIIIIIIIIIHIIIIIIIIIIIIIIIIIIIIIIJJJJJJJJJJJJJJJJJJJJJJJJJJJJJJJJJJJJJJJJJJJJJJJJJJJJJJJJJJJJJJJJJJIIIIIIIIIIIIIIIIIIIIIIIIIIIIIIIIIIIIIIIIIIIHIIIIIIIIIIIIIIIIIIIIIIIIIHHIIIIIIIIIIHGIIHIIIIIIIIIIIIIIIIIIIIIIIIIIIIIIIIIIIIIIIIIIIHIIIIIII
@HWI-D00477:958:H2H7GBCX3:1:1113:18406:101072 1:N:0:CCTAGGTCCTAGGT
AAACTCTTCGCAATTGGGTAAAAGATGCCTCTTCTTTGCATTTATTACGATTCTTTCTTCGCGAGTATTGTAATTGGAATAGTCTTATTACTCCAAAGAAAGCCAGTTCTTCTTTTTCAAAAAGGAATCAAAGATTCTTCTTCTTCTTATATAATTCTCATGTATGTGAATACGAATCTATTTTCGTCTTTCTACGTAACCAATCTTCTCATTTACGATCAACATCTTCTGGAGCTCTTCTTGAACGAATATATTTCTATGGAAAACTAGAACGTCTTGTAGACGTCTTTGTTAAGGATTTTCAGACCAATCTATGCTTGTTCAAGGATCCTTTCATG
+
IIIIIIIIIIIIHIIIIHIIIIIIIIIIIIIIIIIIIIIIIIIIIIIIHHIIHIIIIIIIIIIIIIIIIIIHIIIIHGIHIHIIIIIIIIIIIIIIIGIIIIIIHIIIIIIIIIIIIIHIIJJJJJJJJJJJJJJJJJJJJJJJJJJJJJJJJJJJJJJJJJJJJJJJJJJJJJJJJJJJJJJJJJJJJJJJJJJJJJJJJIIIIIIIHIIIIIIIIIIIIIIIIIIIIIIHIIIGIIHIIIIIIIIIIIIIIIIGIIIIIIIIIIIIHFIHIIIIIIIIIIIIIIIIIIIIIIIIIIIIIHIIIIIIIHHIIIIIIIIIIIIIIIIIIIIIIIIIII
@HWI-D00477:958:H2H7GBCX3:1:1114:14702:7546 1:N:0:CCTAGGTCCTAGGT
AAACTCTTCGCAATTGGGTAAAAGATGCCTCTTCTTTGCATTTATTACGATTCTTTCTTCGCGAGTATTGTAATTGGAATAGTCTTATTACTCCAAAGAAAGCCAGTTCTTCTTTTTCAAAAAGGAATCAAAGATTCTTCTTCTTCTTATATAATTCTCATGTATGTGAATACGAATCTATTTTCGTCTTTCTACGTAACCAATCTTCTCATTTACGATCAACATCTTCTGGAGCTCTTCTTGAACGAATATATTTCTATGGAAAACTAGAACGTCTTGTAGACGTCTTTGTTAAGGATTTTCAGACCAATCTATGCTTGTTCAAGGATCCTCTCATT
+
IIIIIIIIIIIIIIIIIIIIIIIIIIIIIIIIIIIIIIIIIIIIIIIIIIIIIIIIIIIIIIIIIIIIIIIIIIIIIIIIIIIIIIIIIIIIIIIIIIIIIIIIIIIIIIIIIIIIIIIIIIIIIIIIIIIIIIIJJJJJJJJJJJJJJJJJJJJJJJJJJJJJJJJJJJJJJJJJJJJJJJJJJJJJJJJJJJJJJJJJJIIHIIIIIIIIIIIIIIIIIIIIIIIIIIIIIHIIIIHIIIIIHIIIIIIIIIIHIIIIIIIIIIIIIHHEGIIIIIIIHIHGIIIIIIIIIIIIIIIIIIIIIIIIIIIIIIIIIIIIIIIIIIIIIIIIIIIIII
@HWI-D00477:958:H2H7GBCX3:1:1114:8011:7874 1:N:0:CCTAGGTCCTAGGT
AAACTCTTCGCAATTGGGTAAAAGATGCCTCTTCTTTGCATTTATTACGATTCTTTCTTCGCGAGTATTGTAATTGGAATAGTCTTATTACTCCAAAGAAAGCCAGTTCTTCTTTTTCAAAAAGGAATCAAAGATTCTTCTTCTTCTTATATAATTCTCATGTATGTGAATACGAATCTATTTTCGTCTTTCTACGTAACCAATCTTCTCATTTACGATCAACATCTTTTAGCGTTTTTTTTGAGCGAATCTTTTTTTATGCAAAAAGAGAACATCTTGTAGAAGTTTTTGCTAAGGATTTTTCGTCTACCTTAACATTCTCCAATGATCCTCTCATT
+
IIIIIIIIIIIIIIIIIIIIIIIIIIIIIIIIIIIIIIIIIIIIIIIIIIIIHHIIIIIIIIIIIIHHIIIIIIIIIIIIIIIIIIIIIIIIIIIIIIHIIIIIIIIIIIIIIIIIIIIIIIIIIIIIIIIIIIIJJJJJJJJJJJJJJJJJJJJJJJJJJJJJJJJJJJJJJJJJJJJJJJJJJJJJJJJJJJJJJJJJJIIIIIHIIIIHIIIIHHHIIHIHHIIIIIHGIIIIIIIIIHHIGIHIIIHHHIGIHIIIIHIHIHIIIHIIIIHGGIIHHEGGHGIIIHHIIIHHIIIIIIIHHHHIIHIIHHFHHHEIIIIIIIIIIIIIIIHHII
@HWI-D00477:958:H2H7GBCX3:1:1114:15126:9033 1:N:0:CCTAGGTCCTAGGT
TAACTCTTCGCAATTGGGTAAAAGATGCCTCTTCTTTGCATTTATTACGATTCTTTCTTCGCGAGTATTGTAATTGGAATAGTCTTATTACTCCAAAGAAAGCCAGTTCTTCTTTTTCAAAAAGGAATCAAAGATTCTTCTTCTTCTTATATAATTCTCATGTATGTGAATACGAATCTATTTTCGTCTTTCTACGTAACCAATCTTCTCATTTACGATCAACATCTTCTGGAGCTCTTCTTGAACGAATATATTTCTATGGAAAACTAGAACGTCTTGTAGACGTCTTTGTTAAGGATTTTCAGACCAATCTATGCTTGTTCAAGGATCCTTTCATG
+
1<<D@1DCE@GH/0F1CFC@CHIH<D?11D@<1CHICHIC1CE1@@G@ECHHGEHH1DGEFC?E<E1<11<C<1G11C<DH1CCCH?GE?GHCEH@G11<1C0FCE<C@HEGIFHI@/DC0<@0C000<</F.0/FJJJJJJJJJJJJIBJJJJJJJHJJJ1JGJJJJJJJJJJJJJJ;JEJJAJGB:FJJJJJJJJJJHFD0HCG0CGCF0C@CGGGCD<1HEHG?F@F@C<C<1HEFHHF?C<1CGC1FHFEEEHHCGCGD?HHHEG@HEFHHHD<1HCDEDG<GCHECCCHC@CGHGC@GF<D1C111HHG@?FHGIGHGHG@@F?EHHCF<1CH
@HWI-D00477:958:H2H7GBCX3:1:1114:10574:9301 1:N:0:CCTAGGTCCTAGGT
AAACTCTTCGCAATTGGGTAAAAGATGCCTCTTCTTTGCATTTATTACGATTCTTTCTTCGCGAGTATTGTAATTGGAATAGTCTTATTACTCCAAAGAAAGCCAGTTCTTCTTTTTCAAAAAGGAATCAAAGATTCTTCTTCTTCTTATATAATTCTCATGTATGTGAATACGAATCTATTTTCGTCTTTCTACGTAACCAATCTTCTCATTTACGATCAACATCTTCTGGAGCTCTTCTTGAACGAATATATTTCTATGGAAAACTAGAACGTCTTGTAGACGTCTTTGTTAAGGATTTTCAGACCAATCTATGTTTGTTCAAGGATCCTTTCATG
+
IIIIIIIIIIIIIIIIIIIIIIHIHIIIIIIIIIGIIIIIIIIIIIIIIIIIHHIIIIIIIIIIIHIHIHIIHIIIHHHHIIIHIIIIIIIIIIIIIIIHIIIHIIIIHIIIIHIHIIIIIIIIIIIIIIIIIIIJJJJJJJJJJJJJJJJJJJJJJJJJJJJJJJJJJJJJJJJJJJJJJJJJJJJJJJJJJJJJJJJJJFHCHIHH?HH@@HIIIIHHHCHG@HHCIIHHEGIHIIHIHIIIIIGIIHHIHHHHIIIIIIIIHIIHHIIHIHIIHIIIHHHEIIIHIHHIHHHIHHHHHIIHHHFFHGGIHEHHHCHEHIIIIHIIHEHHHFHGEC
@HWI-D00477:958:H2H7GBCX3:1:1114:10076:11206 1:N:0:CCTAGGTCCTAGGT
AAACTCTTCGCAATTGGGTAAAAGATGCCTCTTCTTTGCATTTATTACGATTCTTTCTTCGCGAGTATTGTAATTGGAATAGTCTTATTACTCCAAAGAAAGCCAGTTCTTCTCTTTCAAAAAGGAATCAAAGATTCTTCTTCTTCTTATATAATTCTCATGTATGTGAATACGAATCTATTTTCGTCTTTCTACGTAACCAATCTTCTCATTTACGATCAACATCTTCTGGAGCTCTTCTTGAACGAATATATTTCTATGGAAAACTAGAACGTCTTGTAGACGTCTTTGTTAAGGATTTTCAGACCAATCTATGCTTGTTCAAGGATCCTTTCATT
+
IIIIIIIIIIIIIIIIHIIIIIIIHIIIIIIIIIIIHIIIIIIHIIGIHIIIGHIIIIIIIIIHIIIHIIIIIIHHHHIHIIIIIIIIIIIIIIIIIIIIIIIIIIHIIHIIIIIIIIIHIIHIIIIIIIIIIIIJJJJJJJJJJJJJJJJJJJJJJJJJJJJJJJJJJJJJJJJJJJJJJJJJJJJJJJJJJJJJJJJJJIIIHHHHHHIHIIHIIHIIIIHIHHIH@IHHHIIIIHGIIIIIHIIIIIHIHEHHHEHGIIHIIIIIIIIHIIIIIIIHHIHDIIIIIHGHHHHIIIIIIIIIIIIIHHIIHHHHHHIHHGIIIIIIIHIIIHIIII
@HWI-D00477:958:H2H7GBCX3:1:1114:8000:14424 1:N:0:CCTAGGTCCTAGGT
AAACTCTTCGCAATTGGGTAAAAGATGCCTCTTCTTTGCATTTATTACGATTCTTTCTTCGCGAGTGTTGTAATTGGAATAGTCTTATTACTCCAAAGAAAGCCAGTTCTTCTTTTTCAAAAAGGAATCAAAGATTCTTCTTCTTCTTATATAATTCTCATGTATGTGAATACGAATCTATTTTCGTCTTTCTACGTAACCAATCTTCTCATTTACGATCAACATCTTCTGGAGCTCTTCTTGAACGAATATATTTCTATGGAAAACTAGAACGTCTTGTAGACGTCTTTGTTAAGGATTTTCAG
+
IIIIIIIIIIIIIIIIIIIIIIIIIIIIIIIIIIIIIIIIIIIIIIIIIIIIHHIJJJJJJJJJJJJJJJJJJJJJJJJJJJJJJJJJJJJJJJJJJJJJJJJJJJJJJJJJJJJJJJJJJJJJJJJJJJJJJJJJJJJJJJJJJJJJJJJJJJJJJJJJJJJJJJJJJJJJJJJJJJJJJJJJJJJJJJJJJJJJJJJJJIIHIIHIHIIIIIIIIIHIIHIHEIHFIIIIIIIIIIIIIIIIHIIIIIIIIIIIIIIIIIIIIIIIIIIIIIIIHIIIIIHHHGGFCIIHHIHIIIIIDDBDD
@HWI-D00477:958:H2H7GBCX3:1:1114:12333:13953 1:N:0:CCTAGGTCCTAGGT
AAACTCTTCGCAATTGGGTAAAAGATGCCTCTTCTTTGCATTTATTACGATTCTTTCTTCGCGAGTATTGTAATTGGAATAGTCTTATTACTCCAAAGAAAGCCAGTTCTTCTTTTTCAAAAAGGAATCAAAGATTCTTCTTCTTCTTATATAATTCTCATGTATGTGAATACGAATCTATTTTCGTCTTTCTACGTAACCAATCTTCTCATTTACGATCAACATCTTCTGGAGCTCTTCTTGAACGACTCTGTTTATATAGAAAAATAGAACATTTTGCCGAAGTCTTTGCTAATGATTTTCCGGTCATCCCATGCTTTCTCAAGGATCCTTTCATG
+
IIIIIIIIIIIIIIIIIIIIIIIIIIIIIIIIIIIIIIIIIIIIIIIIIIIIGHIIIIIIIIIIIIIIIIIIIIIIIIIIIIIIIIIIIIIIIIIIIIIIIIHIIIIIIIIIIIIIIIIIIIIIIIIIIIIIIIIJJJJJJJJJJJJJJJJJJJJJJJJJJJJJJHJJJJJJJJJJJJJJJJJJJJJJJJJJJJJJJJJJJIHIIIHIIIIIIIIIIIIIIHIIIIIIIIIIHIIIIIIIIIIIHIIIIIIIIIIIIIIIIIIIIIIIIIIIIIIIIIIIIIIHIIIIIIIIIIIIIIIIIIIIIIIIIIHIIIIIIIIIIIIIIIIIIIIIIIIIII
@HWI-D00477:958:H2H7GBCX3:1:1114:8121:17942 1:N:0:CCTAGGTCCTAGGT
AAACTCTTCGCAATTGGGTAAAAGATGCCTCTTCTTTGCATTTATTACGATTCTTTCTTCGCGAGTATTGTAATTGGAATAGTCTTATTACTCCAAAGAAAGCCAGTTCTTCTTTTTCAAAAAGGAATCAAAGATTCTTCTTCTTCTTATATAATTCTCATGTATGTGAATACGAATCTATTTTCGTCTTTCTACGTAACCAATCTTCTCATTTACGATCAACATCTTCTGGAGCTCTTCTTGAACGAATATATTTCTATGGAAAACTAGAACGTCTTGTAGACGTCTTTGTTAAGGATTTTCAGACCAATCTATGCTTGTTCAAGGATCCTTTCATG
+
IIIIIIIIIIIIHIIIIIIIIIIIIIIIIIIIIIIIIIIIIIIIIIIIIIIIHIIIIIIIIIIIHIIHIIIIIIIIIIIIIIIIIIIIIIIIIIIIIIIIIIIIIIIIIIIIIIIIIIIIIIIIIIIIIIIIIIIJJJJJJJJJJJJJJJJJJJJJJJJJJJJJJJJJJJJJJJJJJJJJJJJJJJJJJJJJJJJJJJJJJIIIIIIIIIIIIIIIIIIIIIIIHIIIHIIIIIIIIIGIIIIIIIIIIIIIIIIIIIIIIIIIIIIIIIIHIIIIIIIIHIHGIIIIIIIIIIIIIIIIIHIIIIIIIIIIIIIIHIIIIIIIIIIIIIIIIIIIII
@HWI-D00477:958:H2H7GBCX3:1:1114:19470:18160 1:N:0:CCTAGGTCCTAGGT
AAACTCTTCGCAATTGGGTAAAAGATGCCTCTTCTTTGCATTTATTACGATTCTTTCTTCGCGAGTATTGTAATTGGAATAGTCTTATTACTCCAAAGAAAGCCAGTTCTTCTTTTTCAAAAAGGAATCAAAGATTCTTCTTCTTCTTATATAATTCTCATGTATGTGAATACGAATCTATTTTCGTCTTTCTACGTAACCAATCTTCTCATTTACGGTCAACATCTTC
+
JJJJJJJJJJJJJJJJJJJJJJJJJJJJJJJJJJJJJJJJJJJJJJJJJJJJJJJJFJJJJJJCJJJJJJJJJJJJJJJJJJJJJJJJJJJJJJJJJJJJJJJJJJJJJJJJJJJJJJJJJ@JJJGJJJJJJJJJJJJJGJJJJJJJJJJJJJJJJJJHJJJEJJJJJJJJJJJJJJJJJJJJJJJJJJJJJJJJJJJJJJ?D1F1<1<<<<=HG?D1ECIHEFBD0<D
@HWI-D00477:958:H2H7GBCX3:1:1114:12349:20612 1:N:0:CCTAGGTCCTAGGT
AAACTCTTCGCAATTGGGTAAAAGATGCCTCTTCTTTGCATTTATTACGATTCTTTCTTCGCGAGTATTGTAATTGGAATAGTCTTATTACTCCAAAGAAAGCCAGTTCTTCTTTTTCAAAAAGGAATCAAAGATTCTTCTTCTTCTTATATAATTCTCATGTATGTGAATACGAATCTATTTTCGTCTTTCTACGTAACCAATCTTCTCATTTACGATCAACATCTTCTGGAGCTCTTCTTGAACGAATATATTTCTATGGAAACCTAGAACGTCTTGTAGACATCTTTGTTAAGGATTTTCAGACCAATCTATGCTTGTTCAAGGATCCTTTCATG
+
IIIIIIIIIIIIIIIIIIIIIIIIIIIIIIIIIIIIIIIIIIIIIIIIIIIIHIIIIIIIIIIIIIIIIIIIIIIIIIIIIIIIIIIIIIIIIIIIIIIIIIIIIIIIIIIIIIIIIIIIIIIIIIIIIIIIIHIJJJJJJJJJJJJJJJJJJJJJJJJJJJJJJJJJJJJJJJJJJJJJJJJJJJJJJJJJJJJJJJJJJIIIIIGIIIIIIIIIIIIIIHHHIIIIIIIHHIIIIIIIIIHIHIIIIIIIIIIIIIIIIIIIIIIIIIIHIIIIIIIIIIHGHIIIIIIIIIIIIIIHIIIIIIIIIIIIIIIIIIIIIIIIIIIIIIIIIIIIII
@HWI-D00477:958:H2H7GBCX3:1:1114:13389:25195 1:N:0:CCTAGGTCCTAGGT
AAACTCTTCGCAATTGGGTAAAAGATGCCTCTTCTTTGCATTTATTACGATTCTTTCTTCGCGAGTATTGTAATTGGAATAGTCTTATTACTCCAAAGAAAGCCAGTTCTTCTTTTTCAAAAAGGAATCAAAGATTCTTCTTCTTCTTATATAATTCTCATGTATGTGAATACGAATCTATTTTCGTCTTTCTACGTAACCAATCTTCTCATTTACGATCAACATCTTCTGGAGCTCTTCTTGAACGAATATATTTCTATGGAAAACTAGAACGTCTTGTAGACGTCTTTGTTAAGGATTTTCAGACCAATCTATGCTTGTTCAAGGATCCTTTCATG
+
IIIIIIIIIIIIIHHIIIIHIIIIIIIIHIIIIIIIGIIIIIIIEHIIGHHHHHHIIIIIHIIHIIIHIHHIIIIIIGIHIIIIIHHIIHIIIIIGHIGIIIHHHIIIIIIGIIIIIIIIIIIIIIIIIIIHIIIJJJJJJJJJJJJJJJJJJJJJJJJJJJJJJJJJJJJJJJJJJJJJJJJJJJJJJJJJJJJJJJJJJIIIIIIIIIIHHIIIIIHIIHIIIIIIIIIHIGIIIIIIIIIHIIIIIHIIIIIIIIIGIIHIIIIIIHFIIIIIIIIIIIHGIHHIIIIIIIIIIIIIIIHGIHGHIHHIIIIIIIIIIIIIIIIIIIIIIIIHII
@HWI-D00477:958:H2H7GBCX3:1:1114:15809:32421 1:N:0:CCTAGGTCCTAGGT
AAACTCTTCGCAATTGGGTAAAAGATGCCTCTTCTTTGCATTTATTACGATTCTTTCTTCGCGAGTATTGTAATTGGAATAGTCTTATTACTCCAAAGAAAGCCAGTTCTTCTTTTTCAAAAAGGAATCAAAGATTCTTCTTCTTCTTATACAATTCTCATGTATGTGAATACGAATCTATTTTCGTCTTTCTACGTAACCAATCTTCTCATTTACGCTCAACATCTTCTGGAACCCTTCTTGAACGAATATATTTCTATGGAAAAATAAAATATCTTGTAAAAGTCTTTGTTAAGGCTTTTCAAGTCAATCTATTGTTGTTGAAGGATCCTTTCATG
+
IIIIIIIIIIIIIIIIIIIIIIIIIIIIIIIIIIIIIIIIIIIIIIIIIIIIIIIIIIIIIIIIIIIIIIIIIIIIIHIIIIIIIIIIIIIIIIIIIIIIIIHIIIIIIIIIIIIIIIIIIIIIIIIIIIIIIIIJJJJJJJJJJJJJJJJJJJJJJJJJJJJJJJJJJJJJJJJJJJJJJJJJJJJJJJJJJJJJJJJJJIIIIIIIIIIIIIIIIIIIIIIIIIIIIIIIIIIIIIIIIIIIIIIIIIIIIIIIIIIIIIIIIIIIIIIIIIIIIIIIIIHHIIIIIIIIIIIIIIIIIIIIIIIIIIIIIIHIIIIIIIIIIIIIIIIIIIIIII
@HWI-D00477:958:H2H7GBCX3:1:1114:15192:41048 1:N:0:CCTAGGTCCTAGGT
AAACTCTTCGCAATTGGGTAAAAGATGCCTCTTCTTTGCATTTATTACGATTCTTTCTTCGCGAGTATTGTAATTGGAATAGTCTTATTACTCCAAAGAAGGCCAGTTCTTCTTTTTCAAAAAGGAATCAAAGATTCTTCTTCTTCTTATATAATTCTCATGTATGTGAATACGAATCTATTTTCGTCTTTCTACGTAACCAATCTTCTCATTTACGATCAACATCTTCTGGAGCTCTTCTTGAACGAATATATTTCTATGGAAAACTAGAACGTCTTGTAGACGTCTTTGTTAAGGATTTTCAGACCAATCTATGCTTGTTCAAGGATCCTTTCATG
+
IIIIIIIIIIIIIIIIIIIIIIIIGIIIHIIIIIIIIIIIIIHIIIIIIGIIHHIIIIIIIIIIIIIIIIIIIIIIIIIIIIIHIIIIIIIIIIIIIHIGIIIIIIIIIIIIIIHIIIIIIIIIIIIIIIIIIIIJJJJJJJJJJJJJJJJJJJJJJJJJJJJJJJJJJJJJJJJJJJJJJJJJJJJJJJJJJJJJJJJJJIIHIIGIGIIIIIIHIIIIIIIIIIGIHIIIIHIGIHIIIIIIIIIIIIIIIIIIIIIIIIIIIIIIIIIHIIIIIIIIHIIHIIIIIIIIIIHIIIIIIIIIIIIIIIHIIIIIIIIIIIIIIIIIIIIIIIIIII
@HWI-D00477:958:H2H7GBCX3:1:1114:5703:43294 1:N:0:CCTAGGTCCTAGGT
AAACTCTTCGCAATTGGGTAAAAGATGCCTCTTCTTTGCATTTATTACGATTCTTTCTTCGCGAGTATTGTAATTGGAATAGTCTTATTACTCCAAAGAAAGCCAGTTCTTCTTTTTCAAAAAGGAATCAAAGATTCTTCTTCTTCTTATATAATTCTCATGTATGTGAATACGAATCTATTTTCGTCTTTCTACGTAACCAATCTTCTCATTTACGATCAACATCTTCTGGAGCTCTTCTTGAACGAATATATTTCTATGGAAAACTAGAACGTCTTGTAGACGTCTTTGTTAAGGATTTTCAGACCAATCTATGCTTGTTCAAGGATCCTTTCATA
+
IHIIIIIIIIIIIIIIIIIIIIIIIIIHGIIIIIIIIIIHIIIIIIIIIIIIIHHIIIIIIIIIIIIIIIIIIIIIIEHHHIIIIHIIIIIIHIIIIIHIIIIIIIIIIIIIIIIIIGIIIIIIIIIIIIIIHFIJJJJJJJJJJJJJJJJJJJJJJJJJJJJJJJJJJJJJJJJJJJJJJJJJJJJJJJJJJJJJJJJJJIIIIIIHEIIHEIIHHIIHIHHHHHHIHHHIIGIIIHHIIIGIHIGIIIIIIIIIIIHHEIHIGIIIHIIHIIIIIHGHFEEDIIIIIHHIHHEHHIHIHHIFIIIIIIHIIIIIIIIIIHIIIHHHHIIIIHIHII
@HWI-D00477:958:H2H7GBCX3:1:1114:8779:45181 1:N:0:CCTAGGTCCTAGGT
AAACTCTTCGCAATTGGGTAAAAGGTGCCTCTTCTTTGCATTTATTACGATTCTTTCTTCGCGAGTATTGTAATTGGAATAGTCTTATTACTCCAAAGAAAGCCAGTTCTTCTTTTTCAAAAAGGAATCAAAGATTCTTCTTCTTCTTATATAATTCTCATGTATGTGAATACGAATCTATTTTCGTCTTTCTACGTAACCAATCTTCTCATTTACGATCAACATCTTCTGGAGCTCTTCTTGAACGAATATATTTCTATGGAAAACTAGAACGTCTTGTAGACGTCTTTGTTAAGGATTTTCAGACCAATCTATGCTTGTTCAAGGATCCTTTCATG
+
IIIIIIIIHIIIIIIIIIIIIIIIIIIIIIIIIIIIIIIIIIIIIIIIIIIIHIIIIIIIIIIIIIIIIIIIIIIIIIIIHIIIIIIIIIIIIIIIIIHIIIIIIIIIHIIIHHIIIIHIIIIIIIIIIIIIIIIJJJJJJJJJJJJJJJJJJJJJJJJJJJJJJJJJJJJJJJJJJJJJJJJJJJJJJJJJJJJJJJJJJIHFIIHIHIIIHHHIHHIIHHHHEIIIIIIIHIIIIIIIIIIHIIIIIIIIIIIIIIIHGIIIIIIIGIHIIIIIIIIIHEEDIIIIIIIIIIHHHIIIIHIIHIIIIIIIIIGIIIIIIIIIIIIIIIIIIIIIII
@HWI-D00477:958:H2H7GBCX3:1:1114:14190:48781 1:N:0:CCTAGGTCCTAGGT
AAACTCTTCGCAATTGGGTAAAAGATGCCTCTTCTTTGCATTTATTACGATTCTTTCTTCGCGAGTATTGTAATTGGAATAGTCTTATTACTCCAAAGAAAGCCAGTTCTTCTTTTTCAAAAAGGAATCAAAGATTCTTCTTCTTCTTATATAATTCTCATGTATGTGAATACGAATCTATTTTCGTCTTTCTACGTAACCAATCTTCTCATTTACGATCAACATCTTCTGGAGCTCTTCTTGAACGAATATATTTCTATGGAAAACTAGGACGTCTTGTAGACGTCTTTGTTAAGGATTTTCAGACCAATCTATGCTTGTTCAAGGATCCTTTCATG
+
HIIIIIHHIIIIIIIIIIIIIIIIIIIIIHIIIIHHIIIIIIIIHHIIHIIIGHIIIIIIHIIHHHHHHIIIIFHHGHHHIHIIIIIIIIIIIIIIIIHHHHHEHIIIIIIIIHHIHHHHCHHHIIIIIIIHHIEJJJJJJJJJJJJJJJJJJJJJJJJJJJJJJJJJJJJJJJJJJJJJJJJJJJJJJJJJJJJJJJJJJIIIIIIIIHFIIIIIHIIIIIIIHIIIIHGHGHGHHHGHIHH@FHEIIIIHHHIHIIGIHIIIIHIIIIIIIHGHEHHEGE<<HHHIIHHHGHGCIHIHHHHGEHH?IIHIHFFHHHHHHHEHCIHCHEIHGEHGFI
@HWI-D00477:958:H2H7GBCX3:1:1114:7470:51391 1:N:0:CCTAGGTCCTAGGT
AAACTCTTCGCAATTGGGTAAAAGATGCCTCTTCTTTGCATTTATTACGATTCTTTCTTCGCGAGTATTGTAATTGGAATAGTCTTATTACTCCAAAGAAAGCCAGTTCTTCTTTTTCAAAAAGGAATCAAAGATTCTTCTTCTTCTTATATAATTCTCATGTATGTGAATACGAATCCATTTTCGTCTTTCTACGTAACCAATCTTCTCATTTACGATCAACATCTTCTGGAGCTCTTCTTGAACGAATATATTTCTATGGAAAACTAGAACGTCTTGTAGACGTCTTTGTTAAGGATTTTCAGACCAATCTATGCTTGTTCAAG
+
IIIIIIIIIIIIHIIHHIIIIIIIIIHIIIIIIIIHIIIIIIGHIIIIIIIIHHIHIHIIIIIIIHIHHIIIIIIHJJJJJJJJJJJJJJJJJJJJJJJJJJJJJJJJJJJJJJJJJJJJJJJJJJJJJJJJJJJJJJJJJJJJJJJJJJJJJJJJJJJJJJJJJJJJJJJJJJJJJJJJJJJJJJJJJJJJJJJJJJJJJIIIHIHIHIHIHHHIIHHIHHHHEIIHIIIHEHHHIIIHHHGIHHHIIIIIHHIIIIHHIHHEIIIHIHHHHHGIIHIIIIIIIIIHIIHIIIIIIIIHIIIIIHIHHHHIIHGHHHHHIDDADD
@HWI-D00477:958:H2H7GBCX3:1:1114:3607:53653 1:N:0:CCTAGGTCCTAGGT
AAACTCTTCGCAATTGGGTAAAAGATGCCTCTTCTTTGCATTTATTACGATTCTTTCTTCGCGAGTATTGTAATTGGAATAGTCTTATTACTCCAAAGAAAGCCAGTTCTTCTTTTTCAAAAAGGAATCAAAGATTCTTCTTCTTCTTATATAATTCTCATGTATGTGAATACGAATCTATTTTCGTCTTTCTACGTAACCAATCTTCTCATTTACGATCAACATCTTCTGGAGCTCTTCTTGAACGAATATATTTCTATGGAAAACTAGAACGTCTTGTAGACGTCTTTGTTAAGGATTTTCAGACCAATCTATGCTTGTTCAAGGATCCTTTCATG
+
EEHHIIIIIHIIIIIHIIIIGIHHHHHIHHHIIIHIIIHIIFHHHIIHIIIIHHIIIGHHEEHCCHHHIHIIIIIIHHFHHIIIIIIIIIIIIIIIIIII@HEDH@GFHIIIIIIIIIIGEHICHHIIIIIIIHIJJJJJJJJJJJJJJJJJJJJJJJJJJJJJJJJJJJJJJJJJJJJJJJJJJJJJJJJJJJJJJJJJJIIFIIHHIIIIIHFHGIIIIHFFHFIHGHHG@HIHHFGEHCCCF?@IHFIHIHH?IHHHIEGIIHHHHIHHH?GGFHHGIHGEIIIIIIIHHHC?EG@EG?HHHGHHHF?IIHH@IIHHIIIHHHGEGHHGIHHHHH
@HWI-D00477:958:H2H7GBCX3:1:1114:4328:53667 1:N:0:CCTAGGTCCTAGGT
AAACTCTTCGCAATTGGGTAAAAGATGCCTCTTCTTTGCATTTATTACGATTCTTTCTTCGCGAGTATTGTAATTGGAATAGTCTTATTACTCCAAAGAAAGCCAGTTCTTCTTTTTCAAAAAGGAATCAAAGATTCTTCTTCTTCTTATATAATTCTCATGTATGTGAATACGAATCTATTTTCGTCTTTCTACGTAACCAATCTTCTCATTTACGATCAACATCTTCTGGAGCTCTTCTTGAACGAATACATTTCTATGAAAAAAAAAATATCCTGTAGAAGAAGTCTTCGTTAATGAGTTTCCGGCCGCCATCTTATGGTTCTTCAAGGATCCTTTTATG
+
IIIIIIIIIIIIIHIIIIIIIIIIIIIIIIIIIIIIIIIIIIIIIIIIIIIIHHIHIIIIIIIIIIIIIIIIIIIIIHIIHHIIIIIIIIIIIIIIIIIIIICGHIHIIIIIIIIIIIHHIIHHGHIIIIIIIHIIIIIIJJJJJJJJJJJJJJJJJJJJJJJJJJJJJJJJJJJJJJJJJJJJJJJJJJJJJJJJJJJJJIHIIIIIHHHHIHHHIIIIIIIIHIIIIIIIHIIIIIIIGIIIIIHIHFHIIHIHHHHHEIIIIIIIIHIIIIIIHIIIHIHIGIIHGIIGIIIIIHIIIIIIIIIIIHIIIIIIIIIIIIIIIIIIIIIIIIHIIIIIIIF
@HWI-D00477:958:H2H7GBCX3:1:1114:20137:54889 1:N:0:CCTAGGTCCTAGGT
AAACTCTTCGCAATTGGGTAAAAGATGCCTCTTCTTTGCATTTATTACGATTCTTTCTTCGCGAGTATTGTAATTGGAATACTCGTATTACTCCAAAGAAATCTAGTTTTTCTTTTTCAACAAGAAATCAAAGATTTTTCTTGTTCCTATATAATTTTCATGTATGTGAATCCGAATCTATCTTCGTTTTTCTCCGCAACCAATCTTCTCATTTACGATCAATATCTTCTGGAACCTTTCTTGAACGAATCTATTTCTATGGAAAAATCGAACATTTTGTAAAAGTTTTTACTAAGGATTTTCAGGACATTTTGTGGTTGTTTAAGGATCCTTTCATG
+
IIIIIHIIIIIIIIIHHIIIIIIIEEGHIIHIIHIHHHIGIIIIHIIIHHIIHHHEHHIIIIIGIDEHHIIGHHIGEGHHGIIIIIIIIGHHHII?CE@HEGFHHHIHIHIHIHIHIIHHHHGHHGHIIGHIIHIJJJJJJJJJJJJJJJJJJJJJJJJJJJJJJJJJJJJJJJJJJJJJJJJJJJJJJJJJJJJJJJJJJGIIIIIHHHHHHHFGHHIHIIIGIIIIIHEHHCF@G?IIHEGCHIHHIIIGHHHECHIIIIIHECEHEEEEEIIHHGIHHHFD=IHHIHGHHHGD?IIIHEGDC<CHIHHFHG@IIIHHHGF<D1<1EEEECHFHF<
@HWI-D00477:958:H2H7GBCX3:1:1114:10993:58203 1:N:0:CCTAGGTCCTAGGT
AAACTCTTCGCAATTGGGTAAAAGATGCCTCTTCTTTGCATTTATTACGATTCTTTCTTCGCGAGTATTGTAATTGGAATAGTCTTATTACTCCAAAGAAAGCCAGTTCTTCTTTTTCAAAAAGGAATCAAAGATTCTTCTTCTTCTTATATAATTCTCATGTATGTGAATACGAATCTATTTTCGTCTTTCTACGTAACCAATCTTCTCATTTACGATCAACATCTTCTGGAGCTCTTCTTGAACGAATATATTTCTATGGAAAACTAGAACGTCTTGTAGACGTCTTTGTTAAGGATTTTCAGACCAATCTATGCTTGTTCAAGGATCCTTTCATG
+
IIIIIIIIIIIIIIIIIIIIIIIIIIIIIIIHIIIIIIIIIIIIIIIIIIIIHHIIIIIIIGIIIIIHIIIIIIIIIIIHHIIIIIIIIIIIIHIIIIHIHIIIIIIIIIIIIIIIIIIIIIIIIIIHHIIIIIIJJJJJJJJJJJJJJJJJJJJJJJJJJJJJJJJJJJJJJJJJJJJJJJJJJJJJJJJJJJJJJJJJJHHIIHHIIHHFHIIIHGIIIHHHCIIHHHEHIGIGIIIIIIIIIHIIIIIIHIHIHHHFIIIGIIIIHHIHIIIIIIIIIHHDHHIIIIIHHHGIGIIIHHIHIIHIHHCIHHHHHHHIHIIIIHHGHHHHHFHHEI
@HWI-D00477:958:H2H7GBCX3:1:1114:20584:62261 1:N:0:CCTAGGTCCTAGGT
AAACTCTTCGCAATTGGGTAAAAGATGCCTCTTCTTTGCATTTATTACGATTCTTTCTTCGCGAGTATTGTAATTGGAATAGTCTTATTACTCCAAAGAAAGCCAGTTCTTCTTTTTCAAAAAGGAATCAAAGATTCTTCTTCTTCTTATATAATTCTCATGTATGTGAATACGAATCTATTTTCGTCTTTCTACGTAACCAATCTTCTCATTTACGATCAACATCTTCTGGAGCTCTTCTTGAACGAATATATTTCTATGGAAAACTAGAACGTCTTGTAGACGTCTTTGTTAAGGATTTTCAGACCAATCTATGGTTCTTCCCGGATCTCGTGATC
+
IIHIHIIIIIIIIIIIIIIIIIIIFHHHHIIIIHHIHIIIIIIHIIIIIIIIHIHIIIIHIIGIIIIHHHHHIIIIIHIIIIIIIIIIIIIIGIIIIIIIIGIIIIIIIIIIIIIJJJJJJJJJJJJJJJJJJJJJJJJJJJJJJJJJJJJJJJJJJJJJJJJJJJJJJJJJJJJJJJJJJJJJJJJJJJJJJJJJJJJJJIIIIIIIIIIIIIIIHIIIIIHHHIIGIIIGIHIIIIIIIIIIIIIIHIIIIIIIIIIIIHHHIIIIIIHIIIIIIIHHHIIIIIIIIIIIHIHIIIIIIIIIIIIIIIIIIIIIIIIIIIIIIIIIIIIIIIGIHI
@HWI-D00477:958:H2H7GBCX3:1:1114:18282:71574 1:N:0:CCTAGGTCCTAGGT
AAACTCTTCGCAATTGGGTAAAAGATGCCTCTTCTTTGCATTTATTACGATTCTTTCTTCGCGAGTATTGTAATTGGAATAGTCTTATTACTCCAAAGAAAGCCAGTTCTTCTTTTTCAAAAAGGAATCAAAGATTCTTCTTCTTCTTATATAATTCTCATGTATGTGAATACGAATCTATTTTCGTCTTTCTACGTAACCAATCTTCTCATTTACGATCAACATCTTCTGGAGCTCTTCTTGAACGAATATATTTCTATGGAAAACTAGAACGTCTTGTAGACGTCTTTGTTAAGGATTTTCAGACCAATCTATGCTTGTTCAAGGACCCTTTCATG
+
IIIHIIIIIIIHIIIHIIIIIIIIIIIIIIIIIIIIIIIIIIIIIIIIIIIIHHIIIIIIIIIIIIIIIHIIIIIHHHHHEHIHIIIIIIIHHIIIIEHIIHFIHHHHHIIIIHIIIIIIIIIIHIHIIIIIIIJJJJJJJJJJJJJJJJJJJJJJJJJJJJJJJJJJJJJJJJJJJJJJJJJJJJJJJJJJJJJJJJJJJHHIIIIIGIIIHHEIIIGIIIIIHIGIIHIIHIHIIIIGHHHHEIHGIIIIIIIIHHIIIIHHIIIIIIIIIIIIIIIHGHDHIIIIHIIIHHHIIHIIIHHIHIIIHIIIHHHIIIIIIGIHIIIIIIIHIIHHIH
@HWI-D00477:958:H2H7GBCX3:1:1114:4393:76851 1:N:0:CCTAGGTCCTAGGT
AAACTCTTCGCAATTGGGTAAAAGATGCCTCTTCTTTGCATTTATTACGATTCTTTCTTCGCGAGTATTGTAATTGGAATAGTCTTATTACTCCAAAGAAAGCCAGTTCTTCTTTTTCAAAAAGGAATCAAAGATTCTTCTTCTTCTTATATAATTCTCATGTATGTGAATACGAATCTATTTTCGTCTTTCTACGTAACCAATCTTCTCATTTACGATCAACATCTTCTGGAGCTCTTCTTGAACGAATATATTTCTATGGAAAACTAGAACGTCTTGTAGACGTCTTTGTTAAGGATTTTCAGACCAATCTATGCTTGTTCAAGGATCCTTTCATG
+
IIIIIIIIIIIIIIIIIIIIIIIIIIIIIIIIIIIIIIIIIIIIIIIIIIIIHIIIIIIIIIIIIIIIIHIIIIIIIHHHHHIIIIIIIIIIIIIIIIHIIIIIIIIIIIIIIIIIIIIIIIIIIIIIIIIIHIIJJJJJJJJJJJJJJJJJJJJJJJJJJJJJJJJJJJJJJJJJJJJJJJJJJJJJJJJJJJJJJJJJJIIIIIIIIIIIHHHIIIIIIIIIIIIIIIIIIIIIIIIIIIIIHIIIIIIIIIIIIIIIIIIIIIIIIIIIIIIIIIIIIIIHIHIIIIIIIIIHIIIIIIIIIIIIIIIIIIIIIIIIIIIIIIIIIHIIIIIIII
@HWI-D00477:958:H2H7GBCX3:1:1114:5144:79389 1:N:0:CCTAGGTCCTAGGT
AAACTCTTCGCAATTGGGTAAAAGATGCCTCTTCTTTGCATTTATTACGATTCTTTCTTCGCGAGTATTGTAATTGGAATAGTCTTATTACTCCAAAGAAAGCCAGTTCTTCTTTTTCAAAAAGGAATCAAAGATTCTTCTTCTTCTTATATAATTCTCATGTATGTGAATACGAATCTATTTTCGTCTTTCTACGTAACCAATCTTCTCATTTACGATCAACATCTTCTGGAGCTCTTCTTGAACGAATATATTTCTATGGAAAACTAGAACGTCTTGTAGACGTCTTTGTTAAGGATTTTCAGACCAATCTATGCTTGTTCAAGGATCCTTTCATG
+
IIIIIIHIIIIIIIIIIIIIIHIIHHIIIIHIIIIIIIIFHIIIIIIIIIIIHHHIHIIIIHIHIIIIIIIHHIIIHHIIHIEHHHIIIIIIHHIIIIEHIIIHHHHHIIHIIHIIIHHHIHHHIIIHIHIIIEEJJJJJJJJJJJJJJJJJJJJJJJJJJJJJJJJJJJJJJJJJJJJJJJJJJJJJJJJJJJJJJJJJJIIHHHIIIIIHHHGIHHFIIHIHGIIHHIHIHFEHEGCIHIIHIIIHIIIIHHHHHHIIIIIHIHIIHEHIIIIIIIIIHHHCIIHFHIIIIIIIIHHHIHHIHHHIIFGIIHHIIHHHIHHHIIIIHIHIIIHHIH
@HWI-D00477:958:H2H7GBCX3:1:1114:4106:78758 1:N:0:CCTAGGTCCTAGGT
AAACTCTTCGCAATTGGGTAAAAGATGCCTCTTCTTTGCATTTATTACGATTCTTTCTTCGCGAGTATTGTAATTGGAATAGTCTTATTACTCCAAAGAAAGCCAGTTCTTCTTTTTCAAAAAGGAATCAAAGATTCTTCTTCTTCTTATATAATTCTCATGTATGTGAATACGAATCTATTTTCGTCTTTCTACGTAACCAATCTTCTCATTTACGATCAACATCTTCTGGAGCTCTTCTTGAACGAATATATTTCTATGGAAAACTAGAACGTCTTGTAGACGTCTTTGTTAAGGATTTTCAGACCAATCTATGCTTGTTCAAGGATCCTTTCATG
+
IIIIIIIIIIIIIIIIIIIIIIIIIIIIIIIIIIIIIIIIIIIIIIIIIIIIHIIIIIIIIIIIIIIIIIIIIIIIIIIIIIIIIIIIIIIIIIIIIIHIIIIIIIIIIIIIIIIIIIIIIIIIIIIIIIIIIIJJJJJJJJJJJJJJJJJJJJJJJJJJJJJJJJJJJJJJJJJJJJJJJJJJJJJJJJJJJJJJJJJJJIIIIIGIGIIIIIIHIIIIIHIIHIIIHIIIIIIHIIIIIIIIHIIIIIIIIIIIIIIIIIIIIIIIIIIHIIIIIIIIHHGIIIIIIIIIHHHIIIIIIIIIIIIIIIIIIIIHIIIIIIIIIIIIIIIIIIIIIH
@HWI-D00477:958:H2H7GBCX3:1:1114:20017:82861 1:N:0:CCTAGGTCCTAGGT
AAACTCTTCGCAATTGGGTAAAAGACGCCTCTTCTTTGCATTTATTACGATTCTTTCTTCGCGAGTATTGTAATTGGAATAGTCTTATTACTCCAAAGAAAGCCAGTTCTTCTTTTTCAAAAAGGAATCAAAGATTCTTCTTCTTCTTATATAATTCTCATGTATGTGAATACGAATCTATTTTCGTCTTTCTACGTAACCAATCTTCTCATTTACGATCAACATCTTCTGGAGCTCTTCTTGAACGAATATATTTCTATGGAAAACTAGAACGTCTTGTAGACGTCTTTGTTAAGGATTTTCAGAACAACCTGTGGTTGTTCAAAGACCCTTTCATA
+
IIIIIIIIIIIIIIIIIIIIIIIIIIIIIIIIIIIIIIIIIIIIIIIIIIIIHIIIIIIIIIIIIIIHIHIIIIIIIIIIIIIIIIIIIIIIIIIIHIIIIIIIIIIIIIIIIIIIIIHIIIIIHIIIIIIIIIIJJJJJJJJJJJJJJJJJJJJJJJJJJJJJJJJJJJJJJJJJJJJJJJJJJJJJJJJJJJJJJJJJJIIIIIIIIIIIIIIIIIIIIIIIIIIIIIIIIIIIIIHIIIIIHGIIIIIIIIIIIIIIIIIIIIIIIIIHIIIIIIIIIHHDIIIIIIIIIIIIIIIIIIIIIIIIIIIIIIIIIIIIIIIIHIIIIIIIIIIIII
@HWI-D00477:958:H2H7GBCX3:1:1114:9340:99360 1:N:0:CCTAGGTCCTAGGT
AAACTCTTCGCAATTGGGTAAAAGATGCCTCTTCTTTGCATTTATTACGATTCTTTCTTCGCGAGTATTGTAATTGGAATAGTCTTATTACTCCAAAGAAAGCCAGTTCTTCTTTTTCAAAAAGGAATCAAAGATTCTTCTTCTTCTTATATAATTCTCATGTATGTGAATACGAATCTATTTTCGTCTTTCTACGTAACCAATCTTCTCATTTACGATCAACATCTTCTGGAGCTCTTCTTGAACGAATATATTTCTATGGAAAACTAGAACGTCTTGTAGACGTCTTTGTTGAGGATTTTCAGACCAATCTATGCTTGTTCAAGGATCCTTTCATG
+
HHHIH1FHHGCGHIGIHHHIIIHE@@HHHIHHEHIHI@C?GHHCHGHHHEH@FDEHH@HHCHHCEDHIGHHHIIHIGIEHHHFF@FHHIGHIHEHHIHEFE@?DGFFGHHEH@HEEHHIHHEEHH?EHE0JIJJJJJJJJJJJJJJJJJJJJJJJJJJJCJJJJJJJHJJJJJJJJJJJJJJJJJJHJJJJJJJJJJJJJJHCDGC11D11<1FCG@D<1<1<11HEF?HGHHHHEG?H?EHC<1?EECHGFGCC1FEHHG<11<C?HED<<0<11@GCC<0<<<1<C1G?G@F@FG<?HFGD1G<1CF<1<<<1F1HCC<1<<1<<111HGGC?GCC
@HWI-D00477:958:H2H7GBCX3:1:1115:8161:3411 1:N:0:CCTAGGTCCTAGGT
AAACTCTTCGCAATTGGGTAAAAGATGCCTCTTCTTTGCATTTATTACGATTCTTTCTTCGCGAGTATTGTAATTGGAATAGTCTTATTACTCCAAAGAAAGCCAGTTCTTCTTTTTCAAAAAGGAATCAAAGATTCTTCTTCTTCTTATATAATTCTTATGTATGTGAATACGAATCTATTTTCGTCTTTCTACGTAACCAATCTTCTCATTTACGATCAACATCTTCTAGCGCCT
+
JJJJJJJJJJJJJJJJJJJJJJJJJJJJJJJJJJJJJJJJJJJJJJJJJJJJJJJJJJJJJJJJJJJJJJJJJJJJJJJJJJJJJJJJJJJJJJJJJJJJJJJJJJJJJJJJJJJJJJJJJJJJJJJJJJJJJJJJJJJJJJJJJJJJJJJJJJJJJJJJJJJJJJJJJJJJJJJJJJJJJJJJJJJJJJJJJJJJJJJJJIIIIIHHHIIIHIIIIIHHIIIHGIIIIIHIDDCDD
@HWI-D00477:958:H2H7GBCX3:1:1115:4313:4797 1:N:0:CCTAGGTCCTAGGT
AAACTCTTCGCAGTTGGGTAAAAGATGCCTCTTCTTTGCATTTATTACGATTCTTTCTTCGCGAGTATTGTAATTGGAATAGTCTTATTACTCCAAAGAAAGCCAGTTCTTCTTTTTCAAGAAGGAATCAAAGATTCTTCTTCTTCTTATATAATTCTCATGTATGTGAATACGAATCTATTTTCGTCTTTCTACGTAACCAATCTTCTCATTTACGATCAACATCTTCTGGAGTCCTTTTTGAACGACTCTGTTTCTATAGAAAAATAGAACATTTTGCCGAAGTCTTTGCTAATGATTTTCCGGTCATCCCATGCTTTCTCAAGGATCCTTTCATG
+
IIIIIIIIIIIIIIIIIIIIIIIIIIIIIIIIIIIIIIIIIIIIIIIIIIIIHIIIIIIIIIIIIIIIIIIIIIIIIIIIIIIIIIIIIIIIIIIIIIIIIIIHIIIHIIIIIIIIIIIIIHIIIIIIIIIIIIIJJJJJJJJJJJJJJJJJJJJJJJJJJJJJJJJJJJJJJJJJJJJJJJJJJJJJJJJJJJJJJJJJJIIIIIIIIIIIIIIIIIIIIIIIIIIHIIIIIIIIIIIIIIIHIHIIIIIIIIIIIIIIIIIIIIIIIHIIIIIIIIIIIIIHIIIIIIIIIIIIGIIIIIIIIIIIIIIIIIIIIIIIIIIIIIIIIIIIIIIIII
@HWI-D00477:958:H2H7GBCX3:1:1115:8748:5883 1:N:0:CCTAGGTCCTAGGT
AAACTCTTCGCAATTGGGTAAAAGATGCCTCTTCTTTGCATTTATTACGATTCTTTCTTCGCGAGTATTGTAATTGGAATAGTCTTATTACTCCAAAGAAAGCCAGTTCTTCTTTTTCAAAAAGGAATCAAAGATTCTTCTTCTTCTTATATAATTCTCATGTATGTGAATACGAATCTATTTTCGTCTTTCTACGTAACCAATCTTCTCATTTACGATCAACATCTTCTGG
+
JJJJJJJJJJJJJJJJJJJJJJJJJJJJJJJJJJJJJJJJJJJJJJJJJJJJJJJJJJJJJJJJJJJJJJJJJJJJJJJJJJJJJJJJJJJJJJJJJJJJJJJJJJJJJJJJJJJJJJJJJJJJJJJJJJJJJJJJJJJJJJJJJJJJJJJJJJJJJJJJJJJJJJJJJJJJJJJJJJJJJJJJJJJJJJJJJJJJJJJJJIIIIIIIHIIIIIIIIIIIIIHHHIIDDDDD
@HWI-D00477:958:H2H7GBCX3:1:1115:13724:6058 1:N:0:CCTAGGTCCTAGGT
AAACTCTTCGCAATTGGGTAAAAGATGCCTCTTCTTTGCATTTATTACGATTCTTTCTTCGCGAGTATTGTAATTGGAATAGTCTTATTACTCCAAAGAAAGCCAGTTCTTCTTTTTCAAAAAGGAATCAAAGATTCTTCTTCTTCTTATATAATTCTCATGTATGTGAATACGAATCTATTTTCGTCTTTCTACGTAACCAATCTTCTCATTTACGATCAACATCTTCTGGAGCTCTTCTTGAACGAATATATTTCTATGGAAAACTAGAACGTCTTGTAGACGTCTTTGTTAAGATTAACAATTTTCGGGCGAACTCGTGGTTGGTCAAGGAACCTTTCATG
+
IIIIIIIIIIIIIIIIIIIIIIHIHIIIIIIIIIIIIIIIHIIIIHIIIIIICHIIIIIIIIIIIIIIIIIIIIIIIGIIIIIIIIIIIIIIHIIIIIIIIIHIIIIIIIIIIIIIIIIIIIIIIIIIIIIIIGIIIHIIIJJJJJJJJJJJJJJJJJJJJJJJJJJJJJJJJJJJJJJJJJJJJJJJJJJJJJJJJJJJJIIHIIGIGIIIIIIIIIIIIHIIIIIIHIIIIIIHIHIIIIIIIIIIIIIIIIIIIIIIIIIIIIIIIIIHIIIIHIIIIIIIIIIIHFIIIIIIIIIIIIIIIIIIIGIIIIIIIIIIIIIIIIIIHIIIIIIIIIIIIIII
@HWI-D00477:958:H2H7GBCX3:1:1115:17433:8211 1:N:0:CCTAGGTCCTAGGT
AAACTCTTCGCAATTGGGTAAAAGATGCCTCTTCTTTGCATTTATTACGATTCTTTCTTCGCGAGTATTGTAATTGGAATAGTCTTATTACTCCAAAGAAAGCCAGTTCTTCTTTTTCAAAAAGGAATCAAAGATTCTTCTTCTTCTTATATAATTCTCATGTATGTGAATACGAATCTATTTTCGTCTTTCTACGTAACCAATCTTCTCATTTACGATCAACATCTTCTGGAGCTCTTCTTGAACGAATATATTTCTATGGAAAACTAGAACGTCTTGTAGACGTCTTTGTTAAGGATTTTCAGACCATCCTATGGTTAGTTAAGGATCCTTTCATG
+
IIIIIIIIIIIIIIIIIIIIIIIIIIIIIIIIIIIIIIIIIIIIIIIIIIIIHHIIIIIIIIIIIIIIIIIIIIIIIHIIIIIIIIIIJJJJJJJJJJJJJJJJJJJJJJJJJJJJJJJJJJJJJJJJJJJJJJJJJJJJJJJJJJJJJJJJJJJJJJJJJJJJJJJJJJJJJJJJJJJJJJJJJJJJJJJJJJJJJJJJJIIIIIIIIIIIIHIIIIIIIIIIIIIIIIIIIIIHHIIIIIIIIIIIIIIIIIIIIIIIIIIIIIIIIIHHIIIIIIIIIIIIIIIIIIIIIIIIIIIIIIIIIIIIIIIIIHHIIIHIHHHIIIIIIIIIIDDDDD
@HWI-D00477:958:H2H7GBCX3:1:1115:12555:14642 1:N:0:CCTAGGTCCTAGGT
AAACTCTTCGCAATTGGGTAAAAGATGCCTCTTCTTTGCATTTATTACGATTCTTTCTTCGCGAGTATTGTAATTGGAATAGTCTTATTACTCCAAAGAAAGCCAGTTCTTCTTTTTCAAAAAGGAATCAAAGATTCTTCTTCTTCTTATATAATTCTCATGTATGTGAATACGAATCTATTTTCGTCTTTCTACGTAACCAATCTTCTCATTTACGATCAACATCTTCTGGAGCTCTTCTTGAACGAATATATTTCTATGGAAAACTAGAACGTCTTGTAGACGTCTTTGTTAAGGATTTTTCGTCTACCTTAACATTCTTCAATGATCCTCTCATT
+
HIIIIIIIIIHIIIIIIIIIIIIIIIIIIIIIIIIIIIIIIIIIIIIIIIIIHHIIIIIHIIIIIIIIIIIIIIIIIIIIIIIIIIIIIIIIIGIIIIIIIIIIIIIIIIIIIIIIIIIIIIIIIIIIIIIIIIIJJJJJJJJJJJJJJJJJJJJJJJJJJJJJJJJJJJJJJJJJJJJJJJJJJJJJJJJJJJJJJJJJJIIIIIIIIIIIIIIIIIHIIHIIHIIIIIIHIIIIIIIIIIIIIIIIIIIIIIIIIIIHIIIIIIIIIHHEHIGIIIIIHHECIIHHIIIIIIHHHHGIIIIIIIIIIIIIIIIIIIHIIIGIIIIIHIIIIIIIII
@HWI-D00477:958:H2H7GBCX3:1:1115:5517:16190 1:N:0:CCTAGGTCCTAGGT
AAACTCTTCGCAATTGGGTAAAAGATGCCTCTTCTTTGCATTTATTACGATTCTTTCTTCGCGAGTATTGTAATTGGAATAGTCTTATTACTCCAAAGAAAGCCAGTTCTTCTTTTTCAAAAAGGAATCAAAGATTCTTCTTCTTCTTATATAATTCTCATGTATGTGAATACGAATCTATTTTCGTCTTTCTACGTAACCAATCTTCTCATTTACGATCAACATCTTCTGGAGCTCTTCTTGAACGAATATATTTCTATGGAAAACTAGAACGTCTTGTAGAAGTCTTTTATAATGATTTTCAGAACAACCTATGGTTGTTC
+
IIIIIIIIIIIIIIIIIIIIIIIIIIIIIIIIIIIIIIIIIIIIIIIIIIIIHIIIIIIIIIIIIIIHIIIIIJJJJJJJJJJJJJJJJJJJJJJJJJJJJJJJJJJJJJJJJJJJJJJJJJJJJJJJJJJJJJJJJJJJJJJJJJJJJJJJJJJJJJJJJJJJJJJJJJJJJJJJJJJJJJJJJJJJJJJJJJJJJJJJJIIIIIIIIIIIIIHIIIIIIHHIIIIIIIIIIIIIIIIIIIIIIIIIIIIIIIIIIIIIIIIIIIIIIIIIIIIIIIIIIIIIIIIIIIIIIIIIIHHFFFHIIIIIIHIIHIIIIIDDDDD
@HWI-D00477:958:H2H7GBCX3:1:1115:5549:18492 1:N:0:CCTAGGTCCTAGGT
AAACTCTTCGCAATTGGGTAAAAGATGCCTCTTCTTTGCATTTATTACGATTCTTTCTTCGCGAGTATTGTAATTGGAATAGTCTTATTACTCCAAAGAAAGCCAGTTCTTCTTTTTCAAAAAGGAATCAAAGATTCTTCTTCTTCTTATATAATTCTCATGTATGTGAATACGAATCTATTTTCGTCTTTCTACGTAACCAATCTTCTCATTTACGATCAACATCTTCTGGAGCTCTTCTTGAACGAATTTATTTACATAGAAAAATAATAAAACATCTTGTCGAAGTCTTTGCTAATGATTTTCCGGGCATCCTATGTTTCCTGAAGGATCCTTTCATT
+
IIIIIIIIIIIIIIIIHIIIIIIIIIIIIIIIIIIIIIIIIIIIIIIIIIIIHHIIIIIIIIIIIHHHIIIIIIIIIIIHIIIIIIIIIIIIIIIIIIIIIIIIIIIIIIIIIIIIIIIHIIIIIIIIIIIIIIIIIIJJJJJJJJJJJJJJJJJJJJJJJJJJJJJJJJJJJJJJJJJJJJJJJJJJJJJJJJJJJJJJJIIGIIIHHHIIIIIHIIIIIIIIHIIIIIIIIHIGIIIIIIIIIIIIHIIIIIIIIIIIIIIIIIIIIIIIIIIIIIIIIIIIIHGIIIIIIIIIIIIIIIHIIIIIIIIIIIIIIIIIIIIIIIIHIIIIIIIIIIIII
@HWI-D00477:958:H2H7GBCX3:1:1115:4207:18765 1:N:0:CCTAGGTCCTAGGT
AAACTCTTCGCAATTGGGTAAAAGATGCCTCTTCTTTGCATTTATTACGATTCTTTCTTCGCGAGTATTGTAATTGGAATAGTCTTATTACTCCAAAGAAAGCCAGTTCTTCTTTTTCAAAAAGGAATCAAAGATTCTTCTTCTTCTTATATAATTCTCATGTATGTGAATACGAATCTATTTTCGTCTTTCTACGTAACCAATCTTCTCATTTACGATCAACATCTTCTGGAGCTCTTCTTGAACGAATATATTTCTATGGAAAACTAGAACGTCTTGTAGACGTCTTTGTTAAGGATTTTCAGACCAATCTATGCTTGTTCAAGGATCCTTTCATG
+
IIIIIIIIIIIIIIIIIIIIIIIIIIIIIIIIIIIIIIIIIIIIIIIIIIIIHIIIIIIIIIIIIIIIIIIIIIIHHHIIIIIIIIIIIIIIIIIIIIIIIIIIIHIIIIIIIIIIIIIIIIIIIIIIIIIIIIIJJJJJJJJJJJJJJJJJJJJJJJJJJJJJJJJJJJJJJJJJJJJJJJJJJJJJJJJJJJJJJJJJJIIHIIIIIIIHIIIIIIIIIIIIIIIIIIIIIIIIIIIHIIIIIIIIIIIIIIIIIIIIIIIIIIIIIIIIIIIIIIIIIIHGIIIIIIIIIIHIIIIIIIIIIIGIIIIIIIIIIIIIIIIIIIIIIIIIIIIIII
@HWI-D00477:958:H2H7GBCX3:1:1115:17797:22526 1:N:0:CCTAGGTCCTAGGT
AAACTCTTCGCAATTGGGTAAAAGATGCCTCTTCTTTGCATTTATTACGATTCTTTCTTCGCGAGTATTGTAATTGGAATAGTCTTATTACTCCAAAGAAAGCCAGTTCTTCTTTTTCAAAAAGGAATCAAAGATTCTTCTTCTTCTTATATAATTCTCATGTATGTGAATACGAATCTATTTTCGTCTTTCTACGTAACCAATCCTCTCATTTACGATCAACATCTTCTGGAGCTCTTCTTGAACGAATATATTTCTATGGAAAACTAGAACGTCTTGTAGACGTCTTTGTTAAGGATTTTCAGACCAATCTATGCTTGTTCAAGGATCCTTTCATG
+
IHIIIHIIIHIIIIIGCGHIHIIIIIIIHFHIHIHHHHHHHIIHHIIIIIIIHHIIIIIHHHHHHHHHHIIHHHIHHHHHHCFEEFHHHIHHHHIIIHIIIHHEHIHHHIGIIEHIIHEHHFHEHHIHIIHFHIHJJJJJJJJJJJJJJJJJJJJJJJJJJJJJJJJJJJJJJJJJJJJJJJJJJCJJJJJJJJJJJJJJJHHIHCGHEEHEIIIIHGCHFHHGIHC1CHHHEHFHEECIHCHEGEGCHHHEHHHHEHIGIIIIIIHFHHH@CEFFHHCEGFHGH@?HIHHHHHIIIIHHCHEHEEHC@@HHIHHEEHHHIHFHHHC<CCHHHEEFHE
@HWI-D00477:958:H2H7GBCX3:1:1115:8478:40311 1:N:0:CCTAGGTCCTAGGT
AAACTCTTCGCAATTGGGTAAAAGATGCCTCTTCTTTGCATTTATTACGATTCTTTCTTCGCGAGTATTGTAATTGGAATAGTCTTATTACTCCAAAGAAAGCCAGTTCTTCTTTTTCAAAAAGGAATCAAAGATTCTTCTTCTTCTTATATAATTCTCATGTATGTGAATACGAATCTATTTTCGTCTTTCTACGTAACCAATCTTCTCATTTACGATCAACATCTTCTGGAGCTCTTCTTGAACGAATATATTTCTATGGAAAACTAGAACGTTTTGTAGACGCCTTTGTTAAGGATTTTCAGACCAATCTATGCTTGTTCAAGGATCCTTTCATG
+
IIIIIIIIIIIIIIIIIIIIIIIIIIIIIIIIIIIIIIIIIIIIIIIIIIIIGHIIIIIIIIIIIIIIIIIIHIIIIIIHHIIIIIIIIIIIIIIIIIIIIIIIIIIIIIIIIIIIIIIIIIIIIIIIIIIIIIIJJJJJJJJJJJJJJJJJJJJJJJJJJJJJJJJJJJJJJJJJJJJJJJJJJJJJJJJJJJJJJJJJJIIHIIGIGIIIIIIIIIIIIHIIIIIIIIIIIIIIIIIIIHIIIIIIIIIIIIIIIIIHIIIIIIIIIIIHIIHFIIIIIIHHHIIIIIIIIIIIIIIIIIIIIIIIIIIIIIIIIIIIIIIIIIIIIIIIIIIIII
@HWI-D00477:958:H2H7GBCX3:1:1115:2845:42734 1:N:0:CCTAGGTCCTAGGT
AAACTCTTCGCAATTGGGTAAAAGATGCCTCTTCTTTGCATTTATTACGATTCTTTCTTCGCGAGTATTGTAATTGGAATAGTCTTATTACTCCAAAGAAAGCCAGTTCTTCTTTTTCAAAAAGGAATCAAAGATTCTTCTTCTTCTTATATAATTCTCATGTATGTGAATACGAATCTATTTTCGTCTTTCTACGTAACCAATCTTCTCATTTACGATCAACATCTTCTGGAGCTCTTCTTGAACGAATATATTTCTATGGAAAACTAGAACGCCTTGTAGACGTCTTTGTTAAGGATTTTCAGACCAATCTATGCTTGTTCAAGGATCCTTTCATG
+
IIIIIIIIIIIIIIIIIIIHIIIIIIIIIIIIIIIIIIIIIIIIIIIIIIIIHIIIIIIIIIIIIIIIIIIIIIIIIIIHHIIIIIIIIIIIIIIIIIIIIIIIIIIIIIIIIIIIIIIIIIIIIIIIIIIIIGJJJJJJJJJJJJJJJJJJJJJJJJJJJJJJJJJJJJJJJJJJJJJJJJJJJJJJJJJJJJJJJJJJJIIIIIIIIIIIHIIHIIIIIIIIHIIIIIIIIIIIIIIIIIIIIIHIIIIIIIIIIIIIIIIIIIIIIIHHIIIIIIIIIHGHIIIIIIIIIIIIIIIIIIIIIIIIIIIIIIIIIIIIIIIIIIIIIIIIIIIIII
@HWI-D00477:958:H2H7GBCX3:1:1115:11256:49679 1:N:0:CCTAGGTCCTAGGT
AAACTCTTCGCAATTGGGTAAAAGATGCCTCTTCTTTGCATTTATTACGATTCTTTCTTCGCGAGTATTGTAATTGGAATAGTCTTATTACTCCAAAGAAAGCCAGTTCTTCTTTTTCAAAAAGGAATCAAAGATTCTTCTTCTTCTTATATAATTCTCATGTATGTGAATACGAATCTATTTTCGTCTTTCTACGTAACCAATCTTCTCATTTACGATCAACATCTTCTGGAGCTCTTCTTGAACGAATATATTTCTATGGAAAAATAGACCATTTTGGAG
+
DH11<1DCC<0E<GHHI1<FHI111<CG1<<GJJJJJJJJJJJJJJJJJJJJJJJJJJJJJJJJJJJJJJJJJJJJJJJJJJJJJJJJJJJJJJJJJJJJJJJJJJJJJJJJJJJJJJJJJJJJJJJJJJJJJJJJJJJJJJJJJJJJJJJJJJJJJJJJJJJJJJJJJJJJJJJJJJJJJJJJJJJJJJJIIIIIIIIIGIIIIHFIHIIIIIHIIIIIHHIIIIHHHIIIHIIHHIIIIHGIIIGHIIIIHIIIIIIIIIHIIIIIIIIIIIIIICDDDD
@HWI-D00477:958:H2H7GBCX3:1:1115:4311:61068 1:N:0:CCTAGGACCTAGGT
AAACTCTTCGCAATTGGGTAAAAGATGCCTCTTCTTTGCATTTATTACGATTCTTTCTTCGCGAGTATTGTAATTGGAATAGTCTTATTACTCCAAAGAAAGCCAGTTCTTCTTTTTCAAAAAGGAATCAAAGATTCTTCTTCTTCTTATATAATTCTCATGTATGTGAATACGAATCTATTTTCGTCTTTCTACGTAACCAATCTTCTCATTTACGATCAACATCTTCTGGAGCTCTTCTTGAACGAATATATTTCTATGGAAAACTAGAACGTCTTGTAGACGTCTTTGTTAAGGATTTTCAGACCAATCTATGCTTGTTCAAGGATCCTTTCATG
+
IIIIIIIIIIIIIIIHIIIIIIIIIIIIIIIIIIIIIIIIIIIIIIIIIGIIHHIIIIIIIIIIIIIIIIIIIIIIIHHHHHHIIIIIIIIIIIIIIHIIIIIIIIHIIIIHIIIIIIIIIIIIIGIIIIIIIIIJJJJJJJJJJJJJJJJJJJJJJJJJJJJJJJJJJJJJJJJJJJJJJJJJJJJJJJJJJJJJJJJJJIIHIIIHIIIHHGHIIIIIHEIHGIIIIHHIHIIIGIIIIIHHGIIIHIIIHHIIIIIIIIIIIIIIIHEHIHHHIIHIIIHEIHIHIIHFIHHFIIIIIIIIIHGIIIIIIIGHIIIHHGIHIIHIHFHIIHHIHI
@HWI-D00477:958:H2H7GBCX3:1:1115:15522:60298 1:N:0:CCTAGGTCCTAGGT
AAACTCTTCGCAATTGGGTAAAAGATGCCTCTTCTTTGCATTTATTACGATTCTTTCTTCGCGAGTATTGTAATTGGAATAGTCTTATTACTCCAAAGAAAGCCAGTTCTTCTTTTTCAAAAAGGAATCAAAGATTCTTCTCCTTCTTATATAATTCTCATGTATGTGAATACGAATCTATTTTCGTCTTTCTACGTAACCAATCTTCTCATTTACGATCAACATCTTCTGGGGCTCTTCTTGAACGAATATATTTCTATGGAAAACTAGAACGTCTTGTAGAAGTCTTTTATAATGATTTTCAGAACAACCTATGGTTGTTCAAAGACCCTTTCATA
+
HIHHGHIGEGHEHHHEIHEGHHHHEHHHEHHHHHCGEGHH?GGEEHHHIIFCCGHHFHHIIIHIIHHGHHIIGHHIIHHHFIHHHHEHHHHHHHIHHIIHIICFHHFHHIHHEHHIHHIHHIIIHHHHIIHEHFJJJJJJJJJJJJJJJJJJJJJJJJJJJJJJJJJJJJJJJJJJJJJJJJJJJJJJJJJJJJJJJJJJJF0F<<0<0<H?G<<<1HCHF<<1<1<<<<<<1?F@D11<<?F1F1@<1FHG<1111FHG@GD1<<@IIHD10D11@F<@CD<1<11<<<11<1HCD11D<1<@GCE<<1C<1<00<<CGC<1@FEHH@F1?EHCG1G
@HWI-D00477:958:H2H7GBCX3:1:1115:17588:61818 1:N:0:CCTAGGTCCTAGGT
AAACTCTTCGCAATTGGGTAAAAGATGCCTCTTCTTTGCATTTATTACGATTCTTTCTTCGCGAGTATTGTAATTGGAATAGTCTTATTACTCCAAAGAAAGCCAGTTCTTCTTTTTCAAAAAGGAATCAAAGATTCTTCTTCTTCTTATATAATTCTCATGTATGTGAATACGAATCTATTTTCGTCTTTCTACGTAACCAATCTTCTCATTTACGATCAACATCTTCTGGAGCTCTTCTTGAACGAATATATTTCTATGGAAAACTAGAACGTCTTGTAGACGTCTTTGTTAAGGATTTTCAGACCAATCTATGCTTGTTCAAGGATCCTTTC
+
HECCHHCFH@EHDHH@?@EGHFHIHI@HHIH1GFCCEEH?CHHHHHIIEEHEE<CEEHHHEEHCDHIHH@GH?GGGC@?DH@FEHJJJJJJJJJJJJJJHJJJJJJJJJJJJJJJJJJJJJJJJJIJJJJJJJJJJJJJJHJJJJJJJJJJJJJJJJJJJJJJJJJJJJJJJJJJJJJJJJJJJJJJJJJJJJJJJJJJJJJIH@@F<1G@F1CCHEF<<<1<1CEHG<C11<1FEGD1C<HF<<<1@HEGF1CH@HHIIIIHF<CCGCD<1<EIIHHHHGCHEIHEIIHH@HC<CEHGCC@C@F<<<<@FD11C<<<@IHC@HCC<<<1D@DD@
@HWI-D00477:958:H2H7GBCX3:1:1115:19144:68365 1:N:0:CCTAGGTCCTAGGT
AAACTCTTCGCAATTGGGTAAAAGATGCCTCTTCTTTGCATTTATTACGATTCTTTCTTCGCGAGTATTGTAATTGGAATAGTCTTATTACTCCAAAGAAAGCCAGTTCTTCTTTTTCAAAAAGGAATCAAAGATTCTTCTTCTTCTTATATAATTCTCATGTATGTGAATACGAATCTATTTTCGTCTTTCTACGTAACCAATCTTCTCATTTACGATCAACATCTTCTGGAGCTCTTCTTGAACGAATATATTTCTATGGAAAACTAGAACGTCTTGTAGACGTCTTTGTTAAGGATTT
+
CHIGI?FHHH==C0D@FGH<CCGH?HHIE1DFEEG1C?FH11CCGHIIGFHJJJJJJJJJJJJCJJJJJJJJJJJJJIJJJJJJJJJJJJJJJJJJJJJJJJJJJJJJJJJJJJJJJGJJJJJJJJJJJJJIJHJJJJJJJJJJJJJJJJJJJJJJJJJJJJJJJJJJJJJJJJJJJJJJJJJJJJJJJJJJJJJJJJJJJEEHFGHHHFHEF<1HGGG@F<HHHIHH?F<1FIHH?HEHHFD1DIHGIIH??CGCEHHF<1<11C<1GCE@G@D1??HEIHCHIHHHHEHEECGC<@@<<
@HWI-D00477:958:H2H7GBCX3:1:1115:15643:75391 1:N:0:CCTAGGTCCTAGGT
AAACTCTTCGCAATTGGGTAAAAGATGCCTCTTCTTTGCATTTATTACGATTCTTTCTTCGCGAGTATTGTAATTGGAATAGTCTTATTACTCCAAAGAAAGCCAGTTCTTCTTTTTCAAAAAGGAATCAAAGATTCTTCTTCTTCTTATATAATTCTCATGTATGTGAATACGAATCTATTTTCGTCTTTCTACGTAACCAATCTTCTCATTTACGATCAACATCTTCTGGAGCTCTTCTTGAACGAATATATTTCTATGGAAAACTAGAACGTCTTGTAGACGTCTTTGTTAAGGATTTTCAGACCAATCTATGCTTGTTCAAGGATCCTTTCATG
+
IIIIIIIIIIIIIIIIIIIIIIIIIIIIIIIIIIIIIIIIIIIIIIIIIIIIHIIIIIIIIIIIIIIIIIIIIIIIIIIIIIIIIIIIIIIIIIIIIIIIIIIIIIIIIIIIIIIIIIIIIIIIIIIIIIIIIIIJJJJJJJJJJJJJJJJJJJJJJJJJJJJJJJJJJJJJJJJJJJJJJJJJJJJJJJJJJJJJJJJJJIIIIIHIIIIIIHIIIGIIIIIIIIIIIIIIHIIIIIIIIIIIIIIIIIIIIIIIIIIIIIIIIIIIIIHHIIIIIIIIIIHHIIIIIIIIIIIIIIIIIIIIIIIIIHIIIIIIIIIIIIIIIIIIIIIIIIIIII
@HWI-D00477:958:H2H7GBCX3:1:1115:5605:81401 1:N:0:CCTAGGTCCTAGGT
AAACTCTTCGCAATTGGGTAAAAGATGCCTCTTCTTTGCATTTATTACGATTCTTTCTTCGCGAGTATTGTAATTGGAATAGTCTTATTACTCCAAAGAAAGCCAGTTCTTCTTTTTCAAAAAGGAATCAAAGATTCTTCTTCTTCTTATATAATTCTCATGTATGTGAATACGAATCTATTTTCGTCTTTCTACGTAACCAATCTTCTCATTTACGATCAACATCTTCTGGAGCTCTTCTTGAACGAATATATTTCTATGGAAAACTAGAACGTCTTGTAGACGTCTTTGTTAAGGATTTTCAGACCAATCTATGCTTGTTCAAGGATCCTTTCATG
+
IIIIIIIIIIIIIIIIIIIIIIIIIIIIIIIIIIIIIIIIIIIIIIIIIGIIHHIIIIIIIIIIIIIIIIIIIIIIIIIIIIIIIIIIIIIIIIIIIIIIIIHIIIIIIIIIIIIIIIIIIIIIIIIIIIIIIIJJJJJJJJJJJJJJJJJJJJJJJJJJJJJJJJJJJJJJJJJJJJJJJJJJJJJJJJJJJJJJJJJJJGECHHF1EHCHHFFHF?CEEC1FCEHHEHEF<D1<?IG?IHHHCHDGD<<<@HHC1ECHHEIIHHHECEIHHC<1HFCHGD<D@<1HHE?IIHHHHHHIIIIHEHFFD<1<?C1HEHG@G@1HECDECEFEHGFC?H
@HWI-D00477:958:H2H7GBCX3:1:1115:15288:86449 1:N:0:CCTAGGTCCTAGGT
AAACTCTTCGCAATTGGGTAAAAGATGCCTCTTCTTTGCATTTATTACGATTCTTTCTTCGCGAGTATTGTAATTGGAATAGTCTTATTACTCCAAAGAAAGCCAGTTCTTCTTTTTCAAAAAGGAATCAAAGATTCTTCTTCTTCTTATATAATTCTCATGTATGTGAATACGAATCTATTTTCGTCTTTCTACGTAACCAATCTTCTCATTTACGATCAACATCTTCTGGAGCTCTTCTTGAACGAATATATTTCTATGGAAAACTAGAACGTCTTGTAGACGTCTTTGTTAAGGATTTTCAGACCAATCTATGCTTGTTCAAGGATCCTTTCATG
+
IIIIIHIIIIIIIIIIIIIIIIIIIIIIIHIIHIIIIIHIIIHGHIIHIIIIHIIIHIIIIIIHHHIHIIIIIIIIHIIIHIIIIIIIIIIIIHHIIIGIHIIIIIIIIGIHIIIIHHIHHIIIIHHIIIIIIHIJJJJJJJJJJJJJJJJJJJJJJJJJJJJJJJJJJJJJJJJJJJJJJJJJJJJJJJJJJJJJJJJJJIIGIHIIHIIIIIHIIHIIHIIIHIIIIIIHGHHHIHHGIIIHHIIIFIIIHHIIIIIIIIIIIIIIIIHHIIIIIIIIIIHDIHHHHHIIIIHHGIIIIIIHIIIIIIGIIIIHIIIIIIGIIIIHIIIIIIIHII
@HWI-D00477:958:H2H7GBCX3:1:1115:20298:87963 1:N:0:CCTAGGTCCTAGGT
AAACTCTTCGCAATTGGGTAAAAGATGCCTCTTCTTTGCATTTATTACGATTCTTTCTTCGCGAGTATTGTAATTGGAGTAGTCTTATTACTCCAAAGAAAGCCAGTTCTTCTTTTTCAAAAAGGAATCAAAGATTCTTCTTCTTCTTATATAATTCTCATGTATGTGAATACGAATCTATTTTCGTCTTTCTACGTAACCAATCTTCTCATTTACGATCAACATCTTCTGGAGCTCTTCTTGAACGAATATATTTCTATGGAAAACTAGAACGTCTTGTAGACGTCTTTGTTAAGGATTTTCAGACCAATCTATGCTTGTTCAAGGATCCTTTCATG
+
IIIIIIIIIIIIIIIIIIIIIIIIIIIIIIIIIIIIIIIIIIHIIIIIIIIIHIIIIIIIIIIIIIIIIIIIIIIHHHIIIIIIIIIIIIIIIIIIIIIIIIIIIIIIIIIIIIIIIIHHHIHHGHHIIIIIIIIJJJJJJJJJJJJJJJJJJJJJJJJJJJJJJJJJJJJJJJJJJJJJJJJJJJJJJJJJJJJJJJJJJIIIIIIIHIIIIIIIIIIIIIIIIIHIIIIIIIIIIIIIIIIIIIIIIIIIIGIIIIIIIIIIIIIIIIIIIIIIIIIIIIHGIIIIIIIIIIIIIIIIIIIIIIIIIHIIIIIIIIIIIIIIIIIHIIIIIIIIII
@HWI-D00477:958:H2H7GBCX3:1:1115:16903:88878 1:N:0:CCTAGGTCCTAGGT
AAACTCTTCGCAATTGGGTAAAAGATGCCTCTTCTTTGCATTTATTACGATTCTTTCTTCGCGAGTATTGTAATTGGAATAGTCTTATTACTCCAAAGAAAGCCAGTTCTTCTTTTTCAAAAAGGAATCAAAGATTCTTCTTCTTCTTATATAATTCTCATGTATGTGAATACGAATCTATTTTCGTCTTTCTACGTAACCAATCTTCTCATTTACGATCAACATCTTCTGGAGCTCTTCTTGAACGAATATATTTCTATGGAAAACTAGAACGTCTTGTAGACGTCTTTGTTAAGGATTTTCAGACCAATCTATGCTTGTTCAAGGATCCTTTCATG
+
IIIIIIIIIIIIIIIIIIIIHIIIIIIIIIIIIIIIIIIIIIIIIIIIIIIIGHIIIIIIIIIIIIIIIIIIIIIIIIIIIIIIIIIIIIIIIIIIIIHIIIIIIIIIIIIIIIIIIIIIIIIIIIIIIIIIIIIJJJJJJJJJJJJJJJJJJJJJJJJJJJJJJJJJJJJJJJJJJJJJJJJJJJJJJJJJJJJJJJJJJIIIIIIIIIIIIIIIIIIIIIIHIIIIIIHIIHIIIIIIIIIIIIIIIIIIIIIIIIIIIIIIIIIIIIIHIIIIIIIIIIHEIIIIIIIIIIIHIIIIIIIIIIIIIHIIIIIIIIIIIIIIIIIIIIIIIIIIII
@HWI-D00477:958:H2H7GBCX3:1:1115:9762:93061 1:N:0:CCTAGGTCCTAGGT
AAACTCTTCGCAATTGGGTAAAAGATGCCTCTTCTTTGCATTTATTACGATTCTTTCTTCGCGAGTATTGTAATTGGAATAGTCTTATTACTCCAAAGAAAGCCAGTTCTTCTTTTTCAAAAAGGAATCAAAGATTCTTCTTCTTCTTATATAATTCTCATGTATGTGAATACGAATCTATTTTCGTCTTTCTACGTAACCAATCTTCTCATTTACGATCAACATCTTCTGGAGCTCTTCTTGAACGAATATATTTCTATGGAAAACTAGAACGTCTTGTAGACGTCTTTGTTAAGGATTTTCAGACCAATCTATGCTTGTTCAAGGATCCTTTCATG
+
IIIIIIIIIIIIIIIIHIIIIIIIIIIIIIIHIIIIIIIIIIIIIIIIIIIIHHIIIIIIIIIIIIIHIIIIIIIIIHIHIIIGIIIIIIGIIIIIIIIIIIIIIIIIIIIIIIIIIIIIIIIGIIIIIIIIIIIJJJJJJJJJJJJJJJJJJJJJJJJJJJJJJJJJJJJJJJJJJJJJJJJJJJJJJJJJJJJJJJJJJIIIIHEIHIIIIIIGHIIIIIHHHIIIIIIIIIIHIIIIIIIIHIIIIIIIIIIIIIIIIIHIIIIIIIIIIIHIIIIIIIIHIIIIIIIIIIIIIIIIIIHIIIIIIIIIIIIIIIIIIIIIIIGIIGIIIIIIII
@HWI-D00477:958:H2H7GBCX3:1:1115:8471:95143 1:N:0:CCTAGGTCCTAGGT
AAACTCTTCGCAATTGGGTAAAAGATGCCTCTTCTTTGCATTTATTACGATTCTTTCTTCGCGAGTATTGTAATTGGAATAGTCTTATTACTCCAAAGAAAGCCAGTTCTTCTTTTTCAAAAAGGAATCAAAGATTCTTCTTCTTCTTATATAATTCTCATGTATGTGAATACGAATCTATTTTCGTCTTTCTATGTAACCAATCTTCTCATTTACGATCAACATCTTCTGGAGCTCTTCTTGAACGAATATATTTCTATGGAAAACTAGAACGTCTTGTAGACGTCTTTGATAAGGATTTTCCGTCCACCCTATGGTTCTTCAAGGACCCTTTCATT
+
IIIIIIIIIIIIIIIIIIIIIIIIIIIIIIIIIIIIIIIIIIIIIIIIIIIIGHIIIIIIIIIIIIIHIIIIIIIIIIIIIIIIIIIIIIIIIIIIIIIIIIIIIIIIIIIIIIIIIIIIIIIIIHIIIIIIIIIJJJJJJJJJJJJJJJJJJJJJJJJJJJJJJJJJJJJJJJJJJJJJJJJJJJJJJJJJJJJJJJJJJIIIIIHIGIIIHIHIIIIIIIIIHIIIIIIIIIIIHIIIIIIIHIHIIIIIIIIIIIIIIIIIIIIIIIIIIIIIIIIIIIHGIIIIIIIIIIIHIIIIIIIIIIIIIIIIIIIIIIIIIIIIIIIIIIIIIIIIII
@HWI-D00477:958:H2H7GBCX3:1:1115:16092:95321 1:N:0:CCTAGGTCCTAGGT
AAACTCTTCGCAATTGGGTAAAAGATGCCTCTTCTTTGCATTTATTACGATTCTTTCTTCGCGAGTATTGTAATTGGAATAGTCTTATTACTCCAAAGAAAGCCAGTTCTTCTTTTTCAAAAAGGAATCAAAGATTCTTCTTCTTCTTATATAATTCTCATGTATGTGAACACGAATCTATTTTCGTCTTTCTACGTAACCAATCTTCTCATTTACGATCAACATCTTCTGGAGCTCTTCTTGAACGAATATATTTCTATGGAAAACTAGAACGTCTTGTAGACGTCTTTGTTAAGGATTTTCAGACCAATCTATGCTTGTTCAAGGATCCTTTTATG
+
IIIIIIIIIIIIIIIIIIIIIIIIIIIIIIIIIIIIIIIIIIIIIIIIIIIIHHIIIIIIIIIIIHIHIIIIIIIIIIIIIIIIIIIIIIIIIIIIIIIIIIIIIIIIIIIIIIIIIIIIIIIIIIIIIIIIIIIJJJJJJJJJJJJJJJJJJJJJJJJJJJJJJJJJJJJJJJJJJJJJJJJJJJJJJJJJJJJJJJJJJIIIIIIIIIIIIIIIIIIIIIIIIIIHIIIIHIIIIIIIIIIIIIIIIIIIIIIIIIIIIIIIIIIIIIIIIIIIIIIIIIIHIIIIIIIIIIIIIIIIIIIIIIIIIIIIIIIIIIIIIIIIIIIHIHIIIIIIII
@HWI-D00477:958:H2H7GBCX3:1:1115:15785:96660 1:N:0:CCTAGGTCCTAGGT
AAACTCTTCGCAATTGGGTAAAAGATGCCTCTTCTTTGCATTTATTACGATTCTTTCTTCGCGAGTATTGTAATTGGAATAGTCTTATTACTCCAAAGAAAGCCAGTTCTTCTTTTTCAAAAAGGAATCAAAGATTCTTCTTCTTCTTATATAATTCTCATGTATGTGAATACGAATCTATTTTCGTCTTTCTACGTAACCAATCTTCTCATTTACGATCAACATCTTCTGGAGCTCTTCTTGAACGAATATATTTCTATGGAAAACTAGAACGTCTTGTAGACGTCTTTGTTAAGGATTTTCAGACCAATCTATGCTTGTTCAAGGATCCTTTCATA
+
IIIIIIIIIIIIHIIHIIIIHIIHIIHHIHIGIIHHIIIHIHHIHIIHHHIIFHIIIIIIIIIIIHHIIIIIIIIHIGHHHHHIIIIIHIIIIIIIHIIIIIIIIIIIIIIHIIHIIIHHIIIHIHIIJJJJJJJJJJJJJJJJJJJJJJJJJJJJJJJJJJJJJJJJJJJJJJJJJJJJJJJJJJJJJJJJJJJJJJJJJHHHHGHHHIHIHIIIIIHHHEHHHHHIIIIIHGGHHFIIIHHHEIHHIIHHHHHHIIIIIIIIIHIIIIHIIIIHDIIIIHHHIIIIIHIIIIIHIIGHHEHHHFGHHIHIIHEEHFGEHEHHEEIIIIHHHHEIGI
@HWI-D00477:958:H2H7GBCX3:1:1115:13598:98923 1:N:0:CCTAGGTCCTAGGT
AAACTCTTCGCAATTGGGTAAAAGATGCCTCTTCTTTGCATTTATTACGATTCTTTCTTCGCGAGTATTGTAATTGGAATAGTCTTATTACTCCAAAGAAAGCCAGTTCTTCTTTTTCAAAAAGGAATCAAAGATTCTTCTTCTTCTTATATAATTCTCATGTATGTGAATACGAATCCATTTTTTTCTTTTTCCGTAACCAATCTTC
+
JJJJJJJJJJJJJJJJJJJJJJJJJJJJJJJJJJJJJJJJJJJJJJJJJJJJJJJJJJJJJJJJJJJJJJJJJJJJJJJJJJJJJJJJJJJJJJJJJJJJJJJJJJJJJJJJJJJJJJJJJJJJJJJJJJJJJJJJJJJJJJJJJJJJJJJJJJJJJJJJJJJJJJJJJJJJJJJJJJJJJJJJJJJJJJJJJJJJJJJJJIHDDDDD
@HWI-D00477:958:H2H7GBCX3:1:1116:9890:5204 1:N:0:CCTAGGTCCTAGGT
AAACTCTTCGCAATTGGGTAAAAGATGCCTCTTCTTTGCATTTATTACGATTCTTTCTTCGCGAGTATTGTAATTGGAATAGTCTTATTACTCCAAAGAAAGCCAGTTCTTCTTTTTCAAAAAGGAATCAAAGATTCTTCTTCTTCTTATATAATTCTCATGTATGTGAATACGAATCTATTTTCGTCTTTCTACGTAACCAATCTTCTCATTTACGATCAACATCTTCTGGAGCTCTTCTTGAACGAATATATTTCTATGGAAAACTAGAACGTCTTGTAGACGTCTTTGTTAAGGATTTTTCGTCTACCTTATCATTCTTCACAGATACTTTCATT
+
IIIIIIIIIIIIIIIIHIIIIIIIIIIIIIIIIIIIIIIIIIIIIIIIIIIIIIIIIIIIIIIIIIIIIHIIIIIIIIIHIIIIIIIIIIIIIIIIIIIIIIHIIIIIIIIIIIIIIIHIIIIIIIIIJJJJJJJJJJJJJJJJJJJJJJJJJJJJJJJJJJJJJJJJJJJJJJJJJJJJJJJJJJJJJJJJJJJJJJJJJIIIIIIIIIIIIIIIIIIIIIIIIIIIIIIIIIIIIIIIIIIIHGIIIIIIIIIIIIIIIIIIIIIIIIIHIIIHGIIIIIIIIIIIIIIIIIIIIIIIIIIIIIIIIIIIIIIIIIIIIIHHIIIIIIIIIIIIII
@HWI-D00477:958:H2H7GBCX3:1:1116:12877:9478 1:N:0:CCTAGGTCCTAGGT
AAACTCTTCGCAATTGGGTAAAAGATGCCTCTTCTTTGCATTTATTACGATTCTTTCTTCGCGAGTATTGTAATTGGAATAGTCTTATTACTCCAAAGAAAGCCAGTTCTTCTTTTTCAAAAAGGAATCAAAGATTCTTCTTCTTCTTATATAATTCTCATGTATGTGAATACGAATCTATTTTCGTCTTTCTACGTAACCAATCTTCTCATTTACGATCAACATCTTCTGGAGCTCTTCTTGAACGAATATATTTCTATGGAAAACTAGAACGTCTTGTAGACGTCTTTGTTAAGGATTTTCAGACCAGTCTATGCTTGTTCAAGGATCCTTTCATG
+
IIIIHHIHIHHHHFHCHHGHHHEEEHIHIIIIEE1C1<@11CFHIIIIGHCEDGGHHHHH@GH?EHHIHHHGFHHIIC<DCG1FHHIIJJJJJJJJJJJJJJJJJJJJJJJJJJJJJJJJJJJJJJJJJJJJJJJJJJJJJJJJJJJJJJJJJJJJJJJJJJJJJJJJJJJJJJJJJJJJJJJJJJJJJJJJJJJJJJJJJGIIIIGHHEEGFGFHGHFCD<E@FGHHIHEF@EHEFIIGHH?EHIIHIIIHHCCIHIHGGCEHHHFHE@HCIHHEIIIIHIIHHHFIIIIHEIHHHHEHCHHHHHIEHFHHHHHHFGGHFC?FEHIHIIHGHCDDDA
@HWI-D00477:958:H2H7GBCX3:1:1116:13628:11116 1:N:0:CCTAGGTCCTAGGT
AAACTCTTCGCAATTGGGTAAAAGATGCCTCTTCTTTGCATTTATTACGATTCTTTCTTCGCGAGTATTGTAATTGGAATAGTCTTATTACTCCAAAGAAAGCCAGTTCTTCTTTTTCAAAAAGGAATCAAAGATTCTTCTTCTTCTTATATAATTCTCATGTATGTGAATACGAATCTATTTTCGTCTTTCTACGTAACCAATCTTCTCATTTACGATCAACATCTTCTGGAGCTCTTCTTGAACGAATATATTTCTATGGAAAAATAGAACGTCTTGTAGACGTCTTTGTTAAGGATTTTCAGACCAATCTATGCTTGTTCAAGGATCCTTTCATG
+
IIIIIIIIIIIIIIIHIIIIIIIHIIIIIIIIHIIIIIIIIIIIIIIIIHIIHHIIIIIIHIGIIIIHIHIIGIIHHHIHHIIIIIIIIIIIGIIIIIGIIIHHIIIIGIIIIIIIIIIIIIHIIIIIIIIIIGIJJJJJJJJJJJJJJJJJJJJJJJJJJJJJJJJJJJJJJJJJJJJJJJJJJJJJJJJJJJJJJJJJJIIHIIGIIIIIHHHGHIIIIIIIIHIGIHIHIIIIIIIIIIIIIIIIIIIIIIIIIIIHIIIIIIIIHIIIIIIIIIIIIHHGIHIIIIIIIIIIIIIIIIIIIIIIIIIIIIIIIIIIIIIIHIIIIIHIIIIHII
@HWI-D00477:958:H2H7GBCX3:1:1116:3070:11736 1:N:0:CCTAGGTCCTAGGT
AAACTCTTCGCAATTGGGTAAAAGATGCCTCTTCTTTGCATTTATTACGATTCTTTCTTCGCGAGTATTGTAATTGGAATAGTCTTATTACTCCAAAGAAAGCCAGTTCTTCTTTTTCAAAAAGGAATCAAAGATTCTTCTTCTTCTTATATAATTCTCATGTATGTGAATACGAATCTATTTTCGTCTTTCTACGTAACCAATCTTCTCATTTACGATCAACATCTTCTGGAGCTCTTCTTGAACGAATATATTTCTATGGAAAACTAGAACGTCTTGTAGACGTCTTTGTTAAGGATTTTCAGACCAATCTATGCTTGTTCAAGGATCCTTTCATG
+
IIIIIIIIIIIIIIIIIIIIIIIIIIIIIIIIIIIIIIIIIIIIIIIIIIIIGHIIIIIIIIIIIIIIIHIIIIIIIIIHIIIIIIIIIIIIIIIIIIIIIIIHIIIIIIIIIHIIIIIIIIIIIIIIIIIIHIIJJJJJJJJJJJJJJJJJJJJJJJJJJJJJJJJJJJJJJJJJJJJJJJJJJJJJJJJJJJJJJJJJJIIHIIHHHIHHHHHIIIGIHGIIHIIHIIIIIHIIIIHIIIIIIIIIIIIIIIHHIIIIIIIIIIIIIIHHHIIIIIIIHHGEIIIIIIIHHIHIIIIIIGIIIIIIIIIIIIIIIHIIHFIIIIIIHIIIIIIIII
@HWI-D00477:958:H2H7GBCX3:1:1116:2068:15750 1:N:0:CCTAGGTCCTAGGT
AAACTCTTCGCAATTGGGTAAAAGATGCCTCTTCTTTGCATTTATTACGATTCTTTCTTCGCGAGTATTGTAATTGGAATAGTCTTATTACTCCAAAGAAAGCCAGTTCTTCTTTTTCAAAAAGGAATCAAAGATTCTTCTTCTTCTTATATAATTCTCATGTATGTGAATACGAATCTATTTTCGTCTTTCTACGTAACCAATCTTCTCATTTACGATCAACATCTTCTGGAGCTCTTCTTGAACGAATATATTTCTATGGAAAACTAGAACGTCTTGTAGACGTCTTTGTTAAGGATTTTCAGACCAATCTATGCTTGTTCAAGGATCCTTTCATG
+
IIIIIIIIIIIIIIIIIIIIIIIIIIIIIIIIIIIIIIIIIIIIIIIIIIIIHHIIIIIIIIIIIIIIIIIIIIIIIIIIIIIIIIIIIIIIIIIIIIIIIIIIIIIIIIIIIIIIIIIIIIIIIIIIIIIIIIJJJJJJJJJJJJJJJJJJJJJJJJJJJJJJJJJJJJJJJJJJJJJJJJJJJJJJJJJJJJJJJJJJJIIIIIHIIIIIIHHIIIIIIHIIIIIIIHIIIIIIIIHIHIIIIHHIIIIIIIIIIIIIIIIIIIIIHIIIIIIIIIIIIIHIIGIIIIIIIHHIIIIIIIIIIIIIIIIIIIIIIIIIIIIIIIIIIIIIIIIIII
@HWI-D00477:958:H2H7GBCX3:1:1116:1733:19816 1:N:0:CCTAGGTCCTAGGT
AAACTCTTCGCAATTGGGTAAAAGATGCCTCTTCTCTGCATTTATTACGATTCTTTCTTCGCGAGTATTGTAATTGGAATAGTCTTATTACTCCAAAGAAAGCCAGTTCTTCTTTTTCAAAAAGGAATCAAAGATTCTTCTTCTTCTTATATAATTCTCATGTATGTGAATACGAATCTATTTTCGTCTTTCTACGTAACCAATCTTCTCATTTACGATCAACATCTTCTGGAGCTCTTCTTGAACGAATATATTTCTATGGAAAACTAGAACGTCTTGTAGACGTCTTTGTTAAGGATTTTCAGACCAATCTATGCTTGTTCAAGGATCCTTTCATG
+
<CHCC@C<FCCCCCC<FEGC<G@CHHI@1D@CCCCHIIEHE@@H?C1<<ECCCFHEEFECEH?C/<<DFCFF@CCHE1FG@FH?HHHE?HHEHHIIH?GHFCF0DCHGHHHIIIEC@CGHHHHIIIHHHHHCFGJJJJJJJJJJJJJJJJJJJCJJJJJJJJJJJJJJJJJJJJJJJJJJJJJJJJJJJJJJJJJJJJJJJHEIIIFHEHG<GFCIHCG@D<@EEHGHCEHHGHGECIHIHG?HHHHHHGHH?HG@HHHHGH?HHIIHHFHHGIIHHGIHGHGHHIHEEHHEHEEHCHIHFEHGC<IHFHEHGFFH?EFHHHF@HHHF1HE@G<1EHG
@HWI-D00477:958:H2H7GBCX3:1:1116:12572:21992 1:N:0:CCTAGGTCCTAGGT
AAACTCTTCGCAATTGGGTAAAAGATGCCTCTTCTTTGCATTTATTACGATTCTTTCTTCGCGAGTATTGTAATTGGAATAGTCTTATTACTCCAAAGAAAGCCAGTTCTTCTTTTTCAAAAAGGAATCAAAGATTCTTCTTCTTCTTATATAATTCTCATGTATGTGAATACGAATCTATTTTCGTCTTTCTACGTAACCAATCTTCTCATTTACGATCAACATCTTCTGGAGCTCTTCTTGAACGAATATATTTCTATGGAAAACTAGAACGTCTTGTAGACGTCTTTGTTAAGGATTTTCAGTGCATCCTATGGTTCTTCAAAGATCCTTTCATG
+
IIIIIIIIIIIIIIIIIIIIIIIIIIIIIIIIIIIIIIIIIIIIIIIIIIIIHIIIIIIIIIIIIIIHIIIIIIIIHHIHHIIIIIIIIIIIIIIIIIIIIIIIIIIIIIIIIIIIIIHHIIIIIIIIIIIIIIIJJJJJJJJJJJJJJJJJJJJJJJJJJJJJJJJJJJJJJJJJJJJJJJJJJJJJJJJJJJJJJJJJJIIIIIIIHIIIIIIIIIIIHHHIIIIIIIIIIIIIIIIIIIIIHIIGIIIIIIIIIIIIIIIIIIIIIIIHIIHIIHIGIHEDIIIIIIIIIIIIIIIIIIIIIIIIHHIIIIIIIIIIIIIIIIHIHGIIIIIIII
@HWI-D00477:958:H2H7GBCX3:1:1116:11765:30376 1:N:0:CCTAGGTCCTAGGT
AAACTCTTCGCAATTGGGTAAAAGATGCCTCTTCTTTGCATTTATTACGATTCTTTCTTCGCGAGTATTGTAATTGGAATAGTCTTATTACTCCAAAGAAAGCCAGTTCTTCTTTTTCAAAAAGGAATCAAAGATTCTTCTTCTTCTTATATAATTCTCATGTATGTGAATACGAATCTATTTTCGTCTTTCTACGTAACCAATCTTCTCATTTACGATCAACATCTTCTGGAGCTCTTCTTGAACGAATATATTTCTATGGAAAACTAGAACGTCTTGTAGACGTCTTTGTTAAGGATTTTCAGACCAATCTATGCTTGCTCAAGGATCCTTTCATG
+
IIIIIIIIIIIIIIIIHIIIIIIIIIIIIIIIIIIIIHIIIIIIIIIIIIIIGHIIIIIIIIIIIIHHHHIIIIIIHIIIIEHIIIIIIIIIIIHIIIIIIIIIIIIIIIIIIIIIIHIIIIIIIIIIIIIIIIIJJJJJJJJJJJJJJJJJJJJJJJJJJJJJJJJJJJJJJJJJJJJJJJJJJJJJJJJJJJJJJJJJJIIIIIIIIIIIHHEHHG@HGEHHIIIIIIIIHIIIHHEIHHHGIHHIIIHHHEEEIIIHIHIIIHIIHHHIIHEIHIIIHIHDIHIHIHHHHIIIIIIIHEIHIHHHHC?IHHHIIIIIIIIIIIIHHHHHHHIIII
@HWI-D00477:958:H2H7GBCX3:1:1116:8814:34147 1:N:0:CCTAGGTCCTAGGT
AAACTCTTCGCAATTGGGTAAAAGATGCCTCTTCTTTGCATTTATTACGATTCTTTCTTCGCGAGTATTGTAATTGGAATAGTCTTATTACTCCAAAGAAAGCCAGTTCTTCTTTTTCAAAAAGGAATCAAAGATTCTTCTTCTTCTTATATAATTCTCATGTATGTGAATACGAATCTATTTTCGTCTTTCTACGTAACCAATCTTCTCATTTACGATCAACATCTTCTGGAGCTCTTCTTGAACGAATATATTTCTATGGAAAAATAAAACATCCTGTAGAAGAAGTCTTTGCTAATGAGTTTCCGGCTATTCGACGGGTCTTCAAGGATCCTTTCATG
+
IIIIIIIIIIIIIIIHHGHIIIIGIIIIIIIIIIGIIIIIIIIIIIIIIIIIHIIIIIIIHIIIIIIIIHIIIIIIIIIIIIIIIIIIIIIIIIHIIIIIIIIIIIIIIIIIIIIIIIIIIIIIHHHHIIIIHIIIIJJJJJJJJJJJJJJJJJJJJJJJJJJJJJJJJJJJJJJJJJJJJJJJJJJJJJJJJJJJJJJJJIIHIHIIIIIIIIIIHIIHIIHIHIIIHHIIHIIIIIIIIIIIHIIIIIIIIIIIIIIIIIIIIIIIIIIHIIIGIIIIIIIIHFIIIIIIIIIIIIIIIIIIIIHIIIIIIHIIIIIIIIIHIIIIIIIIIIIIIIIII
@HWI-D00477:958:H2H7GBCX3:1:1116:7749:36007 1:N:0:CCTAGGTCCTAGGT
AAACTCTTCGCAATTGGGTAAAAGATGCCTCTTCTTTGCATTTATTACGATTCTTTCTTCGCGAGTATTGTAATTGGAATAGTCTTATTACTCCAAAGAAAGCCAGTTCTTCTTTTTCAAAAAGGAATCAAAGATTCTTCTTCTTCTTATATAATTCTCATGTATGTGAATACGAATCTATTTTCGTCTTTCTACGTAACCAATCTTCTCATTTACGATCAACATCTTCTGGAGCTCTTCTTGAACGAATATATTTCTATGGAAAACTAGAACGTCTTGTAGACGTCTTTGTTAAGGATTTTCAGACCAATCTATGCTTGTTCAAGGATCCTTTCATG
+
IIHIHHHIIIIEHIHHGIIHHEHHHHIIIHIIIIGHEHIIIHIHIIHIIGHHFGHHHHIIGIIDDHIHIHIHHIIHHGHEHHIIIIIGIIIHECGHIHIGHIFHIHIGIIIEHHHHHIIHHIIID?HHHIGHHGIJJJJJJJJJJJJJJJJJJJJJJJJJJJJJJJJJJJJJJJJJJJJJJJJJJJJJJJJJJJJJJJJJJFEIIHEEHEHGECCHHEHHHHG?IHHHG?HCHEC@<?EHHGC1DCCEFE?HHHHFHHHFIHCFGCFFHGCH@H@@EHHHGGE<C@EHEHCEHGCCC?HHHEHE?HEEFD11HHCG??HFF?G?@D<<C<<1HHHEG1
@HWI-D00477:958:H2H7GBCX3:1:1116:21236:42349 1:N:0:CCTAGGTCCTAGGT
AAACTCTTCGCAATTGGGTAAAAGATGCCTCTTTTTTGCATTTATTACGATTCTTTCTTCGCGAGTATTGTAATTGGAATAGTCTTATTACTCCAAAGAAAGCCAGTTCTTCTTTTTCAAAAAGGAATCAAAGATTCTTCTTCTTCTTATATAATTCTCATGTATGTGAATACGAATCTATTTTCGTCTTTCTACGTAACCAATCTTCTCATTTACGATCAACATCTTCTGGAGCTCTTCTTGAACGAATATATTTCTATGGAAAACTAGAACGTCTTGTAGACGTCTTTGTTAAGGATTTTCAGACCAATCTATGCTTGTTCAAGGATCCTTTCATG
+
HIIFHHHIIIIIHIIIIIIIIIIIHGHHHHIIIGIHIIHEEHHIHIHGIHHHGHIIHHIIIIIHIHHHIHIIHHHIIHHHHIHHIHHHIGHHIGIIIIIIIIIIIIHIFHIIIIIIIIIIIIIHIHIEHHHHGFFJJJJJJJJJJJJJJJJJJJJJJJJJJJJJJJJJJJJJJJJJJJJJJJJJJJJJJJJJJJJJJJJJJEFHGFIHHHHHHHEHHCHHEHEFHIIHHECIHHHHHHHHIHGIHHIIHIIIHIIHIIIIHHIIIIIGHHHEIGIIIIIHHHD<EEHHHHGHHHHFFEHHHHHEEHHHHCGHHFHHHEFEHIIHHEHIIIIHIIIIIH
@HWI-D00477:958:H2H7GBCX3:1:1116:18678:43527 1:N:0:CCTAGGTCCTAGGT
AAACTCTTCGCAATTGGGTAAAAGATGCCTCTTCTTTGCATTTATTACGACTCTTTCTTCGCGAGTATTGTAATTGGAATAGTCTTATTACTCCAAAGAAAGCCAGTTCTTCTTTTTCAAAAAGGAATCAAAGATTCTTCTTCTTCTTATATAATTCTCATGTATGTGAATACGAATCTATTTTCGTCTTTCTACGTAACCAATCTTCTCATTTCCGATCAACATCTTCTGGAGCTCTTC
+
JJJJJJJJJJJJJJJJJJJJJJJJJJJJJJJJJJJJJJJJJJJJJJJJJJJJJJJJJJJJJJJJJJJJJJJJJJJJJJJJJJJJJJJJJJJJJJJJJJJJJJJJJJJJJJJJJJJJJJJJJJJJJJJJJJJJJJJJJJJJJJJJJJJJJJJJJJJJJJJJJJJJJJJJJJJJJJJJJJJJJJJJJJJJJJJJJJJJJJJJJIIIIIIIHIIIIHIIHGGHIIHIHHGFHIIIIIIDDDDD
@HWI-D00477:958:H2H7GBCX3:1:1116:14931:45950 1:N:0:CCTAGGTCCTAGGT
AAACTCTTCGCAATTGGGTAAAAGATGCCTCTTCTTTGCATTTATTACGATTCTTTCTTCGCGAGTATTGTAATTGGAATAGTCTTATTACTCCAAAGAAAGCCAGTTCTTCTTTTTCAAAAAGGAATCAAAGATTCTTCTTCTTCTTATATAATTCTCATGTATGTGAATACGAATCTATTTTCGTCTTTCTACGTAACCAATCTTCTCATTTACGATCAACATCTTCTGGAGCTCTTCTTGAACGAATATATTTCTATGGAAAACTAGAACGTCTTGTAGACGTCTTTGTTAAGGATTTTCAGACCAATCTATGCTTGTTCAAGGATCCTTTCATG
+
IIIIIHIIIIIIIIIIIIIIIIIIIIIIIIIIIIIIIIIIIIIIIIIIIIIIGHIIIIIIIIIIIIIIIHIIIIIIIIIIIHIIIIIIIIIIIIIIIIIIIIIIIIIIIIIIIIIIIIIIIIIIIIIIIIIIIHJJJJJJJJJJJJJJJJJJJJJJJJJJJJJJJJJJJJJJJJJJJJJJJJJJJJJJJJJJJJJJJJJJJIHHIIIIGIHHIIIIIIIIIHHIHIIGHIHIHIHHIIIIIIIIIIIIIIIIIIIIIIIIIIIIIIIIIIIIIIIIIIIIHHGIIIIIIIIIHIHIIIIIIIIIIIIIIIIIIIIIIIIIIHIIIIIIIIIIIIIIII
@HWI-D00477:958:H2H7GBCX3:1:1116:1335:47732 1:N:0:CCTAGGTNCTAGGT
AAACTCTTCGCAATTGGGTAAAAGATGCCTCTTCTTTGCATTTATTACGATTCCTTCTTCGCGAGTATTGTAATTGGAATAGTCTTATTACTCCAAAGAAAGCCAGTTCTTCTTNNNCAAAAAGGNNTCANAGATTCTTCTTCTTCTTATATAATTCTCATGTATGTGAATACGAATCTATTTTCGTCTTTCTACGTAACCAATCTTCTCATTTACGATCAACATCTTCTGGAGCTCTTCTTGAACGAATATATTTCTATGGAAAACTAGAACGTCTTGTAGACGTCTTTGTTAAGGATTTTCAGACCAATCTATGCTTGTTCAAGGATCCTTTCATG
+
F@H11<FHE@@@CGE<11<D1<D<E@111D<GHHIII111DDH?CCC<G?C<1<<<DF1<10//<CFEH?FHHFI@C11CG@CCG<CGC<CCC?FCG@@GH@F<F@0<CCHEHC!!!/<<D<GH/!!0/=!=./I?1HC9CIDJJBJEEJJJJJJJJJJJJJJJJJJJJHJJJGJJE1JJJJJJJJJJJHJJJJHFJJJ89<000C<000D<0<<1HD<1<1111EFFD<CF<1<1C1FE@HHHCC@C?IHEHEHF1EHGC?CIHHDFCCD1@D?CCEHEGECC@<<CHC<?HD<1<<D1<11EC<1<@D1EGC<1<<<@<C1D1<1<1@1CCC<<<<
@HWI-D00477:958:H2H7GBCX3:1:1116:9198:54583 1:N:0:CCTAGGTCCTAGGT
AAACTCTTCGCAATTGGGTAAAAGATGCCTCTTCTTTGCATTTATTACGATTCTTTCTTCGCGAGTATTGTAATTGGAATAGTCTTATTACTCCAAAGAAAGCCAGTTCTTCTTTTTCAAAAAGGAATCAAAGATTCTTCTTCTTCTTATATAATTCTCATGTATGTGAATACGAATCTATTTTCGTCTTTCTACGTAACCAATCTTCTCATTTACGATCAACATCTTCTGGAGCTCTTCTTGAACGAATATATTTCTATGGAAAACTAGAACGTCTTGTAGACGTCTTTGTTAAGGATTTTCAGACCAATCTATGCTTGTTCAAGGATCCTTTTATG
+
IIIIIIIIIIIIIIIIIIIIIIIIIIIIIIIIIIIIIIIIIIIIIIIIIIIIGHIIIIIIIIIIIIIIIHIIIIIIIIIIIIIIIIIIIIIIIIIIIIIIIIIIIIIIIIIIIIIIIIIIIIIHIIIIIIIIIHIJJJJJJJJJJJJJJJJJJJJJJJJJJJJJJJJJJJJJJJJJJJJJJJJJJJJJJJJJJJJJJJJJJIIIIIIIIIIIIIIIIIIIIIIIIIIIIIIIIIIIIIGIIIIIIIIIIIIIIIIIIIIIIIIIIIIIIIIIIIIIIIIIIIHGIIIIIIIIIIIIIIIIIIIIIIIIIHIHIIIIIHHIIIIIIIIIIIIIIIIIII
@HWI-D00477:958:H2H7GBCX3:1:1116:18800:55646 1:N:0:CCTAGGTCCTAGGT
AAACTCTTCGCAATTGGGTAAAAGATGCCTCTTCTTTGCATTTATTACGATTCTTTCTTCGCGAGTATTGTAATTGGAATAGTCTTATTACTCCAAAGAAAGCCAGTTCTTCTTTTTCAAAAAGGACTCAAAGATTATTCTTCTTCTTATATAATTCTCATGTATGTGAATACGAATCTATTTTCGTCTTTCTACGTAACCAATCTTCTCATTTACGATCAACATCTTCTGGAGCTCTTCTTGAACGAATATATTTCTATGGAAAAATAGAACGTCTTGTAGACGTCTTTGTTAAGGATTTTCAGACCAATCTATGCTTGTTCAAGGATCCTTTCATG
+
IIIIIIIIIIIIIIIIIIIIIIIIIIIIIIIIIIIIIIIIIIIIIIIIIIIIIHIIIIIIIIIIIIIIIIIIIIIIIIIHHIIIIIIIIIIIIIIIIIIIIIIIIIIIIIIIIIIIIIHHIIIHIIIIIIIIIIIJJJJJJJJJJJJJJJJJJJJJJJJJJJJJJJJJJJJJJJJJJJJJJJJJJJJJJJJJJJJJJJJJJIIIIIHIGIIIHIIIIIIIIIIIHIIGIIIIIIIIIIIIIIIIIIIIIIIIIIIHHIIIIIIIIIIIIIIIIIIIIIIIIIHGIIIIIIIIIIIIIIIIIIIIIIIHIIHIIIGIHIIIIIIIIIIIIIIIIIIIII
@HWI-D00477:958:H2H7GBCX3:1:1116:10228:56317 1:N:0:CCTAGGTCCTAGGT
AAACTCTTCGCAATTGGGTAAAAGATGCCTCTTCTTTGCATTTATTACGATTCTTTCTTCGCGAGTATTGTAATTGGAATAGTCTTATTACTCCAAAGAAAGCCAGTTCTTCTTTTTCAAAAAGGAATCAAAGATTCTTCTTCTTCTTATATAATTCTCATGTATGTGAATACGAATCTATTTTCGTCTTTCTACGTAACCAATCTTCTCATTTACGATCAACATCTTCTGGAGCTCTTCTTGAACGAATATATTTCTATGGAAAAATAGAACATCGTGTAGAAGTCTTTGCTAAGGATTTTCATGTTAGCCTATGGTTGTTCAAGGATCCTTTCATA
+
IIIIIIIIIIIIIIIIIIIIIIIIIIIIIIIIIIIIIIIIIIIIIIIIIIIIGHIIIIIIIIIIIIIIIHIIIIIIIIIIIIIIIIIIIIIIIIIIIIIIIIIIIIIIIIIIIIIIIJJJJJJJJJJJJJJJJJJJJJJJJJJJJJJJJJJJJJJJJJJJJJJJJJJJJJJJJJJJJJJJJJJJJJJJJJJJJJJJJJJJJIIGIIGIIIIIIIHHIIIIIHIIHIIIIIIIIIIHIIIIIIIIIIIIIIIIIIIIIIIIIIIIIHIHIIIIIIIIIIIIIHIIIIIIIIIIIIIIIIIIIIIIIIIIIIIIIIIIIIIIIIIIIIIIIIIIIIIIII
@HWI-D00477:958:H2H7GBCX3:1:1116:19087:59460 1:N:0:CCTAGGTCCTAGGT
AAACTCTTCGCAATTGGGTAAAAGATGCCTCTTCTTTGCATTTATTACGATTCTTTCTTCGCGAGTATTGTAATTGGAATAGTCTTATTGCTCCAAAGAAAGCCAGTTCTTCTTTTTCAAAAAGGAATCAAAGATTCTTCTTCTTCTTATATAATTCTCATGTATGTGAATACGAATCTATTTTCGTCTTTCTACGTAACCAATCTTCTCATTTACGATCAACATCTTCTAGGATCTTTTTTGAGCGAATGCATTTCTATGAAAAAATAAAATATCCTGGAGAAGAAGTCTTTTCT
+
IIIIIIIIIIIIIIIIIIIIIIIIHIIIIIIIIIIIIIIIIIIIIIJJJJJJJJJJJJJJJJJJJJJJJJJJJJJJJJJJJJJJJJJJJJJJJJJJJJJJJJJJJJJJJJJJJJJJJJJJJJJJJJJJJJJJJJJJJJJJJJJJJJJJJJJJJJJJJJJJJJJJJJJJJJJJJJJJJJJJJJJJJJJJJJJJJJJJJJJJJIIIIIIIIIIIIIHIIIIIIIIIIIIIIIIIIIIIIIIIIIIHIIIIIIIIHIIIIIIIIIIIIIIIIIIIIHIIIIIIIIIIIIIIIIIDDDDD
@HWI-D00477:958:H2H7GBCX3:1:1116:13550:59812 1:N:0:CCTAGGTCCTAGGT
AAACTCTTCGCAATTGGGTAAAAGATGCCTCTTCTTTGCATTTATTACGATTCTTTCTTCGCGAGTATTGTAATTGGAATAGTCTTATTACTCCAAAGAAAGTCAGTTCTTCTTTTTCAAAAAGGAATCAAAGATTCTTCTTCTTCTTATATAATTCTCATGTATGTGAATACGAATCTATTTTCGTCTTTCTACGTAACCAATCTTCTCATTTACGATCAACATCTTCTGGTATCTTTTTTGAGCGAATCCATTTCTATGAAAAAAAAAAATATCCTGTAGAAGAAGTCTTCGTTAATGATTTTACGGCCGCCATCTTATGGTTC
+
IIIIIHHIIIIHIIIEECHIIHIIHIHEGHIFHIHIIIIIIIIHIIHIHIIIFHIIIHIHIGGDHIHIIEGHHIIHJJJJJJJJJJJJJJJJJJJJJJJJJJJJJJJJJJJJJJJJJJJJJJJJJJJJJJJJJJJJJJJJJJJJJJJJJJJJJJJJJJJJJJJJJJJJJJJJJJJJJJJJJJJJJJJJJJJJJJJJJJJJJHHIHIHHHF<CHHHIIGHIGHHCHIHIIIIIHFG=HIHFHGIHIIGIIHHG@IIIHIHIHIIIIIIIIIIIIIIIIIIIIIIIIIIIHHIIIIIIIIIIIHHGIIIHHC/IHHFCIIIIIDDDDD
@HWI-D00477:958:H2H7GBCX3:1:1116:16664:64206 1:N:0:CCTAGGTCCTAGGT
AAACTCTTCGCAATTGGGTAAAAGATGCCTCTTCTTTGCATTTATTACGATTCTTTCTTCGCGAGTATTGTAATTGGAATAGTCTTATTACTCCAAAGAAAGCCAGTTCTTCTTTTTCAAAAAGGAATCAAAGATTCTTCTTCTTCTTATATAATTCTCATGTATGTGAATACGAATCTATTTTCGTCTTTCTACGTAACCAATCTTCTCATTTACGATCAACATCTTCTGGAGCTCTTCTTGAACGAATATATTTCTATGGAAAACTAGAACGTCTTGTAGACGTCTTTGTTAAGGATTTTCAGACCAATCTATGCTTGTTCAAGGATCCTTTCATG
+
IIIIIIIIIIIIIIIIIIIIIIIIIIIIIIIIIIIIIIIIIIIIIIIIIIIIIIIIIIIIIIIIIIIIIHIIIIIIIHHHHIIIIIIIIIIIIIIIIIIHIIIIHIIIIIIIIIIIIIIIIIIIIIIIIIIIIIIJJJJJJJJJJJJJJJJJJJJJJJJJJJJJJJJJJJJJJJJJJJJJJJJJJJJJJJJJJJJJJJJJJIIIIIHHIIIIHIIIIIIIIIIIIIIIIIIIIIIIIIIIIIIIIIIIIIIIIIIIIIIIIIIIIIIIIIIIIIIIIIIIIIHGIIIIIIIIIIIIIIIIIIIIIIIIIIIIIIIIIIIIIIIIIIIIIIIIIIIIII
@HWI-D00477:958:H2H7GBCX3:1:1116:19290:64222 1:N:0:CCTAGGTCCTAGGT
AAACTCTTCGCAATTGGGTAAAAGATGCCTCTTCTTTGCATTTATTACGATTCTTTCTTCGCGAGTATTGTAATTGGAATAGTCTTATTACTCCAAAGAAAGCCAGTTCTTCTTTTTCAAAAAGGAATCAAAGATTCTTCTTCTTCTTATATAATTCTCATGTATGTGAATACGAATCTATTTTCGTCTTTCTACGTAACCAATCTTCTCATTTACGATCAACATCTTCTGGAGCTCTTCTTGAACGAATATATTTCTATGGAAAACTAGAACGTCTTGTAGACGTCTTTGTTAAGGATTTTCAGACCAATCTATGCTTGTTCAAGGACCCTTTTATG
+
IIIIIIIIIIGIGHHIEHHHIIIHHIHIH@@DHIHGIIIHEHHIIIHIEHEHCFHGHIIHFHIIIIGIIIIIIIIIIHIGHHIIIIHHIIHIIHHHIIHIIHEHIHHHIIIHFHIHIIHGEHIIIIIHIIIIHIHJJJJJJJJJJJJJJJJJJJJJJJJJJJJJJJJJJJJJJJJJJJJJJJJJJJJJJJJJJJJJJJJJJHHEHEGEHGHFHHCHHGIHGCHEHIIHHHHHIIIIHIHIHHGIHHHHGIIIIGIHCG?GIIHGCIIHHEECIHIIIHHEF@DDHHHFHHEHEFCF?IHIIIHHEG<<1HF?C?HHEEIIHHEE?EIHHEHEHHH?IH
@HWI-D00477:958:H2H7GBCX3:1:1116:10046:65201 1:N:0:CCTAGGTCCTAGGT
AAACTCTTCGCAATTGGGTAAAAGATGCCTCTTCTTTGCATTTATTACGATTCTTTCTTCGCGAGTATTGTAATTGGAATAGTCTTATTACTCCAAAGAAAGCCAGTTCTTCTTTTTCAAAAGAGAATCAAAGATTCTTCTTGTTCCTCTCTAATTCTCATGTATATGAATGTGAGTTCATATTCATTTTTCTCCGTAAACAACCCTTTCATTTACGATCAAAATCTTTTGGATCCTTTCTTGAGCGAACACATTTCTATGCAAAAATAGAATATCTTGTAGTAGTGCTTTGTAACGATTTTCAGAAAACCCTATGGTTGTTCAAAGACCCTTTTATG
+
IIIIIIIIIIIIIIIIIIIIIIIIIIIIIIIIIIIIIIIHIIIIIIIHIIIIHHHIIIHIIIIHIIIIIHHIIIIIIHIHIIHHHHHIIIIIIIIIHIHHIIHHIIIIIIIIIIIIIIHHIFIHIIIIIHIHHIIJJJJJJJJJJJJJJJJJJJJJJJJJJJJJJJJJJJJJJJJJJJJJJJJJJJJJJJJJJJJJJJJJJIIIIIIIIIIHIGIIIHIIIIHHIHIIHIIIIIIIIIIIIIIHGIIIIHIIIIIGIIIIIHHIHIIIIIHIIIIIIIHIHHHHIIHIIGIIHHEHEIHHIHHIGIHHIHGIIIHIIIIIIIIHHEHHHHGIIIIHHH
@HWI-D00477:958:H2H7GBCX3:1:1116:1826:77468 1:N:0:CCTAGGTCCTAGGT
AAACTCTTCGCAATTGGGTAAAAGATGCCTCTTCTTTGCATTTATTACGATTCTTTCTTCGCGAGTATTGTAATTGGAATAGTCTTATTACTCCAAAGAAAGCCAGTTCTTCTTTTTCAAAAAGGAATCAAAGATTCTTCTTCTTCTTATATAATTCTCATGTATGTGAATACGAATCTATTTTCGTCTTTCTACGTAACCAATCTTCTCATTTACGATCAACATCTTCTGGAGCTCTTCTTGAACGAATATATTTCTATGGAAAACTAGAACGTCTTGTAGACGTCTTTGTTAAGGATTTTCAGACCAATCTATGC
+
IIIIIHIIIIIHHHIHHIIIIHHIIIHIIGHFHEEHHHHIIIIHEHHIIIHIFHHIIGIIIIIIDHHJJJJJJJJJJJJJJJJJJJJJJJJJJJJJJJJJJJJJJJJJJJJJJJJJJJJJJJJJJJJJJJJJJJJJJJJJJJJJJJJJJJJJJJJJJJJJJJJJJJJJJJJJJJJJJJJJJJJJJJJJJJJJJJJJJJJJJHIHHEIIIIIHHHDCIIHIIHIHHIIIIIIHFIIIIHIIHHIHIIIIIIIIIIIHIIIIIHIIIIIIIHG@IHHIIIIIIIIHIIIIIIIIIIIIHHEIIHHIIIIIIIIIDCDDD
@HWI-D00477:958:H2H7GBCX3:1:1116:18702:78222 1:N:0:CCTAGGTCCTAGGT
AAACTCTTCGCAATTGGGTAAAAGATGCCTCTTCTTTGCATTTATTACGATTCTTTCTTCGCGAGTATTGTAATTGGAATAGTCTTATTACTCCAAAGAAAGCCAGTTCTTCTTTTTCAAAAAGGAATCAAAGATTCTTCTTCTTCTTATATAATTCTCATGTATGTGAATACGAATCTATTTTCGTCTTTCTACGTAACCAATCTTCTCATTTACGATCAACATCTTCTGGAGCTCTTCTTGAACGAATATATTTCTATGGAAAACTAGAACGTCTTGTAGACGTCTTTGTTAAGGATTTTCAGGACATCCTATGGTTGTTCAAAGATCCTTTCATG
+
IIIIIIIIHIIIIIICHIIIIGFHEHHHIIIIIIIIIHIHIIIHIIHIIHIIHHIIHIIHGHHDHIIHHFHFEHIHHFHGFGHHHIHIJJJJJJJJJJJJJJJJJJJJJJJJJJJJJJJJJJJJJJJJJJJJJJJJJJJJJJJJJJJJJJJJJJJJJJJJJJJJJJJJJJJJJJJJJJJJJJJJJJJJJJJJJJJJJJJJJIIIGIIIIIIHCIIIIIHHHHIIHIIHIHFHFHHGDHECIIHIIIHHIIIIIIHCHHHIIIIIIIHIIHGEIIIHHHIIIIIIHHHHHHHHHIHIIHHHIHIIIHIIHEECHIIIH@HHHD1IHHCHEHEEFDDDBB
@HWI-D00477:958:H2H7GBCX3:1:1116:7625:82609 1:N:0:CCTAGGTCCTAGGT
AAACTCTTCGCAATTGGGTAAAAGATGCCTCTTCTTTGCATTTATTACGATTCTTTCTTCGCGAGTATTGTAATTGGAATAGTCTTATTACTCCAAAGAAAGCCAGTTCTTCTTTTTCAAAAAGGAATCAAAGATTCTTCTTCTTCTTATATAATTCTCATGTATGTGAATACGAATCTATTTTCGTCTTTCTACGTAACCAGTCTTCTCATTTACGATCAACATCTTCTGGAGCTCTTCTTGAACGAATATATTTCTATGGAAAACTAGAACGTCTTGTAGACGTCTTTGTTAAGGATTTTCAGACCAATCTATGCTTGTTCAAGGATCCTTTCATG
+
IIIIIIIIIIIIIIIIHIIIIIIIHHIIIIIIIIIIIIIIIIIIIIIIIIIIHHIIIIIIIIIIIIIIIIIIIIIHIIIHHHIIIIIIIIIIIIIIIIIIIIHIIIIIIIIIIIIIIIIIIIIIGIIIIIIIIIJJJJJJJJJJJJJJJJJJJJJJJJJJJJJJJJJJJJJJJJJJJJJJJJJJJJJJJJJJJJJJJJJJJHIHHIHIIIIIIHHIIGIHIIIHIIIIIHIHEHFHHIIIIIFIIHEIHIIIHHHEIIHHIIIIHIHHIIHHHHHEIIHHHHDIIIHIIIIIHHIIIIIIIIHGHIHGHHFIIHIIIIHIIHHIIIIIIIHIHIHIHG
@HWI-D00477:958:H2H7GBCX3:1:1116:13606:83723 1:N:0:CCTAGGTCCTAGGT
AAACTCTTCGCAATTGGGTAAAAGATGCCTCTTCTTTGCATTTATTACGATTCTTTCTTCGCGAGTATTGTAATTGGAATAGTCTTATTACTCCAAAGAAAGCCAGTTCTTCTTTTTCAAAAAGGAATCAAAGATTCTTCTTCTTCTTATATAATTCTCATGTATGTGAATACGAATCTATTTTCGTCTTTCTACGTAACCAATCTTCTCATTTACGATCAACATCTTCTGGAGCTCTTCTTGAACGAATATATTTCTATGGAAAACTAGAACGTCTTGTAGACGTCTTTGTTAAGGATTTTCAGACCAATCTATGCTTGTTCAAGGATCCTTTCATG
+
IIIIIIIIIIIIIIIIIIIIIIIIIIIIIIIIIIIIIIIIIIIIIIIIIIIIGHIIIIIIIIIIIIIIIIIIIIIHIIIIIIIIIIIIIIIIIIIIIIIIIIIIIIIIIIIIIIIIIIIIIIIIIIIIIIIIHIIJJJJJJJJJJJJJJJJJJJJJJJJJJJJJJJJJJJJJJJJJJJJJJJJJJJJJJJJJJJJJJJJJJHGEIHIIIIIIHIIIIIIIIIIIHIIIIIIIHIIIIIIIIIIIIIIIIIIIIIIIIIIIIIIIIIIIIIIIIIIHIIIIIIHGIIHIIIIGHIIIIIIIIIIIIIIIIIIIIIIIIIIIIIIIIIIIIIIIIIIIII
@HWI-D00477:958:H2H7GBCX3:1:1116:2923:85570 1:N:0:CCTAGGTCCTAGGT
AAACTCTTCGCAATTGGGTAAAAGATGCCTCTTCTTTGCATTTATTACGATTCTTTCTTCGCGAGTATTGTAATTGGAATAGTCTTATTACTCCAAAGAAAGCCAGTTCTTCTTTTTCAAAAAGGAATCAAAGATTCTTCTTCTTCTTATATAATTCTCATGTATGTGAATACGAATCTATTTTCGTCTTTCTACGTAACCAATCTTCTCATTTACGATCAACATCTTCTGGAGCTCTTCTTGAACGAATATATTTCTATGGAAAACTAGAACGTCTTGTAGACGTCTTTGTTAAGGATTTTCAGACCAATCTATGCTTGTTC
+
IIIIIIIIIIIIIIIIIIIIIIIIIIIIIIIIIIIIIIIHIIIIIIIIIIHIGHIIIIIIIIIIIIIHIHIIIJJJJJJJJJJJJJJJJJJJJJJJJJJJJJJJJJJJJJJJJJJJJJJJJJJJJJJJJJJJJJJJJJJJJJJJJJJJJJJJJJJJJJJJJJJJJJJJJJJJJJJJJJJJJJJJJJJJJJJJJJJJJJJJJIIIIIIIIIIIIIIIIIIIIIIHIIIIIIIIIIIIIIIIIIIHHIIIIIIIIIIIIIIIIIIIIIIIIIIIHIIIIIIIIIIIIIIIIIIIIIIIIIIIHHIIIIH?HF<C?IIIIIDDDDD
@HWI-D00477:958:H2H7GBCX3:1:1116:13402:86808 1:N:0:CCTAGGTCCTAGGT
AAACTCTTCGCAATTGGGTAAAAGATGCCTCTTCTTTGCATTTATTACGATTCTTTCTTCGCGAGTATTGTAATTGGAATAGTCTTATTACTCCAAAGAAAGCCAGTTCTTCTTTTTCAAAAAGGAATCAAAGATTCTTCTTCTTCTTATATAATTCTCATGTATGTGAATACGAATCTATTTTCGTCTTTCTACGTAACCAATCTTCTCATTTACGATCAACATCTTCTGGAGCTCTTCTTGAACGAATATATTTCTATGGAAAACTAGAACGTCTTGTAGACGTCTTTGTTAAGGATTTTCAGACCAATCTATGCTTGTTCAAGGATCCTTTCATG
+
IIIIIIIIIIIIIIIHIIIIIIIIIIIIIIIIIIHIIHIFHIIIIIIIIIIIFHIIIHIIIIIHHIIIIHIIIIIIIIIIIIIIIIIIIIIIIIIIIIHIIIIIIIIIIIIHIIIIIIHIIIHIIIIIIIIIIIIJJJJJJJJJJJJJJJJJJJJJJJJJJJJJJJJJJJJJJJJJJJJJJJJJJJJJJJJJJJJJJJJJJIHHGIIIIIIIHHIIHGIIHIIIHHHIIIIHFIIIIIIHIIIIIIIIIIIIIIIIHIIIIIIIIIIIIIIHIIIIIIHHIIHHIIIIIIIIIIIIIIIIHHGIIIIIIIGIIIIIIIIHHIHIIIIIIHHIIHGGII
@HWI-D00477:958:H2H7GBCX3:1:1116:19520:87925 1:N:0:CCTAGGTCCTAGGT
AAACTCTTCGCAATTGGGTAAAAGATGCCTCTTCTTTGCATTTATTACGATTCTTTCTTCGCGAGTATTGTAATTGGAATAGTCTTATTACTCCAAAGAAAGCCAGTTCTTCTTTTTCAAAAAGGAATCAAAGATTCTTCTTCTTCTTATATAATTCTCATGTATGTGAATACGAATCTATTTTCGTCTTTCTACGTAACCAATCTTCTCATTTACGATCAACATCTTCTGGAGCTCTTCTTGAACGAATATATTTCTATGGAAAACTAGAACGTCTTGTAGACGTCTTTGTTAAGGATTTTCAGATCAATCTATGCTTGTTCAAGGATCCTTTCATG
+
IIIIIIIIIIIIIIIIIIIIIIIIIIIIIIIIIIIIHIIIIIIIIIIIIIIIHIIIIIIIIIIHIIIIIIIIIIIIHHHHHIIIIIIIIIIIIIIIIIIIIIIHIIIIIIIIIIIIIIIIIIIIIIIIIIIIIIIJJJJJJJJJJJJJJJJJJJJJJJJJJJJJJJJJJJJJJJJJJJJJJJJJJJJJJJJJJJJJJJJJJHG?CEHHIHHIHHCIHGIHIHHCIHHHHIIIHIIIHHIIIIIFHHIIIIIIIIHIHHIIIHIIHIIHIHHEIIIGIIIIIIHGIIIIIIIIIIIIIIIIIFIIHEHIIIIHIIIHEGIIIHHIIIIHIIIIHIHEIH
@HWI-D00477:958:H2H7GBCX3:1:1116:12072:90065 1:N:0:CCTAGGTCCTAGGT
AAACTCTTCGCAATTGGGTAAAAGATGCCTCTTCTTTGCATTTATTACGATTCTTTCTTCGCGAGTATTGTAATTGGAATAGTCTTATTACTCCAAAGAAAGCCAGTTCTTCTTTTTCAAAAAGGAATCAAAGATTCTTCTTCTTCTTATATAATTCTCATGTATGTGAATACGAATCTATTTTCGTCTTTCTACGTAACCAATCTTCTCATTTACGATCAACATCTTCTGGAGCTCTTCTTGAACGAATATATTTCTATGGAAAACTAGAACGTCTTGTAGACGTCTTTGTTAAGGATTTTCAGACCAATCTATGCTTGTTCAAGGATCCTTTCATG
+
IIIIIIIIIIHIIIIIIIIIIIIIIIIIIIIIIIIIIIIIIIIIIIIIIIIIHIIIIIIIIIIIIIIIIHIHIIIIIHIHHIIIIIIIIIIIIIIIIIIIIIIIIIIIIIIIIIIIIIIIIIIIIIIIIIIIIIHJJJJJJJJJJJJJJJJJJJJJJJJJJJJJJJJJJJJJJJJJJJJJJJJJJJJJJJJJJJJJJJJJJIIIIIIIHIIIIIHIIIIIIIIIIIIIIIIIIHIIIIIIIIIIIIHIIIIIIIIIIIIIIHIIIIIIIIIIIIIIIIIIIIIHIIIIIIIIIIIIIIIIIIIIIIIIHGIHIIIIIIIIIHIIIIIIIIIIIIIIII
@HWI-D00477:958:H2H7GBCX3:1:1116:2388:92997 1:N:0:CCTAGGTCCTAGGT
AAACTCTTCGCAATTGGGTAAAAGATGCCTCTTCTTTGCATTTATTACGATTCTTTCTTCGCGAGTATTGTAATTGGAATAGTCTTATTACTCCAAAGAAAGCCAGTTCTTCTTTTTCAAAAAGGAATCAAAGATTCTTCTTCTTCTTATATAATTCTCATGTATGTGAATACGAATCTATTTTCGTCTTTCTACGTAACTAATCTTCTCATTTACGATCAACATCTTCTGGAGCTCTTCTTGAACGAATATATTTCTATGGAAAACTAGAACGTCTCGTAGACGTCTTTGTTAAGGATTTTCAGACCAATCTATGCTTGTTCAAGGATCCTTTCATG
+
IHHHIIIIIIIHHIIHHHHFHIIHHHHHHIIHEHEFHHHEHHIIIIIGIIIHHHIHIHHHHHIHIIHHIHHHHIHIIGIIIFHHIIHIIHHHHIHIIIHEGHHEFGCEHHHIIIHIHHIIHHHEH@HHHHFFFHGJJJJJJJJJJJJJJJJJJJJJJJJJJJJJJJJJJJJJJJJJJJJJJJJJJJJJJJJJJJJJJJJJJG?HHGCEEIHHHF<C<0HH?IIHHEEEEG@C@FH?EHIIH@HG<GFGC@@G@HH@HHGCCC1@@FHEHF<CHCHHHHCHEGD<HFCEHHIHHHHHFFCHHHHFEFHGD1@CCHIIIHEGHGCIHFC<<1<EIIIHEI
@HWI-D00477:958:H2H7GBCX3:1:1116:6375:94432 1:N:0:CCTAGGTCCTAGGT
AAACTCTTCGCAATTGGGTAAAAGATGCCTCTTCTTTGCATTTATTACGATTCTTTCTTCGCGAGTATTGTAATTGGAATAGTCTTATTACTCCAAAGAAAGCCAGTTCTTCTTTTTCAAAAAGGAATCAAAGATTCTTCTTCTTCTTATATAATTCTCATGTATGTGAATACGAATCTATTTTCGTCTTTCTACGTAACCAATCTTCTCATTTACGATCAACATCTTCTGGAGCTCTTCTTGAACGAATATATTTCTATGGAAAACTAGAACGTCTTGTAGACGTCTTTGTTAAGGATTTTCAGACCAATCTATGCTTGTTCAAGGATCCTTTCATG
+
CEHHHIGHCHEHC@GCGHHIIEFHHHIHHEE@GCHEFHCHGHCGEHHHHEEHGHHIIHHGCGHEDHHGHHIIIHIHGCHGHCFHHIIIIHE@GEHIHI?HHHEFHIHIHCFF@FFHGHHH?EFHCHCGHHEF@?CJJJJJJJJJJJJJJJJJJJJJCJJCJJJJJJJJJJJJHJJBJJJJJJJJJJJJJJJJJJJJJHJJJD0HCF<00HCHFCD1<?HHHHED?CFHHHF?CE@GHHFEIHCGFEHHGC<G?HHHFHHHHHHHIHED1HEGE1HEHHHHGCE<CHHEFHIHGHCCHGGHIIHE@CEHFHEIHIHG?HGEHIHGF<D1CCHIHIHIHC
@HWI-D00477:958:H2H7GBCX3:1:1116:13082:97245 1:N:0:CCTAGGTCCTAGGT
AAACCCTTCGCTACTGGGTAAAAGATGCTTCTTCTTTGCATTTATCACGAATCTTTCTCCACGGGTATCATAATTTGAATAGTCTTATTACTCCAAAGAAAGCCAGTTATTCTTTTTCAAAAAGAAATCAAAGATTATTCTTCTTCCTATATAATTTTCATGTATGTGAATACGAATCCATCTTCGTCTTTCTCCGTAACCATTCTTCTCATTTACGATCAACATCTTATGGAACCTTTCTTGAACGAATATATTTCTATGGAAAAATCGAACATCTTGTAGAAGTCTTTGCTAAGGCTTTTCAGGCCAATCGATGGTTGTTCAAGGATCTTTTCATG
+
IIIIIIIIIIIIIIIIIIIIIIIIIIIIIIIIIIIIIIIHHIIIIIIIIIIIEHIIIIIIIIIIIIIIIIIIIIHIHHIIIIIIIIIIIIIIIIIIIIIIIGHIIIIIIIIIIIIIIIIIIIIIIIIIIIIIHIJJJJJJJJJJJJJJJJJJJJJJJJJJJJJJJJJJJJJJJJJJJJJJJJJJJJJJJJJJJJJJJJJJJHIIIIIIIIIIIIIIIHIHIIIHGIIIIIIIIIIIIIIIIIIIIIIHGIIIIIIIIIIIIIIIIIIIIIIIIIIHIIIIHHFIIIHIIIIIIIIIHIIIIIIIIIIHIIIIIIIIIIIIIIHIIIIIIIIIIIIIII
@HWI-D00477:958:H2H7GBCX3:1:1116:7472:100486 1:N:0:CCTAGGTCCTAGGT
AAACTCTTCGCAATTGGGTAAAAGATGCCTCTTCTTTGCATTTATTACGATTCTTTCTTCGCGAGTATTGTAATTGGAATAGTCTTATTACTCCAAAGAAAGCCAGTTCTTCTTTTTCAAAAAGGAATCAAAGATTCCTCTTCTTCTTATATAATTCTCATGTATGTGAATACGAATCTATTTTCGTCTTTCTACGTAACCAATCTTCTCATTTACGATCAACATCTTCTGGAGCTCTTCTTGAACGAATATATTTCTATGGAAAACTAGAACGTCTTGTAGACGTCTTTGTTAAGGATTTTCAGACCAATCTATGCTTGTTCAAGGACCCTTTCATGCATTATGTTAG
+
EEHHIEHHIIHHIIHHEHHHFEEF@@FEH@?<FEHHIGHHFHEFHIIHHHIHFHHHHEHHHIIHHEFEHHIE@CHHH@CFD<FHHHGHHEEH00FHIHHJJJJJJJJJJJJJJJJJJJJJJJJJJJJJJJJJJJJJJJJHIJJJJJIJJJJJJJJJJJJJJIJJJJJ3JJJJJJJJJJJFJJJ1<JJJJJJJJJJJJJJJJHEEF1HIHGHE@EHEFFF1G@HIHEHEEEHEFIHEHIHF1?CHIHF<?F<1<1?CE<F<D1@CGHEEEF?@HHGC1EFCD0HHF@GHG<1CEHHHHHF<?@EHEHFHFD1GEFEH@<1<11HEGHGFDHC1ECGCF@G<11FD0<0DD
@HWI-D00477:958:H2H7GBCX3:1:1201:13922:7266 1:N:0:CCTAGGTCCTAGGT
AAACTCTTCGCAATTGGGTAAAAGATGCCTCTTCTTTGCATTTATTACGATTCTTTCTTCGCGAGTATTGTAATTGGAATAGTCTTATTACTCCAAAGAAAGCCAGTTCTTCTTTTTCAAAAAGGAATCAAAGATTCTTCTTCTTCTTATATAATTCTCATGTATGTGAATACGAATCTATTTTCGTCTTTCTACGTAACCAATCTTCTCATTTACGATCAACATCTTCTGGAGCTCTTCTTGAACGAATATATTTCTATGGAAAACTAGAACGTCTTGTAGACGTCTTTGTTAAGGATTTTCAGACCAATCTATGCTTGTTCAAGGATCCTTTCATG
+
IIIIIIIIIIIIIIIIIIIIIIIIIIIIIIIIIIIIIIIIIIIIIIIIIIIIGHIIIIIIIIIIIIIIIIIIIIIIIIIIIIIIIIIIIIIIIIIIIIHIIIIIIIIIIIIIIIIIIIIIHIIIIIIIIIIIIIIJJJJJJJJJJJJJJJJJJJJJJJJJJJJJJJJJJJJJJJJJJJJJJJJJJJJJJJJJJJJJJJJJJIIIIIIIIIIIIIIIIIIIIIIIIIIIIIIIIIIIHIIIIIIIHIIIIIIIIIIIIIIIIIIIIIIHGIHGIHIIIIIIIIHEIIIIIIIIIIIIIIIIIIIIIIIIIIIIIIIIIIIIIIIIIIIIIIIIIIIIII
@HWI-D00477:958:H2H7GBCX3:1:1201:10579:10853 1:N:0:CCTAGGTCCTAGGT
AAACTCTTCGCAATTGGGTAAAAGATGCCTCTTCTTTGCATTTATTACGATTCTTTCTTCGCGAGTATTGTAATTGGAATAGTCTTATTACTCCAAAGAAAGCCAGTTCTTCTTTTTCAAAAAGGAATCAAAGATTCTTCTTCTTCTTATATAATTCTCATGTATGTGAATACGAATCTATTTTCGTCTTTCTACGTAACCAATCTTCTCATTTACGATCAACATCTTCTGGAGCTCTTCTTGAACGAATATATTTCTATGGAAAACTAGAACGTCTTGTAGACGTCTTTGTTAAGGATTTTCAGACCAATCTATGCTTGTTCAAGGATCCTTTCATG
+
IIHHIIIIIIIIHHIII@HHHIHHHIHGIIIHHIIHIHIGIIIIHHHIHHIIFHIIIIIIIIIHHHHGHHHIEHEH?@HHHHFHGHHHGIIIHHHEHHHHEH@EGFFHEHHIIIHIHCCGEEHEHHIHHHIIHFJJJJJJJJJJJJJJJJJJJJJJJJJJJJJJJJJJJJJJJJJJJJJJJJJJJJJJJJJJJJJJJJJJJHIHHEIHHFGIFIIIIIIIHGFEEHHHFIHHGHHG@F<EHHD1IIIIIHFHF<1HHHHHHHHHG@HHIHEHIIIHFEHFHGDCH@HIIIHIHIIIIHIHHH@EIHEEHHHIHHIGHHGHIIHIHHFEHFIIIHHHIH
@HWI-D00477:958:H2H7GBCX3:1:1201:15472:11002 1:N:0:CCTAGGTCCTAGGT
AAAGTCTTCGCTATTGGGTAAAAGATGCCTCTTCTTTGCATTTATTACGATTCTTTCTTCACGAGTATTGTAATTGGAATAGTCTTATTACTGCAAAGAAAGCCAGTTCTTCTTTTTCAAAAAGGAATCAAAGATTATTCTTCTTCTTATATAATTCTCATGTATATGAATACGAATCTATTTTCGTCTTTCTACGTAACCAATCTTCTCATTTACGATCAACATCTTCTGGAGCTCTTCTTGAACGAATCTATTTCTATGGAAAAATAGAACATCTTGTAGACGTCTTTGTTAAGGATTTTCCGGCCTCCATCTTATGGTTCTTCAAGGATCCTTTTATG
+
IIIIIIIIIIIIIIIIIIIIIHIIIIIIIIIIIIIIIIIIIIIHIIIIIIIIIFHIIIIIIIIIIIIIIIIIHIIIIIIIIIIIIIIIIIIIIIIIIIIIIIIIIIIIIIIIIIHIIIIHIIIIIIGHHHIIIGHHIIJJJJJJJJJJJJJJJJJJJJJJJJJJJJJJJJJJJJJJJJJJJJJJJJJJJJJJJJJJJJJJJJIIIIHHGHIHHIIGIIHIIIIIIIHHFHIIIHHIIIHIIIIHHIHIIIIIIIIIIIIIIIIIIIIIIHIIIIIIIIIIIIIHIHGIIIHIIIIIIIIIIIIIIIIIIIIIGIIIIIIIIIIIIIHIIIIIIHIIGIIII
@HWI-D00477:958:H2H7GBCX3:1:1201:4784:12338 1:N:0:CCTAGGTCCTAGGT
AAAGTCTTCGCTATTGGGTAAAAGATGCCTCTTCTTTGCATTTATTACGATTCTTTCTTCACGAGTATTGTAATTGGAATAGTCTTATTACTGCAAAGAAAGCCAGTTCTTCTTTTTCAAAAAGGAATCAAAGATTATTCTTCTTCTTATATAATTCTCATGTATATGAATACGAATCTATTTTCGTCTTTCTACGTAACCAATCTTCTCATTTACGATCAACATCTTCTGGAGCTCTTCTTGAACGAATCTATTTCTATGGAAAAATAGAACATCTTGTAGACGTCTTTGTTAAGGATTTTCAGACCAACCTCTGCTTGTTCAAGGATCCTTTCATG
+
IIIIIIIIIIIIIIIIIIIIIIIIIIIIIIIIIIIIIIIIIIIIIIIIIIIIIHIIIIIIIIIHIIIIIIIIIIIIIIIIIIHIIIIIIIIIIIIIIIIIIIHIIIIIIIIIIIIIIIIIIIIIHIIIIIIIIHIJJJJJJJJJJJJJJJJJJJJJJJJJJJJJJJJJJJJJJJJJJJJJJJJJJJJJJJJJJJJJJJJJJJIIIIIIGIIIHIIIIIGIIIIIIIIIIIIIIIIIIIHIIIIIHIIIIHIIIIIIIIIIIIIIIIIIIIIIIIIIIIIIHEEEIIIIIIIIIIIIIIIIIIIIIIIIIIIHIIIIIIIIIIIIIIIIIIIIIIIIII
@HWI-D00477:958:H2H7GBCX3:1:1201:10006:16142 1:N:0:CCTAGGTCCTAGGT
AAACTCTTCGCAATTGGGTAAAAGATGCCTCTTCTTTGCATTTATTACGATTCTTTCTTCGCGAGTATTGTAATTGGAATAGTCTTATTACTCCAAAGAAAGCCAGTTCTTCTTTTTCAAAAAGGAATCAAAGATTCTTCTTCTTATATAATTCTCATGTATGTGAATACGAATCTATTTTCGTCTTTCTACGTAACCAATCTTCTCATTTACGATCAACATCTTCTGGAGCTCTTCTTGAACGAATATATTTCTATGGAAAACTAGAACGTCTTGTAGACGTCTTTGTTAAGGATTTTCAGGTTACCCTATGGTTATTCAAGGATCCTTTCATA
+
IIIIIIIIIIIIIIIIIIIIIIIIIIIIIIIIIIIIIIIIIIIIIIIIIIIIICHIIIIIIIIIIIIIIIIIIIIHHHIHHIIIIIIIIIIIIIIIHIIIIIIIIIIIIIIIIIIIIHIGIIIIIIIIIIIIJJJJJJJJJJJJJJJJJJJJJJJJJJJJJJJJJJJJJJJJJJJJJJJJJJJJJJJJJJJJJJJJJJJJJIIHGIIIHIIIIIIIIIIHHIIIIIIHIHGIIIIIIIIIIIIIIIIIIIIIIIIIIIIIIIIIIIIIIIIIIIIIIIIHEIIIIIHIIIIIIIIIIIIIIIIIIIGIIIIIIIIIIHIIIIIIIIIIIIIIIII
@HWI-D00477:958:H2H7GBCX3:1:1201:13758:28347 1:N:0:CCTAGGTCCTAGGT
AAACTCTTCGCAATTGGGTAAAAGATGCCTCTTCTTTGCATTTATTACGATTCTTTCTTCGCGAGTATTGTAATTGGAATAGTCTTATTACTCCAAAGAAAGCCAGTTCTTCTTTTTCAAAAAGGAATCAAAGATTCTTCTTCTTCTTATATAATTCTCATGTATGTGAATACGAATCTATTTTCGTCTTTCTACGTAACCAATCTTCTCATTTACGATCAACATCTTCTGGAGCTCTTCTTGAACGAATATATTTCTATGGAAAACTAGAACGTCTTGTAGACGTCTTTGTTAAGGATTTTCAGACCAATCTATGCTTGTTCAAGGATCCTTTCATG
+
IIIIIIIIGIIIIIIHIIIIIIIIIIIIIIIIIIIIIIIIIIIHHIIIIIIIFHIIIIIIIIIIIIHHHGHIIIIIHIIIIIIIIIIIIIIIHIIIIIIIIIIIIIIIIIIIIIIIIIIIIIIHHIIIIIIIHJJJJJJJJJJJJJJJJJJJJJJJJJJJJJJJJJJJJJJJJJJJJJJJJJJJJJJJJJJJJJJJJJJJJIIIIIHIIIIIIIHGHIIIIIIIIIIHIIIIIIIIIIIIIIHIIIHIIHIIIIIIIIIIIIIIIIIIIIIIIIIIIIHIHGIGIIIIHIIIIIIIIIGIIIIIIIIIIIIIHIIHIIIIIIIIIIIIIIIIIIIIII
@HWI-D00477:958:H2H7GBCX3:1:1201:5184:32621 1:N:0:CCTAGGTCCTAGGT
AAACTCTTCGCAATTGGGTAAAAGATGCCTCTTCTTTGCATTTATTACGATTCTTTCTTCGCGAGTATTGTAATTGGAATAGTCTTATTACTCCAAAGAAAGCCAGTTCTTCTTTTTCAAAAAGGAATCAAAGATTCTTCTTCTTCTTATATAATTCTCATGTATGTGAATACGAATCTATTTTCGTCTTTCTACGTAACCAATCTTCTCATTTACGATCAACATCTTCTGGAGCTCTTCTTGAACGAATATATTTCTATGGAAAACTAGAACGTCTTGTAGACGTCTTTGTTAAGGATTTTCAGACCAATCTATGCTTGTTCAAGGATCCTTTCATG
+
IIIIIIIIIIIIIIIIIIIIIIIIGIIIIIIIIIIIIIIIIIIIIIIIIIIIHHIIIIIIIIIIIIIIIIIIIIIIIIHHIHIIIIIIIIIIIIIHIIIIIIIIIIIIIIIIIIIIIIIIIIIIGHIIIIIIIIIJJJJJJJJJJJJJJJJJJJJJJJJJJJJJJJJJJJJJJJJJJJJJJJJJJJJJJJJJJJJJJJJJJIIIHIIIHIIHHIIHIIHIIIIIIIIHHIHIFIIIIIGHIIIIHHHIIIIIIIIIIIIIIIIIIIHIHIIHIIIIIHIIIHHGIIIIIIIIIIIIIIIIIIIIIIIIIIIIIIIIIIIIIIIIIIIIIIIIIIIHII
@HWI-D00477:958:H2H7GBCX3:1:1201:5598:32608 1:N:0:CCTAGGTCCTAGGT
AAACTCTTCGCAATTGGGTAAAAGATGCCTCTTCTTTGCATTTATTACGATTCTTCCTTCGCGAGTATTGTAATTGGAATAGTCTTATTACTCCAAAGAAAGCCAGTTCTTCTTTTTCAAAAAGGAATCAAAGATTCTTCTTCTTCTTATATAATTCTCATGTATGTGAATACGAATCTATTTTCGTCTTTCTACGTAACCAATCTTCTCATTTACGATCAACATCTTCTGGAGCTCTTCTTGAACGAATATATTTCTATGGAAAACTAGAACGTCTTGTAGACGTCTTTGTTAAGGATTTTCCGGCCTCCATCTTATGGTTCTTCAAGGATCCTTTTATG
+
IIIIIIIIIIIIIIIIIIIIIIIIIIIIIIIIIIIIIIIIIIIIIIIIIIIIHHIIIIIIIIIIIIIIIIIIIIIIIIIIIIIIIIIIIIIIIIIIIIIIIIIIIIIIIIIIIJJJJJJJJJJJJJJJJJJJJJJJJJJJJJJJJJJJJJJJJJJJJJJJJJJJJJJJJJJJJJJJJJJJJJJJJJJJJJJJJJJJJJJJJIIIIIIIHIHIIIIIIIIIIIIIHIIIIIIIIHIIIIIIIIIHIHHIIIIIIIIIIIIIIHIHIIIIHIIHIIIIIIIIIIIIIIIIIIIIIIIIIIIIIIIIIIIIIIIIIIIIIIIIIIIIIIIIIIIIHIIIIIIHG
@HWI-D00477:958:H2H7GBCX3:1:1201:15350:32688 1:N:0:CCTAGGTCCTAGGT
AAACTCTTCGCAATTGGGTAAAAGATGCCTCTTCTTTGCATTTATTACGATTCTTTCTTCGCGAGTATTGTAATTGGAATAGTCTTATTACTCCAAAGAAAGCCAGTTCTTCTTTTTCAAAAAGGAATCAAAGATTCTTCTTCTTCTTATATAATTCTCATGTATGTGAATACGAATCTATTTTCGTCTTTCTACGTAACCAATCTTCTCATTTACGATCAACATCTTCTGGAGCTCTTCTTGAACGAATATATTTCTATGGAAAACTAGAACGTCTTGTAGACGTCTTTGTTAAGGATTTTCAGACCAATCTATGCTTGTTCAAGGATCCTTTCATG
+
IIIIIIIIIIIIIIIIIIIIHIIIHIIIIIIIIIIIIIIIIIIIIIIIIIIIHIIIIIIIIIIIIIIIIIIIIIIHIIIHHIIIIIIIIIIIIIIIIIIIIIHIIIIIGIIIIIIIIHHIIIIIIHHIIIIHIIIJJJJJJJJJJJJJJJJJJJJJJJJJJJJJJJJJJJJJJJJJJJJJJJJJJJJJJJJJJJJJJJJJJIIGIHGHEIIIIIIIIIIIIIIIHIIIHIGIIIIIIIIIIIHIIIIHIIIIIIIIIHIIIIIIIIIHIHIIIIIIIIIIIHHDIIIIIIIIIIHIIIIIIIIIIIIIIIIIIHIIIIIIIIIIIIIIIIIIIIIIII
@HWI-D00477:958:H2H7GBCX3:1:1201:9927:36460 1:N:0:CCTAGGTCCTAGGT
AAACTCTTCGCAATTGGGTAAAAGATGCCTCTTCTTTGCATTTATTACGATTCTTTCTTCGCGAGTATTGTAATTGGAATAGTCTTATTACTCCAAAGAAAGCCAGTTCTTCTTTTTCAAAAAGGAATCAAAGATTCTTCTTCTTCTTATATAATTCTCATGTATGTGAATACGAATCTATTTTCGTCTTTCTACGTAACCAATCTTCTCATTTACGATCAACATCTTCTGGAGCTCTTCTTGAACGAATATATTTCTATGGAAAACTAGAACGTCTTGTAGACGTCTTTGTTAAGGATTTTCAGACCAATCTATGCTTGTTCAAGGATCCTTTCATG
+
IIIIIIIIIIIIIIIIIIIIIIIIIIIIIIIIIIIIIIIIIIIIIIIIIIIIHHIIIIIIIIIIHIIIIIIIIIIIHIIIIIIIIIIIIIIIIIIIIIIIIIIIIIIIIIIIIIIIIIIIHIIIHIIIIIIIIIIJJJJJJJJJJJJJJJJJJJJJJJJJJJJJJJJJJJJJJJJJJJJJJJJJJJJJJJJJJJJJJJJJJIIIIIIIHIIIIIHIIIHIIIIIIIIIIIIIIIHIHIIHIIIIHIIHIIIIIIIIIIIIIIIIIIIIIIHIIIIIIIIIHIHGIIIIIIIIIIHIIIIIIIIIIIIIIIIIIIIIIIIIIIIIIIIIIHIIIIIIII
@HWI-D00477:958:H2H7GBCX3:1:1201:11491:44201 1:N:0:CCTAGGTCCTAGGT
AAACTCTTCGCAATTGGGTAAAAGATGCCTCTTCTTTGCATTTATTACGATTCTTTCTTCGCGAGTATTGTAATTGGAATAGTCTTATTACTCCAAAGAAAGCCAGTTCTTCTTTTTCAAAAAGGAATCAAAGATTCTTCTTCTTCTTATATAATTCTCATGTATGTGAATACGAATCTATTTTCGTCTTTCTACGTAACCAATCTTCTCATTTACGATCAACATCTTCTGGAGCTCTTCTTGAACGAATATATTTCTATGGAAAACTAGAACGTCTTGTAGACGTCTTTGTTAAGGATTTTCAGACCAATCTATGCTTGTTCAAGGATCCTTTCATG
+
IIIIIIIIIHIIIIIHIIIIIIIIIIHHIIIIIIIIIHIIIIIIIIIIIIIIHHIIIIIHIIIIIIIIIIIIIHIHHGHHHHHIHHHIIHIIIIIIIIIHHIIHHHIIIHIIIIIIIHGHHIIIHIHIIIIHIIIJJJJJJJJJJJJJJJJJJJJJJJJJJJJJJJJJJJJJJJJJJJJJJJJJJJJJJJJJJJJJJJJJJIIHIIGIGIIIIIIHIIIIIIIIHIHGIHIHIIIIIIIIIIIIHIHIIIIIIIIIIIIIIIIIIIIIIIIIIIIIIIIIIIHGIHIIIIIIIIIIIIHIIIIIIIIIIIIIIIIIIIIIHGIIIIIIIIIIIIIHII
@HWI-D00477:958:H2H7GBCX3:1:1201:5634:45210 1:N:0:CCTAGGTCCTAGGT
AAACTCTTCGCAATTGGGTAAAAGATGCCTCTTCTTTGCATTTATTACGATTCTTTCTTCGCGAGTATTGTAATTGGAATAGTCTTATTACTCCAAAGAAAGCCAGTTCTTCTTTTTCAAAAAGAAAATAAAAGACTATTTCGATTCCTATATAACTCTTATGTATCAGAATATGAATTTTTCTTGTTGTCTCTTCGTAAACAATCTTCTTGCTTACCATTAACATCTTCTGGAACCTTTGTGGAACGAATCCACTTTTCTAGGAAGATGGAACATTTTGGGGTAATGT
+
IIIIIIIIIIIIIIIIIIIIIIIIIIIIIIIIIIIIIIIJJJJJJJJJJJJJJJJJJJJJJJJJJJJJJJJJJJJJJJJJJJJJJJJJJJJJJJJJJJJJJJJJJJJJJJJJJJJJJJJJJJJJJJJJJJJJJJJJJJJJJJJJJJJJJJJJJJJJJJJJJJJJJJJJJJJJJJJJJJJJJJJJJJJJJJJJJJJJJJJJJIIIHIIIIIIIIIIIIIIIIIIIIIIIIIIIIIIIIIIIIIIIIIIIIIIIIIIIIIIIIIIIIIIIIIIIHEIIIHHIIIIIDDBDD
@HWI-D00477:958:H2H7GBCX3:1:1201:16459:49115 1:N:0:CCTAGGTCCTAGGT
AAACTCTTCGCAATTGGGTAAAAGATGCCTCTTCTTTGCATTTATTACGATTCTTTCTTCGCGAGTATTGTAATTGGAATAGTCTTATTACTCCAAAGAAAGCCAGTTCTTCTTTTTCAAAAAGGAATCAAAGATTCTTCTTCTTCTTATATAATTCTCATGTATGTGAATACGAATCTATTTTCGTCTTTCTACGTAACCAATCTTCTCATTTACGATCAACATCTTCTGGAGCTCTTCTTGGACGAATATATTTCTATGGAAAGATAAAATATCCGGTAGAAAATGATTTTACGGTCGCCATCTTATGGTTCTTCAAGGATCCTT
+
IIIIIIIIIIIIIIIIIIIIIIIIIIIIIIIIIIIIIIIIIIIIIIIIIIIIHHIIIIIIIIIIIIIIIIIIIIIIIJJJJJJJJJJJJJJJJJJJJJJJJJJJJJJJJJJJJJJJJJJJJJJJJJJJJJJJJJJJJJJJJJJJJJJJJJJJJJJJJJJJJJJJJJJJJJJJJJJJJJJJJJJJJJJJJJJJJJJJJJJJJIIGIIIGIIIIIIIIIIIIIIIIHGIIIIIIIIIIIIIIIIIIIIIIIIIIIIIIIIIIIIIIIIIIIIIIIIIHIIIIIIIIIIIIIIIIIIIIIIIIHHGDFIIIIIIIIIIIIIIIIIDDDDD
@HWI-D00477:958:H2H7GBCX3:1:1201:14305:52375 1:N:0:CCTAGGTCCTAGGT
AAACTCTTCGCAATTGGGTAAAAGATGCCTCTTCTTTGCATTTATTACGATTCTTTCTTCGCGAGTATTGTAATTGGAATAGTCTTATTACTCCAAAGAAAGCCAGTTCTTCTTTTTCAAAAAGGAATCAAAGATTCTTCTTCTTCTTATATAATTCTCATGTATGTGAATACGAATCTATTTTCGTCTTTCTACGTAACCAATCTTCTCATTTACGATCAACATCTTCTGGAGCTCTTCTTGAACGAATATATTTCTATGGAAAACTAGAACGTCTTGTAGACGTCTTTGTTAAGGATTTTCAGACCAATCTATGCTTGTTCAAGGATCCTTTCATG
+
IIIIIIIIIIIIIIHIIIIIIIIIIIIIIIHIIIIIIHIIIIIIIIHIIIIIHHIIIIIIIIIIIIIIIIIIHIIHIIIHHIIHIIIIIIIIIIIIIIIIIGHHIIIIIIIIIIIIIIIIIIIHIIIIIIIIIIJJJJJJJJJJJJJJJJJJJJJJJJJJJJJJJJJJJJJJJJJJJJJJJJJJJJJJJJJJJJJJJJJJJIIIIIIIIIIIIIIIIIIIIIIIIHIIIIHIIIIHHHIHIHIIHIIHIIIIIIIIIHHHHHIIIIIIIIIHIIIIIIIHGEEGIIIIIHIIIIHIIIIIIIIHHHIIHIIHIIIIIIIIIIIIIIIHIHIIIIIIII
@HWI-D00477:958:H2H7GBCX3:1:1201:1678:59091 1:N:0:CCTAGGTCCTAGGT
AAACTCTTCGCAATTGGGTAAAAGATGCCTCTTCTTTGCATTTATTACGATTCTTTCTTCGCGAGTATTGTAATTGGAATAGTCTTATTACTCCAAAGAAAGCCAGTTCTTCTTTTTCAAAAAGGAATCAAAGATTCTTCTTCTTCTTATATAATTCTCATGTATGTGAATACGAATCTATTTTCGTCTTTCTACGTAACCAATCTTCTCATTTACGATCAACATCTTCTGGAGCTCTTCTTGAACGAATATATTTCTATGGAAAACTAGAACGTCTTGTAGACGTCTTTGTTAAGGATTTTCAGACCAATCTATGCTTGTTCAAGGATCCTTTCATG
+
IIIIIIIIIIIIIIIIIIIIIIIIIIIIIIIIIIIIIIIIIIIIIIIIIIIIHIIIIIIIIIIIIIIIIIIIIIIIIIIIIIIIIIIIIIIIIIIIIIIIIIIIIIIIIIIIIIIIIHIIIIIHIIIIIIIIIIIJJJJJJJJJJJJJJJJJJJJJJJJJJJJJJJJJJJJJJJJJJJJJJJJJJJJJJJJJJJJJJJJJJIIIIIIIIIIIIIIHIIIIIIIIIIIIIIIIIIIIIIIIIIIIIIIIIIHEIIIIIIIIIIIIIIIIIIIIIIIIIIIIIIIHIIIIIIIIIIIIIIIIIIIIIIIIIIIIIIIIIIIIIIIIIIIIIIIIIIIIII
@HWI-D00477:958:H2H7GBCX3:1:1201:18295:61398 1:N:0:CCTAGGTCCTAGGT
AAACTCTTCGCAATTGGGTAAAAGATGCCTCTTCTTTGCATTTATTACGATTCTTTCTTCGCGAGTATTGTAATTGGAATAGTCTTATTACTCCAAAGAAAGCCAGTTCTTCTTTTTCAAAAAGGAATCAAAGATTCTTCTTCTTATATAATTCTCATGTATGTGAATACGAATCTATTTTCGTCTTTCTACGTAACCAATCTTCTCATTTACGATCAACATCTTCTGGAGCTCTTCTTGAACGAATATATTTCTATGGAAAACTAGAACGTCTTGTAGACGTCTTTGTTAAGGATTTTCAGGTTACCCTATGGTTATTCAAGGATCCTTTCATA
+
IIIIIIIIIIIIIIIIIIIIIIIIIIIIIIIIIIIIIIIIIIIIIIIIIIIIGHIIIIIIIIIIIIIIIIIIIIIIIIIIIIIIIIIIIIIIIHIIIIIIIIIIIIIIIIIIIIIIIIIIIIIHIIIIIIHIJJJJJJJJJJJJJJJJJJJJJJJJJJJJJJJJJJJJJJJJJJJJJJJJJJJJJJJJJJJJJJJJJJJJJIIIIIIIIIIIIIIIIIIIIIIIIIIIIGIIIIIIIIIIIIIIIIIIIIIIIIIIIIIIIIIIIIIIIIIIIIIIIHIHHIIIIIIIIIIIIIIIIIIIIIIIIIIHIIIIIIIIIIIIIIIIIIIIIIIIIII
@HWI-D00477:958:H2H7GBCX3:1:1201:2168:61616 1:N:0:CCTAGGTCCTAGGT
AAACTCTTCGCAATTGGGTAAAAGATGCCTCTTCTTTGCATTTATTACGATTCTTTCTTCGCGAGTATTGTAATTGGAATAGTCTTATTACTCCAAAGAAAGCCAGTTCTTCTTTTTCAAAAAGGAATCAAAGATTCTTCTTCTTCTTATATAATTCTCATGTATGTGAATACGAATCTATTTTCGTCTTTCTACGTAACCAATCTTCTCATTTACGATCAACATCTTCTGGAGCTCTTCTTGAACGAATATATTTCTATGGAAAACTAGAACGTCTTGTAGACGTCTTTGTTAAGGATTTTCAGACCAATCTATGCTTGTTCAAAGACCCTTTCATA
+
IIIIIIIIIIIIIIIHIIIIIIIIIIIIIHIIIIIIIIIHIIIIIIIIIIIIHHIIHIIIIIIIIIIIIIIIHIIIIIIIIHIIIIHIIIIIIHIIIIIIIIHIIIIIIIIIIIIIIHIIIIIIIIIIIIIIIIJJJJJJJJJJJJJJJJJJJJJJJJJJJJJJJJJJJJJJJJJJJJJJJJJJJJJJJJJJJJJJJJJJJIIIIIHHIIIIIIIIIHHIHIIIHGIIIIIIGIIIIIIIIIIIIGIIIIIIIIHIIIIIIIIIIIIIIIIHIIIIIIIIHEDGIHIIIIIHIIIIIIIIIIIIIIIIIIIIIIIIIIIIIIIIIIIIIHIIIIHEHI
@HWI-D00477:958:H2H7GBCX3:1:1201:18095:64106 1:N:0:CCTAGGTCCTAGGT
AAACTCTTCGCAATTGGGTAAAAGATGCCTCTCCTTTGCATTTATTACGATTCTTTCTTCGCGAGTATTGTAATTGGAATAGTCTTATTACTCCAAAGAAAGCCAGTTCTTCTTTTTCAAAAAGGAATCAAAGATTCTTCTTCTTCTTATATAATTCTCATGTATGTGAATACGAATCTATTTTCGTCTTTCTACGTAACCAATCTTCTCATTTACGATCAACATCTTCTGGAGCTCTTCTTGAACGAATATATTTCTATGGAAAACTAGAACGTCTTGTAGACGTCTTTGTTAAGGATTTTCAGACCAATCTATGCTTGTTCAAGGATCCTTTCTTA
+
HGHECHEHEHHECEEEHHIIHGCFHFHG1<DEEH?<GCHFHHFHHIIHI1<@<CHHHIEGHHHDHHIHI@GHHHIGICHHFHIHIIEE@FGH@CGHH<GHHEHIHICGFHIHHHIIGHECGHHIDFGHHHEHFGHJJJJJJJJJJJJJJJJJJJJJJJJJJJJJJHJHJJJJHJJJJJJJJJJJJIDJJJJJJJJJJJJJ9G@F<1D1D11EHHFC<1D1<<111HF1F<1C<11<11HHFC@D11E@G@@HHGHCIHEGF<?FF<HHGED101@EEHHGD0D<111<1CCEC@HF<@HEHCF<1<1<<11<<<<1@D<1<11CED<11111C<<111
@HWI-D00477:958:H2H7GBCX3:1:1201:14093:70925 1:N:0:CCTAGGTCCTAGGT
AAACTCTTCGCAATTGGGTAAAAGATGCCTCTTCTTTGCATTTATTACGATTCTTTCTTCGCGAGTATTGTAATTGGAATAGTCTTATTACTCCAAAGAAAGCCAGTTCTTCTTTTTCAAAAAGGAATCAAAGATTCTTCTTCTTCTTATATAATTCTCATGTATGTGAATACGAATCTATTTTCGTCTTTCTACGTAACCAATCTTCTCATTTACGATCAACATCTTCTGGAGCTCTTCTTGAACGAATATATTTCTATGGAAAAATAGAACGTCTTGTAGACGTCTTTGTTAAGGATTTTCAGACCAATCTATGCTTGTTCAAGGATCCTTTCATGCATTATGTT
+
IIIIIIIIIIIIIIIIIIIIIIIIIIIIIIIIIIIIIIIIIIIIIIIIIIIIGHIIIIIIIIIIIIIIIIIIIIIIIIIIIIIIIIIIIIIIIIIIGJJJJJJJJJJJJJJJJJJJJJJJJJJJJJJJJJJJJJJJJJJJJJJJJJJJJJJJJJJJJJJJJJJJJJJJJJJJJJJJJJJJJJJJJJJJJJJJJJJJJJJJJIIIIIHIIIIIIIIIHIIIIIIIHIIIIIIIIIIIIIIIIHIHGDHIIIIIIIIIIIIIIIIIIIIIIIIIIIIIIIIIIIIIIIIIIIIIIIIIIIIIIIIIIIIIIHIIIIIIIIIIIIIIIIIIIIIIIIIIIIIIIIDDDCD
@HWI-D00477:958:H2H7GBCX3:1:1201:17955:71958 1:N:0:CCTAGGTCCTAGGT
AAACTCTTCGCAATTGGGTAAAAGATGCCTCTTCTTTGCATTTATTACGATTCTTTCTTCGCGAGTATTGTAATTGGAATAGTCTTATTACTCCAAAGAAAGCCAGTTCTTCTTTTTCAAAAAGGAATCAAAGATTCTTCTTGTTCCTATATAATTCTTATGCTTGTGAATACGAATCCATCTTACTTTTTCTCCGCAACCAATTTTCTCATTTACGATTAACATCTTCTGGGGTCTTTTTTGAGCGAAT
+
JJJJJJJJJJJJJJJJJJJJJJJJJJJJJJJJJJJJJJJJJJJJJJJJJJJJJJJJJJJJJJJJJJJJJJJJJJJJJJJJJJJJJJJJJJJJJJJJJJJJJJJJJJJJJJJJJJJJJJJJJJJJJJJJJJJJJJJJJJJJJJJJJJJJJJJJJJJJJJJJJJJJ$JJJJJJJJJJJJJJJJJJJJJJJJJJJJJJJJJJJJIIIIIIIIIIIIIIIIIIIIIIIIIIIIIIIIIIIIIIIIIIHIDDDDD
@HWI-D00477:958:H2H7GBCX3:1:1201:15656:77802 1:N:0:CCTAGGTCCTAGGT
AAACTCTTCGCAATTGGGTAAAAGATGCCTCTTCTTTGCATTTATTACGATTCTTTCTTCGCGAGTATTGTAATTGGAATAGTCTTATTACTCCAAAGAAAGCCAGTTCTTCTTTTTCAAAAAGGAATCAAAGATTCTTCTTCTTCTTATATAATTCTCATGTATGTGAATACGAATCTATTTTCGTCTTTCTACGTAACCAATCTTCTCATTTACGATCAACATCTTCTGGAGCTCTTCTTGAACGAATATATTTCTATGGAAAACTAGAACGTCTTGTAGACGTCTTTGTTAAGGATTTTCAGACCAATCTATGCTTGTTCAAGGATCCTTTTATA
+
IIHHIIIIIIIHIIHHIIIIIHIIHIIIHIIIHIIIGHIIIHIIIIIIIIIIGHIIIIIIIIIIIIIIIIIIHIHIIHIHIHIIIIIIIIHIIIIIIHHIIIIIIHIIIIIIIIIHIHIIIHHIHGFHHIIIIIHJJJJJJJJJJJJJJJJJJJJJJJJJJJJJJJJJJJJJJJJJJJJJJJJJJJJJJJJJJJJJJJJJJGIHHHHHG@HIHHIHHGEHIHHCCEHGHIIHGHGHGHHHIHHFCFG?IHGIHHHIHHIHHHHCCGFD1<@HGHHHGIHHHHEHHF@HEHGFEIIHHEHGF<@ECCFEEH@EEEEHE?G<<GFCFF<@GE@HIHHEGD
@HWI-D00477:958:H2H7GBCX3:1:1201:3353:90642 1:N:0:CCTAGGTCCTAGGT
AAACTCTTCGCAATTGGGTAAAAGATGCCTCTTCTTTGCATTTATTACGATTCTTTCTTCGCGAGTATTGTAATTGGAATAGTCTTATTACTCCAAAGAAAGCCAGTTCTTCTTTTTCAAAAAGGAATCAAAGATTCTTCTTCTTCTTATATAATTCTCATGTATGTGAATACGAATCTATTTTCGTCTTTCTACGTAACCAATCTTCTCATTTACGATCAACATCTTCTGGAGCTCTTCTTGAACGAATATATTTCTATGGAAAACTAGAACGTCTTGTAGACGTCTTTGTTAAGGATTTTCAGACCAATCTATGCTTGTTCAAGGATCCTTTCATG
+
E@CG?<C?GHIIHHFGEHEC?GHH1CFFHI@GEHCEEEC1CGHH?HIHHC1FDC@HEH?G<ED<EHHEEEFH?FFDC1@DC1CFE@1<CHHIHHH0D0<@F@DHCFHGFHFHIC?CFCC/D@G/C/CC@G/C@GGJHJJJJJJJJJJJJJJJJJJJJJJJJJJ1JIJHHJJJJJJJJJHJJFJJJJJJJJJJJJJJJJJJJGD0HFFF1?F?HFCEFHCG?FC@1?F<CC<GF<@@CIECC?HEHEHHHEHG@?F1?HGD11CHCHFHEHIHEGD1111?HCC<F1HHF11HGC<11G?C<1HHHHCCFD<1D1H@HF?D11EHC<HHGD1CEC<11@
@HWI-D00477:958:H2H7GBCX3:1:1201:4159:97286 1:N:0:CCTAGGTCCTAGGT
AAACTCTTCGCAATTGGGTAAAAGATGCCTCTTCTTTGCATTTATTACGATTCTTTCTTCGCGAGTATTGTAATTGGAATAGTCTTATTACTCCAAAGAAAGCCAGTTCTTCTTTTTCAAAAAGGAATCAAAGATTCTTCTTCTTCTTATATAATTCTCATGTATGTGAATACGAATCTATTTTCGTCTTTCTACGTAACCAATCTTCTCATTTACGATCAACATCTTCTGGAGCTCTTCTTGAACGAATATATTTCTATGGAAAACTAGAACGTCTTGTAGACGTCTTTGTTAAGGATTTTCAGACCAATCTATGCTTGTTCAAGGATCCTTTCATG
+
IIIIIIIIIIIIIIIIIIIIIIIIIIIIIIIIIIIIIIIIIIIIIIIIIIIIHHIIIIIIIIIIIIIIIIIIIIIIIIIIIIIIIIIIIIIIIIIIIIIIIIIIIIIIIIIIIIIIIIIIIIIIIIIIIIIIIIIJJJJJJJJJJJJJJJJJJJJJJJJJJJJJJJJJJJJJJJJJJJJJJJJJJJJJJJJJJJJJJJJJJIIIIIIIIIIIIIIIIIIIIIIIIIIIIIIIIIHHHIHIIIIIIIIIIIIIIIIIIIIIIIIIIIIIIIIIIIIIIIIIIIIHIIIIIIIIIIIIIIIIIIIIHIIIIIIIIIIIIIIIIIIIIIIIIIIIIIIIII
@HWI-D00477:958:H2H7GBCX3:1:1201:20052:98824 1:N:0:CCTAGGTCCTAGGT
AAACTCTTCGCAATTGGGTAAAAGATGCCTCTTCTTTGCATTTATTACGATTCTTTCTTCGCGAGTATTGTAATTGGAATAGTCTTATTACTCCAAAGAAAGCCAGTTCTTCTTTTTCAAAAAGGAATCAAAGATTCTTCTTCTTCTTATATAATTCTCATGTATGTGAATACGAATCTATTTTCGTCTTTCTACGTAACCAATCTTCTCATTTACGATCAACATCTTCTGGAGCTCTTCTTGAACGAATATATTTCTATGGAAAACTAGAACGTCTTGTAGACGTCTTTGTTAAGGATTTTCAGACCAATCTATGCTTGTTCAAGGATCCTTTCATG
+
EHHEGHHHFGCC<GHCH@HCHF@F1C<CF?G<CECGIIGIE@GC@HHH1EED<CCGEGGEFHDHCE<CGEHH@EECHECFFHIIHHHGIE<F@CCHHIH0FC@FECGFH@EHIEHEH@E/D<D/CCHH/GFFEFJJGJJJIJFJJJJJHJJJJJJJBJJJJJJJJJJJJJJJJJJJJJJJJJJGJJIIJJJJJJJJJJJJJHFFHIIIGHHHHHHEHEHHIHIIHHHFIHHHHEEHEHCEHCHEEH?HIIIGHHHH@HHFHFIHIHEEHHHHIIIIIIIHEHDHEG<?G@HEHHECIH?IIHHFD1@GCC1CHHHHEHIIHHHGEEFC11?HHFFHHE
@HWI-D00477:958:H2H7GBCX3:1:1202:17661:11251 1:N:0:CCTAGGTCCTAGGT
AAACTCTTCGCAATTGGGTAAAAGATGCCTCTTCTTTGCATTTATTACGATTCTTTCTTCGCGAGTATTGTAATTGGAATAGTCTTATTACTCCAAAGAAAGCCAGTTCTTCTTTTTCAAAAAGGAATCAAAGATTCTTCTTCTTCTTATATAATTCTCATGTATGTGAATACGAATCTATTTTCGTCTTTCTACGTAACCAATCTTCTCATTTACGATCAACATCTTCTGGAGCTCTTCTTGAACGAATATATTTCTATGGAAAACTAGAACGTCTTGTAGACGTCTTTGTTAAGGATTTTCAGACCAATCTATGCTTGTTCAAGGATCCTTTCATG
+
IIIIIIIIIIIIIIIIIIIIIIIIIIIIIIIIIIIIIIIIIIIIIIIIIIIIHHIIIIIIIIIIIIIIIIIIIIIIIIIIIIIIIIIIIIIIIIIIIIIIIIIHIIIIHIIIIIIIIIHHIIIIIIIIIIIIIIIJJJJJJJJJJJJJJJJJJJJJJJJJJJJJJJJJJJJJJJJJJJJJJJJJJJJJJJJJJJJJJJJJJIIIIHIIIIIIIIIIIIIIIIIIIIIIHIIIIIIIIIIHIIIIIIIIIIIIIIIHHIIIIIIIIIIIIIIHIIIIIIIIIIIHIIIIIIIIIIIIIIIIIIIIIIHIIIIIIIIIIIIIIIIIIIIIIIIIIIIIII
@HWI-D00477:958:H2H7GBCX3:1:1202:7212:17092 1:N:0:CCTAGGTCCTAGGT
AAACCCTTCGCTATTGGGTGAAAGACGCCTCTTCTTTGCATTTATTACGACTCTTTCTTCACGAGTATTATAATTGGAATAGTCTTATTACTTCAAATAATTTTTTTTTTTGGAGTAATAAGACTATTCCAATTATAATACTCGTGAAGAAAGAATCGTAATAAATGTAAAGAAGAGGGATCCTTCACCCAAT
+
JJJJJJJJJJJJFJJJJJIFJJJJJJJJJJJJJJJJJJJJJJJJJJJJJJJJJJJJJJJJIJJJJJJJJJJJJJJJJJJJJJJJJJJJJJJJJJJJJJJJJJJJJJJJJJJI4CBJJIJHJFJJJJJJCEJJJJJJJJFJJJJJIBJJJJJJJJJJJJJJJJJJJJJJJJJJJJJJJJJJJJJJJJJJJJFGI
@HWI-D00477:958:H2H7GBCX3:1:1202:8297:18961 1:N:0:CCTAGGTCCTAGGT
AAACTCTTCGCAATTGGGTAAAAGATGCCTCTTCTTTGCATTTATTACGATTCTTTCTTCGCGAGTATTGTAATTGGAATAGTCTTATTACTCCAAAGAAAGCCAGTTCTTCTTTTTCAAAAAGGAATCAAAGATTCTTCTTCTTCTTATATAATTCTCATGTATGTGAATACGAATCTATTTTCGTCTTTCTACGTAACCAATCTTCTCATTTACGATCAACATCTTCTGGAGCTCTTCTTGAACGAATATATTTCTATGGAAACTAGAACGTCTTGTAGACGTCTTTGTTAAGGATTTTCAGACCAATCTATGCTTGTTCAAGGATCCTTTCATG
+
IIIIIIIIHIIHIHHIHIIIIIHHHHIHIIIIIIIIIIHHIIIHIIIHIIIIIHHHIIIIIIIIIIIIIHIIIIIHIHHHHHHHIIHHIHHIIGHHFHGHHIHHIIIIIHIIIIIIIGEHHIIDHIIHHIIIIHJJJJJJJJJJJJJJJJJJJJJJJJJJJJJJJJJJJJJJJJJJJJJJJJJJJJJJJJJJJJJJJJJJJIIIIHIHGHHIIIHIIIIHIIIIIIIIIIIHIIIIIIIIIIGHHGIIIIIIIIHIIIHIIIIHIHIIIIHHIIIHIIHHFHGHHHHEHHHHIIIIHIIIIIIIIHIIHGIIHHIIGIIIIIIHIIIIIIIIIIIIH
@HWI-D00477:958:H2H7GBCX3:1:1202:13788:21159 1:N:0:CCTAGGTCCTAGGT
AAACTCTTCGCAATTGGGTAAAAGATGCCTCTTCTTTGCATTTATTACGATTCTTTCTTCGCGAGTATTGTAATTGGAGTAGTCTTATTACTCCAAAGAAAGCCAGTTCTTCTTTTTCAAAAAGGAATCAAAGATTCTTCTTCTTCTTATATAATTCTCATGTATGTGAATACGAATCTATTTTCGTCTTTCTACGTAACCAATCTTCTCATTTACGATCAACATCTTCTGGAACTTTTCTTGAGCGAACACATTTCTATGGAAAAATAGAACATCTTGTAGTAGTGCTTCGTAATGATTTTCAGAAGACCCTATGGTTGTTCAAGGACCCTTTCATG
+
HEHHIIIHHEHEHHHEHHHFHIIIIIHHHHHCHIHHHHHHIIIHIEEGHHHHDFHHHIIGHHGHIIIHIHHEGFH?FG@FHEHHIHHEHGHIIIHEEHHHIFHIIGGHHHIIHHEFHHEHIHIIDHHICHHEF@HHIJJJJJJJJJJJJJJJJJJJJJJJJJJJJJJJJJJJJJJJJJJJJJJJJJJJJJJJJJJJJJJJJIIIIHEIHCGHIIIIHHHHIIHHH@C@GCHEFCHHHHIIIIHGCHHFGEHHEIIIHFHHHHIHIHHIIIHHFGIIIIHHHIHFHHHE?IIIIHGHIHEGHHFIIHHGCFFHHHHEEEHHIHHEGFHHHGHHHHEHEC
@HWI-D00477:958:H2H7GBCX3:1:1202:20922:21420 1:N:0:CCTAGGTCCTAGGT
AAACTCTTCGCAATTGGGTAAAAGATGCCTCTTCTTTGCATTTATTACGATTCTTTCTTCGCGAGTATTGTAATTGGAATAGTCTTATTACTCCAAAGAAAGCCAGTTCTTCTTTTTCAAAAAGGAATCAAAGATTCTTCTTCTTCTTATATAGTTCTCATGTATGTGAATACGAATCTATTTTCGTCTTTCTACGTAACCAATCTTCTCATTTACGATCAACAGCTTTTGGAGTTCTTCTTGAACGAATCCATTTCTATGTAAAAGTAGAACGTCTTGTGAACGTCTTTGTTAAGATTAACAATCTTCGGGCGAACTCGTGG
+
IIIIIIIIIIIIIIIGIIIIIIIIIIIIIIIIGIIIIIIIIIIIIIIIIIIIGHIIIIIIIIIIIIIIIIIIIJJJJJJJJJJJJJJJJJJJJJJJJJJJJJJJJJJJJJJJJJJJJJJJJJJJJJJJJJJJJJJJJJJJJJJJJJJJJJJJJJJJJJJJJJJJJJJJJJJJJJJJJJJJJJJJJJJJJJJJJJJJJJJJJIHIIIIIIIIIIIIIIIIIEHIIIIIIIHEIHIIIIIIIHIGIIIHIIIHIIIIIHHIIIIIIIIIIIHGHIIIIIIIIIIIIIIIIIHIIIIIHIHIIIHHHFIHIIIIIIIIIIIDDDDD
@HWI-D00477:958:H2H7GBCX3:1:1202:15215:26287 1:N:0:CCTAGGTCCTAGGT
AAACTCTTCGCAATTGGGTAAAAGATGCCTCTTCTTTGCATTTATTACGATTCTTTCTTCGCGAGTATTGTAATTGGAATAGTCTTATTACTCCAAAGAAAGCCAGTTCTTCTTTTTCAAAAAGGAATCAAAGATTCTTCTTCTTCTTATATAATTCTCATGTATGTGAATACGAATCTATTTTCGTCTTTCTACGTAACCAATCTTCTCATTTACGATCAACATCTTTTGGAGTCCTTCTTGAACGAATATATTTCTATGGAAAAATAGAACATCTTGTAGAAGTCTTTGCTAAGGATTTTCGGGTTATCCTATGGTTGTTCAAGGATCCTTTCATA
+
IIIIIIIIIIIIIIIIIIHHIIIIIIIHIIIIIIIIIIIIIIIIIIIIIIIIHHIIIIIIIIIIIIIIIIIIIIIIIGGHHHIIIIIIIIHIIIIIIIIIIIIIIIIIIIIIIIIIIIIIIIIIHHHIIIIIIIIJJJJJJJJJJJJJJJJJJJJJJJJJJJJJJJJJJJJJJJJJJJJJJJJJJJJJJJJJJJJJJJJJJIIIIIIIIIIHIIIIIIHIIIIIHIIIIIGIIIGIIIIIIIIHHIIIIIIIIIIIIIIIIIIIIIIIHIIIIIHIIIIIIIHGIIIIIHIIIIIHIIIIGGIIIIIIIIGIIIIIIIIIIIIIIIIIIIIIIGIIII
@HWI-D00477:958:H2H7GBCX3:1:1202:9412:27279 1:N:0:CCTAGGTCCTAGGT
AAACTCTTCGCAATTGGGTAAAAGATGCCTCTTCTTTGCATTTATTACGATTCTTTCTTCGCGAGTATTGTAATTGGAATAGTCTTATTACTCCAAAGAAAGCCAGTTCTTCTTTTTCAAAAAGGAATCAAAGATTCTTCTTCTTCTTATATAATTCTCATGTATGTGAATACGAATCTATTTTCGTCTTTCTACGTAACCAATCTTCTCATTTACGATCAACATCTTCTGGAGCTCTTCTTGAACGAATATATTTCTATGGAAAACTAGAACGTCTTGTAGACGTCTTTGTTAAGGATTTTCAGACCAATCTATGCTTGTTCAAGGATCCTTTCATG
+
HEHIHHHHHHIHIHHGHIHFEGHHEGHHHHHIIHHHHHGIHHIIIIIEH@GHFGHHHIHHFHHCHIIIHEHHEHH@FCHHCCHEHHCGHEEFEHHHHE?DHHEEHCHHIHIFHIIIIIE?EEEGHIIHC@FEEJJJJJJJJJJJJJJJJJJJJJJJJJJJJJJJJJJJJJJJJJJJJJJJJJJJJJJJJJJJJJJJJJJJJIIIIHHHEHIIHIIIIIIIIHGC?IHGHIHHEIHGHHHHHHHHHFGCIIIIHHHHGIHEEIIIIHFHHGHIHIHHHHHEF<EHHFHGHEHIHGHEIIHIIHHHHHHGHIHIHHHGEHIIHIIIHEHGHHHIHIIHEH
@HWI-D00477:958:H2H7GBCX3:1:1202:10890:29919 1:N:0:CCTAGGTCCTAGGT
AAACTCTTCGCAATTGGGTAAAAGATGCCTCTTCTTTGCATTTATTACGATTCTTTCTTCGCGAGTATTGTAATTGGAATAGTCTTATTACTCCAAAGAAAGCCAGTTCTTCTTTTTCAAAAAGGAATCAAAGATTCTTCTTTTTCTTATATAATTCTCATGTATGTGAATACGAATCTATTTTCGTCTTTCTACGTAACCAATCTTCTCATTTACGATCAACATCTTCTGGAGCTCTTCTTGAACGAATATATTTCTATGGAAAACTAGAACGTCTTGTAGACGTCTTTGTTAAGGATTTTCAGACCAATCTATGGTTGTTCAAGGACCCTTTCATG
+
HHEEEH1FHEHEHEHHCGHIHIIIGHH?EEFGHF@C@<C<CCCGHIIIIIIIFG<CCHECC@H/<FC@GFHEHHHH?1FHHIIIHHHHHHHHHHHIIHIIHCGHIIIHHIIIII/DGGHHIIIHHIIIIIHGHIIJJJJJJJ1JJJJJJJJJJJJJJJJJJJJJJJJJJJJJJJJJJJJJJJJJJJJJJJJJJJJJJJJJJIIHHIIIIIIHIIIHIIIIIIHHFIIIIHHEEEIIHIIHEGIIHFIHIHHFD<<GIHHHHGHCHIHHCC@ECH@HHEHEEHGGHFEGG1EEHHGCHFIFHHH@HF1G<GCCC<<<CCFCEIHHFE@D@E@@CCFIIH
@HWI-D00477:958:H2H7GBCX3:1:1202:10131:30535 1:N:0:CCTAGGTCCTAGGT
AAATTCTCCGCTACTGGGTAAAAGATGCCTCTTCTTTACATTTATTACGGTTCTTTCTACACGAATATTTTAATTTGAATTGGAATAGTCTTAGTAATCCAAAGAAATCTATTTCCTTTTTGAAAAAAAGGAATTCAAGATTATTCTTGTTCCTATATAATTCTCATGTATGTGAATATGAATCCATCTTCTTTTTTCTCCGTAACCAATCTTCTCATTTACGATCAACATCTTCTGGAGTCCTTCTTGAGCGAATCTATTTCTATCGAAAAGTAGAACATCTTGTCGAAGTCTTGGCTAATGATTTTGATTTTCAGGATCCTTTTATG
+
IIIIIIIIIIIIIIIIHIIIIIIIIIIIIIIIIIIIIIIIIIIIIIIIIIIIGHIIIIIIIIIIIIIIIIIIIIIIIIIIIHHHIIIHIIIIIIIIIIIIHIIIIIIIIIIIIHIHIIIIIHGHIIJJJJJJJJJJJJJJJJJJJJJJJJJJJJJJJJJJJJJJJJJJJJJJJJJJJJJJJJJJJJJJJJJJJJJJJJJJJIIIIIIIIHIIIIIIIIIIIHIIHIGIIIIIHEIIIIIIIHIIIIIIIIIIGIIHHIIIIIIIIHIIIIIHIHDIIIIIIIHHIIIIIIIIGIIIIIIIIIHIIHIIIIIIIIIIIHIIIIIIIIIII
@HWI-D00477:958:H2H7GBCX3:1:1202:13622:32232 1:N:0:CCTAGGTCCTAGGT
AAACTCTTCGCAATTGGGTAAAAGATGCCTCTTCTTTGCATTTATTACGATTCTTTCTTCGCGAGTATTGTAATTGGAATAGTCTTATTACTCCAAAGAAAGCCAGTTCTTCTTTTTCAAAAAGGAATCAAAGATTCTTCTTCTTCTTATATAATTCTCATGTATGTGAATACGAATCTATTCTCGTCTTTCTACGTAACCAATCTTCTCATTTACGATCAACATCTTCTGGAGCTCTTCTTGAACGAATATATTTCTATGGAAAACTAGAACGTCTTGTAGACGTCTTTGTTAAGGATTTTCAGACCAATCTATGCTTGTTCAAGGATCCTTTCATG
+
IIIIIIIIIIIIIIIHIIIIIIIIIIIHIIIIIIIIIIIIHIIIIIIIIIIIHHIIIIIIIIIGHHIIIIIIIIIHIIIIIHIIIIIIIIIIIIIIIIIGIIIIIIIHIIIIIIIIIIIIHIIHIIIIIIIIHIIJJJJJJJJJJJJJJJJJJJJJJJJJJJJJJJJJJJJJJJJJJJJJJJJJJJJJJJJJJJJJJJJJJIIIIIIIIIIHH?IIIIHIIIHIIIIHIIIIIIIHIHGIIIHIIIIIIIIHHIIIIIHIIIIIIIIIIIHGIIIHIIIHHHECHHIIHIHEIIHHHHFHIHHIIIIHHHHGGFHHHIIIHHIIIIIHHHIIIIIIII
@HWI-D00477:958:H2H7GBCX3:1:1202:10990:40923 1:N:0:CCTAGGTCCTAGGT
AAACTCTTCGCAATTGGGTAAAAGATGCCTCTTCTTTGCATTTATTACGATTCTTTCTTCGCGAGTATTGTAATTGGAATAGTCTTATTACTCCAAAGAAAGCCAGTTCTTCTTTTTCAAAAAGGAATCAAAGATTCTTCTTCTTCTTATATAATTCTCATGTATGTGAATACGAATCTATTTTCGTCTTTCTACGTAACCAATCTTCTCATTTACGATCAACATCTTCTGGAGCTCTTCTTGAACGAATATATTTCTATGGAAAACTAGAACGTCTTGTAGACGTCTCTGTTAAGGATTTTCAGACCAATCTATGCTTGTTCAAGGATCCTTTCATG
+
HHIICEFHHIIIIH@@@@DHHHIHIIHEHHII@GEGCH1CHEHHHHHC@HIEDHHIHEHHIIIHHDFHECHHHIEFEHHHIEGHIEHIIIIIEHHIICEEHEHHIHIHIIIIHIHEEEHGHIIH=FHHHFHEGEHJJJJJJJHJJJJJJJJJJJJJJJJJJJJJJJJJJJJJJJJJJJJJJJJJCJJJHJJJJI3JJJJGE?@D0HH@F<C<CHCEHHFF<@FFECCFF1@HD1<@CC@HEHFIHEFHIHEHHHHG?IHHFGF@FC?HGF1EDHFIHHGC1GC<FECIHHEGEHC<<1F@GEEFD<11G<CE@CEHGCC1@EFCD<1GEEHGEHHHHF
@HWI-D00477:958:H2H7GBCX3:1:1202:15983:44984 1:N:0:CCTAGGTCCTAGGT
AAACTCTTCGCAATTGGGTAAAAGATGCCTCTTCTTTGCATTTATTACGATTCTTTCTTCGCGAGTATTGTAATTGGAATAGTCTTATTACTCCAAAGAAAGCCAGTTCTTCTTTTTCAAAAAGGAATCAAAGATTCTTCTTCTTCTTATATAATTCTCATGTATGTGAATACGAATCTATTTTCGTCTTTCTACGTAACCAATCTTCTCATTTACGATCAACATCTTCTGGAGCTCTTCTTGAACGAATATATTTCTATGGAAAACTAGAACGTCTTGTAGACGTCTTTGTTAAGGATTTTCAGACCAATCTATGCTTGTTCAAGGATCCTTTCATG
+
IIIIIIIIIIIIIIIIIIIIIIIIIIIIIIIIIIHIIIIIIIIIIIIIIIIIGHIIIIIIIIIIIIIIIIIIIIIIIIIIIIIIIIIIIIIIIIIIIIIIIIIIIIIIIIIIIIIIIIIIIIIIIIHIIIIIIJJJJJJJJJJJJJJJJJJJJJJJJJJJJJJJJJJJJJJJJJJJJJJJJJJJJJJJJJJJJJJJJJJJJIIIIIIIIIIIIIIIIIHIIHIIIIIIIIIIIIIIIIIIIIIHHIIIIIIIIIIIIIIIIIIIIIIIIGHHIIIIIIIIHDIIIIIIIIIIIIIIIIIIIIIIIIIIIIIIIIIIIIIIIIIIIIIIIIIIIIIIII
@HWI-D00477:958:H2H7GBCX3:1:1202:18046:51476 1:N:0:CCTAGGTCCTAGGT
AAACTCTTCGCAATTGGGTAAAAGATGCCTCTTCTTTGCATTTATTACGATTCTTTCTTCGCGAGTATTGTAATTGGAATAGTCTTATTACTCCAAAGAAAGCCAGTTCTTCTTTTTCAAAAAGGAATCAAAGATTCTTCTTCTTCTTATATAATTCTCATGTATGTGAATACGAATCTATTTTCGTCTTTCTACGTAACCAATCTTCTCATTTACGATCAACATCTTCTGGAGCTCTTCTTGAACGAGTATATTTCTATGGAAAACTAGAACGTCTTGTAGACGTCTTTGTTAAGGATTTTCAGACCAATCTATGCTTGTTCAAGGATCCTTTCATG
+
IIIIIIIIIIIIIIIIIIIIIIIIIIIIIIIIIIIIIIIIIIIIIIIIIIIIDHIIIIIIIIIIIIIIIIHIIIIIIIIIIHHIIIIIIIHIIIIIIIIIIIIHIIIIIIIIIIIIIIIIEHHHGIIIIHHHHIHJJJJJJJJJJJJJJJJJJJJJJJJJJJJJJJJJJJJJJJJJJJJJJJJJJJJJJJJJJJJJJJJJJIIIHIGIIIIIIIIIIIIFIIHHGHIIHHIIIIIIIIIIIHIIHHGHIIIIIIIIIIIIIIIIIIIIIHHHIIHIIIIIIIHHIIIIIIIIIIIIIIIIIIIIHIIIIIIIIIIIIIIIIIIIIIIIIHIIIIIIII
@HWI-D00477:958:H2H7GBCX3:1:1202:15286:83119 1:N:0:CCTAGGTCCTAGGT
AAACTCTTCGCAATTGGGTAAAAGATGCCTCTTCTTTGCATTTATTACGATTCTTTCTTCGCGAGTATTGTAATTGGAATAGTCTTGTTACTCCAAAGAAAGCCAGTTCTTCTTTTTCAAAAAGGAATCAAAGATTCTTCTTCTTCTTATATAATTCTCATGTATGTGAATACGAATCTATTTTCGTCTTACTTTTTCTTCGTAATCAATCTTCTCATTTACAATTAACCTCTTCTGGGATCTTTTTTGAGCGAATACATTTCTATGAAAAAATAAAAAATCCTGTAGAAG
+
IIIIIIIIIIIIIIIIIIIIIIIIIIIIIIIIIIIIIIIIIJJJJJJJJJJJJJJJJJJJJJJJJJJJJJJJJJJJJJJJJJJJJJJJJJJJJJJJJJJJJJJJJJJJJJJJJJJJJJJJJJJJJJJJJJJJJJJJJJJJJJJJJJJJJJJJJJJJJJJJJJJJJJJJJJJJJJJJJJJJJJJJJJJJJJJJJJJJJJJJJIIIIIIIIIIIIIIIIIIIIHIIIIIIIIHIIIIIIHIIIIIIIIIIIIIIIIIIIIIIIIIIIIIIIIIIIIIIIIHHEIIIIIDDDDD
@HWI-D00477:958:H2H7GBCX3:1:1202:13739:87463 1:N:0:CCTAGGTCCTAGGT
AAACTCTTCGCAATTGGGTAAAAGATGCCTCTTCTTTGCATTTATTACGATTCTTTCTTCGCGAGTATTGTAATTGGAATAGTCTTATTACTCCAAAGAAAGCCAGTTCTTCTTTTTCAAAAAGGAATCAAAGATTCTTCTTCTTCTTATATAATTCTCATGTATGTGAATACGAATCTATTTTCGTCTTTCTACGTAACCAATCTTCTCATTTACGATCAACATCTTCTGGAGCTCTTCTTGAACGAATATATTTCTATGGAAAACTAGAACGTCTTGTAGACGTCTTTGTTAAGGATTTTCAGACCAATCTATGCTTGTTCAAGGATCCTTTCATC
+
HHHHHCFGEHG@CEHC1GEGHHHHEHHFF@<CGEHEFIHHHEHHHHHHIGFEDGHGHHHHHEHIG?FHCHIIHHHE@FGEHC<D@EHHH@1FEHFHIHEHHEHHH@C?EHHHIHFHII//C@F/<<FHCHHIHIEJJJJJJJJJJJJJGJJJJJJJJJJJJJJJJJJJJJJJJJJJJJJJJJJJJJJJJJJJJIGJJJJEGIIIHEECEHHFHGC@@HFHCGHEHEHGCH@HG??@1C?ECHHF1F?EFHGHHHGHCGED1CCHEHEHHG@HHHHC?HEHC=D<CIHIIHGG?FHHEH?E<@HFEEEGC<1CC11@1EG<<11HCFF1HEEHHHHEHH
@HWI-D00477:958:H2H7GBCX3:1:1202:9867:93020 1:N:0:CCTAGGTCCTAGGT
AAACTCTTCGCAATTGGGTAAAAGATGCCTCTTCTTTGCATTTATTACGATTCTTTCTTCGCGAGTATTGTAATTGGAATAGTCTTATTACTCCAAAGAAAGCCAGTTCTTCTTTTTCAAAAAGGAATCAAAGATTCTTCTTCTTCTTATATAATTCTCATGTATGTGAATACGAATCTATTTTCGTCTTTCTACGTAACCAATCTTCTCATTTACGATCAACATCTTCTGGAGCTCTTCTTGAACGAATATATTTCTATGGAAAACTAGAACGTCTTGTAGACGTCTTTGTTAAGGATTTTCAGACCAATCTATGCTTGTTCAAGGATCCTTTCATG
+
IIIIIIIIIIIIIIIIIIIIIIIIIIIIIIIIIIIIIIIIIIIIIIIIIIIIHHIIIIIIIIIIIIIIIIIIIIIIIIIIIIIIIIIIIIIIIIIIIIIIIIIIIIIIIIIIIIIIIHHIIIIIIIIIIIIIIIIJJJJJJJJJJJJJJJJJJJJJJJJJJJJJJJJJJJJJJJJJJJJJJJJJJJJJJJJJJJJJJJJJJIIIIIIHIIIIIIIHIIIIIIIIHIHHHHIIIHIIIIIIIIIHGHHIIIIIIIIIIIIIIIIIIIIIIIIIHIIIIIIIIIHHIIIIIGIIIIHIIIIIIIIIIIHIIIIIIIIIIIIIIIIIIIIIIIIIIIIIII
@HWI-D00477:958:H2H7GBCX3:1:1202:6884:92032 1:N:0:CCTAGGTCCTAGGT
AAACTCTTCGCAATTGGGTAAAAGATGCCTCTTCTTTGCATTTATTACGATTCTTTCTTCGCGAGTATTGTAATTGGAATAGTCTTATTACTCCAAAGAAAGCCAGTTCTTCTTTTTCAAAAAGGAATCAAAGATTCTTCTTCTTCTTATATAATTCTCATGTATGTGAATACGAATCTATTTTCGTCTTTCTACGTAACCAATCTTCTCATTTACGATCAACATCTTCTGGAGCTCTTCTTGAACGAATATATTTCTATGGAAAAATAGAACATCTTGTAAAAGTCTTTGCTAAAGATTTTCTGTCGACCCTATGGTTCTTCAAGGATAGATTGGTCTGAAAATCCTTAACAAAGACGTCTACAAGACGTTC
+
IIIIIIIIIIHIIHHIIGHIHIIIEHHGHIIIGHHIIIIIGIIIIIGHHIFHFGHIEFHIIIGIIIIIIIIIIIIIHIIIGEHGHIIHIIIIIIIIIIIHIIIIIIHIIHIIIEHIIIIIIIHJJJJJJJJJJJJJJJJJJJJJJJJJJJJJJJJJJJJJJJJJJJJJJJJJJJJJJJJJJJJJJJJJJJJJJJJJJJJJJIIIIIIIIIIIIIIIIIHIIIIIIIIIIHHHEIHG?IGIIHHHHFHHHIIIIHGHCHHIHIIHIIHIIHGFHHHEHFHHHHEIHHHHHEFHIHHCIHHIIIHIHHHHHHHIHHH@GEHCEIIHIHGFCHHEEEHCHHHHCCCCCFFEHGFHHGEHH=HHHEGHEHHHBD?BB
@HWI-D00477:958:H2H7GBCX3:1:1202:2279:94750 1:N:0:CCTAGGTCCTAGGT
AAACTCTTCGCAATTGGGTAAAAGATGCCTCTTCTTTGCATTTATTACGATTCTTTCTTCGCGAGTATTGTAATTGGAATAGTCTTATTACTCCAAAGAAAGCCAGTTCTTCTTTTTCAAAAAGGAATCAAAGATTCTTCTTCTTCTTATATAATTCTCATGTATGTGAATACGAATCTATTTTCGTCTTTCTACGTAACCAATCTTCTCATTTACGATCAACATCTTCTGGAGCTCTTCTTGAACGAATATATTTCTATGGAAAACTAGAACGTCTTGTAGACGTCTTTGTTAAGGATTTTCAGACCAATCTATGCTTGTTCAAGGATCCTTTCATG
+
IIIIIIIIIIIIIIIIIIIIIIIIIIIIIIIIIIIIIIIIIIIIIIIIIIIIHHIIIIIIIIIIIIIIIHHHIIIHIHIIIIIIIIIIIIIIIIIIIIIIIIIIIIIIIIIIIIIIIHHIIIHIHIIIIIIHHIJJJJJJJJJJJJJJJJJJJJJJJJJJJJJJJJJJJJJJJJJJJJJJJJJJJJJJJJJJJJJJJJJJJIIHIIHIHHIIHIHHIIIIIIIIIIIIIIIIIIIIIIIIIIIIHHIIIIIIIIIIIIHIIIIIIIIIIHIIIIIIIIIIHHGIIIIIHIHIIIHIIIIIIIIIIIIIIIIIIIIIIIIIIIIIIIIIIIIIIIIIII
@HWI-D00477:958:H2H7GBCX3:1:1202:14210:96006 1:N:0:CCTAGGTCCTAGGT
AAACTCTTCGCAATTGGGTAAAAGATGCTTCCGCCCTTCATTTATTACGATTATTTTTCCACGAGTATTGGGGTTGGAATACTCTTAGTGTCACAAAGAAACTCCATTTTGATTTTTCACCAAAAAGAAATCAAAGATTTTTTTTCGTATTATATAATT
+
JJJJJJJJJJJJJJJJJJJJJJJJJJJJJJJJJJJJJJJJJJJJJJJJJJJJJJJJJJJJJJJJJJJJJJJJJJJJJJJJJJJJJJJJJJJJJJJJJJJJJJJJJJJJJJJJJJJJJJJJJJJJJJJJJJJJJJJJJJJJJJJJJJJJJJJJJJJJJJJ
@HWI-D00477:958:H2H7GBCX3:1:1202:10268:98660 1:N:0:CCTAGGTCCTAGGT
AAACTCTTCGCAATTGGGTAAAAGATGCCTCTTCTTTGCATTTATTACGATTCTTTCTTCGCGAGTATTGTAATTGGAATAGTCTTATTACTCCAAAGAAAGTAAGCTCCTCTTTGTCAAAAAGAAATCAAAGATTCCTTTTTTTCTTATATAATTCTCATGTATGTGAATACGAGTCTGTTTTCGTCTTTCTACGTAACCAATCTTTTCATTTACGATCAACATCTTCTGGAGTTCTTCTTGAACGAATTTATTTCTTTATAAAGAGAAAAACAGAAGAACGTCTTGTGAACGTCTTTGTTAAGGATTTTCGGGCGAACCTATGGTTGCTCGAGGAACCCTGCATG
+
IIIIIIIIIIIIIIIIIIIIIIIIIIIIIIIIIIIIIIIIIIIIIIIIIIIIHHIIIIIIIIIIIIIHIIIIIIIIIHIHHIIIIIIIIIIIIHHIIHIIIIIIIIIIIIIIIIIIIIIIIIIIHIIHHHIIIIIIIIIIIIIIJJJJJJJJJJJJJJJJJJJJJJJJJJJJJJJJJJJJJJJJJJJJJJJJJJJJJJJJJHIIIIIIIIIIIGIIIIIIIIHHEIIIIIIIHHIIIIHIIIIIHGIIIIIIIIIIIIIIIIIIIIIIIIIIHIIIIIIIIIIIIIIIIIIHHIIIIIIIIIIHFEFIHIIIIIHIIIHHIIHIIIIHIHDIHIIIIIIIIIIHIII
@HWI-D00477:958:H2H7GBCX3:1:1202:9639:100340 1:N:0:CCTAGGTCCTAGGT
AAACTCTTCGCAATTGGGTAAAAGATGCCTCTTCTTTGCATTTATTACGATTCTTTCTTCGCGAGTATTGTAATTGGAATAGTCTTATTACTCCAAAGAAAGCCAGTTCTTCTTTTTCAAAAAGGAATCAAAGATTCTTCTTCTTCTTATATAATTCTCATGTATGTGAATACGAATCTATTTTCGTCTTTCTACGTAACCAATCTTCTCATTTACGATCAACATCTTCTGGAGCTCTTCTTGAACGAATATATTTCTATGGAAAACTAGAACGTCTTGTAGACGTCTTTGTTAAGGAGTTTCAGACCAATCTAGGGTTCTTCCCGGATCTCGTGATC
+
?CECCG?G@HH@CDHHEEC@1DGEEHEC11<F@1D@FG1CGFECEFHHCCC1<EHCF?EEF0//<EGHE@<FHHE111<<<1<DGHCE?EHCE?CG@CC00@?CGGHGHHFHHEHJJJJJJJ2JDDBFJJJIJIJJJJJJJJJJBJJJJJJJJJJJFJHJJJJJJJJJJJJJJGJEH2DJJJJJFJJJJJ3H3HGA;J0001FHD1@1<11?CHH?GF1<1C<1F@FHFF1GEFGC1EC1D1<1F<111CHG@GC?<<111F1<D<1<1CHGE1GF1<C<<<ECG<11<11?HHGGD11IH@C<1<C1<E@1<<0<1C<0C//C<11<</0<1C<GC<
@HWI-D00477:958:H2H7GBCX3:1:1203:5299:5549 1:N:0:CCTAGGTCCTAGGT
AAACTCTTCGCAATTGGGTAAAAGATGCCTCTTCTTTGCATTTATTACGATTCTTTCTTCGCGAGTATTGTAATTGGAATAGTCTTATTACTCCAAAGAAAGCCAGTTCTTCTTTTTCAAAAAGGAATCAAAGATTCTTCTTCTTCTTATATAATTCTCATGTATGTGAATACGAATCTATTTTCGTCTTTCTACGTAACCAATCTTCTCATTTACGATCAACATCTTCTGGAGCTCTTCTTGAACGAATATATTTCTATGGAAAACTAGAACGTCTTGTAGACGTCTTTGTTAAGGATTTTCAGACCAATCTATGCTTGTTCAAGGATCCTTTCATG
+
IIHIIIIIIIIHHIIIIIIHHHHIHHIIIIIIIIIIIIIHIIIIIIIIIIIIIHIIIIIIIIIHIIIHIIIHCGHIHHHGGHIIIIHIIHIIIHIFHIEHIIIIHHIIIIIIIIIIIIIEHHHIIIIIIIIIIIIJJJJJJJJJJJJJJJJJJJJJJJJJJJJJJJJJJJJJJJJJJJJJJJJJJJJJJJJJJJJJJJJJJIIHIIHIGIIIIIIIIIHIIIIIIIIHHIHG@IIHIIHIIIIIHHIIIIIIIIIIIIIIIIIIIIIIIHHGIIIIIIIIIIHHIIIIIIIIIIIHIIIIIIIIIIIIIIIIIIIIIIIIIIIHIIIIIIIIIIIIII
@HWI-D00477:958:H2H7GBCX3:1:1203:2638:7167 1:N:0:CCTAGGTCCTAGGT
AAACTCTTCGCAATTGGGTAAAAGATGCCTCTTCTTTGCATTTATTACGATTCTTTCTTCGCGAGTATTGTAATTGGAATAGTCTTATTACTCCAAAGAAAGCCAGTTCTTCTTTTTCAAAAAGGAATCAAAGATTCTTCTTCTTCTTATATAATTCTCATGTATGTGAATACGAATCTATTTTCGTCTTTCTACGTAACCAATCTTCTCATTTACGATCAACATCTTCTGGAGCTCTTCTTGAACGAATATATTTCTATGGAAAACTAGAACGTCTTGTAGACGTCTTTGTTAAGGATTTTCAGACCAATCTATGCTTGTTCAAGGATCCTTTCATG
+
IIIIIIIIIIIIIIIIIIHIIIIIIIIIIIIIIIIIIIIIIIIIIIIIIIIIHHIIIIIIIIIIIIIIIIIIIIIHIIIIIHIIIIIIIIIIIIIHIIIIIIIIIIIIIIIIIIIIIIIIIIIIIHHIIIIIIIIJJJJJJJJJJJJJJJJJJJJJJJJJJJJJJJJJJJJJJJJJJJJJJJJJJJJJJJJJJJJJJJJJJIIIGIIIIIIIHHHGHIIIIIIIIIIIIIIIIIIIIIIIIIIIHIIIIIIIIIIIIIIIIIIIIIIIIIIHIIIIIIIIIIHEIIHIIIIIIIIIIIIIIIIIIHIIIIIIIIIIIIIIIIIIIIIIIIIIIIIIII
@HWI-D00477:958:H2H7GBCX3:1:1203:18895:8266 1:N:0:CCTAGGTCCTAGGT
AAACTCTTCGCAATTGGGTAAAAGATGCCTCTTCTTTGCATTTATTACGATTCTTTCTTCGCGAGTATTGTAATTGGAATAGTCTTATTACTCCAAAGAAAGCCAGTTCTTCTTTTTCAAAAAGGACTCAAAGATTATTCTTCTTCTTATATAATTCTCATGTATGTGAATACGAATCTATTTTCGTCTTTCTACGTAACCAATCTTCTCATTTACGATCAACATCTTCTGGAGCTCTTCTTGAACGAATATATTTCTATGGAAAAATAGAACGTCTTGTAGACGTCTTTGTTAAGGATTTTCAGACCAATCTATGCTTGTTCAAGGATCCTTTCATG
+
IIIIIIIIIIIIIIIHHIIIIIIIIIIIIIIIIIIIIIIIIIIIIIIIHIIIHHIIIIIIIIIIIIIIIIIIIIIHHIIHHIIIIIIIIIIIIHIIIHHIFHIIIIIIIIIIIIIIIHIIIIIHIIIIIIIIIHIJJJJJJJJJJJJJJJJJJJJJJJJJJJJJJJJJJJJJJJJJJJJJJJJJJJJJJJJJJJJJJJJJJIIHGIIIIIIHIIIGIIIIIIIIGIIGIIIIIIHIIIIIIGIHHGHHIIIIIIIIIIIIIIIIIIIIIIIIIIIIIIIIIIHHIIIIIIIIIIIIIIIIIIIIIIIIIIIIHHIIHIIIIIIIIIIIIIIIIIIIHI
@HWI-D00477:958:H2H7GBCX3:1:1203:14215:17618 1:N:0:CCTAGGTCCTAGGT
AAACTCTTCGCTACTGGGTAAAAGATGCTTCTTCTTTGCATTTATTACGATTCTTTCTCCACGAGTATTCTAATTGGAATACTCCAAATAAAGCCGGTTCCTCTTTTTCAAAAAGAAATCAAAGACTCTTCTTCTTCCTATATAATTCTCATCTATGTGAATACGAATCCATCTTCATCTTCCTCCGTAACCAATCTTCTCGTTTATGCTCAACATCTTCTGGAACCCTTCTTGAACGAATATATTTCTATGCAAAAATTAAATATCTTGTAAAAGTCTTTGTTAAGTCTTTTCAAGTCAATCTATTGTTGTTGAAGGATCCTTTCATG
+
IHHIIHIIIIIIIIIIIGHIFGHIEHHHHHHHHEHHFHIHEHHHHHHIIEHHGHGGHHHIHIHHIHHHHFHGIIIHEEHIIIIHIHHEHFHHHHHHCHIHIIIIGHIIHIHHGHHHHHHHIHHEHHJJJJJJJJJJJJJJJJJJJJJJJJJJJJJJJJJJJJJJJJJJJJJJJJJJJJJJJJJJJJJJJJJJJJJJJJJJJIIIIIGHIIIIIIHIIHFIHIIIHGIHIHHHHIHHHHHIIIIIHIIHHHEEIHHHHHEIIHIIIGIHIIIIHHCHIIIIIIIHHIIHEHGIIIIIIIIHHHHHIIIIIHHHGGIIHHGHFIHGHHHII
@HWI-D00477:958:H2H7GBCX3:1:1203:16452:20491 1:N:0:CCTAGGTCCTAGGT
AAACTCTTCGCAATTGGGTAAAAGATGCCTCTTCTTTGCATTTATTACGATTCTTTCTTCGCGAGTATTGTAATTGGAATAGTCTTATTACTCCAAAGAAAGCCAGTTCTTCTTTTTCAAAAAGGAATCAAAGATTCTTCTTCTTCTTATATAATTCTCATGTATGTGAATACGAATCTATTTTCGTCTTTCTACGTAACCAATCTTCTCATTTACGATCAACATCTTCTGGAGCTCTTCTTGAACGAATATATTTCTATGGAAAACTAGAACGTCTTGTAGACGTCTTTGTTAAGGATTTTCAGACCAATCTATGCTTGTTCAAGGATCCTTTCATG
+
IIIIIIIIIIIIIIIIIIIIIIIIIIIIIIIIHIIIIIIIIIIIIIIIIIIIHHIIIIIIIIIIIIIIIIIIIIIIHIIHIIIIIIIIIIIIIIIHIIIIIIIIIIIIIIIIIIIIIIIIIIIIIIIHIIIIIIIJJJJJJJJJJJJJJJJJJJJJJJJJJJJJJJJJJJJJJJJJJJJJJJJJJJJJJJJJJJJJJJJJJIIIIHHFIIIIIIIHIIIIIIIIIHIIIGIIHHIIIIIIIIIHHHGIHHIIIIHIIIIIIIIIIIIIIIHGIIIIIIIIIIHHIIIIIIGIIIIIIIIIIHIHHIHIIIHIIIIIIIHIIIIIIIIIHIHIIIIIHI
@HWI-D00477:958:H2H7GBCX3:1:1203:14297:25848 1:N:0:CCTAGGTCCTAGGT
AAACTCTTCGCAATTGGGTAAAAGATGCCTCTTCTTTGCATTTATTACGATTCTTTCTTCGCGAGTATTGTAATTGGAATAGTCTTATTACTCCAAAGAAAGCCAGTTCTTCTTTTTCAAAAAGGAATCAAAGATTCTTCTTCTTCTTATATAATTCTCATGTATGTGAATACGAATCTATTTTCGTCTTTCTACGTAACCAATCTTCTCATTTACGATCAACATCTTCTGGAGCTCTTCTTGAACGAATATATTTCTATGGAAAACTAGAACGTCTTGTAGACGTCTTTGTTAAGGATTTTCAGACCAATCTATGCTTGTTCAAGGATCCTTTCATG
+
IIIIIIIIIIIIIIIIIIIIIIIIIIIIHIIIIIIIIGIIIIIIIIIIIIIIGHIIIIIIIIIIIIIIIIIIHIIIIIHHIIIIIIIIIIHIIIIIIIIIIIIIIIIIIIIIIIIIIHIIIIIIIIHIIHIIIIIJJJJJJJJJJJJJJJJJJJJJJJJJJJJJJJJJJJJJJJJJJJJJJJJJJJJJJJJJJJJJJJJJJIIIHHIIIIIIIIIHIIIIIIIIIIIIHEIIIIIIHIIIIIIIIIIIIIIIIIIIIIHHIIIIIIGIHIIIIIIIIIIIHIIHIIHHFEHIIIHHIHIIIIIIIIIIHHHIIHHIIHIIIIHIIIIIIIIIIIIIII
@HWI-D00477:958:H2H7GBCX3:1:1203:19318:27136 1:N:0:CCTAGGTCCTAGGT
AAACTCTTCGCAATTGGGTAAAAGATGCCTCTTCTTTGCATTTATTACGATTCTTTCTTCGCGAGTATTGTAATTGGAATAGTCTTATTACTCCAAAGAAAGCCAGTTCTTCTTTTTCAAAAAGGAATCAAAGATTCTTCTTCTTCTTATATAATCCTCATGTATGTGAATACGAATCTATTTTCGTCTTTCTACGTAACCAATCTTCTCATTTACGATCAACATCTTCTGGAGCTCTTCTTGAACGAATATATTTCTATGGAAAACTAGAACGTCTTGTAGACGTCTTTGTTAAGGATTTTCAGACCAATCTATGCTTGTTCAAGGATCCTTTCATG
+
IIIIIIIIHIIIIIIIIIIIIIIIIIIIIHIIIIIIHIIIIIIIIIIIIIIIGHHIIIIIIHIIIIIIIIIIIIIIIIHIIIIIIIIIIIIIHIIIIIIIIIIIIIIIIIIIIIIIIIIIHHIIIIIIIHFHHIIJJJJJJJJJJJJJJJJJJJJJJJJJJJJJJJJJJJJJJJJJJJJJJJJJJJJJJJJJJJJJJJJJJIIIIIGIGHIIIIIGIIIIIIHIHIHHHIIIIIIHIIIHIHHIIIHHIIIIIIIIIIHHGIIIIIIIIIIIIIHIIIIIIHHGIHIIIIIHIIIIIIIIIHIIIIIIIIIIIIIIHHIIIHHGIIIIHHIIIIIIIH
@HWI-D00477:958:H2H7GBCX3:1:1203:2472:27583 1:N:0:CCTAGGTCCTAGGT
AAACTCTTCGCAATTGGGTAAAAGATGCCTCTTCTTTGCATTTATTACGATTCTTTCTTCGCGAGTATTGTAATTGGAATAGTCTTATTACTCCAAAGAAAGCCAGTTCTTCTTTTTCAAAAAGGAATCAAAGATTCTTCTTCTTCTTATATAATTCTCATGTATGTGAATACGAATCTATTTTCGTCTTTCTACGTAACCAATCTTCTCATTTACGATCAACATCTTCTGGAGCACTTCTTGAACGAATATATTTCTATGGAAAACTAGAACGTCTTGTAGACGTCTTTGTTAAGGATTTTCAGACCAATCTATGCTTGTTCAAGGATCCTTTCATG
+
HHHHHIFEHIIIIIIFGHIIIIIIIIIHHHIHIEGCHHHHIHIIIHHIHHIHGHFHFHIGHEHC<CH1GGFFHIIFHHIHECGHIIIHIFIEHFHHIIGIIEH?@FHEHGIEHFHCHHIHHHI//<CFHHHHICFJJJJJJJJJJJJJJJJJJJJJJJJJJJJJJJJJJJJJJJJJJJJJJJJJJJJJJJJJJJJJJJJJJIIIIIIHIIIIHIIIIIIIIIIHIIHIIIHIIIHIIIIIHIHHHIHHIIIIHIIIHIIIIIIIIIIIHIIIIIHHIIFIHHHGIHGIIIIIIIIIHIIIIIIIHHIHIIIIHIIIIIIIIIIIIIIIIIIIIIIIIH
@HWI-D00477:958:H2H7GBCX3:1:1203:3106:33371 1:N:0:CCTAGGTCCTAGGT
AAACTCTTCGCAATTGGGTAAAAGATGCCTCTTCTTTGCATTTATTACGATTCTTTCTTCGCGAGTATTGTAATTGGAATAGTCTTATTACTCCAAAGAAAGCCAGTTCTTCTTTTTCAAAAAGGAATCAAAGATTCTTCTTCTTCTTATATAATTCTCATGTATGTGAATACGAATCTATTTTCGTCTTTCTACGTAACCAATCTTCTCATTTACGATCAACATCTTCTGGAGCTCTTCTTGAACGAATATATTTCTATGGAAAACTAGAACGTCTTGTAGACGTCTTTGTTAAGGATTTTCAGACCAATCTATGCTTGTTCAAGGATCCTTTCATG
+
EHFH@CGGHHHIHIHC<1DHFEH@HIHECHCCEH@CCFHFHEE1CGFHEC1<<<GHIHHEHHH?CEFCEED@<GHHHHHFECF@GEHEHEHIIHIF@<CGHCEHH0DH@CGEGHCHGFHHFHG/@FEH?C@..88JJJJJJJJJHJJJJJJJJJJJJJJJJJJJJJJ;JJJJJJJJJJJJJJJJJJJJJJJJJJJJJJJIJHIIIIIIHHIHHIHHIIIIIIHHGHIGIIIHIHIIIIIIHHHHIIFIHHHHHEIIHIHFHIIIHHCHIIHHHHHEHIHIHHECEHFFIIIIIIHHIIIHHIIIIHHIHIIHEHHIHEGIIIIIIIIHEHHHIIIIII
@HWI-D00477:958:H2H7GBCX3:1:1203:7112:38125 1:N:0:CCTAGGTCCTAGGT
AAACTCTTCGCAATTGGGTAAAAGATGCCTCTTCTTTGCATTTATTACGATTCTTTCTTCGCGAGTATTGTAATTGGAATAGTCTTATTACTCCAAAGAAAGCCAGTTCTTCTTTTTCAAAAAGGAATCAAAGATTCTTCTTCTTCTTATATAATTCTCATGTATGTGAATACGAATCTATTTTCGTCTTTCTACGTAACCAATCTTCTCATTTACGATCAACATCTTCTGGAGCTCTTCTTGAACGAATATATTTCTATGGAAAACTAGAACGTCTTGTAGACGTCTTTGTTAAGGATTTTCAGACCAATCTATGCTTGTTCAAGGATCCTTTCATG
+
IIIIIIIIIIIIIIIIIIIIIIIIIIIIIIIIIIIIIIIIIIIIIIIIIIIIGHIIIIIIIIIIIIIIIIIIIIIIIIIIIIIIIIIIIIIIIIIIIIIIIIIIIIIIIIIIIIIIIHIIIIIIIIIIIIIIIIIJJJJJJJJJJJJJJJJJJJJJJJJJJJJJJJJJJJJJJJJJJJJJJJJJJJJJJJJJJJJJJJJJJIIGIIHIIHIIIIIIIIHIIIIGIIIIIIIIIIIIIIHIIIIHHHIIIIIIIIIIIIIHIIIIIIIIIIHHIIHIIIIIIIIHIIIIIIIIIIIIIIIIIIIIIIIIIIIIIIIIIIIIIIIIIIIIIIIIIHHIII
@HWI-D00477:958:H2H7GBCX3:1:1203:8515:40288 1:N:0:CCTAGGTCCTAGGT
AAACTCTTCGCAATTGGGTAAAAGATGCCTCTTCTTTGCATTTATTACGATTCTTTCTTCGCGAGTATTGTAATTGGAATAGTCTTATTACTCCAAAGAAAGCCAGTTCTTCTTTTTCAAAAAGGAATCAAAGATTCTTCTTCTTCTTATATAATTCTCATGTATGTGAATACGAATCTATTTTCGTCTTTCTACGTAACCAATCTTCTCATTTACGATCAACATCTTCTGGAGCTCTTCTTGAACGAATATATTTCTATGGAAAACTAGAACGTCTTGTAGACGTCTTTGTTAAGGATTTTCAGACCAATCTATGCTTGTTCAAGGATCCTTTCATG
+
IIIIIIIIIIIIIIIIIIIIIIIIIIIIIIIIIIIIIIIIIIIIIIIIHIIIHIIIIIIIIIIIIIIIIIIIIIIIIIIIIIIIIIIIIIIIIIIIIIIIIIIIIIIIIIIIIIIIIIIIIIIIIIIIIIIIIIIJJJJJJJJJJJJJJJJJJJJJJJJJJJJJJJJJJJJJJJJJJJJJJJJJJJJJJJJJJJJJJJJJJIIHIIIIIIIIIIIIIIIIIIIIIIIIIIIIIIIIIIIIIIGIIIHIIIIIIIIIIIIIIIIIIIIIIIIIIIIIIIIIIIHGIIIIIIIIIIIIIIIIIIIIIIIIIIIIIIIIIIIIIIIIIIIIIIIIIIIIII
@HWI-D00477:958:H2H7GBCX3:1:1203:16011:47701 1:N:0:CCTAGGTCCTAGGT
AAACTCTTCGCAATTGGGTAAAAGATGCCTCTTCTTTGCATTTATTACGATTCTTTCTTCGCGAGTATTGTAATTGGAATAGTCTTATTACTCCAAAGAAAGCCAGTTCTTCTTTTTCAAAAAGGAATCAAAGATTCTTCTTCTTCTTATATAATTCTCATGTATGTGAATACGAATCTATTTTCGTCTTTCTACGTAACCAATCTTCTCATTTACGATCAACATCTTCTGGAGCTCTTCTTGAACGAATATATTTCTATGGAAAACTAGAACGTCTTGTAGACGTCTTTGTTAAGGATTTTCAGACCAATCTATGCTTGTTCAAGGATCCTTTCATG
+
IIIIIIIIIIIIIIIIIIIIIIIIIIIIIIIIIIIIIIIIIIIIIIIIIIIIHIIIIIIIIIIIIIIIIIIIIIIIIIIIIIIIIIIIIIIHIIIHIIIIIIIIIIIIIIIIIIIIIHHIIIIGIIIGIIIIIIHJJJJJJJJJJJJJJJJJJJJJJJJJJJJJJJJJJJJJJJJJJJJJJJJJJJJJJJJJJJJJJJJJJIIIIIIIIIIIIIIIIIIHIIIIIIIIIHHHIHIIIIIIIIIIHGHIIIIIIIIIIIIIIIIIIIIIIIHHIIIIIIIIIIHHIIIIHIIIIIIIIIIIIIIIIIIIIIIIIIIIIIIIIIIIIIIIIIIIIIIIII
@HWI-D00477:958:H2H7GBCX3:1:1203:7239:49881 1:N:0:CCTAGGTCCTAGGT
AAACTCTTCGCAATTGGGTAAAAGATGCCTCTTCTTTGCATTTATTACGATTCTTTCTTCGCGAGTATTGTAATTGGAATAGTCTTATTACTCCAAAGAAAGCCAGTTCTTCTTTTTCAAAAAGGAATCAAAGATTCTTCTTCTTCTTATATAATTCTCATGTATGTGAATACGAATCTATTTTCGTCTTTCTACGTAACCAATCTTCTCATTTACGATCAACATCTTCTGGAGCTCTTCTTGAACGAATATATTTCTATGGAAAACTAGAACGTCTTGTAGACGTCTTTGTTAAGGATTTTCAGACCAATCTATGCTTGTTCAAGGATCCTTTCATG
+
IIIIIIIIIIIIIIIIIIIIIIIIIIIIIIIIIIIIIIIIIIIIIIIIIIIIHHIIIIIIIIIIIIIIIIIIIIIIIHIHIIIIIIIIIIIIIIIIIIIIIIIIIIIIIIIIIIIIIIIIIIIIIIIIIIIIIIIJJJJJJJJJJJJJJJJJJJJJJJJJJJJJJJJJJJJJJJJJJJJJJJJJJJJJJJJJJJJJJJJJJIIIHIIIHIIIIIIIIIIIIIIIGIIIIIIIIIIIIIHIIIIIHHIIIIIIIIIIHIIIIIIIIIIIIIIIIIIIIIIIIIHHIIIIIIIIIIIIIIIIIHIIIIIIIIIIIIIIIIIIIIIIIIIIIIIIIIIIII
@HWI-D00477:958:H2H7GBCX3:1:1203:11366:50067 1:N:0:CCTAGGTCCTAGGT
AAACTCTTCGCAATTGGGTAAAAGATGCCTCTTCTTTGCATTTATTACGATTCTTTCTTCGCGAGTATTGTAATTGGAATAGTCTTATTACTCCAAAGAAAGCCAGTTCTTCTTTTTCAAAAAGGAATCAAAGATTCTTCTTCTTCTTATATAATTCTCATGTATGTGAATACGAATCTATTTTCGTCTTTCTACGTAACCAATCTTCTCATTTACGATCAACATCTTCTGGAGCTCTTCTTGAACGAATATATTTCTATGGAAAACTAGAACGTCTTGTAGACGTCTTTGTTAAGGATTTTCAGACCAATCTATGCTTGTTCAAGGATCCTTTCATG
+
IIIIIIIIIIIIIIIHIIIIIIIIIIIIIIIIIIIIIIIIIIIIIIIIIIIIHIIIIIIIHIIIIIIIIIIIIIIIIIIHIIIIIIIIIIIIIIIHIIIIHIIIIIIIIIIIIIIIIHHHHIIIIIIIIIIIIIJJJJJJJJJJJJJJJJJJJJJJJJJJJJJJJJJJJJJJJJJJJJJJJJJJJJJJJJJJJJJJJJJJJIIIHHHIHIIIHIIIIIIIIIIIIHIIIIIIIIIIIHIIHIIHHIIIIIIIIIIIIIIIIIIIIIIIIIIHIIIIIIIIIIHIIIIIIIIIIIIIIIIIIIIIIIIIIIIIIIIIIIIIIIIIIIIIHIIIIIIIII
@HWI-D00477:958:H2H7GBCX3:1:1203:3624:54781 1:N:0:CCTAGGTCCTAGGT
AAACTCTTCGCAATTGGGTAAAAGATGCCTCTTCTTTGCATTTATTACGATTCTTTCTTCGCGAGTATTGTAATTGGAATAGTCTTATTACTCCAAAGAAAGCCAGTTCTTCTTTTTCAAAAAGGAATCAAAGATTCTTCTTCTTCTTATATAATTCTCATGTATGTGAATACGAATCTATTTTCGTCTTTCTACGTAACCAATCTTCTCATTTACGATCAACATCTTCTGGAGCTCTTCTTGAACGAATATATTTCTATGGAAAACTAGAACGTCTTGTAGACGTCTTTGTTAAGGATTTTCCGGCCTCCATCTTATGGTTCTTCAAGGATCCTTTTATG
+
IIIIIIIIIIIIIIIIIIIIIIIIHIIIIIIIIIIIIIIHIIIIIIIIIIIIIHIIIIIIIIIIIIIIIIIHIIIIIIIHHIIIIIIIIIHIIIIGIIIIIIIIIIIIIIIHIIIIIIIFHIIIIHIIIIIIIIIIHHJJJJJJJJJJJJJJJJJJJJJJJJJJJJJJJJJJJJJJJJJJJJJJJJJJJJJJJJJJJJJJJIIIIHHIIIIHIIIHIIIIIIIIIIIIIIIHIIIIIIIGIHIHHIHIIIIIHHGIHHIIIIIIHHIIIHHEIIIIIIIIHIIHIIHHIIIIHIHIHIIIIIHHEIIHIIIIIIIIHHFHHIHIIIIIIIIHIIIIIIHIG
@HWI-D00477:958:H2H7GBCX3:1:1203:5399:56981 1:N:0:CCTAGGTCCTAGGT
AAACTCTTCGCAATTGGGTAAAAGATGCCTCTTCTTTGCATTTATTACGATTCTTTCTTCGCGAGTATTGTAATTGGAATAGTCTTATTACTCCAAAGAAAGCCAGTTCTTCTTTTTCAAAAAGGAATCAAAGATTCTTCTTCTTCTTATATAATTCTCATGTATGTGAATACGAATCTATTTTCGTCTTTCTACGTAACCAATCTTCTCATTTACGATCAACATCTTCTGGAGCTCTTCTTGAACGAATATATTTCTATGGAAAACTAGAACGTCTTGTAGACGTCTTTGTTAAGGATTTTCAGACCAATCTATGCTTGTTCAGGGATCCTTTCATC
+
IIIIIIIIIIIIIIIIIIIIIIIIIIIIIIIIIIIIIIIIIIIIIIIIIIIIHHIIIIIIIIIIIIIIIHHHIIIIIIIIIIIIIIIIIIIIIIIIIIIIIIIIIIIIJJJJJJJJJJJJJJJJJJJJJJJJJJJJJJJJJJJJJJJJJJJJJJJJJJJJJJJJJJJJJJJJJJJJJJJJJJJJJJJJJJJJJJJJJJJJJIIIIIIIIIIIIIIIIIIIIIIIIIIIHIIHIIIIIIIIIIIIHGIIIIIIIIIIHIIIIIIIIIIIIIIIIIIIIIIHIIIIIIIIIIIIIIHIIIIIIIIIIIIIIIIIIIIIIIIIIIIIIIIIIIIIIIHHGH
@HWI-D00477:958:H2H7GBCX3:1:1203:13540:59685 1:N:0:CCTAGGTCCTAGGT
AAACTCTTCGCAATTGGGTAAAAGATGCCTCTTCTTTGCATTTATTACGATTCTTTCTTCGCGAGTATTGTAATTGGAATAGTCTTATTACTCCAAAGAAAGCCAGTTCTTCTTTTTCAAAAAGGAATCAAAGATTCTTCTTCTTCTTATATAATTCTCATGTATGTGAATACGAATCTATTTTCGTCTTTCTACGTAACCAATCTTCTCATTTACGATCAACATCTTCTGGAGCTCTTCTTGAACGAATATATTTCTATGGAAAACTAGAACGTCTTGTAGACGTCTTTGTTAAGGATTTTCAGACCAATCTATGCTTGTTCAAGGATCCTTTCATG
+
IIIIIIIIIIIIIIIIIIIIIIIIIIIIIIIIIIIIIIIIIIIIIIIIIIIIGHIHIIIIIIIIIIIIIIIIIIIIIIIIIIIIIIIIIIIIIIIIIIIIIIIIIIIIHIIIIIIIIIIIHIIHIHIIIIIIHIIJJJJJJJJJJJJJJJJJJJJJJJJJJJJJJJJJJJJJJJJJJJJJJJJJJJJJJJJJJJJJJJJJJIIIHHIHGIIIIIIIIIIIIIIIIHHIIIIIIIIGIHHGIIIHGIIIIIIIIIIIIIIIIIIIIIIIIHHEIIIIIIIIIIHHIIIIIIIIIIIIIIIIIIIIIIIIIIIIIIIIIIIIIIIIIIIIIHIIIIIIII
@HWI-D00477:958:H2H7GBCX3:1:1203:16842:60406 1:N:0:CCTAGGTCCTAGGT
AAACTCTTCGCAATTGGGTAAGAGATGCCTCTTCTTTGCATTTATTACGATTCTTTCTTCGCGAGTATTGTAATTGGAATAGTCTTATTACTCCAAAGAAAGCCAGTTCTTCTTTTTCAAAAAGGAATCAAAGATTCTTCTTCTTCTTATATAATTCTCATGTATGTGAATACGAATCTATTTTCGTCTTTCTACGTAACCAATCTTCTCATTTACGATCAACATCTTCTGGAGCTCTTCTTGAACGAATATATTTCTATGGAAAACTAGAACGTCTTGTAGACGTCTTTGTTAAGGATTTTCAGACCAATCTATGCTTGTTCAAGGATCCTTTCATG
+
IIIIIIIIIIIIHIIIIIHIIIIIIIIIIIIIIIIIIIIIIIIIIIIIIIIIHHIIIIIIIIIIIIIIIIIIIIIIHIIIIIIIIIIIIIIIIIHHGIIIIIIIHIIIIIIIIHHIIIHIGIIHIIIIIIIIHHIJJJJJJJJJJJJJJJJJJJJJJJJJJJJJJJJJJJJJJJJJJJJJJJJJJJJJJJJJJJJJJJJJJIIIIIIIIIHIIIIIIIIIIIIIHHEIIIIIIIIIIIIIIIIHHHIIIIIIIIIIIIIIIIIIIIIIIIIHIIIIIIIIIHHHIIIIIIIIHIIIIIIIIIIIIIIIIIHIHIIIIHIIIHIIIIIIIIIIIIIIII
@HWI-D00477:958:H2H7GBCX3:1:1203:10717:68288 1:N:0:CCTAGGTCCTAGGT
AAACTCTTCGCAATTGGGTAAAAGATGCCTCTTCTTTGCATTTATTACGATTCTTTCTTCGCGAGTATTGTAATTGGAATACTCGTATTACTCCAAAGAAATCTAGTTTTTCTTTTTCAACAAGAAATCAAAGATTTTTCTTGTTCCTATATAATTTTCATGTATGTGAATCCGAATCTATCTTCGTTTTTCTCCGCAACCAATCTTCTCATTTACGATCAATATCTTCTGGAACCTTTCTTGAACGAATCTATTTCTATGGAAAAATCGAACATTTTGTAAAAGTTTTTACTAAGGATTTTCAGGACATTTTGTGGTTGTTTAAGGATCCTTTCATG
+
IIIIIIIIIIIIIIIIIIIIIIIIIIIIIIIIIIIIIIIIIIIIIIIIIIIIIIIIIIIIIIIIIIIIIIIIIIIIIIIIIIIIIIIIIIIIIIIIIIHIIIIIIIIIIIIIIIIIIIIIIIHIIIIIIIIIIHIJJJJJJJJJJJJJJJJJJJJJJJJJJJJJJJJJJJJJJJJJJJJJJJJJJJJJJJJJJJJJJJJJJIIIIIHIIIIIIIIIHIIIIIIIIIHIHHHIIHHIIIIIHIIIHHIIIIIIIIIIHIIIHIIIIIIIIIIIIIIIIIIIIIIHIIIIIIIIIIIIIIIIIIIIIIIIIIIIIIIIIIIIIIIIIIIHIIIIIIIIII
@HWI-D00477:958:H2H7GBCX3:1:1203:15746:80835 1:N:0:CCTAGGTCCTAGGT
AAACTCTTCGCAATTGGGTAAAAGATGCCTCTTCTTTGCATTTATTACGATTCTTTCTTCGCGAGTATTGTAATTGGAATAGTCTTATTACTCCAAAGAAAGCCAGTTCTTCTTTTTCAAAAAGGAATCAAAGATTCTTCTTCTTCTTATATAATTCTCATGTATGTGAATACGAATCTATTTTCGTCTTTCTACGTAACCAATCTTCTCATTTACGATCAACATCTTCTGGAGCTCTTCTTGAACGAATATATTTCTATGGAAAACTAGAACGTCTTGTAGACGTCTTTGTTAAGGATTTTCAGACCAATCTATGCTTGTTCAAGGATCCTTTCATG
+
IIIIIIIIIIIIIIIHHIIIIIIIIIIIIIIIIIIIIIIIIIIIIIIIIIIIGHIIIIIIIIIIIIIIIIIIIIIIIIIIIIIIIIIIIIIIIIGIIIIIIIIIIIIIIIIIIIIIIIIHHIHIIIIIIIIIIIIJJJJJJJJJJJJJJJJJJJJJJJJJJJJJJJJJJJJJJJJJJJJJJJJJJJJJJJJJJJJJJJJJJIIGIIIIIIIIIIIHHIIIIIHIIIIIIIIIIIIIHHIIIIIIHIHIIIIGIIIIIIIIHIIIIIIIIIIIIIHIIIIIIIIHIIIIIHIIIIIIIIIIIHIIIIGIIIIIIIHIHHIIIIGIIIIIIIIIIIIIII
@HWI-D00477:958:H2H7GBCX3:1:1203:4194:89930 1:N:0:CCTAGGTCCTAGGT
AAACTCTTCGCAATTGGGTAAAAGATGCCTCTTCTTTGCATTTATTACGATTCTTTCTTCGCGAGTATTGTAATTGGAATAGTCTTATTACTCCAAAGAAAGCCAGTTCTTCTTTTTCAAAAAGGAATCAAAGATTCTTCTTCTTCTTATATAATTCTCATGTATGTGAATACGAATCTATTTTCGTCTTTCTACGTAACCAATCTTCTCATTTACGATCAACATCTTCTGGAGTCCTTTTTGAGCGAATCCATTTTTATGGAAAAGTAAACTATCTTGTTGAAGTCTTTGCCAATGATTTTCAGAACATCTTATGGTTGTTTAAGGATCCTTTCATG
+
H1<<<<F@<<CEC01<11<<C<<1<<F1<<<<C<<<<1<1<11<<<<<1D<1<<11D1111<FH<<<11<<DC1<<<<1D1<<<<<<<CHEHI??@GHIIH00DFC0DFCHH@<@GE?C//CCC=HHH<FHIGHEJJJJJJJJJJJJJJJJJJJJJJJJJJJJJJJJJJJJJJJJJJJJJJJJJJJJJJJJJJJJJJJJJJIIHGIHHIIHIIIIIIIHIIIHHHHHCEHF@HIHEEEEHHCF@DHCFEHCF@CH@HHEE@EC@C<?IHECEHCG?HFECE@C<F<1<C<<1<1GF<C<<<1C@C@C<<1<<F<00D111<1<1D<<<1111D1CGC?
@HWI-D00477:958:H2H7GBCX3:1:1203:2390:90265 1:N:0:CCTAGGTCCTAGGT
AAACTCTTCGCAATTGGGTAAAAGATGCCTCTTCTTTGCATTTATTACGATTCTTTCTTCGCGAGTATTGTAATTGGAATAGTCTTATTACTCCAAAGAAAGCCAGTTCTTCTTTTTCAAAAAGGAATCAAAGATTCTTCTTCTTCTTATATAATTCTCATGTATGTGAATACGAATCTATTTTCGTCTTTCTACGTAACCAATCTTCTCATTTACGATCAACATCTTCTGGAGCTCTTCTTGAACGAATATATTTCTATGGAAAACTAGAACGTCTTGTAGACGTCTTTGTTAAGGATTTTCAGACCAATCTATGCTTGTTCAAGGATCCTTTCATG
+
IIIIIIIIIIIIIIIIIIIIIIIIIIIIIIIIIIIIIIIIIIIIIIIIIIIIGHIIIIIIHIIIIIIIIIIIIIIIIIIIIIIIIIIIIIIIIIIIIIIIIIIHIIIIIIIIIIIIIIHIHIIIHHIIIIIIHIIJJJJJJJJJJJJJJJJJJJJJJJJJJJJJJJJJJJJJJJJJJJJJJJJJJJJJJJJJJJJJJJJJJIIIIIIIIIIIIIIIIIIIIIIIIIIIIIIIIIIIIIIHIIIIHIIIIIIIIIIIIIIIIIIIIIIIIIIHIIIIIIIIIIIHIIIIIIIIIIIIIIIIIIIIIIIIIIIIHIIIIIIIIIIIIIIIIIIIIIIIII
@HWI-D00477:958:H2H7GBCX3:1:1203:1590:93106 1:N:0:CCTAGGTCCTAGGT
AAACTCTTCGCAATTGGGTAAAAGATGCCTCTTCTTTGCATTTATTACGATTCTTTCTTCGCGAGTATTGTAATTGGAATAGTCTTATTACTCCAAAGAAAGCCAGTTCTTCTTTTTCAAAAAGGAATCAAAGATTCTTCTTCTTCTTATATAATTCTCATGTATGTGAATACGAATCTATTTTCGTCTTTCTACGTAACCAATCTTCTCATTTACGATCAACATCTTCTGGAGCTCTTCTTGAACGAATATATTTCTATGGAAAACTAGAACGTCTTGTAGACGTCTTTGTTAAGGATTTTCAGACCAATCTATGCTTGTTCAAGGATCC
+
IIIIIIIIIIIIIIIHHHHIIIIIIIIIIHIIIIIIIIIIIIIIIIIIIHIIEHHIIIIIIIIIHIIIIIIIHIIGHHIIIIIIIIIIIIHIIGHIIHCHIIIIIIIIIIIIIIIIIIIIGIIDHHIIIIHIFHFHHFHIHHHIJJJJJJJJJJJJJJJJJJJJJJJJJJJJJJJJJJJJJJJJJJJJJJJJJJJJJJJJJIHIHIIIIIIIIHHHIIIIIHIHGIIGHGIHHHHHHHFHHIIHCGHHIIIIIIIIHIIIIIIIIIIIIHHEIIIIIIIIIIIIIIHIIIIHGIIIHIGIIIIIIIIIIIIIIIIHIIIIIIHIIIIIIII
@HWI-D00477:958:H2H7GBCX3:1:1203:4246:95453 1:N:0:CCTAGGTCCTAGGT
AAACTCTTCGCTACTGGGTAAAAGATGCCTTTTCTTTGCATTTATTACGATTCTTTCTCTACGAGCATTGTAATTGGAATAATCTTACTACTCCAAAGAAATCTAGTTTTTCTTTTTCAAAAAGAAATCAAAGATTATTCTTGTTCCTATATAATTCTCATGTATATGAATACGAATCTATCTTTGTTTTTCTTCGAAACCAATCTTCTCATTTACGATCAATATCTTCTGGAACCCTTCTTGAACGAATATATTTCTATGGAAAAATAGACCATTTTGGAGAAGTCTTTACTAAGGATTTTCAGGCCTCCATCTTATGGTTCTTCAAGGATCCTTTTATG
+
HHHHHIIIIIGIIIIIIHIIHIIIIIIIIIIIIIIIIGHIIIHEHHIIIHIIIGHIIIIIGHHIIIDIHIIIIII@HHIIIHHHHHIIIHIIIHHIHHE@FHFHIIIIIIIIIIIIIIIHHHHEHIIIHIIIHIIHIIJJJJJJJJJJJJJJJJJJJJJJJJJJJJJJJJJJJJJJJJJJJJJJJJJJJJJJJJJJJJJJJJIHHIIIIIIIHIIIIIIIIIIIHHFIHHHIHIHIIIHHFIIHHIHHIIIHHHIHHHHIIHIIIIIHGFHIIIIHIIIIIIHHHGCHIHIIIHIHIIHIHFIIIIHIIIIHEIIIIHHIHIHHGIIHIIHHHIIIHIIHH
@HWI-D00477:958:H2H7GBCX3:1:1203:9751:94355 1:N:0:CCTAGGTCCTAGGT
AAACTCTTCGCAATTGGGTAAAAGATGCCTCTTCTTTGCATTTATTACGATTCTTTCTTCGCGAGTATTGTAATTGGAATAGTCTTATTACTCCAAAGAAAGCCAGTTCTTCTTTTTCAAAAAGGAATCAAAGATTCTTCTTCTTCTTATATAATTCTCATGTATGTGTATACGAATCTATTTTCGTCTTTCTACGTAACCAATCTTCTCATTTACGATCAACATCTTCTGGAGCTCTTCTTGAACGAATATATTTCTATGGAAAACTAGAACGTCTTGTAGACGTCTTTGTTAAGGATTTTACGGCCGCCATCTTATGGTTCTTCAAGGATCCTTTTATGCATTATG
+
IIHHHHIHHGIIHHHHHIHIIIIIHIIHHIIIIIGIIHIIHHIIHIIIIIIHGHIHIIIHIHHDHDHHIHHHHIIHF@HHHCHHIIIIIHIIIIH@HIJJJJJJJJJJJJJJJJJJJJJJJJJJJJJJJJJJJJJJJJJJJJJJJJJJJJJJJJJJJJJJJJJJJJJJJJJJJJJJJJJJJJJJJJJJJJJJJJJJJJJJJHIHIIIIHIHHHIIIIHHIIHHIHIHGHHIIIIIIHHHFHHHFHHEIIHHHIHHIIHHHEIHHIHHIIIIIIHHIIIHEHHIIIHHIHIHHGHHHHGHHEHHHDHDIHEHHCHHIIIHF?@CGD1CCC1HF0IHEHHHGHHFB@BD@
@HWI-D00477:958:H2H7GBCX3:1:1203:7225:95983 1:N:0:CCTAGGTCCTAGGT
AAACTCTTCGCAATTGGGTAAAAGATGCCTCTTCTTTGCATTTATTACGATTCTTTCTTCGCGAGTATTGTAATTGGAATAGTCTTATTACTCCAAAGAAAGCCAGTTCTTCTTTTTCAAAAAGGAATCAAAGATTCTTCTTCTTCTTATATAATTCTCATGTATGTGAATACGAATCTATTTTCGTCTTTCTACGTAACCAATCTTCTCATTTACGATCAACATCTTCTGGAGCTCTTCTTGAACGAATATATTTCTATGGAAAACTAGAACGTCTTGTAGACGTCTTTGTTAAGGATTTTCAGACCAATCTATGGATATTCACAGATTCTAACATG
+
IIIIIIIIIIIIIIIIIHIIIIIIIIHIIIIIIIIIIIIIIIIIIIIIIIIIHHIIIIIIIIIIIIIIIIHIHIIIIIIIHIIIIIIIIIIIIIIIIIIIIIIIIIIIIIIIIIIIIHIIIIIIHIIIIIIIIIIJJJJJJJJJJJJJJJJJJJJJJJJJJJJJJJJJJJJJJJJJJJJJJJJJJJJJJJJJJJJJJJJJJIIIIIIIHIIHHIIIIIIIIIIIIIIIIIIIIHIIIIIIIIIIIIIIIIIIIIIIIIIIIIIIIIIIIIIHIIIIIIIIIIHEIIIIHIIIIIHHIIIIIIIIHIIIIIIIIIIIIIIIIIIIIIIIIIIIIIHIII
@HWI-D00477:958:H2H7GBCX3:1:1203:8075:96075 1:N:0:CCTAGGTCCTAGGT
AAACTCTTCGCAATTGGGTAAAAGATGCCTCTTCTTTGCATTTATTACGATTCTTTCTTCGCGAGTATTGTAATTGGAATAGTCTTATTACTCCAAAGAAAGCCAGTTCTTCTTTTTCAAAAAGGAATCAAAGATTCTTCTTCTTCTTATATAATTCTCATGTATGTGAATACGAATCTATTTTCGTCTTTCTACGTAACCAATCTTCTCATTTACGATCAACATCTTCTGGAGCTCTTCTTGAACGAATATATTTCTATGGAAAACTAGAACGTCTTGTAGACGTCTTTGTTAAGGATTTTCAGACCAATCTATGCTTGTTCAAGGATCCTTTCATG
+
IIIIIIHIIIIIIIIIIIIIIIIIIHIIHEHIIIIIIIIHIIHHIIHIHEHHFGHIHIIIIIIIIIIIIIIIHIHIFHIIIIIHGHHIIIGHHHIIHIIHHHHIIIIIIIHIIIIIHGHIIIHHGHHGHHGHHHHJJJJJJJJJJJJJJJJJJJJJJJJJJJJJJJJJJJJJJJJJJJJJJJJJJJJJJJJJJJJJJJJJJIIHIIIIIIIIIIHIIHHIHIIIIHIIIIIHIIHHIIHGIIIIIIGIIGIIIIIIIIIIHIIIIIIIIIHEIIHHHGIIHHGEIGHEFIIIIIIIIIHIHIHIIIIIIIHHHHHHHFGIIIIIIIHHIHIIHGIHHI
@HWI-D00477:958:H2H7GBCX3:1:1203:14178:99673 1:N:0:CCTAGGTCCTAGGT
AAACTCTTCGCAATTGGGTAAAAGATGCCTCTTCTTTGCATTTATTACGATTCTTTCTTCGCGAGTATTGTAATTGGAATAGTCTTATTACTCCAAAGAAAGCCAGTTCTTCTTTTTCAAAAAGGAATCAAAGATTCTTCTTCTTCTTATATAATTCTCATGTATGTGAATACGAATCTATTTTCGTCTTTCTACATAACCAATCTTCTCATTTACGATCAACATCTTCTGGAGCTCTTCTTGAACGAATATATTTCTATGGAAAACTAGAACGTCTTGTAGACGTCTTTGTTAAGGATTTTCAGACCAATCTATGCTTGTTCAAGGATCCTTTCATG
+
IIIIIIIIIIIIIIIIHIIIIIIIIIIIIIIIIIIIIIIIIIIIIIIIIIIIGHIIIIIIIIIIIIHIIIIIIIIIIIIIIIIIIIIIIIIIIIIIIIIIIIIIIIIIIIIIIHIIIIIIIIIIIIIIIIIIIHHJJJJJJJJJJJJJJJJJJJJJJJJJJJJJJJJJJJJJJJJJJJJJJJJJJJJJJJJJJJJJJJJJJIIIIIIIIIIIIIIHIIGIIIIIIIIIIIIIIIIIIIIIIIIIIIIIIIIIIIIIIIIIIIIIIIIIIIIIHIIIIIIIIIHGIIIIIIIIIIIIIIGIIIIIIIIIIIIIIIIIIIIIIIIIIIIIIIIIIIIIII
@HWI-D00477:958:H2H7GBCX3:1:1204:10178:2707 1:N:0:CCTAGGTCCTAGGT
AAACTCTTCGCAATTGGGTAAAAGATGCCTCTTCTTTGCATTTATTACGATTCTTTCTTCGCGAGTATTGTAATTGGAATAGTCTTATTACTCCAAAGAAAGCCAGTTCTTCTTTTTCAAAAAGGAATCAAAGATTCTTCTTCTTCTTATATAATTCTCATGTATGTGAATACGAATCTATTTTCGTCTTTCTACGTAACCAATCTTCTCATTTACGATCAACATCTTCTGGAGCTCTTCTTGAACGAATATATTTCTATGGAAAACTAGAACGTCTTGTAGACGTCTTTGTTAAGGATTTTCAGACCAATCTATGCTTGTTCAAGGATCCTTTTATG
+
IIIIIIIIIIIIIIHIHHIHIIIIIIIIIIIHIIHHHHHIIIFHIIHIHHIIFHIIIIIIIIIIHHIIIIHIHIIIHHIIIGHIIIIIIIIIIHIIIHGIIIGHHIIIIIIHIIIIIIIGHEHEHIIIIHIIIIJJJJJJJJJJJJJJJJJJJJJJJJJJJJJJJJJJJJJJJJJJJJJJJJJJJJJJJJJJJJJJJJJJJIIIIIIIIIIIIIIIIIIIIIIGIIIHIHIHIIIHIIIIIIIIIIIIIIIIHHIIIIIIIIIIIIIIHEECFHEIHIIHGGDFIIIIIIIIIHHGIIHIIIIHIHIIIHHHHIIIIHHHIIIIIIIHIGHIIIIIIH
@HWI-D00477:958:H2H7GBCX3:1:1204:20144:4037 1:N:0:CCTAGGTCCTAGGT
AAACTCTTCGCAATTGGGTAAAAGATGCCTCTTCTTTGCATTTATTACGATTCTTTCTTCGCGAGTATTGTAATTGGAATAGTCTTATTACTCCAAAGAAAGCCAGTTCTTCTTTTTCAAAAAGGAATCAAAGATTCTTCTTCTTCTTATATAATTCTCATGTATGTGAATACGAATCTATTTTCGTCTTTCTACGTAACCAATCTTCTCATTTACGATCAACATCTTCTGGAGCTCTTCTTGAACGAATATATTTCTATGGAAAACTAGAACGTCTTGTAGACGTCTTTGTTAAGGATTTTCAGACCAATCTATGCTTGTTCAAGGATACTTTCATTAATTATGTTAGA
+
@@G1<F@@1CEGCHC@HEC<FHFHCFC?@1<@FHHHHEHC11DCCEGEE?EH<FECCCCHHCDDHCH@?GHH11<C1<C@G?CFHHHHIF@C?<C@GHHHJJJJJJJJJJJJJJJJJJJJJJJJJJJJJJJJJJJJJJJJJJJJJJJJJJJJJJJJJJJJJJJJJJJEJJHJJJJJJJJJJJJJJJJJJJJJJJJJJJJJJHH?EGEC<FHHGF<E11HH@D1F<<<1CEF<1F?HF<1<D<1D11FD<H?D<1D1<?CF<1<1HDEG?HHD01111D<1D<1011111F<D1CD1<1<<1D<<<11<1F1HFHFD1111<1EF<1D1<1<111111111<<1C1D00<0
@HWI-D00477:958:H2H7GBCX3:1:1204:6976:4456 1:N:0:CCTAGGTCCTAGGT
AAACTCTTCGCAATTGGGTAAAAGATGCCTCTTCTTTGCATTTATTACGATTCTTTCTTCGCGAGTATTGTAATTGGAATAGTCTTATTACTCCAAAGAAAGCCAGTTCTTCTTTTTCAAAAAGGAATCAAAGATTCTTCTTCTTCTTATATAATTCTCGTGTATGTGAATACGAATCTATTTTCGTCTTTCTACGTAACCAATCTTCTCATTTACGATCAACATCTTCTGGAGCTCTTCTTGAACGAATATATTTCTATGGAAAACTAGAACGTCTTGTAGACGTCTTTGTTAAGGATTTTCAGACCAATCTATGCTTGTTCAAGGATCCTTTCATG
+
IIIIIIIIIIIIIIIIIIIIIIIIIIIIIIIIIIIIIIIIIIIIIIIIIIIIHHIIIIIIIIIIIIIIIIIIIIIIIIIIIIIIIIIIIIIIIIIIIIIIIIIIIIIIIIIIIIIIIHIIIIIIHIIIHIIIIIIJJJJJJJJJJJJJJJJJJJJJJJJJJJJJJJJJJJJJJJJJJJJJJJJJJJJJJJJJJJJJJJJJJIIIIIIIIIIIIIIHIIIIIIIIIIIHIIIIIIIHIIIHIIIHIIIHIHIIIIHIIIIIHIIIIIIIIIIIIIIIIIIIIIHGIIIIIIIIIIIIIIIIIIIIIIIHIIIIHIIIIIIIIIIIIIIGIGIIIIIIII
@HWI-D00477:958:H2H7GBCX3:1:1204:8310:5204 1:N:0:CCTAGGTCCTAGGT
AAACTCTTCGCAATTGGGTAAAAGATGCCTCTTCTTTGCATTTATTACGATTCTTTCTTCGCGAGTATTGTAATTGGAATAGTCTTATTACTCCAAAGAAAGCCAGTTCTTCTTTTTCAAAAAGGAATCAAAGATTCTTCTTCTTCTTATATAATTTTCATGTATATGAATGCGAATCGATATTCCCCTTTCTCCGTAAACAATCTGCTCATTTACGATCAACATCTTCTAGCGCCTTTCTTGAGAGAACACATTTTTTTGGAAAAATAGAACATTTTTTGGTAGTTTTTCGTAATAATTTTCACACCATCCTCTGGGTTTTCAAGGAC
+
IIIIIIIIIIIIIIIIIIIIIGIHIIIIIIIIIIIIIIIHIIIIIIIIIIIIHIIIIIIIIIIIIIIIIIIIIIIIIIIJJJJJJJJJJJJJJJJJJJJJJJJJJJJJJJJJJJJJJJJJJJJJJJJJJJJJJJJJJJJJJJJJJJJJJJJJJJJJJJJJJJJJJJJJJJJJJJJJJJJJJJJJJJJJJJJJJJJJJJJJJIIIIIIIIIIIIIIIIIIIIIIIIIIHIIHIIIIIIIIIIIIIIIIIIIIIIIIIHIIIIIIIIIIIIIIIIIIIIIIIIIIIIIIIIIIIIIIIIIIIIIIIIIIIIIIIHHIHGGGIIIIICDCDD
@HWI-D00477:958:H2H7GBCX3:1:1204:3829:8827 1:N:0:CCTAGGTCCTAGGT
AAACTCTTCGCAATTGGGTAAAAGATGCCTCTTCTTTGCATTTATTACGATTCTTTCTTCGCGAGTATTGTAATTGGAATAGTCTTATTACTCCAAAGAAAGCCAGTTCTTCTTTTTCAAAAAGGAATCAAAGATTCTTCTTCTTCTTATATAATTCTCATGTATGTGAATACGAATCTATTTTCGTCTTTCTACGTAACCAATCTTCTCATTTACGATCAACATCTTCTGGAGCTCTTCTTGAACGAATATATTTCTATGGAAAACTAGAACGTCTTGTAGACGTCTTTGTTAAGGATTTTCAGACCAATCTATGCTTGTTCAAGGATCCTTTCATG
+
IIIIIIIIIIIIIIIIIHIIIIIIHIIIIIIIIIIIIIHIIIIIIIIIIIIIHIIIIIIIIIIIIIIIIIIIGIIIIIIIHIIIIIIIIIHIIGIIIIIIIICHIHIIIIIIIHIIIHIIIIIIIIIHIIIIIIJJJJJJJJJJJJJJJJJJJJJJJJJJJJJJJJJJJJJJJJJJJJJJJJJJJJJJJJJJJJJJJJJJJIIIIIHIIHIIIIIGIIHIIIIIIIIIIIIIIIIIHIHIIHHHEHIIIIIIIIIIIIIIIIHIIIIIIIHIIIIHIIIHHIHIIIHIIIIIIIHIIIIIIIIIHIIIIIIIIIIIIIIIIIIIIIIIHGIIIIHHHH
@HWI-D00477:958:H2H7GBCX3:1:1204:5329:10892 1:N:0:CCTAGGTCCTAGGT
AAACTCTTCGCTACTGGGTAAAAGATGCTTCTTCTTTGCATTTATTACGAATCTTTCTCCACGGGTATCATAATTGGAATAGTCTTATTACTCCAAAGAAAGCCAGTTACTCTTTTTCAAAAAGAAGAACTGGCTTTCTTTGGAGTAATAAGACTATTCCAATTACAATACTCGCGAAGAAAGAATCGTAATAAATGCAAAGA
+
JJJJJJJJJJJJJJJJJJJJJJJJHJJJJJJJJJJJJJJJJJJJJJJJJJJJJJJJJJJJJJJJJJJJJJJJJJJJJJJJJJJJJJJJJJJJJJJJJJJJJJJJJJJJJJJJJJJJJJJJJJJJJJJJJJJJJJJJJJJJJJJJJJJJJJJJJJJJJJJJJJJJJJJJJJJJJJJJJJJJJJJJJJJJJJJJJJJJJJJJJDD
@HWI-D00477:958:H2H7GBCX3:1:1204:5573:15737 1:N:0:CCTAGGTTCTAGGT
AAACTCTTCGCAATTGGGTAAAAGATGCCTCTTCTTTGCATTTATTACGATTCTTTCTTCGCGAGTATTGTAATTGGAATAGTCTTATTACTCCAAAGAAAGCCAGTTCTTCTTTTTCAAAAAGGAATCAAAGATTCTTCTTCTTCTTATATAATTCTCATGTATGTGAATACGAATCTATTTTCGTCTTTCTACGTAACCAATCTTCTCATTTACGATCAACATCTTCTGGAGCTCTTCTTGAACGAATATATTTCTATGTAAAAGTAGAACGTCTTGTGAACGTCTTTGTTAAGATTAACAATTTTCGGGCGAACTCGTGGTTGGTCAAGGAACCTTTCATG
+
IIIIIIIIIIIIIIIHHIHIIIHHIIIIIIIHIIIIIIIIIIIIIIIIIIIIFHIIIIIIIIIHIIIIIIIIIIIIIIIIIIIIIIIIIIIIIIIHIIHIIIIIIIIIIIIIIIIIIIIIHIHIIIIIIIIIIIIIIIIIIJJJJJJJJJJJJJJJJJJJJJJJJJJJJJJJJJJJJJJJJJJJJJJJJJJJJJJJJJJJJIIIIIHIHIHFIHHFIHGHIHGIHIIHHIIHIIIIIIFHIHIIIIHIIIIIHIIHIHIIIIIIIIIHIIIIIIHHIIIIGIIIIIIHGDHIIIIIIHIIIIIIIIIIIIHHIIIIIIIIIIIHHIHFHIHHIIHHIHIIIIII
@HWI-D00477:958:H2H7GBCX3:1:1204:16027:24827 1:N:0:CCTAGGTCCTAGGT
AAACTCTTCGCAATTGGGTAAAAGATGCCTCTTCTTTGCATTTATTACGATTCTTTCTTCGCGAGTATTGTAATTGGAATAGTCTTATTACTCCAAAGAAAGCCAGTTCTTCTTTTTCAAAAAGGAATCAAAGATTCTTCTTCTTCTTATATAATTCTCATGTATGTGAATACGAATCTATTTTCGTCTTTCTACGTAACCAATCTTCTCATTTACGATCAACATCTTCTGGAGCTCTTCTTGAACGAATATATTTCTATGGAAAAATAAAGCATCCTATAGAAGAAGTCTTTTCTAACGATTTTCCGGCTATCCCATTGCTCTTCCAGGATCCTTTCATGCATTAT
+
IIIIIIIIIIIIIIIIIIIIIIIIIIIIIIIIIIIIIIIIIIIIIIIIIIIIHHIIIIIIIIIIIIIIIIIIIIIIIIIHIIIIIIIIIIIIIIIIIJJJJJJJJJJJJJJJJJJJJJJJJJJJJJJJJJJJJJJJJJJJJJJJJJJJJJJJJJJJJJJJJJJJJJJJJJJJJJJJJJJJJJJJJJJJJJJJJJJJJJJJJIIIIIIIIIIIIIIIIGIIHIIIIIIIIIIHHHIIIIIIIIHEDDIIHIIIIHIIIHIIIHIIHHGGIHGIHHHIHHHHGIHIIIIIIIHGIIIHHHHIIIIIIIIIIIIIIHGIIIIIIIIIIIIIIIIHHHGIIIIIIIDDDDD
@HWI-D00477:958:H2H7GBCX3:1:1204:16588:33975 1:N:0:CCTAGGTCCTAGGT
AAACTCTTCGCAATTGGGTAAAAGATGCCTCTTCTTTGCATTTATTACGATTCTTTCTTCGCGAGTATTGTAATTGGAATAGTCTTATTACTCCAAAGAAAGCCAGTTCTTCTTTTTCAAAAAGGAATCAAAGATTCTTCTTCTTCTTATATAATTCTCATGTATGTGAATACGAATCTATTTTCGTCTTTCTACGTAACCAATCTTCTCATTTACGATCAACATCTTCTGGAGCTCTTCTTGAACGAATATATTTCTATGGAAAACTAGAACGTCTTGTAGACGTCTTTGTTAAGGATTTTCAGACCAATCTATGCTTGTTCAAGGATCCTTTTATG
+
IIIIIIIIIIIIGIIIIIIIHIIIGIIIIIIIIIIIIIGIIIIIIIIIIIIIHHIIIIIIIIIIIIIIIIIIIIIIIIIIIIIIIIIIIIIIIIIIIIHIIHIIIIHHHIIIIIIIIIIHIIIHHIIIIIIIIGIJJJJJJJJJJJJJJJJJJJJJJJJJJJJJJJJJJJJJJJJJJJJJJJJJJJJJJJJJJJJJJJJJJHIIIIIIIIIIIIIIIIIIIIIIHIIIIIIIIIIIIIIHIIIHIIIIHIIIIIIIHIIIGIIIIIIIIIIIIIIIIIIIIHHHIIIIHIIIIHHHIIIIIIIIIIIIIIGIHIHHHIIIIIIIIIIIIIIIIIIIIG
@HWI-D00477:958:H2H7GBCX3:1:1204:8149:36122 1:N:0:CCTAGGTCCTAGGT
AAACTCTTCGCAATTGGGTAAAAGATGCCTCTTCTTTGCATTTATTACGATTCTTTCTTCGCGAGTATTGTAATTGGAATAGTCTTATTACTCCAAAGAAAGCCAGTTCTTCTTTTTCAAAAAGGAATCAAAGATTCTTCTTCTTCTTATATAATTCTCATGTATGTGAATACGAATCTATTTTCGTCTTTCTACGTAACCAATCTTCTCATTTACGATCAACATCTTCTGGAGCTCTTCTTGAACGAATATATTTCTATGGAAAACTAGAACGTCTTGTAGACGTCT
+
IIIIIIIIIIIIIIIIIIIIIIIIIIIIIIIIIIIIIIJJJJJJJJJJJJJJJJJJJJJJJJJJJJJJJJJJJJJJJJJJJJJJJJJJJJJJJJJJJJJJJJJJJJJJJJJJJJJJJJJJJJJJJJJJJJJJJJJJJJJJJJJJJJJJJJJJJJJJJJJJJJJJJJJJJJJJJJJJJJJJJJJJJJJJJJJJJJJJJJJJJIIIIIIIIIIIIIIIIIIIIIIIIIIIIIIIIIIIIIIIIIIIIIIIIIIIIIIIIIIIIIIIIIIIIIIIHIIIIIIIIIIDDDDD
@HWI-D00477:958:H2H7GBCX3:1:1204:2057:39122 1:N:0:CCTAGGTCCTAGGT
AAATCCTTCAATCCTGGATCCAGGATGTTCCCTCTTTGCATTTATTGCGGTTCTTTCTCTACGAATATTATAATTGGAATAGTCTCATTACTCCGAAGAAATCTATTTATGTTTTTTCAAAAGAAAATAAAAGACTATTTTGGTTCTTATATAATTCTTATGTATCTGAATGTGAATTTGTATTAGTTTTTCTTCGTAAACAATCTTCTTATTTATGATTAACATATTTTGGAGCCTTTCTTGAACGAACACATTTTTATGGAAAAATAGAACATCTTGTAGTGTGCCGAAATTTTTTTCAGAAGACTTTATGGGTCTTCAAGGATCCTTCCATG
+
IHIHIIIIIHIIHIHFHHEGHIHIHIIIIHHIHIIIIEHHHIIIIIHIIHGHHDHHHIIIIIIIIIIGEHCHGHFHHIIHIHHIHIIIIIIIIIIIIHCHIIIIHIHHHIHIIIIHDEHIIIHHIIIIIIIHJJJJJJJJJJJJJJJJJJJJJJJJJJJJJJJJJJJJJJJJJJJJJJJJJJJJJJJJJJJJJJJJJJJJJJIIIGIHIIIHIIIIIIHIHHHIIIIIHGHFGHIIGHGIHIIHIIHHEIIGIIIIIIIHIIIIHHIIIIHHEIHHIHIIIIIHDHDIIIIIIIIIIIHIIIIIHCHIHHFIIIIHFHGIIIIIIHIIHHGIHIG
@HWI-D00477:958:H2H7GBCX3:1:1204:6881:45194 1:N:0:CCTAGGTCCTAGGT
AAACTCTTCGCAATTGGGTAAAAGATGCCTCTTCTTTGCATTTATTACGATTCTTTCTTCGCGAGTATTGTAATTGGAATAGTCTTATTACTCCAAAGAAAGCCAGTTCTTCTTTTTCAAAAAGGAATCAAAGATTCCTTTTTTTCTTATATAATTCTCATGTATGTGAATACGAGTCTGTTTTCGTCTTTCTACGTAACCAATCTTTTCATTTACGATCAACATCTTCTGG
+
JJJJJJJJJJJJJJJJJJJJJJJJJJJJJJJJJJJJJJJJJJJJJJJJJJJJJJJJJJJJJJJJJJJJJJJJJJJJJJJJJJJJJJJJJJJJJJJJJJJJJJJJJJJJJJJJJJJJJJJJJJJJJJJJJJJJJJJJJJJJJJJJJJJJJJJJJJJJJJJJJJJJJJJJJJJJJJJJJJJJJJJJJJJJJJJJJJJJJJJJJIIIIIIIHGIIHIIIIIIIIIHIIIIDDDDD
@HWI-D00477:958:H2H7GBCX3:1:1204:11602:46152 1:N:0:CCTAGGTCCTAGGT
AAACTCTTCGCAATTGGGTAAAAGATGCCTCTTCTTTGCATTTATTACGATTCTTTCTTCGCGAGTATTGTAATTGGAATAGTCTTATTACTCCAAAGAAAGCCAGTTCTTCTTTTTCAAAAAGGAATCAAAGATTCTTCTTCTTCTTATATAATGCTCATGTATGTGAATACGAATCTATTTTCGTCTTTCTACGTAACCAATCTTCTCATTTACGATCAACATCTTCTGGAGCTCTTCTTGAAC
+
JJJJJJJJJJJJJJJJJJJJJJJJJJJJJJJJJJJJJJJJJJJJJJJJJJJJJJJJJJJJJJJJJJJJJJJJJJJJJJJJJJJJJJJJJJJJJJJJJJJJJJJJJJJJJJJJJJJJJJJJJJJJJJJJJJJJJJJJJJJJJJJJJJJJJJJJJJJJJJJJJJJJJJJJJJJJJJJJJJJJJJJJJJJJJJJJJJJJJJJJJIHIIIIIIIIIIIIIIIIIIIIHGIHEIIIIIIIIIIIIIDDDDD
@HWI-D00477:958:H2H7GBCX3:1:1204:4217:50815 1:N:0:CCTAGGTCCTAGGT
AAACTCTTCGCAATTGGGTAAAAGATGCCTCTTCTTTGCATTTATTACGATTCTTTCTTCGCGAGTATTGTAATTGGAATAGTCTTATTACTCCAAAGAAAGCCAGTTCTTCTTTTTCAAAAAGGAATCAAAGATTCTTCTTATTCCTATATAATTTTCATGTATGTGAATACGACTCTATCTTCATTTTT
+
JJJJJJJJJJJJJJJJJJJJJJJJJJJJJJJJJJJJJJJJJJJJJJJJJJJJJJJJJJJJJJJJJJJJJJJJJJJJJJJJJJJJJJJJJJJJJJJJJJJJJJJJJJJJJJJJJJJJJJJJJJJJJJJJJJJJJJJJJJJJJJJJJJJJJJJJJJJJJJJJJJJJJJJJJJJJJJJJJJJJJJJJJJJJJJJ
@HWI-D00477:958:H2H7GBCX3:1:1204:19249:59435 1:N:0:CCTAGGTCCTAGGT
AAACTCTTCGCAATTGGGTAAAAGATGCCTCTTCTTTGCATTTATTACGATTCTTTCTTCGCGAGTATTGTAATTGGAATAGTCTTATTACTCCAAAGAAAGCCAGTTCTTCTTTTTCAAAAAGGAATCAAAGATTCTTCTTCTTCTTATATAATTCTCATGTATGTGAATACGAATCTATTTTCGTCTTTCTACGTAACCAATCTTCTCATTTACGATCAACATCTTCTGGAGCTCTTCTTGAACGAATATATTTCTATGGAAAACTAGAACGTCTTGTAGACGTCTTTGTTAAGGATTTTCAGACCAATCTATGCTTGTTCAAGGATCCTTTTATG
+
IIIIIIIIIIIIIIIGIIIIIIIIIIIGHHIIIIIIHIIIIHIIIIIIIIIIHHIIIIIIIIIIIIIIHHIIIIIIIIIIHIIIIIIIIHIIIIIIIIHIIIIIIIIIIIIIIIIIIIIHIIIII<<<<GHHJJJJJJJJJJJJJJJJJJJJJJJJJJJJJJJJJJJJJJJJJJJJJJJJJJJJJJJJJJJJJJJJJJJJJIIIIIIHIIIIIHIIIIIIIIHHIIIIHIIHHIIIIIIIIIIHHIIIIIIIIIIIIIIIHIIIGIIIIIHHIIIIIIHHDIHIIIIIIIIIIIIIIIIIIIIIHIIIIIHHIIIIIIIIHIIIIIIIIHIIIIIIII
@HWI-D00477:958:H2H7GBCX3:1:1204:20856:67473 1:N:0:CCTAGGTCCTAGGT
AAACTCTTCGCAATTGGGTAAAAGATGCCTCTTCTTTGCATTTATTACGATTCTTTCTTCGCGAGTATTGTAATTGGAATAGTCTTATTACTCCAAAGAAAGCCAGTTCTTCTTTTTCAAAAAGGAATCAAAGATTCTTCTTCTTCTTATACAATTCTCATGTATGTGAATACGAATCTATTTTCGTCTTTCTACGTAACCAATCTTCTCATTTACGCTCAACATCTTCTGGAACCCTTCTTGAACGAATATATTTCTATGGAAAAATAAAATATCTTGTAAAAGTCTTTGTTAAGGCTTTTCAAGTCAATCTATTGTTGTTGAAGGATCCTTTCATG
+
HEHFHHHIHFFH?GG@HHHHIHIHHHHGHEHHIGHIIHH@ECFHIIIGHIIIFGHIIIIHIGIEHHHHFHHIHIICHGHHEHIIHHIIIIHIIEHFHIIFEFECEHHHIHGHIIIIIHIIIHEG=@GEHG?GEEHJJJJJJJJJJJJJJJJJJJJJJJJJJJJJJJJJJJJJJJJJJJJJJJJJJJJJJJJJJJJJJJJJJIHHIIIIIHHHIIHIIIHHHEHEFHHHH?IHIHHGIIIHEIIHHHHIIIIHHHIIIIHIIIIIIIIHIIIIIIHIGIIIHGFDIHHCEHHGHHEEEEEHFIHFIIHHFG?CF?GH?HEEHIHE?EHHFHG?CHHIII
@HWI-D00477:958:H2H7GBCX3:1:1204:7890:68503 1:N:0:CCTAGGTCCTAGGT
AAACTCTTCGCAATTGGGTAAAAGATGCCTCTTCTTTGCATTTATTACGATTCTTTCTTCGCGAGTATTGTAATTGGAATAGTCTTATTACTCCAAAGAAAGCCAGTTCTTCTTTTTCAAAAAGGAATCAAAGATTCTTCTTCTTCTTATATAATTCTCATGTATGTGAATACGAATCTATTTTCGTCTTTCTACGTAACCAATCTTCTCATTTACGATCAACATCTTCTGGAGCTCTTCTTGAACGAATATATTTCTATGGAAAACTAGAACGTCTTGTAGACGTCTTTGTTAAGGATTTTCAGGACATCTTAGGGTTGGTCAAGGATCCTTTCATG
+
IIIGHHHIIIIHHIHEHFIIHIIIHHIIHIIIHIIIIIIIIIIIIIIIIIIIFFHIIIIIIIHCDHIHIIIHHIIIGHHHIIHHIIIIIIIIIIIIIIIIHHIHGIIHHIIIIIHIIHIIHGIIIIIJJJJJJJJJJJJJJJJJJJJJJJJJJJJJJJJJJJJJJJJJJJJJJJJJJJJJJJJJJJJJJJJJJJJJJJJJJIIHIIHIHFIIIIIIIIIHIIHHIIIIHIIIIIIIHIIHHIIGIIHIIHIIIIIIIIHHIIIHIIIIHHHCIHEEHIIIIIIIIIIHIIIIIIIIIIHHIIIIIIIHEHIIIIIIIIIIIHHIHHHIIIIIIIHIII
@HWI-D00477:958:H2H7GBCX3:1:1204:7662:72375 1:N:0:CCTAGGTCCTAGGT
AAACTCTTCGCAATTGGGTAAAAGATGCCTCTTCTTTGCATTTATTACGATTCTTTCTTCGCGAGTATTGTAATTGGAATAGTCTTATTACTCCAAAGAAAGCCAGTTCTTCTTTTTCAAAAAGGAATCAAAGATTCTTCTTCTTCTTATATAATTCTCATGTATGTGAATACGAATCTATTTTCGTCTTTCTACGTAACCAATCTTCTCATTTACGATCAACATCTTCTGGAGCTCTTCTTGAACGAATATATTTCTATGGAAAACTAGAACGTCTTGTAGACGTCTTTGTTAAGGATTTTCAGACCAATCTATGGTTGTTCAAGGATCCTATCATG
+
IIIIIIIIIIIIIIIIIIIIIIIIIIIIIIIIIIIIIIIIIIIIIIIIIIIIHHIIIIIIIIIIIIIIIIIIIIIIIIIIIIIIIIIIIIIIIIIIIIIIIIIIIIIIIIIIIIIIIIIIIIIIIIIIIIHIIIIJJJJJJJJJJJJJJJJJJJJJJJJJJJJJJJJJJJJJJJJJJJJJJJJJJJJJJJJJJJJJJJJJJIIIIIIGIIIIIIIIIIIIIIIIIIHIIIIIIIIIIIIIIIIIHIHIIIIIIIIIIIIIIIIIIIIIIIIHHIIIIIIIIIIHIIIIIIIIIIIIHIIIIIIIIIIIIIIIIIIIIIIIIIIIIIIIIHIIIIIIII
@HWI-D00477:958:H2H7GBCX3:1:1204:17934:73335 1:N:0:CCTAGGTCCTAGGT
AAACTCTTCGCAATTGGGTAAAAGATGCCTCTTCTTTGCATTTATTACGATTCTTTCTTCGCGAGTATTGTAATTGGAATAGTCTTATTACTCCAAAGAAAGCCAGTTCTTCTTTTTCAAAAAGGAATCAAAGATTCTTCTTCTTCTTATATAATTCTCATGTATGTGAATACGAATCTATTTTCGTCTTTCTACGTAACCAATCTTCTCATTTACGATCAACATCTTCTGGAGCTCTTCTTGAACGAATATATTTCTATGGAAAAATAGAACATTTTGTAG
+
IIIIIIIIIIIIIIIH?HHIIIIIHIIIIIIIJJJJJJJJJJJJJJJJJJJJJJJJJJJJJJJJJJJJJJJJJJJJJJJJJJJJJJJJJJJJJJJJJJJJJJJJJJJJJJJJJJJJJJJJJJJJJJJJJJJJJJJJJJJJJJJJJJJJJJJJJJJJJJJJJJJJJJJJJJJJJJJJJJJJJJJJJJJJJJJJJJJJJJJJJHIIHIIIIIIHHHIHIHHIIIIHHHFHIIIIIIIIIIIIIIIIHIHIIIHIIIIIHHGEHIHHHIGIIIIIIIIIIDDDD@
@HWI-D00477:958:H2H7GBCX3:1:1204:14802:77422 1:N:0:CCTAGGTCCTAGGT
AAACTCTTCGCGGTTGGGTAAAAGATGCTTCTTCTTTACATTTACTACGAGTCTTTCTCGCTGAATATTGTAATTGGAATAGTCTTATTATTCCAACGAAAGCTGGCTCCTCTTTTTCAAAACGAAATCCAAGACTATTCTTATTCTTATATAATTCTCATGTATGTGAATATGAATCCGTTTTCGTCTTTCTACGTAACCAATCTTTTCATTCACGATCAACAGCTTTTGGAGTTCTTCTTGAACGAATCCATTTCTATGTAAAAGTAGAACGTCTTGTGAACGTCTTTGTTAAGATTAACAATTTTCGGGCGAACTCGTGGTTGGTCAAGGAACCTTTCATG
+
<@GEHIIIIIGCHIIIIDCGHHCHIHHIHIIIIEEHHEHHGHIHHHIFCEGHGGHHIIHIHIIH11CFCFHHIHGHIIIIEHHHCECEHHHIHHFIIIHI@DHHIHHHFHH?CCHHHHEEHHIIIIHCGEHHHECEHHHEJJJJJJJJJJJJJJJJJJJJJJJJJJFJJJJJJDIJJJJJJJJJJJJJJJJJJFJJJJJJCECCEHEHHHGEC//<<<//<<C/HHFGCGHCC0DFHC<1@GEC<D1HGD<1EG?CHHHEIHHHG@@CHG<10D1C<<<<1<<<1<<<1D1<HG@<EG@HD<<<<</?E0G<<1<0HCCD00D111D<1<<11<11EEG<11<<
@HWI-D00477:958:H2H7GBCX3:1:1204:19707:79597 1:N:0:CCTAGGTCCTAGGT
AAACTCTTCGCAATTGGGTAAAAGATGCCTCTTCTTTGCATTTATTACGATTCTTTCTTCGCGAGTATTGTAATTGGAATAGTCTTATTACTCCAAAGAAAGCCAGTTCTTCTTTTTCAAAAAGGAACCAAAGATTCTTCTTCTTCTTATATAATTCTCATGTATGTGAATACGAATCTATTTTCGTCTTTCTTCGTAATCAATCTTCTCATTTACGATTA
+
JJJJJJJJJJJJJJJJJJJJJJJJJJJJJJJJJJJJJJJJJJJJJJJJJJJJJJJJJJJJJJJJJJJJJJJJJJJJJJJJJJJJJJJJJJJJJJJJJJJJJJJJJJJJJJJJJJJJJJJJJJJJJJJJJJJJJJJJJJJJJJJJJJJJJJJJJJJJJJJJJJJJJJJJJJJJJJJJJJJJJJJJJJJJJJJJJJJJJJJJJIIIIIIIIIIIIHHIDDDDD
@HWI-D00477:958:H2H7GBCX3:1:1204:20819:87905 1:N:0:CCTAGGTCCTAGGT
AAACTCTTCGCAATTGGGTAAAAGATGCCTCTTCTTTGCATTTATTACGATTCTTTCTTCGCGAGTATTGTAATTGGAATAGTCTTATTACTCCAAAGAAAGCCAGTTCTTCTTTTTCAAAAAGGAATCAAAGATTCTTCTTCTTCTTATATAATTCTCATGTATGTGAATACGAATCTATTTTCGTCTTTCTACGTAACCAATCTTCTCATTTACGATCAACATCTTCTGGAGCTCTTCTTGAACGAATATATTTCTATGGAAAACTAGAACGTCTTGTAGACGTCTTTGTTAAGGATTTTCAGACCAATCTATGCTTGTTCAAGGATCCTTTCATG
+
IIIIHHHIIIIIIIIIGIIIIIIIIIIIIIIIIIIIIIIIIIIIIIIIHIIIIHIIIIIIIIHIIIIIIIIIIIIHHIIHHIIIGIIIIIIIIIHGHGF?HHHIIHHIIHIIIHIIIIICEFHHIHHEHGHIIIIJHJJJJJJJJJJJJJJJJJJJJJJJJJJJJJJJJJJJJJJJJJJJJJJJJJJJJJJJJJJJJJJJJ0?0HEEHFC0<IHHEEEHGIHGCGIHFEC@1EFHFC?HGGHC1EEHCHFHFHFCHHEEEHIIHHHEHHGHHFIIIHIIIHEECIIIHHHHIIIGIHHHHEECIIIHIHGDE@HHH@@HFGIIIHHEGIHHHEEHFG1
@HWI-D00477:958:H2H7GBCX3:1:1204:17451:87286 1:N:0:CCTAGGTCCTAGGT
AAACTCTTCGCAATTGGGTAAAAGATGCCTCTTCTTTGCATTTATTACGATTCTTTCTTCGCGAGTATTGTAATTGGAATAGTCTTATTACTCCAAAGAAAGCCAGTTCTTCTTTTTCAAAAAGGAATCAAAGATTCTTCTTCTTCTTATATAATTCTCATGTATGTGAATACGAATCTATTTTCGTCTTTCTACGTAACCAATCTTCTCATTTACGATCAACATCTTCTGGAGCTCTTCTTGAACGAATATATTTCTATGAAAAAATAGAACATCTTGTAGAGGTCTTTGCTAAGGCTTTTCAGGCCAATCTATGGTTGTTCAAGGATCCTTTCATG
+
IIIIIIIIIIIIIIIIIIIIIIIIIIIIIIIIIIIIIIIIHIIIIIIIIIIIHHIIIIIIIIIIIIIIIIIIIIIIIIIIIIIIIIIIIIIIIIIIIIHIIIIIIIIIIIIIIIIIIIIIIIIIIIIIIIHIIIIJJJJJJJJJJJJJJJJJJJJJJJJJJJJJJJJJJJJJJJJJJJJJJJJJJJJJJJJJJJJJJJJJJ/GCDC</</D@FD<0<000C<000<0F<<1HFIIHIIHFIIIIHIIHIIIIIIIIHIIIIIIIIIIIIIIIHIIIIIIIIHHGIIIIIIIIIIIHIHIIIIIIHIIHIIIIGIIIIIIIIIGIIHHHIIIIIIIIII
@HWI-D00477:958:H2H7GBCX3:1:1204:9809:91383 1:N:0:CCTAGGTCCTAGGT
AAACTCTTCGCAATTGGGTAAAAGATGCCTCTTCTTTGCATTTATTACGATTCTTTCTTCGCGAGTATTGTAATTGGAATAGTCTTATTACTCCAAAGAAAGCCAGTTCTTCTTTTTCAAAAAGGAATCAAAGATTCTTCTTCTTCTTATATAATTCTCATGTATGTGAATACGAATCTATTTTCGTCTTTCTACGTAACCAATCTTCTCATTTACGATCAACATCTTCTGGAGCTCTTCTTGAACGAATATATTTCTATGGAAAACTAGAACGTCTTGTAGACGTCTTTGTTAAGGATTTTCAGACCAATCTATGCTTGTTCAAGGATCCTTTCATG
+
IIIIIIIIIIIIIIIIIGIIIIIIGIIHHIIIIIIIIIIIIIIIIIIIIIIIGHIIIIIIIIIIIIIHIGHIHIIIHIIIIHIIIIIIIIIIIIIIHIHIIIIIIIIIIIIIIIIIIHIIIIIIIIIIIIIIIHIJJJJJJJJJJJJJJJJJJJJJJJJJJJJJJJJJJJJJJJJJJJJJJJJJJJJJJJJJJJJJJJJJJIIIIIIIIIIIHIIHIIIIIIIIHIIIIIIIIIIIIIIIIIIIHIIIIIIIIIIIIIIIIIIIIIIIHIIIIIIIIIIIIIIHIIIIIIIIIIIIIIIIIIIIIIIIIIIIIIIIIIIIIIIIIIIIIIIIIIIIII
@HWI-D00477:958:H2H7GBCX3:1:1204:2575:95256 1:N:0:CCTAGGTCCTAGGT
AAACTCTTCGCAATTGGGTAAAAGATGCCTCTTCTTTGCATTTATTACGATTCTTTCTTCGCGAGTATTGTAATTGGAATAGTCTTATTACTCCAAAGAAAGCCAGTTCTTCTTTTTCAAAAAGGAATCAAAGATTCTTCTTCTTCTTATATAATTCTCATGTATGTGAATACGAATCTATTTTCGTCTTTCTACGTAACCAATCTTCTCATTTACGATCAACATCTTCTGGAGCTCTTCTTGAACGAATATATTTCTATGGAAAACTAGAACGTCTTGTAGACGTCTTTGTTAAGGATTTTCAGACCAATCTATGCTTGTTCAAGGATCCTTTCATG
+
IIIIIIIIIIIIIIIIHIHIIIIIIIIIHIIIIIIIIIIIIIIIIIIIIIIIHHIHIIIIIIIHHDHHHHHHHIIIIEEHHHIIIIHIIIIIIIIIIIIIIIIIHIIIHIIIIHIHIIIHIIIHIHIIIHGIHHIJJJJJJJJJJJJJJJJJJJJJJJJJJJJJJJJJJJJJJJJJJJJJJJJJJJJJJJJJJJJJJJJJJIIIIGCHIHIIIIIIIIIIIIIIIIFIIIIIIHIIIGIIIIIIIIIIIIIIIIIIIIIIIIIIIIIIIIIIIIIIIIIIIIHEIIIIIIIIHIIIIIIIIIIIIIIIIIIHHIIIIIIIIIIIIIIIIIIIIIIIII
@HWI-D00477:958:H2H7GBCX3:1:1204:5435:96213 1:N:0:CCTAGGTCCTAGGT
AAACTCTTCGCAATTGGGTAAAAGATGCCTCTTCTTTGCATTTATTACGATTCTTTCTTCGCGAGTATTGTAATTGGAATAGTCTTATTACTCCAAAGAAAGCCAGTTCTTCTTTTTCAAAAAGGAATCAAAGATTCTTCTTCTTCTTATATAATTCTCATGTATGTGAATACGAATCTATTTTCGTCTTTCTACGTAACCAATCTTCTCATTTACGATCAACATCTTCTGGAGCTCTTCTTGAACGAATATATTTCTATGGAAAACTAGAACGTCTTGTAGACGTCTTTGTTAAGGATTTTCAGACCAATCTATGCTTGTTCAAGGATCCTTTCATG
+
IIIIIIIIIIIIIIIIIIIIIIIIIIIIIIIIIIIIIIIIIIIIIIIIIIHIGHIIIIIIIIIIIIIIIIIIIIIIGIIIIIIIIIIIIIIIIIIIIIIIIIIIIIIIIIIIIIIIIIIIIIIIIIIIIIIIIIIJJJJJJJJJJJJJJJJJJJJJJJJJJJJJJJJJJJJJJJJJJJJJJJJJJJJJJJJJJJJJJJJJJIIIIHHIIIIHIIIIIIIIIIIIIIHHHHHIIIIIIIHIIHHIHIIIIIIIIIHIIIIIHIIIIIIIIIIIHIIIIHIIHIHEIIIIIIIIIIHIIIIIIIHIIHIIIIIIIIIIIIIIIIIIIHIIIIIIIIIIHH
@HWI-D00477:958:H2H7GBCX3:1:1204:12442:99173 1:N:0:CCTAGGTCCTAGGT
AAACTCTTCGCAATTGGGTAAAAGATGCCTCTTCTTTGCATTTATTACGATTCTTTCTTCGCGAGTATTGTAATTGGAATAGTCTTATTACTCCAAAGAAAGCCAGTTCTTCTTTTTCAAAAAGGAATCAAAGATTCTTCTTCTTCTTATATAATTCTCATGTATGTGAATACGAATCTATTTTCGTCTTTCTACGTAACCAATCTTCTCATTTACGATCAACATCTTCTGGAGCTCTTCTTGAACGAATATATTTCTATGGAAAACTAGAACGTCTTGTAGACGTCTTTGTTGAGGATTTTCAGACCAATCTATGCTTGTTCAAGGATCCTTTCATG
+
IIIIIHIIIIIIIIIIIIIIIIIIIIIIIIIIIIIIIIIIIIIIIIIIIIIIHHIIIIIIIIIIIIIIIIIIHIIIIIIIIIIIIIIIIIIIIIIIIIIIIIIIIIIIIIIIIIIIIIIIIIIIIIIIJJJJJJJJJJJJJJJJJJJJJJJJJJJJJJJJJJJJJJJJJJJJJJJJJJJJJJJJJJJJJJJJJJJJJJJJJIIHIHEIGIIIIIIIHIIHIIIIHIIIHIIHHIIIIIIIIIHHHHHIIIIIIHIIIIIIIIIIIIIIIHIHIIIHFIIIIIIIIIIIIIIIIIHIHIHIIIIIHIIIIIIIHIIIIIIIIIIHIIIIIIIIIIIIII
@HWI-D00477:958:H2H7GBCX3:1:1205:20356:4724 1:N:0:CCTAGGTCCTAGGT
AAACTCTTCGCAATTGGGTAAAAGATGCCTCTTCTTTGCATTTATTACGATTCTTTCTTCGCGAGTATTGTAATTGGAATAGTCTTATTACTCCAAAGAAAGCCAGTTCTTCTTTTTCAAAAAGGAATCAAAGATTCTTCTTCTTCTTATATAATTCTCATGTTTGTGAATACGAATCTATCTTACTTTTTCTTCGTAACAAACCTTCTCATTTACGATTAACGTCTTCTGGATCTTTTTTGAACGAATTTTTTTCTATGCAAAAATCAAACATCCTGTAGAAAAAGTCTTTGCTAATGATTTTTCAGTTACCCCGTGGTTCTTCAAGGCCCCTTTCATG
+
EGHHE@G@EHIIH@ECGHEE@CHIECHH?1D1<D<GE<C1<C1C<CGG?GCC<D<GHICF@G?FC<CC<GG@CGH@HHEHE@FC1<<<<C@<<FHF@EGEHIE@DHHE@?HCHE@GHIG@FC<C@@CHEGCFF?G//JJJJJJJJJJJJJJJ1JJJJJJJJJJJJHJDJJJJJHFJJJJJJJJJJJJJJJJJJJJFHJFJJHGEHHFIHGC?HGCH@EHHHG@<C@FHHC00IIIHGCCHHFIHG@ECHHHHEHCG@F?HC@EHHEHF@HFF<CCHECFHH@HGC<C<CHHIIHHEEHGFFHG@FIHGEGDHD?CC@EHIHHEF<1EIHC=HFF?IHCC@
@HWI-D00477:958:H2H7GBCX3:1:1205:19629:5184 1:N:0:CCTAGGTCCTAGGT
AAACTCTTCGCAATTGGGTAAAAGATGCCTCTTCTTTGCATTTATTACGATTCTTTCCTCGCGAGTATTGTAATTGGAATAGTCTTATTACTCCAAAGAAAGCCAGTTCTTCTTTTTCAAAAAGGAATCAAAGATTCTTCTTCTTCTTATATAATTCTCATGTATGTGAATACGAATCTATTTTCGTCTTTCTACGTAACCAATCTTCTCATTTACGATCAACATCTTCTAGAGCTCTTCTTGAACGAATATATTTCTATGGAAAACTAAAACATCTTGTCGAAGTCTTTGCTAATGATGTCCAAGACATCTTATGGTTGTTCAAAGATCCTTTCATG
+
FHH1F1CGDFH@/<D11<C@@CC?EEE1<1<1<1<@11<1<C?CHHHC1DGHEHHEC<<C0<</</1DF1C@@@G@CHECCF@F@HEHEHHEF0DC<CG?0<CGEECC0<@GGE0<F?FH?FH///<</D/<D@FJJJJJJJJJJJJJJJJJJJJJJJIBJJJJJJJJJJJJJHJJJJJJJJJJHAJJGJJJJJJFGGFHEIHIFIHHHEEF@HHHHGEEFC<HHEG@HIIHHHHIIIIHHG@?EHCGEEHHC?IHHHCEFCD<D<@@G@1@@HHFDEG1@<1DGCHHEFEC1@DD1EEHCC@??EHHHG<FFEHHCIGFHHF1@HCEFC1HHHCDD1
@HWI-D00477:958:H2H7GBCX3:1:1205:12182:8060 1:N:0:CCTAGGTCCTAGGT
AAACTCTTCGCAATTGGGTAAAAGATGCCTCTTCTTTGCATTTATTACGATTCTTTCTTCGCGAGTATTGTAATTGGAATAGTCTTATTACTCCAAAGAAAGCCAGTTCTTCTTTTTCAAAAAGGAATCAAAGATTCTTCTTCTTCTTATATAATTCTCATGTATGTGAATACGAATCTATTTTCGTCTTTCTACGTAACCAATCTTCTCATTTACGATCAACATCTTCTGGAGCTCTTCTTGAACGAATATATTTCTATGGAAAACTAGAACGTCTTGTAGACGTCTTTGTTAAGGATTTTCAGACCAATCTATGCTTGTTCAAGGATCCTTTCATG
+
IIIIIIIIIIIIIIIIIIIIIIIIIIIIIIIIIIIIIIIIIIIIIIIIIIIIHHIIIIIIHIIIIIIIIIIIIIIIHIIIIIIIIIIIIIIIIIIIIIIIIIIIIIIIIIIIIIIIIIIIIIIIIIIIIIIHIIIJJJJJJJJJJJJJJJJJJJJJJJJJJJJJJJJJJJJJJJJJJJJJJJJJJJJJJJJJJJJJJJJJJIIIIIIHIIIIIIIIIIHIIIIIIIIIIIIIIIIIIIIHIIIIHIIIIIIIIIIIIIIIIIIIIIIIIIIHIIIIIIIIIIHHIIIIIIIIIIHIIIIIIIIIIIIIIIHIIIIIIGIIIIIIIIIIIIIIIIIIII
@HWI-D00477:958:H2H7GBCX3:1:1205:6653:11087 1:N:0:CCTAGGTCCTAGGT
AAACTCTTCGCAATTGGGTAAAAGATGCCTCTTCTTTGCATTTATTACGATTCTTTCTTCGCGAGTATTGTAATTGGAATAGTCTTATTACTCCAAAGAAAGCCAGTTCTTCTTTTTCAAAAAGGAATCAAAGATTCTTCTTCTTCTTATATAATTCTCATGTATGTGAATACGAATCTATTTTCGTCTTTCTACGTAACCAATCTTCTCATTTACGATCAACATCTTCTGGAGCTCTTCTTGAACGAATTTATTTCTATGGAAAAATAGAGTATCTTGTAGAAGTCTTTTATAATGATTTTCAGAACAACCTATGGTTGTTCAAAGACCCTTT
+
HHIIIHGHIIIIIIGGHIHHIHIHHHEHHHIIIIHIHIIEHHIIFHHIIIIIGHHIIIIIHHIHHHFHIFHIIIIIGIIHIIIIJJJJJJJJJJJJJJJJJJJJJJJJJJJJJJJJJJJJJJJJJJJJJJJJJJJJJJJJJJJJJJJJJJJJJJJJJJJJJJJJJJJJJJJJJJJJJJJJJJJJJJJJJJJJJJJJJJJJJHIIHEHIIHHFCIIIHHHIHIIIHIHGHGCCCIHH@HEHCCD<1IIHGHIHIIIHHHGHHIHHHIIHH@HH@GIIHEIHFEG?EHGF1FCC1@@GFCCF<1EHHHHEHHHHFD<<<1HECHHHHIIHCBBD@?
@HWI-D00477:958:H2H7GBCX3:1:1205:17540:13521 1:N:0:CCTAGGTCCTAGGT
AAACTCTTCGCAATTGGGTAAAAGATGCCTCTTCTTTGCATTTATTACGATTCTTTCTTCGCGAGTATTGTAATTGGAATAGTCTTATTACTCCAAAGAAAGCCAGTTCTTCTTTTTCAAAAAGGAATCAAAGATTCTTCTTCTTCTTATATAATTCTCATGTATGTGAATACGAATCTATTTTCGTCTTTCTACGTAACCAATCTTCTCATTTACGATCAACATCTTCTGGAGCTCTTCTTGAACGAATATATTTCTATGGAAAACTAGAACGTCTTTGCTAAGGATTTTCGGGTTATCCTATGGTTGTTCAAGGATCCTTTCATA
+
IIIHIIHHIHIIIIHEHIIHHHHIGHIIIIHIIIIHHIHIHIHHIIHIIIIIGHIIIIIHHHHDHHIIIIHIIIIIHIIIIIGIIIIIIIHEHEHIHIIGHIIHIEHHIHHHHHIIIHHHIHHIJJJJJJJJJJJJCJJJJJJJJJJJJJJJJJJJJJJJJJJJJJJJJJJJJJJJJJJJJJJJJJJJJJJJJJJJJJJHEHFHHHGEHCF1CCGHIHG@G<<<1HHC1F<<11C@EEHHIHIHFC@HIHHCEEEG?CHHC@<CCIIHHHGH=IHHEHHHHHHC1HHDHIIHCC<HHHHEHHIH@EHHHHHHFHGHHHHHIHHEIHG
@HWI-D00477:958:H2H7GBCX3:1:1205:6564:16728 1:N:0:CCTAGGTCCTAGGT
AAACTCTTCGCAATTGGGTAAAAGATGCCTCTTCTTTGCATTTATTACGATTCTTTCTTCGCGAGTATTGTAATTGGAATAGTCTTATTACTCCAAAGAAAGCCAGTTCTTCTTTTTCAAAAAGGAATCAAAGATTCTTCTTCTTCTTATATAATTCTCATGTATGTGAATACGAATCTATTTTCGTCTTTCTACGTAACCAATCTTCTCATTTACGATCAACATCTTCTGGAGCTCTTCTTGAACGAATATATTTCTATGGAAAACTAGAACGTCTTGTAGACGTCTTTGTTAAGGATTTTCAGACCAATCTATGCTTGTTCAAGGATCCTTTCATG
+
IIIIIIIIIIIIIIIIIIIIIIIIIIIHIIIIIIIIIIIIIIIIIIIIIIIIHHIIIIIIIIIIIIIIIIIIHIIIIIHHIIIIIIIIIIIIIIIIIIHIIIIIIIIIIIIIIIIIIIIIIIIHIIIIIIHIIIIJJJJJJJJJJJJJJJJJJJJJJJJJJJJJJJJJJJJJJJJJJJJJJJJJJJJJJJJJJJJJJJJJJIIIIIHIIIIIIIIIHIIIIHIIIIHIIIIIIIIIIIGIIIIIIIIIIIIIIIIHHIIIIIIIIIIIIIIHIIIIIIIIIIIHIIIIIIIIIIIIIIIIIIIIIIIIIHIIIIIIIIIIIIIIIIHIIHIIIIIIII
@HWI-D00477:958:H2H7GBCX3:1:1205:4008:23333 1:N:0:CCTAGGTCCTAGGT
AAACTCTTCGCAATTGGGTAAAAGATGCCTCTTCTTTGCATTTATTACGATTCTTTCTTCGCGAGTATTGTAATTGGAATAGTCTTATTACTCCAAAGAAAGCCAGTTCTTCTTTTTCAAAAAGGAATCAAAGATTCTTCTTCTTCTTATATAATTCTCATGTATGTGAATACGAATCTATTTTCGTCTTTCTACGTAACCAATCTTCTCATTTACGATCAACATCTTCTGGAGCTCTTCTTGAACGAATATATTTCTATGGAAAACTAGAACGTCTTGTAGACGTCTTTGTTAAGGATTTTCAGACCAATCTATGCTTGTTCAAGGATCCTTTCATG
+
IIIIIIIIIIIIIIIIIIIIIIIIIIIIIIIIIIIIIHIIIIIIIIIIIIIIFHIIIIIIIIIIIIIIIHIIIIIIGHIIIIIIIIIIIIIIIIIIIIHIIIIIIIHIIIIIIIIIIIIIIIIIGIIIIIIIIIIJJJJJJJJJJJJJJJJJJJJJJJJJJJJJJJJJJJJJJJJJJJJJJJJJJJJJJJJJJJJJJJJJJIIIIIHIIIIHIIIIIHIIIIIIIIIIIIIIIHFGHIHIHIIIIIIIIIIIIIIIIIIIIIIIIIIHHIHHIIIIIIIIHHHHIIIIIIIIHHHGIIIIIHIIIIIIIIIIIIIIIIIIIGIIIIIIIIIIIIIIIH
@HWI-D00477:958:H2H7GBCX3:1:1205:12156:23530 1:N:0:CCTAGGTCCTAGGT
AAACTCTTCGCAATTGGGTAAAAGATGCCTCTTCTTTGCATTTATTACGATTCTTTCTTCGCGAGTATTGTAATTGGAATAGTCTTATTACTCCAAAGAAAGCCAGTTCTTCTTTTTCAAAAAGGAATCAAAGATTCTTCTTCTTCTTATATAATTCTCATGTATGTGAATACGAATCTATTTTCGTCTTTCTACGTAACCAATCTTCTCATTTACGATCAACATCTTCTGGAGCTCTTCTTGAACGAATATATTTCTATGGAAAACTAGAACGTCTTGTAGACGTCTTTGTTAAGGATTTTCAGACCAATCTATGGTTGTTCAAGGATCCTTTCATG
+
IIIIIIIIIHIIIIIIIHIIIIIIHHFHHIIIIIIIIIIIHIIIIIIIIIIHGHIIHIHHHIHDHIIIIEHHIIIIEHHHGEGHHIIIIIIHIIIIIIHIIHHIIIHIIIIIIIHIIHIIIIIIHGIHIIIIIIHJJJJJJJJJJJJJJJJJJJJJJJJJJJJJJJJJJJJJJJJJJJJJJJJJJJJJJJJJJJJJJJJJJHHHCHHGIHIHHHEIIIIHHEIIIHHEHIH@HGIIHFHCIIIHIHGIIHGC@EIHFHH@CHIHHIHIIIHEEIHHEHGD<HD<HHIHHHEEHHHG1EHHEHFHHHEHGEFHFF@G@IFHHHEGEE@HHFIIIIIIII
@HWI-D00477:958:H2H7GBCX3:1:1205:7286:26601 1:N:0:CCTAGGTCCTAGGT
AAACTCTTCGCAATTGGGTAAAAGATGCCTCTTCTTTGCATTTATTACGATTCTTTCTTCGCGAGTATTGTAATTGGAATAGTCTTATTACTCCAAAGAAAGCCAGTTCTTCTTTTTCAAAAAGGAATCAAAGATTCTTCTTCTTCTTATATAATTCTCATGTATGTGAATACGAATCTATTTTCGTCTTTCTACGTAACCAATCTTCTCATTTACGATCAACATCTTCTGGAGCTCTTCTTGAACGAATATATTTCTATGGAAAACTAGAACGTCTTGTAGACGTCTTTGTTAAGGATTTTCAGACCAATCTATGCTTGTTCAAGGATCCTTTCATG
+
HHIIHIIIIIIIIIIHHHHIIIIHHIIGIIIIIIHEIIIIIIIIIIIIIIIIGHIIIIIIIIIIIIIIIHIIHIIEHIHIIIHHIIIIIIIIIIIIHIIIIHIIIIIIIIIIIIIIIIIIGIIHHHHIIIIHHIIJJJJJJJJJJJJJJJJJJJJJJJJJJJJJJJJJJJJJJJJJJJJJJJJJJJJJJJJJJJJJJJJJJHIIIHHGIIHIIIIIIIHIIHIIIIGIIIIIIIIIIIIIIIHIHHIIIHIIIIIHHHIIHIIIIIIIIIIIHIIIIIIIIHHEIIIIIIIIIIIIGIIIIIIHIIIIHHHIIHIHIIIIIHHIHHHIIIHGHHIHII
@HWI-D00477:958:H2H7GBCX3:1:1205:7552:30795 1:N:0:CCTAGGTCCTAGGT
AAACTCTTCGCAATTGGGTAAAAGATGCCTCTTCTTTGCATTTATTACGATTCTTTCTTCGCGAGTATTGTAATTGGAATAGTCTTATTACTCCAAAGAAAGCCAGTTCTTCTTTTTCAAAAAGGAATCAAAGATTCTTCTTCTTCTTATATAATTCTCATGTATGTGAATACGAATCTATTTTCGTCTTTCTACGTAACCAATCTTCTCATTTACGATCAACATCTTCTGGAGCTCTTCTTGAACGAATATATTTCTATGGAAAACTAGAACGTCTTGTAGACGTCTTTGTTAAGGATTTTTGGTCG
+
IIIIIIIIIIIIIIIIHIIIIIIIIIIGIIIIIIIIIIIIIIIIIIIIIHIIGHIIIIJJJJJJJJJJJJJJJJJJJJJJJJJJJJJJJJJJJJJJJJJJJJJJJJJJJJJJJJJJJJJJJJJJJJJJJJJJJJJJJJJJJJJJJJJJJJJJJJJJJJJJJJJJJJJJJJJJJJJJJJJJJJJJJJJJJJJJJJJJJJJJJIIIHHHIIIIIIIHIIIIIIIIIIIHIIIIIIIIIIIIIIIIIIIIIIIIIIIIIIIIIIIIIIIIIIHIIHIIIIIIIIIIHHFHHG?IIHIIIIIIIIIIDDDDD
@HWI-D00477:958:H2H7GBCX3:1:1205:14055:32114 1:N:0:GCTAGGTCCTAGGT
AAATCCTTCAATCCTGGATCCAGGATGTTCCCTCTTTGCATTTATTGCGGTTCTTTCTCTACGAATATTATAATTGGAATAGTCTCATTACTCCGAAGAAATCTATTTATGTTTTTTCAAAAGAAAATAAAAGACTATTTTGGTTCTTATATAATTTTTATGTATCTGAATGTGAATTTGTATTAGTTTTTCTTCGTAAACAATCTTCTTATTTACGATTAACATCTTTTGGAGCCTTTCTTGAACGAACACATTTTTATGGAAAAATAGAACATCTTGTAGTGTGCCGAAATTTTTTTCAGAAGACTTTATGGGTCTTCAAGGATCCTTCCATG
+
IIIIIIIIIIIIIIIIIIIIIIIIIIIIIIIIIIIIIIIHIIIIIIIIIIIIIFHIIIIIIIIIIIIIIIIIIIIIHIHHIIIIIIIIIIIIIIIDHIHIIIIIIIIIIIIIIIIIIIIIIIIIIIIIIGHIJJJJJJJJJJJJJJJJJJJJJJJJJJJJJJJJJJJJJJJJJJJJJJJJJJJJJJJJJJJJJJJJJJJJJJHIIIIIIIIGIIHHIIIIIIIIIIIIIHIIIIIIIIIIIIIIIIIIIHIHIIIIIIIHIIIIIIIIIIIIIIIHIIIHGIIIIIIHIIIIIIIIIIIIIIIIIIIIIIIIIIIIIIIIIGIIIIIIIIIIIII
@HWI-D00477:958:H2H7GBCX3:1:1205:18003:33462 1:N:0:CCTAGGTCCTAGGT
AAACTCTTCGCAATTGGGTAAAAGATGCCTCTTCTTTGCATTTATTACGATTCTTTCTTCGCGAGTATTGTAATTGGAATAGTCTTATTACTCCAAAGAAAGCCAGTTCTTCTTTTTCAAAAAGGAATCAAAGATTCTTCTTCTTCTTATATAATTCTCATGTATGTGAATACGAATCTATTTTCGTCTTTCTACGTAACCAATCTTCTCATTTACGATCAACATCTTCTGGAGCTCTTCTTGAACGAATATATTTCTATGGAAAAATAGAATGTCTTGTAGGCGTCTTTGTTAAGGATTTTCAGACCAACCTATGGTTGTTCAAGGATCCTTTCATG
+
IIIIIHIIIIIIIGHIHHIHIIIIGHIIIIIIIIIIIIIIIIIIIIIIHIIIHIIIIIIIGHIIIIIIIHHIIIIGHEHHHIHIIIIIIIHIHHIHHIIHIHFIIIHIIIIIIIIIIHIEHIFCGHHHHIIHEHEJJJJJJJJJJJJJJJJJJJJJJJJJJJJJJJJJJJJJJFJJJJJJJJJJJJJJJJJJJJJJJJJJIHHEHIGHHHHHEIIIHHCFIIHFEIIIIHHHHHIIIIHIHHIIHEIHIIIIIIIIIIHIHHIIHFIIHIGIIHIIHIHIHHEEIGIIHHHHIIHIIIIIHIHHHHIHGC?CCGHIIIIIHFIHHHIIIIHIHIIIHH
@HWI-D00477:958:H2H7GBCX3:1:1205:3320:34728 1:N:0:CCTAGGTCCTAGGT
AAACTCTTCGCAATTGGGTAAAAGATGCCTCTTCTTTGCATTTATTACGATTCTTTCTTCGCGAGTATTGTAATTGGAATAGTCTTATTACTCCAAAGAAAGCCAGTTCTTCTTTTTCAAAAAGGAATCAAAGATTCTTCTTCTTCTTATATAATTCTCATGTATGTGAATACGAATCTATTTTCGTCTTTCTACGTAACCAATCTTCTCATTTACGATCAACATCTTCTGGAGCTCTTCTTGAACGAATATATTTCTATGGAAAACTAGAACGTCTTGTAGTAGTACTTCGTAATGATTTTCAGAAGACCCTATGGTTGTTCAAGGACCCTTTCATG
+
IIIIIIIIIIIIIIIIIIIIIIIIIIIIIIIIIIIIIIIIIIIIIIIIIIIIHHIIIIIIIIIIIIIIIIIIIIIIIIIHIIIIIIIIIIIIIIIIIIHIIIIIIIIIIIIIIIIIIIIHIIIIIIIIIIIIIIIJJJJJJJJJJJJJJJJJJJJJJJJJJJJJJJJJJJJJJJJJJJJJJJJJJJJJJJJJJJJJJJJJJIIIIIIIHIIHIIIIIIIIIIIIIIIHIIIIIIIIIIIIIIIIIIIIIIIIIIIIIIIIIIIIIIIIIIIIIIIIIIIIHHHDIIIIHIIIIIIIIIIIIIIIIIIIIIIIIIIIIIIIIIIIIIIIIIIIIIIIII
@HWI-D00477:958:H2H7GBCX3:1:1205:8297:35030 1:N:0:CCTAGGTCCTAGGT
AAACTCTTCGCAATTGGGTAAAAGATGCCTCTTCTTTGCATTTATTACGATTCTTTCTTCGCGAGTATTGTAATTGGAATAGTCTTATTACTCCAAAGAAAGCCAGTTCTTCTTTTTCAAAAAGGAATCAAAGATTCTTCTTCTTCTTATATAATTCTCATGTATGTGAATACGAATCTATTTTCGTCTTTCTACGTAACCAATCTTCTCATTTACGATCAACATCTTCTGGAGCTCTTCTTGAACGAATATATTTCTATGGAAAACTAGAACGTCTTGTAGACGTCTTTGTTAAGGATTTTCAGACCAATCTATGCTTGTTCAAGGATCCTTTCATG
+
IIIIIIIIIIIIIIIIIIIIIIIIIIIIIIIIIIIIIIIIIIIIIIIIIIIIHHIIIIIIIIIIIIIIIIIHHIIIHHIIHIIIIIIIIIIIHIIIHIIIIIIIIIIIIIIIIIIIIHIIIIIIIHIIIIIIIIIJJJJJJJJJJJJJJJJJJJJJJJJJJJJJJJJJJJJJJJJJJJJJJJJJJJJJJJJJJJJJJJJJJIIHIIIIIIIIIIIIIIIIIIIIIIIIIIIIIHIIIIIIIIIIIIIIIIIIIIIHIIIIIIIIIIIIIIIIIIIIIIIIIIHEIIIIIIIIIIIIIIIIIIIIIIIIIIIIIIIIIIIIIIIIIIIIIIIIIIIIII
@HWI-D00477:958:H2H7GBCX3:1:1205:7622:35652 1:N:0:CCTAGGTCCTAGGT
AAACTCTTCGCAATTGGGTAAAAGATGCCTCTTCTTTGCATTTATTACGATTCTTTCTTCGCGAGTATTGTAATTGGAATAGTCTTATTACTCTAAAGAAAGCCAGTTCTTCTTTTTCAAAAAGGAATCAAAGATTCTTCTTCTTCTTATATAATTCTTATATATGTGAATACGAATCCATCTTCCTTTTTCTCCGTAACCAATCTTCTCATTTACGATTAACATC
+
FIGJJFJJJFJJIIJJIIJJJJJJJJGJJJJJJJJJJJJJIJJJJJGJJIIJJJJJJJIJ@JJ?CJFJJJJEJJJJJJJJJJJIJJIFIDJJI"JJIIFHJJJFCJJJHJJJJJJJJJJJJJJJJJJJJJJJHJJJJJJJJJJJJJJJJJJJJJJJJJJJJJIJJJJJJJJJJFJJJJJJJJJJJJJJJJIJJJJJJIGIJ1<1HHCE?IIHEHHHF@HFF@D<<<
@HWI-D00477:958:H2H7GBCX3:1:1205:17726:37813 1:N:0:CCTAGGTCCTAGGT
AAACTCTTCGCAATTGGGTAAAAGATGCCTCTTCTTTGCATTTATTACGATTCTTTCTTCGCGAGTATTGTAATTGGAATAGTCTTATTACTCCAAAGAAAGCCAGTTCTTCTTTTTCAAAAAGGAATCAAAGATTCTTCTTCTTCTTATATAATTCTCATGTATGTGAATACGAATCTATTTTCGTCTTTCTACGTAACCAATCTTCTCATTTACGATCAACATCTTCTGGAGCTCTTCTTGAACGAATATATTTCTATGGAAAACTAGAACGTCTTGTAGACGTCTTTGTTAAGGATTTTCAGACCAATCTATGCTTGTTCAAGGATCCTTTCATG
+
HIIIIIIIIIIIHIIIHHIIIGIHGHIHIIIIIIIIIIIHHIIHHIIIHHHIDGHIIIIIIIIHHIIIIHHIIIIIIIIIIIIIIIIIIHIHFHEHFHIIIIIHHIIIIHIIIIIHIIIIIHHGHEFHIIIIIIJJJJJJJJJJJJJJJJJJJJJJJJJJJJJJJJJJJJJJJJJJJJJJJJJJJJJJJJJJJJJJJJJJHIHIHHIIHFCHHEHE@CHHEHHCIGHIHHHHIHIIIHH@EHHIHHHIHIIIIHIHIIHEIIHHHEHHIIHCIIHFHHIHHE<@HGHEHFFHEIHHHHCIIIIHIIIHHCECGEHHF?IIHEFIHIHHG@HEIHHGHE
@HWI-D00477:958:H2H7GBCX3:1:1205:7646:38520 1:N:0:CCTAGGTCCTAGGT
AAACTCTTCGCAATTGGGTAAAAGATGCCTCTTCTTTGCATTTATTACGATTCTTTCTTCGCGAGTATTGTAATTGGAATAGTCTTATTACTCCAAAGAAAGCCAGTTCTTCTTTTTCAAAAAGGAATCAAAGATTCTTCTTCTTCTTACATAATTCTCATGTATGTGAATACGAATCTATTTTCGTCTTTCTACGTAACCAATCTTCTCATTTACGATCAACATCTTCTGGAGCTCTTCTTGAACGAATATATTTCTATGGAAAACTAGAACGTCTTGTAGACGTCTTTGTTAAGGATTTTCAGACCAATCTATGCTTGTTCAAGGATCCTTTCATC
+
IIIIIIIIIIIIIIIIIIIIIIIIIIIIIIIIIIIIIIIIIIIIIIIIIIIIHIIIIIIIIIIIIIIIIIIIIIIHHIIIIIIIIIIIIIIIIIIIIIIIIIIIIIIIIIIIIIIIIIIIIIIIIIIIIIIIIIIJJJJJJJJJJJJJJJJJJJJJJJJJJJJJJJJJJJJJJJJJJJJJJJJJJJJJJJJJJJJJJJJJJIIIIIHIIIIIIIIHIIIIIIIIIIIIIIIIIIIIIIIIIIHIIIIIIIIIIIIIIIIIIIIIIIIIIIIIIIIIIIIIIIHGIIIIIIIIIIIIIIIIIIIIIIIIIIIIIIIIIIIIIIIIIIIIIHIIIIIIII
@HWI-D00477:958:H2H7GBCX3:1:1205:3715:38831 1:N:0:CCTAGGTCCTAGGT
AAACTCTTCGCAATTGGGTAAAAGATGCCTCTTCTTTGCATTTATTACGATTCTTTCTTCGCGAGTATTGTAATTGGAATAGTCTTATTACTCCAAAGAAAGCCAGTTCTTCTTTTTCAAAAAGGAATCAAAGATTCTTCTTCTTCTTATATAATTCTCATGTATGTGAATACGAATCTATTTTCGTCTTTCTACGTAACCAATCTTCTCATTTACGATCAACATCTTCTGGAGCTCTTCTTGAACGAATATATTTCTATGGAAAACTAGAACGTCTTGTAGACGTCTTTGTTAAGGATTTTCAGACCAATCTATGCTTGTTCAAGGATCCTTTCATG
+
IIIIIIIIIIIIIIIIIIIHIIIIIIIIIIIIIIIIIIHIIIIIIIIIIIIIIHIIHIIIIIIIIIIIIIIIIIIIIIIHIIIIIIIIIIIIIIIIIIIIIIHIIIIIIIIIIIIIIFGHHIIIIIIIIIIIIIIJJJJJJJJJJJJJJJJJJJJJJJJJJJJJJJJJJJJJJJJJJJJJJJJJJJJJJJJJJJJJJJJJJIIIIIHIHIIIIIIIIIGIIHIIIIIIIIHHIIIIIIGIIIIIHHIIIIIIIIIIIIIIIIIIIIIIHIIIIIIIIIIIHIHEIIIIIIIIIIIIIIIIIHIIIIIIIIGIHIIIIIIIHIIIIIIIIIIIIIIHII
@HWI-D00477:958:H2H7GBCX3:1:1205:4010:40330 1:N:0:CCTAGGTCCTAGGT
AAACTCTTCGCAATTGGGTAAAAGATGCCTCTTCTTTGCATTTATTACGATTCTTTCTTCGCGAGTATTGTAATTGGAATAGTCTTATTACTCCAAAGAAAGCCAGTTCTTCTTTTTCAAAAAGGAATCAAAGATTCTTCTTCTTCTTATATAATTCTCATGTATGTGAATACGAATCTATTTTCGTCTTTCTACGTAACCAATCTTCTCATTTACGATCAACATCTTCTGGAGCTCTTCTTGAACGAATATATTTCTATGGAAAACTAGAACGTCTTGTAGACGTCTTTGTTAAGGATTTTCAGACCAATCTATGCTTGTTCAAGGATCCTTTCATA
+
IIIIIIIIIIIIIIIIIIIIIIIIIIIIIIIIIIIIIIIIIIIIIIIIIIIIGHIIIIIIIIIIIIIIIIIIIIIHIIIIGHIIIIIIIIIIIIIIIIIIIIIIIIIIIIIIIIIIIIIHIIIIHIIIIIIIHHJJJJJJJJJJJJJJJJJJJJJJJJJJJJJJJJJJJJJJJJJJJJJJJJJJJJJJJJJJJJJJJJJJJIIIIIIIIHHIIIIIIIIIIIHHGIIIIHIIIIIIIIIIIIHIHIIIIIIIIIIIIIIIIIIIIIIIIIIIIIIIIIIIIIHIIGIIIIIIIIIIIIIIIIIIIIIIIIGIIIIIIIIIIIIIIIIIIIIIIIIIII
@HWI-D00477:958:H2H7GBCX3:1:1205:11251:42603 1:N:0:CCTAGGTCCTAGGT
AAAGCCTTCGCTGCTGGGTACAAGATGCCCCTTCTTTGCATTTATTGCGATTCTTTCTCCACGAGTATCATAATTGGAATAGTTTTATTTCTCCAAAGAAATCAATTTTTATTTTTTCAAAAAAAAATAAAAGATTCTTCTTGTTCCTATATAATTCTTATGTCTATGAATGTGAATCCATATTCGTTTTTCTCTGTAAACAATCTTCTCATTTACGATCAACATTTTCTGGAGCCCTTCTTGAGCGAACACATTTCTATGTAAAAATAGAGGATCTTGTAATAGTCTTTCGTAATGATTTTCAGACCATCCTATGGTTGTTCAAGGATCCTTTGATG
+
IIIIIIIIIIIIIIIIIIIIIIIIHIIIIIIIIIIIIIIIIIIIIIIIIIIIHIIIHIIHIIIIIIIIIIIIIIIIIIIHHIIIIIHHIIIIIIIIIIIHIIIIIIIIIIIIIIIIIHHGGIIIII//DGH@..CJJJJHJJJJJJJJJJJJJJJJIJIHJJJJJJIJJJJJJJJJJJJJJJJJJJJJJJJJJJJJJJJJJHHIHHIIHEFIHIIIIIHIHHHHEIIIIIIIIHIHIIGIIGIIIIIHHIIIIIIIIIGHIIIHIHIIHHHHEIGIIIIGIHF<HIIIIIIIIIIIIIIIIHHHIIIIIIHIIHHHIIIIIHIIIIIHIIIHIIIHII
@HWI-D00477:958:H2H7GBCX3:1:1205:2950:47267 1:N:0:CCTAGGTCCTAGGT
AAACTCTTCGCAATTGGGTAAAAGATGCCTCTTCTCTGCATTTATTACGATTCTTTCTTCGCGAGTATTGTAATTGGAATAGTCTTATTACTCCAAAGAAAGCCAGTTCTTCTTTTTCAAAAAGGAATCAAAGATTCTTCTTCTTCTTATATAATTCTCATGTATGTGAATACGAATCTATTTTCGTCTTTCTACGTAACCAATCTTCTCATTTACGATCAACATCTTCTGGAGCTCTTCTTGAACGAATATATTTCTATGGAAAACTAGAACGTCTTGTAGACGTCTTTGTTAAGGATTTTCAGACCAATCTATGCTTGTTCAAGGATCCTTTCATG
+
CFEHECEFHEHIHI@F@?DHEE@FHHFEHHEEGHHH?GH@@FEFFEFEHHHH<CFGHIHHHEHCCCECCFHCFFFHFCC<1CC<GHEGHIII0G@GCC@ECFGE@HFGH@?HHII?CD@HCC<G@FGHHHEHIGJJJJJJJJJJJJJJJJJJEJJJJJCJJJJJJJJ1JJJJHJJJJJJJJJJJJJJJJJJJJJCIJJJI@HHCFF?HHG@HHGCEEGHD1CIGIHIHHHEF1@<11HFIHEF@FHHHFHGEIIIIIHHHIHHE@HIHHGD1H@?HHGHHHEDGHHCFIHHHCHHHHFHGD1CHHHEEHFHC1?@CEEGFHHG@G?HHH?HHC?G<1E
@HWI-D00477:958:H2H7GBCX3:1:1205:19409:49564 1:N:0:CCTAGGTCCTAGGT
AAACTCTTCGCAATTGGGTAAAAGATGCCTCTTCTTTGCATTTATTACGATTCTTTCTTCGCGAGTATTGTAATTGGAATAGTCTTATTACTCCAAAGAAAGCCAGTTCTTCTTTTTCAAAAAGGAATCAAAGATTCTTCTTCTTCTTATATAATTCTCATGTATGTGAATGCGAATCTATTTTCGTCTTTCTACGTAACCAATCTTCTCATTTACGATCAACATCTTCTGGAGCTCTTCTTGAACGAATATATTTCTATGGAAAACTAGAACGTCTTGTAGACGTCTTTGTTAAGGATTTTCAGACCAATCTATGCTTGTTCAAGGATCCTTTCATG
+
IIIIIIIIIIIIIIIIIIIIIIIIIIIIIIIIIIIIIIIIIIIIIIIIIIIIGHIIIIIIIIIIIIIIIIIIIIIIIIIIIHHIIIIIIIIIIIIIIIIHIIIIIIIIIIIIIIIIIHIIIIIIIIIIIIIIIIHJJJJJJJJJJJJJJJJJJJJJJJJJJJJJJJJJJJJJJJJJJJJJJJJJJJJJJJJJJJJJJJJJJIIIIIIIIIIIIIIIIIHIIIHIIIIIIIIIIIIIIIIIIIGIHIIIIIIIIHIIIIIIIIIIIIIIIIIIIIIIIIIIIIHGIIIIIIIIIIHHHIIIIIIIIIIIIIIIIIIIIIHIIIIIIIIIIIIIIIIIII
@HWI-D00477:958:H2H7GBCX3:1:1205:3283:51117 1:N:0:CCTAGGTCCTAGGT
AAACTCTTCGCAATTGGGTAAAAGATGCCTCTTCTTTGCATTTATTACGATTCTTTCTTCGCGAGTATTGTAATTGGAATAGTCTTATTACTCCAAAGAAAGCCAGTTCTTCTTTTTCAAAAAGGAATCAAAGATTCTTCTTCTTCTTATATAATTCTCATGTATGTGAATACGAATCTATTTTCGTCTTTCTACGTAACCAATCTTCTCATTTACGATCAACATCTTCTGGAGCTCTTCTTGAACGAATATATTTCTATGGAAAACTAGAACGTCTTGTAGACGTCTTTGTTAAGGATTTTCCGGCCTCCATCTTATGGTTCT
+
IIIIIIIIIIIIIIIIIIIIIIIIIIIIIIIIIIIIIIIIIIIIIIIIIIIIHHIIIIIIIIIIIIIIIIIIIIJJJJJJJJJJJJJJJJJJJJJJJJJJJJJJJJJJJJJJJJJJJJJJJJJJJJJJJJJJJJJJJJJJJJJJJJJJJJJJJJJJJJJJJJJJJJJJJJJJJJJJJJJJJJJJJJJJJJJJJJJJJJJJJIIIIIIIIIIIIIIIIIIIHHFIIIIIIIIHIIIIIIIIIIIIIIIIIIIIIIIIIIIIIIIIIIIIIIIIIIIIIIIIIIIIIIIIIIIIIIIIIIIIIIIIIIIIIIIIIIIIIIIDDBBD
@HWI-D00477:958:H2H7GBCX3:1:1205:3864:51470 1:N:0:CCTAGGTCCTAGGT
AAACTCTTCGCAATTGGGTAAAAGATGCCTCTTCTTTGCATTTATTACGATTCTTTCTTCGCGAGTATTGTAATTGGAATAGTCTTATTACTCCAAAGAAAGCCAGTTCTTCTTTTTCAAAAAGGAATCAAAGATTCTTCTTCTTCTTATATAATTCTCATGTATGTGAATACGAATCTATTTTCGTCTTTCTACGTAACCAATCTTCTCATTTACGATCAACATCTTCTGGAGCTCTTCTTGAACGAATATATTTCTATGGAAAACTAGAACGTCTTGTAGACGTCTTTGTTAAGGATTTTCAGGACAACTTATGGTTGTTCAAGCATCCTATCATG
+
IIIIHHIIHIIIIIIIHIHIFIIHIIIHHEHHIIIIIHHHEHIHIHHHIIIIHHHHHIIHFIHCDHHHHIIIGHHCHHHHHEHIIIHIIIIIIGHIIEHHIGIIIIFHHHHIIHIHHCCEFGHIIHGIIHHHHIIJJJJJJJJJJJJJJJJJJJJJJJJJJJJJJJJJJJJJ1JJJJJJJJJJJJJJJJJJJJJJJJGJJHEH@EG@GC@HHIHFEIHC1CHEEEHEEHHHHEIIHC?HHHHHEHEHEIIH?GFEIHIIIHIIIHGEHEHHHHHEIEHFHEGCGIIIIHGHGIHHCHHHHHHGHFHHIHIHEHHHIIHHIIHGIIIHHECEIIHHHHH
@HWI-D00477:958:H2H7GBCX3:1:1205:9737:52998 1:N:0:CCTAGGTCCTAGGT
AAACTCTTCGCAATTGGGTAAAAGATGCCTCTTCTTTGCATTTATTACGATTCTTTCTTCGCGAGTATTGTAATTGGAATAGTCTTATTACTCCAAAGAAAGCCAGTTCTTCTTTTTCAAAAAGGAATCAAAGATTCTTCTTCTTCTTATATAATTCTCATGTATGTGAATACGAATCTATTTTCGTCTTTCTACGTAACCAATCTTCTCATTTACGATCAACATCTTCTGGAGCTCTTCTTGAACGAATATATTTCTATGGAAAACTAGAACGTCTTGTAGACGTCTTTGTTAAGGATTTTCAGACCAATCTATGCTTGTTCAAGGATCCTTTCATG
+
IIIIIIIIIIIIIIIIIIIIIIIIIIIIIIIIIIIIIIIIIIIIIIIIIIIIHIIIIIIIIIIIIIIIIHIIIIIIIIIIIHIIIIIIIIIIIIIGIIIIIIIIIIIIIIIIIIIIIIIIIIIIHIIIIIIIIIJJJJJJJJJJJJJJJJJJJJJJJJJJJJJJJJJJJJJJJJJJJJJJJJJJJJJJJJJJJJJJJJJJJIIIIIIIIIIIIIIIIIIIIIIIFIIIIIIIHHIIIHGIIIIHHIIIIIIIIIIIIIIIIIIIIIIIIIIHIIIIIIIIHIHIIIHIIIIIIIIIIIIIIIIIIIIIIIIIIIIHIIIIIIIIIIIIIIIIIIIIII
@HWI-D00477:958:H2H7GBCX3:1:1205:19589:54828 1:N:0:CCTAGGTCCTAGGT
AAACTCTTCGCAATTGGGTAAAAGATGCCTCTTCTTTGCATTTATTACGATTCTTTCTTCGCGAGTATTGTAATTGGAATAGTCTTATTACTCCAAAGAAAGCCAGTTCTTCTTTTTCAAAAAGGAATCAAAGATTCTTCTTCTTCTTATATAATTCTCATGTATGTGAATACGAATCTATTTTCGTCTTTCTACGTAACCAATCTTCTCATTTACGATCAACATCTTCTGGAGCTCTTCTTGAACGAATATATTTCTATGGAAAACTAGAACGTCTTGTAGACGTCTTTGCTAAGGATTTTCAAGCCAATCTATGGTTGTTCAAGGATCCTTTCATGCATTATG
+
EHFHHIHICEHHDHIE<CGEGH@CEFEGHIEHIECFHIFFHEFHIIHIHHHHCGGEHIIHFCDEECCGHEHIHIIHE@HGHEGHHHHHIGFGECGJJJBJJJJJJJJJJJJJJJJJJJJJJJJJJJJJJJJJJJJJJJJHJJJJJJJJJJJJJJJJJJJJJJJGJJJHJJJJJJJJJJJJJJJJJJJJJJJJJJJJJJJJJIGIIHH@EGEHHHHFIIIIHHEHIIHIHHHEFCIIHIIHEFD1@IHHGIHHHHHIHHHEEG<@HIHF?CG1HIIHIHHHHGEHIHEEIIHIIHEHHHGFED/CGHFC@HEIHED0?HFECCCCIHHD11?HHEG1C<<<D<0<0
@HWI-D00477:958:H2H7GBCX3:1:1205:3700:64151 1:N:0:CCTAGGTCCTAGGT
AAACTCTTCGCAATTGGGTAAAAGATGCCTCTTCTTTGCATTTATTACGATTCTTTCTTCGCGAGTATTGTAATTGGAATAGTCTTATTACTCCAAGGAAAGCCAGTTCTTCTTTTTCAAAAAGGAATCAAAGATTCTTCTTCTTCTTATATAATTCTCATGTATGTGAATACGAATCTATTTTCGTCTTTCTACGTAACCAATCTTCTCATTTACGATCAACATCTTATGGAGCCCTTCTTGGGCGAATATTTTTCTATGGAAAAATAGAGCATTTTGTCGAAGTCTTTGCTAATGATTTTCAGACAATCTTATGGTTGTTCAAGAATCCTTTCATG
+
IIIIIIIIIIIIIIIIIIIIIIIIIIIHIIIIIIIIIIIIIIIIIIIIIIIIIHIIIIIIIIIIIIIIIIIIIIIIHIIHHHIIIIIIIIIIIHIIIIIIIIIIIIIIIIIIIIIIIHIIIIIIIIIIIIHHIIIJJJJJJJJJJJJJJJJJJJJJJJJJJJJJJJJJJJJJJJJJJJJJJJJJJJJJJJJJJJJJJJJJJIIIIIHIIHIIIIIHIIGIIIIIGIIIIIIIHIIHIIIIIHHEGHHIIIIIIIIIIIIIHHIIIIIHHIHGIIIIIIIIHHG<IIIIIIHIIIIIIIIIIHIIHIIIIIIHIIIIIIIIIIIIIIIIIIIIIIIIII
@HWI-D00477:958:H2H7GBCX3:1:1205:2481:68764 1:N:0:CCTAGGTCCTAGGT
AAACTCTTCGCAATTGGGTAAAAGATGCCTCTTCTTTGCATTTATTACGATTCTTTCTTCGCGAGTATTGTAATTGGAATAGTCTTATTACTCCAAAGAAAGCCAGTTCTTCTTTTTCAAAAAGGAATCAAAGATTCTTCTTCTTCTTATATAATTCTCATGTATGTGAATACGAATCTATTTTCGTCTTTCTACGTAACCAATCTTCTCATTTACGATCAACATCTTCTGGAGCTCTTCTTGAACGAATATATTTCTATGGAAAACTAGAACGTCTTGTAGACGTCTTTGTTAAGGATTTTCAGACCAATCTATGCTTGTTCAAGGATCCTTTCATG
+
IIIHHHHHIIIIIIIHCCEHIIIIIIIHEHIHIIHHIIHIHHHHHIIIIHIIFHIIIHIIHIIHHHIIHHHIIIIIHHHHHGHIIIIIHHGHHIHH@GHHHHHIIIFEHHHIIIIIIIIIEHHHHIIIIIIIHHEJJJJJJJJJJJJJJJJJJJJJJJJJJJJJJJJJJJJJJJJJJJJJJJJJJJJJJJJJJJJJJJJJJHHHEEECCIIHHHHE1IIHHHHIIIHHIFIHHCIHEHCIIIHHHIIIIIIHIHIHHIIIFIHIIIIHHHHIIHIHIIIHIHGCHHEGHHHIIIHHIHEHIIHHHH@HFHCEEHHHECHHHGHHIIHHEEGHIIHEHI
@HWI-D00477:958:H2H7GBCX3:1:1205:20036:69222 1:N:0:CCTAGGTCCTAGGT
AAACTCTTCGCAATTGGGTAAAAGATGCCTCTTCTTTGCATTTATTACGATTCTTTCTTCGCGAGTATTGTAATTGGAATAGTCTTATTACTCCAAAGAAAGCCAGTTCTTCTTTTTCAAAAAGGAATCAAAGATTCTTCTTCTTCTTATATAATTCTCATGTATGTGAATACGAATCTATTTTCGTCTTTCTACGTAACCAATCTTCTCATTTACGATCAACATCTTCTGGAGCTCTTCTTGAACGAATATATTTCTATGGAAAACTAGAACGTCTTGTAGACGTCTTTGTTGAGGATTTTCAGACCAATCTATGCTTGTTCAAGGATCCTTTCATG
+
IIIIIIIIIIIIIIIIIIIIIIIIGIHIIIIIIIIIIIIIIIIIIIIIIIIIGHIIHIIIIIIHIIIIIIIIHIIHHIIHHIIIIIIIIIIIIIIHIIIIIIIIIIIIIIIIIHIIIIGEHHHHHHIIIIGHIIIJJJJJJJJJJJJJJJJJJJJJJJJJJJJJJJJJJJJJJJJJJJJJJJJJJJJJJJJJJJJJJJJJJIIIIIIIIIIIIIIIHIIIIHHHIIHHHIIIHIIIIIIIIHHHHHHIIIIIIIIFIIHHIIIIIIIIIHHIIIIIIIIIIHHHIIIIIIIIIIGIIIIIIIIIIIIHIHIIIIIIIHGIIHIIIIIHIIIIIIIIII
@HWI-D00477:958:H2H7GBCX3:1:1205:11998:75664 1:N:0:CCTAGGTCCTAGGT
AAACTCTTCGCAATTGGGTAAAAGATGCCTCTTCTTTGCATTTATTACGATTCTTTCTTCGCGAGTATTGTAATTGGAATAGTCTTATTACTCCAAAGAAAGCCAGTTCTTCTTTTTCAAAAAGGAATCAAAGATTCTTCTTCTTCTTATATAATTCTCATGTATGTGAATACGAATCTATTTTCGTCTTTCTACGTAACCAATCTTCTCATTTACGATCAACATCTTCTGGAGCTCTTCTTGAACGAATATATTTCTATGGAAAAATAAAATATCCTGTCGAAGAAGTCTTTGCTAACGATTTTCCGGCCACCTTATGGTTCTTCAAGGATCCTTTTATA
+
IIIIIIIIIHIIIIIIIIIHIIIIIIIIIIIIIIIIIIIHIIIIIIIIIIIIIHIIIIIIIIIHIIIIIIIIIIIIHHIIIIIIIIIIIIIIIIIIIIIIIIIHIIIIIIIIIIIIIHIIIIIIHIIIIIIIIIIIIIJJJJJJJJJJJJJJJJJJJJJJJJJJJJJJJJJJJJJJJJJJJJJJJJJJJJJJJJJJJJJJJIIIHIIIIIIIIIIIHIIIIIIIHIIIHIIHIHIIIIIIHIIIIIIHIIIIIIIIIIIIIIIIIIIIIIIIIIIIIIIHIIIIIIHIIIIIIIIIIIIIIIIIIIIIIIIIIIIIGIIIIIIHIIIIIIIIIIIIIIIII
@HWI-D00477:958:H2H7GBCX3:1:1205:6211:80109 1:N:0:CCTAGGTCCTAGGT
AAACTCTTCGCAATTGGGTAAAAGATGCCTCTTCTTTGCATTTATTACGATTCTTTCTTCGCGAGTATTGTAATTGGAATAGTCTTATTACTCCAAAGAAAGCCAGTTCTTCTTTTTCAAAAAGGAATCAAAGATTCTTCTTCTTCTTATATAATTCTCATGTATGTGAATACGAATCTATTTTCGTCTTTCTCCGTAACCAATCTTCTCATTTACGATCAACATCTTCTGGAGCCTTTCTTGAACGAATATATTTCTATGAAAAAATAGAACATCTTGTAGAAGTCTTTGCTAAGGATTTTCAAGCCAATCTATGGTTGTTCAAGGATCCTTTCATG
+
IIIIIIIIIIIIIIIIIIIIIIIIIIIIIIIIIIIIIIIIIIIIIIIIIIIIGHIIIIIIIIIIIIIIIIIIIIIIIIIIIIIIIIIIIIIIIIIIIIIIIIIIIIIIIIIIIIIIIIIIIIIIIIIIIIIIIIIJJJJJJJJJJJJJJJJJJJJJJJJJJJJJJJJJJJJJJJJJJJJJJJJJJJJJJJJJJJJJJJJJJIIIIIIIIIIIIIIIIIIIIIIIIIIIIIIIIIIIIIIIIIIIIIIIIIIIIIIIIIIIIIIIIIIIIIIIIIIIIIIIIIHGIIIIIIHIIIIIIIIIIIIIIIIIIIIIIIIIIIIIIIIIIIIIIIIIIIIIII
@HWI-D00477:958:H2H7GBCX3:1:1205:13811:92474 1:N:0:CCTAGGTCCTAGGT
AAACTCTTCGCAATTGGGTAAAAGATGCCTCTTCTTTGCATTTATTACGATTCTTTCTTCGCGAGTATTGTAATTGGAATAGTCTTATTACTCCAAAGAAAGCCAGTTCCTTTTTTTCAAAAGGGAATCAAAGGTTATTCTTGTTCCTATATAATTATTATGTATGTGAATACGAATCCATCTTCGTTTTTCTTTGTAACCAATCTTCTCATTTACGATCAACATCTTCTGGAACTCTTTTTG
+
JJJJJJJJJJJJJJJJJJJJJJJJJJJJJJJJJJJJJJJJJJJJJJJJJJJJJJJJJJJJJJJJJJJJJJJJJJJJJJJJJJJJJJJJJJJJJJJJJJJJJJJJJJJJJJJJJJJJJJJJJJJJJJJJJJJJJJJJJJJJJJJJJJJJJJJJJJJJJJJJJJJJJJJJJJJJJJJJJJJJJJJJJJJJJJJJJJJJJJJJJHGHHHIHHHHEHFECEG?FC<FHEHHEEGECG@H?ECDDB@@
@HWI-D00477:958:H2H7GBCX3:1:1205:20365:94292 1:N:0:CCTAGGTCCTAGGT
AAACTCTTCGCAATTGGGTAAAAGATGCCTCTTCTTTGCATTTATTACGATTCTTTCTTCGCGAGTATTGTAATTGGAATAGTCTTATTACTCCAAAGAAAGCCAGTTCTTCTTTTTCAAAAAGGAATCAAAGATTCTTCTTCTTCTTATATAATTCTCATGTATGTGAATACGAATCTATTTTCGTCTTTCTACGTAACCAATCTTCTCATTTACGATCAACATCTTCTGGAGCTCTTCTTGAACGAATATATTTCTATGGAAAACTAGAACGTCTTGTAGACGTCTTTGTTAAGGATTTTCAGACCAATCTATGCTTGTTCAAGG
+
IIIIIIIIIIIIIIIIIIIIIIIIIIHIIHIIIIIIIIIIIIIHIIIIHIIIFHHIHIIIIIIIIIIIIIIIIIIIIJJJJJJJJJJJJJJJJJJJJJJJJJJJJJJJJJJJJJJJJJJJJJJJJJJJJJJJJJJJJJJJJJJJJJJJJJJJJJJJJJJJJJJJJJJJJJJJJJJJJJJJJJJJJJJJJJJJJJJJJJJJJIIIIGIIIIIIIIIIIIIIIIIHEFIIIIIIIIIIIIIIIIIIIIIIIIIIIIIIIIIIIHIIIIIIIIIIIIIIIIIIIIIIIIIHIIIHIIIIIIIIIIIIIIHIIHEIHIIIIIIIIIBDDDA
@HWI-D00477:958:H2H7GBCX3:1:1205:7180:96989 1:N:0:CCTAGGTCCTAGGT
AAACTCTTCGCAATTGGGTAAAAGATGCCTCTTCTTTGCATTTATTACGATTCTTTCTTCGCGAGTATTGTAATTGGAATAGTCTTATTACTCCAAAGAAAGCCAGTTCTTCTTTTTCAAAAAGGAATCAAAGATTTTTCTTGTTCCTATATAATTCTTATGTGTCGGAATACGAATCTATCTTTCTTTTTCTACGTAAACAAGATTCTCATTTACGGTCAACATCCTCTCGGGTCCTTCTTGAGCGAATCCATTTCTATCGAAAAATAGAACATCTTGCAGAAGTCTTTCCTAATTATTTTCAGGTTATCCTTTGGTTGTTGAAGGATCCTTGCACA
+
IIIIIIIIIIIIIIIIIIIIIIIIIIIIIIIIIIIIIIIIIIIIIIIIHIIIHHIIIIIIHIIIIIIIIIIIIIIIHIIIIIIIIIIIIIIIIIIIIIIIIIIIIIIIIIIIIIIIIIIIIIIIIHIIIIIIIGIJJJJJJJJJJJJJJJJJJJJJJJJJJJJJJJJJJJJJJJJJJJJJJJJJJJJJJJJJJJJJJJJJJIIIIIIIIIIIIIIIIIIIIIIIIIIIIIIIIIIIIIIIIIIIIIIIIIHHIHIIIIIIIIIIIIIIIIIIIIIIIIHIIIIHIIIIIIIIIIIIIIIIIIIIIIIIIIIIIIIIIIIIIIIIIIIIIIIIIIIIII
@HWI-D00477:958:H2H7GBCX3:1:1205:15203:96911 1:N:0:CCTAGGTCCTAGGT
AAACTCTTCGCAATTGGGTAAAAGATGCCTCTTCTTTGCATTTATTACGATTCTTTCTTCGCGAGTATTGTAATTGGAATAGTCTTATTACTCCAAAGAAAGCCAGTTCTTCTTTTTCAAAAAGGAATCAAAGATTCTTCTTCTTCTTATATAATTCTCATGTATGTGAATACGAATCTATTTTCGTCTTTCTACGTAACCAATCTTCTCATTTACGATCAACATCTTCTGGAGCTCTTCTTGAACGAATATATTTCTATGGAAAACTAGAACGTCTTGTAGACGTCTTTGTTAAGGATTTTCAGACCAATCTATGCTTGTTCAAGGATCCTTTCATG
+
IIIIIHIIIHHIHEHHEEHIIIHHGHFHIIIIIHHHIHIIIIIIIGHHHIIIFGHHFHHIHHHCHHHGHEHIHHHHHHIIHFIHHHHHIHIHIIIIGGHGHHECHHHHEHIHIIGIIHIIIHIIGGHIGIHIHC@JJJJJJJJJJJJJJJJJJJJJJJJJJJJJJJJJJJJJJJJJJJJJJJJJJJJJJJJJJJJJJJJJJECEHFIHHHEIIIIIIHHIHHFH@FHGHEHHHFHHHEIIIHHHG@EHHHIIIIIHHHGC@IHHIHHHHG?HHHIIHHHHHCEDHHHIIHGCCHF?HHCHHHEHHHIHHC1HHHFHCHHIHGHHHEHCIHIHHIHHG@
@HWI-D00477:958:H2H7GBCX3:1:1205:17102:98012 1:N:0:CCTAGGTCCTAGGT
AAACTCTTCGCAATTGGGTAAAAGATGCCTCTTCTTCGCATTTATTACGATTCTTTCTTCGCGAGTATTGTAATTGGAATAGTCTTATTACTCCAAAGAAAGCCAGTTCTTCTTTTTCAAAAAGGAATCAAAGATTCTTCTTCTTCTTATATAATTCTCATGTATGTGAATACGAATCTATTTTCGTCTTTCTACGTAACCAATCTTCTCATTTACGATCAACATCTTCTGGGGCTCTTCTTGAACGAATATATTTCTATGGAAAACTAGAACGTCTTGTAGACGTCTTTGTTAAGGATTTTCAGACCAATCTATGCTTGTTCAAGGATCCTTTCATG
+
IIIIIIIIIIIIIIIIIIIIIIIIIIIIIIIIIIIIIIIIIIIIIIIIIIIIGHIIIIIIIIIIIIIIIIIIIIIIIIIIIIIIIIIIIIIIIIIIIIHIIIIIIIIIIIIIIIIIIIIIIIIIIIIIIIIIIIIJJJJJJJJJJJJJJJJJJJJJJJJJJJJJJJJJJJJJJJJJJJJJJJJJJJJJJJJJJJJJJJJJJIIHIIIIIIIIHIIIIIIIIIIIHIIIHIIIIHIIIIHIIIIIIIIIIIIIIIIIIIIIIIIIIIIIIIIIIIIIIIIIIIHGIIIIIIIIIIIIIIIIIIIIIIIIIIIIIIIIIIIIIIIIIIIIIIIIIIIIII
@HWI-D00477:958:H2H7GBCX3:1:1205:14568:99527 1:N:0:CCTAGGTCCTAGGT
AAACTCTTCGCAATTGGGTAAAAGATGCCTTTTCTTTGCATTTATTACGATTCTTTCTTCGCGAGTATTGTAATTGGAATAGTCTTATTACTCCAAAGAAAGCCAGTTCTTCTTTTTCAAAAAGGAATCAAAGATTCTTCTTCTTCTTATATAATTCTCATGTATGTGAATACGAATCTATTTTCGTCTTTCTACGTAACCAATCTTCTCATTTACGATCAACATCTTCTGGAGCTCTTCTTGAACGAATATATTTCTATGAAAAAATAAAATATCCTGTAGAAGAAGTCTTTGCTAATGATTTTCCGGCCTCCATCTTATGGTTCTTCAAGGATCCTTTTATG
+
HHIIIGIIHIGIIIHHHIIHHIHIGHHIIIIHIGHIIIFEHHHHHGIIGHII?GHIIGIHHHI/EDECH@FFHHHIFH?C@@HFGFGHEHFHEHIGIHHGHIICFCH@GHHEFHHIIIIHHHHIHHHIHH?AB.FFHHFHJJJJJJJJJJJJJJJJJJJJJJJJJJJJJJJJJJJJJJJJJJJJFJJJJJJJJJJJJJJJJHHHHHHGHIIGHIHFIHEIIHGHEIHCHHHFEEEHHHHEHHHHFEIHGIHHFHC@FIIIHHIIIHHGIHCHECHHHFHC1CGHC@FE<@FFEGIIHG?IIHDDCHCC<@E@HEHEHEHCECCEECEHECHEIHF@@HHEHHCG
@HWI-D00477:958:H2H7GBCX3:1:1206:6944:4337 1:N:0:CCTAGGTCCTAGGT
AAACTCTTCGCAATTGGGTAAAAGATGCCTCTTCTTTGCATTTATTACGATTCTTTCTTCGCGAGTATTGTAATTGGAATAGTCTTATTACTCCAAAGAAAGCCAGTTCTTCTTTTTCAAAAAGGAATCAAAGATTCTTCTTCTTCTTATATAATTCTCATGTATGTGAATACGAATCTATTTTCGTCTTTCTACGTAACCAATCTTCTCATTTACGATTTAAATATTTTCGCGTTTTTTTTGAGCGAGTTTTTTTCTATGAAAAAATAGAACATCT
+
IIIIIIIIIIIIIIIIIIIIIIIIIIIJJJJJJJJJJJJJJJJJJJJJJJJJJJJJJJJJJJJJJJJJJJJJJJJJJJJJJJJJJJJJJJJJJJJJJJJJJJJJJJJJJJJJJJJJJJJJJJJJJJJJJJJJJJJJJJJJJJJJJJJJJJJJJJJJJJJJJJJJJJJJJJJJJJJJJJJJJJJJJJJJJJJJJJJJJJJJJIIIIIIIIIIIIIIIIIIIIIIIIIIIIIIGIIIIIIIIIIIIIIIIIIIIIIIHIIIIIIIIIIIIIIIIDDBCD
@HWI-D00477:958:H2H7GBCX3:1:1206:9250:11706 1:N:0:CCTAGGTCCTAGGT
[truncated: 3,144,433 more chars]
