# Supplementary material for: Method for quick DNA barcode reference library construction
Source: Ecol Evol. 2021 Aug 4;11(17):11627–38. doi: 10.1002/ece3.7788 (PMC8427591; doi:10.1002/ece3.7788)
Supplement: Supplementary file 15 — Result S1 [file ECE3-11-11627-s016.zip]

Archive with 12 entries (12 files):
- Illumina-ITS1.fasta
- Illumina-ITS2.fasta
- Illumina-matK1.fasta
- Illumina-matK2.fasta
- Illumina-rbcL1.fasta
- Illumina-rbcL2.fasta
- IonTorrentS5-ITS1.fasta
- IonTorrentS5-ITS2.fasta
- IonTorrentS5-matK1.fasta
- IonTorrentS5-matK2.fasta
- IonTorrentS5-rbcL1.fasta
- IonTorrentS5-rbcL2.fasta
