# Supplementary material for: Method for quick DNA barcode reference library construction
Source: Ecol Evol. 2021 Aug 4;11(17):11627–38. doi: 10.1002/ece3.7788 (PMC8427591; doi:10.1002/ece3.7788)
Supplement: Supplementary file 15 — Result S1 [file ECE3-11-11627-s016.zip › Illumina-ITS1.fasta]

>Illumina-ITS1_BOP010001_Cotu
AAGTCGTAACAAGGTTTCCGTAGGTGAACCTGCGGAAGGATCATTGTCGATACCCTGCACAGCAGAACGACCCGTGAACTAGTAAATCCAACTCGGGGGCTAGGGGCCCTAGAGCCCCGAACCTCCTTGGCCTGGGGGGCGTCATTGCCGAGCGGCGCTGGTCGACGCTCGTTGGTGCCACCCTCCAAGCCGCACAAACGAACCCCGGCGCAAAACGCGCCAAGGAACTTCAATGAATCAGCATGCCCCGGCGCCCCAGAAATGGTGCGTGTCCGTGGCGTTGCGTCGTATTCTTTATGTCAAAACGACTCTCGGCAACGGATATCTCGGCTCTCGCATCGATGAAGAACGTAGCGAAATGCGATACTTGGTGTGAATTGCAGAATCCCGT
>Illumina-ITS1_BOP010001_Dotu
AAGTCGTAACAAGGTTTCCGTAGGTGAACCTGCGGAAGGATCATTGTCGATACCCTGCACAGCAGAACGACCCGTGAACTAGTAAATCCAACTCGGGGGCTAGGGGCCCTAGAGCCCCGAACCTCCTTGGCCTGGGGGGCGTCATTGCCAAGCGGCGCTGGTCGACGCTCGTTGGTGCCACCCTCCAAGCCGCACAAACGAACCCCGGCGCAAAACGCGCCAAGGAACTTCAATGAATCAGCATGCCCCGGCGCCCCAGAAATGGTGCGTGTCCGTGGCGTTGCGTCGTATTCTTTATGTCAAAACGACTCTCGGCAACGGATATCTCGGCTCTCGCATCGATGAAGAACGTAGCGAAATGCGATACTTGGTGTGAATTGCAGAATCCCGT
>Illumina-ITS1_BOP010001_Otu
AAGTCGTAACAAGGTTTCCGTAGGTGAACCTGCGGAAGGATCATTGTCGATACCCTGCACAGCAGAACGACCCGTGAACTAGTAAATCCAACTCGGgggCTAGGGGCCCTAGAGCCCCGAACCTCCTTGGCCTGGggggCGTCATTGCCGAGCGGCGCTGGTCGACGCTCGTTGGTGCCACCCTCCAAGCCGCACAAACGAACCCCGGCGCAAAACGCGCCAAGGAACTTCAATGAATCAGCATGCCCCGGCGCCCCAGAAATGGTGCGTGTCCGTGGCGTTGCGTCGTATTCTTTATGTCAAAACGACTCTCGGCAACGGATATCTCGGCTCTCGCATCGATGAAGAACGTAGCGAAATGCGATACTTGGTGTGAATTGCAGAATCCCGT
>Illumina-ITS1_BOP010001_Zotu
AAGTCGTAACAAGGTTTCCGTAGGTGAACCTGCGGAAGGATCATTGTCGATACCCTGCACAGCAGAACGACCCGTGAACTAGTAAATCCAACTCGGgggCTAGGGGCCCTAGAGCCCCGAACCTCCTTGGCCTGGggggCGTCATTGCCAAGCGGCGCTGGTCGACGCTCGTTGGTGCCACCCTCCAAGCCGCACAAACGAACCCCGGCGCAAAACGCGCCAAGGAACTTCAATGAATCAGCATGCCCCGGCGCCCCAGAAATGGTGCGTGTCCGTGGCGTTGCGTCGTATTCTTTATGTCAAAACGACTCTCGGCAACGGATATCTCGGCTCTCGCATCGATGAAGAACGTAGCGAAATGCGATACTTGGTGTGAATTGCAGAATCCCGT
>Illumina-ITS1_BOP010002_Cotu
AAGTCGTAACAAGGTTTCCGTAGGTGAACCTGCGGAAGGATCATTGTCGAAACCTGCAAAGCAGACCCGTGAACATGTTCTTACTCTCAGGGAGGACAGCGTGGGCACAGCTAACCATGTTGTCCCACGTTGAAGCCCCATTCCGTCGACGTGCACAACCGTGCCCGTCGTTCGGCTTAACGAACCCCGGCGCGGAAAGCGCCAAGGAAAACACAAAACACTGCTTGCCTCTCGTAGCCCCCGTTCGCGGTGTGCACCTGAGGATCGAGCGTGTGTCGAATTTGAAACGACTCTCGGCAACGGATATCTCGGCTCTCGCATCGATGAAGAACGCAGCAAAATGCGATACTTGGTGTGAATTGCAGAATCCCGT
>Illumina-ITS1_BOP010002_Dotu
AAGTCGTAACAAGGTTTCCGTAGGTGAACCTGCGGAAGGATCATTGTCGAAACCTGCAAAGCAGACCCGTGAACATGTTCTTACTCTCAGGGAGGACAGCGTGGGCACAGCTAACCATGTTGTCCCACGTTGAAGCCCCATTCCGTCGACGTGCACAACCGTGCCCGTCGTTCGGCTTAACGAACCCCGGCGCGGAAAGCGCCAAGGAAAACACAAAACACTGCTTGCCTCTCGTAGCCCCCGTTCGCGGTGTGCACCTGAGGATCGAGCGTGTGTCGAATTTGAAACGACTCTCGGCAACGGATATCTCGGCTCTCGCATCGATGAAGAACGCAGCAAAATGCGATACTTGGTGTGAATTGCAGAATCCCGT
>Illumina-ITS1_BOP010002_Otu
AAGTCGTAACAAGGTTTCCGTAGGTGAACCTGCGGAAGGATCATTGTCGAAACCTGCAAAGCAGACCCGTGAACATGTTCTTACTCTCAGGGAGGACAGCGTGGGCACAGCTAACCATGTTGTCCCACGTTGAAGCCCCATTCCGTCGACGTGCACAACCGTGCCCGTCGTTCGGCTTAACGAACCCCGGCGCGGAAAGCGCCAAGGAAAACACAAAACACTGCTTGCCTCTCGTAGCCcccGTTCGCGGTGTGCACCTGAGGATCGAGCGTgtgtCGAATTTGAAACGACTCTCGGCAACGGATATCTCGGCTCTCGCATCGATGAAGAACGCAGCAAAATGCGATACTTGGTGTGAATTGCAGAATCCCGT
>Illumina-ITS1_BOP010002_Zotu
AAGTCGTAACAAGGTTTCCGTAGGTGAACCTGCGGAAGGATCATTGTCGAAACCTGCAAAGCAGACCCGTGAACATGTTCTTACTCTCAGGGAGGACAGCGTGGGCACAGCTAACCATGTTGTCCCACGTTGAAGCCCCATTCCGTCGACGTGCACAACCGTGCCCGTCGTTCGGCTTAACGAACCCCGGCGCGGAAAGCGCCAAGGAAAACACAAAACACTGCTTGCCTCTCGTAGCCcccGTTCGCGGTGTGCACCTGAGGATCGAGCGTgtgtCGAATTTGAAACGACTCTCGGCAACGGATATCTCGGCTCTCGCATCGATGAAGAACGCAGCAAAATGCGATACTTGGTGTGAATTGCAGAATCCCGT
>Illumina-ITS1_BOP010003_Cotu
AAGTCGTAACAAGGTTTCCGTAGGTGAACCTGCGGAAGGATCATTGTCGAAACCTGCAAAGCAGACCCGTGAACATGTTCTTACTCTTAGGGAGGACAACGTGGGCACAGCTAACCATGTTGTCCCACGTTGAAGCCCCATTCCGTCGATGTGCACAACCGTGCCCGTCGTTCGGCTTAACGAACCCCGGCGCGGAAAGCGCCAAGGAAAACACAAAACACTGCTTGCCTCTCGTAGCCCCCGTTCGCGGTGTGCACCTGAGGATCGGGCGTGTGTCGAATTTAAAACGACTCTCGGCAACGGATATCTCGGCTCTCGCATCGATGAAGAACGCAGCAAAATGCGATACTTGGTGTGAATTGCAGAATCCCGT
>Illumina-ITS1_BOP010003_Dotu
AAGTCGTAACAAGGTTTCCGTAGGTGAACCTGCGGAAGGATCATTGTCGAAACCTGCAAAGCAGACCCGTGAACATGTTCTTACTCTTAGGGAGGACAACGTGGGCACAGCTAACCAAGTTGTCCCACGTTGAAGCCCCATTCCGTCGATGTGCACAACCGTGCCCGTCGTTCGGCTTAACGAACCCCGGCGCGGAAAGCGCCAAGGAAAACACAAAACACTGCTTGCCTCTCGTAGCCCCCGTTCGCGGTGTGCACCTGAGGATCGGGCGTGTGTCGAATTTAAAACGACTCTCGGCAACGGATATCTCGGCTCTCGCATCGATGAAGAACGCAGCAAAATGCGATACTTGGTGTGAATTGCAGAATCCCGT
>Illumina-ITS1_BOP010003_Otu
AAGTCGTAACAAGGTTTCCGTAGGTGAACCTGCGGAAGGATCATTGTCGAAACCTGCAAAGCAGACCCGTGAACATGTTCTTACTCTTAGGGAGGACAACGTGGGCACAGCTAACCAAGTTGTCCCACGTTGAAGCCCCATTCCGTCGATGTGCACAACCGTGCCCGTCGTTCGGCTTAACGAACCCCGGCGCGGAAAGCGCCAAGGAAAACACAAAACACTGCTTGCCTCTCGTAGCCcccGTTCGCGGTGTGCACCTGAGGATCGGGCGTgtgtCGAATTTAAAACGACTCTCGGCAACGGATATCTCGGCTCTCGCATCGATGAAGAACGCAGCAAAATGCGATACTTGGTGTGAATTGCAGAATCCCGT
>Illumina-ITS1_BOP010003_Zotu
AAGTCGTAACAAGGTTTCCGTAGGTGAACCTGCGGAAGGATCATTGTCGAAACCTGCAAAGCAGACCCGTGAACATGTTCTTACTCTTAGGGAGGACAACGTGGGCACAGCTAACCAAGTTGTCCCACGTTGAAGCCCCATTCCGTCGATGTGCACAACCGTGCCCGTCGTTCGGCTTAACGAACCCCGGCGCGGAAAGCGCCAAGGAAAACACAAAACACTGCTTGCCTCTCGTAGCCcccGTTCGCGGTGTGCACCTGAGGATCGGGCGTgtgtCGAATTTAAAACGACTCTCGGCAACGGATATCTCGGCTCTCGCATCGATGAAGAACGCAGCAAAATGCGATACTTGGTGTGAATTGCAGAATCCCGT
>Illumina-ITS1_BOP010004_Cotu
AAGTCGTAACAAGGTTTCCGTAGGTGAACCTGCGGAAGGATCATTGTCGAAACCTGCAAAGCAGACCCGCGAACATGTTCTTACTCTTCGGGAGGACAACGTGGGCACAGCTGACTATGTTGTCCCACGTTGAAGCCCCATTCCGTCGATGTGCACAACTGTGCCCGTCGTTCGGCTTAACGAACCCCGGCGCGGAAAGCGCCAAGGAAAACACAAAACACTGCTTGCCTCTCGTTGCCCCCGTTCACGGTGTGCACTTGAGGATCGGGCGTGTGTCGAATTTAAAACGACTCTCGGCAACGGATATCTCGGCTCTCGCATCGATGAAGAACGCAGCAAAATGCGATACTTGGTGTGAATTGCAGAATCCCGT
>Illumina-ITS1_BOP010004_Dotu
AAGTCGTAACAAGGTTTCCGTAGGTGAACCTGCGGAAGGATCATTGTCGAAACCTGCAAAGCAGACCCGCGAACATGTTCTTACTCTTAGGGAGGACAACGTGGGCACAGCTGACTATGTTGTCCCACGTTGAAGCCCCATTCCGTCGATGTGCACAACTGTGCCCATCGTTCGGCTTAACGAACCCCGGCGCGGAAAGCGCCAAGGAAAACACAAAACACTGCTTGCCTCTCGTTGCCCCCGTTCACGGTGTGCACCTGAGGATCGGGCGTGTGTCGAATTTAAAACGACTCTCGGCAACGGATATCTCGGCTCTCGCATCGATGAAGAACGCAGCAAAATGCGATACTTGGTGTGAATTGCAGAATCCCGT
>Illumina-ITS1_BOP010004_Otu
AAGTCGTAACAAGGTTTCCGTAGGTGAACCTGCGGAAGGATCATTGTCGAAACCTGCAAAGCAGACCCGCGAACATGTTCTTACTCTTCGGGAGGACAACGTGGGCACATCTGACTATGTTGTCCCACGTTGAAGCCCCATTCCGTCGATGTGCACAACTGTGCCCGTCGTTCGGCTTAACGAACCCCGGCGCGGAAAGCGCCAAGGAAAACACAAAACACTGCTTGCCTCTCGTTGCCcccGTTCACGGTGTGCACTTGAGGATCGGGCGTgtgtCGAATTTAAAACGACTCTCGGCAACGGATATCTCGGCTCTCGCATCGATGAAGAACGCAGCAAAATGCGATACTTGGTGTGAATTGCAGAATCCCGT
>Illumina-ITS1_BOP010004_Zotu
AAGTCGTAACAAGGTTTCCGTAGGTGAACCTGCGGAAGGATCATTGTCGAAACCTGCAAAGCAGACCCGCGAACATGTTCTTACTCTTAGGGAGGACAACGTGGGCACAGCTGACTATGTTGTCCCACGTTGAAGCCCCATTCCGTCGATGTGCACAACTGTGCCCATCGTTCGGCTTAACGAACCCCGGCGCGGAAAGCGCCAAGGAAAACACAAAACACTGCTTGCCTCTCGTTGCCcccGTTCACGGTGTGCACCTGAGGATCGGGCGTgtgtCGAATTTAAAACGACTCTCGGCAACGGATATCTCGGCTCTCGCATCGATGAAGAACGCAGCAAAATGCGATACTTGGTGTGAATTGCAGAATCCCGT
>Illumina-ITS1_BOP010005_Cotu
AAGTCGTAACAAGGTTTCCGTAGGTGAACCTGCGGAAGGATCATTGTCGAAACCTGCAAAGCAGACCCGCGAACATGTTCTTACTCTTAGGGAGGACAACGTGGGCACAGCTGACTATGTTGTCCCACGTTGAAGCCCCATTCCGTCGATGTGCACAACTGTGCCCATCGTTCGGCTTAACGAACCCCGGCGCGGAAAGCGCCAAGGAAAACACAAAACACTGCTTGCCTCTCGTTGCCCCCGTTCACGGTGTGCACCTGAGGATCGGGCGTGTGTCGAATTTAAAACGACTCTCGGCAACGGATATCTCGGCTCTCGCATCGATGAAGAACGCAGCAAAATGCGATACTTGGTGTGAATTGCAGAATCCCGT
>Illumina-ITS1_BOP010005_Dotu
AAGTCGTAACAAGGTTTCCGTAGGTGAACCTGCGGAAGGATCATTGTCGAAACCTGCAAAGCAGACCCGCGAACATGTTCTTACTCTTAGGGAGGACAACGTGGGCACAGCTGACTATGTTGTCCCACGTTGAAGCCCCATTCCGTCGATGTGCACAACTGTGCCCATCGTTCGGCTTAACGAACCCCGGCGCGGAAAGCGCCAAGGAAAACACAAAACACTGCTTGCCTCTCGTTGCCCCCGTTCACGGTGTGCACCTGAGGATCGGGCGTGTGTCGAATTTAAAACGACTCTCGGCAACGGATATCTCGGCTCTCGCATCGATGAAGAACGCAGCAAAATGCGATACTTGGTGTGAATTGCAGAATCCCGT
>Illumina-ITS1_BOP010005_Otu
AAGTCGTAACAAGGTTTCCGTAGGTGAACCTGCGGAAGGATCATTGTCGAAACCTGCAAAGCAGACCCGCGAACATGTTCTTACTCTTAGGGAGGACAACGTGGGCACAGCTGACTATGTTGTCCCACGTTGAAGCCCCATTCCGTCGATGTGCACAACTGTGCCCATCGTTCGGCTTAACGAACCCCGGCGCGGAAAGCGCCAAGGAAAACACAAAACACTGCTTGCCTCTCGTTGCCcccGTTCACGGTGTGCACCTGAGGATCGGGCGTgtgtCGAATTTAAAACGACTCTCGGCAACGGATATCTCGGCTCTCGCATCGATGAAGAACGCAGCAAAATGCGATACTTGGTGTGAATTGCAGAATCCCGT
>Illumina-ITS1_BOP010005_Zotu
AAGTCGTAACAAGGTTTCCGTAGGTGAACCTGCGGAAGGATCATTGTCGAAACCTGCAAAGCAGACCCGCGAACATGTTCTTACTCTTAGGGAGGACAACGTGGGCACAGCTGACTGTGTTGTCCCACGTTGAAGCCCCATTCCGTCGATGTGCACAACTGTGCCCATCCTTCGGCTTAACGAACCCCGGCGCGGAAAGCGCCAAGGAAAACACAAAACACTGCTTGCCTCTCGTTGCCCCAGTTCACGGTGTGCACCTGAGGATCGGGCGTgtgtCGAATTTAAAACGACTCTCGGCAACGGATATCTCGGCTCTCGCATCGATGAAGAACGCAGCAAAATGCGATACTTGGTGTGAATTGCAGAATCCCGT
>Illumina-ITS1_BOP010006_Cotu
AAGTCGTAACAAGGTTTCCGTAGGTGAACCTGCGGAAGGATCATTGTCGAAACCTGCCTAGCAGAACGACCCGAGAACTAGTTTCAAAGCGGGGGACGAGGGGCCGTCTCGGCGTGCTCCTCGTCCCTTTATCCCGGGGGGGTTCATACCCTTCCGGGCGTACAAACGAACACCGGCGCGAATTGCGCCAAGGAACTTGAACGAGAGAGCGCGTCCCCGTCGCCCCGGAAACGGTGTGCGAGGGCGGCGTCGTCATCTTCAAATATGTCAAAACGACTCTCGGCAACGGATATCTCGGCTCTCGCATCGATGAAGAACGTAGCGAAATGCGATACTTGGTGTGAATTGCAGAATCCCGT
>Illumina-ITS1_BOP010006_Dotu
AAGTCGTAACAAGGTTTCCGTAGGTGAACCTGCGGAAGGATCATTGTCGAAACCTGCCTAGCAGAACGACCCGAGAACTAGTTTCAAAGCGGGGGACGAGGGGCCGTCTCGGCGTGCTCCTCGTCCCTTTATCTCGGGGGGGTTCATACCCTTCCGAGCGTACAAACGAACACCGGCGCGAATTGCGCCAAGGAACTTGAACGAGAGAGCGCGTCCCTGTCGCCCCGGAAACGGTGTGCGATGGCGGCGTCGTCATCTTCAAATATGTCAAAACGACTCTCGGCAACGGATATCTCGGCTCTCGCATCGATGAAGAACGTAGCGAAATGCGATACTTGGTGTGAATTGCAGAATCCCGT
>Illumina-ITS1_BOP010006_Otu
AAGTCGTAACAAGGTTTCCGTAGGTGAACCTGCGGAAGGATCATTGTCGAAACCTGCCTAGCAGAACGACCCGAGAACTAGTTTCAAAGAGGgggACGAGGGGCCGTCTCGGCGTGCTCCTCGTCCCTTTATCCCGGgggggTTCATACCCTTCCGGGCGTACAAACGAACACCGGCGTGAATTGCGCCAAGGAACTTGAACGAgagagCGCGTCCCCGTTGCCCCGGAAACGGTGTGCGCGGGCGGCGTCGTCATCTTCAAATATGTCAAAACGACTCTCGGCAACGGATATCTCGGCTCTCGCATCGATGAAGAACGTAGCGAAATGCGATACTTGGTGTGAATTGCAGAATCCCGT
>Illumina-ITS1_BOP010006_Zotu
AAGTCGTAACAAGGTTTCCGTAGGTGAACCTGCGGAAGGATCATTGTCGAAACCTGCCTAGCAGAACGACCCGAGAACTAGTTTCAAAGCGGgggACGAGGGGCCGTCTCGGCGTGCTCCTCGTCCCTTTATCCCGGgggggTTCATACCCTTCCGGGCGTACAAACGAACACCGGCGTGAATTGCGCCAAGGAACTTGAACGAgagagCGCGTCCCCGTTGCCCCGGAAACGGTGTGCGCGGGCGGCGTCGTCATCTTCAAATATGTCAAAACGACTCTCGGCAACGGATATCTCGGCTCTCGCATCGATGAAGAACGTAGCGAAATGCGATACTTGGTGTGAATTGCAGAATCCCGT
>Illumina-ITS1_BOP010007_Cotu
AAGTCGTAACAAGGTTTCCGTAGGTGAACCTGCGGAAGGATCATTGTCGAAACCTGCCTAGCAGAACGACCCGAGAACATGTTTCAACGCTTGGGGGCGGAGGGTCTTGCGGCTCTGTGCCCCCTTATCCTAGGAGGCAAGTGTCTTGCGTGTTGCATTTCGGTGCTTTCGCTTGACCGACCCTCCTGGGCGTACTGAACACCGGCGTGAATTGCGCCAAGGAACTTGAATGAAAGAGCGTTCCCCCGCCGTCCCGGAGACGGTGCTCGTGCGGGTGGTTTCGTCGTCTTCAATATGTCTAAACGACTCTCGGCAACGGATATCTCGGCTCTCGCATCGATGAAGAACGTAGCGAAATGCGATACTTGGTGTGAATTGCAGAATCCCGT
>Illumina-ITS1_BOP010007_Dotu
AAGTCGTAACAAGGTTTCCGTAGGTGAACCTGCGGAAGGATCATTGTCGAAACCTGCCTAGCAGAACGACCCGAGAACATGTTTCAACGCTTGGGGGCGGAGGGTCTTGCGGCTCTGTGCCCCCTTATCCTAGGAGGCAAGTGTCTTGCGTGTTGCATTTCGGTGCTTTCGCTTGACCGACCCTCCTGGGCGTACTGAACACCGGCGTGAATTGCGCCAAGGAACTTGAATGAAAGAGCGTTCCCCCGCCGTCCCGGAGACGGTGCTCGTGCGGGTGGTTTCGTCGTCTTCAATATGTCTAAACGACTCTCGGCAACGGATATCTCGGCTCTCGCATCGATGAAGAACGTAGCGAAATGCGATACTTGGTGTGAATTGCAGAATCCCGT
>Illumina-ITS1_BOP010007_Otu
AAGTCGTAACAAGGTTTCCGTAGGTGAACCTGCGGAAGGATCATTGTCGAAACCTGCCTAGCAGAACGACCCGAGAACATGTTTCAACGCTTGGgggCGGAGGGTCTTGCGGCTCTGTGCCcccTTATCCTAGGAGGCAAGTGTCTTGCGTGTTGCATTTCGGTGCTTTCGCTTGACCGACCCTCCTGGGCGTACTGAACACCGGCGTGAATTGCGCCAAGGAACTTGAATGAAAGAGCGTTCCcccGCCGTCCCGGAGACGGTGCTCGTGCGGGTGGTTTCGTCGTCTTCAATATGTCTAAACGACTCTCGGCAACGGATATCTCGGCTCTCGCATCGATGAAGAACGTAGCGAAATGCGATACTTGGTGTGAATTGCAGAATCCCGT
>Illumina-ITS1_BOP010007_Zotu
AAGTCGTAACAAGGTTTCCGTAGGTGAACCTGCGGAAGGATCATTGTCGAAACCTGCCTAGCAGAACGACCCGAGAACATGTTTCAACGCTTGGgggCGGAGGGTCTTGCGGCTCTGTGCCcccTTATCCTAGGAGGCAAGTGTCTTGCGTGTTGCATTTCGGTGCTTTCGCTTGACCGACCCTCCTGGGCGTACTGAACACCGGCGTGAATTGCGCCAAGGAACTTGAATGAAAGAGCGTTCCcccGCCGTCCCGGAGACGGTGCTCGTGCGGGTGGTTTCGTCGTCTTCAATATGTCTAAACGACTCTCGGCAACGGATATCTCGGCTCTCGCATCGATGAAGAACGTAGCGAAATGCGATACTTGGTGTGAATTGCAGAATCCCGT
>Illumina-ITS1_BOP010009_Cotu
AAGTCGTAACAAGGTTTCCGTAGGTGAACCTGCGGAAGGATCATTGTCGAAACCTGCCTAGCAGAACGACCCGAGAACTAGTTTCAAAGCGGGGGGGTGAGGGGTCCTGCGGCTCCTTGTCCCCTTTATCCCGGGGGGGTTGCGCTGCGCTCGCGCGGCCGACCCTTCCGGGTGTACAAACGAACACCGGCGCGAATTGCGCCAAGGAAATTGAACGAGAGAGCGCGTCCCCGTCGCCCCAGAAACGGTGTGCGCGGGCGGCGTCGTCATCTTCAAATATGTCAAAACGACTCTCGGCAACGGATATCTCGGCTCTCGCATCGATGAAGAACGTAGCGAAATGCGATACTTGGTGTGAATTGCAGAATCCCGT
>Illumina-ITS1_BOP010009_Dotu
AAGTCGTAACAAGGTTTCCGTAGGTGAACCTGCGGAAGGATCATTGTCGAAACCTGCCTAGCAGAACGACCCGAGAACTAGTTTCAAAGCGGGGGGGTGAGGGGTCCTGCGGCTCCTTGTCCCCTTTATCCCGGGGGGGTTGCGCTGCGCTCGCGCGGCCGACCCTTCCGGGTGTACAAACGAACACCGGCGCGAATTGCGCCAAGGAAATTGAACGAGAGAGCGCGTCCCCGTCGCCCCAGAAACGGTGTGCGCGGGCGGCGTCGTCATCTTCAAATATGTCAAAACGACTCTCGGCAACGGATATCTCGGCTCTCGCATCGATGAAGAACGTAGCGAAATGCGATACTTGGTGTGAATTGCAGAATCCCGT
>Illumina-ITS1_BOP010009_Otu
AAGTCGTAACAAGGTTTCCGTAGGTGAACCTGCGGAAGGATCATTGTCGAAACCTGCCTAGCAGAACGACCCGAGAACTAGTTTCAAAGCGGgggggTGAGGGGTCCTGCGGCTCCTTGTCCCCTTTATCCCGGgggggTTGCGCTGCGCTCGcgcgGCCGACCCTTCCGGGTGTACAAACGAACACCGGCGCGAATTGCGCCAAGGAAATTGAACGAgagagCGCGTCCCCGTCGCCCCAGAAACGGTGTGCGCGGGCGGCGTCGTCATCTTCAAATATGTCAAAACGACTCTCGGCAACGGATATCTCGGCTCTCGCATCGATGAAGAACGTAGCGAAATGCGATACTTGGTGTGAATTGCAGAATCCCGT
>Illumina-ITS1_BOP010009_Zotu
AAGTCGTAACAAGGTTTCCGTAGGTGAACCTGCGGAAGGATCATTGTCGAAACCTGCCTAGCAGAACGACCCGAGAACTAGTTTCAAAGCGGgggggTGAGGGGTCCTGCGGCTCCTTGTCCCCTTTATCCCGGgggggTTGCGCTGCGCTCGcgcgGCCGACCCTTCCGGGTGTACAAACGAACACCGGCGCGAATTGCGCCAAGGAAATTGAACGAgagagCGCGTCCCCGTCGCCCCAGAAACGGTGTGCGCGGGCGGCGTCGTCATCTTCAAATATGTCAAAACGACTCTCGGCAACGGATATCTCGGCTCTCGCATCGATGAAGAACGTAGCGAAATGCGATACTTGGTGTGAATTGCAGAATCCCGT
>Illumina-ITS1_BOP010011_Cotu
AAGTCGTAACAAGGTTTCCGTAGGTGAACCTGCGGAAGGATCATTGTCGAAACCTGCCTAGCAGAACGACCCGCGAACTTGTTCTATCATTAGGGGGGAGCACGGGTGCGCGAGCCTCGTGGTCCTCCTCCGCAGTTGGATCGATGGCACCCGCCGTCGCTCCCTCGGCACAACAACGAACCCCGGCGCGGACCGCGCCAAGGAATCTTAACGAGAGAGCGTGCCCCTGCCGCCCCGGAAACGGTGTGTGTGCTTGTGGCGTCGCCTTCTTCCATTATTTAAAACGACTCTCGGCAACGGATATCTCGGCTCTCGCATCGATGAAGAACGTAGCGAAATGCGATACTTGGTGTGAATTGCAGAATCCCG
>Illumina-ITS1_BOP010011_Dotu
GAACCCCGGCGCGGACCGTGCCAAGGAATCTTAACGAGAGAGCGTGCCCCTGCCGCCCCGGAAACGGTGTGTGTGCTTGTGGCGTCGCCTTCTTCCATTATTTAAAACGACTCTCGGCAACGGATATCTCGGCTCTCGCATCGATGAAGAACGTAGCGAAATGCGATACTTGGTGTGAATTGCAGAATCCCGT
>Illumina-ITS1_BOP010011_Otu
AAGTCGTAACAAGGTTTCCGTAGGTGAACCTGCGGAAGGATCATTGTCGAAACCTGCCTAGCAGAACGACCCGCGAACTTGTTCTATCATTAGGggggAGCACGGGTGCGCGAGCCTCGTGGTCCTCCTCCGCAGTTGGATCGATGGCACCCGCCGTCGCTCCCTCGGCACAACAACGAACCCCGGCGCGGACCGCGCCAAGGAATCTTAACGAgagagCGTGCCCCTGCCGCCCCGGAAACGGTgtgtgtgCTTGTGGCGTCGCCTTCTTCCATTATTTAAAACGACTCTCGGCAACGGATATCTCGGCTCTCGCATCGATGAAGAACGTAGCGAAATGCGATACTTGGTGTGAATTGCAGAATCCCGT
>Illumina-ITS1_BOP010011_Zotu
AAGTCGTAACAAGGTTTCCGTAGGTGAACCTGCGGAAGGATCATTGTCGAAACCTGCCTAGCAGAACGACCCGCGAACTTGTTCTATCATTAGGggggAGCACGGGTGCGTGAGCCTCGTGGTCCTCCTCCGCAGTTGGATCGATGGCACCCGCCGTCGCTCCCTCGGCACAACAACGAACCCCGGCGCGGACCGCGCCAAGGAATCTTAACGAgagagCGTGCCCCTGCCGCCCCGGAAACGGTgtgtgtgCTTGTGGCGTCGCCTTCTTCCATTATTTAAAACGACTCTCGGCAACGGATATCTCGGCTCTCGCATCGATGAAGAACGTAGCGAAATGCGATACTTGGTGTGAATTGCAGAATCCCGT
>Illumina-ITS1_BOP010012_Cotu
AAGTCGTAACAAGGTTTCCGTAGGTGAACCTGCGGAAGGATCATTGTCGAAACCTGCCTAGCAGAACGACCCGAGAACTAGTTTCAAAGCGGGGGATGAGGGGTCTTGCGGCTCCTCCTCCCTTTATCCCGGGAGGGTTGCGTTGCGCTCGCGCAGCCGACCCTTCCCGGGCGTACAAACGAACACCGGCGCGAATTGCGCCAAGGAACTTGAATGAGAGAGCGCGTCCCTGCCGCCCCGGAAACGGTGTGCGCGGGCGGCGTCGTCATCTTCAATTATGTCAAAACGACTCTCGGCAACGGATATCTCGGCTCTCGCATCGATGAAGAACGTAGCGAAATGCGATACTTGGTGTGAATTGCAGAATCCCGT
>Illumina-ITS1_BOP010012_Dotu
AAGTCGTAACAAGGTTTCCGTAGGTGAACCTGCGGAAGGATCATTGTCGAAACCTGCCTAGCAGAACGACCCGAGAACTAGTTTCAAAGCGGGGGATGAGGGGTCTTGCGGCTCCTCCTCCCTTTATCCCGGGAGGGTTGCGTTGCGCTCGCGCAGTCGACCCTTCCCGGGCGTACAAACGAACACCGGCGCGAATTGCGCCAAGGAACTTGAATGAGAGAGCGCGTCCCTGCTGCCCCGGAAACGGTGTGCGCGGGCGGCGTCGTCATCTTCAATTATGTCAAAACGACTCTCGGCAACGGATATCTCGGCTCTCGCATCGATGAAGAACGTAGCGAAATGCGATACTTGGTGTGAATTGCAGAATCCCGT
>Illumina-ITS1_BOP010012_Otu
AAGTCGTAACAAGGTTTCCGTAGGTGAACCTGCGGAAGGATCATTGTCGAAACCTGCCTAGCAGAACGACCCGAGAACTAGTTTCAAAGCGGgggATGAGGGGTCTTGCGGCTCCTCCTCCCTTTATCCCGGGAGGGTTGCGTTGCGCTCGCGCAGTCGACCCTTCCCGGGCGTACAAACGAACACCGGCGCGAATTGCGCCAAGGAACTTGAATGAgagagCGCGTCCCTGCTGCCCCGGAAACGGTGTGCGCGGGCGGCGTCGTCATCTTCAATTATGTCAAAACGACTCTCGGCAACGGATATCTCGGCTCTCGCATCGATGAAGAACGTAGCGAAATGCGATACTTGGTGTGAATTGCAGAATCCCGT
>Illumina-ITS1_BOP010012_Zotu
AAGTCGTAACAAGGTTTCCGTAGGTGAACCTGCGGAAGGATCATTGTCGAAACCTGCCTAGCAGAACGACCCGAGAACTAGTTTCAAAGCGGgggATGAGGGGTCTTGCGGCTCCTCCTCCCTTTATCCCGGGAGGGTTGCGTTGCGCTCGCGCAGTCGACCCTTCCCGGGCGTACAAACGAACACCGGCGCGAATTGCGCCAAGGAACTTGAATGAgagagCGCGTCCCTGCTGCCCCGGAAACGGTGTGCGCGGGCGGCGTCGTCATCTTCAATTATGTCAAAACGACTCTCGGCAACGGATATCTCGGCTCTCGCATCGATGAAGAACGTAGCGAAATGCGATACTTGGTGTGAATTGCAGAATCCCGT
>Illumina-ITS1_BOP010013_Cotu
AATTCGTAACAAGGTTTCCATAGGTGAACCTGAGGAAGGATCATTGTCGAAACCTGCGCAGCAGAACGACCCACGAACACGTTGTTAAACGGGGGGCAAGGGACCTCCGGGCTCGACCCTTCCCCAGTGCTAGCCACGGTATTGCCATGCACCAGCGTCAAACGAACCCCAACTCTATCTGTGCCAAGGAAACCAAAAGAACGAGTGTGCGACGGTCTGCCCGGAAACGGTGCCGTCGGAGCTGCGTCGTCTTCGATATGTCAAAACGACTCTCGGCAACTGATATCTCAGCTCTCGCATCAATGAAGAATGTAGTGAAATGTGATACTTGCTGTGAATTGCCGAATCTCAC
>Illumina-ITS1_BOP010013_Dotu
AATTCGTAACAAGGTTTCCATAGGTGAACCTGAGGAAGGATCATTGTCGAAACCTGCGCAGCAGAACGACCCACGAACACGTTGTTAAACGGGGGGCAAGGGACCTCCGGGCTCGACCCTTCCCCAGTGCTAGCCACGGTATTGCCATGCACCAGCGTCAAACGAACCCCAACTCTATCTGTGCCAAGGAAACCAAAAGAACGAGTGTGCGACGGTCTGCCCGGAAACGGTGCCGTCGGAGCTGCGTCGTCTTCGATATGTCAAAACGACTCTCGGCAACTGATATCTCAGCTCTCGCATCAATGAAGAATGTAGTGAAATGTGATACTTGCTGTGAATTGCCGAATCTCAC
>Illumina-ITS1_BOP010013_Otu
AATTCGTAACAAGGTTTCCATAGGTGAACCTGAGGAAGGATCATTGTCGAAACCTGCGCAGCAGAACGACCCACGAACACGTTGTTAAACGGggggCAAGGGACCTCCGGGCTCGACCCTTCCCCAGTGCTAGCCACGGTATTGCCATGCACCAGCGTCAAACGAACCCCAACTCTATCTGTGCCAAGGAAACCAAAAGAACGAGTGTGCGACGGTCTGCCCGGAAACGGTGCCGTCGGAGCTGCGTCGTCTTCGATATGTCAAAACGACTCTCGGCAACTGATATCTCAGCTCTCGCATCAATGAAGAATGTAGTGAAATGTGATACTTGCTGTGAATTGCCGAATCTCAC
>Illumina-ITS1_BOP010013_Zotu
AATTCGTAACAAGGTTTCCATAGGTGAACCTGAGGAAGGATCATTGTCGAAACCTGCGCAGCAGAACGACCCACGAACACGTTGTTAAACGGggggCAAGGGACCTCCGGGCTCGACCCTTCCCCAGTGCTAGCCACGGTATTGCCATGCACCAGCGTCAAACGAACCCCAACTCTATCTGTGCCAAGGAAACCAAAAGAACGAGTGTGCGACGGTCTGCCCGGAAACGGTGCCGTCGGAGCTGCGTCGTCTTCGATATGTCAAAACGACTCTCGGCAACTGATATCTCAGCTCTCGCATCAATGAAGAATGTAGTGAAATGTGATACTTGCTGTGAATTGCCGAATCTCAC
>Illumina-ITS1_BOP010014_Cotu
AAGTCGTAACAAGGTTTCCGTAGGTGAACCTGCGGAAGGATCATTGTCGAAACCTGCCCAGCAGAACGACCCGTGAACCTGTTGAAACAACTGGGGGTGGGGGGCGATCTCGCCCCTTGCCCCCGAACGGTAGGGAGACACTTGTGCATCCCTGCCGAACAACGAACCCCGGCGCGGTCCGCGCCAAGGAACTTTAACGAAAGAGTGCCTCCGGCCGCCTCGGAAACGGTGTGCGTGCGGGAGGTGAATCTTGTCTAGAACCATAACGACTCTCGGCAACGGATATCTCGGCTCTCGCATCGATGAAGAACGTAGCGAAATGCGATACTTGGTGTGAATTGCAGAATCCCGC
>Illumina-ITS1_BOP010014_Dotu
AAGTCGTAACAAGGTTTCCGTAGGTGAACCTGCGGAAGGATCATTGTCGAAACCTGCCCAGCAGAACGACCCGTGAACCTGTTGAAACAACTGGGGGTGGGGGGCGATCTCGCCCCTTGCCCCCGAACGGTAGGGAGACACTTGTGCATCCCTGCCGAACAACGAACCCCGGCGCGGTCCGCGCCAAGGAACTTTAACGAAAGAGTGCCTCCGGCCGCCTCGGAAACGGTGTGCGTGCGGGAGGTGAATCTTGTCTAGAACCATAACGACTCTCGGCAACGGATATCTCGGCTCTCGCATCGATGAAGAACGTAGCGAAATGCGATACTTGGTGTGAATTGCAGAATCCCGC
>Illumina-ITS1_BOP010014_Otu
AAGTCGTAACAAGGTTTCCGTAGGTGAACCTGCGGAAGGATCATTGTCGAAACCTGCCCAGCAGAACGACCCGTGAACCTGTTGAAACAACTGGgggTGGggggCGATCTCGCCCCTTGCCcccGAACGGTAGGGAGACACTTGTGCATCCCTGCCGAACAACGAACCCCGGCGCGGTCCGCGCCAAGGAACTTTAACGAAAGAGTGCCTCCGGCCGCCTCGGAAACGGTGTGCGTGCGGGAGGTGAATCTTGTCTAGAACCATAACGACTCTCGGCAACGGATATCTCGGCTCTCGCATCGATGAAGAACGTAGCGAAATGCGATACTTGGTGTGAATTGCAGAATCCCGC
>Illumina-ITS1_BOP010014_Zotu
AAGTCGTAACAAGGTTTCCGTAGGTGAACCTGCGGAAGGATCATTGTCGAAACCTGCCCAGCAGAACGACCCGTGAACCTGTTGAAACAACTGGgggTGGggggCGATCTCGCCCCTTGTCCCCGAACGGTAGGGAGACACTTGTGCATCCCTGCCGAACAACGAACCCCGGCGCGGTCCGCGCCAAGGAACTTTAACGAAAGAGTGCCTCCGGCCGCCTCGGAAACGGTGTGCGTGCGGGAGGTGAATCTTGTCTAGAACCATAACGACTCTCGGCAACGGATATCTCGGCTCTCGCATCGATGAAGAACGTAGCGAAATGCGATACTTGGTGTGAATTGCAGAATCCCGC
>Illumina-ITS1_BOP010015_Cotu
AAGTCATAACAAGGTTTCTGTAGGTAAACCTGCGGAAGGATCATTATCGAAACCTGCCCAGCAGAACGACCCACGAATATGTTGTTAAACTGGGGGCTGAGGGACATTGAGCCCCGACCCTCCCCCCACGCTGGCCATGGCACCGTCGTGTACCAGTGTCAAATGAATCATGGCACTATCTGCGCCAAGGAAGCCAAACGAATGAGCGCCCGACGATTGGCTTGGAAATGGTGCCGTTAGAGCTACGTCATCTTTAATATGTCAAAAAGATCTCAGCAACGGATATCTCAGCTCTCGCATCGATGAATCATGTAGCGAAATACAATACTTGGTGTGAATTACAAAATACCGT
>Illumina-ITS1_BOP010015_Dotu
AAGTCATAACAAGGTTTCTGTAGGTAAACCTGCGGAAGGATCATTATCGAAACCTGCCCAGCAGAACGACCCACGAATATGTTGTTAAACTGGGGGCTGAGGGACATTGAGCCCCGACCCTCCCCCCACGCTGGCCATGGCACCGTCGTGTACCAGTGTCAAATGAATCATGGCACTATCTGCGCCAAGGAAGCCAAACGAATGAGCGCCCGACGATTGGCTTGGAAATGGTGCCGTTAGAGCTACGTCATCTTTAATATGTCAAAAAGATCTCAGCAACGGATATCTCAGCTCTCGCATCGATGAATCATGTAGCGAAATACAATACTTGGTGTGAATTACAAAATACCGT
>Illumina-ITS1_BOP010015_Otu
AAGTCATAACAAGGTTTCTGTAGGTAAACCTGCGGAAGGATCATTATCGAAACCTGCCCAGCAGAACGACCCACGAATATGTTGTTAAACTGGgggCTGAGGGACATTGAGCCCCGACCCTCCccccACGCTGGCCATGGCACCGTCGTGTACCAGTGTCAAATGAATCATGGCACTATCTGCGCCAAGGAAGCCAAACGAATGAGCGCCCGACGATTGGCTTGGAAATGGTGCCGTTAGAGCTACGTCATCTTTAATATGTCAAaaaGATCTCAGCAACGGATATCTCAGCTCTCGCATCGATGAATCATGTAGCGAAATACAATACTTGGTGTGAATTACAAAATACCGT
>Illumina-ITS1_BOP010015_Zotu
AAGTCATAACAAGGTTTCTGTAGGTAAACCTGCGGAAGGATCATTATCGATACCTGCCCAGCAGAACGACCCACGAATATGTTGTTAAACTGGgggCTGAGGGACATTGAGCCCCGACCCTCCccccACGCTGGCCATGGCACCGTCGTGTACCAGTGTCAAATGAATCATGGCACTATCTGCGCCAAGGAAGCCAAACGAATGAGCGCCCGACGATTGGCTTGGAAATGGTGCCGTTAGAGCTACGTCATCTTTAATATGTCAAaaaGATCTCAGCAACGGATATCTCAGCTCTCGCATCGATGAATCATGTAGCGAAATACAATACTTGGTGTGAATTACAAAATACCGT
>Illumina-ITS1_BOP010017_Cotu
AAGTCGTAACAAGGTTTTCGTAGGTGAACCTACAGAAGGCGTCCCTTTATATACAAAATGAACACCTGTGCGTATTGCGCCAAGGAACCTGAACAAAAGAGCGCGTTCCCGCCGCCTCAGAAATGGTGCGCGCACAGGTGTGTCGTCGTCTTCGATACGTCAAAACAACTCTCGGCAACGGATATCTCAGCTCTCGCATCGATGAATAACGTAGCGAAATACGATACTTAGTGTGAATTAGAGAATTTCGT
>Illumina-ITS1_BOP010017_Dotu
AAGTCGTAACAAGGTTTTCGTAGGTGAACCTACAGAAGGCGTCCCTTTATATACAAAATGAACACCTGTGCGTATTGCGCCAAGGAACCTGAACAAAAGAGCGCGTTCCCGCCGCCTCAGAAATGGTGCGCGCACAGGTGTGTCGTCGTCTTCGATACGTCAAAACAACTCTCGGCAACGGATATCTCAGCTCTCGCATCGATGAATAACGTAGCGAAATACGATACTTAGTGTGAATTAGAGAATTTCGT
>Illumina-ITS1_BOP010017_Otu
AAGTCGTAACAAGGTTTTCGTAGGTGAACCTACAGAAGGCGTCCCTTTAtataCAAAATGAACACCTGTGCGTATTGCGCCAAGGAACCTGAACAAAAGAGCGCGTTCCCGCCGCCTCAGAAATGGTGCgcgcACAGGTgtgtCGTCGTCTTCGATACGTCAAAACAACTCTCGGCAACGGATATCTCAGCTCTCGCATCGATGAATAACGTAGCGAAATACGATACTTAGTGTGAATTAGAGAATTTCGT
>Illumina-ITS1_BOP010017_Zotu
AAGTCGTAACAAGGTTTTCGTAGGTGAACCTACAGAAGGCGTCCCTTTAtataCAAAATGAACACCTGTGCGTATTGCGCCAAGGAACCTGAACAAAAGAGCGCGTTCCCGCCGCCTCAGAAATGGTGCgcgcACAGGTgtgtCGTCGTCTTCGATACGTCAAAACAACTCTCGGCAACGGATATCTCAGCTCTCGCATCGATGAATAACGTAGCGAAATACGATACTTAGTGTGAATTAGAGAATTTCGT
>Illumina-ITS1_BOP010018_Cotu
AAGTCGTAACAAGGTTTTCGTAGGTGAACCTGCAGAAGGCATCCTTTTATATACAAATGAACATTTGCGCGTATTGCGCCAAGAAACCTAAACAAAAGAGCGCGTTCCCGCTGCCCCAGAAACGGTACGCGCGCGGGTGTGTCATCGTCTTTGATACGTCAAAATAACTCTCGGCAACGAATATCTCGGCTCTTGCATCGATGAATAACGCAGCGAAATACGATACTTGGTGTGAATTGGAGAATCCCGT
>Illumina-ITS1_BOP010018_Otu
AAGTCGTAACAAGGTTTTCGTAGGTGAACCTGCAGAAGGCATCCTTTTAtataCAAATGAACATTTGCGCGTATTGCGCCAAGAAACCTAAACAAAAGAGCGCGTTCCCGCTGCCCCAGAAACGGTACGcgcgcgGGTgtgtCATCGTCTTTGATACGTCAAAATAACTCTCGGCAACGAATATCTCGGCTCTTGCATCGATGAATAACGCAGCGAAATACGATACTTGGTGTGAATTGGAGAATCCCGT
>Illumina-ITS1_BOP010018_Zotu
AAGTCGTAACAAGGTTTTCGTAGGTGAACCTGCAGAAGGCATCCTTTTAtataCAAATGAACATTTGCGCGTATTGCGCCAAGAAACCTAAACAAAAGAGCGCGTTCCCGCTGCCCCAGAAACGGTACGcgcgcgGGTgtgtCATCGTCTTTGATACGTCAAAATAACTCTCGGCAACGAATATCTCGGCTCTTGCATCGATGAATAACGCAGCGAAATACGATACTTGGTGTGAATTGGAGAATCCCGT
>Illumina-ITS1_BOP010019_Cotu
AAGTCGTAACAAGGTTTCCGTAGGTGAACCTGCGGAAGGATCATTGTCGAAACCTGCACAGCAGAACGACCCGCGAACACGTTACCATACCGGGTGAGGGACGTGGGGTGCGCAAGTTCCCCAAGTCGCAAACCCATGGTCGGGGATCGCCCTCGGTTGGTCCTCGACTGAACAACGTCACCCCGGCGCGGAATGCGCCAAGGAAATTAAACTGAACTGAACGCGTCCCACCCGTTCGCGGGCTGTGGAGGCGTCTTTTTAAAACACAAACGACTCTCGGCAACGGATATCTCGGCTCTCGCATCGATGAAGAACGTAGCGAAATGCGATACTTGGTGTGAATTGCAGAATCCCGT
>Illumina-ITS1_BOP010019_Dotu
AAGTCGTAACAAGGTTTCCGTAGGTGAACCTGCGGAAGGATCATTGTCGAAACCTGCACAGCAGAACGACCCGCGAACACGTTACCATACCGGGTGAGGGACGTGGGGTGCGCAAGTTCCCCAAGTCGCAAACCCATGGTCGGGGATCGCCCTCGGTTGGTCCTCGACTGAACAACGTCACCCCGGCGCGGAATGCGCCAAGGAAATTAAACTGAACTGAACGCGTCCCACCCGTTCGCGGGCTGTGGAGGCGTCTTTTTAAAACACAAACGACTCTCGGCAACGGATATCTCGGCTCTCGCATCGATGAAGAACGTAGCGAAATGCGATACTTGGTGTGAATTGCAGAATCCCGT
>Illumina-ITS1_BOP010019_Otu
AAGTCGTAACAAGGTTTCCGTAGGTGAACCTGCGGAAGGATCATTGTCGAAACCTGCACAGCAGAACGACCCGCGAACACGTTACCATACCGGGTGAGGGACGTGGGGTGCGCAAGTTCCCCAAGTCGCAAACCCATGGTCGGGGATCGCCCTCGGTTGGTCCTCGACTGAACAACGTCACCCCGGCGCGGAATGCGCCAAGGAAATTAAACTGAACTGAACGCGTCCCACCCGTTCGCGGGCTGTGGAGGCGTCTTtttAAAACACAAACGACTCTCGGCAACGGATATCTCGGCTCTCGCATCGATGAAGAACGTAGCGAAATGCGATACTTGGTGTGAATTGCAGAATCCCGT
>Illumina-ITS1_BOP010019_Zotu
AAGTCGTAACAAGGTTTCCGTAGGTGAACCTGCGGAAGGATCATTGTCGAAACCTGCACAGCAGGACGACCCGCGAACACGTTACCATACCGGGTGAGGGACGTGGGGTGCGCAAGTTCCCCAAGTCGCAAACCCATGGTCGGGGATCGCCCTCGGTTGGTCCTCGACTGAACAACGTCACCCCGGCGCGGAATGCGCCAAGGAAATTAAACTGAACTGAACGCGTCCCACCCGTTCGCGGGCTGTGGAGGCGTCTTtttAAAACACAAACGACTCTCGGCAACGGATATCTCGGCTCTCGCATCGATGAAGAACGTAGCGAAATGCGATACTTGGTGTGAATTGCAGAATCCCGT
>Illumina-ITS1_BOP010020_Cotu
AAGTCGTAATAAGGTTTTCGTAGGTGAACCTGCGGAAGGTTCATTGTCAAACCTGCACAGCAGAATGACCCGAGAACCAGTTTCAACGTTGCGGGTTGGCGGGCCTTCGGGCTCGGCGTCTTTTTATCCTGGGAGTCCACTCCCGGGCGTATAAACAAACATCGGCGCGTGTTACGCCAAGGAACCTGAACGAAAGAGCACGCTCCCGCCTCCCTAGAAACGGTGGGTGCGCGGTTGCATCGTCATCTTCAATATGTCAAAACGACTCTTGGCAATGGATATCTCAACTCTCGCGTAGATGAAGAACGTAGCGAAATGCGATACTTGGTGTGAATTGCAGAATCCCGT
>Illumina-ITS1_BOP010020_Dotu
AAGTCGTAATAAGGTTTTCGTAGGTGAACCTGCGGAAGGTACATTGTCAAACCTGCACAGCAGAATGACCCGAGAACCAGTTTCAACGTCGCGGGTTAGCGGGCCTTCGGGCTCGGCGTCCTTTTATCCTGGGAGTCCACTCCCGGGCGTATAAACAAACATCGACGCGTGTTACGCCAAGGAACCTGAACGAAAGAGCATGCTCCCGCCTCCCTAGAAACGGTGGGTGCGCGGTTGCATCGTCATCTTCAATATGTCAAAACAACTCTTGGCAATGGATATCTCAACTCTCGCGTAGATGAAGAACGTAGCGAAATGCGATACTTGGTGTGAATTGCAGAATCTCGT
>Illumina-ITS1_BOP010020_Otu
AAGTCGTAATAAGGTTTTCGTAGGTGAACCTGCGGAAGGTACATTGTCAAACCTGCACAGCAGAATGACCCGAGAACCAGTTTCAACGTCGCGGGTTAGCGGGCCTTCGGGCTCGGCGTCCTTTTATCCTGGGAGTCCACTCCCGGGCGTATAAACAAACATCGACGCGTGTTACGCCAAGGAACCTGAACGAAAGAGCATGCTCCCGCCTCCCTAGAAACGGTGGGTGCGCGGTTGCATCGTCATCTTCAATATGTCAAAACAACTCTTGGCAATGGATATCTCAACTCTCGCGTAGATGAAGAACGTAGCGAAATGCGATACTTGGTGTGAATTGCAGAATCTCGT
>Illumina-ITS1_BOP010020_Zotu
AAGTCGTAATAAGGTTTTCGTAGGTGAACCTGCGGAAGGTACATTGTCAAACCTGCACAGCAGAATGACCCGAGAACCAGTTTCAACGTCGCGGGTTAGCGGGCCTTCGGGCTCGGCGTCCTTTTATCCTGGGAGTCCACTCCCGGGCGTATAAACAAACATCGACGCGTGTTACGCCAAGGAACCTGAACGAAAGAGCATGCTCCCGCCTCCCTAGAAACGGTGGGTGCGCGGTTGCATCGTCATCTTCAATATGTCAAAACAACTCTTGGCAATGGATATCTCAACTCTCGCGTAGATGAAGAACGTAGCGAAATGCGATACTTGGTGTGAATTGCAGAATCTCGT
>Illumina-ITS1_BOP010023_Cotu
AAGTCGTAACAAGGTTTCCGTAGGTGAACCTGCGGAAGGATCATTGTCGAACCTGCGCAGCAGAACGACCCGAGAACCGGTTTCAACAACGTCGGGGGTCGGCGGGCCTTCGGGCTCCCGTACGTACAAACGAACACCGGCGCGTGTCGCGCCAAGGAACCCGAACGAAAGACCGCGCTCCCGTCGCCCCGAAAACGGTGCGCGTGCGGGCGCGTCGTCGTCTTCGATATGTCAAAACGACTCTCGGCAACGGATATCTCGGCTCTCGCATCGATGAAGAACGTAGCGAAATGCGATACTTGGTGTGAATTGCAGAATCCCGT
>Illumina-ITS1_BOP010023_Dotu
AAGTCGTAACAAGGTTTCCGTAGGTGAACCTGCGGAAGGATCATTGTCGAACCTGCGCAGCAGAACGACCCGAGAACCGGTTTCAACAACGTCGGGGGTCGGCGGGCCTTCGGTCTCCCGTACGTACAAACGAACACCGGCGCGTGTCGCGCCAAGGAACCCGAACGAAAGACCGCGCTCCCGTCGCCCCGGAAACGGTGCGGGTGCGGGCGCGTCGTCGTCTTCGATATGTCAAAACGACTCTTGGCAACGGATATCTCGGCTCTCGCATCGATGAAGAACGTAGCGAAATGCGGTACTTGGTGTGAATTGCAGAATCCCGT
>Illumina-ITS1_BOP010023_Otu
AAGTCGTAACAAGGTTTCCGTAGGTGAACCTGCGGAAGGATCATTGTCGAACCTGCGCAGCAGAACGACCCGAGAACCGGTTTCAACAACGTCGGgggCCGGCGGGCCTTCGGGCTCGGCGTCCCCTTATCTCGGGAGCCCGCTTCCGGCCGTACAAACGAACACCGGCGCGTTTCGCGCCA
>Illumina-ITS1_BOP010023_Zotu
AAGTCGTAACAAGGTTTCCGTAGGTGAACCTGCGGAAGGATCATTGTCGAACCTGCGCAGCAGAACGACCCGAGAACCGGTTTCAACAACGTCGGgggTCGGCGGGCCTTCGGGCTCCCGTACGTACAAACGAACACCGGCGCGTGTCGCGCCAAGGAACCCGAACGAAAGACCGCGCTCCCGTCGCCCCGAAAACGGTGCGCGTGCGGGTGCGTCGTCGTCTTCGATATGTCAAAACGACTCTCGGCAACGGATATCTCGGCTCTCGCATCGATGAAGAACGTAGCGAAATGCGATACTTGGTGTGAATTGCAGAATCCCGT
>Illumina-ITS1_BOP010024_Cotu
AAGTCGTAACAAGGTTTCCGTAGGTGAACCTGCGGAAGGATCATTGTCGAAACCTGCCTAGCAGAACAACCCGCAAACCTGTGGTATTACATGCTGGGCTTGGGGGGCACCCGCCTTTAGCATCCTCGCGGGCCGTGGAGGGACGCATCTGTGCTCTGCACGGCTCGCAAACGAACCCCAGCGCGAGAAGCGCCAAGGAAATTGAGTACTAGGAGCACGCCCCTGTAGCCTCGGCATCGGGGGCGCGCCTTCTTCTGGTGATAATCTAAACGACTCTCGGCAACGGATATCTCGGCTCTCGCATCGATGAAGAACGTAGCGAAATGCGATACTTGGTGTGAATTGCAGAATCCCAT
>Illumina-ITS1_BOP010024_Dotu
AAGTCGTAATAAGATTTCCGTAGGTGAACCTGCGGAAGGATCATTGTCGAAACCTGCCTAGCATAATGACCTGCAAACCTGTGGTATGCATGCTAGGCTTGTAGGGCACCCACCCCTCGCGGGCAGTGGAGGGACACATCTGCACTTTGCACGGCTCGCAAATGAACCCCGGCGCGAGAAGCGCCTAGGAAATTGAGTACTAGGAGCATGCCCCTATAGCCTCGGCACCGGGAGTGCGCCTTCTTCTGGTGATAATCTAAACGACTCTCTGGAACGGATATCTCGGTTCTCGCATCGATGAAGAACGTAGCGAAATGCGATACTTGGTGTGAATTGTAAAATCCCAT
>Illumina-ITS1_BOP010024_Otu
AAGTCGTAATAAGATTTCCGTAGGTGAACCTGCGGAAGGATCATTGTCGAAACCTGCCTAGCATAATGACCTGCAAACCTGTGGTATGCATGCTAGGCTTGTAGGGCACCCACCCCTCGCGGGCAGTGGAGGGACACATCTGCACTTTGCACGGCTCGCAAATGAACCCCGGCGCGAGAAGCGCCTAGGAAATTGAGTACTAGGAGCATGCCCCTATAGCCTCGGCACCGGGAGTGCGCCTTCTTCTGGTGATAATCTAAACGACTctctGGAACGGATATCTCGGTTCTCGCATCGATGAAGAACGTAGCGAAATGCGATACTTGGTGTGAATTGTAAAATCCCAT
>Illumina-ITS1_BOP010024_Zotu
AAGTCGTAATAAGATTTCCGTAGGTGAACCTGCGGAAGGATCATTGTCGAAACCTGCCTAGCATAATGACCTGCAAACCTGTGGTATGCATGCTAGGCTTGTAGGGCACCCACCCCTCGCGGGCAGTGGAGGGACACATCTGCACTTTGCACGGCTCGCAAATGAACCCCGGCGCGAGAAGCGCCTAGGAAATTGAGTACTAGGAGCATGCCCCTATAGCCTCGGCACCGGGAGTGCGCCTTCTTCTGGTGATAATCTAAACGACTctctGGAACGGATATCTCGGTTCTCGCATCGATGAAGAACGTAGCGAAATGCGATACTTGGTGTGAATTGTAAAATCCCAT
>Illumina-ITS1_BOP010025_Cotu
AAGTCGTAACAAGGTTTCCGTAGGTGAACCTGCGGAAGGATCATTGTCGAATCGTCCAACAGAACGACCCGCGAACCGTTGTATCTATTCTTTGCCCGAACGGGCCGCGAGCGTCCGTCCCGTCGCCGTCCGTGCGGCGGGGGAGCCGTTGCCCGTCGGAACATCCATCCAAAAAAACCCGGTGCCAAGGAACACGGAACGAAAATATCTCGCGACCACGGCGCCCTGCGTAAAGTGGTGCGCGCCTTGGGTTTTCGAGCGATTCTTCAGTCAACGAACGACTCTCGGCAACGGATATCTCGGCTCTCGCATCGATGAAGAACGTAGCGAAATGCGATACTTGGTGTGAATTGCAGAATCCCGT
>Illumina-ITS1_BOP010025_Dotu
AAGTCGTAACAAGGTTTCCGTAGGTGAACCTGCGGAAGGATCATTGTCGAATCGTCCAACAGAACGACCCGCGAACCGTTGTATTTGTTCTCTGCCCGAACGGGCCGCGAGCGTCCGTCCCGTCGCCGTCCGTGCGGCGGGGGGAGCCGTTGCCCGTCGGAACATCCATCCAAAACCCGGCGCGATCGGCGTCAAGGAACACGAACGGAAACAGCTCCGAGACCGCGGCGCCCCGCGTAAAGCGTTGCGCGCCTTCGGTTCTCGAGCGATTCTTCAGTCAACGAACGACTCTCGGCAACGGATATCTCGGCTCTCGCATCGATGAAGAACGTAGCGAAATGCGATACTTGGTGTGAATTGCAGAATCCCGT
>Illumina-ITS1_BOP010025_Otu
AAGTCGTAACAAGGTTTCCGTAGGTGAACCTGCGGAAGGATCATTGTCGAATCGTCCAACAGAACGACCCGCGAACCGTTGTATTTGTTCTCTGCCCGAACGGGCCGCGAGCGTCCGTCCCGTCGCCGTCCGTGCGGCGGggggAGCCGTTGCCCGTCGGAACATCCATCCAAAACCCGGCGCGATCGGCGTCAAGGAACACGAACGGAAACAGCTCCGAGACCGCGGCGCCCCGCGTAAAGCGTTGCgcgcCTTCGGTTCTCGAGCGATTCTTCAGTCAACGAACGACTCTCGGCAACGGATATCTCGGCTCTCGCATCGATGAAGAACGTAGCGAAATGCGATACTTGGTGTGAATTGCAGAATCCCGT
>Illumina-ITS1_BOP010025_Zotu
AAGTCGTAACAAGGTTTCCGTAGGTGAACCTGCGGAAGGATCATTGTCGAATCGTCCAACAGAACGACCCGCGAACCGTTGTATTTGTTCTCTGCCCGAACGGGCCGCGAGCGTCCGTCCCGTCGCCGTCCGTGCGGCGGggggAGCCGTTGCCCGTCGGAACATCCATCCAAAACCCGGCGCGATCGGCGTCAAGGAACACGAACGGAAACAGCTCCGAGACCGCGGCGCCCCGCGTAAAGCGTTGCgcgcCTTCGGTTCTCGAGCGATTCTTCAGTCAACGAACGACTCTCGGCAACGGATATCTCGGCTCTCGCATCGATGAAGAACGTAGCGAAATGCGATACTTGGTGTGAATTGCAGAATCCCGT
>Illumina-ITS1_BOP010029_Cotu
AAGTCGTAACAAGGTTTCCGTAGGTGAACCTGCGGAAGGATCATTGTCGAACCTGCGCAGCAGAACGACCCGAGAACCGGTTTCAACGTCGGGGGTCGGCGGGCCTTCGGGCTCGGCGTCCCCTTATCCCGGGAGCCCGCTCCCGGGCGTACAAACGAACCCCGGCGCGTGTCGCGCCAAGGAAACTGAACGAAAGACCGCGCTCCCGCCGCCCCGGAAACGGTGCGCGTGCGGGCGCGTCGTCGTCTTCGATATGTCAAAACGACTCTCGGCAACGGATATCTCGGCTCTCGCATCGATGAAGAACGTAGCGAAATGCGATACTTGGTGTGAATTGCAGAATCCCGT
>Illumina-ITS1_BOP010029_Otu
AAGTCGTAACAAGGTTTCCGTAGGTGAACCTGCGGAAGGATCATTGTCGAACCTGCGCAGCAGAACGACCCGAGAACCGGTTTCAACGTCGGgggTCGGCGGGCCTTCGGGCTCGGCGTCCCCTTATCCCGGGAGCCCGCTCCCGGGCGTACAAACGAACCCCGGCGCGTGTCGCGCCAAGGAAACTGAACGAAAGACCGCGCTCCCGTCGCCCCGGAAACGGTGCGCATGCGGGCGCGTCGTCGTCTTCGATATGTCAAAACGACTCCCGGCAACGGATATCTCGGCTCTCGCATCGATGAAGAACGTAGCGAAATGCGAT
>Illumina-ITS1_BOP010029_Zotu
AAGTCGTAACAAGGTTTCCGTAGGTGAACCTGCGGAAGGATCATTGTCGAACCTGCGCAGCAGAACGACCCGAGAACCGGTTTCAACGTCGGgggTCGGCGGGCCTTCGGGCTCGGCGTCCCCTTATCCCGGGAGCCCGCTCCCGGGCGTACAAACGAACACCGGCGCGTGCTGCGCCAAGGAACCTGAACGAAAGACCGCGCTCCCGTCGCCCCGGAAACGGTGCGCGTGCGGGCGCGTCGTCGTCTTCGATATGTCAAAACGACTCTCGGCAACGGATATCTCGGCTCTCGCATCGATGAAGAACGTAGCGAAATGCGATACTTGGTGTGAATTGCAGAATCCCGT
>Illumina-ITS1_BOP010030_Cotu
AAGTCGTAACAAGGTTTCCGTAGGTGAACCTGCGGAAGGATCATTGTCGAACCTGCGCAGCAGAACGACCCGAGAACCGGTTTCAACGTCGGGGGTCGGCGGGCCTTCGGGCCCGGCGTCCCCTTATCCCGGGAGCCCGCTCCCGGGCGTACAAACGAACACCGGCGCGTGCTGCGCCAAGGAAACTGAACGAAAGACCGCGCTCCCGTCGCCCCGTAAACGGTGCGCGTGCGGGCGCGTCGTCGTCTTCGATATGTCAAAACGACTCTCGGCAACGGATATCTCGGCTCTCGCATCGATGAAGAACGTAGCGAAATGCGATACTTGGTGTGAATTGCAGAATCCCGT
>Illumina-ITS1_BOP010030_Dotu
AAGTCGTAACAAGGTTTCCGTAGGTGAACCTGCGGAAGGATCATTGTCGAACCTGCGCAGCAGAACGACCCGAGAACCGGTTTCAACGTCGGGGGTCGGCGGGCCTTCGGGCTCGGCGTCCCCTTATCCCGGGAGCCCGCTCCCGGGCGTACAAACGAACACCGGCGCGTGTTGCGCCAAGGAACCTGAACGAAAGACCGCGCTCCCGTCGCCCCGGAAACGGTGCGCGTGCGGGCGCGTCGTCGTCTTCGATATGTCAAAACGACTCTCGGCAACGGATATCTCGGCTCTCGCATCGATGAAGAACGTAGCGAAATGCGATACTTGGTGTGAATTGCAGAATCCCGT
>Illumina-ITS1_BOP010030_Otu
AAGTCGTAACAAGGTTTCCGTAGGTGAACCTGCGGAAGGATCATTGTCGAACCTGCGCAGCAGAACGACCCGAGAACCGGTTTCAACGTCGGgggTCGGCGGGCCTTCGGGCTCGGCGTCCCCTTATCCCGGGAGCCCGCTCCCGGGCGTACAAACGAACACCGGCGCGTGTTGCGCCAAGGAACCTGAACGAAAGACCGCGCTCCCGTCGCCCCGGAAACGGTGCGCGTGCGGGCGCGTCGTCGTCTTCGATATGTCAAAACGACTCTCGGCAACGGATATCTCGGCTCTCGCATCGATGAAGAACGTAGCGAAATGCGATACTTGGTGTGAATTGCAGAATCCCGT
>Illumina-ITS1_BOP010030_Zotu
AAGTCGTAACAAGGTTTCCGTAGGTGAACCTGCGGAAGGATCATTGTCGAACCTGCGCAGCAGAACGACCCGAGAACCGGTTTCAACGTCGGgggTCGGCGGGCCTTCGGGCTCGGCGTCCCCTTATCCCGGGAGCCCGCTCCCGGGCGTACAAACGAACACCGGCGCGTGTTGCGCCAAGGAACCTGAACGAAAGACCGCGCTCCCGTCGCCCCGGAAACGGTGCGCGTGCGGGCGCGTCGTCGTCTTCGATATGTCAAAACGACTCTCGGCAACGGATATCTCGGCTCTCGCATCGATGAAGAACGTAGCGAAATGCGATACTTGGTGTGAATTGCAGAATCCCGT
>Illumina-ITS1_BOP010036_Cotu
AAGTCGTAACAAGGTTTCCGTAGGTGAACCTGCGGAAGGATCATTGTCGAACCTGCGCAGCAGAACGACCCGAGAACCGGTTTCAACGTCGGGGGTCGGCGGGCCTTCGGGCTCGGCGTCCCCTTATCCCGGGAGCCCGCTCCCGGGCGTACAAACGAACACCGGCGCGTGTTGCGCCAAGGAACCTGAACGAAAGACCGCGCTCCCGTCGCCCCGGAAACGGTGCGCGTGCGGGCGCGTCGTCGTCTTCGATATGTCAAAACGACTCTCGGCAACGGATATCTCGGCTCTCGCATCGATGAAGAACGTAGCGAAATGCGATACTTGGTGTGAATTGCAGAATCCCGT
>Illumina-ITS1_BOP010036_Dotu
AGGAACCTGAACGAAAGACCGCGCTCCCGTCGCCCCGGAAACGGTGCGCGTGCGGGCGCGTCGTCGTCTTCGATATGTCAAAACGACTCTCGGCAACGGATATCTCGGCTCTCGCATCGATGAAGAACGTAGCGAAATGCGATACTTGGTGTGAATTGCAGAATCCCGT
>Illumina-ITS1_BOP010036_Otu
AAGTCGTAACAAGGTTTCCGTAGGTGAACCTGCGGAAGGATCATTGTCGAACCTGCGCAGCAGAACGACCCGAGAACCGGTTTCAACGTCGGgggTCGGCGGGCCTTCGGGCTCGGCGTCCCCTTATCCCGGGAGCCCGCTCCCGGGCGTACAAACGAACACCGGCGCGTGTTGCGCCAAGGAACCTGAACGAAAGACCGCGCTCCCGTCGCCCCGGAAACGGTGCGCGTGCGGGCGCGTCGTCGTCTTCGATATGTCAAAACGACTCTCGGCAACGGATATCTCGGCTCTCGCATCGATGAAGAACGTAGCGAAATGCGATACTTGGTGTGAATTGCAGAATCCCGT
>Illumina-ITS1_BOP010036_Zotu
AAGTCGTAACAAGGTTTCCGTAGGTGAACCTGCGGAAGGATCATTGTCGAACCTGCGCAGCAGAACGACCCGAGAACCGGTTTCAACGTCGGgggTCGGCGGGCCTTCGGGCTCGGCTTCCCCTTATCCCGGGAGCCCGCTCCCGGGCGTACAAACGAACACCGGCGCGTGCTGCGCCAAGGAACTTGAACGAAAGACCGCGCTCCCGTCGCCCCGGAAACGGTGCGCGTGCGGGCGCGTCGTCGTCTTCGATATGTCAAAACGACTCTCGGCAACGGATATCTCGGCTCTCGCATCGATGAAGAACGTAGCGAAATGCGACACTTGGTGTGAATTGCAGAATCCCGT
>Illumina-ITS1_BOP010037_Cotu
AAGTCGTAACAAGGTTTCCGTAGGTGAACCTGCGGAAGGATCATTGTCGAAACCTGCCTAGCAGAACGACCCGAGAACTAGTTTCAAAGCGGGGGATGAGGGGTCTTGCGGCTCCTTGTCCCTTTATCTCGGGGGGGTTGCGTTGCGTTCGCGCAACCGACCCTTCCGTGCGTACAAACGAACACCGGCGCGAATTGCGCCAAGGAACCTGAATGAGAGAGCGCGTCCCCGTTGCACCGGAAACGGTGCGCGCGGGCGGCGTCGTCATCTTCAAATATGTCAAAACGACTCTCGGCAACGGATATCTCGGCTCTCGCATCGATGAAGAACGTAGCGAAATGCGATACTTGGTGTGAATTGCAGAATCCCGT
>Illumina-ITS1_BOP010037_Otu
AAGTCGTAACAAGGTTTCCGTAGGTGAACCTGCGGAAGGATCATTGTCGAAACCTGCCTAGCAGAACGACCCGAGAACTAGTTTCAAAGCGGgggATGAGGGGTCTTGCGGCTCCTTGTCCCTTTATCTCGGgggggTTGCATTGCGTTCGCGCAACCGACCCTTCCGTGCGTACAAACGAACACCGGCGCGAATTGCGCCAAGGAACCTGAATGAgagagCGCGTCCCCGTTGCACCGGAAACGGTGCgcgcgGGCGGCGTCGTCATCTTCAAATATGTCAAAACGACTCTCGGCAACGGATATCTCGGCTCTCGCATCGATGAAGAACGTAGCGAAATGCGATACTTGGTGTGAATTGCAGAATCCCGT
>Illumina-ITS1_BOP010037_Zotu
AAGTCGTAACAAGGTTTCCGTAGGTGAACCTGCGGAAGGATCATTGTCGAAACCTGCCTAGCAGAACGACCCGAGAACTAGTTTCAAAGCGGgggATGAGGGGTCTTGCGGCTCCTTGTCCCTTTATCTCGGgggggTTGCGTTGCGTTCGCGCAACAGACCCTTCCGTGCGTACAAACGAACACCGGCGCGAATTGCGCCAAGGAACCTGAATGAgagagCGCGTCCCCGTTGCACCGGAAACGGTGCGTGCGGGCGGCGTCGTCATCTTCAAATATGTCAAAACGACTCTCGGCAACGGATATCTCGGCTCTCGCATCGATGAAGAACGTAGCGAAATGCGATACTTGGTGTGAATTGCAGAATCCCGT
>Illumina-ITS1_BOP010038_Cotu
AAGTCGTAACAAGGTTTCCGTAGGTGAACCTGCGGAAGGATCATTGTCGAAACCTGCCTAGCAGAACGACCCGAGAACTAGTTTCAAAGCGGGGGATGAGGGGTCTTGCGGCTCCTTGTCCCTTTATCTCGGGGGGGTTGCGTTGCGTTCGCGCAACCGACCCTTCCGTGCGTACAAACGAACACCGGCGCGAATTGCGCCAAGGAACCTGAATGAGAGAGCGCGTCCCCGTTGCACCGGAAACGGTGCGCGCGGGCGGCGTCGTCATCTTCAAATATGTCAAAACGACTCTCGGCAACGGATATCTCGGCTCTCGCATCGATGAAGAACGTAGCGAAATGCGATACTTGGTGTGAATTGCAGAATCCCGT
>Illumina-ITS1_BOP010038_Dotu
AAGTCGTAACAAGGTTTCCGTAGGTGAACCTGCGGAAGGATCATTGTCGAAACCTGCCTAGCAGAACGACCCGAGAACTAGTTTCAAAGCGGGGGATGAGGGGTCTTGCGGCTCCTTGTCCCTTTATCTCGGGGGGGTTGCATTGCGTTCGCGCAACCGACCCTTCCGTGCGTACAAACGAACACCGGCGCGAATTGCGCCAAGGAACCTGAATGAGAGAGCGCGTCCCCGTTGCACCGGAAACGGTGCGTGCGGGCGGCGTCGTCATCTTCAAATATGTCAAAACGACTCTCGGCAACGGATATCTCGGCTCTCGCATCGATGAAGAACGTAGCGAAATGCGATACTTGGTGTGAATTGCAGAATCCCGT
>Illumina-ITS1_BOP010038_Otu
AAGTCGTAACAAGGTTTCCGTAGGTGAACCTGCGGAAGGATCATTGTCGAAACCTGCCTAGCAGAACGACCCGAGAACTAGTTTCACAGAGGgggATGAGGGGTCTTGTGGCTCCTTGTCCCTTTATCTCGGgggggTTGCGTTGCGTTCGCGCAACCGACCCTTCCGTGCGTACAAACGAACACCGGCGCGAATTGCGCCAAGGAACTTGAATGAgagagCGCGTCCCTGTTGCCCCGGAAACGGTGCgcgcgGGCGGCGTCGTCATCTTCAAATATGTCAAAACGACTCTCGGCAACGGATATCTCGGCTCTCGCATCGATGAAGAACGTAGCGAAATGCGATACTTGGTGTGAATTGCAGAATCCCGT
>Illumina-ITS1_BOP010038_Zotu
AAGTCGTAACAAGGTTTCCGTAGGTGAACCTGCGGAAGGATCATTGTCGAAACCTGCCTAGCAGAACGACCCGAGAACTAGTTTCAAAGCGGgggATGAGGGGTCTTGCGGCTCCTTGTCCCTTTATCTCGGgggggTTGCGTTGCGTTCGCGCAACAGACCCTTCCGTGCGTACAAACGAACACCGGCGCGAATTGCGCCAAGGAACCTGAATGAgagagCGCGTCCCCGTTGCACCGGAAACGGTGCgcgcgGGCGGCGTCGTCATCTTCAAATATGTCAAAACGACTCTCGGCAACGGATATCTCGGCTCTCGCATCGATGAAGAACGTAGCGAAATGCGATACTTGGTGTGAATTGCAGAATCCCGT
>Illumina-ITS1_BOP010040_Cotu
AAGTCGTAACAAGGTTTCCGTAGGTGAACCTGCGGAAGGATCATTGTCGAAACCTGCCTAGCAGAACGACCCGAGAACTAGTTTCAAAGCGGGGGATGAGGGGTCTTGCGGCTCCTTGTCCCTTTATCTCGGGGGGGTTGCGTTGCGTTCGCGCAACCGACCCTTCCGTGCGTACAAACGAACACCGGCGCGAATTGCGCCAAGGAACCTGAATGAGAGAGCGCGTCCCCGTTGCACCGGAAACGGTGCGCGCGGGCGGCGTCGTCATCTTCAAATATGTCAAAACGACTCTCGGCAACGGATATCTCGGCTCTCGCATCGATGAAGAACGTAGCGAAATGCGATACTTGGTGTGAATTGCAGAATCCCGT
>Illumina-ITS1_BOP010040_Dotu
AAGTCGTAACAAGGTTTCCGTAGGTGAACCTGCGGAAGGATCATTGTCGAAACCTGCCTAGCAGAACGACCCGAGAACTAGTTTCAAAGCGGGGGATGAGGGGTCTTGCGGCTCCTTGTCCCTTTATCTCGGGGGGGTTGCGTTGCGTTCGCGCAACAGACCCTTCCGTGCGTACAAACGAACACCGGCGCGAATTGCGCCAAGGAACCTGAATGAGAGAGCGCGTCCCCGTTGCACCGGAAACGGTGCGCGCGGGCGGCGTCGTCATCTTCAAATATGTCAAAACGACTCTCGGCAACGGATATCTCGGCTCTCGCATCGATGAAGAACGTAGCGAAATGCGATACTTGGTGTGAATTGCAGAATCCCGT
>Illumina-ITS1_BOP010040_Otu
AAGTCGTAACAAGGTTTCCGTAGGTGAACCTGCGGAAGGATCATTGTCGAAACCTGCCTAGCAGAACGACCCGAGAACTAGTTTCAAAGCGGgggATGAGGGGTCTTGCGGCTCCTTGTCCCTTTATCTCGGgggggTTGCGTTGCGTTCGCGCAACAGACCCTTCCGTGCGTACAAACGAACACCGGCGCGAATTGCGCCAAGGAACCTGAATGAgagagCGCGTCCCCGTTGCACCGGAAACGGTGCgcgcgGGCGGCGTCGTCATCTTCAAATATGTCAAAACGACTCTCGGCAACGGATATCTCGGCTCTCGCATCGATGAAGAACGTAGCGAAATGCGATACTTGGTGTGAATTGCAGAATCCCGT
>Illumina-ITS1_BOP010040_Zotu
AAGTCGTAACAAGGTTTCCGTAGGTGAACCTGCGGAAGGATCATTGTCGAAACCTGCCTAGCAGAACGACCCGAGAACTAGTTTCAAAGCGGgggATGAGGGGTCTTGCGGCTCCTTGTCCCTTTATCTCGGgggggTTGCGTTGCGTTCGCGCAACAGACCCTTCCGTGCGTACAAACGAACACCGGCGCGAATTGCGCCAAGGAACCTGAATGAgagagCGCGTCCCCGTTGCACCGGAAACGGTGCgcgcgGGCGGCGTCGTCATCTTCAAATATGTCAAAACGACTCTCGGCAACGGATATCTCGGCTCTCGCATCGATGAAGAACGTAGCGAAATGCGATACTTGGTGTGAATTGCAGAATCCCGT
>Illumina-ITS1_BOP010041_Cotu
AAGTCGTAACAAGGTTTCCGTAGGTGAACCTGCGGAAGGATCATTGTCGAAACCTGCCTAGCAGAACGACCCGAGAACCAGTTTCAAAGCGGGGGACGAGGGGCCGTCTCGGCGTGCTCCTCGTCCCTTTATCTCGGGGGGGTTGCGCTGCGCCCGCGCAGCCGGCCCCTTCTGGGCGTACAAACGAACACCGGCGCGAATTGCGCCAAGGAACTTGAACGAGAGAGCGCGTCCCCGTCGCCCCGGAAACGGTGTGCGCGGGCGGCGTCGTCATCTTCAAATATGTCAAAACGACTCTCGGCAACGGATATCTCGGCTCTCGCATCGATGAAGAACGTAGCGAAATGCGATACTTGGTGTGAATTGCAGAATCCCGT
>Illumina-ITS1_BOP010041_Dotu
AAGTCGTAACAAGGTTTCCGTAGGTGAACCTGCGGAAGGATCATTGTCGAAACCTGCCTAGCAGAACGACCCGAGAACCAGTTTCAAAGCGGGGGACGAGGGGCCGTCTCGGCGTGCTCCTCGTCCCTTTATCTCGGGGGGGTTGCGCTGCGCCCGCGCAGCCGGCCCCTTCTGGGCGTACAAACGAACACCGGCGCGAATTGCGCCAAGGAACTTGAACGAGAGAGCGCGTCCCCGTCGCCCCGGAAACGGTGTGCGCGGGCGGCGTCGTCATCTTCAAATATGTCAAAACGACTCTCGGCAACGGATATCTCGGCTCTCGCATCGATGAAGAACGTAGCGAAATGCGATACTTGGTGTGAATTGCAGAATCCCGT
>Illumina-ITS1_BOP010041_Otu
AAGTCGTAACAAGGTTTCCGTAGGTGAACCTGCGGAAGGATCATTGTCGAAACCTGCCTAGCAGAACGACCCGAGAACCAGTTTCAAAGCGGgggACGAGGGGCCGTCTCGGCGTGCTCCTCGTCCCTTTATCTCGGgggggTTGCGCTGCGCCCGCGCAGCCGGCCCCTTCTGGGCGTACAAACGAACACCGGCGCGAATTGCGCCAAGGAACTTGAACGAgagagCGCGTCCCCGTCGCCCCGGAAACGGTGTGCGCGGGCGGCGTCGTCATCTTCAAATATGTCAAAACGACTCTCGGCAACGGATATCTCGGCTCTCGCATCGATGAAGAACGTAGCGAAATGCGATACTTGGTGTGAATTGCAGAATCCCGT
>Illumina-ITS1_BOP010041_Zotu
AAGTCGTAACAAGGTTTCCGTAGGTGAACCTGCGGAAGGATCATTGTCGAAACCTGCCTAGCAGAACGACCCGAGAACCAGTTTCAAAGCGGgggACGAGGGGCCGTCTCGGCGTGCTCCTCGTCCCTTTATCTCGGgggggTTGCGCTGCGCCCGCGCAGCCGGCCCCTTCTGGGCGTACAAACGAACACCGGCGCGAATTGCGCCAAGGAACTTGAACGAgagagCGCGTCCCCGTCGCCCCGGAAACGGTGTGCGCGGGCGGCGTCGTCATCTTCAAATATGTCAAAACGACTCTCGGCAACGGATATCTCGGCTCTCGCATCGATGAAGAACGTAGCGAAATGCGATACTTGGTGTGAATTGCAGAATCCCGT
>Illumina-ITS1_BOP010044_Cotu
AAGTCGTAACAAGGTTTCCGTAGGTGAACCTGCGGAAGGATCATTGTCGAACCTGCACAGCAGAACGACCCGAGAATCGGTTTCAACGTCGGGGGTCGGCGGGCCTTCGGGCTCGGCGTCCCCTTATCCCGGGAGCCCGCTCCCGGGCGTACAAACGAACACCGGCGCGTGTTGCGCCAAGGAACATGAACGAAACAACGCGCTCCCGTCGCCCCGGAAACGGTGCGCGCGCGGGTGCGCGTCGTCTTCAATACGTCAAAACGACTCTCGGCAACGGATATCTCGGCTCTCGCATCGATGAAGAACGTAGCGAAATGCGATACTTGGTGTGAATTGCAGAATCCCGT
>Illumina-ITS1_BOP010044_Dotu
AAGTCGTAACAAGGTTTCCGTAGGTGAACCTGCGGAAGGATCATTGTCGAACCTGCACAGCAGAACGACCCGAGAATCGGTTTCAACGTCGGGGTTCGGCGGGCCTTCGGGCTCGGCGTCCCCTTATCCCGGGAGCCCGCTCCCAGGCGTACAAACGAACACCGGCGCGTGCTGCGCCAAGGAACACGAACGAAACAACGCGCTCCCGTCGCCCCGGAAACGGTGCGCGCGCGGGTGCACGTCGTCTTCAACACATCAAAACGACTCTCGGCAACGGATATCTCGGCTCTCGCATCGATGAAGAACGTAGCGAAATGCGATACTTGGTGTGAATTGCAGAATCCCGT
>Illumina-ITS1_BOP010044_Otu
AAGTCGTAACAAGGTTTCCGTAGGTGAACCTGCGGAAGGATCATTGTCGAACCTGCACAGCAGAACGACCCGAGAATCGGTTTCAACGTCGGGGTTCGGCGGGCCTTCGGGCTCGGCGTCCCCTTATCCCGGGAGCCCGCTCCCAGGCGTACAAACGAACACCGGCGCGTGCTGCGCCAAGGAACACGAACGAAACAACGCGCTCCCGTCGCCCCGGAAACGGTGCgcgcgcgGGTGCACGTCGTCTTCAACACATCAAAACGACTCTCGGCAACGGATATCTCGGCTCTCGCATCGATGAAGAACGTAGCGAAATGCGATACTTGGTGTGAATTGCAGAATCCCGT
>Illumina-ITS1_BOP010044_Zotu
AAGTCGTAACAAGGTTTCCGTAGGTGAACCTGCGGAAGGATCATTGTCGAACCTGCACAGCAGAACGACCCGAGAATCGGTTTCAACGTCGGGGTTCGGCGGGCCTTCGGGCTCGGCGTCCCCTTATCCCGGGAGCCCGCTCCCAGGCGTACAAACGAACACCGGCGCGTGCTGCGCCAAGGAACACGAACGAAACAACGCGCTCCCGTCGCCCCGGAAACGGTGCgcgcgcgGGTGCACGTCGTCTTCAACACATCAAAACGACTCTCGGCAACGGATATCTCGGCTCTCGCATCGATGAAGAACGTAGCGAAATGCGATACTTGGTGTGAATTGCAGAATCCCGT
>Illumina-ITS1_BOP010045_Cotu
AAGTCGTAACAAGGTTTCCGTAGGTGAACCTGCGGAAGGATCATTGTCAAAACCTGCAACAGCAGTATGACCCGTGAACATGTAAAAAACACCGTGGGGTGCCTCGTGCACCCCATTGCCTTGTCGTGCTCCTAGCGGGTGCGGTCTTGGCACAACAACAAACCCCGGCGCGTAATGCGCCAAGGAAAACTAACGAAGAAAACGTTCCTTGCTTGTATCCGTTCGCGGGTGCTAGCTTGGGGCATTAACTTCATATACTAAACACGACTCTCGGCAACGGATATCTCGGCTCTCGCATCGATGAAGAACGTAGCAAAATGCGATACTTGGTGTGAATTGCAGAATCCCGT
>Illumina-ITS1_BOP010045_Dotu
AAGTCGTAACAAGGTTTCCGTAGGTGAACCTGCGGAAGGATCATTGTCAAAACCTGCAACAGCAGTATGACCCGTGAACATGTAAAAAACACCGTGGGGTGCCTCGTGCACCCCATTGCCTTGTCGTGCTCCTAGCGGGTGCGGTCTTGGCACAACAACAAACCCCGGCGCGTAATGCGCCAAGGAAAACTAACGAAGAAAACGTTCCTTGCTTGTATCCGTTCGCGGGTGCTAGCTTGGGGCATTAACTTCATATACTAAACACGACTCTCGGCAACGGATATCTCGGCTCTCGCATCGATGAAGAACGTAGCAAAATGCGATACTTGGTGTGAATTGCAGAATCCCGT
>Illumina-ITS1_BOP010045_Otu
AAGTCGTAACAAGGTTTCCGTAGGTGAACCTGCGGAAGGATCATTGTCAAAACCTGCAACAGCAGTATGACCCGTGAACATGTAAaaaaCACCGTGGGGTGCCTCGTGCACCCCATTGCCTTGTCGTGCTCCTAGCGGGTGCGGTCTTGGCACAACAACAAACCCCGGCGCGTAATGCGCCAAGGAAAACTAACGAAGAAAACGTTCCTTGCTTGTATCCGTTCGCGGGTGCTAGCTTGGGGCATTAACTTCATATACTAAACACGACTCTCGGCAACGGATATCTCGGCTCTCGCATCGATGAAGAACGTAGCAAAATGCGATACTTGGTGTGAATTGCAGAATCCCGT
>Illumina-ITS1_BOP010045_Zotu
AAGTCGTAACAAGGTTTCCGTAGGTGAACCTGCGGAAGGATCATTGTCAAAACCTGCAACAGCAGTATGACCCGTGAACATGTAAaaaaCACCGTGGGGTGCCTCGTGCACCCCATTGCCTTGTCGTGCTCCTAGCGGGTGCGGTCTTGGCACAACAACAAACCCCGGCGCGTAATGCGCCAAGGAAAACTAACGAAGAAAACGTTCCTTGCTTGTATCCGTTCGCGGGTGCTAGCTTGGGGCATTAACTTCATATACTAAACACGACTCTCGGCAACGGATATCTCGGCTCTCGCATCGATGAAGAACGTAGCAAAATGCGATACTTGGTGTGAATTGCAGAATCCCGT
>Illumina-ITS1_BOP010046_Cotu
AAGTCGTAACAAGGTTTCCGTAGGTGAACCTGCGGAAGGATCATTGTCAAAACCTGCAAAAGCAGTATGACCCGCGAACATGTGAAAAATAACCCGGGGTGCCTCGTGTACCCCACTGCCTGGGCGCTCGCTCCTAGCGGGTGCGCTCCGGGCGCAACAACAACCCCCGGCGCGAATTGCGCCAAGGAAAACCAATGACTATAACTTCCCATGCTGCCCCGTTCTACGAGTGTGTGCTTGGGCAATTGCTTCTCTTACAAAACACGACTCTCGGCAACGGATATCTCGGCTCTCGCATCAATGAAGAACGTAGCGAAATGCGATACTTGGTGTGAATTGCATAATCTCGT
>Illumina-ITS1_BOP010046_Dotu
AAGTCGTAACAAGGTTTCCGTAGGTGAACCTGCGGAAGGATCATTGTCAAAACCTGCAAAAGCAGTATGACCCGCGAACATGTGAAAAATAACCCGGGGTGCCTCGTGTACCCCACTGCCTGGGCGCTCGCTCCTAGCGGGTGCGCTCCGGGCGCAACAACAACCCCCGGCGCGAATTGCGCCAAGGAAAACCAATGACTATAACTTCCCATGCTGCCCCGTTCTACGAGTGTGTGCTTGGGCAATTGCTTCTCTTACAAAACACGACTCTCGGTAACGGATATCTCGGCTCTCGCATCAATGAAGAACGTAGCGAAATGCGATACTTGGTGTGAATTGCATAATCTCGT
>Illumina-ITS1_BOP010046_Otu
AAGTCGTAACAAGGTTTCCGTAGGTGAACCTGCGGAAGGATCATTGTCAAAACCTGCAAAAGCAGTATGACCCGCGAACATGTGAAaaaTAACCCGGGGTGCCTCGTGTACCCCACTGCCTGGGCGCTCGCTCCTAGCGGGTGCGCTCCGGGCGCAACAACAACCcccGGCGCGAATTGCGCCAAGGAAAACCAATGACTATAACTTCCCATGCTGCCCCGTTCTTCGAGTgtgtgCTTGGGCAATTGCTTCTCTTACAAAACACGACTCTCGGCAACGGATATCTCGGCTCTCGCATCAATGAAGAACGTAGCGAAATGCGATACTTGGTGTGAATTGCATAATCTCGT
>Illumina-ITS1_BOP010046_Zotu
AAGTCGTAACAAGGTTTCCGTAGGTGAACCTGCGGAAGGATCATTGTCAAAACCTGCAAAAGCAGTATGACCCGCGAACATGTGAAaaaTAACCCGGGGTGCCTCGTGTACCCCACTGCCTGGGCGCTCGCTCCTAGCGGGTGCGCTCCGGGCGCAACAACAACCcccGGCGCGAATTGCGCCAAGGAAAACCAATGACTATAACTTCCCATGCTGCCCCGTTCTACGAGTgtgtgCTTGGGCAATTGCTTCTCTTACAAAACACGACTCTCGGTAACGGATATCTCGGCTCTCGCATCAATGAAGAACGTAGCGAAATGCGATACTTGGTGTGAATTGCATAATCTCGT
>Illumina-ITS1_BOP010048_Cotu
AAGTCGTAACAAGGTTTCCGTAGGTGAACCTGCGGAAGGATCATTGTCGAAACCTGCCTAGCAGAGCGACCCGAGAACGAGTTTCAATCCCGGGGGGACTTGGGGTCCTCGCGGGCTCCGCGTCCCCCCTCGTCTTGGGAGGCCAGCCGCTCATTCGTGCCGGCGACCCTCCCGGGCGTATAAAACGAAAGACGGCCGCGAATTGCGCCAAGGAACTTGAATGAAAGAGCGCGCCCCTGCCGCCCCGGAAACGGTGCGCGTGCAGGCGGCGTCGTCGTCTTCAATATGTCAAAACGACTCTCGGCAACGGATATCTCGGCTCTGGCATCGATGAAGAACGTAGCGAAATGCGATACTTGGTGTGAATTGCAGAATCCCGT
>Illumina-ITS1_BOP010048_Dotu
CAGTTGTAACAAGGTTTCCGTAGCTGAAGGATCATTGTCGAAACCTGCACAATAGAATGACCCTCGAATGTGTCTTTTACAACTGCTGCGGGGTGCTCTCGTGAGTGACCCACCGTCATCAGGGTGAGCATGCACCGATCCTTTTACAGGGTGAGGCAGGCACTTTCCCCTTCCAAAATAATGAACCCTAGTGCAAACTGCGCCAAGGAACACAAACGAAAGAGCGAGCCCGCAAAGCCCCGTCCTCGGGCGTGATCGCGGACCAGAATCTTCCTCTATCAAAACTGAATGACTCTCAACAATAGATATCTCAGCTCTTGCATCGATGTAGAACATAGTGAAATGCGATTGTAAAATCCTGC
>Illumina-ITS1_BOP010048_Otu
CAGTTGTAACAAGGTTTCCGTAGCTGAAGGATCATTGTCGAAACCTGCACAATAGAATGACCCTCGAATGTGTCTTTTACAACTGCTGCGGGGTGCTCTCGTGAGTGACCCACCGTCATCAGGGTGAGCATGCACCGATCCTTTTACAGGGTGAGGCAGGCACTTTCCCCTTCCAAAATAATGAACCCTAGTGCAAACTGCGCCAAGGAACACAAACGAAAGAGCGAGCCCGCAAAGCCCCGTCCTCGGGCGTGATCGCGGACCAGAATCTTCCTCTATCAAAACTGAATGACTCTCAACAATAGATATCTCAGCTCTTGCATCGATGTAGAACATAGTGAAATGCGATTGTAAAATCCTGC
>Illumina-ITS1_BOP010048_Zotu
CAGTTGTAACAAGGTTTCCGTAGCTGAAGGATCATTGTCGAAACCTGCACAATAGAATGACCCTCGAATGTGTCTTTTACAACTGCTGCGGGGTGCTCTCGTGAGTGACCCACCGTCATCAGGGTGAGCATGCACCGATCCTTTTACAGGGTGAGGCAGGCACTTTCCCCTTCCAAAATAATGAACCCTAGTGCAAACTGCGCCAAGGAACACAAACGAAAGAGCGAGCCCGCAAAGCCCCGTCCTCGGGCGTGATCGCGGACCAGAATCTTCCTCTATCAAAACTGAATGACTCTCAACAATAGATATCTCAGCTCTTGCATCGATGTAGAACATAGTGAAATGCGATTGTAAAATCCTGC
>Illumina-ITS1_BOP010049_Cotu
AAGTCGTAACAAGGTTTCCGTAGGTGAACCTGCGGAAGGATCATTGTCGATACCTGCCTAGCAGAACGACCCGCGAACACGTAGTTATCAACGGGGGTCGGGGTCGGGCATCACATGCCCGTCCCCCTCCCCCCTCTGTCGGGATGCGCTCGGTTCTGCATTGTCTTTCGAGACGGTGTTGCGACCGTGCGCTCCCGGCAAACCCAACGAACCCCGGCGCGAACTGCGCCAAGGAAATATAAAAGAAGGAGCACGCCCCCGGCACATTCGTGTCGGATGAGGGTGTGTCATCTTTGATGTCTTTAACGACTCTCGGCAACGGATATCTCGGCTCTCGCATCGATGAAGAACGTAGCGAAATGCGATACTTGGTGTGAATTGCAGAATCCCG
>Illumina-ITS1_BOP010049_Dotu
AAGTCGTAACAAGGTTTCCGTAGGTGAACCTGCGGAAGGATCATTGTCGATACCTGCCTAGCAGAACGACCCGTGAACACGTAGTTATCAACGGGGGTCGGGGTCGGGCATCACATGCCCGTCCCCCTCCCCCCCTCTGTCGGGATGCGCTCGGTTCTGCACTGTCTTTCGAGACGGTGTTGCGACCGTGCGCTCCCGGCAAACCCAACGAACCCCGGCGCGAACTGCGCC
>Illumina-ITS1_BOP010049_Otu
AAGTCGTAACAAGGTTTCCGTAGGTGAACCTGCGGAAGGATCATTGTCGATACCTGCCTAGCAGAACGACCCGCGAACACGTAGTTATCGACGGgggTCGGGGTCGGGCATCACATGCCCGTCCcccTCCcccccTCTGTCGGGATGCGCTCGGTTCTGCACTGTCTTTCGAGACGGTGTTGCGACCGTGCGCTCCCGGCAAACCCAACGAACCCCGGCGCGAACTGCGCCAAGGAAATATAAAGAAGGAGCATGCCcccGGCACATTCGTGTCGGATGAGGGTgtgtCATCTTTGATGTCTTTAACGACTCTCGGCAACGGATATCTCGGCTCTCGCATCGATGAAGAACGTAGCGAAATGCGATACTTGGTGTGAATTGCAGAATCCCGT
>Illumina-ITS1_BOP010049_Zotu
AAGTCGTAACAAGGTTTCCGTAGGTGAACCTGCGGAAGGATCATTGTCGATACCTGCCTAGCAGAACGACCCGCGAACACGTAGTTATCGACGGgggTCGGGGTCGGGCATCACATGCCCGTCCcccTCCcccccTCTGTCGGGATGCGCTCGGTTCTGCACTGTCTTTCGAGACGGTGTTGCGACCGTGCGCTCCCGGCAAACCCAACGAACCCCGGCGCGAACTGCGCCAAGGAAATATAAAGAAGGAGCATGCCcccGGCACATTCGTGTCGGATGAGGGTgtgtCATCTTTGATGTCTTTAACGACTCTCGGCAACGGATATCTCGGCTCTCGCATCGATGAAGAACGTAGCGAAATGCGATACTTGGTGTGAATTGCAGAATCCCGT
>Illumina-ITS1_BOP010050_Cotu
AAGTCGTAACAAGGTTTCCGTAGGTGAACCTGCGGAAGGATCATTGTCGATGCCTCACAAGCTGTGCGACCCGCGAACTCGTTTCACTACACAGGGGTGGCCTGGGGTGTTCCGCACCGCAGCCCCCCAAGTCAGGAGGCGATCACACCTGGTGCGGTCTCCTCCCGGCAGAAAACAAAAACCCCGGCGCGGAATGCGTCAAGGAACTCGAAATTGTTAGGTGCGCCCCCGCCGGCCCGGAGACGGTGCGCGGGCGGGAGGTGTAGCAAACACTTGAATCCAAAATGACTCTCGGCAACGGATATCTCGGCTCTTGCATCGATGAAGAACGTAGCGAAATGCGATACTTGGTGTGAATTGCAGAATCCCGT
>Illumina-ITS1_BOP010050_Dotu
AAGTCGTAACAAGGTTTCCGTAGGTGAACCTGCGGAAGGATCATTGTCGATGCCTCACAAGCTGTGCGACCCGCGAACTTGTTTCACTACACAGGGGTGGCCTGGGGTGTTCCGCACCGCAGCCCCCCAAGTCAGGAGGCGATCGCACCTGGTGCGGTCTCCTCCCGGCAGAAAACAAAAACCCCGGCGCGGAATGCGTCAAGGAACTCGAAATTGTTAGGTGCGCCCCCGCCGGCCCGGAGACGGTGCGCGGGCGGGAGGTGTAGCAAACACTTGAATCCAAAATGACTCTCGGCAACGGATATCTCGGCTCTTGCATCGATGAAGAACGTAGCGAAATGCGATACTTGGTGTGAATTGCAGAATCCCGT
>Illumina-ITS1_BOP010050_Otu
AAGTCGTAACAAGGTTTCCGTAGGTGAACCTGCGGAAGGATCATTGTCGATGCCTCACAAGCTGTGCGACCCGCGAACTCGTTTCACTACGCAGGGGTGGCCTGGGGTGTTCCGCACCGCAGCCccccAAGTCAGGAGGCGATCACACCTGGTGCGGTCTCCTCCCGGCAGAAAACAAaaaCCCCGGCGCGGAATGCGTCAAGGAACTCGAAATTGTTAGGTGCGCCcccGCCGGCCCGGAGACGGTGCGCGGGCGGGAGGTGTAGCAAACACTTGAATCCAAAATGACTCTCGGCAACGGATATCTCGGCTCTTGCATCGATGAAGAACGTAGCGAAATGCGATACTTGGTGTGAATTGCAGAATCCCGT
>Illumina-ITS1_BOP010050_Zotu
AAGTCGTAACAAGGTTTCCGTAGGTGAACCTGCGGAAGGATCATTGTCGATGCCTCACAAGCTGTGCGACCCGCGAACTTGTTTCACTACACAGGGGTGGCCTGGGGTGTTCCGCACCGCAGCCccccAAGTCAGGAGGCGATCGCACCTGGTGCGGTCTCCTCCCGGCAGAAAACAAaaaCCCCGGCGCGGAATGCGTCAAGGAACTCGAAATTGTTAGGTGCGCCcccGCCGGCCCGGAGACGGTGCGCGGGCGGGAGGTGTAGCAAACACTTGAATCCAAAATGACTCTCGGCAACGGATATCTCGGCTCTTGCATCGATGAAGAACGTAGCGAAATGCGATACTTGGTGTGAATTGCAGAATCCCGT
>Illumina-ITS1_BOP010051_Cotu
AAGTCGTAACAAGGTTTCCGTAGGTGAACCTGCGGAAGGATCATTGTCGAGACCTCTGCCCAGCAGAACGACCCCGGAGACGGTGCGCGCGCCGGCAGCGGTGCCTTCTTTCATTATTATCGAAAAACGACTCTCGGCAACGGATATCTCGGCTCTCGCATCGATGAAGAACGTAGCGAAATGCGATACATGGTGTGAATTGCAGAATCCCGT
>Illumina-ITS1_BOP010051_Dotu
AAGTCGTAACAAGGTTTCCGTAGGTGAACCTGCGGAAGGATCATTGTCGAGACCTCTGCCCAGCAGAACGACCCCGGAGACGGTGCGCGCGCCGGCAGCGGTGCCTTCTTTCATTATTATCGAAAAACGACTCTCGGCAACGGATATCTCGGCTCTCGCATCGATGAAGAACGTAGCGAAATGCGATACATGGTGTGAATTGCAGAATCCCGT
>Illumina-ITS1_BOP010051_Otu
AAGTCGTAACAAGGTTTCCGTAGGTGAACCTGCGGAAGGATCATTGTCGAGACCTCTGCCCAGCAGAACGACCCCGGAGACGGTGCgcgcgcCGGCAGCGGTGCCTTCTTTCATTATTATCGAAaaaCGACTCTCGGCAACGGATATCTCGGCTCTCGCATCGATGAAGAACGTAGCGAAATGCGATACATGGTGTGAATTGCAGAATCCCGT
>Illumina-ITS1_BOP010051_Zotu
AAGTCGTAACAAGGTTTCCGTAGGTGAACCTGCGGAAGGATCATTGTCGAGACCTCTGCCCAGCAGAACGACCCCGGAGACGGTGCgcgcgcCGGCAGCGGTGCCTTCTTTCATTATTATCGAAaaaCGACTCTCGGCAACGGATATCTCGGCTCTCGCATCGATGAAGAACGTAGCGAAATGCGATACATGGTGTGAATTGCAGAATCCCGT
>Illumina-ITS1_BOP010052_Cotu
AAGTCGTAACAAGGTTTCCGTAGGTGAACCTGCGGAAGGATCATTGTCGAAACCTGCCCAGCAGCACGACCCGCGAACTAGTTTATCCACCGCGGAAGGGGCCTCGTGCCCCCGACGCAAGGCCCCGTGGGGTGCCATGCCCCTCGCGCGGGCCGCGTAAACAAACCCCGGCGCGGAATGCGCCAAGGAATACAAATTAGCGAGCGAGAGCGCCCCCGCCACCCCCGAAACGGCGTGTGGAGGGGAAGCGTTTTCTCCTTTCGATAACCATAACGACTCTCGGCAACGGATATCTCGGCTCTCGCATCGATGAAGAACGTAGCGAAATGCGATACTTGGTGTGAATTGCAGAATCCCGT
>Illumina-ITS1_BOP010052_Dotu
AAGTCGTAACAAGGTTTCCGTAGGTGAACCTGCGGAAGGATCATTGTCGAAACCTGCCCAGCAGCACGACCCGCGAACGAGTTTATCCACCGCGGAAGGGGCCTCGTGCCCCCGACGCAAGGCCCCGTGGGGTGCCATGCCCCTCGCGCGGGCCGCGTAAACAAACCCCGGCGCGGAATGCGCCAAGGAATACAAATTAGCGAGCGAGAGCGCCCCCGCCACCCCCGAAACGGCGTGTGGAGGGGAAGCGTTTTCTCCTTTCGATAACCATAACGACTCTCGGCAACGGATATCTCGGCTCTCGCATCGATGAAGAACGTAGCGAAATGCGATACTTGGTGTGAATTGCAGAATCCCGT
>Illumina-ITS1_BOP010052_Otu
AAGTCGTAACAAGGTTTCCGTAGGTGAACCTGCGGAAGGATCATTGTCGAAACCTGCCCAGCAGCACGACCCGCGAACGAGTTTATCCACCGCGGAAGGGGCCTCGTGCCcccGACGCAAGGCCCCGTGGGGTGCCATGCCCCTCGcgcgGGCCGCGTAAACAAACCCCGGCGCGGAATGCGCCAAGGAATACAAATTAGCGAGCGAGAGCGCCcccGCCACCcccGAAACGGCGTGTGGAGGGGAAGCGTTTTCTCCTTTCGATAACCATAACGACTCTCGGCAACGGATATCTCGGCTCTCGCATCGATGAAGAACGTAGCGAAATGCGATACTTGGTGTGAATTGCAGAATCCCGT
>Illumina-ITS1_BOP010052_Zotu
AAGTCGTAACAAGGTTTCCGTAGGTGAACCTGCGGAAGGATCATTGTCGAAACCTGCCCAGCAGCACGACCCGCGAACTAGTTTATCCACCGCGGAAGGGGCCTCGTGCCcccGACGCAAGGCCCCGTGGGGTGCCATGCCCCTCGcgcgGGCCGCGTAAACAAACCCCGGCGCGGAATGCGCCAAGGAATACAAATTAGCGAGCGAGAGCGCCcccGCCACCcccGAAACGGCGTGTGGAGGGGAAGCGTTTTCTCCTTTCGATAACCATAACGACTCTCGGCAACGGATATCTCGGCTCTCGCATCGATGAAGAACGTAGCGAAATGCGATACTTGGTGTGAATTGCAGAATCCCGT
>Illumina-ITS1_BOP010053_Cotu
AAGTCGTAACAAGGTTTCCGTAGGTGAACCTGCGGAAGGATCATTGTTGAAACCTGCATAGCAGAAAGACTCGCGAACTTGTGAACAACTATATTGGGAGAGGGATACGGGTCTCTTGGACTCCTTCCCTCGATTTCGGACCGAGGAGTGCCCTTGTCGGCATTCTTTGGCTCTGATAAAATAACAAACTCGGCGCGATCAGCGCCAAGGAAAATTAAATGGAAATAGCTTGCCCTTGCTCTTGCAAGATGGTATTGCTTATCTGATATTTGAACGACTCTCGGCAATGGATATCTCGGCTCTCGCATCGATGAAGAACGTAGCGAAATGCGATACTTGGTGTGAATTGCAGAATCCCGT
>Illumina-ITS1_BOP010053_Dotu
AAATCGTAACAAGGTTTCCGTAGGTGAACCTGCGGAAGGATCATTGTCAAAACTTGCACAACAGAATGACTCGCGAACACGTTTGAACACCAGGACGCCAGCGGGGGGTGCGTCAGCCCCCTCATCGGCGCTCCTATGGTCGGGGGGCTCACCGGCTCCTCTACCCAAAACTGAACTCGGGCGCGATCCGCGCCAAAGAACAACAAACAGAAGGGCGTGCCCCCCGTTGCCCCGTTCGTGGTGCGCGCGGGGGTGCCTCGCCTCTTTCAAAACACAAACGACTCTCAGCAATGGATATCTCGGCTCTTGCATCGATGAAGAACGTAGCGAAATGCAATACTTGGTGTGAATTGCAGAATACCGT
>Illumina-ITS1_BOP010053_Otu
AAATCGTAACAAGGTTTCCGTAGGTGAACCTGCGGAAGGATCATTGTCAAAACTTGCACAACAGAATGACTCGCGAACACGTTTGAACACCAGGACGCCAGCGGggggTGCGTCAGCCcccTCATCGGCGCTCCTATGGTCGGggggCTCACCGGCTCCTCTACCCAAAACTGAACTCGGGCGCGATCCGCGCCAAAGAACAACAAACAGAAGGGCGTGCCccccGTTGCCCCGTTCGTGGTGCgcgcgGgggTGCCTCGCCTCTTTCAAAACACAAACGACTCTCAGCAATGGATATCTCGGCTCTTGCATCGATGAAGAACGTAGCGAAATGCAATACTTGGTGTGAATTGCAGAATACCGT
>Illumina-ITS1_BOP010053_Zotu
AAATCGTAACAAGGTTTCCGTAGGTGAACCTGCGGAAGGATCATTGTCAAAACTTGCACAACAGAATGACTCGCGAACACGTTTGAACACCAGGACGCCAGCGGggggTGCGTCAGCCcccTCATCGGCGCTCCTATGGTCGGggggCTCACCGGCTCCTCTACCCAAAACTGAACTCGGGCGCGATCCGCGCCAAAGAACAACAAACAGAAGGGCGTGCCccccGTTGCCCCGTTCGTGGTGCgcgcgGgggTGCCTCGCCTCTTTCAAAACACAAACGACTCTCAGCAATGGATATCTCGGCTCTTGCATCGATGAAGAACGTAGCGAAATGCAATACTTGGTGTGAATTGCAGAATACCGT
>Illumina-ITS1_BOP010054_Cotu
AAGTCGTAACAAGATCGTAACAAGGTTTCCACAAGTGAACCTACTGAAGAATCATTGTTGATGCTTATTAAATAGGACGACCTGCAAACCAGTTAGGCCCTTGGGTGGGCGAAGGGCGCACGTAGCCCTGAGCCCCCCTCTTGAGGACGCTTGTAACCCTGCGCTACTTGTGTCTGCCTAACAAAATAAAAAACCTCAATGTTGGACGCTCCAAGGAACTTGAATGAAGGAGTACAGTCCTGGCAGCCCAGAAACAGCGCCCGCACAAGGAACGTTGTGAGAACTGTATCCAAAATGACTTTTGGCAATTGATATCTTAGCTCTCGCATCGATAAAGAACGTATTGAAATGCGATACTTGGTGTGAATTGCAAAATCCTAT
>Illumina-ITS1_BOP010054_Dotu
AAGTCGTAACAAGATCGTAACAAGGTTTCCACAAGTGAACCTACTGAAGAATCATTGTTGATGCTTATTAAATAGGACGACCTGCAAACCAATTAGGCCCTTGGGTGGGCGAAGGGCGCACGTAGCCCTGAGCCCCCCTCTTGAGGACGCTTGTAACCCTGCGCTACTTGTGTCTGCCTAACAAAATAAAAAACCTCAATGTTGGACGCTCCAAGGAACTTGAATGAAGGAGTACAGTCCTGGCAGCCCAGAAACAGCGCCCGCACAAGGAACGTTGTGAGAACTGTATCCAAAATGACTTTTGGCAATTGATATCTTAGCTCTCGCATCGATAAAGAACGTATTGAAATGCGATACTTGGTGTGAATTGCAAAATCCTAT
>Illumina-ITS1_BOP010054_Otu
AAGTCGTAACAAGATCGTAACAAGGTTTCCACAAGTGAACCTACTGAAGAATCATTGTTGATGCTTATTAAATAGGACGACCTGCAAACCAATTAGGCCCTTGGGTGGGCGAAGGGCGCACGTAGCCCTGAGCCccccTCTTGAGGACGCTTGTAACCCTGCGCTACTTGTGTCTGCCTAACAAAATAAaaaaCCTCAATGTTGGACGCTCCAAGGAACTTGAATGAAGGAGTACAGTCCTGGCAGCCCAGAAACAGCGCCCGCACAAGGAACGTTGTGAGAACTGTATCCAAAATGACTTTTGGCAATTGATATCTTAGCTCTCGCATCGATAAAGAACGTATTGAAATGCGATACTTGGTGTGAATTGCAAAATCCTAT
>Illumina-ITS1_BOP010054_Zotu
AAGTCGTAACAAGATCGTAACAAGGTTTCCACAAGTGAACCTACTGAAGAATCATTGTTGATGCTTATTAAATAGGACGACCTGCAAACCAGTTAGGCCCTTGGGTGGGCGAAGGGCGCACGTAGCCCTGAGCCccccTCTTGAGGACGCTTGTAACCCTGCGCTACTTGTGTCTGCCTAACAAAATAAaaaaCCTCAATGTTGGACGCTCCAAGGAACTTGAATGAAGGAGTACAGTCCTGGCAGCCCAGAAACAGCGCCCGCACAAGGAACGTTGTGAGAACTGTATCCAAAATGACTTTTGGCAATTGATATCTTAGCTCTCGCATCGATAAAGAACGTATTGAAATGCGATACTTGGTGTGAATTGCAAAATCCTAT
>Illumina-ITS1_BOP010055_Cotu
AAGTCGTAACAAGGTTTCCGTAGGTGAACCTGCGGAAGGATCATTGTCGATACCTGCAAGGCAGAACGACCCGCGAACTCGTTTTAACGCCCCGGGGGGGGCGAGGGGCGCGCTCGTGCCCCGGACCACCCCTGCCCGACGGGAGCGATCCCGACGGGCTCAACGAACCCCGGCGCAATCCGCGCCAAGGAACAGAAACGAACTAGCGCGCTCTTGCGGTGACCCGGAGACGGTGCTCTCCGCTCGGGCTGCGTGTTCTTTTATATGTCAATACGACTCTCGGCAACGGATATCTCGGCTCTCGCATCGATGAAGAACGTAGCGAAATGCGATACTTGGTGTGAATTGCAGAATCCCG
>Illumina-ITS1_BOP010055_Dotu
AAGTCGTAACAAGGTTTCCGTAGGTGAACCTGCGGAAGGATCATTGTCGATACCTGCAAGGCAGAACGACCCGCGAACTCGTTTTAACGCCCCGGGGGGGGCGAGGGGCGCGCTCGTGCCCCGGACCACCCCTGCCCGACGGGAGCGATCCCGACGGGCTCAACGAACCCCGGCGCAATCCGCGCCAAGGAACAGAAACGAACTAGCGCGCTCTTGCGGTGACCCGGAGACGGTGCTCTCCGCTCGGGCTGCGTGTTCTTTTATATGTCAATACGACTCTCGGCAACGGATATCTCGGCTCTCGCATCGATGAAGAACGTAGCGAAATGCGATACTTGGTGTGAATTGCAGAATCCCGT
>Illumina-ITS1_BOP010055_Otu
AAGTCGTAACAAGGTTTCCGTAGGTGAACCTGCGGAAGGATCATTGTCGATACCTGCAAGGCAGAACGACCCGCGAACTCGTTTTAACGCCCCGGggggggCGAGGGGCgcgcTCGTGCCCCGGACCACCCCTGCCCGACGGGAGCGATCCCGACGGGCTCAACGAACCCCGGCGCAATCCGCGCCAAGGAACAGAAACGAACTAGCgcgcTCTTGCGGTGACCCGGAGACGGTGCTCTCCGCTCGGGCTGCGTGTTCTTTTATATGTCAATACGACTCTCGGCAACGGATATCTCGGCTCTCGCATCGATGAAGAACGTAGCGAAATGCGATACTTGGTGTGAATTGCAGAATCCCGT
>Illumina-ITS1_BOP010055_Zotu
AAGTCGTAACAAGGTTTCCGTAGGTGAACCTGCGGAAGGATCATTGTCGATACCTGCAAGGCAGAACGACCCGCGAACTCGTTTTAACGCCCCGGggggggCGAGGGGCgcgcTCGTGCCCCGGACCACCCCTGCCCGACGGGAGCGATCCCGACGGGCTCAACGAACCCCGGCGCAATCCGCGCCAAGGAACAGAAACGAACTAGCgcgcTCTTGCGGTGACCCGGAGACGGTGCTCTCCGCTCGGGCTGCGTGTTCTTTTATATGTCAATACGACTCTCGGCAACGGATATCTCGGCTCTCGCATCGATGAAGAACGTAGCGAAATGCGATACTTGGTGTGAATTGCAGAATCCCGT
>Illumina-ITS1_BOP010056_Cotu
AAGTCGTAACAAGGTTTCCGTAGGTGAACCTGCGGAAGGATCATTGTCGAAACCTGCAAAGCAGACCCGCGAACAAGTTTTAACACACGCGGGGCTTCAGCTCGGGCGCAGCAGCAGTGTTGCCTCGGGCTGGAGCCCCACTCCGTCGGCGTGCGCCCGGCGCCCGTCGCACGGCTTAACGAACCCCCGGCGCGGAATGCGCCAAGGAACACTCAAACATTGCTTGCCCCTCGTTGCCCCGTTCGCGGTGCGCACCTGGGGACGAGGCGTGTATCGAATCTAAAACGACTCTCGGCAACGGATATCTCGGCTCTCGCATCGATGAAGAACGCAGCAAAATGCGATACTTGGTGTGAATTGCAGAATCCCGT
>Illumina-ITS1_BOP010056_Dotu
AAGTCGTAACAAGGTTTCCGTAGGTGAACCTGCGGAAGGATCATTGTCGAAACCTGCAAAGCAGACCCGCGAACAAGTTTTAACACACGCGGGGCTTCAGCTCGGGCGCAGCAGCAGTGTTGCCTCGGGCTGGAGCCCCACTCCGTCGGCGTGCGCCCGGCGCCCGTCGCACGGCTTAACGAACCCCCGGCGCGGAATGCGCCAAGGAACACTCAAACATTGCTTGCCCCTCGTTGCCCCGTTCGCGGTGCGCACCTGGGGACGAGGCGTGTATCGAATCTAAAACGACTCTCGGCAACGGATATCTCGGCTCTCGCATCGATGAAGAACGCAGCAAAATGCGATACTTGGTGTGAATTGCAGAATCCCGT
>Illumina-ITS1_BOP010056_Otu
AAGTCGTAACAAGGTTTCCGTAGGTGAACCTGCGGAAGGATCATTGTCGAAACCTGCAAAGCAGACCCGCGAACAAGTTTTAACATACGCGGGGCTTCAGCTCGGGCGCAGCAGCAGTGTTGCCTCGGGCTGGAGCCCCACTCCGTCGGCGTGCGCCCGGCGCTCGTCGCACGGCTTAACGAACCcccGGCGCGGAATGCGCCAAGGAACACTCAAACATTGCTTCCcccTCGTTGCCCCGTTCGCGGTGCGCACCTGGGGACGAGGCGTGTATCGAATCTAAAACGACTCTCGGCAACGGATATCTCGGCTCTCGCATCGATGAAGAACGCAGCAAAATGCGATACTTGGTGTGAATTGCAGAATCCCGT
>Illumina-ITS1_BOP010056_Zotu
AAGTCGTAACAAGGTTTCCGTAGGTGAACCTGCGGAAGGATCATTGTCGAAACCTGCAAAGCAGACCCGCGAACAAGTTTTAACATACGCGGGGCTTCAGCTCGGGCGCAGCAGCAGTGTTGCCTCGGGCTGGAGCCCCACTCCGTCGGCGTGCGCCCGGCGCTCGTCGCACGGCTTAACGAACCcccGGCGCGGAATGCGCCAAGGAACACTCAAACATTGCTTCCcccTCGTTGCCCCGTTCGCGGTGCGCACCTGGGGACGAGGCGTGTATCGAATCTAAAACGACTCTCGGCAACGGATATCTCGGCTCTCGCATCGATGAAGAACGCAGCAAAATGCGATACTTGGTGTGAATTGCAGAATCCCGT
>Illumina-ITS1_BOP010057_Cotu
AAGTCGTAACAAGGTTTCTGTAGGTGAACCTACGGAAGGATCATTGTCAGAACCTGCCTAGCAGAACGACCTGCGAACACATTGTTAAATTGGGCGGCGAGGGACCCCCAGGCCCTGACCCTCCCCCTGTACTGGTCGTGACACTACCGTGCGCCAGCATCAAATGAACCCCGACACTATCTGCGCCAAAGAAACCAAACGAACAATTAAGCGACGGTCGGCCTGGAAATAGTGCCTTCGGAGCTATGTTGTCTTCGATATGCCAAAAAAACTCTCAGCAACGGATATCTCAGCTCTCGCATCAATGAAGAACGTAGCAAAATATGATACTTGGTGTGAATTGTAGAATCCCGT
>Illumina-ITS1_BOP010057_Dotu
AAGTCGTAACAAGGTTTCTGTAGGTGAACCTACGGAAGGATCATTGTCAGAACCTGCCTAGCAGAACGACCTGCGAACACATTGTTAAATTGGGCGGCGAGGGACCCCCAGGCTCTGACCCTCCCCCTGTACTGGTCGTGACACTACCGTGCGCCAGCATCAAATGAACCCCGACACTATCTGCGCCAAAGAAACCAAACGAACAATTAAGCGACGGTCGGCCTGGAAATAGTGCCTTCGGAGCTATGTTGTCTTCGATATGCCAAAAAAACTCTCAGCAACGGATATCTCAGCTCTCGCATCAATGAAGAACGTAGCAAAATATGATACGGTGTGAATTGTAGAATCCCGT
>Illumina-ITS1_BOP010057_Otu
AAGTCGTAACAAGGTTTCTGTAGGTGAACCTACGGAAGGATCATTGTCAGAACCTGCCTAGCAGAACGACCTGCGAACACATTGTTAAATTGGGCGGCGAGGGACCcccAGGCTCTGACCCTCCcccTGTACTGGTCGTGACACTACCGTGCGCCAGCATCAAATGAACCCCGACACTATCTGCGCCAAAGAAACCAAACGAACAATTAAGCGACGGTCGGCCTGGAAATAGTGCCTTCGGAGCTATGTTGTCTTCGATATGCCAAaaaaaCTCTCAGCAACGGATATCTCAGCTCTCGCATCAATGAAGAACGTAGCAAAATATGATACGGTGTGAATTGTAGAATCCCGT
>Illumina-ITS1_BOP010057_Zotu
AAGTCGTAACAAGGTTTCTGTAGGTGAACCTACGGAAGGATCATTGTCAGAACCTGCCTAGCAGAACGACCTGCGAACACATTGTTAAATTGGGCGGCGAGGGACCcccAGGCTCTGACCCTCCcccTGTACTGGTCGTGACACTACCGTGCGCCAGCATCAAATGAACCCCGACACTATCTGCGCCAAAGAAACCAAACGAACAATTAAGCGACGGTCGGCCTGGAAATAGTGCCTTCGGAGCTATGTTGTCTTCGATATGCCAAaaaaaCTCTCAGCAACGGATATCTCAGCTCTCGCATCAATGAAGAACGTAGCAAAATATGATACGGTGTGAATTGTAGAATCCCGT
>Illumina-ITS1_BOP010059_Cotu
AAGTCGTAACAAGGTTTCCGTAGGTGAACCTGCGGAAGGATCATTGTCGAAACCTCACAAACAGCACGACCCGCGAATCTGTTTATGACATTGGGTGGCGGAGGGCACATTCTGCCCCGAGCCCCCCACGTCTGGATGGGACACAGCAGGCCTTGCCTGTGCGTGCTCGTCCCGGCAAACAACGAAACCCCGGCGCCAGTCGCGCCAAGGAACTCTAACATAACAGCGTGCCCCTGTCGGCCCGGGAACGGTGCCCTGCAGGGTGCGTCGCGACATTTGTATCCAAAACGACTCTCGGCAACGGATATCTCGGCTCTCGCATCGATGAAGAACGTAGCGAAATGCGATACTTGGTGTGAATTGCAGAATCCCGT
>Illumina-ITS1_BOP010059_Dotu
AAGTCGTAACAAGGTTTCCGTAGGTGAACCTGCGGAAGGATCATTGTCGAAACCTCACAAACAGCACGACCCGCGAATCTGTTTATGACATTGGGTGGCGGAGGGCACATTCTGCCCCGAGCCCCCACGTCTGGATGGGACACAGCAGGCCATGCCTGTGCGTGCTCATCCCGGCAAACAACGAAACCCCGGCGCCAGTCGCGCCAAGGAACTCTAACATAACAGCGTGCCCCTGTCGGCCCGGGAACGGTGCCCTGCAGGGTGCGTCGCGACATTTGTATCCAAAACGACTCTCGGCAACGGATATCTCGGCTCTCGCATCGATGAAGAACGTAGCGAAATGCGATACTTGGTGTGAATTGCAGAATCCCGT
>Illumina-ITS1_BOP010059_Otu
AAGTCGTAACAAGGTTTCCGTAGGTGAACCTGCGGAAGGATCATTGTCGAAACCTCACAAACAGCACGACCCGCGAATCTGTTTATGACATTGGGTGGCGGAGGGCACATTCTGCCCCGAGCCcccACGTCTGGATGGGACACAGCAGGCCATGCCTGTGCGTGCTCATCCCGGCAAACAACGAAACCCCGGCGCCAGTCGCGCCAAGGAACTCTAACATAACAGCGTGCCCCTGTCGGCCCGGGAACGGTGCCCTGCAGGGTGCGTCGCGACATTTGTATCCAAAACGACTCTCGGCAACGGATATCTCGGCTCTCGCATCGATGAAGAACGTAGCGAAATGCGATACTTGGTGTGAATTGCAGAATCCCGT
>Illumina-ITS1_BOP010059_Zotu
AAGTCGTAACAAGGTTTCCGTAGGTGAACCTGCGGAAGGATCATTGTCGAAACCTCACAAACAGCACGACCCGCGAATCTGTTTATGACATTGGGTGGCGGAGGGCACATTCTGCCCCGAGCCcccACGTCTGGATGGGACACAGCAGGCCATGCCTGTGCGTGCTCATCCCGGCAAACAACGAAACCCCGGCGCCAGTCGCGCCAAGGAACTCTAACATAACAGCGTGCCCCTGTCGGCCCGGGAACGGTGCCCTGCAGGGTGCGTCGCGACATTTGTATCCAAAACGACTCTCGGCAACGGATATCTCGGCTCTCGCATCGATGAAGAACGTAGCGAAATGCGATACTTGGTGTGAATTGCAGAATCCCGT
>Illumina-ITS1_BOP010060_Cotu
AAGTCGTAACAAGGTTTCCGTAGGTGAACCTGCGGAAGGATCATTGTCGAGACCTCACAAACAGCACGACCCGCGAATCTGTTTATGATATTGGGTGGCGGAGGGCACATTCTGCCCCGAGCCCCCCACGTCTGGATGGGACACAGCAGGCCTTGCCTGTGCGTGCTCGTCCTGGCAAACAACGAAACCCCGGCGCCAGTCGCGCCAAGGAACTCTAACATAACAGCGTGCCCCTGTCGGCCCGGGAACGGTGCCCTACAGGGTGCGTCGCGACATTTGTATCCAAAACGACTCTCGGCAACGGATATCTCGGCTCTCGCATCGATGAAGAACGTAGCGAAATGCGATACTTGGTGTGAATTGCAGAATCCCGT
>Illumina-ITS1_BOP010060_Dotu
AAGTCGTAACAAGGTTTCCGTAGGTGAACCTGCGGAAGGATCATTGTCGAGACCTCACAAACAGCACGACCCGCGAATCTGTTTATGATATTGGGTGGCGGAGGGCACATTCTGCCCCGAGCCCCCCACGTCTGGATGGGACACAGCAGGCCTTGCCTGTGCGTGCTCGTCCTGGCAAACAACGAAACCCCGGCGCCAGTCGCGCCAAGGAACTCTAACATAACAGCGTGCCCCTGTCGGCCCGGGAACGGTGCCCTACAGGGTGCGTCGCGACATTTGTATCCAAAACGACTCTCGGCAACGGATATCTCGGCTCTCGCATCGATGAAGAACGTAGCGAAATGCGATACTTGGTGTGAATTGCAGAATCCCGT
>Illumina-ITS1_BOP010060_Otu
AAGTCGTAACAAGGTTTCCGTAGGTGAACCTGCGGAAGGATCATTGTCGAGACCTCACAAACAGCACGACCCGCGAATCTGTTTATGATATTGGGTGGCGGAGGGCACATTCTGCCCCGAGCCccccACGTCTGGATGGGACACAGCAGGCCTTGCCTGTGCGTGCTCGTCCTGGCAAACAACGAAACCCCGGCGCCAGTCGCGCCAAGGAACTCTAACATAACAGCGTGCCCCTGTCGGCCCGGGAACGGTGCCCTACAGGGTGCGTCGCGACATTTGTATCCAAAACGACTCTCGGCAACGGATATCTCGGCTCTCGCATCGATGAAGAACGTAGCGAAATGCGATACTTGGTGTGAATTGCAGAATCCCGT
>Illumina-ITS1_BOP010060_Zotu
AAGTCGTAACAAGGTTTCCGTAGGTGAACCTGCGGAAGGATCATTGTCGAGACCTCACAAACAGCACGACCCGCGAATCTGTTTATGATATTGGGTGGCGGAGGGCACATTCTGCCCCGAGCCccccACGTCTGGATGGGACACAGCAGGCCTTGCCTGTGCGTGCTCGTCCTGGCAAACAACGAAACCCCGGCGCCAGTCGCGCCAAGGAACTCTAACATAACAGCGTGCCCCTGTCGGCCCGGGAACGGTGCCCTACAGGGTGCGTCGCGACATTTGTATCCAAAACGACTCTCGGCAACGGATATCTCGGCTCTCGCATCGATGAAGAACGTAGCGAAATGCGATACTTGGTGTGAATTGCAGAATCCCGT
>Illumina-ITS1_BOP010061_Cotu
AAGTCGTAACAAGGTTTCCGTAGGTGAACCTGCGGAAGGATCATTGTCGATGCCTCGCAATCAGTTTGACCGGCGAACTTGTTTATTAACCAACCTGCAGGGTTGGCTCGGGGTGCTCGGCATCTCGCGTCCTCCCCTGCGCTGCGCCGGGAGGGGGCCGCGCCCTGCTCGGCTTCCTCCCGGCACACTCAAACCCCGGCGCTTCGTGCGCCAAGGAATCCAAAATTGTTCGGCGCGGCCCGGGGGACCCGGAGACGGTGTTCCCGCGGGCCTGGCCACGACACAACAAAAAAGAACGACTCTCGGCAACGGATATCTCGGCTCTTGCATCGATGAAGAACGTAGCGAAATGCGATACTTGGTGTGAATTGCAGAATCCCGT
>Illumina-ITS1_BOP010061_Dotu
AAGTCGTAACAAGGTTTCCGTAGGTGAACCTGCGGAAGGATCATTGTCGATGCCTCGCAATCAGTTTGACCGGCGAACTTGTTTAACCAACCTGCAGGGTTGGCTCGGGGTGCTCGGCATCTCGCGTCCTCCCCTGCGCTGCGCCGGGAGGGGGCCGCGCCCTGCTCGGCTTCCTCCCGGCACACTCAAACCCCGGCGCTTCGTGCGCCAAGGAATCCAAAATTGTTCGGCGCGGCCCGGGGGACCCGGAGACGGTGTTCCCGCGGGCCTGGCCACGACACAACGAAAAAGAACGACTCTCGGCAACGGATATCTCGGCTCTTGCATCGATGAAGAACGTAGCGAAATGCGATACTTGGTGTGAATTGCAGAATCCCGT
>Illumina-ITS1_BOP010061_Otu
AAGTCGTAACAAGGTTTCCGTAGGTGAACCTGCGGAAGGATCATTGTCGATGCCTCGCAATCAGTTTGACCGGCGAACTTGTTTAACCAACCTGCAGGGTTGGCTCGGGGTGCTCGGCATCTCGCGTCCTCCCCTGCGCTGCGCCGGGAGGgggCCGCGCCCTGCTCGGCTTCCTCCCGGCACACTCAAACCCCGGCGCTTCGTGCGCCAAGGAATCCAAAATTGTTCGGCGCGGCCCGGgggACCCGGAGACGGTGTTCCCGCGGGCCTGGCCACGACACAACGAAaaaGAACGACTCTCGGCAACGGATATCTCGGCTCTTGCATCGATGAAGAACGTAGCGAAATGCGATACTTGGTGTGAATTGCAGAATCCCGT
>Illumina-ITS1_BOP010061_Zotu
AAGTCGTAACAAGGTTTCCGTAGGTGAACCTGCGGAAGGATCATTGTCGATGCCTCGCAATCAGTTTGACCGGCGAACTTGTTTAACCAACCTGCAGGGTTGGCTCGGGGTGCTCGGCATCTCGCGTCCTCCCCTGCGCTGCGCCGGGAGGgggCCGCGCCCTGCTCGGCTTCCTCCCGGCACACTCAAACCCCGGCGCTTCGTGCGCCAAGGAATCCAAAATTGTTCGGCGCGGCCCGGgggACCCGGAGACGGTGTTCCCGCGGGCCTGGCCACGACACAACGAAaaaGAACGACTCTCGGCAACGGATATCTCGGCTCTTGCATCGATGAAGAACGTAGCGAAATGCGATACTTGGTGTGAATTGCAGAATCCCGT
>Illumina-ITS1_BOP010062_Cotu
AAGTCGTAACAAGGTTTCCGTAGGTGAACCTGCGGAAGGATCATTGTCGAATCCTCGCAAAGCAGTGCGACCCGCGAATTTGTTCGACCGCCTGGGTGCGGCTCGAGGTGCGTGGCGCCTCGGTCCCCCTAGTGCCGGGCGGTGCCCTCCTCGTGAGGGCCCCTCCCGGCCTATTTAACAAAACCCCGGCGCCGAATGCGCCAAGGAAACAGAGATTGTCCGGCACGCCCTCGTCGGCCCGGAGACGGTGCCGTGCGGTGGCGTTGCGACACGCGTATCCAAAAGACTCTCGGCAACGGATATCTCGGCTCTTGCATCGATGAAGAACGTAGCGAAATGCGATACTTGGTGTGAATTGCAGAATCCCGT
>Illumina-ITS1_BOP010062_Dotu
AAGTCGTAACAAGGTTTCCGTAGGTGAACCTGCGGAAGGATCATTGTCGAATCCTCGCAAAGCAGTGCGACCCGCGAATTTGTTCGACCGCCTGGGTGCGGCTCGAGGTGCGTGGCGCCTCGGTCCCCCTAGTGCCGGGCGGTGCCCTCCTCGTGAGGGCCCCTCCCGGCCTATTTAACAAAACCCCGGCGCCGAATGCGCCAAGGAAACAGAGATTGTCCGGCACGCCCTCGTCGGCCCGGAGACGGTGCCGTGCGGTGGCGTTGCGACACGCGTATCCAAAAGACTCTCGGCAACGGATATCTCGGCTCTTGCATCGATGAAGAACGTAGCGAAATGCGATACTTGGTGTGAATTGCAGAATCCCGT
>Illumina-ITS1_BOP010062_Otu
AAGTCGTAACAAGGTTTCCGTAGGTGAACCTGCGGAAGGATCATTGTCGAATCCTCGCAAAGCAGTGCGACCCGCGAATTTGTTCGACCGCCTGGGTGCGGCTCGAGGTGCGTGGCGCCTCGGTCCcccTAGTGCCGGGCGGTGCCCTCCTCGTGAGGGCCCCTCCCGGCCTATTTAACAAAACCCCGGCGCCGAATGCGCCAAGGAAACAGAGATTGTCCGGCACGCCCTCGTCGGCCCGGAGACGGTGCCGTGCGGTGGCGTTGCGACACGCGTATCCAAAAGACTCTCGGCAACGGATATCTCGGCTCTTGCATCGATGAAGAACGTAGCGAAATGCGATACTTGGTGTGAATTGCAGAATCCCGT
>Illumina-ITS1_BOP010062_Zotu
AAGTCGTAACAAGGTTTCCGTAGGTGAACCTGCGGAAGGATCATTGTCGAATCCTCGCAAAGCAGTGCGACCCGCGAATTTGTTCGACCGCCTGGGTGCGGCTCGAGGTGCGTGGCGCCTCGGTCCcccTAGTGCCGGGCGGTGCCCTCCTCGTGAGGGCCCCTCCCGGCCTATTTAACAAAACCCCGGCGCCGAATGCGCCAAGGAAACAGAGATTGTCCGGCACGCCCTCGTCGGCCCGGAGACGGTGCCGTGCGGTGGCGTTGCGACACGCGTATCCAAAAGACTCTCGGCAACGGATATCTCGGCTCTTGCATCGATGAAGAACGTAGCGAAATGCGATACTTGGTGTGAATTGCAGAATCCCGT
>Illumina-ITS1_BOP010063_Cotu
AAGTCGTAACAAGGTTTCCGTAGGTGAACCTGCGGAAGGATCATTGTCGATGCCTTACATGCAGACCGACCTGTGAATCTGTTTGAACACGTAGGGCTGGCTTGAGGTGTTCCACGCCTCGACCTCCCTTGAGGTAGGAGGGGGCCACGAGTGTGTTCCCCTACTTGCCCAAACACAAACCCCGGCGCTGAATGCGCCAAGGAACTAAATTTCGTTCAGTGCGCCCCCGTTGGCCCGGAGACGGTGCTCCTACGGGTGGTGTTTTGAAGCATGACACATAATGACTCTCGGCAACGGATATCTAGGCTCTTGCATCGATGAAGAACGTAGCGAAATGCGATACTTGGTGTGAATTGCAGAATCCCG
>Illumina-ITS1_BOP010063_Otu
AAGTCGTAACAAGGTTTCCGTAGGTGAACCTGCGGAAGGATCATTGTCGATGCCTTACATGCAGACCGACCTGTGAATCTGTTTGAACACGTAGGGCTGGCTTGAGGTGTTCCACGCCTCGACCTCCCTTGAGGTAGGAGGgggCCACGAGTgtgtTCCCCTACTTGCCCAAACACAAACCCCGGCGCTGAATGCGCCAAGGAACTAAATTTCGTTCAGTGCGCCcccGTTGGCCCGGAGACGGTGCTCCTACGGGTGGTGTTTTGAAGCATGACACATAATGACTCTCGGCAACGGATATCTAGGCTCTTGCATCGATGAAGAACGTAGCGAAATGCGATACTTGGTGTGAATTGCAGAATCCCGT
>Illumina-ITS1_BOP010063_Zotu
AAGTCGTAACAAGGTTTCCGTAGGTGAACCTGCAGAAGGATCATTGTCGATGCCTTACATGCAGACCGACCTGTGAATCTGTTTGAACACGTAGGGCTGGCTTGAGGTGTTCCACGCCTCGACCTCCCTTGAGGTAGGAGGgggCCACGAGTgtgtTCCCCTACTTGCCCAAACACAAACCCCGGCGCTGAATGCGCCAAGGAACTAAATTTCGTTCAGTGCGCCcccGTTGGCCCGGAGACGGTGCTCCTACGGGTGGTGTTTTGAAGCATGACACATAATGACTCTCGGCAACGGATATCTAGGCTCTTGCATCGATGAAGAACGTAGCGAAATGCGATACTTGGTGTGAATTGCAGAATCCCGT
>Illumina-ITS1_BOP010064_Cotu
AAGTCGTAACAAGGTTTCCGTAGGTGAACCTGCGGAAGGATCATTGTCGAAACCTGCCCAGCAGAACGACCCGCGAACTTGTCTTAACATCGGGGGCCTGCGGGCCTCGTGCCCGTGTGCTCCCACCCGTGCCGCGTTGGGTGTCGGTCGTACGCTTGTGCGTGCGTCTGCCCCCTCGCTGTGCATTAACGAACCCCGGCGCGAATTGCGCCAAGGAAATCTTAACGAGAGAGCTCGCTCCCGTCGCCCCGGACACGGTGTGCGTGCGGGATGCGTGGCCTTCTTTCATTATCTATAACGACTCTCGGCAACGGATATCTCGGCTCTCGCATCGATGAAGAACGTAGCGAAATGCGATACTTGGTGTGAATTGCAGAATCCCGT
>Illumina-ITS1_BOP010064_Dotu
AAGTCGTAACAAGGTTTCCGTAGGTGAACCTGCGGAAGGATCATTGTCGAAACCTGCCCAGCAGAACGACCCGCGAACTTGTCTTAACATCGGGGGCCTGCGGGCCTCGTGCCCGTGTGCTCCCACCCGTGCCGCGTTGGGTGTCGGTCGTACGCTTGTGCGTGCGTCTGCCCCCTCGTTGTGCATTAACGAACCCCGGCGCGAATTGCGCCAAGGAAATCTTAACGAGAGAGCTCGCTCCCGTCGCCCCGGTCACGGTGTGCGTGCGGGATGTGTGGCCTTCTTTCATTATCTATAACGACTCTCGGCAACGGATATCTCGGCTCTCGCATCGATGAAGAACGTAGCGAAATGCGATACTTGGTGTGAATTGCAGAATCCCGT
>Illumina-ITS1_BOP010064_Otu
AAGTCGTAACAAGGTTTCCGTAGGTGAACCTGCGGAAGGATCATTGTCGAAACCTGCCCAGCAGAACGACCCGCGAACTTGTCTTAACATCGGgggCCTGCGGGCCTCGTGCCCGTGTGCTCCCACCCGTGCCGCGTTGGGTGTCGGTCGTACGCTTGTGCGTGCGTCTGCCcccTCGTTGTGCATTAACGAACCCCGGCGCGAATTGCGCCAAGGAAATCTTAACGAgagagCTCGCTCCCGTCGCCCCGGTCACGGTGTGCGTGCGGGATGtgtgGCCTTCTTTCATTATCTATAACGACTCTCGGCAACGGATATCTCGGCTCTCGCATCGATGAAGAACGTAGCGAAATGCGATACTTGGTGTGAATTGCAGAATCCCGT
>Illumina-ITS1_BOP010064_Zotu
AAGTCGTAACAAGGTTTCCGTAGGTGAACCTGCGGAAGGATCATTGTCGAAACCTGCCCAGCAGAACGACCCGCGAACTTGTCTTAACATCGGgggCCTGCGGGCCTCGTGCCCGTGCGCTCCCACCCGTGCCGCGTTGGGTGTCGGTCGTACGCTTGTGCGTGCGTCTGCCcccTCGCTGTGCATTAACGAACCCCGGCGCGAATTGCGCCAAGGAAATCTTAACGAgagagCTCGCTCCCGTCGCCCCGGACACGGTGTGCGTGCGGGATGCGTGGCCTTCTTTCATTATCTATAACGACTCTCGGCAACGGATATCTCGGCTCTCGCATCGATGAAGAACGTAGCGAAATGCGATACTTGGTGTGAATTGCAGAATCCCGT
>Illumina-ITS1_BOP010066_Cotu
AAGTCGTAACAAGGTTTCCGTAGGTGAACCTGCGGAAGGATCATTGTTGAAACCTGCATAGCAGAAAGACTCGCGAACTTGTGAACAACTATATTGGGAGAGGGATACGGGTCTCTTGGACTCCTTCCCTCGATTTCGGACCGAGGAGTGCCCTTGTCGGCATTCTTTGGCTCTGATAAAATAACAAACTCGGCGCGATCAGCGCCAAGGAAAATTAAATGGAAATAGCTTGCCCTTGCTCTTGCAAGATGGTATTGCTTATCTGATATTTGAACGACTCTCGGCAATGGATATCTCGGCTCTCGCATCGATGAAGAACGTAGCGAAATGCGATACTTGGTGTGAATTGCAGAATCCCGT
>Illumina-ITS1_BOP010066_Otu
AAGTCGTAACAAGGTTTCCGTAGGTGAACCTGCGGAAGGATCATTGTTGAAACCTGCATAGCAGAAAGACTCGCGAACTTGTGAACAACTATATTGGGAGAGGGATACGGGTCTCTTGGACTCCTTCCCTCGATTTCGGACCGAGGAGTGCCCTTGTCGGCATTCTTTGGCTCTGATAAAATAACAAACTCGGCGCGATCAGCGCCAAGGAAAATTAAATGGAAATAGCTTGCCCTTGCTCTTGCAAGATGGTATTGCTTATCTGATATTTGAACGACTCTCGGCAATGGATATCTCGGCTCTCGCATCGATGAAGAACGTAGCGAAATGCGATACTTGGTGTGAATTGCAGAATCCCGT
>Illumina-ITS1_BOP010066_Zotu
AAGTCGTAACAAGGTTTCCGTAGGTGAACCTGCGGAAGGATCATTGTTGAAACCTGCATAGCAGAAAGACTCGCGAACTTGTGAACAACTATATTGGGAGAGGGATACGGGTCTCTTGGACTCCTTCCCTCGATTTCGGACCGAGGAGTGCCCTTGTCGGCATTCTTTGGCTCTGATAAAATAACAAACTCGGCGCGATCAGCGCCAAGGAAAATTAAATGGAAATAGCTTGCCCTTGCTCTTGCAAGATGGTATTGCTTATCTGATATTTGAACGACTCTCGGCAATGGATATCTCGGCTCTCGCATCGATGAAGAACGTAGCGAAATGCGATACTTGGTGTGAATTGCAGAATCCCGT
>Illumina-ITS1_BOP010067_Cotu
AAGTCGTAACAAGGTTTCCGTAGGTGAACCTGCGGAAGGATCATTGTTGAAACCTGCATAGCAGAAAGACTCGCGAACTTGTGAACAACTATATTGGGAGAGGGATACGGGTCTCTTGGACTCCTTCCCTCGATTTCGGACCGAGGAGTGCCCTTGTCGGCATTCTTTGGCTCTGATAAAATAACAAACTCGGCGCGATCAGCGCCAAGGAAAATTAAATGGAAATAGCTTGCCCTTGCTCTTGCAAGATGGTATTGCTTATCTGATATTTGAACGACTCTCGGCAATGGATATCTCGGCTCTCGCATCGATGAAGAACGTAGCGAAATGCGATACTTGGTGTGAATTGCAGAATCCCGT
>Illumina-ITS1_BOP010067_Dotu
AAGTCGTAACAAGGTTTCCGTAGGTGAACCTGCGGAAGGATCATTGTTGAAACCTGCATAGCAGAAAGACTCGCGAACTTGTGAACAACTATATTGGGAGAGGGATACGGGTCTCTTGGACTCCTTCCCTCGATTTCGGACCGAGGAGTGCCCTTGTCGGCATTCTTTGGCTCTGATAAAATAACAAACTCGGCGCGATCAGCGCCAAGGAAAATTAAATGGAAATAGCTTGCCCTTGCTCTTGCAAGATGGTATTGCTTATCTGATATTTGAACGACTCTCGGCAATGGATATCTCGGCTCTCGCATCGATGAAGAACGTAGCGAAATGCGATACTTGGTGTGAATTGCAGAATCCCGT
>Illumina-ITS1_BOP010067_Otu
AAGTCGTAACAAGGTTTCCGTAGGTGAACCTGCGGAAGGATCATTGTTGAAACCTGCATAGCAGAAAGACTCGCGAACTTGTGAACAACTATATTGGGAGAGGGATACGGGTCTCTTGGACTCCTTCCCTCGATTTCGGACCGAGGAGTGCCCTTGTCGGCATTCTTTGGCTCTGATAAAATAACAAACTCGGCGCGATCAGCGCCAAGGAAAATTAAATGGAAATAGCTTGCCCTTGCTCTTGCAAGATGGTATTGCTTATCTGATATTTGAACGACTCTCGGCAATGGATATCTCGGCTCTCGCATCGATGAAGAACGTAGCGAAATGCGATACTTGGTGTGAATTGCAGAATCCCGT
>Illumina-ITS1_BOP010067_Zotu
AAGTCGTAACAAGGTTTCCGTAGGTGAACCTGCGGAAGGATCATTGTTGAAACCTGCATAGCAGAAAGACTCGCGAACTTGTGAACAACTATATTGGGAGAGGGATACGGGTCTCTTGGACTCCTTCCCTCGATTTCGGACCGAGGAGTGCCCTTGTCGGCATTCTTTGGCTCTGATAAAATAACAAACTCGGCGCGATCAGCGCCAAGGAAAATTAAATGGAAATAGCTTGCCCTTGCTCTTGCAAGATGGTATTGCTTATCTGATATTTGAACGACTCTCGGCAATGGATATCTCGGCTCTCGCATCGATGAAGAACGTAGCGAAATGCGATACTTGGTGTGAATTGCAGAATCCCGT
>Illumina-ITS1_BOP010068_Cotu
AAGTCGTAACAAGGTTTCCGTAGGTGAACCTGCGGAAGGATCATTGTTGAAACCTGCATAGCAGAAAGACTCGCGAACTTGTGAACAACTATATTGGGAGAGGGATACGGGTCTCTTGGACTCCTTCCCTCGATTTCGGACCGAGGAGTGCCCTTGTCGGCATTCTTTGGCTCTGATAAAATAACAAACTCGGCGCGATCAGCGCCAAGGAAAATTAAATGGAAATAGCTTGCCCTTGCTCTTGCAAGATGGTATTGCTTATCAGATATTTGAACGACTCTCGGCAATGGATATCTCGGCTCTCGCATCGATGAAGAACGTAGCGAAATGCGATACTTGGTGTGAATTGCAGAATCCCGT
>Illumina-ITS1_BOP010068_Dotu
AAGTCGTAACAAGGTTTCCGTAGGTGAACCTGCGGAAGGATCATTGTTGAAACCTGCATAGCAGAAAGACTCGCGAACTTGTGAACAACTATATTGGGAGAGGGATACGGGTCTCTTGGACTCCTTCCCTCGATTTCGGACCGAGGAGTGCCCTTGTCGGCATTCTTTGGCTCTGATAAAATAACAAACTCGGCGCGATCAGCGCCAAGGAAAATTAAATGGAAATAGCTTGCCCTTGCTCTTGCAAGATGGTATTGCTTATCAGATATTTGAACGACTCTCGGCAATGGATATCTCGGCTCTCGCATCGATGAAGAACGTAGCGAAATGCGATACTTGGTGTGAATTGCAGAATCCCGT
>Illumina-ITS1_BOP010068_Otu
AAGTCGTAACAAGGTTTCCGTAGGTGAACCTGCGGAAGGATCATTGTTGAAACCTGCATAGCAGAAAGACTCGCGAACTTGTGAACAACTATATTGGGAGAGGGATACGGGTCTCTTGGACTCCTTCCCTCGATTTCGGACCGAGGAGTGCCCTTGTCGGCATTCTTTGGCTCTGATAAAATAACAAACTCGGCGCGATCAGCGCCAAGGAAAATTAAATGGAAATAGCTTGCCCTTGCTCTTGCAAGATGGTATTGCTTATCAGATATTTGAACGACTCTCGGCAATGGATATCTCGGCTCTCGCATCGATGAAGAACGTAGCGAAATGCGATACTTGGTGTGAATTGCAGAATCCCGT
>Illumina-ITS1_BOP010068_Zotu
AAGTCGTAACAAGGTTTCCGTAGGTGAACCTGCGGAAGGATCATTGTTGAAACCTGCATAGCAGAAAGACTCGCGAACTTGTGAACAACTATATTGGGAGAGGGATACGGGTCTCTTGGACTCCTTCCCTCGATTTCGGACCGAGGAGTGCCCTTGTCGGCATTCTTTGGCTCTGATAAAATAACAAACTCGGCGCGATCAGCGCCAAGGAAAATTAAATGGAAATAGCTTGCCCTTGCTCTTGCAAGATGGTATTGCTTATCTGATATTTGAACGACTCTCGGCAATGGATATCTCGGCTCTCGCATCGATGAAGAACGTAGCGAAATGCGATACTTGGTGTGAATTGCAGAATCCCGT
>Illumina-ITS1_BOP010069_Cotu
AAGTCGTAACAAGGTTTCCGTAGGTGAACCTGCGGAAGGATCATTGTTGAAACCTGCATAGCAGAAAGACTCGCGAACTTGTGAACAACTATATTGGGAGAGGGATACGGGTCTCTTGGACTCCTTCCCTCGATTTCGGACCGAGGAGTGCCCTTGTCGGCATTCTTTGGCTCTGATAAAATAACAAACTCGGCGCGATCAGCGCCAAGGAAAATTAAATGGAAATAGCTTGCCCTTGCTCTTGCAAGATGGTATTGCTTATCTGATATTTGAACGACTCTCGGCAATGGATATCTCGGCTCTCGCATCGATGAAGAACGTAGCGAAATGCGATACTTGGTGTGAATTGCAGAATCCCGT
>Illumina-ITS1_BOP010069_Dotu
AAGTCGTAACAAGGTTTCCGTAGGTGAACCTGCGGAAGGATCATTGTTGAAACCTGCATAGCAGAAAGACTCGCGAACTTGTGAACAACTATATTGGGAGAGGGATACGGGTCTCTTGGACTCCTTCCCTCGATTTCGGACCGAGGAGTGCCCTTGTCGGCATTCTTTGGCTCTGATAAAATAACAAACTCGGCGCGATCAGCGCCAAGGAAAATTAAATGGAAATAGCTTGCCCTTGCTCTTGCAAGATGGTATTGCTTATCTGATATTTGAACGACTCTCGGCAATGGATATCTCGGCTCTCGCATCGATGAAGAACGTAGCGAAATGCGATACTTGGTGTGAATTGCAGAATCCCGT
>Illumina-ITS1_BOP010069_Otu
AAGTCGTAACAAGGTTTCCGTAGGTGAACCTGCGGAAGGATCATTGTTGAAACCTGCATAGCAGAAAGACTCGCGAACTTGTGAACAACTATATTGGGAGAGGGATACGGGTCTCTTGGACTCCTTCCCTCGATTTCGGACCGAGGAGTGCCCTTGTCGGCATTCTTTGGCTCTGATAAAATAACAAACTCGGCGCGATCAGCGCCAAGGAAAATTAAATGGAAATAGCTTGCCCTTGCTCTTGCAAGATGGTATTGCTTATCTGATATTTGAACGACTCTCGGCAATGGATATCTCGGCTCTCGCATCGATGAAGAACGTAGCGAAATGCGATACTTGGTGTGAATTGCAGAATCCCGT
>Illumina-ITS1_BOP010069_Zotu
AAGTCGTAACAAGGTTTCCGTAGGTGAACCTGCGGAAGGATCATTGTTGAAACCTGCATAGCAGAAAGACTCGCGAACTTGTGAACAACTATATTGGGAGAGGGATACGGGTCTCTTGGACTCCTTCCCTCGATTTCGGACCGAGGAGTGCCCTTGTCGGCATTCTTTGGCTCTGATAAAATAACAAACTCGGCGCGATCAGCGCCAAGGAAAATTAAATGGAAATAGCTTGCCCTTGCTCTTGCAAGATGGTATTGCTTATCTGATATTTGAACGACTCTCGGCAATGGATATCTCGGCTCTCGCATCGATGAAGAACGTAGCGAAATGCGATACTTGGTGTGAATTGCAGAATCCCGT
>Illumina-ITS1_BOP010070_Cotu
AAGTCGTAACAAGGTTTCCGTAGGTGAACCTGCGGAAGGATCATTGTTGAAACCTGCATAGCAGAAAGACCCGCGAACTTGTGAACAACTATATTGGGAGAGGGATACGGGTCTCTTGGACTCCTTCCCTCGATTTCGGACCGAGGAGTGCCCTTGTCGGCATTCTTTGGCTCTGATAAAATAACAAACTCGGCGCGATCAGCGCCAAGGAAAATTAAATGGAAATAGCTTGCCCTTGCTCTTGCAAGATGGTATTGCTTATCTGATATTCGAACGACTCTCGGCAATGGATATCTCGGCTCTCGCATCGATGAAGAACGTAGCGAAATGCGATACTTGGTGTGAATTGCAGAATCCCGT
>Illumina-ITS1_BOP010070_Dotu
AAGTCGTAACAAGGTTTCCGTAGGTGAACCTGCGGAAGGATCATTGTTGAAACCTGCATAGCAGAAAGACCCGCGAACTTGTGAACAACTATATTGGGAGAGGGATACGGGTCTCTTGGACTCCTTCCCTCGATTTCGGACCGAGGAGTGCCCTTGTCGGCATTCTTTGGCTCTGATAAAATAACAAACTCGGCGCGATCAGCGCCAAGGAAAATTAAATGGAAATAGCTTGCCCTTGCTCTTGCAAGATGGTATTGCTTATCTGATATTCGAACGACTCTCGGCAATGGATATCTCGGCTCTCGCATCGATGAAGAACGTAGCGAAATGCGATACTTGGTGTGAATTGCAGAATCCCGT
>Illumina-ITS1_BOP010070_Otu
AAGTCGTAACAAGGTTTCCGTAGGTGAACCTGCGGAAGGATCATTGTTGAAACCTGCATAGCAGAAAGACCCGCGAACTTGTGAACAACTATATTGGGAGAGGGATACGGGTCTCTTGGACTCCTTCCCTCGATTTCGGACCGAGGAGTGCCCTTGTCGGCATTCTTTGGCTCTGATAAAATAACAAACTCGGCGCGATCAGCGCCAAGGAAAATTAAATGGAAATAGCTTGCCCTTGCTCTTGCAAGATGGTATTGCTTATCTGATATTCGAACGACTCTCGGCAATGGATATCTCGGCTCTCGCATCGATGAAGAACGTAGCGAAATGCGATACTTGGTGTGAATTGCAGAATCCCGT
>Illumina-ITS1_BOP010070_Zotu
AAGTCGTAACAAGGTTTCCGTAGGTGAACCTGCGGAAGGATCATTGTTGAAACCTGCATAGCAGAAAGACCCGCGAACTTGTGAACAACTATATTGGGAGAGGGATACGGGTCTCTTGGACTCCTTCCCTCGATTTCGGACCGAGGAGTGCCCTTGTCGGCATTCTTTGGCTCTGATAAAATAACAAACTCGGCGCGATCAGCGCCAAGGAAAATTAAATGGAAATAGCTTGCCCTTGCTCTTGCAAGATGGTATTGCTTATCTGATATTCGAACGACTCTCGGCAATGGATATCTCGGCTCTCGCATCGATGAAGAACGTAGCGAAATGCGATACTTGGTGTGAATTGCAGAATCCCGT
>Illumina-ITS1_BOP010071_Cotu
AAGTCGTAACAAGGTTTCCGTAGGTGAACCTGCGGAAGGATCATTGTTGAAACCTGCATAGCAGAAAGACTCGCGAACTTGTGAACAACTATATTGGGAGAGGGATACGGGTCTCTTGGACTCCTTCCCTCGATTTCGGACCGAGGAGTGCCCTTGTCGGCATTCTTTGGCTCTGATAAAATAACAAACTCGGCGCGATCAGCGCCAAGGAAAATTAAATGGAAATAGCTTGCCCTTGCTCTTGCAAGATGGTATTGCTTATCTGATATTTGAACGACTCTCGGCAATGGATATCTCGGCTCTCGCATCGATGAAGAACGTAGCGAAATGCGATACTTGGTGTGAATTGCAGAATCCCGT
>Illumina-ITS1_BOP010071_Dotu
AAGTCGTAACAAGGTTTCCGTAGGTGAACCTGCGGAAGGATCATTGTTGAAACCTGCATAGCAGAAAGACTCGCGAACTTGTGAACAACTATATTGGGAGAGGGATACGGGTCTCTTGGACTCCTTCCCTCGATTTCGGACCGAGGAGTGCCCTTGTCGGCATTCTTTGGCTCTGATAAAATAACAAACTCGGCGCGATCAGCGCCAAGGAAAATTAAATGGAAATAGCTTGCCCTTGCTCTTGCAAGATGGTATTGCTTATCTGATATTTGAACGACTCTCGGCAATGGATATCTCGGCTCTCGCATCGATGAAGAACGTAGCGAAATGCGATACTTGGTGTGAATTGCAGAATCCCGT
>Illumina-ITS1_BOP010071_Otu
AAGTCGTAACAAGGTTTCCGTAGGTGAACCTGCGGAAGGATCATTGTTGAAACCTGCATAGCAGAAAGACTCGCGAACTTGTGAACAACTATATTGGGAGAGGGATACGGGTCTCTTGGACTCCTTCCCTCGATTTCGGACCGAGGAGTGCCCTTGTCGGCATTCTTTGGCTCTGATAAAATAACAAACTCGGCGCGATCAGCGCCAAGGAAAATTAAATGGAAATAGCTTGCCCTTGCTCTTGCAAGATGGTATTGCTTATCTGATATTTGAACGACTCTCGGCAATGGATATCTCGGCTCTCGCATCGATGAAGAACGTAGCGAAATGCGATACTTGGTGTGAATTGCAGAATCCCGT
>Illumina-ITS1_BOP010071_Zotu
AAGTCGTAACAAGGTTTTCGTAGGTGAACCTGCGGAAGGATCATGTCGAAACCTGCCCACAAGCAAAACGACCCGAGAACCGATTTCATAAACGTCGcgcgcgTTCGCTCATCCCCGTGCGGAACTTGCTGCgcgcgcTCTGACGTCCTCCGCGGGCATACAAACGAAAATCGGTGCGAACCGCACCAAGGAACACTCAACGAATAGGCgcgcTCCCGTGAGCCCCGGAAACGGTGTGCAGCGGACAGCTTGGCCAACTTCATTACTATGTCAAAACGACTCTCGACAACGGATATCTCGGCTCTCGCATCGATGAAGAGCGTAGCGAAATGCGATACTTGGTGTGAATTGAAGAATCCCGT
>Illumina-ITS1_BOP010072_Cotu
AAGTCGTAACAAGGTTTCCGTAGGTGAACCTGCGGAAGGATCATTGTTGAAACCTGCATAGCAGAAAGACTCGCGAACTTGTGAACAACTATATTGGGAGAGGGATACGGGTCTCTTGGACTCCTTCCCTCGATTTCGGACCGAGGAGTGCCCTTGTCGGCATTCTTTGGCTCTGATAAAATAACAAACTCGGCGCGATCAGCGCCAAGGAAAATTAAATGGAAATAGCTTGCCCTTGCTCTTGCAAGATGGTATTGCTTATCTGATATTTGAACGACTCTCGGCAATGGATATCTCGGCTCTCGCATCGATGAAGAACGTAGCGAAATGCGATACTTGGTGTGAATTGCAGAATCCCG
>Illumina-ITS1_BOP010072_Dotu
AAGTCGTAACAAGGTTTCCGTAGGTGAACCTGCGGAAGGATCATTGTTGAAACCTGCATAGCAGAAAGACTCGCGAACTTGTGAACAACTATATTGGGAGAGGGATACGGGTCTCTTGGACTCCTTCCCTCGATTTCGGACCGAGGAGTGCCCTTGTCGGCATTCTTTGGCTCTGATAAAATAACAAACTCGGCGCGATCAGCGCCAAGGAAAATTAAATGGAAATAGCTTGCCCTTGCTCTTGCAAGATGGTATTGCTTATCTGATATTTGAACGACTCTCGGCAATGGATATCTCGGCTCTCGCATCGATGAAGAACGTAGCGAAATGCGATACTTGGTGTGAATTGCAGAATCCCGT
>Illumina-ITS1_BOP010072_Otu
AAGTCGTAACAAGGTTTCCGTAGGTGAACCTGCGGAAGGATCATTGTTGAAACCTGCATAGCAGAAAGACTCGCGAACTTGTGAACAACTATATTGGGAGAGGGATACGGGTCTCTTGGACTCCTTCCCTCGATTTCGGACCGAGGAGTGCCCTTGTCGGCATTCTTTGGCTCTGATAAAATAACAAACTCGGCGCGATCAGCGCCAAGGAAAATTAAATGGAAATAGCTTGCCCTTGCTCTTGCAAGATGGTATTGCTTATCTGATATTTGAACGACTCTCGGCAATGGATATCTCGGCTCTCGCATCGATGAAGAACGTAGCGAAATGCGATACTTGGTGTGAATTGCAGAATCCCGT
>Illumina-ITS1_BOP010072_Zotu
AAGTCGTAACAAGGTTTCCGTAGGTGAACCTGCGGAAGGATCATTGTTGAAACCTGCATAGCAGAAAGACTCGCGAACTTGTGAACAACTATATTGGGAGAGGGATACGGGTCTCTTGGACTCCTTCCCTCGATTTCGGACCGAGGAGTGCCCTTGTCGGCATTCTTTGGCTCTGATAAAATAACAAACTCGGCGCGATCAGCGCCAAGGAAAATTAAATGGAAATAGCTTGCCCTTGCTCTTGCAAGATGGTATTGCTTATCTGATATTTGAACGACTCTCGGCAATGGATATCTCGGCTCTCGCATCGATGAAGAACGTAGCGAAATGCGATACTTGGTGTGAATTGCAGAATCCCGT
>Illumina-ITS1_BOP010073_Cotu
AAGTCGTAACAAGGTTTCCGTAGGTGAACCTGCGGAAGGATCATTGTTGAAACCTGCATAGCAGAAAGACTCGCGAACTTGTGAACAACTATATTGGGAGAGGGATACGGGTCTCTTGGACTCCTTCCCTCGATTTCGGACCGAGGAGTGCCCTTGTCGGCATTCTTTGGCTCTGATAAAATAACAAACTCGGCGCGATCAGCGCCAAGGAAAATTAAATGGAAATAGCTTGCCCTTGCTCTTGCAAGATGGTATTGCTTATCTGATATTTGAACGACTCTCGGCAATGGATATCTCGGCTCTCGCATCGATGAAGAACGTAGCGAAATGCGATACTTGGTGTGAATTGCAGAATCCCGT
>Illumina-ITS1_BOP010073_Dotu
AAGTCGTAACAAGGTTTCCGTAGGTGAACCTGCGGAAGGATCATTGTTGAAACCTGCATAGCAGAAAGACTCGCGAACTTGTGAACAACTATATTGGGAGAGGGATACGGGTCTCTTGGACTCCTTCCCTCGATTTCGGACCGAGGAGTGCCCTTGTCGGCATTCTTTGGCTCTGATAAAATAACAAACTCGGCGCGATCAGCGCCAAGGAAAATTAAATGGAAATAGCTTGCCCTTGCTCTTGCAAGATGGTATTGCTTATCTGATATTTGAACGACTCTCGGCAATGGATATCTCGGCTCTCGCATCGATGAAGAACGTAGCGAAATGCGATACTTGGTGTGAATTGCAGAATCCCGT
>Illumina-ITS1_BOP010073_Otu
AAGTCGTAACAAGGTTTCCGTAGGTGAACCTGCGGAAGGATCATTGTTGAAACCTGCATAGCAGAAAGACTCGCGAACTTGTGAACAACTATATTGGGAGAGGGATACGGGTCTCTTGGACTCCTTCCCTCGATTTCGGACCGAGGAGTGCCCTTGTCGGCATTCTTTGGCTCTGATAAAATAACAAACTCGGCGCGATCAGCGCCAAGGAAAATTAAATGGAAATAGCTTGCCCTTGCTCTTGCAAGATGGTATTGCTTATCTGATATTTGAACGACTCTCGGCAATGGATATCTCGGCTCTCGCATCGATGAAGAACGTAGCGAAATGCGATACTTGGTGTGAATTGCAGAATCCCGT
>Illumina-ITS1_BOP010073_Zotu
AAGTCGTAACAAGGTTTCCGTAGGTGAACCTGCGGAAGGATCATTGTTGAAACCTGCATAGCAGAAAGACTCGCGAACTTGTGAACAACTATATTGGGAGAGGGATACGGGTCTCTTGGACTCCTTCCCTCGATTTCGGACCGAGGAGTGCCCTTGTCGGCATTCTTTGGCTCTGATAAAATAACAAACTCGGCGCGATCAGCGCCAAGGAAAATTAAATGGAAATAGCTTGCCCTTGCTCTTGCAAGATGGTATTGCTTATCTGATATTTGAACGACTCTCGGCAATGGATATCTCGGCTCTCGCATCGATGAAGAACGTAGCGAAATGCGATACTTGGTGTGAATTGCAGAATCCCGT
>Illumina-ITS1_BOP010074_Cotu
AAGTCGTAACAAGGTTTCCGTAGGTGAACCTGCGGAAGGATCATTGTCGAAACCTGCCTAGCAGAACGACCCGCGAACCTGTCTTAACATCGGGGGCCTGCGGGACTTGTGCCCGTGCGCTCCCACCCGTGCTGTGTTGGGCGTTGGTCGTACGTTTCTACGTGCGTCCGCTCCCTCGCTGCGCGTTAACGAACCCCGGCGCGAACTGCGCCAAGGAAATCTTAACGAGAGAGCTCGCTCCCGTCGCCCCGGACACGGTGTGCGTGCGGGATGTGTGGCCTTCTTTCATTATCTATAACGACTCTCGGCAACGGATATCTCGGCTCTCGCATCGATGAAGAACGTAGCGAAATGCGATACTTGGTGTGAATTGCAGAATCCCGT
>Illumina-ITS1_BOP010074_Dotu
AAGTCGTAACAAGGTTTCCGTAGGTGAACCTGCGGAAGGATCATTGTCGAAACCTGCCTAGCAGAACGACCCGCGAACCTGTCTTAACATCGGGGGCCTGCGGGACTTGTGCCCGTGCGCTCCCACCCGTGCTGTGTTGGGCGTTGGTCGTACGTTTCTACGTGCGTCCGCTCCCTCGCTGCGCGTTAACGAACCCCGGCGCGAACTGCGCCAAGGAAATCTTAACGAGAGAGCTCGCTCCCGTCGCCCCGGACACGGTGTGCGTGCGGGATGTGTGGCCTTCTTTCATTATCTATAACGACTCTCGGCAACGGATATCTCGGCTCTCGCATCGATGAAGAACGTAGCGAAATGCGATACTTGGTGTGAATTGCAGAATCCCGT
>Illumina-ITS1_BOP010074_Otu
AAGTCGTAACAAGGTTTCCGTAGGTGAACCTGCGGAAGGATCATTGTCGAAACCTGCCTAGCAGAACGACCCGCGAACCTGTCTTAACATCGGgggCCTGCGGGACTTGTGCCCGTGCGCTCCCACCCGTGCTGTGTTGGGCGTTGGTCGTACGTTTCTACGTGCGTCCGCTCCCTCGCTGCGCGTTAACGAACCCCGGCGCGAACTGCGCCAAGGAAATCTTAACGAgagagCTCGCTCCCGTCGCCCCGGACACGGTGTGCGTGCGGGATGtgtgGCCTTCTTTCATTATCTATAACGACTCTCGGCAACGGATATCTCGGCTCTCGCATCGATGAAGAACGTAGCGAAATGCGATACTTGGTGTGAATTGCAGAATCCCGT
>Illumina-ITS1_BOP010074_Zotu
AAGTCGTAACAAGGTTTCCGTAGGTGAACCTGCGGAAGGATCATTGTCGAAACCTGCCTAGCAGAACGACCCGCGAACCTGTCTTAACATCGGgggCCTGCGGGACTTGTGCCCGTGCGCTCCCACCCGTGCTGTGTTGGGCGTTGGTCGTACGTTTCTACGTGCGTCCGCTCCCTCGCTGCGCGTTAACGAACCCCGGCGCGAACTGCGCCAAGGAAATCTTAACGAgagagCTCGCTCCCGTCGCCCCGGACACGGTGTGCGTGCGGGATGtgtgGCCTTCTTTCATTATCTATAACGACTCTCGGCAACGGATATCTCGGCTCTCGCATCGATGAAGAACGTAGCGAAATGCGATACTTGGTGTGAATTGCAGAATCCCGT
>Illumina-ITS1_BOP010075_Cotu
AAGTCGTAACAAGGTTTCCGTAGGTGAACCTGCGGAAGGATCATTGTCGAAACCTGCAAAGCAGACCCGTGAACATGTTCTTTCTCTCAGGGAGGACAACGTGGGCACAGCTAACCATGTTGTCCCACGTTGAAGCCCCATTCCGTCGATGTGCACAACCGTGCCCGTCGTTCGGCTTAACGAACCCCGGCGCGGAAAGCGCCAAGGAAAACACAAAAACACTGCTTGCCTCTCGTAGCCCCGTTTGCGGTGTGCACCTGAGGATCGGGCGTGTGTCGAATTTAAAACGACTCTCGGCAACGGATATCTCGGCTCTCGCATCGATGAAGAACGCAGCAAAATGCGATACTTGGTGTGAATTGCAGAATCCCGT
>Illumina-ITS1_BOP010075_Dotu
AAGTCGTAACAAGGTTTCCGTAGGTGAACCTGCGGAAGGATCATTGTCGAAACCTGCAAAGCAGACCCGTGAACATGTTCTTTCTCTCAGGGAGGACAACGTGGGCACAGCTAACCATGTTGTCCCACGTTGAAGCCCCATTCCGTCGATGTGCACAACCGTGCCCGTCGTTCGGCTCAACGAACCCCGGCGCGGAAAGCGCCAAGGAAAACACAAAAACACTGCTTGCCTCTCGTAGCCCCGTTTGCGGTGTGCACCTGAGGATCGGGCGTGTGTCGAATTTAAAACGACTCTCGGCAACGGATATCTCGGCTCTCGCATCGATGAAGAACGCAGCAAAATGCGATACTTGGTGTGAATTGCAGAATCCCGT
>Illumina-ITS1_BOP010075_Otu
AAGTCGTAACAAGGTTTCCGTAGGTGAACCTGCGGAAGGATCATTGTCGAAACCTGCAAAGCAGACCCGTGAACATGTTCTTTCtctcAGGGAGGACAACGTGGGCACAGCTAACCATGTTGTCCCACGTTGAAGCCCCATTCCGTCGATGTGCACAACCGTGCCCGTCGTTCGGCTCAACGAACCCCGGCGCGGAAAGCGCCAAGGAAAACACAAaaaCACTGCTTGCCTCTCGTAGCCCCGTTTGCGGTGTGCACCTGAGGATCGGGCGTgtgtCGAATTTAAAACGACTCTCGGCAACGGATATCTCGGCTCTCGCATCGATGAAGAACGCAGCAAAATGCGATACTTGGTGTGAATTGCAGAATCCCGT
>Illumina-ITS1_BOP010075_Zotu
AAGTCGTAACAAGGTTTCCGTAGGTGAACCTGCGGAAGGATCATTGTCGAAACCTGCAAAGCAGACCCGTGAACATGTTCTTTCtctcAGGGAGGACAACGTGGGCACAGCTAACCATGTTGTCCCACGTTGAAGCCCCATTCCGTCGATGTGCACAACCGTGCCCGTCGTTCGGCTTAACGAACCCCGGCGCGGAAAGCGCCAAGGAAAACACAAaaaCACTGCTTGCCTCTCGTAGCCCCGTTTGCGGTGTGCACCTGAGGATCGGGCGTgtgtCGAATTTAAAACGACTCTCGGCAACGGATATCTCGGCTCTCGCATCGATGAAGAACGCAGCAAAATGCGATACTTGGTGTGAATTGCAGAATCCCGT
>Illumina-ITS1_BOP010076_Cotu
AAGTCGTAACAAGGTTTCCGTAGGTGAACCTGCGGAAGGATCATTGTTGAAACCTGCATAGCAGAAAGACCCGCGAACTTGTGAACAACTATATTGGGAGAGGGATACGGGTCTCTTGGACTCCTTCCCTCGATTTCGGACCGAGGAGTGCCCTTGTCGGCATTCTTTGGCTCTGATAAAATAACAAACTCGGCGCGATCAGCGCCAAGGAAAATTAAATGGAAATAGCTTGCCCTTGCTCTTGCAAGATGGTATTGCTTATCTGATATTCGAACGACTCTCGGCAATGGATATCTCGGCTCTCGCATCGATGAAGAACGTAGCGAAATGCGATACTTGGTGTGAATTGCAGAATCCCGT
>Illumina-ITS1_BOP010076_Dotu
AAGTCGTAACAAGGTTTCCGTAGGTGAACCTGCGGAAGGATCATTGTTGAAACCTGCATAGCAGAAAGACCCGCGAACTTGTGAACAACTATATTGGGAGAGGGATACGGGTCTCTTGGACTCCTTCCCTCGATTTCGGACCGAGGAGTGCCCTTGTCGGCATTCTTTGGCTCTGATAAAATAACAAACTCGGCGCGATCAGCGCCAAGGAAAATTAAATGGAAATAGCTTGCCCTTGCTCTTGCAAGATGGTATTGCTTATCTGATATTCGAACGACTCTCGGCAATGGATATCTCGGCTCTCGCATCGATGAAGAACGTAGCGAAATGCGATACTTGGTGTGAATTGCAGAATCCCGT
>Illumina-ITS1_BOP010076_Otu
AAGTCGTAACAAGGTTTCCGTAGGTGAACCTGCGGAAGGATCATTGTTGAAACCTGCATAGCAGAAAGACCCGCGAACTTGTGAACAACTATATTGGGAGAGGGATACGGGTCTCTTGGACTCCTTCCCTCGATTTCGGACCGAGGAGTGCCCTTGTCGGCATTCTTTGGCTCTGATAAAATAACAAACTCGGCGCGATCAGCGCCAAGGAAAATTAAATGGAAATAGCTTGCCCTTGCTCTTGCAAGATGGTATTGCTTATCTGATATTCGAACGACTCTCGGCAATGGATATCTCGGCTCTCGCATCGATGAAGAACGTAGCGAAATGCGATACTTGGTGTGAATTGCAGAATCCCGT
>Illumina-ITS1_BOP010076_Zotu
AAGTCGTAACAAGGTTTCCGTAGGTGAACCTGCGGAAGGATCATTGTTGAAACCTGCATAGCAGAAAGACCCGCGAACTTGTGAACAACTATATTGGGAGAGGGATACGGGTCTCTTGGACTCCTTCCCTCGATTTCGGACCGAGGAGTGCCCTTGTCGGCATTCTTTGGCTCTGATAAAATAACAAACTCGGCGCGATCAGCGCCAAGGAAAATTAAATGGAAATAGCTTGCCCTTGCTCTTGCAAGATGGTATTGCTTATCTGATATTCGAACGACTCTCGGCAATGGATATCTCGGCTCTCGCATCGATGAAGAACGTAGCGAAATGCGATACTTGGTGTGAATTGCAGAATCCCGT
>Illumina-ITS1_BOP010077_Cotu
AAGTCGTAACAAGGTTTCCGTAGGTGAACCTGCGGAAGGATCATTGTTGAAACCTGCATAGCAGAAAGACTCGCGAACTTGTGAACAACTATATTGGGAGAGGGATACGGGTCTCTTGGACTCCTTCCCTCGATTTCGGACCGAGGAGTGCCCTTGTCGGCATTCTTTGGCTCTGATAAAATAACAAACTCGGCGCGATCAGCGCCAAGGAAAATTAAATGGAAATAGCTTGCCCTTGCTCTTGCAAGATGGTATTGCTTATCTGATATTTGAACGACTCTCGGCAATGGATATCTCGGCTCTCGCATCGATGAAGAACGTAGCGAAATGCGATACTTGGTGTGAATTGCAGAATCCCGT
>Illumina-ITS1_BOP010077_Dotu
AAGTCGTAACAAGGTTTCCGTAGGTGAACCTGCGGAAGGATCATTGTTGAAACCTGCATAGCAGAAAGACTCGCGAACTTGTGAACAACTATATTGGGAGAGGGATACGGGTCTCTTGGACTCCTTCCCTCGATTTCGGACCGAGGAGTGCCCTTGTCGGCATTCTTTGGCTCTGATAAAATAACAAACTCGGCGCGATCAGCGCCAAGGAAAATTAAATGGAAATAGCTTGCCCTTGCTCTTGCAAGATGGTATTGCTTATCTGATATTTGAACGACTCTCGGCAATGGATATCTCGGCTCTCGCATCGATGAAGAACGTAGCGAAATGCGATACTTGGTGTGAATTGCAGAATCCCGT
>Illumina-ITS1_BOP010077_Otu
AAGTCGTAACAAGGTTTCCGTAGGTGAACCTGCGGAAGGATCATTGTTGAAACCTGCATAGCAGAAAGACTCGCGAACTTGTGAACAACTATATTGGGAGAGGGATACGGGTCTCTTGGACTCCTTCCCTCGATTTCGGACCGAGGAGTGCCCTTGTCGGCATTCTTTGGCTCTGATAAAATAACAAACTCGGCGCGATCAGCGCCAAGGAAAATTAAATGGAAATAGCTTGCCCTTGCTCTTGCAAGATGGTATTGCTTATCTGATATTTGAACGACTCTCGGCAATGGATATCTCGGCTCTCGCATCGATGAAGAACGTAGCGAAATGCGATACTTGGTGTGAATTGCAGAATCCCGT
>Illumina-ITS1_BOP010077_Zotu
AAGTCGTAACAAGGTTTCCGTAGGTGAACCTGCGGAAGGATCATTGTTGAAACCTGCATAGCAGAAAGACTCGCGAACTTGTGAACAACTATATTGGGAGAGGGATACGGGTCTCTTGGACTCCTTCCCTCGATTTCGGACCGAGGAGTGCCCTTGTCGGCATTCTTTGGCTCTGATAAAATAACAAACTCGGCGCGATCAGCGCCAAGGAAAATTAAATGGAAATAGCTTGCCCTTGCTCTTGCAAGATGGTATTGCTTATCTGATATTTGAACGACTCTCGGCAATGGATATCTCGGCTCTCGCATCGATGAAGAACGTAGCGAAATGCGATACTTGGTGTGAATTGCAGAATCCCGT
>Illumina-ITS1_BOP010078_Cotu
AAGTCGTAACAAGGTTTCCGTAGGTGAACCTGCGGAAGGATCATTGTTGAAACCTGCATAGCAGAAAGACTCGCGAACTTGTGAACAACTATATTGGGAGAGGGATACGGGTCTCTTGGACTCCTTCCCTCGATTTCGGACCGAGGAGTGCCCTTGTCGGCATTCTTTGGCTCTGATAAAATAACAAACTCGGCGCGATCAGCGCCAAGGAAAATTAAATGGAAATAGCTTGCCCTTGCTCTTGCAAGATGGTATTGCTTATCTGATATTTGAACGACTCTCGGCAATGGATATCTCGGCTCTCGCATCGATGAAGAACGTAGCGAAATGCGATACTTGGTGTGAATTGCAGAATCCCGT
>Illumina-ITS1_BOP010078_Dotu
AAGTCGTAACAAGGTTTCCGTAGGTGAACCTGCGGAAGGATCATTGTTGAAACCTGCATAGCAGAAAGACTCGCGAACTTGTGAACAACTATATTGGGAGAGGGATACGGGTCTCTTGGACTCCTTCCCTCGATTTCGGACCGAGGAGTGCCCTTGTCGGCATTCTTTGGCTCTGATAAAATAACAAACTCGGCGCGATCAGCGCCAAGGAAAATTAAATGGAAATAGCTTGCCCTTGCTCTTGCAAGATGGTATTGCTTATCTGATATTTGAACGACTCTCGGCAATGGATATCTCGGCTCTCGCATCGATGAAGAACGTAGCGAAATGCGATACTTGGTGTGAATTGCAGAATCCCGT
>Illumina-ITS1_BOP010078_Otu
AAGTCGTAACAAGGTTTCCGTAGGTGAACCTGCGGAAGGATCATTGTTGAAACCTGCATAGCAGAAAGACTCGCGAACTTGTGAACAACTATATTGGGAGAGGGATACGGGTCTCTTGGACTCCTTCCCTCGATTTCGGACCGAGGAGTGCCCTTGTCGGCATTCTTTGGCTCTGATAAAATAACAAACTCGGCGCGATCAGCGCCAAGGAAAATTAAATGGAAATAGCTTGCCCTTGCTCTTGCAAGATGGTATTGCTTATCTGATATTTGAACGACTCTCGGCAATGGATATCTCGGCTCTCGCATCGATGAAGAACGTAGCGAAATGCGATACTTGGTGTGAATTGCAGAATCCCGT
>Illumina-ITS1_BOP010078_Zotu
AAGTCGTAACAAGGTTTCCGTAGGTGAACCTGCGGAAGGATCATTGTTGAAACCTGCATAGCAGAAAGACTCGCGAACTTGTGAACAACTATATTGGGAGAGGGATACGGGTCTCTTGGACTCCTTCCCTCGATTTCGGACCGAGGAGTGCCCTTGTCGGCATTCTTTGGCTCTGATAAAATAACAAACTCGGCGCGATCAGCGCCAAGGAAAATTAAATGGAAATAGCTTGCCCTTGCTCTTGCAAGATGGTATTGCTTATCTGATATTTGAACGACTCTCGGCAATGGATATCTCGGCTCTCGCATCGATGAAGAACGTAGCGAAATGCGATACTTGGTGTGAATTGCAGAATCCCGT
>Illumina-ITS1_BOP010079_Cotu
AAGTCGTAACAAGGTTTCCGTAGGTGAACCTGCGGAAGGATCATTGTTGAAACCTGCATAGCAGAAAGACCCGCGAACTTGTGAACAACTATATTGGGAGAAGGATACGGGTCTCTTGGACTCCTTCCCTCGATTTCGGACCGAGGAGTGCCCTTGTCGGGCATTCTTTGGCTCTGATAAAATAACAAACTCGGCGTGATCAGCGCCAAGGAAAATTAAATGGAAATAGCTAGCCCTTGCTCTTGCAAGATGGTATTGCTTATCTGATATTCGAACGACTCTCGGCAATGGATATCTCGGCTCTCGCATCGATGAAGAACGTAGCGAAATGCGATACTTGGTGTGAATTGCAGAATCCCGT
>Illumina-ITS1_BOP010079_Dotu
AAGTCGTAACAAGGTTTCCGTAGGTGAACCTGCGGAAGGATCATTGTTGAAACCTGCATAGCAGAAAGACCCGCGAACTTGTGAACAACTATATTGGGAGAAGGATACGGGTCTCTTGGACTCCTTCCCTCGATTTCGGACCGAGGAGTGCCCTTGTCGGGCATTCTTTGGCTCTGATAAAATAACAAACTCGGCGTGATCAGCGCCAAGGAAAATTAAATGGAAATAGCTAGCCCTTGCTCTTGCAAGATGGTATTGCTTATCTGATATTCGAACGACTCTCGGCAATGGATATCTCGGCTCTCGCATCGATGAAGAACGTAGCGAAATGCGATACTTGGTGTGAATTGCAGAATCCCGT
>Illumina-ITS1_BOP010079_Otu
AAGTCGTAACAAGGTTTCCGTAGGTGAACCTGCGGAAGGATCATTGTTGAAACCTGCATAGCAGAAAGACCCGCGAACTTGTGAACAACTATATTGGGAGAAGGATACGGGTCTCTTGGACTCCTTCCCTCGATTTCGGACCGAGGAGTGCCCTTGTCGGGCATTCTTTGGCTCTGATAAAATAACAAACTCGGCGTGATCAGCGCCAAGGAAAATTAAATGGAAATAGCTAGCCCTTGCTCTTGCAAGATGGTATTGCTTATCTGATATTCGAACGACTCTCGGCAATGGATATCTCGGCTCTCGCATCGATGAAGAACGTAGCGAAATGCGATACTTGGTGTGAATTGCAGAATCCCGT
>Illumina-ITS1_BOP010079_Zotu
AAGTCGTAACAAGGTTTCCGTAGGTGAACCTGCGGAAGGATCATTGTTGAAACCTGCATAGCAGAAAGACCCGCGAACTTGTGAACAACTATATTGGGAGAAGGATACGGGTCTCTTGGACTCCTTCCCTCGATTTCGGACCGAGGAGTGCCCTTGTCGGGCATTCTTTGGCTCTGATAAAATAACAAACTCGGCGTGATCAGCGCCAAGGAAAATTAAATGGAAATAGCTAGCCCTTGCTCTTGCAAGATGGTATTGCTTATCTGATATTCGAACGACTCTCGGCAATGGATATCTCGGCTCTCGCATCGATGAAGAACGTAGCGAAATGCGATACTTGGTGTGAATTGCAGAATCCCGT
>Illumina-ITS1_BOP010080_Cotu
AAGTCGTAACAAGGTTTCCGTAGGTGAACCTGCGGAAGGATCATTGTTGAAACCTGCATAGCAGAAAGACCCGCGAACTTGTGAACAACTATATTGGGAGAGGGATACGGGTCTCTTGGACTCCTTCCCTCGATTTCGGACCGGGGAGTGCCCTTGTCGGCATTCTTTGGCTCTGATAAAATAACAAACTCGGCGCGATCAGCGCCAAGGAAAATTAAATGGAAATAGCTTGCCCTTGCTCTTGCAAGATGGCATTGCTTATCTGATATTCGAACGACTCTCGGCAATGGATATCTCGGCTCTCGCATCGATGAAGAACGTAGCGAAATGCGATACTTGGTGTGAATTGCAGAATCCCGT
>Illumina-ITS1_BOP010080_Dotu
AAGTCGTAACAAGGTTTCCGTAGGTGAACCTGCGGAAGGATCATTGTTGAAACCTGCATAGCAGAAAGACCCGCGAACTTGTGAACAACTATATTGGGAGAGGGATACGGGTCTCTTGGACTCCTTCCCTCGATTTCGGACCGGGGAGTGCCCTTGTCGGCATTCTTTGGCTCTGATAAAATAACAAACTCGGCGCGATCAGCGCCAAGGAAAATTAAATGGAAATAGCTTGCCCTTGCTCTTGCAAGATGGCATTGCTTATCTGATATTCGAACGACTCTCGGCAATGGATATCTCGGCTCTCGCATCGATGAAGAACGTAGCGAAATGCGATACTTGGTGTGAATTGCAGAATCCCGT
>Illumina-ITS1_BOP010080_Otu
AAGTCGTAACAAGGTTTCCGTAGGTGAACCTGCGGAAGGATCATTGTTGAAACCTGCATAGCAGAAAGACCCGCGAACTTGTGAACAACTATATTGGGAGAGGGATACGGGTCTCTTGGACTCCTTCCCTCGATTTCGGACCGGGGAGTGCCCTTGTCGGCATTCTTTGGCTCTGATAAAATAACAAACTCGGCGCGATCAGCGCCAAGGAAAATTAAATGGAAATAGCTTGCCCTTGCTCTTGCAAGATGGCATTGCTTATCTGATATTCGAACGACTCTCGGCAATGGATATCTCGGCTCTCGCATCGATGAAGAACGTAGCGAAATGCGATACTTGGTGTGAATTGCAGAATCCCGT
>Illumina-ITS1_BOP010080_Zotu
AAGTCGTAACAAGGTTTCCGTAGGTGAACCTGCGGAAGGATCATTGTTGAAACCTGCATAGCAGAAAGACCCGCGAACTTGTGAACAACTATATTGGGAGAGGGATACGGGTCTCTTGGACTCCTTCCCTCGATTTCGGACCGGGGAGTGCCCTTGTCGGCATTCTTTGGCTCTGATAAAATAACAAACTCGGCGCGATCAGCGCCAAGGAAAATTAAATGGAAATAGCTTGCCCTTGCTCTTGCAAGATGGCATTGCTTATCTGATATTCGAACGACTCTCGGCAATGGATATCTCGGCTCTCGCATCGATGAAGAACGTAGCGAAATGCGATACTTGGTGTGAATTGCAGAATCCCGT
>Illumina-ITS1_BOP010081_Cotu
AAGTCGTAACAAGGTTTCCGTAGGTGAACCTGCGGAAGGATCATTGTTGAAACCTGCATAGCAGAAAGACTCGCGAACTTGTGAACAACTATATTGGGAGAGGGATACGGGTCTCTTGGACTCCTTCCCTCGATTTCGGACCGAGGAGTGCCCTTGTCGGCATTCTTTGGCTCTGATAAAATAACAAACTCGGCGCGATCAGCGCCAAGGAAAATTAAATGGAAATAGCTTGCCCTTGCTCTTGCAAGATGGTATTGCTTATCTGATATTTGAACGACTCTCGGCAATGGATATCTCGGCTCTCGCATCGATGAAGAACGTAGCGAAATGCGATACTTGGTGTGAATTGCAGAATCCCGT
>Illumina-ITS1_BOP010081_Dotu
AAGTCGTAACAAGGTTTCCGTAGGTGAACCTGCGGAAGGATCATTGTTGAAACCTGCATAGCAGAAAGACTCGCGAACTTGTGAACAACTATATTGGGAGAGGGATACGGGTCTCTTGGACTCCTTCCCTCGATTTCGGACCGAGGAGTGCCCTTGTCGGCATTCTTTGGCTCTGATAAAATAACAAACTCGGCGCGATCAGCGCCAAGGAAAATTAAATGGAAATAGCTTGCCCTTGCTCTTGCAAGATGGTATTGCTTATCTGATATTTGAACGACTCTCGGCAATGGATATCTCGGCTCTCGCATCGATGAAGAACGTAGCGAAATGCGATACTTGGTGTGAATTGCAGAATCCCGT
>Illumina-ITS1_BOP010081_Otu
AAGTCGTAACAAGGTTTCCGTAGGTGAACCTGCGGAAGGATCATTGTTGAAACCTGCATAGCAGAAAGACTCGCGAACTTGTGAACAACTATATTGGGAGAGGGATACGGGTCTCTTGGACTCCTTCCCTCGATTTCGGACCGAGGAGTGCCCTTGTCGGCATTCTTTGGCTCTGATAAAATAACAAACTCGGCGCGATCAGCGCCAAGGAAAATTAAATGGAAATAGCTTGCCCTTGCTCTTGCAAGATGGTATTGCTTATCTGATATTTGAACGACTCTCGGCAATGGATATCTCGGCTCTCGCATCGATGAAGAACGTAGCGAAATGCGATACTTGGTGTGAATTGCAGAATCCCGT
>Illumina-ITS1_BOP010081_Zotu
AAGTCGTAACAAGGTTTCCGTAGGTGAACCTGCGGAAGGATCATTGTTGAAACCTGCATAGCAGAAAGACTCGCGAACTTGTGAACAACTATATTGGGAGAGGGATACGGGTCTCTTGGACTCCTTCCCTCGATTTCGGACCGAGGAGTGCCCTTGTCGGCATTCTTTGGCTCTGATAAAATAACAAACTCGGCGCGATCAGCGCCAAGGAAAATTAAATGGAAATAGCTTGCCCTTGCTCTTGCAAGATGGTATTGCTTATCTGATATTTGAACGACTCTCGGCAATGGATATCTCGGCTCTCGCATCGATGAAGAACGTAGCGAAATGCGATACTTGGTGTGAATTGCAGAATCCCGT
>Illumina-ITS1_BOP010082_Cotu
AAGTCGTAACAAGGTTTCCGTAGGTGAACCTGCGGAAGGATCATTGTTGAAACCTGCATAGCAGAAAGACTCGCGAACTTGTGAACAACTATATTGGGAGAGGGATACGGGTCTCTTGGACTCCTTCCCTCGATTTCGGACCGAGGAGTGCCCTTGTCGGCATTCTTTGGCTCTGATAAAATAACAAACTCGGCGCGATCAGCGCCAAGGAAAATTAAATGGAAATAGCTTGCCCTTGCTCTTGCAAGATGGTATTGCTTATCTGATATTTGAACGACTCTCGGCAATGGATATCTCGGCTCTCGCATCGATGAAGAACGTAGCGAAATGCGATACTTGGTGTGAATTGCAGAATCCCGT
>Illumina-ITS1_BOP010082_Dotu
AAGTCGTAACAAGGTTTCCGTAGGTGAACCTGCGGAAGGATCATTGTTGAAACCTGCATAGCAGAAAGACTCGCGAACTTGTGAACAACTATATTGGGAGAGGGATACGGGTCTCTTGGACTCCTTCCCTCGATTTCGGACCGAGGAGTGCCCTTGTCGGCATTCTTTGGCTCTGATAAAATAACAAACTCGGCGCGATCAGCGCCAAGGAAAATTAAATGGAAATAGCTTGCCCTTGCTCTTGCAAGATGGTATTGCTTATCTGATATTTGAACGACTCTCGGCAATGGATATCTCGGCTCTCGCATCGATGAAGAACGTAGCGAAATGCGATACTTGGTGTGAATTGCAGAATCCCGT
>Illumina-ITS1_BOP010082_Otu
AAGTCGTAACAAGGTTTCCGTAGGTGAACCTGCGGAAGGATCATTGTTGAAACCTGCATAGCAGAAAGACTCGCGAACTTGTGAACAACTATATTGGGAGAGGGATACGGGTCTCTTGGACTCCTTCCCTCGATTTCGGACCGAGGAGTGCCCTTGTCGGCATTCTTTGGCTCTGATAAAATAACAAACTCGGCGCGATCAGCGCCAAGGAAAATTAAATGGAAATAGCTTGCCCTTGCTCTTGCAAGATGGTATTGCTTATCTGATATTTGAACGACTCTCGGCAATGGATATCTCGGCTCTCGCATCGATGAAGAACGTAGCGAAATGCGATACTTGGTGTGAATTGCAGAATCCCGT
>Illumina-ITS1_BOP010082_Zotu
AAGTCGTAACAAGGTTTCCGTAGGTGAACCTGCGGAAGGATCATTGTTGAAACCTGCATAGCAGAAAGACTCGCGAACTTGTGAACAACTATATTGGGAGAGGGATACGGGTCTCTTGGACTCCTTCCCTCGATTTCGGACCGAGGAGTGCCCTTGTCGGCATTCTTTGGCTCTGATAAAATAACAAACTCGGCGCGATCAGCGCCAAGGAAAATTAAATGGAAATAGCTTGCCCTTGCTCTTGCAAGATGGTATTGCTTATCTGATATTTGAACGACTCTCGGCAATGGATATCTCGGCTCTCGCATCGATGAAGAACGTAGCGAAATGCGATACTTGGTGTGAATTGCAGAATCCCGT
>Illumina-ITS1_BOP010083_Cotu
AAGTCGTAACAAGGTTTCCGTAGGTGAACCTGCGGAAGGATCATTGTTGAAACCTGCATAGCAGAAAGACCCGCGAACTTGTGAACAACTATATTGGGAGAGGGATACGGGTCTCTTGGACTCCTTCCCTCGATTTCGGACCGAGGAGTGCCCTTGTCGGCATTCTTTGGCTCTGATAAAATAACAAACTCGGCGCGATCAGCGCCAAGGAAAATTAAATGGAAACAGCTTGCCCTTGCTCTTGCAAGATGGCATTGCTTATCTGATATTCGAACGACTCTCGGCAATGGATATCTCGGCTCTCGCATCGATGAAGAACGTAGCGAAATGCGATACTTGGTGTGAATTGCAGAATCCCGT
>Illumina-ITS1_BOP010083_Dotu
AAGTCGTAACAAGGTTTCCGTAGGTGAACCTGCGGAAGGATCATTGTTGAAACCTGCATAGCAGAAAGACCCGCGAACTTGTGAACAACTATATTGGGAGAGGGATACGGGTCTCTTGGACTCCTTCCCTCGATTTCGGACCGAGGAGTGCCCTTGTCGGCATTCTTTGGCTCTGATAAAATAACAAACTCGGCGCGATCAGCGCCAAGGAAAATTAAATGGAAACAGCTTGCCCTTGCTCTTGCAAGATGGCATTGCTTATCTGATATTCGAACGACTCTCGGCAATGGATATCTCGGCTCTCGCATCGATGAAGAACGTAGCGAAATGCGATACTTGGTGTGAATTGCAGAATCCCGT
>Illumina-ITS1_BOP010083_Otu
AAGTCGTAACAAGGTTTCCGTAGGTGAACCTGCGGAAGGATCATTGTTGAAACCTGCATAGCAGAAAGACCCGCGAACTTGTGAACAACTATATTGGGAGAGGGATACGGGTCTCTTGGACTCCTTCCCTCGATTTCGGACCGAGGAGTGCCCTTGTCGGCATTCTTTGGCTCTGATAAAATAACAAACTCGGCGCGATCAGCGCCAAGGAAAATTAAATGGAAACAGCTTGCCCTTGCTCTTGCAAGATGGCATTGCTTATCTGATATTCGAACGACTCTCGGCAATGGATATCTCGGCTCTCGCATCGATGAAGAACGTAGCGAAATGCGATACTTGGTGTGAATTGCAGAATCCCGT
>Illumina-ITS1_BOP010083_Zotu
AAGTCGTAACAAGGTTTCCGTAGGTGAACCTGCGGAAGGATCATTGTTGAAACCTGCATAGCAGAAAGACCCGCGAACTTGTGAACAACTATATTGGGAGAGGGATACGGGTCTCTTGGACTCCTTCCCTCGATTTCGGACCGAGGAGTGCCCTTGTCGGCATTCTTTGGCTCTGATAAAATAACAAACTCGGCGCGATCAGCGCCAAGGAAAATTAAATGGAAACAGCTTGCCCTTGCTCTTGCAAGATGGCATTGCTTATCTGATATTCGAACGACTCTCGGCAATGGATATCTCGGCTCTCGCATCGATGAAGAACGTAGCGAAATGCGATACTTGGTGTGAATTGCAGAATCCCGT
>Illumina-ITS1_BOP010084_Cotu
AAGTCGTAACAAGGTTTCCGTAGGTGAACCTGCGGAAGGATCATTGTTGAAACCTGCATAGCAGAAAGACCCGCGAACTTGTGAACAACTATATTGGGAGAGGGATACGGGTCTCTTGGACTCCTTCCCTCGATTTCGGACCGAGGAGTGCCCTTGTCGGCATTCTTTGGCTCTGATAAAATAACAAACTCGGCGCGATCAGCGCCAAGGAAAATTAAATGGAAATAGCTTGCCCTTGCTCTTGCAAGATGGTATTGCTTATCTGATATTCGAACGACTCTCGGCAATGGATATCTCGGCTCTCGCATCGATGAAGAACGTAGCGAAATGCGATACTTGGTGTGAATTGCAGAATCCCGT
>Illumina-ITS1_BOP010084_Dotu
AAGTCGTAACAAGGTTTCCGTAGGTGAACCTGCGGAAGGATCATTGTTGAAACCTGCATAGCAGAAAGACCCGCGAACTTGTGAACAACTATATTGGGAGAGGGATACGGGTCTCTTGGACTCCTTCCCTCGATTTCGGACCGAGGAGTGCCCTTGTCGGCATTCTTTGGCTCTGATAAAATAACAAACTCGGCGCGATCAGCGCCAAGGAAAATTAAATGGAAATAGCTTGCCCTTGCTCTTGCAAGATGGTATTGCTTATCTGATATTCGAACGACTCTCGGCAATGGATATCTCGGCTCTCGCATCGATGAAGAACGTAGCGAAATGCGATACTTGGTGTGAATTGCAGAATCCCGT
>Illumina-ITS1_BOP010084_Otu
AAGTCGTAACAAGGTTTCCGTAGGTGAACCTGCGGAAGGATCATTGTTGAAACCTGCATAGCAGAAAGACCCGCGAACTTGTGAACAACTATATTGGGAGAGGGATACGGGTCTCTTGGACTCCTTCCCTCGATTTCGGACCGAGGAGTGCCCTTGTCGGCATTCTTTGGCTCTGATAAAATAACAAACTCGGCGCGATCAGCGCCAAGGAAAATTAAATGGAAATAGCTTGCCCTTGCTCTTGCAAGATGGTATTGCTTATCTGATATTCGAACGACTCTCGGCAATGGATATCTCGGCTCTCGCATCGATGAAGAACGTAGCGAAATGCGATACTTGGTGTGAATTGCAGAATCCCGT
>Illumina-ITS1_BOP010084_Zotu
AAGTCGTAACAAGGTTTCCGTAGGTGAACCTGCGGAAGGATCATTGTTGAAACCTGCATAGCAGAAAGACCCGCGAACTTGTGAACAACTATATTGGGAGAGGGATACGGGTCTCTTGGACTCCTTCCCTCGATTTCGGACCGAGGAGTGCCCTTGTCGGCATTCTTTGGCTCTGATAAAATAACAAACTCGGCGCGATCAGCGCCAAGGAAAATTAAATGGAAATAGCTTGCCCTTGCTCTTGCAAGATGGTATTGCTTATCTGATATTCGAACGACTCTCGGCAATGGATATCTCGGCTCTCGCATCGATGAAGAACGTAGCGAAATGCGATACTTGGTGTGAATTGCAGAATCCCGT
>Illumina-ITS1_BOP010085_Cotu
AAGTCGTAACAAGGTTTCCGTAGGTGAACCTGCGGAAGGATCATTGTCGAAACCTGCAAAGCAGACCCGCGAACCCGTTTCAAAACCGTACGGGACGACATCGTGCGTTCAACGGACCTCGTTGTCCCGCGTTGGAGCCCCGTTCCGTCGACGTGCGCGCGAGCGCCCGTCGCACGGCCTAACGAACCCCGGCGCGAAAAGCGTCAAGGAACACTCAAAACGCTGCCCGCCCCCGGTCGCCCCGTTCGCGGCGTGCACCCGGGGATCGGGCGTGTGTCGAATTTAAAACGACTCTCGGCAACGGATATCTTGGCTCTCGCATCGATGAAGAACGCAGCAAAATGCGATACTTGGTGTGAATTGCAGAATCCCGT
>Illumina-ITS1_BOP010085_Dotu
AAGTCGTAACAAGGTTTCCGTAGGTGAACCTGCGGAAGGATCATTGTCGAAACCTGCAAAGCAGACCCGCGAACCCGTTTCAAAACCGTACGGGACGACATCGTGCGTTCAACGGACCTCGTTGTCCCGCGTTGGAGCCCCGTTCCGTCGACGTGCGCGCGAGCGCCCGTCGCACGGCCTAACGAACCCCGGCGCGAAAAGCGTCAAGGAACACTCAAAACGCTGCCCGCCCCCGGTCGCCCCGTTCGCGGCGTGCACCCGGGGATCGGGCGTGTGTCGAATTTAAAACGACTCTCGGCAACGGATATCTTGGCTCTCGCATCGATGAAGAACGCAGCAAAATGCGATACTTGGTGTGAATTGCAGAATCCCGT
>Illumina-ITS1_BOP010085_Otu
AAGTCGTAACAAGGTTTCCGTAGGTGAACCTGCGGAAGGATCATTGTCGAAACCTGCAAAGCAGACCCGCGAACCCGTTTCAAAACCGTACGGGACGACATCGTGCGTTCAACGGACCTCGTTGTCCCGCGTTGGAGCCCCGTTCCGTCGACGTGCgcgcgAGCGCCCGTCGCACGGCCTAACGAACCCCGGCGCGAAAAGCGTCAAGGAACACTCAAAACGCTGCCCGCCcccGGTCGCCCCGTTCGCGGCGTGCACCCGGGGATCGGGCGTgtgtCGAATTTAAAACGACTCTCGGCAACGGATATCTTGGCTCTCGCATCGATGAAGAACGCAGCAAAATGCGATACTTGGTGTGAATTGCAGAATCCCGT
>Illumina-ITS1_BOP010085_Zotu
AAGTCGTAACAAGGTTTCCGTAGGTGAACCTGCGGAAGGATCATTGTCGAAACCTGCAAAGCAGACCCGCGAACCCGTTTCAAAACCGTACGGGACGACATCGTGCGTTCAACGGACCTCGTTGTCCCGCGTTGGAGCCCCGTTCCGTCGACGTGCgcgcgAGCGCCCGTCGCACGGCCTAACGAACCCCGGCGCGAAAAGCGTCAAGGAACACTCAAAACGCTGCCCGCCcccGGTCGCCCCGTTCGCGGCGTGCACCCGGGGATCGGGCGTgtgtCGAATTTAAAACGACTCTCGGCAACGGATATCTTGGCTCTCGCATCGATGAAGAACGCAGCAAAATGCGATACTTGGTGTGAATTGCAGAATCCCGT
>Illumina-ITS1_BOP010086_Cotu
AAGTCGTAACAAGGTTTCCATAGATGAACCTGCGGAAGGATCATTGCCATGACCTAAAAAATAGACTGCAAACATCTACCCAACCGCATCGGGCCCAACGAACTCAGGCACAGAAAGCGCCAATGATAACTTAAGGGGATCATCCTCCCTCTCCATATCCCCGGCTGCGGGATGCGGGAGAGAGACAGATGCTTGTCGTAAATCACAACGACTCTCGATAACAAATATCTTAGCTCTTGCATCGATGAAGAATGTAGTGAAATGCGATACTTGGTGTGAATTGTAGAATCTCGT
>Illumina-ITS1_BOP010086_Dotu
AAGTCGTAACAAGGTTTCCATAGATGAACCTGCGGAAGGATCATTGCCATGACCTAAAAAATAGACTGCAAACATCTACCCAACCGCATCGGGCCCAACGAACTCAGGCACAGAAAGCGCCAATGATAACTTAAGGGGATCATCCTCCCTCTCCATATCCCCGGCTGCGGGATGCGGGAGAGAGACAGATGCTTGTCGTAAATCACAACGACTCTCGATAACAAATATCTTAGCTCTTGCATCGATGAAGAATGTAGTGAAATGCGATACTTGGTGTGAATTGTAGAATCTCGT
>Illumina-ITS1_BOP010086_Otu
AAGTCGTAACAAGGTTTCCATAGATGAACCTGCGGAAGGATCATTGCCATGACCTAAaaaaTAGACTGCAAACATCTACCCAACCGCATCGGGCCCAACGAACTCAGGCACAGAAAGCGCCAATGATAACTTAAGGGGATCATCCTCCCTCTCCATATCCCCGGCTGCGGGATGCGGGAgagagaCAGATGCTTGTCGTAAATCACAACGACTCTCGATAACAAATATCTTAGCTCTTGCATCGATGAAGAATGTAGTGAAATGCGATACTTGGTGTGAATTGTAGAATCTCGT
>Illumina-ITS1_BOP010086_Zotu
AAGTCGTAACAAGGTTTCCATAGATGAACCTGCGGAAGGATCATTGCCATGACCTAAaaaaTAGACTGCAAACATCTACCCAACCGCATCGGGCCCAACGAACTCAGGCACAGAAAGCGCCAATGATAACTTAAGGGGATCATCCTCCCTCTCCATATCCCCGGCTGCGGGATGCGGGAgagagaCAGATGCTTGTCGTAAATCACAACGACTCTCGATAACAAATATCTTAGCTCTTGCATCGATGAAGAATGTAGTGAAATGCGATACTTGGTGTGAATTGTAGAATCTCGT
>Illumina-ITS1_BOP010087_Cotu
AAGTCGTAACAAGGTTTCCGTAGGTGAACCTGCGGAAGGATCATTGTTGAAACCTGCATAGCAGAAAGACTCGCGAACTTGTGAACAACTATATTGGGAGAGGGATACGGGTCTCTTGGACTCCTTCCCTCGATTTCGGACCGAGGAGTGCCCTTGTCGGCATTCTTTGGCTCTGATAAAATAACAAACTCGGCGCGATCAGCGCCAAGGAAAATTAAATGGAAATAGCTTGCCCTTGCTCTTGCAAGATGGTATTGCTTATCTGATATTTGAACGACTCTCGGCAATGGATATCTCGGCTCTCGCATCGATGAAGAACGTAGCGAAATGCGATACTTGGTGTGAATTGCAGAATCCCGT
>Illumina-ITS1_BOP010087_Dotu
AAGTCGTAACAAGGTTTCCGTAGGTGAACCTGCGGAAGGATCATTGTTGAAACCTGCATAGCAGAAAGACTCGCGAACTTGTGAACAACTATATTGGGAGAGGGATACGGGTCTCTTGGACTCCTTCCCTCGATTTCGGACCGAGGAGTGCCCTTGTCGGCATTCTTTGGCTCTGATAAAATAACAAACTCGGCGCGATCAGCGCCAAGGAAAATTAAATGGAAATAGCTTGCCCTTGCTCTTGCAAGATGGTATTGCTTATCTGATATTTGAACGACTCTCGGCAATGGATATCTCGGCTCTCGCATCGATGAAGAACGTAGCGAAATGCGATACTTGGTGTGAATTGCAGAATCCCGT
>Illumina-ITS1_BOP010087_Otu
AAGTCGTAACAAGGTTTCCGTAGGTGAACCTGCGGAAGGATCATTGTTGAAACCTGCATAGCAGAAAGACTCGCGAACTTGTGAACAACTATATTGGGAGAGGGATACGGGTCTCTTGGACTCCTTCCCTCGATTTCGGACCGAGGAGTGCCCTTGTCGGCATTCTTTGGCTCTGATAAAATAACAAACTCGGCGCGATCAGCGCCAAGGAAAATTAAATGGAAATAGCTTGCCCTTGCTCTTGCAAGATGGTATTGCTTATCTGATATTTGAACGACTCTCGGCAATGGATATCTCGGCTCTCGCATCGATGAAGAACGTAGCGAAATGCGATACTTGGTGTGAATTGCAGAATCCCGT
>Illumina-ITS1_BOP010087_Zotu
AAGTCGTAACAAGGTTTCCGTAGGTGAACCTGCGGAAGGATCATTGTCGAAACCTGCGAAGCAGAACGACCCGCGGACAAGTGAGAACGATCGCGGGAAGCCTCCCGcgcgcCccccGGGCGCGAACAACGAACCcccGGCGCGAACTGCGCCAAGGAACCGAAAGAAAAGACGcgcgcTCCccccGTCCCGGAGACGGTGTCGCGGgggggACGCGTCGTCCCTGATATCACATACGAAACGACTCTCGGCAACGGATATCTCGGCTCTCGCATCGATGAAGAACGTAGCGAAATGCGACACTTGGTGTGAATTGCAGAATCCCGC
>Illumina-ITS1_BOP010088_Cotu
AAGTCGTAACAAGGTTTCCGTAGGTGAACCTGCGGAAGGATCATTGTCGATGCCTTACAAGCTGTACGACCCGTGCATTTGTTATACTATCGGGGCGGCTCAGGGTGTTTGACACCTCGAACCCCCTTAGCCAGGAGGCGCCCACCTCGTGTGGTTTCCTTCTGGCCAAACAACAAACCCCGGCGCCAAATGCGCCAAGGAACTCCAAATTGTTTAGTGCGCTCCCGTCGACCCGGACACGGTGCTCGTGCGGTGGGCGATGCGACATATGTTATCTAAAATGACTCTCGGCAACGGATATCTCGGCTCTTGCATCGATGAAGAACGTAGCGAAATGCGATACTTGGTGTGAATTGCAGAATCCCGT
>Illumina-ITS1_BOP010088_Dotu
AAGTCGTAACAAGGTTTCCGTAGGTGAACCTGCGGAAGGATCATTGTCGATGCCTTACAAGCTGTACGACCCGTGCATTTGTTATACTATCGGGGCGGCTCAGGGTGTTTGACACCTCGAACCCCCTTAGCCAGGAGGCGCCCACCTCGTGTGGTTTCCTTCTGGCCAAACAACAAACCCCGGCGCCAAATGCGCCAAGGAACTCCAAATTGTTTAGTGCGCTCCCGTCGACCCGGACACGGTGCTCGTGCGGTGGGCGATGCGACATATGTTATCTAAAATGACTCTCGGCAACGGATATCTCGGCTCTTGCATCGATGAAGAACGTAGCGAAATGCGATACTTGGTGTGAATTGCAGAATCCCGT
>Illumina-ITS1_BOP010088_Otu
AAGTCGTAACAAGGTTTCCGTAGGTGAACCTGCGGAAGGATCATTGTCGATGCCTTACAAGCTGTACGACCCGTGCATTTGTTATACTATCGGGGCGGCTCAGGGTGTTTGACACCTCGAACCcccTTAGCCAGGAGGCGCCCACCTCGTGTGGTTTCCTTCTGGCCAAACAACAAACCCCGGCGCCAAATGCGCCAAGGAACTCCAAATTGTTTAGTGCGCTCCCGTCGACCCGGACACGGTGCTCGTGCGGTGGGCGATGCGACATATGTTATCTAAAATGACTCTCGGCAACGGATATCTCGGCTCTTGCATCGATGAAGAACGTAGCGAAATGCGATACTTGGTGTGAATTGCAGAATCCCGT
>Illumina-ITS1_BOP010088_Zotu
AAGTCGTAACAAGGTTTCCGTAGGTGAACCTGCGGAAGGATCATTGTCGATGCCTTACAAGCTGTACGACCCGTGCATTTGTTATACTATCGGGGCGGCTCAGGGTGTTTGACACCTCGAACCcccTTAGCCAGGAGGCGCCCACCTCGTGTGGTTTCCTTCTGGCCAAACAACAAACCCCGGCGCCAAATGCGCCAAGGAACTCCAAATTGTTTAGTGCGCTCCCGTCGACCCGGACACGGTGCTCGTGCGGTGGGCGATGCGACATATGTTATCTAAAATGACTCTCGGCAACGGATATCTCGGCTCTTGCATCGATGAAGAACGTAGCGAAATGCGATACTTGGTGTGAATTGCAGAATCCCGT
>Illumina-ITS1_BOP010090_Cotu
AAGTCGTAACAAGGTTTCCGTAGGTGAACCTGCGGAAGGATCATTGTCGAAACCTGCCTAGCAGAACGACCCGCGAACACGTTATCGAACAACAACTGGAGGGGGACTGGTCGCGTAATTGCCCCTCGACCCCTCCACGTCTCGGGGCACTGGGATCGCTTGCTCCCGCATGCACTTTGTGCTGTTGGGCGGCACGACCCGGTGTCTCCGAGGCAAAACGAACAACCCCCGGCGTGAATCGCGCCAAGGAATTAGAATGAAAAGGCGGTCGTGTCTTGTCCCCGCCCCGTTCGCGGTGTGCGTGCGGCATAGATCTCTCGGCAACGGATATCTCGGCTCTCGCATCGATGAAGAACGTAGCGAAATGCGATACTTGGTGTGAATTGCAGAATCCCGT
>Illumina-ITS1_BOP010090_Dotu
GCGTAATTGCCCCTCGACCCCTCCACGTCTCGGGGCACTGGGATCGCTTGCTCCCGCATGCACTTCGTGCTGTTGGGCGGCACGACCCGGTGTCTCCGAGGCAAAACGAACAACCCCCGGCGTGAATCGCGCCAAGGTATTAGAATGAAAAGGCGGTCGTGTCTTGTCCCCGCCCCGTTCGCGGTGTGCGTGCGGCATAGATACGCCTGCTTTGTCGTGAAAACACAAAAACGACTCTCGGCAACGGATATCTCGGCTCTCGCATCGATGAAGAACGTAGCGAAATGCGATACCTGGTGTGAATTGCAGAATCCCGT
>Illumina-ITS1_BOP010090_Otu
CCAACCCCGGCGCGGATAGCGCCAAGGAATTAGAATGAAAAGGCGGTCGTGTCTTGTCCCCGCCCCGTTCGCGGTGTGCGTGCGGCATAGATACGCCTGCTTTGTCGTGAAAACACAAaaaCGACTCTCGGCAACGGATATCTCGGCTCTCGCATCGATGAAGAACGTAGCGAAATGCGATACTTGGTGTGAATTGCAGAATCCCGT
>Illumina-ITS1_BOP010090_Zotu
AAGTCGTAACAAGGTTTCCGTAGGTGAACCTGCGGAAGGATCATTGTCGAAACCTGCCTAGCAGAACGACCCGCGAACACGTTATCGAACAACAACTGGAGGgggACTGGTCGCGTAATTGCCCCTCGACCCCTCCACGTCTCGGGGCACTGGGATCGCTTGCTCCCGCATGCACTTCGTGCTGTTGGGCGGCACGACCCGGTGTCTCCGAGGCAAAACGAACAACCcccGGCGTGAATCGCGCCAAGGAATTAGAATGAAAAGGCGGTCGTGTCCTGTCCCCGCCCCGTTCGCGGTGTGCGTGCGGCATAGATACGCCTGCTTTGTCGTGAAAACACAAaaaCGACTCTCGGCAACGGATATCTCGGCTCTCGCATCGATGAAGAACGTAGCGAAATGCGATACTTGGTGTGAATTGCAGAATCCCGTG
>Illumina-ITS1_BOP010091_Cotu
AAGTCGTAACAAGGTTTCCGTAGGTGAACCTGCGGAAGGATCATTGTCGAAACCTGCCTAGCAGAACGACCCGCGAACTTGTTCTTACCATCGGGGGGAGCACGGTGTGCGAGCCTCGTGGTCCCCCTCTGCAGTCGGATCGATGGCACCTGCCCTCGCTCCCTCGGCACAACAACGAACCCCGGCGCGGACCGCGCCAAGGAAACTTAACAGGAGAGCGTGCCCCTGCTGCCCCGGAAACGGTGTGCGTGCCTGTGGCATCGCCTTCTCTTCATTATTTAAAACGACTCTCGGCAACGGATATCTCGGCTCTCGCATCGATGAAGAACGTAGCGAAATGCGATACTTGGTGTGAATTGCAGAATCCCGT
>Illumina-ITS1_BOP010091_Dotu
AAGTCGTAACAAGGTTTCCGTAGGTGAACCTGCGGAAGGATCATTGTCGAAACCTGCCTAGCAGAACGACCCGCGAACTTGTTCTTACCATCGGGGGGAGCACGGTGTGCGAGCCTCGTGGTCCCCCTCTGCAGTCGGATCGATGGCACCTGCCCTCGCTCCCTCGGCACAACAACGAACCCCGGCGCGGACCGCGCCAAGGAAACTTAACAGGAGAGCGTGCCCCTGCTGCCCCGGAAACGGTGTGCGTGCCTGTGGCATCGCCTTCTCTTCATTATTTAAAACGACTCTCGGCAACGGATATCTCGGCTCTCGCATCGATGAAGAACGTAGCGAAATGCGATACTTGGTGTGAATTGCAGAATCCCGT
>Illumina-ITS1_BOP010091_Otu
AAGTCGTAACAAGGTTTCCGTAGGTGAACCTGCGGAAGGATCATTGTCGAAACCTGCCTAGCAGAACGACCCGCGAACTTGTTCTTACCATCGGggggAGCACGGTGTGCGAGCCTCGTGGTCCcccTCTGCAGTCGGATCGATGGCACCTGCCCTCGCTCCCTCGGCACAACAACGAACCCCGGCGCGGACCGCGCCAAGGAAACTTAACAGGAGAGCGTGCCCCTGCTGCCCCGGAAACGGTGTGCGTGCCTGTGGCATCGCCTTCTCTTCATTATTTAAAACGACTCTCGGCAACGGATATCTCGGCTCTCGCATCGATGAAGAACGTAGCGAAATGCGATACTTGGTGTGAATTGCAGAATCCCGT
>Illumina-ITS1_BOP010091_Zotu
AAGTCGTAACAAGGTTTCCGTAGGTGAACCTGCGGAAGGATCATTGTCGAAACCTGCCTAGCAGAACGACCCGCGAACTTGTTCTTACCATCGGgggggAGCACGGTGCGCGAGCCTCGTGGTCCcccTCTGCAGTCGGATCGATGGCACCTGCCCTCGCTCCCTCGGCACAACAACGAACCCCGGCGCGGACCGCGCCAAGGAAACTTAACAGGAGAGCGTGCCCCTGCTGCCCCGGAAACGGTGTGCGTGCCTGTGGCATCGCCTTCTCTTCATTATTTAAAACGACTCTCGGCAACGGATATCTCGGCTCTCGCATCGATGAAGAACGTAGCGAAATGCGATACTTGGTGTGAATTGCAGAATCCCGT
>Illumina-ITS1_BOP010092_Cotu
AAGTCGTAACAAGGTTTCCGTAGGTGAACCTGCGGAAGGATCATTATCGAGGCCCGTCGAGCAGCGAGACCCGGGAATCGGTGATGCCCTAACGAGATGCGCGTGGCGCTGCCAGCTCTCCCGGGGGACCACGTGGCAAACCACCCTCGGCGCGATGGGTGCCAAGGAATTGAGATGGAATGAGCGTGGCTCCCTCCGGGGACGCCAGCACGCGTTCAGAGCTTACACGACTCCCGACAACGGATATCTCGGCTCTCGCATCGATGAAGAATGTAGAGAAATGTGATACTTGGTGTGAATTGCAAAATCCCGT
>Illumina-ITS1_BOP010092_Dotu
AAGTCGTAACAAGGTTTCCGTAGGTGAACCTGCGGAAGGATCATTATCGAGGCCCGTCGAGCAGCGAGACCCGGGAATCGGTGATGCCCTAACGAGATGCGCGTGGCGCTGCCAGCTCTCCCGGGGGACCACGTGGCAAACCACCCTCGGCGCGATGGGTGCCAAGGAATTGAGATGGAATGAGCGTGGCTCCCTCCGGGGACGCCAGCACGCGTTCAGAGCTTACACGACTCCCGACAACGGATATCTCGGCTCTCGCATCGATGAAGAATGTAGAGAAATGTGATACTTGGTGTGAATTGTAAAATCCCGT
>Illumina-ITS1_BOP010092_Otu
AAGTCGTAACAAGGTTTCCGTAGGTGAACCTGCGGAAGGATCATTATCGAGGCCCGTCGAGCAGCGAGACCCGGGAATCGGTGATGCCCTAACGAGATGCGCGTGGCGCTGCCAGCTCTCCCGGgggACCACGTGGCAAACCACCCTCGGCGCGATGGGTGCCAAGGAATTGAGATGGAATGAGCGTGGCTCCCTCCGGGGACGCCAGCACGCGTTCAGAGCTTACACGACTCCCGACAACGGATATCTCGGCTCTCGCATCGATGAAGAATGTAGAGAAATGTGATACTTGGTGTGAATTGTAAAATCCCGT
>Illumina-ITS1_BOP010092_Zotu
AAGTCGTAACAAGGTTTCCGTAGGTGAACCTGCGGAAGGATCATTATCGAGGCCCGTCGAGCAGCGAGACCCGGGAATCGGTGATGCCCTAACGAGATGCGCGTGGCGCTGCCAGCTCTCCCGGgggACCACGTGGCAAACCACCCTCGGCGCGATGGGTGCCAAGGAATTGAGATGGAATGAGCGTGGCTCCCTCCGGGGACGCCAGCACGCGTTCAGAGCTTACACGACTCCCGACAACGGATATCTCGGCTCTCGCATCGATGAAGAATGTAGAGAAATGTGATACTTGGTGTGAATTGTAAAATCCCGT
>Illumina-ITS1_BOP010093_Cotu
AAGTCGTAACAAGGTCTCCGTAGGTGAACTTGCGGAAGGATCATTGTCGAAACCTGCACAGCAGAACGACCCACGAACATGTTAAAATGACAACGGGTGCTCGCACCCTGCTATCAGGGGAAGCGCGTGACGATCCCCTTACGGGGAGGCAATCGCTTTCCCTGCAAAACAACAAACCCCGGCGCGAACTGCACCAAGGAACATGAACGAGAGAGCGAGCCCGCGAAGCCCCATCCGCGGGCGCGATCATGGGGTGGCATCTTCCTCTACAGAAACAGAACGACTCTCGACAAAGGATATCTCGGCTCTCGCATCGATGAAGAACGTAGTGAAATGCGATACTTGGTGTGAATTGCAGAATCCCGT
>Illumina-ITS1_BOP010093_Dotu
AGGCACTCGCTTTCCCTACAAAACAATGAACCCCGGCTCGAACTGCACCAAGGAACATGAACGAGAGACCGAGCCCGCAAAGCCCCGTCCGCGGGCGCGATTATGGGGTGGCATCTTCCTCTACAGAAATAGAACGACTCTCGACAAAGGATATCTCGGCTCTCGCATCGATGAAGAACATAGTGAAATGCGATACTTGGTGTGAATTGCAGAATCCCGT
>Illumina-ITS1_BOP010093_Otu
AAGTCGTAACAAGGTCTCTGTAGGTGAACTTGCGGAATGATCATTGTCAAAACCTGCACAATAGAACGACCCACGAACATGTTAAAATGACAACGGGTGCTCGCACCCTGCTATCAGGGGAAGCGAGTGACAATCCCCTTACGGGGAGGCAATCGCTTGCCCTGTGAAACAACAAACCCTGACGCGAACTGCACCAAGGAATATGAACGAAAGAGCGAGCCCGCGAAGCTCCATCCATGGGTGCGATCATAGGGTGGCATCTTCCTCTACAGAAACAAAACGACTCTTAGCAATGGATatatCGGCTCTCGCATCGATGAAGAACGTAGTGAAATGCGATACTTGGTGTGAATTGCAGAATTATGT
>Illumina-ITS1_BOP010093_Zotu
AAGTCGTAACAAGGTATCCGTAGGTGAACCTGCAGAAGGATCATTGTCGAAACCTGCATAGCAGAACGATCCACAAACGTGTTAGAATGACACTTGGGCGCTCGCGCCCCTCCATCAGAGGGAGTGCGTGCTGATCCCGTTGGggggggggAGGCACTCGCTTTCCCTACAAAACAATGAACCCCGGCTCGAACTGCACCAAGGAACATGAACGAgagaCCGAGCCCGCAAAGCCCCATCCGCGGGCGCGATTATGGGGTGGCATCTTCCTCTACAGAAATAGAACGACTCTCGACAAAGGATATCTCGGCTCTCGCATCGATGAAGAACATAGTGAAATGCGATACTTGGTGTGAATTGCAGAATCCCGT
>Illumina-ITS1_BOP010094_Cotu
AAGTCGTAACAAGGTTTCCGTAGGTGAACCTGCGGAAGGATCATTGTCGAAACCTGCAAAGCAGACCCGCGAACATGTTTTAAAATACACGGGAGGATGACGACGGTTCAGCCACCGTGCTGTCCCTCGTCAGAGCCCCGCTCCGTCGACGTGCGCACTTGCTGCGTCCGTCGTATGGACTAACGAACCCCGGCGCGGAATGCGCCAAGGAATACTCTACAACATTGCTCGCCTCCAGCTGCCCCGTTCGCGGTGTGTGTCTGGGGGTTAAGGCGTGTCTTGAATTTAAAACGACTCTCGGCAACGGATATCTCGGCTCTCGCATCGATGAAGAACGCAGCAAAATGCGATACTTGGTGTGAATTGCAGAATCCCGT
>Illumina-ITS1_BOP010094_Dotu
AAGTCGTAACAAGGTTTCCGTAGGTGAACCTGCGGAAGGATCATTGTCGAAACCTGCAAAGCAGACCCGCGAACATGTTTTAAAATACACGGGAGGATGACGACGGTTCAGCCACCGTGCTGTCCCTCGTCAGAGCCCCGCTCCGTCGACGTGCGCACTTGCTGCGTCCGTCGTATGGACTAACGAACCCCGGCGCGGAATGCGCCAAGGAATACTCTACAACATTGCTCGCCTCCAGCTGCCCCGTTCGCGGTGTGTGTCTGGGGGTTAAGGCGTGTCTTGAATTTAAAACGACTCTCGGCAACGGATATCTCGGCTCTCGCATCGATGAAGAACGCAGCAAAATGCGATACTTGGTGTGAATTGCAGAATCCCGT
>Illumina-ITS1_BOP010094_Otu
AAGTCGTAACAAGGTTTCCGTAGGTGAACCTGCGGAAGGATCATTGTCGAAACCTGCAAAGCAGACCCGCGAACATGTTTTAAAATACACGGGAGGATGACGACGGTTCAGCCACCGTGCTGTCCCTCGTCAGAGCCCCGCTCCGTCGACGTGCGCACTTGCTGCGTCCGTCGTATGGACTAACGAACCCCGGCGCGGAATGCGCCAAGGAATACTCTACAACATTGCTCGCCTCCAGCTGCCCCGTTCGCGGTgtgtgtCTGGgggTTAAGGCGTGTCTTGAATTTAAAACGACTCTCGGCAACGGATATCTCGGCTCTCGCATCGATGAAGAACGCAGCAAAATGCGATACTTGGTGTGAATTGCAGAATCCCGT
>Illumina-ITS1_BOP010094_Zotu
AAGTCGTAACAAGGTTTCCGTAGGTGAACCTGCGGAAGGATCATTGTCGAAACCTGCAAAGCAGACCCGCGAACATGTTTTAAAATACACGGGAGGATGACGACGGTTCAGCCACCGTGCTGTCCCTCGTCAGAGCCCCGCTCCGTCGACGTGCGCACTCGCTGCGTCCGTCGTATGGACTAACGAACCCCGGCGCGGAATGCGCCAAGGAATACTCTACAACATTGCTCGCCTCCAGCTGCCCCGTTCGCGGTgtgtgtCTGGgggTTAAGGCGTGTCTTGAATTTAAAACGACTCTCGGCAACGGATATCTCGGCTCTCGCATCGATGAAGAACGCAGCAAAATGCGATACTTGGTGTGAATTGCAGAATCCCGT
>Illumina-ITS1_BOP010095_Cotu
AAGTCGTAACAAGGTTTCCGTAGGTGAACCTGCGGAAGGATCATTGTCGAAACCTGCCTAGCAGAACGACCCGCGAACGTGTTAACTAAACACCGAGGGGGAGCGAGGATGCCTTCGTGCCCCGAGCCCCTCCTCAGAGCCTGGGCGTGCGCTACCGTGGCTTCACTTTGCCTTATGGGCGGGTGAGACGCGCGGTCACGTCGCCCGTGGCCAAACAACGAACCCCCGGCGTGAATTGCGCCAAGGAACCATATAACGAAGAAGAGCACGTCGGCAGTTGCCGCCCCGTTCGCGGTGTGCGCGCGGACCGCCTCGTTTAAAACGACTCTCGGCAACGGATATCTCGGCTCTCGCATCGATGAAGAACGTAGCGAAATGCGATACTTGGTGTGAATTGCAGAATCCCGT
>Illumina-ITS1_BOP010095_Dotu
AAGTCGTAACAAGGTTTCCGTAGGTGAACCTGCGGAAGGATCATTGTCGAAACCTGCCTAGCAGAACGACCCGCGAACGTGTTAACTAAACACCGAGGGGGAGCGAGGATGCCTTCGTGCCCCGAGCCCCTCCTCAGAGCCTGGGCGTGCGCTGCCGTGGCTTCACTTTGCCTTATGGGCGGGTGAGACGCGCGGTCACGTCGCCCGTGGCCAAACAACGAACCCCCGGCGTGAATTGCGCCAAGGAACCATATAACGAAAAAAGAGCACGTCGGCAGTTGCCGCCCCGTTCGCGGTGTGCGCGCGGACTGCC
>Illumina-ITS1_BOP010095_Otu
AAGTCGTAACAAGGTTTCCGTAGGTGAACCTGCGGAAGGATCATTGTCGAAACCTGCCTAGCAGAACGACCCGCGAACGTGTTAACTAAACACCGAGGgggAGCGAGGATGCCTTCGTGCCCCGAGCCCCTCCTCAGAGCCTGGGCGTGCGCTGCCGTGGCTTCACTTTGCCTTATGGGCGGGTGAGACGcgcgGTCACGTCGCCCGTGGCCAAACAACGAACCcccGGCGTGAATTGCGCCAAGGAACCATATAACGAAaaaaGAGCACGTCGGCAGTTGCCGCCCCGTTCGCGGTGTGCgcgcgGACTGCC
>Illumina-ITS1_BOP010095_Zotu
AAGTCGTAACAAGGTTTCCGTAGGTGAACCTGCGGAAGGATCATTGTCGAAACCTGCCTAGCAGAACGACCCGCGAACGTGTTAACTAAACACCGAGGgggAGCGAGGATGCCTTCGTGCCCCGAGCCCCTCCTCAGAGCCTGGGCGTGCGCTGCCGTGGCTTCACTTTGCCTTATGGGCGGGTGAGACGcgcgGTCACGTCGCCCGTGGCCAAACAACGAACCcccGGCGTGAATTGCGCCAAGGAACCATATAACGAAaaaaGAGCACGTCGGCAGTTGCCGCCCCGTTCGCGGTGTGCgcgcgGACTGCC
>Illumina-ITS1_BOP010096_Cotu
GTAGGTGAACCTGCGGAAGGATCATTGTCGAAACCTGCCTAGCAGAACGACCCGCGAACGTGTTAACGAGCGAGGACGCCTTCGTGCCCCGAGCCCCTCCTCAGAGCCTGGGCGTGCGCTATCGTGGCTTCGCTTCGCCTTCTGGGCGGGTGAGACGCGCGGTCGCGTCGCCCGTGGCCAAACAACGAACCCCCGGCGTGAATTGCGCCAAGGAACCATATAACGAAGAAGAGCACGTCGGCAGTTGCCGCCCCGTTCGCGGTGTGCGCGCGGACCGCCTCGTGACTCCTTTCTTGCGAAAATTTAAAACGACTCTCGGCAACGGATATCTCGGCTCTCGCATCGATGAAGAACGTAGCGAAATGCGATACTTGGTGTGAATTGCAGAATCCCGT
>Illumina-ITS1_BOP010096_Dotu
GCCTAGCAGAACGACCCGCGAACGTGTTAACTAAACACCGAGGGGGAGCGAGGACGCCTTCGTGCCCCGAGCCCCTCCTCAGAGCCTGGGCGTGCGCTATCGTGGCTTCGCTTCGCCTTCTGGGCGGGTGAGACGCGCGGTCGCGTCGCCCGTGGCCAAACAACGAACCCCCGGCGTGAATTGCGCCAAGGAACCATATAACGAAGAAGAGCACGTCGGCAGTTGCCGCCCCGTTCGCGGTGTGCGCGCGGACCGCCTCGTGACTCCTTTCTTGCGAAAATTTAAAACGACTCTCGGCAACGGATATCTCGGCTCTCGCATCGATGAAGAACGTAGCGAAATGCGATACTTGGTGTGAATTGCAGAATCCCGT
>Illumina-ITS1_BOP010096_Otu
GCCTAGCAGAACGACCCGCGAACGTGTTAACTAAACACCGAGGgggAGCGAGGACGCCTTCGTGCCCCGAGCCCCTCCTCAGAGCCTGGGCGTGCGCTATCGTGGCTTCGCTTCGCCTTCTGGGCGGGTGAGACGcgcgGTCGCGTCGCCCGTGGCCAAACAACGAACCcccGGCGTGAATTGCGCCAAGGAACCATATAACGAAGAAGAGCACGTCGGCAGTTGCCGCCCCGTTCGCGGTGTGCgcgcgGACCGCCTCGTGACTCCTTTCTTGCGAAAATTTAAAACGACTCTCGGCAACGGATATCTCGGCTCTCGCATCGATGAAGAACGTAGCGAAATGCGATACTTGGTGTGAATTGCAGAATCCCGT
>Illumina-ITS1_BOP010096_Zotu
GTCGAAACCTGCCTAGCAGAACGACCCGCGAACGTGTTAACTAAACACCGAGGgggAGCGAGGACGCCTTCGTGCCCCGAGCCCCTCCTCAGAGCCTGGGCGTGCGCTATCGTGGCTTCGCTTCGCCTTCTGGGCGGGTGAGGCgcgcgGTCGCGTCGCCCGTGGCCAAACAACGAACCcccGGCGTGAATTGCGCCAAGGAACCATATAACGAAGAAGAGCACGTCGGCAGTTGCCGCCCCGTTCGCGGTGTGCgcgcgGACCGCCTCGTGACTCCTTTCTTGCGAAAATTTAAAACGACTCTCGGCAACGGATATCTCGGCTCTCGCATCGATGAAGAACGTAGCGAAATGCGATACTTGGTGTGAATTGCAGAATCCCGT
>Illumina-ITS1_BOP010097_Cotu
GAGTCGTAACAAGATTTCCGTAGGTGAACCTGTGGAAGGATCATTGTCGAAACCACTACAAAGTAGAACGACCCGGGAACTCGTGAAAACACTAGTGGGGGGCGTGCTTCATGGCTACTCCCCCTACCACTGCGGGTATGGGACTCGTCCCGTTCCCCGCGGGGGTAACCAACGAACCCCCGATGCGGACTACGACAAGGAAATCTAACGAGAGAGCAAGCTCCTGGGGCCCCAGATATGGTGAGCCCTGGGACGTGGCACCTTCTTTCACTTTATCTATAATGACTCTCGGCAATGGATATATCAGCTTTTGCATTGATGAAGAACATAGAAAAATGTGATACTTGGTGTGAATTGCAGAATCTCGT
>Illumina-ITS1_BOP010097_Dotu
AGACTGGGTACCCCCGATGCGGACTACGACAAGGAAATCTAACGAGAGAGCAAGCTCCTGGGGCCCCAGATATGGTGAGCCCTGGGACGTGGCACCTTCTTTCACTTTATCTATAATGACTCTCGGCAATGGATATATCAGCTTTTGCATTGATGAAGAACATAGAAAAATGTGATACTTGGTGTGAATTGCAGAATCTCGT
>Illumina-ITS1_BOP010097_Otu
GAGTCGTAACAAGATTTTCGTAGGTGAACCTGTGGAAGGATCGTTGTCGAAACCACTATAAAGTACAACGACCCGGGAACTCGTGAAAACACTAGTGGggggCGTGCTTCATGGCTACTCCcccTACCACTGCGGGTTTGGGACTCGTCCCGTTCCTCGCGGgggTAACCAACGAACCcccGATGCGGACTACGACAAGGAAATCTAACGAgagagCAAGCTCCCGGGGCCCCAGATATGGTGAGCCCTGGGACGTGACACCTTCTTTCACTTTATCTATAATGACTCTCGGCAATGGATatatCAGCTTTTGCATTGATGAAGAACATAGAAaaaTGTGATACTTGGTGTGAATTGCAGAATCTCGC
>Illumina-ITS1_BOP010097_Zotu
GAGTCGTAATAAGATTTTCGTAGGTGAACCTGTGGAAGGATCGTTGTCGAAACCACTACAAAGTACAACGACCCGGGAACTCGTGAAAACACTAGTGGggggCGTGCTTCATGGCTACTCCcccTACCACTGCGGGTATGGGACTCGTCCCGTTCCCCGCGGgggTAACCAACGAACCcccGATGCGGACTACGACAAGGAAATCTAACGAgagagCAAGCTCCTGGGGCCCCAGATATGGTGAGCCCTGGGACGTGGCACCTTCTTTCACTTTATCTATAATGACTCTCGGCAATGGATatatCAGCTTTTGCATTGATGAAGAACATAGAAaaaTGTGATACTTGGTGTGAATTGCAGAATCTCGC
>Illumina-ITS1_BOP010098_Cotu
AAGTCGTAACAAGGTTTCCGTTGGTGAACCTGCGGAAGGATCATTATCGAGACCCGTCGAGCAGCGAGACCCGGGAATCGGTGATGCCCTAACGAGATGCGCGTGGCGCTGCCAGCTCTCCCCGGGGACCATGTGGCAAACCACCCCCGGCCCGATGGGTGCCAAGGAATTGAGATGGAATGAGCGTGGCTCCCTCCGGGGACGCCAGCACGCGTTCAGAGCTTACACGACTCCCGACAACGGATATCTCGGCTCTCGCATCGATGAAGAACGTAGAGAAATGCGATACTTGGTGTGAATTGCAAAATCCCGT
>Illumina-ITS1_BOP010098_Otu
AAGTCGTAACAAGGTTTCCGTTGGTGAACCTGCGGAAGGATCATTATCGAGACCCGTCGAGCAGCGAGACCCGGGAATCGGTGATGCCCTAACGAGATGCGCGTGGCGCTGCCAGCTCTCCCCGGGGACCATGTGGCAAACCACCcccGGCCCGATGGGTGCCAAGGAATTGAGATGGAATGAGCGTGGCTCCCTCCGGGGACGCCAGCACGCGTTCAGAGCTTACACGACTCCCGACAACGGATATCTCGGCTCTCGCATCGATGAAGAACGTAGAGAAATGCGATACTTGGTGTGAATTGCAAAATCCCGT
>Illumina-ITS1_BOP010098_Zotu
AAGTCGTAACAAGGTTTCCGTTGGTGAACCTGCGGAAGGATCATTATCGAGACCCGTCGAGCAGCGAGACCCGGGAATCGGTGATGCCCTAACGAGATGCGCGTGGCGCTGCCAGCTCTCCCCGGGGACCATGTGGCAAACCACCcccGGCCCGATGGGTGCCAAGGAATTGAGATGGAATGAGCGTGGCTCCCTCCGGGGACGCCAGCACGCGTTCAGAGCTTACACGACTCCCGACAACGGATATCTCGGCTCTCGCATCGATGAAGAACGTAGAGAAATGCGATACTTGGTGTGAATTGCAAAATCCCGT
>Illumina-ITS1_BOP010099_Cotu
AAGTCGTAACAAGGTTTCCGTAGGTGAACCTGCGGAAGGATCATTGTCGAAACCTGCCTAGCAGAATGACCCGCGAACTTGTCTAATACTCTTGGGGAAGCAAAAGGTTGGTTTTTATAGCCTCCTCTTTCTTCCCTCTGCTGGGTGTGCTCGTGCTACCCTCTGGGTGACACGCTCATTCCCCGGTCTAACAACGAACCCCGGCGCGAAATGCGTCAAGGAACTTGAACAAGAATGCAACATCCATGCCCCGTTTTTGGGTGCTTGTGGTGCTTGCTCTCTCATGAACAAAACGACTCTCGGCAACGGATATCTCGGCTCTCGCATCGATGAAGAACGTAGCGAAATGCGATACTTGGTGTGAATTGCAGAATCCCGT
>Illumina-ITS1_BOP010099_Otu
AAGTCGTAACAAGGTTTCCGTAGGTGAACCTGCGGAAGGATCATTGTCGAAACCTGCCTAGCAGAATGACCCGCGAACTTGTCTAATACTCTTGGGGAAGCAAAAGGTTGGTTtttATAGCCTCCTCTTTCTTCCCTCTGCTGGGTGTGCTCGTGCTACCCTCTGGGTGACACGCTCATTCCCCGGTCTAACAACGAACCCCGGCGCGAAATGCGTCAAGGAACTTGAACAAGAATGCAACATCCATGCCCCGTTtttGGGTGCTTGTGGTGCTTGCTctctcATGAACAAAACGACTCTCGGCAACGGATATCTCGGCTCTCGCATCGATGAAGAACGTAGCGAAATGCGATACTTGGTGTGAATTGCAGAATCCCGT
>Illumina-ITS1_BOP010099_Zotu
AAGTCGTAACAAGGTTTCCGTAGGTGAACCTGCGGAAGGATCATTGTCGAAACCTGCCTAGCAGAATGACCCGCGAACTTGTCTAATACTCTTGGAGAAGCAAAAGGTTGGTTtttATAGCCTCCTCTTTCTTCCCTCTGCTGGGTGTGCTCGTGCTACCCTCTGGGTGACACGCTCATTCCCCGGTCTAACAACGAACCCCGGCGCGAAATGCGTCAAGGAACTTGAACAAGAATGCAACATCCATGCCCCGTTtttGGGTGCTTGTGGTGCTTGCTctctcATGAACAAAACGACTCTCGGCAACGGATATCTCGGCTCTCGCATCGATGAAGAACGTAGCGAAATGCGATACTTGGTGTGAATTGCAGAATCCCGT
>Illumina-ITS1_BOP010100_Cotu
AAGTCGTAACAAGGTTTCCGTAGGTGAACCTGCGGAAGGATCATTGTCGAAACCTGCCTAGCAGAACGACCCGAGAACTAGTTTCAAAGCGGGGGACGAGGGGCCGTCTCGGCGTGCTCCTCGTCCCTTTATCTCGGGGGGGTTCATACCCTTCCGGGCGTACAAACGAACACCGGCGCGAATTGCGCCAAGGAACTTGAACGAGAGAGCGCGTCCCCGTCGCCCCGGAAACGGTGTGCGATGGCGGCGTCGTCATCTTCAAATATGTCAAAACGACTCTCGGCAACGGATATCTCGGCTCTCGCATCGATGAAGAACGTAGCGAAATGCGATACTTGGTGTGAATTGCAGAATCCCGT
>Illumina-ITS1_BOP010100_Dotu
AAGTCGTAACAAGGTTTCCGTAGGTGAACCTGCGGAAGGATCATTGTCGAAACCTGCCTAGCAGAACGACCCGAGAACTAGTTTCAAAGCGGGGGACGAGGGGCCGTCTCGGCGTGCTCCTCGTCCCTTTATCTCGGGGGGGTTCATACCCTTCCGAGCGTACAAACGAACACCGGCGTGAATTGCGCCAAGGAACTTGAACGAGAGAGCGCGTCCCTGTCGCCCCGGAAACGGTGTGCGATGGCGGCGTCGTCATCTTCAAATATGTCAAAACGACTCTCGGCAACGGATATCTCGGCTCTCGCATCGATGAAGAACGTAGCGAAATGCGATACTTGGTGTGAATTGCAGAATCCCGT
>Illumina-ITS1_BOP010100_Otu
AAGTCGTAACAAGGTTTCCGTAGGTGAACCTGCGGAAGGATCATTGTCGAAACCTGCCTAGCAGAACGACCCGAGAACTAGTTTCAAAGCGGgggACGAGGGGCCGTCTCGGCGTGCTCCTCGTCCCTTTATCTCGGgggggTTCATACCCTTCCGAGCGTACAAACGAACACCGGCGTGAATTGCGCCAAGGAACTTGAACGAgagagCGCGTCCCTGTCGCCCCGGAAACGGTGTGCGATGGCGGCGTCGTCATCTTCAAATATGTCAAAACGACTCTCGGCAACGGATATCTCGGCTCTCGCATCGATGAAGAACGTAGCGAAATGCGATACTTGGTGTGAATTGCAGAATCCCGT
>Illumina-ITS1_BOP010100_Zotu
AAGTCGTAACAAGGTTTCCGTAGGTGAACCTGCGGAAGGATCATTGTCGAAACCTGCCTAGCAGAACGACCCGAGAACTAGTTTCAAAGCGGgggACGAGGGGCCGTCTCGGCGTGCTCCTCGTCCCTTTATCTCGGgggggTTCATACCCTTCCGAGCGTACAAACGAACACCGGCGTGAATTGCGCCAAGGAACTTGAACGAgagagCGCGTCCCTGTCGCCCCGGAAACGGTGTGCGATGGCGGCGTCGTCATCTTCAAATATGTCAAAACGACTCTCGGCAACGGATATCTCGGCTCTCGCATCGATGAAGAACGTAGCGAAATGCGATACTTGGTGTGAATTGCAGAATCCCGT
>Illumina-ITS1_BOP010101_Cotu
AAGTCGTAACAAGGTTTCAGTAGGTGAACCTACGGACGGATCATTGTCGATGCCTCAAAATCAGAATGACCCGCGAGAACACTGTCCATCCCTACGTCGAGTCGGGTGCTGCCCCCCTCCTCCCCTCCCAGTCGGGCTGCAGGAGAACACAGCTAGAATGAACGAACACCACACTAGGCGCGATTGGCGCCAAGGAGAACGCGAAAAGAAGGACGCATGCAGTGCCCACTCGCGGAGGTGCCGGCTGGGCATCCACTCGAAATCGTAACGAAACACAACTCTCGGCAATGGATATCTTGCCTCTCACATCAATAAAGAATGTAGCGAAATGCGATACTTGGTGTGAATTGCAGAATCCCGT
>Illumina-ITS1_BOP010101_Dotu
AAGTCGTAACAAGGTTTCAGTAGGTGAACCTACGGACGGATCATTGTCGATGCCTCAAAATCAGAATGACCCGCGAGAACACTGTCCATCCCTACGTCGAGTCGGGTGCTGCCCCCCTCCTCCCCTCCCAGTCGGGCTGCAGGAGAACACAGCTAGAATGAACGAACACCACACTAGGCGCGATTGGCGCCAAGGAGAACGCGAAAAGAAGGACGCATGCAGTGCCCACTCGCGGAGGTGCCGGCTGGGCATCCACTCGAAATCGTAACGAAACACAACTCTCGGCAATGGATATCTTGCCTCTCACATCAATAAAGAATGTAGCGAAATGCGATACTTGGTGTGAATTGCAGAATCCCGT
>Illumina-ITS1_BOP010101_Otu
AAGTCGTAACAAGGTTTCCGTAGGTGAACCTGCGGAAGGATCATTGTCGAAACCTGCCTAGCAGAACGACCCGAGAACTAGTTTCAAAGCGGgggACGAGGGGCCGTCTCGGCGTGCTCCTCGTCCCTTTATCTCGGgggggTTCATACCCTTCCGAGCGTACAAACGAACACCGGCGTGAATTGCGCCAAGGAACTTGAACGAgagagCGCGTCCCTGTCGCCCCGGAAACGGTGTGCGATGGCGGCGTCGTCATCTTCAAATATGTCAAAACGACTCTCGGCAACGGATATCTCGGCTCTCGCATCGATGAAGAACGTAGCGAAATGCGATACTTGGTGTGAATTGCAGAATCCCGT
>Illumina-ITS1_BOP010101_Zotu
AAGTCGTAACAAGGTTTCCGTAGGTGAACCTGCGGAAGGATCATTGTCGAAACCTGCCTAGCAGAACGACCCGAGAACTAGTTTCAAAGCGGgggACGAGGGGCCGTCTCGGCGTGCTCCTCGTCCCTTTATCTCGGgggggTTCATACCCTTCCGGGCGTACAAACGAACACCGGCGTGAATTGCGCCAAGGAACTTGAACGAgagagCGCGTCCCCGTCGCCCCGGAAACGGTGTGCGCGGGCGGCGTCGTCATCTTCAAATATGTCAAAACGACTCTCGGCAACGGATATCTCGGCTCTCGCATCGATGAAGAACGTAGCGAAATGCGATACTTGGTGTGAATTGCAGAATCCCGT
>Illumina-ITS1_BOP010102_Cotu
AAGTCGTAACAAGGTTTCCGTAGGTGAACCTGCGGAAGGATCATTGTCGATGCCTTACAAATAGTCCAACTTGTGAACCTGTTTGACTACTTAGGGTTGGCTTGAGGTGCTTTGGCACCTTAACCTCCCTCGTGCTAGGAGGGGCCCCCACATAGTGCGTTCCTCTCTTAGCCAAACATAACCCCCGGCGCTGAATGCGCCAAGGAATTGAAATTCGTTCATTGTGCCCTCGTTGACCCGGAGACGGTGCTCGTGCGGGTGGTGCCTTGACGTGTGATATAGAATGACTCTCGGCAACGGATATCTAGGCTCTTGCATCGATGAAGAACGTAGCGAAATGCGATACTTGGTGTGAATTGCAGAATCCCGT
>Illumina-ITS1_BOP010102_Dotu
AAGTCGTAACAAGGTTTCCGTAGGTGAACCTGCGGAAGGATCATTGTCGATGCCTTACAAATAGTCCAACTTGTGAACCTGTTTGACTACTTAGGGTTGGCTTGAGGTGCTTTGGCACCTTAACCTCCCTCGTGCTAGGAGGGGCCCCCACATAGTGCGTTCCTCTCTTAGCCAAACATAACCCCCGGCGCTGAATGCGCCAAGGAATTGAAATTCGTTCATTGTGCCCTCGTTGACCCGGAGACGGTGCTCGTGCGGGTGGTGCCTTGACGTGTGATATAGAATGACTCTCGGCAACGGATATCTAGGCTCTTGCATCGATGAAGAACGTAGCGAAATGCGATACTTGGTGTGAATTGCAGAATCCCGT
>Illumina-ITS1_BOP010102_Otu
AAGTCGTAACAAGGTTTCCGTAGGTGAACCTGCGGAAGGATCATTGTCGATGCCTTACAAATAGTCCAACTTGTGAACCTGTTTGACTACTTAGGGTTGGCTTGAGGTGCTTTGGCACCTTAACCTCCCTCGTGCTAGGAGGGGCCcccACATAGTGCGTTCCTctctTAGCCAAACATAACCcccGGCGCTGAATGCGCCAAGGAATTGAAATTCGTTCATTGTGCCCTCGTTGACCCGGAGACGGTGCTCGTGCGGGTGGTGCCTTGACGTGTGATATAGAATGACTCTCGGCAACGGATATCTAGGCTCTTGCATCGATGAAGAACGTAGCGAAATGCGATACTTGGTGTGAATTGCAGAATCCCGT
>Illumina-ITS1_BOP010102_Zotu
AAGTCGTAACAAGGTTTCCGTAGGTGAACCTGCGGAAGGATCATTGTCGATGCCTTACAAATAGTCCAACTTGTGAACCTGTTTGACTACTTAGGGTTGGCTTGAGGTGCTTTGGCACCTTAACCTCCCTCGTGCTAGGAGGGGCCcccACATAGTGCGTTCCTctctTAGCCAAACATAACCcccGGCGCTGAATGCGCCAAGGAATTGAAATTCGTTCATTGTGCCCTCGTTGACCCGGAGACGGTGCTCGTGCGGGTGGTGCCTTGACGTGTGATATAGAATGACTCTCGGCAACGGATATCTAGGCTCTTGCATCGATGAAGAACGTAGCGAAATGCGATACTTGGTGTGAATTGCAGAATCCCGT
>Illumina-ITS1_BOP010104_Cotu
AAGTCGTAACAAGGTTTCCGTAGGTGAACCTGCGGAAGGATCATTGTCGATGCCTTACAAATAGTCCAACTTGTGAACCTGTTTGACTACTTAGGGTTGGCTTGAGGTGCTTTGGCACCTTAACCTCCCTCGTGCTAGGAGGGGCCCCCACATAGTGCGTTCCTCTCTTAGCCAAACATAACCCCCGGCGCTGAATGCGCCAAGGAATTGAAATTCGTTCATTGTGCCCTCGTTGACCCGGAGACGGTGCTCGTGCGGGTGGTGCCTTGACGTGTGATATAGAATGACTCTCGGCAACGGATATCTAGGCTCTTGCATCGATGAAGAACGTAGCGAAATGCGATACTTGGTGTGAATTGCAGAATCCCG
>Illumina-ITS1_BOP010104_Dotu
AAGTCGTAACAAGGTTTCCGTAGGTGAACCTGCGGAAGGATCATTGTCGATGCCTTACAAATAGTCCAACTTGTGAACCTGTTTGACTACTTAGGGTTGGCTTGAGGTGCTTTGGCACCTTAACCTCCCTCGTGCTAGGAGGGGCCCCCACATAGTGCGTTCCTCTCTTAGCCAAACATAACCCCCGGCGCTGAATGCGCCAAGGAATTGAAATTCGTTCATTGTGCCCTCGTTGACCCGGAGACGGTGCTCGTGCGGGTGGTGCCTTGACGTGTGATATAGAATGACTCTCGGCAACGGATATCTAGGCTCTTGCATCGATGAAGAACGTAGCGAAATGCGATACTTGGTGTGAATTGCAGAATCCCGT
>Illumina-ITS1_BOP010104_Otu
AAGTCGTAACAAGGTTTCCGTAGGTGAACCTGCGGAAGGATCATTATCGAGACCTGTCGAGCAGCGAGACCCGGGAATCGGTGATGCCCTAACGAGATGCGCGTGGCGCTGCCAGCTCTCCCCGGGGACCATGTGGCAAACCACCcccGGCCCGATGGGTGCCAAGGAATTGAGATGGAATGAGCGTGGCTCCCTCCGGGGACGCCAGCACGCGTTCAGAGCTTACACGACTCCCGACAACGGATATCTCGGCTCTCGCATCGATGAAGAACGTAGAGAAATGCGATACTTGGTGTGAATTGCAAAATCCCGT
>Illumina-ITS1_BOP010104_Zotu
AAGTCGTAACAAGGTTTCCGTAGGTGAACCTGCGGAAGGATCATTATCGAGACCTGTCGAGCAGCGAGACCCGGGAATCGGTGATGCCCTAACGAGATGCGCGTGGCGCTGCCAGCTCTCCCCGGGGACCATGTGGCAAACCACCcccGGCCCGATGGGTGCCAAGGAATTGAGATGGAATGAGCGTGGCTCCCTCCGGGGACGCCAGCACGCGTTCAGAGCTTACACGACTCCCGACAACGGATATCTCGGCTCTCGCATCGATGAAGAACGTAGAGAAATGCGATACTTGGTGTGAATTGCAAAATCCCGT
>Illumina-ITS1_BOP010107_Cotu
AAGTCGTAACAAGGTTTCCGTAGGTGAACCTGCGGAAGGATCATTGTCGAAACCTGCCCAGCAGAACGACCCGCGAACGTGTTTCAACATCTGGGGGGCCACGGGCGCGCAAGCCCCGCGATCCCCCCCGGCCGCTCGGGAAAGGGCTACGCTCTTCCCCTTGCGGCATAACAACGAACCCCGGCGCGGACTGCGCCAAGGAAATTTAACAAGATAGCTTGCTCCTGCGCCCTCGGAAACGATGCGCGTGCAGGCAGCAGTGCCTTCTTTCATTATCTAAAACGACTCTCGGCAACGGATATCTCGGCTCTCGCATCGATGAAGAACGTAGCGAAATGCGATACTTGGTGTGAATTGCAGAATCCCGT
>Illumina-ITS1_BOP010107_Dotu
AAGTCGTAACAAGGTTTCCGTAGGTGAACCTGCGGAAGGATCATTGTCGAAACCTGCCCAGCAGAACGACCCGCGAACGTGTTTCAACATCTGGGGGGCCACGGGCGCGCAAGCCCCGCGATCCCCCCCGGCCGCTCGGGAAAGGGCTACGCTCTTCCCCTTGCGGCATAACAACGAACCCCGGCGCGGACTGCGCCAAGGAAATTTAACAAGATAGCTTGCTCCTGCGCCCTCGGAAACGATGCGCGTGCAGGCAGCAGTGCCTTCTTTCATTATCTAAAACGACTCTCGGCAACGGATATCTCGGCTCTCGCATCGATGAAGAACGTAGCGAAATGCGATACTTGGTGTGAATTGCAGAATCCCGT
>Illumina-ITS1_BOP010107_Otu
AAGTCGTAACAAGGTTTCCGTAGGTGAACCTGCGGAAGGATCATTGTCGAAACCTGCCCAGCAGAACGACCCGCGAACGTGTTTCAACATCTGGggggCCACGGGCgcgcAAGCCCCGCGATCCcccccGGCCGCTCGGGAAAGGGCTACGCTCTTCCCCTTGCGGCATAACAACGAACCCCGGCGCGGACTGCGCCAAGGAAATTTAACAAGATAGCTTGCTCCTGCGCCCTCGGAAACGATGCGCGTGCAGGCAGCAGTGCCTTCTTTCATTATCTAAAACGACTCTCGGCAACGGATATCTCGGCTCTCGCATCGATGAAGAACGTAGCGAAATGCGATACTTGGTGTGAATTGCAGAATCCCGT
>Illumina-ITS1_BOP010107_Zotu
AAGTCGTAACAAGGTTTCCGTAGGTGAACCTGCGGAAGGATCATTGTCGAAACCTGCCCAGCAGAACGACCCGCGAACGTGTTTCAACATCTGGggggCCACGGGCgcgcAAGCCCCGCGATCCcccccGGCCGCTCGGGAAAGGGCTACGCTCTTCCCCTTGCGGCATAACAACGAACCCCGGCGCGGACTGCGCCAAGGAAATTTAACAAGATAGCTTGCTCCTGCGCCCTCGGAAACGATGCGCGTGCAGGCAGCAGTGCCTTCTTTCATTATCTAAAACGACTCTCGGCAACGGATATCTCGGCTCTCGCATCGATGAAGAACGTAGCGAAATGCGATACTTGGTGTGAATTGCAGAATCCCGT
>Illumina-ITS1_BOP010108_Cotu
AAGTCGTAACAAGGTTTCCGTAGGTGAACCTGCGGAAGGATCATTGTCGTTGCCTCGACCGACCTGCGAACCGATATCAGATTGACCTGACTCTGCCCCTGCTGTGCCTCTAGGTGCGGTCGGGTGGCAGACCTCTCTTAACAGAGCAACTCCCGGCGCCCAGCGCGCCAAGGAACTGTAGTCAATCGGAACGGACGCAGCGGGCGACCCCGACGGGACGCGCCCGCTGCGCGGCCGAACCGGACATCACACGTGCGTACGTACGACTCTCGGCAACGGATATCTTGGCTCTCGCATCGATGAAGAACGTAGCGAAATGCGATACTTGGTGTGAATTGCAGAATCCCGT
>Illumina-ITS1_BOP010108_Dotu
AAGTCGTAACAAGGTTTCCGTAGGTGAACCTGCGGAAGGATCATTGTCGTTGCCTCGACCGACCTGCGAACCGATATCAGATTGACCTGACTCTGCCCCTGCTGTGCCTCTAGGTGCGGTCGGGTGGCAGACCTCTCTTAACAGAGCAACTCCCGGCGCCCAGCGCGCCAAGGAACTGTAGTCAATCGGAACGGACGCAGCGGGCGACCCCGACGGGACGCGCCCGCTGCGCGGCCGAACCGGACATCACACGTGCGTACGTACGACTCTCGGCAACGGATATCTTGGCTCTCGCATCGATGAAGAACGTAGCGAAATGCGATACTTGGTGTGAATTGCAGAATCCCGT
>Illumina-ITS1_BOP010108_Otu
AAGTCGTAACAAGGTTTCCGTAGGTGAACCTGCGGAAGGATCATTGTCGTTGCCTCGACCGACCTGCGAACCGATATCAGATTGACCTGACTCTGCCCCTGCTGTGCCTCTAGGTGCGGTCGGGTGGCAGACCTctctTAACAGAGCAACTCCCGGCGCCCAGCgcgcCAAGGAACTGTAGTCAATCGGAACGGACGCAGCGGGCGACCCCGACGGGACGCGCCCGCTGCGCGGCCGAACCGGACATCACACGTGCGTACGTACGACTCTCGGCAACGGATATCTTGGCTCTCGCATCGATGAAGAACGTAGCGAAATGCGATACTTGGTGTGAATTGCAGAATCCCGT
>Illumina-ITS1_BOP010108_Zotu
AAGTCGTAACAAGGTTTCCGTAGGTGAACCTGCGGAAGGATCATTGTCGTTGCCTCGACCGACCTGCGAACCGATATCAGATTGACCTGACTCTGCCCCTGCTGTGCCTCTAGGTGCGGTCGGGTGGCAGACCTctctTAACAGAGCAACTCCCGGCGCCCAGCgcgcCAAGGAACTGTAGTCAATCGGAACGGACGCAGCGGGCGACCCCGACGGGACGCGCCCGCTGCGCGGCCGAACCGGACATCACACGTGCGTACGTACGACTCTCGGCAACGGATATCTTGGCTCTCGCATCGATGAAGAACGTAGCGAAATGCGATACTTGGTGTGAATTGCAGAATCCCGT
>Illumina-ITS1_BOP010110_Cotu
AAGTTGTAACAAGGTTTCCGTAGGTGAACCTATGGAAGGATCATTGTCGAAACTTGCCCAACAGAATGACCCGCGAACACGTTGTTCAACCGGGGGGCGAGGGACCTTCGGGCCCAACCCTCCCCTGATGGTGGCCGTGGCACCACCGTGCACCAACGTCAAATGAACCCTGATGCTATATGCACCAAGGAAACCAAACGAACGAGCACGCGATGGTCGGCCCAGAAACGGTGTCGTCAGAGCTGCTTGTCTTCGATATGTCAAAACGACTCTCGGTAACGAATATCTCAGCTCTCGCATCAATGAAGAACATAGCGAAATGCGATACTTGGTCTGAATTGCAGAATCTTAT
>Illumina-ITS1_BOP010110_Dotu
AAGTTGTAACAAGGTTTCCGTAGGTGAACCTATGGAAGGATCATTGTCGAAACTTGCCCAACAGAATGACCCGCGAACACGTTGTTCAACCGGGGGGCGAGGGACCTTCGGGCCCAACCCTCCCCTGATGGTGGCCGTGGCACCACCGTGCACCAACGTCAAATGAACCCTGATGCTATATGCACCAAGGAAACCAAACGAACGAGCACGCGATGGTCGGCCCAGAAACGGTGTCGTCAGAGCTGCTTGTCTTCGATATGTCAAAACGACTCTCGGTAACGAATATCTCAGCTCTCGCATCAATGAAGAACATAGCGAAATGCGATACTTGGTCTGAATTGCAGAATCTTAT
>Illumina-ITS1_BOP010110_Otu
AAGTTGTAACAAGGTTTCCGTAGGTGAACCTATGGAAGGATCATTGTCGAAACTTGCCCAACAGAATGACCCGCGAACACGTTGTTCAACCGGggggCGAGGGACCTTCGGGCCCAACCCTCCCCTGATGGTGGCCGTGGCACCACCGTGCACCAACGTCAAATGAACCCTGATGCTATATGCACCAAGGAAACCAAACGAACGAGCACGCGATGGTCGGCCCAGAAACGGTGTCGTCAGAGCTGCTTGTCTTCGATATGTCAAAACGACTCTCGGTAACGAATATCTCAGCTCTCGCATCAATGAAGAACATAGCGAAATGCGATACTTGGTCTGAATTGCAGAATCTTAT
>Illumina-ITS1_BOP010110_Zotu
AAGTTGTAACAAGGTTTCCGTAGGTGAACCTATGGAAGGATCATTGTCGAAACTTGCCCAACAGAATGACCCGCGAACACGTTGTTCAACCGGggggCGAGGGACCTTCGGGCCCAACCCTCCCCTGATGGTGGCCGTGGCACCACCGTGCACCAACGTCAAATGAACCCTGATGCTATATGCACCAAGGAAACCAAACGAACGAGCACGCGATGGTCGGCCCAGAAACGGTGTCGTCAGAGCTGCTTGTCTTCGATATGTCAAAACGACTCTCGGTAACGAATATCTCAGCTCTCGCATCAATGAAGAACATAGCGAAATGCGATACTTGGTCTGAATTGCAGAATCTTAT
>Illumina-ITS1_BOP010111_Cotu
AAGTCGTAACAAGGTTTCCGTAGGTGAACCTGCGGAAGGATCATTGTCGAAACCTGCCTAGCAGAACGACCCGAGAACTAGTTTCAAAGCGGGGGATGAGGGGTCTTGCGGCTCCTTGTCCCTTTATCTCGGGGGGGTTGCATTGCGTTCGCGCAACCGACCCTTCCGTGCGTACAAACGAACACCGGCGCGAATTGCGCCAAGGAACCTGAATGAGAGAGCGCGTCCCCGTTGCACCGGAAACGGTGCGCGCGGGCGGCGTCGTCATCTTCAAATATGTCAAAACGACTCTCGGCAACGGATATCTCGGCTCTCGCATCGATGAAGAACGTAGCGAAATGCGATACTTGGTGTGAATTGCAGAATCCCGT
>Illumina-ITS1_BOP010111_Dotu
AAGTCGTAACAAGGTTTCCGTAGGTGAACCTGCGGAAGGATCATTGTCGAAACCTGCCTAGCAGAACGACCCGAGAACTAGTTTCAAAGCGGGGGATGAGGGGTCTTGCGGCTCCTTGTCCCTTTATCTCGGGGGGGTTGCATTGCGTTCGCGCAATCGACCCTTCCGTGCGTACAAACGAACACCGGCGCGAATTGCGCCAAGGAACCTGAATGAGAGAGCGCGTCCCCGTTGCACCGGAAACGGTGCGCGCGGGCGGCGTCGTCATCTTCAAATATGTCAAAACGACTCTCGGCAACGGATATCTCGGCTCTCGCATCGATGAAGAACGTAGCGAAATGCGATACTTGGTGTGAATTGCAGAATCCCGT
>Illumina-ITS1_BOP010111_Otu
AAGTCGTAACAAGGTTTCCGTAGGTGAACCTGCGGAAGGATCATTGTCGAAACCTGCCTAGCAGAACGACCCGAGAACTAGTTTCAAAGCGGgggATGAGGGGTCTTGCGGCTCCTTGTCCCTTTATCTCGGgggggTTGCGTTGCGTTCGCGCAACAGACCCTTCCGTGCGTACAAACGAACACCGGCGCGAATTGCGCCAAGGAACCTGAATGAgagagCGCGTCCCCGTTGCACCGGAAACGGTGCgcgcgGGCGGCGTCGTCATCTTCAAATATGTCAAAACGACTCTCGGCAACGGATATCTCGGCTCTCGCATCGATGAAGAACGTAGCGAAATGCGATACTTGGTGTGAATTGCAGAATCCCGT
>Illumina-ITS1_BOP010111_Zotu
AAGTCGTAACAAGGTTTCCGTAGGTGAACCTGCGGAAGGATCATTGTCGAAACCTGCCTAGCAGAACGACCCGAGAACTAGTTTCAAAGCGGgggATGAGGGGTCTTGCGGCTCCTTGTCCCTTTATCTCGGgggggTTGCGTTGCGTTCGCGCAACAGACCCTTCCGTGCGTACAAACGAACACCGGCGCGAATTGCGCCAAGGAACCTGAATGAgagagCGCGTCCCCGTTGCACCGGAAACGGTGCgcgcgGGCGGCGTCGTCATCTTCAAATATGTCAAAACGACTCTCGGCAACGGATATCTCGGCTCTCGCATCGATGAAGAACGTAGCGAAATGCGATACTTGGTGTGAATTGCAGAATCCCGT
>Illumina-ITS1_BOP010112_Cotu
AAGTCGTAACAAGGTTTCCGTAGGTGAACCTGCGGAAGGATCATTGTCGAAACCTGCCTAGCAGAACGACCCGAGAACTAGTTTCACAGAGGGGGATGAGGGGTCTTGTGGCTCCTTGTCCCTTTATCTCGGGGGGGTTGCGTTGCGTTCGCGCAACCGACCCTTCCGTGCGTACAAACGAACACCGGCGCGAATTGCGCCAAGGAACTTGAATGAGAGAGCGCGTCCCTGTTGCCCCGGAAACGGTGCGCGCGGGCGGCGTCGTCATCTTCAAATATGTCAAAACGACTCTCGGCAACGGATATCTCGGCTCTCGCATCGATGAAGAACGTAGCGAAATGCGATACTTGGTGTGAATTGCAGAATCCCGT
>Illumina-ITS1_BOP010112_Dotu
AAGTCGTAACAAGGTTTCCGTAGGTGAACCTGCGGAAGGATCATTGTCGAAACCTGCCTAGCAGAACGACCCGAGAACTAGTTTCACAGAGGGGGATGAGGGGTCTTGTGGCTCCTTGTCCCTTTATCTCGGGGGGGTTGCGTTGCGTTCGCGCAACCGACCCTTCCGTGCGTACAAACGAACACCGGCGCGAATTGCGCCAAGGAACTTGAATGAGAGAGCGCGTCCCTGTTGCCCCGGAAACGGTGCGCGCGGGCGGCGTCGTCATCTTCAAATATGTCAAAACGACTCTCGGCAACGGATATCTCGGCTCTCGCATCGATGAAGAACGTAGCGAAATGCGATACTTGGTGTGAATTGCAGAATCCCGT
>Illumina-ITS1_BOP010112_Otu
AAGTCGTAACAAGGTTTCCGTAGGTGAACCTGCGGAAGGATCATTGTCGAAACCTGCCTAGCAGAACGACCCGAGAACTAGTTTCACAGAGGgggATGAGGGGTCTTGTGGCTCCTTGTCCCTTTATCTCGGgggggTTGCGTTGCGTTCGCGCAACCGACCCTTCCGTGCGTACAAACGAACACCGGCGCGAATTGCGCCAAGGAACTTGAATGAgagagCGCGTCCCTGTTGCCCCGGAAACGGTGCgcgcgGGCGGCGTCGTCATCTTCAAATATGTCAAAACGACTCTCGGCAACGGATATCTCGGCTCTCGCATCGATGAAGAACGTAGCGAAATGCGATACTTGGTGTGAATTGCAGAATCCCGT
>Illumina-ITS1_BOP010112_Zotu
AAGTCGTAACAAGGTTTCCGTAGGTGAACCTGCGGAAGGATCATTGTCGAAACCTGCCTAGCAGAACGACCCGAGAACTAGTTTCACAGAGGgggATGAGGGGTCTTGTGGCTCCTTGTCCCTTTATCTCGGgggggTTGCGTTGCGTTCGCGCAACCGACCCTTCCGTGCGTACAAACGAACACCGGCGCGAATTGCGCCAAGGAACTTGAATGAgagagCGCGTCCCTGTTGCCCCGGAAACGGTGCgcgcgGGCGGCGTCGTCATCTTCAAATATGTCAAAACGACTCTCGGCAACGGATATCTCGGCTCTCGCATCGATGAAGAACGTAGCGAAATGCGATACTTGGTGTGAATTGCAGAATCCCGT
>Illumina-ITS1_BOP010116_Cotu
AAGTCGTAACAAGGTTTCCGTAGGTGAACCTGCGGAAGGATCATTGTCGATACCTGCCCAGCAGAACGACCCGTGAACATGTAATAACCTTCTGGGTGGGTGTGTAATGCCCCCTCCCAAAAACGGTTGGCGGGGCACGTTGAGATTTGACCACTGCTCCTGGGTGTGTGGTTGGTCAATCTTCTCGTTCCCTTCCCAATCGAACAACGAACCCCGGCGCGGTCTGCGCCAAGGAACTTAAACAAGGAGTAACCACGGTCGCCCCGGAAACGGTGTGCGTGCTGTTGGTGACATCTTTACCATGATACATAACGACTCTCGGCAACGGATATCTCGGCTCTCGCATCGATGAAGAACGTAGCGAAATGCGATACTTGGTGTGAATTGCAGAATCCCGC
>Illumina-ITS1_BOP010116_Dotu
AAGTCGTAACAAGGTTTCCGTAGGTGAACCTGCGGAAGGATCATTGTCGATACCTGCCCAGCAGAACGACCCGTGAACATGTAATAACCTTCTGGGTGGGTGTGTAATGCCCCCTCCCAAAAACGGTTGGCGGGGCACGTTGAGATTTGACCACTGCTCCTGGGTGTGTGGTTGGTCAATCTTCTCGTTCCCTTCCCAATCGAACAACGAACCCCGGCGCGGTCTGCGCCAAGGAACTTAAACAAGGAGTAACCACGGTCGCCCCGGAAACGGTGTGCGTGCTGTTGGTGACATCTTTACCATGATACATAACGACTCTCGGCAACGGATATCTCGGCTCTCGCATCGATGAAGAACGTAGCGAAATGCGATACTTGGTGTGAATTGCAGAATCCCGC
>Illumina-ITS1_BOP010116_Otu
AAGTCGTAACAAGGTTTCCGTAGGTGAACCTGCGGAAGGATCATTGTCGATACCTGCCCAGCAGAACGACCCGTGAACATGTAATAACCTTCTGGGTGGGTgtgtAATGCCcccTCCCAAaaaCGGTTGGCGGGGCACGTTGAGATTTGACCACTGCTCCTGGGTgtgtgGTTGGTCAATCTTCTCGTTCCCTTCCCAATCGAACAACGAACCCCGGCGCGGTCTGCGCCAAGGAACTTAAACAAGGAGTAACCACGGTCGCCCCGGAAACGGTGTGCGTGCTGTTGGTGACATCTTTACCATGATACATAACGACTCTCGGCAACGGATATCTCGGCTCTCGCATCGATGAAGAACGTAGCGAAATGCGATACTTGGTGTGAATTGCAGAATCCCGC
>Illumina-ITS1_BOP010116_Zotu
AAGTCGTAACAAGGTTTCCGTAGGTGAACCTGCGGAAGGATCATTGTCGATACCTGCCCAGCAGAACGACCCGTGAACATGTAATAACCTTCTGGGTGGGTgtgtAATGCCcccTCCCAAaaaCGGTTGGCGGGGCACGTTGAGATTTGACCACTGCTCCTGGGTgtgtgGTTGGTCAATCTTCTCGTTCCCTTCCCAATCGAACAACGAACCCCGGCGCGGTCTGCGCCAAGGAACTTAAACAAGGAGTAACCACGGTCGCCCCGGAAACGGTGTGCGTGCTGTTGGTGACATCTTTACCATGATACATAACGACTCTCGGCAACGGATATCTCGGCTCTCGCATCGATGAAGAACGTAGCGAAATGCGATACTTGGTGTGAATTGCAGAATCCCGC
>Illumina-ITS1_BOP010117_Cotu
AAGTCGTAACAAGGTTTCCGTAGGTGAACCTGCGGAAGGATCATTGTCGATACCTGCCCAGCAGAACGACCTGTGAACATGTAATAACCTTCTGGGTGGGGGTGTAATGCCCCCTCCCAAAAAACGGTTGGGAGGGCACGTTGAGATATGCCCACCGCTCCTCGTGTGTGGTTGGTCAATCTTCTCGTTCCCTTCCCGATCGAACAATGAACCCCGGCGCGGTCTGCGCCAAGGAACTTAAACAAGGAGTAACCACGGGCGCCCCGGAAACGGTGTGCGCGTTGTTGGTGACATCTTTACCATGATACATAACGACTCTCGGCAACGGATATCTCGGCTCTCGCATCGATGAAGAACGTAGCGAAATGCGATACTTGGTGTGAATTGCAGAATCCCGC
>Illumina-ITS1_BOP010117_Dotu
AAGTCGTAACAAGGTTTCCGTAGGTGAACCTGCGGAAGGATCATTGTCGATACCTGCCCAGCAGAACGACCTGTGAACATGTAATAACCTTCTGGGTGGGGGTGTAATGCCCCCTCCCAAAAAACGGTTGGGAGGGCACGTTGAGATATGCCCACCGCTCCTCGTGTGTGGTTGGTCAATCTTCTCGTTCCCTTCCCGATCGAACAATGAACCCCGGCGCGGTCTGCGCCAAGGAACTTAAACAAGGAGTAACCACGGGCGCCCCGGAAACGGTGTGCGCGTTGTTGGTGACATCTTTACCATGATACATAACGACTCTCGGCAACGGATATCTCGGCTCTCGCATCGATGAAGAACGTAGCGAAATGCGATACTTGGTGTGAATTGCAGAATCCCGC
>Illumina-ITS1_BOP010117_Otu
AAGTCGTAACAAGGTTTCCGTAGGTGAACCTGCGGAAGGATCATTGTCGATACCTGCCCAGCAGAACGACCTGTGAACATGTAATAACCTTCTGGGTGGgggTGTAATGCCcccTCCCAAaaaaCGGTTGGGAGGGCACGTTGAGATATGCCCACCGCTCCTCGTgtgtgGTTGGTCAATCTTCTCGTTCCCTTCCCGATCGAACAATGAACCCCGGCGCGGTCTGCGCCAAGGAACTTAAACAAGGAGTAACCACGGGCGCCCCGGAAACGGTGTGCGCGTTGTTGGTGACATCTTTACCATGATACATAACGACTCTCGGCAACGGATATCTCGGCTCTCGCATCGATGAAGAACGTAGCGAAATGCGATACTTGGTGTGAATTGCAGAATCCCGC
>Illumina-ITS1_BOP010117_Zotu
AAGTCGTAACAAGGTTTCCGTAGGTGAACCTGCGGAAGGATCATTGTCGATACCTGCCCAGCAGAACGACCTGTGAACATGTAATAACCTTCTGGGTGGgggTGTAATGCCcccTCCCAAaaaaCGGTTGGGAGGGCACGTTGAGATATGCCCACCGCTCCTCGTgtgtgGTTGGTCAATCTTCTCGTTCCCTTCCCGATCGAACAATGAACCCCGGCGCGGTCTGCGCCAAGGAACTTAAACAAGGAGTAACCACGGGCGCCCCGGAAACGGTGTGCGCGTTGTTGGTGACATCTTTACCATGATACATAACGACTCTCGGCAACGGATATCTCGGCTCTCGCATCGATGAAGAACGTAGCGAAATGCGATACTTGGTGTGAATTGCAGAATCCCGC
>Illumina-ITS1_BOP010118_Cotu
AAGTCGTAACAAGGTTTCCGTAGGTGAACCTGCGGAAGGATCATTGTCGAAACCTGCCTAGCAGAACGACCCGAGAACTAGTTTCAAAGCGGGGGACGAGGGGCCGTCTCGGCGTGCTCCTCGTCCCTTTATCTCGGGGGGGTTCATACCCTTCCGGGCGTACAAACGAACACCGGCGCGAATTGCGCCAAGGAACTTGAACGAGAGAGCGCGTCCCCGTCGCCCCGGAAACGGTGTGCGCGGGCGGCGTCGTCATCTTCAAATATGTCAAAACGACTCTCGGCAACGGATATCTCGGCTCTCGCATCGATGAAGAACGTAGCGAAATGCGATACTTGGTGTGAATTGCAGAATCCCGT
>Illumina-ITS1_BOP010118_Dotu
AAGTCGTAACAAGGTTTCCGTAGGTGAACCTGCGGAAGGATCATTGTCGAAACCTGCCTAGCAGAACGACCCGAGAACTAGTTTCAAAGCGGGGGACGAGGGGCCGTCTCGGCGTGCTCCTCGTCCCTTTATCTCGGGGGGGTTCATACCCTTCCGAGCGTACAAACGAACACCGGCGTGAATTGCGCCAAGGAACTTGAACGAGAGAGCGCGTCCCTGTCGCCCCGGAAACGGTGTGCGATGGCGGCGTCGTCATCTTCAAATATGTCAAAACGACTCTCGGCAACGGATATCTCGGCTCTCGCATCGATGAAGAACGTAGCGAAATGCGATACTTGGTGTGAATTGCAGAATCCCGT
>Illumina-ITS1_BOP010118_Otu
AAGTCGTAACAAGGTTTCCGTAGGTGAACCTGCGGAAGGATCATTGTCGAAACCTGCCTAGCAGAACGACCCGAGAACTAGTTTCAAAGCGGgggACGAGGGGCCGTCTCGGCGTGCTCCTCGTCCCTTTATCTCGGgggggTTCATACCCTTCCGAGCGTACAAACGAACACCGGCGTGAATTGCGCCAAGGAACTTGAACGAgagagCGCGTCCCTGTCGCCCCGGAAACGGTGTGCGATGGCGGCGTCGTCATCTTCAAATATGTCAAAACGACTCTCGGCAACGGATATCTCGGCTCTCGCATCGATGAAGAACGTAGCGAAATGCGATACTTGGTGTGAATTGCAGAATCCCGT
>Illumina-ITS1_BOP010118_Zotu
AAGTCGTAACAAGGTTTCCGTAGGTGAACCTGCGGAAGGATCATTGTCGAAACCTGCCTAGCAGAACGACCCGAGAACTAGTTTCAAAGCGGgggACGAGGGGCCGTCTCGGCGTGCTCCTCGTCCCTTTATCTCGGgggggTTCATACCCTTCCGAGCGTACAAACGAACACCGGCGTGAATTGCGCCAAGGAACTTGAACGAgagagCGCGTCCCTGTCGCCCCGGAAACGGTGTGCGATGGCGGCGTCGTCATCTTCAAATATGTCAAAACGACTCTCGGCAACGGATATCTCGGCTCTCGCATCGATGAAGAACGTAGCGAAATGCGATACTTGGTGTGAATTGCAGAATCCCGT
>Illumina-ITS1_BOP010119_Cotu
AAGTCGTAACAAGGTTTCCGTAGGTGAACCTGCGGAAGGATCATTGTCGAAACCTGCGAAGCAGAACGACCCGCGAACTTGTTCCAAAATTGGAAGCGATCTAGCCTCTTGGCTTGGATGGCCTCATTGTTGGTTGGAATGTTGTTTGATGCTGTCCCTTGCTCCATGCATGTGGTAGGCATCGCAACATGCCCTCCTGCAAAAACTAACCCCGGCGCAAATTGCGCCAAGGAACTCTAACGAATGAGCGTGCTCTCCCTTGGCCCGGTCACGGTGCCCATATGAGAGTTGCGTCGTATTCGATATGTCAAAAATGACTCTCGGCAACGGATATCTCGGCTCTCGCATCGATGAAGAACGTAGCGAAATGCGATACTTGGTGTGAATTGCAGAATCCCGT
>Illumina-ITS1_BOP010119_Dotu
AAGTCGTAACAAGGTTTCCGTAGGTGAACCTGCGGAAGGATCATTGTCGAAACCTGCGAAGCAGAACGACCCGCGAACTTGTTCCAAAATTGGAAGCGATCTAGCCTCTTGGCTTGGATGGCCTCATTGTTGGTTGGAATGTTGTTTGATGCTGTCCCTTGCTCCATGCATGTGGTAGGCATCGCAACATGCCCTCCTGCAAAAACTAACCCCGGCGCAAATTGCGCCAAGGAACTCTAACGAATGAGCGTGCTCTCCCTTGGCCCGGTCACGGTGCCCATATGAGAGTTGCGTCGTATTCGATATGTCAAAAATGACTCTCGGCAACGGATATCTCGGCTCTCGCATCGATGAAGAACGTAGCGAAATGCGATACTTGGTGTGAATTGCAGAATCCCGT
>Illumina-ITS1_BOP010119_Otu
AAGTCGTAACAAGGTTTCCGTAGGTGAACCTGCGGAAGGATCATTGTCGAAACCTGCGAAGCAGAACGACCCGCGAACTTGTTCCAAAATTGGAAGCGATCTAGCCTCTTGGCTTGGATGGCCTCATTGTTGGTTGGAATGTTGTTTGATGCTGTCCCTTGCTCCATGCATGTGGTAGGCATCGCAACATGCCCTCCTGCAAaaaCTAACCCCGGCGCAAATTGCGCCAAGGAACTCTAACGAATGAGCGTGCTCTCCCTTGGCCCGGTCACGGTGCCCATATGAGAGTTGCGTCGTATTCGATATGTCAAaaaTGACTCTCGGCAACGGATATCTCGGCTCTCGCATCGATGAAGAACGTAGCGAAATGCGATACTTGGTGTGAATTGCAGAATCCCGT
>Illumina-ITS1_BOP010119_Zotu
AAGTCGTAACAAGGTTTCCGTAGGTGAACCTGCGGAAGGATCATTGTCGAAACCTGCGAAGCAGAACGACCCGCGAACTTGTTCCAAAATTGGAAGCGATCTAGCCTCTTGGCTTGGATGGCCTCATTGTTGGTTGGAATGTTGTTTGATGCTGTCCCTTGCTCCATGCATGTGGTAGGCATCGCAACATGCCCTCCTGCAAaaaCTAACCCCGGCGCAAATTGCGCCAAGGAACTCTAACGAATGAGCGTGCTCTCCCTTGGCCCGGTCACGGTGCCCATATGAGAGTTGCGTCGTATTCGATATGTCAAaaaTGACTCTCGGCAACGGATATCTCGGCTCTCGCATCGATGAAGAACGTAGCGAAATGCGATACTTGGTGTGAATTGCAGAATCCCGT
>Illumina-ITS1_BOP010120_Cotu
AAGTCGTAACAAGGTTTCCGTAGGTGAACCTGCGGAAGGATCATTGTCGAAACCTGCGAAGCAGAACGACCCGCGAACTTGTTCCAAAATTGGAAGCGATCTAGCCTCTTGGCTTGGATGGCCTCATTGTTGGTTGGAATGTTGTTTGATGCTGTCCCTTGCTCCATGCATGTGGTAGGCATCGCAACATGCCCTCCTGCAAAAACTAACCCCGGCGCAAATTGCGCCAAGGAACTCTAACGAATGAGCGTGCTCTCCCTTGGCCCGGTCACGGTGCCCATATGAGAGTTGCGTCGTATTCGATATGTCAAAAATGACTCTCGGCAACGGATATCTCGGCTCTCGCATCGATGAAGAACGTAGCGAAATGCGATACTTGGTGTGAATTGCAGAATCCCGT
>Illumina-ITS1_BOP010120_Dotu
AAGTCGTAACAAGGTTTCCGTAGGTGAACCTGCGGAAGGATCATTGTCGAAACCTGCGAAGCAGAACGACCCGCGAACTTGTTCCAAAATTGGAAGCGATCTAGCCTCTTGGCTTGGATGGCCCCATTGTTGGTTGGAATGTTGTTTGATGCTGTCCCTTGCTCTATGCATGTGGTAGGCATCGCAACATGCCCTCCTGCAAAAACTAACCCCGGCGCAAATTGCGCCAAGGAACTCTAACGAATGAGCGTGCTCTCCCTTGGCCCGGTCACGGTGCCCATATGAGAGTTGCGTCGTATTCGATATGTCAAAAATGACTCTCGGCAACGGATATCTCGGCTCTCGCATCGATGAAGAACGTAGCGAAATGCGATACTTGGTGTGAATTGCAGAATCCCGT
>Illumina-ITS1_BOP010120_Otu
AAGTCGTAACAAGGTTTCCGTAGGTGAACCTGCGGAAGGATCATTGTCGAAACCTGCGAAGCAGAACGACCCGCGAACTTGTTCCAAAATTGGAAGCGATCTAGCCTCTTGGCTTGGATGGCCCCATTGTTGGTTGGAATGTTGTTTGATGCTGTCCCTTGCTCTATGCATGTGGTAGGCATCGCAACATGCCCTCCTGCAAaaaCTAACCCCGGCGCAAATTGCGCCAAGGAACTCTAACGAATGAGCGTGCTCTCCCTTGGCCCGGTCACGGTGCCCATATGAGAGTTGCGTCGTATTCGATATGTCAAaaaTGACTCTCGGCAACGGATATCTCGGCTCTCGCATCGATGAAGAACGTAGCGAAATGCGATACTTGGTGTGAATTGCAGAATCCCGT
>Illumina-ITS1_BOP010120_Zotu
AAGTCGTAACAAGGTTTCCGTAGGTGAACCTGCGGAAGGATCATTGTCGAAACCTGCGAAGCAGAACGACCCGCGAACTTGTTCCAAAATTGGAAGCGATCTAGCCTCTTGGCTTGGATGGCCTCATTGTTGGTTGGAATGTTGTTTGATGCTGTCCCTTGCTCCATGCACGTGGTAGGCATCGCAACATGCCCTCCTGCAAaaaCTAACCCCGGCGCAAATTGCGCCAAGGAACTCTAACGAATGAGCGTGCTCTCCCTTGGCCCGGTCACGGTGCCCATATGAGAGTTGCGTCGTATTCGATATGTCAAaaaTGACTCTCGGCAACGGATATCTCGGCTCTCGCATCGATGAAGAACGTAGCGAAATGCGATACTTGGTGTGAATTGCAGAATCCCGT
>Illumina-ITS1_BOP010121_Cotu
AAGTCATAACAAGATTTTCGTAGGTGAACATATGGAAGGATCATTGTCTAAACCAATAAAGCAGACCCACAAATAAGTTTTAACACATGTGGGACTTCAGCTCTGGCACAGAAAGAATGTTACCACGGGTTAGTGTCCTACTCCATCAATGTGCACCCAGCGCCCGTTGCATGGCTTAACAAACCCAGCATAGAATGCACTAAGGAATAATAAAACATTATTTGCCCCTCGATGCCCTATTCGCGGTATGCACTTGGGGATGAGGTGTGTATCGAATCTAAAACGACTCTCGACAATGGATAACTCGGCTCTCACATCGATGAAGAATGCAGCAAAATGCGATACTTGGTGTGAATTGCAGAATCCTAT
>Illumina-ITS1_BOP010121_Otu
AAGTCATAACAAGATTTTCGTAGGTGAACATATGGAAGGATCATTGTCTAAACCAATAAAGCAGACCCACAAATAAGTTTTAACACATGTGGGACTTCAGCTCTGGCACAGAAAGAATGTTACCACGGGTTAGTGTCCTACTCCATCAATGTGCACCCAGCGCCCGTTGCATGGCTTAACAAACCCAGCATGGAATGCACTAAGGAATAATAAAACATTATTTGCCCCTCGATGCCCTATTCGCGGTATGCACTTGGGGATGAGGTgtgtATCGAATCTAAAACGACTCTCGACAATGGATAACTCGGCTCTCACATCGATGAAGAATGCAGCAAAATGCGATACTTGGTGTGAATTGCAGAATCCTAT
>Illumina-ITS1_BOP010121_Zotu
AAGTCATAACAAGATTTTCGTAGGTGAACATATGGAAGGATCATTGTCTAAACCAATAAAGCAGACCCACAAATAAGTTTTAACACATGTGGGACTTCAGCTCTGGCACAGAAAGAATGTTACCACGGGTTAGTGTCCTACTCCATCAATGTGCACCCAGCGCCCGTTGCATGGCTTAACAAACCCAGCATGGAATGCACTAAGGAATAATAAAACATTATTTGCCCCTCGATGCCCTATTCGCGGTATGCACTTGGGGATGAGGTgtgtATCGAATCTAAAACGACTCTCGACAATGGATAACTCGGCTCTCACATCGATGAAGAATGCAGCAAAATGCGATACTTGGTGTGAATTGCAGAATCCTAT
>Illumina-ITS1_BOP010125_Cotu
AAGTCGTAACAAGGTTTCCGTAGGTGAACCTGCAGAAGGATCATTGTCGAAACTTGCCCATCAAAACAACCCACGAACACGTTCGTACACGGGGACGCCTGCCAGGTCGCACGAGCGCCCGGTCAGTGCTCCCATGGGCGCGGGGCCTTTCGGCTTCATGACCGAAAATCGAACCCCGGCGTGATCCGCGCCAAGGAACAACAAAATGGAAGGCGCGTGCCTCGTCCGATGAGACACAAACGACTCTCGGCAACGGATATTTAGGCTCTCGCATCGATGAAGAACGTAGCGAATTGCGATACTTGGTGTGAATTACAGAATCCCA
>Illumina-ITS1_BOP010125_Dotu
AAGTCGTAACAAGGTTTCCGTAGGTGAACCTGCAGAAGGATCATTGTCGAAACTTGCCCATCAAAACAACCCACGAACACGTTCGTACACGGGGACGCCTGCCAGGTCGCACGAGCGCCCGGTCAGTGCTCCCATGGGCGCGGGGCCTTTCGGCTTCATGACCGAAAATCGAACCCCGGCGTGATCCGCGCCAAGGAACAACAAAATGGAAGGCGCGTGCCTCGTCCGATGAGACACAAACGACTCTCGGCAACGGATAT
>Illumina-ITS1_BOP010125_Otu
AAGTCGTAACAAGGTTTCCGTAGGTGAACCTGCAGAAGGATCATTGTCGAAACTTGCCCATCAAAACAACCCACGAACACGTTCGTACACGGGGACGCCTGCCAGGTCGCACGAGCGCCCGGTCAGTGCTCCCATGGGCGCGGGGCCTTTCGGCTTCATGACCGAAAATCGAACCCCGGCGTGATCCGCGCCAAGGAACAACAAAATGGAAGGCGCGTGCCTCGTCCGATGAGACACAAACGACTCTCGGCAACGGATATTTAGGCTCTCGCATCGATGAAGAACGTAGCGAATTGCGATACTTGGTGTGAATTACAGAATCCCAT
>Illumina-ITS1_BOP010125_Zotu
AAGTCGTAACAAGGTTTCCGTAGGTGAACCTGCAGAAGGATCATTGTCGAAACTTGCCCATCAAAACAACCCACGAACACGTTCGTACACGGGGACGCCTGCCAGGTCGCACGAGCGCCCGGTCAGTGCTCCCATGGGCGCGGGGCCTTTCGGCTTCATGACCGAAAATCGAACCCCGGCGTGATCCGCGCCAAGGAACAACAAAATGGAAGGCGCGTGCCTCGTCCGATGAGACACAAACGACTCTCGGCAACGGATATTTAGGCTCTCGCATCGATGAAGAACGTAGCGAATTGCGATACTTGGTGTGAATTACAGAATCCCAT
>Illumina-ITS1_BOP010126_Cotu
AAGTCGTAACAAGGTTTCCGTAGGTGAACCTGCGGAAGGATCATTGTCGAAACCTGCAAAGCAGAACGACCCGCGAACAAGTGAAGAAAACCACGCGCGGCGAGCCTCCGGGCTGGTCGCTCGTAGCCCGGGAGCAGGGATGTGGGAAGCCACAGCCACTGCGCCCAGGGCACAAACAACGAACCCCGGCGCGGACAGCGCCAAGGAACCAAAGAAAGATGTGCGCTCCCCTCGTCCCGGAAACGGTGTCGCGGGGGGATGCGTCGTCGTTTGTATCACATACTAAACGACTCTCGGCAACGGATATCTCGGCTCTCGCATCGATGAAGAACGTAGCGAAATGCGACACTTGGTGTGAATTGCAGAATCCCGC
>Illumina-ITS1_BOP010126_Dotu
AAGTCGTAACAAGGTTTCCGTAGGTGAACCTGCGGAAGGATCATTGTCGAAACCTGCAAAGCAGAACGACCCGCGAACAAGTGAAGAAAACCACGCGCGGCGAGCCTCCGGGCTGGTCGCTCGTAGCCCGGTAGCAGGGATGTGGGAAGCCACAGCCACTGCGCCCAGGGCACAAACAACGAACCCCGGCGCGGACAGCGCCAAGGAACCAAAGAAAGATGTGCGCTCCCCTCGTCCCGGAAACGGTGTCGCGGGGGGATGCGTCGTCGTTTGTATCACATACTAAACGACTCTCGGCAACGGATATCTCGGCTCTCGCATCGATGAAGAACGTAGCGAAATGCGACACTTGGTGTGAATTGCAGAATCCCGC
>Illumina-ITS1_BOP010126_Otu
AAGTCGTAACAAGGTTTCCGTAGGTGAACCTGCGGAAGGATCATTGTCGAAACCTGCAAAGCAGAACGACCCGCGAACAAGTGAAGAAAACCACGcgcgGCGAGCCTCCGGGCTGGTCGCTCGTAGCCCGGTAGCAGGGATGTGGGAAGCCACAGCCACTGCGCCCAGGGCACAAACAACGAACCCCGGCGCGGACAGCGCCAAGGAACCAAAGAAAGATGTGCGCTCCCCTCGTCCCGGAAACGGTGTCGCGGggggATGCGTCGTCGTTTGTATCACATACTAAACGACTCTCGGCAACGGATATCTCGGCTCTCGCATCGATGAAGAACGTAGCGAAATGCGACACTTGGTGTGAATTGCAGAATCCCGC
>Illumina-ITS1_BOP010126_Zotu
AAGTCGTAACAAGGTTTCCGTAGGTGAACCTGCGGAAGGATCATTGTCGAAACCTGCAAAGCAGAACGACCCGCGAACAAGTGAAGAAAACCACGcgcgGCGAGCCTCCGGGCTGGTCGCTCGTAGCCCGGGAGCAGGGATGTGGGAAGCCACAGCCACTGCGCCCAGGGCACAAACAACGAACCCCGGCGCGGACAGCGCCAAGGAACCAAAGAAAGATGTGCGCTCCCCTCGTCCCGGAAACGGTGTCGCGGggggATGCGTCGTCGTTTGTATCACATACTAAACGACTCTCGGCAACGGATATCTCGGCTCTCGCATCGATGAAGAACGTAGCGAAATGCGACACTTGGTGTGAATTGCAGAATCCCGC
>Illumina-ITS1_BOP010127_Cotu
AAGTCGTAACAAGGTTTCCGTAGGTGAACCTGCGGAAGGATCATTGTCGAAACCTGCAAAGCAGAACGACCCGCGAACAAGTCAAGAAAACCACGCGCGGCGAGCCTCCGGGCTGGTCGCTCGTAGCCCGGGAGCAGGGATGTGGGAAGCCACAGCCACTGCGCCCAGGGCACAAACAACGAACCCCGGCGCGGACAGCGCCAAGGAACCAAAGAAAGATGCGCGCTCCCCTCGCCCCGGAGACGGTGTCGCGGGGGGATGCGTCGTCGTTTGTATCACATACTAAACGACTCTCGGCAACGGATATCTCGGCTCTCGCATCGATGAAGAACGTAGCGAAATGCGACACTTGGTGTGAATTGCAGAATCCCGC
>Illumina-ITS1_BOP010127_Dotu
AAGTCGTAACAAGGTTTCCGTAGGTGAACCTGCGGAAGGATCATTGTCGAAACCTGCAAAGCAGAACGACCCGCGAACAAGTCAAGAAAACCACGCGCGGCGAGCCTCCGGGCTGGTCGCTCGTAGCCCGGGAGCAGGGATGTGGGAAGCCACAGCCACTGCGCCCAGGGCACAAACAACGAACCCCGGCGCGGACAGCGC
>Illumina-ITS1_BOP010127_Otu
AAGTCGTAACAAGGTTTCCGTAGGTGAACCTGCGGAAGGATCATTGTCGAAACCTGCAAAGCAGAACGACCCGCGAACAAGTCAAGAAAACCACGcgcgGCGAGCCTCCGGGCTGGTCGCTCGTAGCCCGGGAGCAGGGATGTGGGAAGCCACAGCCACTGCGCCCAGGGCACAAACAACGAACCCCGGCGCGGACAGCGC
>Illumina-ITS1_BOP010127_Zotu
AAGTCGTAACAAGGTTTCCGTAGGTGAACCTGCGGAAGGATCATTGTCGAAACCTGCAAAGCAGAACGACCCGCGAACAAGTCAAGAAAACCACGcgcgGCGAGCCTCCGGGCTGGTCGCTCGTAGCCCGGGAGCAGGGATGTGGGAAGCCACAGCCACTGCGCCCAGGGCACAAACAACGAACCCCGGCGCGGACAGCGCCAAGGAACCAAAGAAAGATGCgcgcTCCCCTCGCCCCGGAGACGGTGTCGCGGggggATGCGTCGTCGTTTGTATCACATACTAAACGACTCTCGGCAACGGATATCTCGGCTCTCGCATCGATGAAGAACGTAGCGAAATGCGACACTTGGTGTGAATTGCAGAATCCCGC
>Illumina-ITS1_BOP010128_Cotu
AAGTCGTAACAAGGTTTCCGTAGGTGAACCTGCGGAAGGATCATTGTCGAAACCTGCAAAGCAGAACGACCCGCGAACAAGTCAAGAAAACCACGCGCGGCGAGCCTCCGGGCTGGTCGCTCGTAGCCCGGGAGCAGGGATGTGGGAAGCCACAGCCACTGCGCCCAGGGCACAAACAACGAACCCCGGCGCGGACAGCGCCAAGGAACCAAAGAAAGATGCGCGCTCCCCTCGCCCCGGAGACGGTGTCGCGGGGGGATGCGTCGTCGTTTGTATCACATACTAAACGACTCTCGGCAACGGATATCTCGGCTCTCGCATCGATGAAGAACGTAGCGAAATGCGACACTTGGTGTGAATTGCAGAATCCCGC
>Illumina-ITS1_BOP010128_Dotu
AAGTCGTAACAAGGTTTCCGTAGGTGAACCTGCGGAAGGATCATTGTCGAAACCTGCAAAGCAGAACGACCCGCGAACAAGTCAAGAAAACCACGCGCGGCGAGCCTCCGGGCTAGTCGCTCGTAGCCCGGGAGCAGGGATGTGGGAAGCCACAGCCACTGCGCCCAGGGCACAAACAAC
>Illumina-ITS1_BOP010128_Otu
AAGTCGTAACAAGGTTTCCGTAGGTGAACCTGCGGAAGGATCATTGTCGAAACCTGCAAAGCAGAACGACCCGCGAACAAGTCAAGAAAACCACGcgcgGCGAGCCTCCGGGCTGGTCGCTCGTAGCCCGGGAGCAGGGATGTGGGAAGCCACAGCCACTGCGCCCAGGGCACAAACAACGAACCCCGGCGCGGACAGCGCCAAGGAACCAAAGAAAGATGCgcgcTCCCCTCGCCCCGGAGACGGTGTCGCGGggggATGCGTCGTCGTTTGTATCACATACTAAACGACTCTCGGCAACGGATATCTCGGCTCTCGCATCGATGAAGGACGTAGCGAAATGCGACACTTGGTGTGAATTGCAGAATCCCGC
>Illumina-ITS1_BOP010128_Zotu
AAGTCGTAACAAGGTTTCCGTAGGTGAACCTGCGGAAGGATCATTGTCGAAACCTGCAAAGCAGAACGACCCGCGAACAAGTCAAGAAAACCACGcgcgGCGAGCCTCCGGGCTGGTCGCTCGTAGCCCGGGAGCAGGGATGTGGGAAGCCACAGCCACTGCGCCCAGGGCACAAACAACGAACCCCGGCGCGGACAGCGCCAAGGAACCAAAGAAAGATGCgcgcTCCCCTCGCCCCGGAGACGGTGTCGCGGggggATGCGTCGTCGTTTGTATCACATACTAAACGACTCTCGGCAACGGATATCTCGGCTCTCGCATCGATGAAGGACGTAGCGAAATGCGACACTTGGTGTGAATTGCAGAATCCCGC
>Illumina-ITS1_BOP010129_Cotu
AAGTCGTAACAAGGTTTCCGTAGGTGAACCTGCGGAAGGATCATTGTCGAAACCTGCGAAGCAGAACGACCCGCGAACAAGTCAAGAAAACCACGCGCGGCGAGCCTCCGGGCTGGTCGCTCGTAGCCCCGGAGCAGGGACGTGGGAAGCCACAGCCACTGCGCCCGGGGCACAAACAACGAACCCCGGCGCGGACAGCGCCAAGGAACCAAAGAAAGATGCGCGCTCCCCTCGTCCCGGAGACGGTGTCGCGGGGGGATGCGTCGTCGTTTGTGTCACATACTAAACGACTCTCGGCAACGGATATCTCGGCTCTCGCATCGATGAAGAACGTAGCGAAATGCGACACTTGGTGTGAATTGCAGAATCCCGC
>Illumina-ITS1_BOP010129_Dotu
AAGTCGTAACAAGGTTTCCGTAGGTGAACCTGCGGAAGGATCATTGTCGAAACCTGCGAAGCAGAACGACCCGCGAACAAGTCAAGAAAACCACGCGCGGAGAGCCTCCGGGCAGGTCGCTTGTAGCCCCGGAGCAGGGATGTGGGAAGCCACAGCCACTGCGCCCGGGGCACAAACAACGAACCCCGGCGCGGACAGCGCCAAGGAACCAAAGAAAGATGCGCGCTCCCCTCGTCCCGGAGACGGTGTCGCGGGGGGATGCGTCGTCGTTTGTGTCACATACTAAACGACTCTCGGCAACGGATATCTCGGCTCTCGCATCGATGAAGAACGTAGCGAAATGCGACACTTGGTGTGAATTGCAGAATCCCGC
>Illumina-ITS1_BOP010129_Otu
AAGTCGTAACAAGGTTTCCGTAGGTGAACCTGCGGAAGGATCATTGTCGAAACCTGCGAAGCAGAACGACCCGCGAACAAGTCAAGAAAACCACGcgcgGAGAGCCTCCGGGCAGGTCGCTTGTAGCCCCGGAGCAGGGATGTGGGAAGCCACAGCCACTGCGCCCGGGGCACAAACAACGAACCCCGGCGCGGACAGCGCCAAGGAACCAAAGAAAGATGCgcgcTCCCCTCGTCCCGGAGACGGTGTCGCGGggggATGCGTCGTCGTTTGTGTCACATACTAAACGACTCTCGGCAACGGATATCTCGGCTCTCGCATCGATGAAGAACGTAGCGAAATGCGACACTTGGTGTGAATTGCAGAATCCCGC
>Illumina-ITS1_BOP010129_Zotu
AAGTCGTAACAAGGTTTCCGTAGGTGAACCTGCGGAAGGATCATTGTCGAAACCTGCGAAGCAGAACGACCCGCGAACAAGTCAAGAAAACCACGcgcgGCGAGCCTCCGGGCTGGTCGCTCGTAGCCCCGGAGCAGGGACGTGGGAAGCCACAGCCACTGCGCCCGGGGCACAAACAACGAACCCCGGCGCGGACAGCGCCAAGGAACCAAAGAAAGATGCgcgcTCCCCTCGTCCCGGAGACGGTGTCGCGGggggATGCGTCGTCGTTTGTGTCACATACTAAACGACTCTCGGCAACGGATATCTCGGCTCTCGCATCGATGAAGAACGTAGCGAAATGCGACACTTGGTGTGAATTGCAGAATCCCGC
>Illumina-ITS1_BOP010131_Cotu
AAGCCATAATAAGGTTTCCATAGGTGAACCTCCGGAAGGATCATAGTCAAAACCTACGAAGTAGAACGACCCGCAGACAAGTGAGAACAATCGCAGGTGGCAGGCCCTCGGGTCGGTTGCTCGTAGCCGAGGCAAAGGGCTGCGGTCTGTGCCTCGAGCAATAACAACTAACCTGGTGCGAATTGCGCTAGGAACCAAAAAAAAGGATGTGCGCTCCCCCTATCCCGGATATGGTGTCGCGGGGGGATGCATCGTTGTTGATATCACAGACCAAATGACTCTCGACAATGGATTTCTCAACTCTTGCATCAACGAAGAACGTAGCAAAATGCGACACCTGGTGTGAATTGCAGAATCTAGC
>Illumina-ITS1_BOP010131_Otu
AAGCCATAATAAGGTTTCCATAGGTGAACCTCCGGAAGGATCATAGTCAAAACCTACGAAGTAGAACGACCCGCAGACAAGTGAGAACAATCGCAGGTGGCAGGCCCTCGGGTCGGTTGCTCGTAGCCGAGGCAAAGGGCTGCGGTCTGTGCCTCGAGCAATAACAACTAACCTGGTGCGAATTGCGCTAGGAACCAAaaaaaaGGATGTGCGCTCCcccTATCCCGGATATGGTGTCGCGGggggATGCATCGTTGTTGATATCACAGACCAAATGACTCTCGACAATGGATTTCTCAACTCTTGCATCAACGAAGAACGTAGCAAAATGCGACACCTGGTGTGAATTGCAGAATCTAGC
>Illumina-ITS1_BOP010131_Zotu
AAGCCATAATAAGGTTTCCATAGGTGAACCTCCGGAAGGATCATAGTCAAAACCTACGAAGTAGAACGACCCGCAGACAAGTGAGAACAATCGCAGGTGGCAGGCCCTCGGGTCGGTTGCTCGTAGCCGAGGCAAAGGGCTGCGGTCTGTGCCTCGAGCAATAACAACTAACCTGGTGCGAATTGCGCTAGGAACCAAaaaaaaGGATGTGCGCTCCcccTATCCCGGATATGGTGTCGCGGggggATGCATCGTTGTTGATATCACAGACCAAATGACTCTCGACAATGGATTTCTCAACTCTTGCATCAACGAAGAACGTAGCAAAATGCGACACCTGGTGTGAATTGCAGAATCTAGC
>Illumina-ITS1_BOP010132_Cotu
AAGTCGTAACAAGGTTTCCGTAGGTGAACCTGCGGAAGGATCATTGTCGAAACCTGCCCAGCAGAACAACCAGCGAACCCGTGGACGCCTGTGTCCCGGAGCCTTCCTTGGTCGGGGGTCTGCACCTCGCGCCTCGCCCGTCGATGCGCGGTTGCAGCCTTCCCGGCCGCACAAACGAACCCCGGCGCAAACCGCGCCAAGGAACACCTAACGAATTGGCATTCACCCCCCGCCCCGGAGACGGTGTGCGGTCGGGGTGTGCGTCGTATTCTCTATTGTAATGTCAAAACGACTCTCGGCAACGGATATCTCGGCTCTCGCATCGATGAAGAACGTAGCGAAATGCGATACTTGGTGTGAATTGCAGAATCCCGT
>Illumina-ITS1_BOP010132_Dotu
AAGTCGTAACAAGGTTTCCGTAGGTGAACCTGCGGAAGGATCATTGTCGAAACCTGCCCAGCAGAACAACCAGCGAACCCGTGAATAACACATCGGGGACCCCGGGGCCCTGTGTCCCGGAGCCTTCCTTGGTCGGGGGTCTGCACCTCGCGCCTCGCCCGTCGATGCGCGGTTGCAGCCTTCCCGGCCGCACAAACGAACCCCGGCGCAAACCGCGCCAAGGAACACCTAACGAATTGGCATTCACCCCCTGCCCCGGAGACGGTGTGCGGTCGGGGTGTGCGTCGTATTCTCTATTGTAATGTCAAAACGACTCTCGGCAACGGATATCTCGGCTCTCGCATCGATGAAGAACGTAGCGAAATGCGATACTTGGTGTGAATTGCAGAATCCCGT
>Illumina-ITS1_BOP010132_Otu
AAGTCGTAACAAGGTTTCCGTAGGTGAACCTGCGGAAGGATCATTGTCGAAACCTGCCCAGCAGAACAACCAGCGAACCCGTGAATAACACATCGGGGACCCCGGGGCCCTGTGTCCCGGAGCCTTCCTTGGTCGGgggTCTGCACCTCGCGCCTCGCCCGTCGATGCGCGGTTGCAGCCTTCCCGGCCGCACAAACGAACCCCGGCGCAAACCGCGCCAAGGAACACCTAACGAATTGGCATTCACCcccTGCCCCGGAGACGGTGTGCGGTCGGGGTGTGCGTCGTATTCTCTATTGTAATGTCAAAACGACTCTCGGCAACGGATATCTCGGCTCTCGCATCGATGAAGAACGTAGCGAAATGCGATACTTGGTGTGAATTGCAGAATCCCGT
>Illumina-ITS1_BOP010132_Zotu
AAGTCGTAACAAGGTTTCCGTAGGTGAACCTGCGGAAGGATCATTGTCGAAACCTGCCCAGCAGAACAACCAGCGAACCCGTGAATAACACATCGGGGACCCCGGGGCCCTGTGTCCCGGAGCCTTCCTTGGTCGGgggTCTGCACCTCGCGCCTCGCCCGTCGATGCGCGGTTGCAGCCTTCCCGGCCGCACAAACGAACCCCGGCGCAAACCGCGCCAAGGAACACCTAACGAATTGGCATTCACCcccTGCCCCGGAGACGGTGTGCGGTCGGGGTGTGCGTCGTATTCTCTATTGTAATGTCAAAACGACTCTCGGCAACGGATATCTCGGCTCTCGCATCGATGAAGAACGTAGCGAAATGCGATACTTGGTGTGAATTGCAGAATCCCGT
>Illumina-ITS1_BOP010134_Cotu
AAGTCGTAACAAGGTTTCCGTAGGTGAACCTGCGGAAGGATCATTGTTGAAACCTGCATAGCAGAAAGACCCGCGAACTTGTGAACAACTATATTGGGAGAAGGATACGGGTCTCTTGGACTCCTTCCCTCGATTTCGGACCGAGGAGTGCCCTTGTCGGGCATTCTTTGGCTCTGATAAAATAACAAACTCGGCGTGATCAGCGCCAAGGAAAATTAAATGGAAATAGCTAGCCCTTGCTCTTGCAAGATGGTATTGCTTATCTGATATTCGAACGACTCTCGGCAATGGATATCTCGGCTCTCGCATCGATGAAGAACGTAGCGAAATGCGATACTTGGTGTGAATTGCAGAATCCCGT
>Illumina-ITS1_BOP010134_Dotu
AAGTCGTAACAAGGTTTCCGTAGGTGAACCTGCGGAAGGATCATTGTTGAAACCTGCATAGCAGAAAGACCCGCGAACTTGTGAACAACTATATTGGGAGAAGGATACGGGTCTCTTGGACTCCTTCCCTCGATTTCGGACCGAGGAGTGCCCTTGTCGGGCATTCTTTGGCTCTGATAAAATAACAAACTCGGCGTGATCAGCGCCAAGGAAAATTAAATGGAAATAGCTAGCCCTTGCTCTTGCAAGATGGTATTGCTTATCTGATATTCGAACGACTCTCGGCAATGGATATCTCGGCTCTCGCATCGATGAAGAACGTAGCGAAATGCGATACTTGGTGTGAATTGCAGAATCCCGT
>Illumina-ITS1_BOP010134_Otu
AAGTCGTAACAAGGTTTCCGTAGGTGAACCTGCGGAAGGATCATTGTTGAAACCTGCATAGCAGAAAGACCCGCGAACTTGTGAACAACTATATTGGGAGAAGGATACGGGTCTCTTGGACTCCTTCCCTCGATTTCGGACCGAGGAGTGCCCTTGTCGGGCATTCTTTGGCTCTGATAAAATAACAAACTCGGCGTGATCAGCGCCAAGGAAAATTAAATGGAAATAGCTAGCCCTTGCTCTTGCAAGATGGTATTGCTTATCTGATATTCGAACGACTCTCGGCAATGGATATCTCGGCTCTCGCATCGATGAAGAACGTAGCGAAATGCGATACTTGGTGTGAATTGCAGAATCCCGT
>Illumina-ITS1_BOP010134_Zotu
AAGTCGTAACAAGGTTTCCGTAGGTGAACCTGCGGAAGGATCATTGTTGAAACCTGCATAGCAGAAAGACCCGCGAACTTGTGAACAACTATATTGGGAGAAGGATACGGGTCTCTTGGACTCCTTCCCTCGATTTCGGACCGAGGAGTGCCCTTGTCGGGCATTCTTTGGCTCTGATAAAATAACAAACTCGGCGTGATCAGCGCCAAGGAAAATTAAATGGAAATAGCTAGCCCTTGCTCTTGCAAGATGGTATTGCTTATCTGATATTCGAACGACTCTCGGCAATGGATATCTCGGCTCTCGCATCGATGAAGAACGTAGCGAAATGCGATACTTGGTGTGAATTGCAGAATCCCGT
>Illumina-ITS1_BOP010135_Cotu
AAGTCGTAACAAGGTTTCCCTAGGTGAACCTACGGAAGGATCATTATCGAGACTCGCAAAGCAGAATGCGAACACGTGTTTAACCACATCAGGCCCACAGCGCGGGGGGAAGCTTCTCGTCACGATCCCATCCCTGCCGGCATAAGCGAGAGCTCTCCATCGTACGGGCTAACGAACCCCAACACGGTATGCGCCAAGGAAAACAAAACGTAGCATTCGCCTCTCGACACCCCGTTCGCGGAGCGTACGAGGGGACAGGACGTCTATCGAATGTCAAAATGACTCTCGGCAATGGATATCTCAACTCTCACATTGATGAAGAACGTAGCGAAATACGATACTTGGTGTGAGTTACAGAATCCCG
>Illumina-ITS1_BOP010135_Dotu
AAGTCGTAACAAGGTTTCCCTAGGTGAACCTACGGAAGGATCATTATCGAGACTCGCAAAGCAGAATGCGAACACGTGTTTAACCACATCAGGCCCACAGCGCGGGGGGAAGCTTCTCGTCACGATCCCATCCCTGCCGGCATAAGCGAGAGCTCTCCATCGTACGGGCTAACGAACCCCAACACGGTATGCGCCAAGGAAAACAAAACGTAGCATTCGCCTCTCGACACCCCGTTCGCGGAGCGTACGAG
>Illumina-ITS1_BOP010135_Otu
AAGTCGTAACAAGGTTTCCCTAGGTGAACCTACGGAAGGATCATTATCGAGACTCGCAAAGCAGAATGCGAACACGTGTTTAACCACATCAGGCCCACAGCGCGGggggAAGCTTCTCGTCACGATCCCATCCCTGCCGGCATAAGCGAGAGCTCTCCATCGTACGGGCTAACGAACCCCAACACGGTATGCGCCAAGGAAAACAAAACGTAGCATTCGCCTCTCGACACCCCGTTCGCGGAGCGTACGAGGGGACAGGACGTCTATCGAATGTCAAAATGACTCTCGGCAATGGATATCTCAACTCTCACATTGATGAAGAACGTAGCGAAATACGATACTTGGTGTGAGTTACAGAATCCCGT
>Illumina-ITS1_BOP010135_Zotu
AAGTCGTAACAAGGTTTCCCTAGGTGAACCTACGGAAGGATCATTATCGAGACTCGCAAAGCAGAATGCGAACACGTGTTTAACCACATCAGGCCCACAGCGCGGggggAAGCTTCTCGTCACGATCCCATCCCTGCCGGCATAAGCGAGAGCTCTCCATCGTACGGGCTAACGAACCCCAACACGGTATGCGCCAAGGAAAACAAAACGTAGCATTCGCCTCTCGACACCCCGTTCGCGGAGCGTACGAG
>Illumina-ITS1_BOP010136_Cotu
AAGTCGTAACAAGGTTTCCGTAGGTGAACCTGCGGAAGGATCATTGTTGAAACCTGCATAGCAGAAAGACCCGCGAACTTGTGAGCAACTATATTGGGAGAGGGATACGGGTCTCTTGGACTCCTTCCCTCGATTTCGGACCGAGGAGTGCCCTTGTCGGCATTCTTTGGCTCTGATAAAATAACAAACTCGGCGCGATCAGCGCCAAGGAAAATTAAATGGAAATAGCTTGCCCTTGCTCTTGCAAGATGGTATTGCTTATCTGATATTCGAACGACTCTCGGCAATGGATATCTCGGCTCTCGCATCGATGAAGAACGTAGCGAAATGCGATACTTGGTGTGAATTGCAGAATCCCGT
>Illumina-ITS1_BOP010136_Dotu
AAGTCGTAACAAGGTTTCCGTAGGTGAACCTGCGGAAGGATCATTGTTGAAACCTGCATAGCAGAAAGACCCGCGAACTTGTGAGCAACTATATTGGGAGAGGGATACGGGTCTCTTGGACTCCTTCCCTCGATTTCGGACCGAGGAGTGCCCTTGTCGGCATTCTTTGGCTCTGATAAAATAACAAACTCGGCGCGATCAGCGCCAAGGAAAATTAAATGGAAATAGCTTGCCCTTGCTCTTGCAAGATGGTATTGCTTATCTGATATTCGAACGACTCTCGGCAATGGATATCTCGGCTCTCGCATCGATGAAGAACGTAGCGAAATGCGATACTTGGTGTGAATTGCAGAATCCCGT
>Illumina-ITS1_BOP010136_Otu
AAGTCGTAACAAGGTTTCCGTAGGTGAACCTGCGGAAGGATCATTGTTGAAACCTGCATAGCAGAAAGACCCGCGAACTTGTGAGCAACTATATTGGGAGAGGGATACGGGTCTCTTGGACTCCTTCCCTCGATTTCGGACCGAGGAGTGCCCTTGTCGGCATTCTTTGGCTCTGATAAAATAACAAACTCGGCGCGATCAGCGCCAAGGAAAATTAAATGGAAATAGCTTGCCCTTGCTCTTGCAAGATGGTATTGCTTATCTGATATTCGAACGACTCTCGGCAATGGATATCTCGGCTCTCGCATCGATGAAGAACGTAGCGAAATGCGATACTTGGTGTGAATTGCAGAATCCCGT
>Illumina-ITS1_BOP010136_Zotu
AAGTCGTAACAAGGTTTCCGTAGGTGAACCTGCGGAAGGATCATTGTTGAAACCTGCATAGCAGAAAGACCCGCGAACTTGTGAGCAACTATATTGGGAGAGGGATACGGGTCTCTTGGACTCCTTCCCTCGATTTCGGACCGAGGAGTGCCCTTGTCGGCATTCTTTGGCTCTGATAAAATAACAAACTCGGCGCGATCAGCGCCAAGGAAAATTAAATGGAAATAGCTTGCCCTTGCTCTTGCAAGATGGTATTGCTTATCTGATATTCGAACGACTCTCGGCAATGGATATCTCGGCTCTCGCATCGATGAAGAACGTAGCGAAATGCGATACTTGGTGTGAATTGCAGAATCCCGT
>Illumina-ITS1_BOP010137_Cotu
AAGTCGTAACAAGGTTTCCGTAGGTGAACCTGCAGAAGGATCATTATCGAAACCTGCCCCAGCAGAACGACCCGCGAACCCATGGCATGACAAGCTAGGCTCGGAGGGCACCCGCCCTTCATGTCCACGCGTGCCGTGGAGGGACGCATCTGTGCCCGACACGGCTCGCCAACGAACCCTAGCGCGAGAAGCACCAAGGAAATTGAGTACTAAGAGCACGCCCTCGTAGCCTCGTTGTCGGGGGCATGTCTTCTTTTTGTGATTATCTGAACGACTCTCGGCAACGGATATCTCAGCTCTCGCATCGATGAAGAACGTAGCAAAATGCGATACTTGGTGTGAATTGCAGAATCCCG
>Illumina-ITS1_BOP010137_Otu
AAGTCGTAACAAGGTTTCTGTAGGTGAACCTGCAGAAGGATCATTATCGAAACCTGCCCCAGCAGAACGACCTGCGAACCCATGGCATGACAAGCTAGGCTCGGAGAGCACCCGCCCTTCATGTCCACGCATGCCGTAGAGGGACGCATCTGTGCCCGACACAGCTTGCCATCGAACCCAGCATGAGAAGCACCAAGGAAATTGAGTACTAAGAGCACGCCCTCGTAGCCTCGTTGTCGGgggCATGTCTTCTTtttGTGATTATCTGAACGACTCTCGGCTCTCGCATCGATGAAGAATGTAGCAAAATGCAATACTTGGTGTGAATTGCAGAATCACGT
>Illumina-ITS1_BOP010137_Zotu
AAGTCGTAACAAGGTTTCTGTAGGTGAACCTGCAGAAGGATCATTATCGAAACCTGCCCCAGCAGAACGACCTGCGAACCCATGGCATGACAAGCTAGGCTCGGAGAGCACCCGCCCTTCATGTCCACGCATGCCGTAGAGGGACGCATCTGTGCCCGACACAGCTTGCCATCGAACCCAGCATGAGAAGCACCAAGGAAATTGAGTACTAAGAGCACGCCCTCGTAGCCTCGTTGTCGGgggCATGTCTTCTTtttGTGATTATCTGAACGACTCTCGGCTCTCGCATCGATGAAGAATGTAGCAAAATGCAATACTTGGTGTGAATTGCAGAATCACGT
>Illumina-ITS1_BOP010138_Cotu
AAGTCGTAACAAGGTTTCCGTAGGTGAACCTACAGAAGGATCATTGTCGAAACCTACACAGCAGAATGACCCGCGAACACGTTTGAACACTGGGGAGCCACGCTGGTGGGGTGCTTCGGTCCCTCGTACGTGCGTCTCCCCCTCGTCTTCAGCACGCGCGTCCGCATGCGCGTCGGGTGATTAATGAACCCCGGCGCGAAAAGCGCCACGGAGTACTTAAATTGATAGCCTGCCTCTTGCGCCCCATCCGCGGTGCACGCGGCAGGACCTGTGCTTCTATTGAAACAAAAGTGACTCTCGGCAACGGATATCTCAGCTCTCGCATCGATAAAGAACGTAGCGAAATGCGACACTTGGTGTGAATTGCAGAATCCCGT
>Illumina-ITS1_BOP010138_Dotu
AAGTCGTAACAAGGTTTCCGTAGGTGAACCTACAGAAGGATCATTGTCGAAACCTACACAGCAGAATGACCCGCGAACACGTTTGAACACTGGGGAGCCACGCTGGTGGGGTGCTTCGGTCCCTCGTACGTGCGTCTCCCCCTCGTCTTCAGCACGCGCGTCCGCATGCGCGTCGGGTGATTAATGAACCCCGGCGCGAAAAGCGCCACGGAGTACTTAAATTGATAGCCTGCCTCTTGCGCCCCATCCGCGGTGCACGCGGCAGGACCTGTGCTTCTATTGAAACAAAAGTGACTCTCGGCAACGGATATCTCAGCTCTCGCATCGATAAAGAACGTAGCGAAATGCGACACTTGGTGTGAATTGCAGAATCCCGT
>Illumina-ITS1_BOP010138_Otu
AAGTCGTAACAAGGTTTCCGTAGGTGAACCTACAGAAGGATCATTGTCGAAACCTACACAGCAGAATGACCCGCGAACACGTTTGAACACTGGGGAGCCACGCTGGTGGGGTGCTTCGGTCCCTCGTACGTGCGTCTCCcccTCGTCTTCAGCACGcgcgTCCGCATGCGCGTCGGGTGATTAATGAACCCCGGCGCGAAAAGCGCCACGGAGTACTTAAATTGATAGCCTGCCTCTTGCGCCCCATCCGCGGTGCACGCGGCAGGACCTGTGCTTCTATTGAAACAAAAGTGACTCTCGGCAACGGATATCTCAGCTCTCGCATCGATAAAGAACGTAGCGAAATGCGACACTTGGTGTGAATTGCAGAATCCCGT
>Illumina-ITS1_BOP010138_Zotu
AAGTCGTAACAAGGTTTCCGTAGGTGAACCTACAGAAGGATCATTGTCGAAACCTACACAGCAGAATGACCCGCGAACACGTTTGAACACTGGGGAGCCACGCTGGTGGGGTGCTTCGGTCCCTCGTACGTGCGTCTCCcccTCGTCTTCAGCACGcgcgTCCGCATGCGCGTCGGGTGATTAATGAACCCCGGCGCGAAAAGCGCCACGGAGTACTTAAATTGATAGCCTGCCTCTTGCGCCCCATCCGCGGTGCACGCGGCAGGACCTGTGCTTCTATTGAAACAAAAGTGACTCTCGGCAACGGATATCTCAGCTCTCGCATCGATAAAGAACGTAGCGAAATGCGACACTTGGTGTGAATTGCAGAATCCCGT
>Illumina-ITS1_BOP010139_Cotu
AAGTCGTAACAAGGTTTCCGTAGGTGAACCTGCGGAAGGATCATTGTCGATACCTGCAACAGCAGAACGACCCGTGAACACGTTTTAAACAACCTTGGGTGGGCGAGAGGAGCTTGCTCCTTGGACCCGCCCTCACCTGCTAGGAGAAATCCTGGCGGGCTAACGAACCCCGGCGCAATCTGCGCCAAGGAACAATAAAAGATTAGCGCGTTTCTCGTGCGGAGACCCGGAGACGGTGCTCGCCGCTCGAGTTGCGTGTTCTTCAATATGTCTAAACGACTCTCGGCAACGGATATCTCGGCTCTCGCATCGATGAAGAACGTAGCGAAATGCGATACTTGGTGTGAATTGCAGAATCCCGT
>Illumina-ITS1_BOP010139_Dotu
AAGTCGTAACAAGGTTTCCGTAGGTGAACCTGCGGAAGGATCATTGTCGATACCTGCAACAGCAGAACGACCCGTGAACACGTTTTAAACAACCTTGGGTGGGCGAGAGGAGCTTGCTCCTTGGACCCGCCCTCACCTGCTAGGAGAAATCCTGGCGGGCTAACGAACCCCGGCGCAATCTGCGCCAAGGAACAATAAAAGATTAGCGCGTTTCTCGTGCGGAGACCCGGAGACGGTGCTCGCCGCTCGAGTTGCGTGTTCTTCAATATGTCTAAACGACTCTCGGCAACGGATATCTCGGCTCTCGCATCGATGAAGAACGTAGCGAAATGCGATACTTGGTGTGAATTGCAGAATCCCGT
>Illumina-ITS1_BOP010139_Otu
AAGTCGTAACAAGGTTTCCGTAGGTGAACCTGCGGAAGGATCATTGTCGATACCTGCAACAGCAGAACGACCCGTGAACACGTTTTAAACAACCTTGGGTGGGCGAGAGGAGCTTGCTCCTTGGACCCGCCCTCACCTGCTAGGAGAAATCCTGGCGGGCTAACGAACCCCGGCGCAATCTGCGCCAAGGAACAATAAAAGATTAGCGCGTTTCTCGTGCGGAGACCCGGAGACGGTGCTCGCCGCTCGAGTTGCGTGTTCTTCAATATGTCTAAACGACTCTCGGCAACGGATATCTCGGCTCTCGCATCGATGAAGAACGTAGCGAAATGCGATACTTGGTGTGAATTGCAGAATCCCGT
>Illumina-ITS1_BOP010139_Zotu
AAGTCGTAACAAGGTTTCCGTAGGTGAACCTGCGGAAGGATCATTGTCGATACCTGCAACAGCAGAACGACCCGTGAACACGTTTTAAACAACCTTGGGTGGGCGAGAGGAGCTTGCTCCTTGGACCCGCCCTCACCTGCTAGGAGAAATCCTGGCGGGCTAACGAACCCCGGCGCAATCTGCGCCAAGGAACAATAAAAGATTAGCGCGTTTCTCGTGCGGAGACCCGGAGACGGTGCTCGCCGCTCGAGTTGCGTGTTCTTCAATATGTCTAAACGACTCTCGGCAACGGATATCTCGGCTCTCGCATCGATGAAGAACGTAGCGAAATGCGATACTTGGTGTGAATTGCAGAATCCCGT
>Illumina-ITS1_BOP010140_Cotu
AAGTCGTAACAAGGTTTCCGTAGGTGAACCTGCAGAAAGATCATTGTCGAAACCTGCCCAGCGGAACGACCCGCAAACTTTGTTTCATCACCGGGGGCCTTCGATGCGCGAGCCTCGTGGTTCTCCTCCCATCGCGCGGGAAAGGGCGCTTGCACTTGTTCCGGCAGCATAACAACGAACCTCGGCGCAGACCGCGTCAAGGAATTTTAACAAGAGAGCATGCTCTTGCCACCCTGGAAACGATGTGCGTGCTTGCGGCAGTGCCTTATTTCATTATCTAAAACGACTCTTGGCAATGGATATCTAGGCTCTCGCATCGATGAAGAACGTAGCGAAATGCGATACTTGGTGTGAATTGCAAAATCCCGT
>Illumina-ITS1_BOP010140_Dotu
AAGCCATAATAAGGTTTTCGTAGGTGAACCTGCAGAAAGTTCATTGTCGAAACCTGCCCAGCGGAACGACCCGCAAACTTTGTTTCATCACCGGGGGCCTTGCGATGCGCGAGCCTCGTGGTTCTCCTCCCATCGCGCGGGAAAGGGCGCTTGCACTTGTTCCGGCAGCATAACAACGAACCTCGGCGCAGACCGCGTCAAGGAATTTTAACAAGAGAGCATGCTCTTGCCACCCTGGAAACGATGTGCGTGCTTGCGGCAGTGCCTTATTTCATTATCTAAAACGACTCTTGGCAATGGATATCTAGGCTCTCGCATCGATGAAGAACGTAGCGAAATGCGATACTTGGTGTGAATTGCAAAATCCCGT
>Illumina-ITS1_BOP010140_Otu
AAGCCATAATAAGGTTTTCGTAGGTGAACCTGCAGAAAGTTCATTGTCGAAACCTGCCCAGCGGAACGACCCGCAAACTTTGTTTCATCACCGGgggCCTTGCGATGCGCGAGCCTCGTGGTTCTCCTCCCATCGcgcgGGAAAGGGCGCTTGCACTTGTTCCGGCAGCATAACAACGAACCTCGGCGCAGACCGCGTCAAGGAATTTTAACAAGagagCATGCTCTTGCCACCCTGGAAACGATGTGCGTGCTTGCGGCAGTGCCTTATTTCATTATCTAAAACGACTCTTGGCAATGGATATCTAGGCTCTCGCATCGATGAAGAACGTAGCGAAATGCGATACTTGGTGTGAATTGCAAAATCCCGT
>Illumina-ITS1_BOP010140_Zotu
AAGCCATAATAAGGTTTTCGTAGGTGAACCTGCAGAAAGTTCATTGTCGAAACCTGCCCAGCGGAACGACCCGCAAACTTTGTTTCATCACCGGgggCCTTGCGATGCGCGAGCCTCGTGGTTCTCCTCCCATCGcgcgGGAAAGGGCGCTTGCACTTGTTCCGGCAGCATAACAACGAACCTCGGCGCAGACCGCGTCAAGGAATTTTAACAAGagagCATGCTCTTGCCACCCTGGAAACGATGTGCGTGCTTGCGGCAGTGCCTTATTTCATTATCTAAAACGACTCTTGGCAATGGATATCTAGGCTCTCGCATCGATGAAGAACGTAGCGAAATGCGATACTTGGTGTGAATTGCAAAATCCCGT
>Illumina-ITS1_BOP010141_Cotu
AAGTCGTAACAAGGTTTCCGTAGGTGAACCTGCGGAAGGATCATTGTCGAAACCTGCCCAGCAGAACGACCCGCGAACTCGTATAATACTCTCGGGGAAGCGAAAGGCCGGTTTCTAATCGGGCGATCTCTTCCCCCCTCGCCGGGTGTGCTCGTGCTGCCCTCTGGGCGACACGCTCATTCCCCGGTCGAACAACGAACCCCGGCGCGAAACGCGTCAAGGAACTTTAACAAGAATGCAACATCCATGCCCCGTTTTCGGGTGCGTGCGGTGCTTGCCCTCTCACGAACGAAACGACTCTCGGCAACGGATATCTCGGCTCTCGCATCGATGAAGAACGTAGCGAAATGCGATACTTGGTGTGAATTGCAGAATCCCGT
>Illumina-ITS1_BOP010141_Dotu
AAGTCGTAACAAGGTTTCCGTAGGTGAACCTGCGGAAGGATCATTGTCGAAACCTGCCCAGCAGAACGACCCGCGAACTCGTATAATACTCTCGGGGAAGCGAAAGGCCGGTTTCTAATCGGGCGATCTCTTCCCCCCTCGCCGGGTGTGCTCGTGCTGCCCTCTGGGCGACACGCTCATTCCCCGGTCGAACAACGAACCCCGGCGCGAAACGCGTCAAGGAACTTTAACAAGAATGCAACATCCATGCCCCGTTTTCGGGTGCGTGCGGTGCTTGCCCTCTCACGAACGAAACGACTCTCGGCAACGGATATCTCGGCTCTCGCATCGATGAAGAACGTAGCGAAATGCGATACTTGGTGTGAATTGCAGAATCCCGT
>Illumina-ITS1_BOP010141_Otu
AAGTCGTAACAAGGTTTCCGTAGGTGAACCTGCGGAAGGATCATTGTCGAAACCTGCCCAGCAGAACGACCCGCGAACTCGTATAATACTCTCGGGGAAGCGAAAGGCCGGTTTCTAATCGGGCGATCTCTTCCccccTCGCCGGGTGTGCTCGTGCTGCCCTCTGGGCGACACGCTCATTCCCCGGTCGAACAACGAACCCCGGCGCGAAACGCGTCAAGGAACTTTAACAAGAATGCAACATCCATGCCCCGTTTTCGGGTGCGTGCGGTGCTTGCCCTCTCACGAACGAAACGACTCTCGGCAACGGATATCTCGGCTCTCGCATCGATGAAGAACGTAGCGAAATGCGATACTTGGTGTGAATTGCAGAATCCCGT
>Illumina-ITS1_BOP010141_Zotu
AAGTCGTAACAAGGTTTCCGTAGGTGAACCTGCGGAAGGATCATTGTCGAAACCTGCCCAGCAGAACGACCCGCGAACTCGTATAATACTCTCGGGGAAGCGAAAGGCCGGTTTCTAATCGGGCGATCTCTTCCccccTCGCCGGGTGTGCTCGTGCTGCCCTCTGGGCGACACGCTCATTCCCCGGTCGAACAACGAACCCCGGCGCGAAACGCGTCAAGGAACTTTAACAAGAATGCAACATCCATGCCCCGTTTTCGGGTGCGTGCGGTGCTTGCCCTCTCACGAACGAAACGACTCTCGGCAACGGATATCTCGGCTCTCGCATCGATGAAGAACGTAGCGAAATGCGATACTTGGTGTGAATTGCAGAATCCCGT
>Illumina-ITS1_BOP010142_Cotu
AAGTCGTAACAAGGTTTCCGTAGGTGAACCTGCGGAAGGATCATTGTCGAAACCTGCCTAGCAGAATGACCCGCGAACTTGTCTAATATTCTTGGGGAAGCAAAGTTTGGTTTTTATAACCCTACTCTTTCTTCCCTTTGCCGGGTGTGCTCGTGTTGCCCTCTGGGTGACACTCTCATTCCCCGGTCAAACAACGAATCCCGGCGCAAAACGCGTCAAGGAACTTGAACAAGAATGCAACATCCATGCCCCGTTTTTGGGTGCTTGTGGTGCTTGCTCTCTCATGAACGAAACGACTCTCGGCAACGGATATCTCGGCTCTCGCATCGATGAAGAACGTAGCGAAATGCGATACTTGGTGTGAATTGCAGAATCCCGT
>Illumina-ITS1_BOP010142_Dotu
AAGTCGTAACAAGGTTTCCGTAGGTGAACCTGCGGAAGGATCATTGTCGAAACCTGCCTAGCAGAATGACCCGCGAACTTGTCTAATATTCTTGGGGAAGCAAAGTTTGGTTTTTATAACCCTACTCTTTCTTCCCTTTGCCGGGTGTGCTCGTGTTGCCCTCTGGGTGACACTCTCATTCCCCGGTCAAACAACGAATCCCGGCGCAAAACGCGTCAAGGAACTTGAACAAGAATGCAACATCCATGCCCCGTTTTTGGGTGCTTGTGGTGCTTGCTCTCTCATGAACGAAACGACTCTCGGCAACGGATATCTCGGCTCTCGCATCGATGAAGAACGTAGCGAAATGCGATACTTGGTGTGAATTGCAGAATCCCGT
>Illumina-ITS1_BOP010142_Otu
AAGTCGTAACAAGGTTTCCGTAGGTGAACCTGCGGAAGGATCATTGTCGAAACCTGCCTAGCAGAATGACCCGCGAACTTGTCTAATATTCTTGGGGAAGCAAAGTTTGGTTtttATAACCCTACTCTTTCTTCCCTTTGCCGGGTGTGCTCGTGTTGCCCTCTGGGTGACACTCTCATTCCCCGGTCAAACAACGAATCCCGGCGCAAAACGCGTCAAGGAACTTGAACAAGAATGCAACATCCATGCCCCGTTtttGGGTGCTTGTGGTGCTTGCTctctcATGAACGAAACGACTCTCGGCAACGGATATCTCGGCTCTCGCATCGATGAAGAACGTAGCGAAATGCGATACTTGGTGTGAATTGCAGAATCCCGT
>Illumina-ITS1_BOP010142_Zotu
AAGTCGTAACAAGGTTTCCGTAGGTGAACCTGCGGAAGGATCATTGTCGAAACCTGCCTAGCAGAATGACCCGCGAACTTGTCTAATATTCTTGGGGAAGCAAAGTTTGGTTtttATAACCCTACTCTTTCTTCCCTTTGCCGGGTGTGCTCGTGTTGCCCTCTGGGTGACACTCTCATTCCCCGGTCAAACAACGAATCCCGGCGCAAAACGCGTCAAGGAACTTGAACAAGAATGCAACATCCATGCCCCGTTtttGGGTGCTTGTGGTGCTTGCTctctcATGAACGAAACGACTCTCGGCAACGGATATCTCGGCTCTCGCATCGATGAAGAACGTAGCGAAATGCGATACTTGGTGTGAATTGCAGAATCCCGT
>Illumina-ITS1_BOP010143_Cotu
AAGTCGTAACAAGGTTTCCGTAGGTGAACCTGCGGAAGGATCATTGTCGATACCTGCAACAGCAGAACGACCCGTGAACACGTTTTAAACAACCTTGGGTGGGCGAGAGGAGCTTGCTCCTTGGACCCGCCCTCACCTGCTAGGAGAAATCCTGGCGGGCTAACGAACCCCGGCGCAATCTGCGCCAAGGAACAATAAAAGATTAGCGCGTTTCTCGTGCGGAGACCCGGAGACGGTGCTCGCCGCTCGAGTTGCGTGTTCTTCAATATGTCTAAACGACTCTCGGCAACGGATATCTCGGCTCTCGCATCGATGAAGAACGTAGCGAAATGCGATACTTGGTGTGAATTGCAGAATCCCGT
>Illumina-ITS1_BOP010143_Otu
AAGTCGTAACAAGGTTTCCGTAGGTGAACCTGCGGAAGGATCATTGTCGATACCTGCAACAGCAGAACGACCCGTGAACACGTTTTAAACAACCTTGGGTGGGCGAGAGGAGCTTGCTCCTTGGACCCGCCCTCACCTGCTAGGAGAAATCCTGGCGGGCTAACGAACCCCGGCGCAATCTGCGCCAAGGAACAATAAAAGATTAGCGCGTTTCTCGTGCGGAGACCCGGAGACGGTGCTCGCCGCTCGAGTTGCGTGTTCTTCAATATGTCTAAACGACTCTCGGCAACGGATATCTCGGCTCTCGCATCGATGAAGAACGTAGCGAAATGCGATACTTGGTGTGAATTGCAGAATCCCGT
>Illumina-ITS1_BOP010143_Zotu
ACGAATCCCGGCGCAAAACGCGCCAAGGAACAATAAAAGATTAGCGCGTTTCTCGTGCGGAGACCCGGAGACGGTGCTCGCCGCTCGAGTTGCGTGTTCTTCAATATGTCTAAACGACTCTCGGCAACGGATATCTCGGCTCTCGCATCGATGAAGAACGTAGCGAAATGCGATACTTGGTGTGAATTGCAGAATCCCGT
>Illumina-ITS1_BOP010144_Cotu
AAGTCGTAACAAGGTTTCCGTAGGTGAACCTGCGGAAGGATCATTGTCGATGACCCACTAGGCTGACCGGCGAACTTGTGATATTGTTCCTTGAGGGGTGACGGTCTATCCTTGTGATGCCGAAAACCCTTCCCCTCTCATTGCTACCTTGTATGACACGCCTTGGTCTTGTGCCATGCGTTGATCCTTGGGTGCAACACGAGGGAATGAACCAACAACACCGGCGCGGCATGCGTCAAGTAATAACAAACTGAATAGGCACTCCCCCTTGCTGTGTCCCTCAAGGGTGTGGCTTGGGGGTGTTGCCACTTTCTAGGCTCTTGCCACGATGAAGAACGTAGCGAAATGCGATACTTGGTGTGAATTGCAGAATCCCGT
>Illumina-ITS1_BOP010144_Dotu
GCCACGCCCTTGCTGTGTCCCTCAAGGGTGTGGCTTGGGGGTGTTGCCACTTATTCTAATTGAAAACATAGATGACTCTCGGCAACGGATATCTAGGCTCTTGCCACGATGAAGAACGTAGCGAAATGCGATACTTGGTGTGAATTGCAGAATCCCGT
>Illumina-ITS1_BOP010144_Otu
AAGTCGTAACAAGGTTTCCGTAGGTGAACCTGCGGAAGGATCATTGTCGATGACCCACTAGGCTGACCGGCGAACTTGTGATATTGTTCCTTGAGGGGTGACGGTCTATCCTTGTGATGCCGAAAACCCTTCCCCTCTCATTGCTACCTTGTATGACACGCCTTGGTCTTGTGCCATGCGTTGATCCTTGGGTGCAACACGAGGGAATGAACCAACAACACCGGCGCGGCATGCGTCAAGTAATAACAAACTGAATAGGCACTCCcccTTGCTGTGTCCCTCAAGGGTGTGGCTTGGgggTGTTGCCACTTATTCTAATTGAAAACATAGATGACTCTCGGCAACGGATATCTAGGCTCTTGCCACGATGAAGAACGTAGCGAAATGCGATACTTGGTGTGAATTGCAGAATCCCGTGAACCATCGAGTCTTTGA
>Illumina-ITS1_BOP010144_Zotu
AAGTCGTAACAAGGTTTCCGTAGGTGAACCTGCGGAAGGATCATTGTCGATGACCCACTAGGCTGACCGGCGAACTTGTGATATTGTTCCTTGAGGGGTGACGGTCTATCCTTGTGATGCCGAAAACCCTTCCCCTCTCATTGCTACCTTGTATGACACGCCTTGGTCTTGTGCCATGCGTTGATCCTTGGGTGCAACACGAGGGAATGAACCAACAACACCGGCGCGGCATGCGTCAAGTAATAACAAACTGAATAGGCACTCCcccTTGCTGTGTCCCTCAAGG
>Illumina-ITS1_BOP010146_Cotu
AAGTCGTAATAAGGTTTCCGTAGGTGAACTTGTGGAAGGATCATTTTCAAAACCTGTGAGAGCAGAAAGACCCGCGAACCCATTCAGAAAACACCAGGGGGCCACGCGTCCCCCAAGCCCTGGCTCGTCCTGACACCTACACAACCCCGGTGCAAATTGTGCCAAGGACCATGAACAATAGCGCGCCCCACCTCGCCGGCCCCTCGGTGCGGGCGGAGGCATCGTGTCATTTCTTCTTAACAAAATGACTCTCGACAACGGATATCTTGGCTCTCGCATCGATGAAGAACATAGCAAAATGCAATACTTGGTGTGAATTGCAGAATCTCGT
>Illumina-ITS1_BOP010146_Dotu
AAGTCGTAATAAGGTTTCCGTAGGTGAACTTGTGGAAGGATCATTTTCAAAACCTGTGAGAGCAGAAAGACCCGCGAACCCATTCAGAAAACACCAGGGGGCCACGCGTCCCCCAAGCCCTGGCTCGTCCTGACACCTACACAACCCCGGTGCAAATTGTGCCAAGGACCATGAACAATAGCGCGCCCCACCTCGCCGGCCCCTCGGTGCGGGCGGAGGCATCGTGTCATTTCTTCTTAACAAAATGACTCTCGACAACGGATATCTTGGCTCTCGCATCGATGAAGAACATAGCAAAATGCAATACTTGGTGTGAATTGCAGAATCTCGT
>Illumina-ITS1_BOP010146_Otu
AAGTCGTAATAAGGTTTCCGTAGGTGAACTTGTGGAAGGATCATTTTCAAAACCTGTGAGAGCAGAAAGACCCGCGAACCCATTCAGAAAACACCAGGgggCCACGCGTCCcccAAGCCCTGGCTCGTCCTGACACCTACACAACCCCGGTGCAAATTGTGCCAAGGACCATGAACAATAGCgcgcCCCACCTCGCCGGCCCCTCGGTGCGGGCGGAGGCATCGTGTCATTTCTTCTTAACAAAATGACTCTCGACAACGGATATCTTGGCTCTCGCATCGATGAAGAACATAGCAAAATGCAATACTTGGTGTGAATTGCAGAATCTCGT
>Illumina-ITS1_BOP010146_Zotu
AAGTCGTAATAAGGTTTCCGTAGGTGAACTTGTGGAAGGATCATTTTCAAAACCTGTGAGAGCAGAAAGACCCGCGAACCCATTCAGAAAACACCAGGgggCCACGCGTCCcccAAGCCCTGGCTCGTCCTGACACCTACACAACCCCGGTGCAAATTGTGCCAAGGACCATGAACAATAGCgcgcCCCACCTCGCCGGCCCCTCGGTGCGGGCGGAGGCATCGTGTCATTTCTTCTTAACAAAATGACTCTCGACAACGGATATCTTGGCTCTCGCATCGATGAAGAACATAGCAAAATGCAATACTTGGTGTGAATTGCAGAATCTCGT
>Illumina-ITS1_BOP010147_Cotu
AAGTCGTAACAAGGTTTCCGTAGGTGAACCTGCGGAAGGATCATTGTCAAACCCTGCCTAGCAGAGTTACCCGAGAACGAGTTTCAACCCGGGGGCTCCGGGGTCCTCGCGGGCTCCGTGTCCCCCCTCGTCCTGAGAGGCCAGCCGCTCGTCCGCGTCGGCGACCCGCCAGGGCGTATAAAAAGAAAGACGGCCGCGAATTGTGCCAAGGAACTTGAATGAAAGAGCGCGCCCCTGCTGCCCCGGAAACGGTGCGCATGCGGTCGGCGTTGTCGTCTTCAATATGTCAAAACGACTCTCGGCAACGGATATCTTGGCTCTCGCATCGATGAAGAACGTAGCGAAATGCGATACTTGGTGTGAATTGCAGAATCCCGT
>Illumina-ITS1_BOP010147_Dotu
AAGTCGTAACAAGGTTTCCGTAGGTGAACCTGCGGAAGGATCATTGTCAAACCCTGCCTAGCAGAGTTACCCGAGAACGAGTTTCAACCCGGGGGCTCCGGGGTCCTCGCGGGCTCCGTGTCCCCCCTCGTCCTGAGAGGCCAGCCGCTCGTCCGCGTCGGCGACCCGCCAGGGCGTATAAAAAGAAAGACGGCCGCGAATTGTGCCAAGGAACTTGAATGAAAGAGCGCGCCCCTGCTGCCCCGGAAACGGTGCGCATGCGGTCGGCGTTGTCGTCTTCAATATGTCAAAACGACTCTCGGCAACGGATATCTTGGCTCTCGCATCGATGAAGAACGTAGCGAAATGCGATACTTGGTGTGAATTGCAGAATCCCGT
>Illumina-ITS1_BOP010147_Otu
AAGTCGTAACAAGGTTTCCGTAGGTGAACCTGCGGAAGGATCATTGTCAAACCCTGCCTAGCAGAGTTACCCGAGAACGAGTTTCAACCCGGgggCTCCGGGGTCCTCGCGGGCTCCGTGTCCccccTCGTCCTGAGAGGCCAGCCGCTCGTCCGCGTCGGCGACCCGCCAGGGCGTATAAaaaGAAAGACGGCCGCGAATTGTGCCAAGGAACTTGAATGAAAGAGCgcgcCCCTGCTGCCCCGGAAACGGTGCGCATGCGGTCGGCGTTGTCGTCTTCAATATGTCAAAACGACTCTCGGCAACGGATATCTTGGCTCTCGCATCGATGAAGAACGTAGCGAAATGCGATACTTGGTGTGAATTGCAGAATCCCGT
>Illumina-ITS1_BOP010147_Zotu
AAGTCGTAACAAGGTTTCCGTAGGTGAACCTGCGGAAGGATCATTGTCAAACCCTGCCTAGCAGAGTTACCCGAGAACGAGTTTCAACCCGGgggCTCCGGGGTCCTCGCGGGCTCCGTGTCCccccTCGTCCTGAGAGGCCAGCCGCTCGTCCGCGTCGGCGACCCGCCAGGGCGTATAAaaaGAAAGACGGCCGCGAATTGTGCCAAGGAACTTGAATGAAAGAGCgcgcCCCTGCTGCCCCGGAAACGGTGCGCATGCGGTCGGCGTTGTCGTCTTCAATATGTCAAAACGACTCTCGGCAACGGATATCTTGGCTCTCGCATCGATGAAGAACGTAGCGAAATGCGATACTTGGTGTGAATTGCAGAATCCCGT
>Illumina-ITS1_BOP010149_Cotu
AAGTCGTAACAAGGTTTCCGTAGGTGAACCTGCGGAAGGATCATTGTCGATGCCTTACATGCAGACCGACCTGTGAATCTGTTTGAACACTTAGGGTTGGCTTGAGGTGTTCCACGCCTTGACCTCCCTTGAGGTAGGAGGGGGCCACCAGTGTGTTTCCCTGCTGCCTAAACACAAACCCCGGCGCTGAATGCGCCAAGGAACCATATTTCATTCAGTGCGCCCCCATTGGCCCGGAGACGGTGCTCCTGCGGGTGGTGTTTTGAAGCATGACACATAATGACTCTCGGCAACGGATATCTAGGCTCTTGCATCGATGAAGAACGTAGCGAAATGCGATACTTGGTGTGAATTGCAGAATCCCGT
>Illumina-ITS1_BOP010149_Otu
AAGTCGTAACAAGGTTTCCGTAGGTGAACCTGCGGAAGGATCATTGTCGATGCCTTACATGCAGACCGACCTGTGAATCTGTTTGAACACTTAGGGTTGGCTTGAGGTGTTCCACGCCTTGACCTCCCTTGAGGTAGGAGGgggCCACCAGTgtgtTTCCCTGCTGCCTAAACACAAACCCCGGCGCTGAATGCGCCAAGGAACCATATTTCATTCAGTGCGCCcccATTGGCCCGGAGACGGTGCTCCTGCGGGTGGTGTTTTGAAGCATGACACATAATGACTCTCGGCAACGGATATCTAGGCTCTTGCATCGATGAAGAACGTAGCGAAATGCGATACTTGGTGTGAATTGCAGAATCCCGT
>Illumina-ITS1_BOP010149_Zotu
AAGTCGTAACAAGGTTTCCGTAGGTGAACCTGCGGAAGGATCATTGTCGATGCCTTACATGCAGACCGACCTGTGAATCTGTTTGAACACTTAGGGTTGGCTTGAGGTGTTCCACGCCTTGACCTCCCTTGAGGTAGGAGGgggCCACCAGTgtgtTTCCCTGCTGCCTAAACACAAACCCCGGCGCTGAATGCGCCAAGGAACCATATTTCATTCAGTGCGCCcccATTGGCCCGGAGACGGTGCTCCTGCGGGTGGTGTTTTGAAGCATGACACATAATGACTCTCGGCAACGGATATCTAGGCTCTTGCATCGATGAAGAACGTAGCGAAATGCGATACTTGGTGTGAATTGCAGAATCCCGT
>Illumina-ITS1_BOP010150_Cotu
AAGTCGTAACAAGGTTTCCGTAGGTGAACCTGCGGAAGGATCATTGTCGAGCCCTGCAAGAGCAGAACGACCCGCGAACCCGTAACTCTACTCCGGGAGGGTGCCCCCTCCCGTCGCGGGCGGGCGTGCGGATGCGGCCTCACGGCAACGTACCGTTCCGCCCTCCCGCGACGAACAACGAACACCGGCGCAAGACGCGCCAAGGAAATGAAACGAACGAGCGCGCCCCCGACCCCCGTAACGGCAGCGACGGGGCGTCGCGTCATTCACTACGTACAAAATGACTCTCGGCAACGGATATCTCGGCTCTCGCATCGATGAAGAACGTAGCGAAATGCGATACTTGGTGTGAATTGCAGAATCCCGT
>Illumina-ITS1_BOP010150_Otu
ATGTCGTAACAAGGTTTCCGTAGGTGAACCTGCGAAAGGATCATTGTCGAGCCCTGCAAGAGAAGAACGACCTACGAACCCGTAACTCTACTCCGGGAGGGTGCCcccTCCCGTTGTGGGCGGGCGTGCGGACGCGGCCTCACGGCAACGGACCATTTCATCCTCCcccGCGACGAACAACGAACACCGGCGCAAGATGTGCCAAGGAAATGAAATGAACGAGCTCGCCCCGACCCTCGTAAGGGTTGCGACAGGGCGTCGCGTCATTCACTACGTACAAAATGACTCTCGGCAACGGATATCTCGACTCTCGTATCGATGAAGAACGTAGCAAAATGCGATACTTGGTGTGAATTGTAAAATCCCAT
>Illumina-ITS1_BOP010150_Zotu
ATGTCGTAACAAGGTTTCCGTAGGTGAACCTGCGAAAGGATCATTGTCGAGCCCTGCAAGAGAAGAACGACCTACGAACCCGTAACTCTACTCCGGGAGGGTGCCcccTCCCGTTGTGGGCGGGCGTGCGGACGCGGCCTCACGGCAACGGACCATTTCATCCTCCcccGCGACGAACAACGAACACCGGCGCAAGATGTGCCAAGGAAATGAAATGAACGAGCTCGCCCCGACCCTCGTAAGGGTTGCGACAGGGCGTCGCGTCATTCACTACGTACAAAATGACTCTCGGCAACGGATATCTCGACTCTCGTATCGATGAAGAACGTAGCAAAATGCGATACTTGGTGTGAATTGTAAAATCCCAT
>Illumina-ITS1_BOP010151_Cotu
AAGTCGTAACAAGGTTTCTGTAGGTGAACCTGCAGAAGGATCATTGTCGAGCCCTGCAAGAGCAGAACGACCCGCGAACCCGTAACTCTACTCCGGGAGGGTGCCCCCTCCCGTCGCGGGCTGGCGTGCGGATGCGGCCTCACGACAACGTATCGTTCCGCCCTCCCGCGACGAACAACGAACACCGGCGCAAGACGTGCCAAGGAAAAGAAACGAACGAGCGCGCCCCCGACCCCCGTGATAGCAGCGACGGGGCGTCGCGTCATTCACTACGTACAAAATGACTCTCAGCAACGGATATCTAGGCTCTCACATCGATGAAGAACGTAGCGAAATACGATACTTGGTGTGAATTACAGAATCCCGT
>Illumina-ITS1_BOP010152_Cotu
AAGTTGTCAAAAAATTCGTAGGTCAACTTGCGGAAGGATCATTGTTGAAACCTGCCCAGTAGAACAAACCGAGAACAAGTTTGTACACCGGAACCCCAGCGTCCCAAAATCGAACCCCTGTGCGCTCAGGGGTGCCTAACCTCTTTCGAAACACAAATGATTCTAGGCAACAGATATTTCGGCTCTCGCATCAATGAAGAACGTAGTGAAATGCAAGACTTGGTGTGAATTGCAGAATCCCGT
>Illumina-ITS1_BOP010152_Dotu
AAGTTGTCAAAAAATTCGTAGGTCAACTTGCGGAAGGATCATTGTTGAAACCTGCCCAGTAGAACAAACCGAGAACAAGTTTGTACACCGGAACCCCAGCGTCCCAAAATCGAACCCCTGTGCGCTCAGGGGTGCCTAACCTCTTTCGAAACACAAATGATTCTAGGCAACAGATATTTCGGCTCTCGCATCAATGAAGAACGTAGTGAAATGCAAGACTTGGTGTGAATTGCAGAATCCCGT
>Illumina-ITS1_BOP010152_Otu
AAGTTGTCAAaaaaTTCGTAGGTCAACTTGCGGAAGGATCATTGTTGAAACCTGCCCAGTAGAACAAACCGAGAACAAGTTTGTACACCGGAACCCCAGCGTCCCAAAATCGAACCCCTGTGCGCTCAGGGGTGCCTAACCTCTTTCGAAACACAAATGATTCTAGGCAACAGATATTTCGGCTCTCGCATCAATGAAGAACGTAGTGAAATGCAAGACTTGGTGTGAATTGCAGAATCCCGT
>Illumina-ITS1_BOP010152_Zotu
AAGTTGTCAAaaaaTTCGTAGGTCAACTTGCGGAAGGATCATTGTTGAAACCTGCCCAGTAGAACAAACCGAGAACAAGTTTGTACACCGGAACCCCAGCGTCCCAAAATCGAACCCCTGTGCGCTCAGGGGTGCCTAACCTCTTTCGAAACACAAATGATTCTAGGCAACAGATATTTCGGCTCTCGCATCAATGAAGAACGTAGTGAAATGCAAGACTTGGTGTGAATTGCAGAATCCCGT
>Illumina-ITS1_BOP010153_Cotu
AAGTCGTAACAAGGTTTCCGTAGGTGAACCTGCGGAAGGATCATTGTCGAAACCTGCAAAGCAGACCCGTGAACATGTTCTTACTCTCAGGGAGGACAGCGTGGGCACAGCTAACCATGTTGTCCCACGTTGAAGCCCCATTCCGTCGACGTGCACAACCGTGCCCGTCGTTCGGCTTAACGAACCCCGGCGCGGAAAGCGCCAAGGAAAACACAAAACACTGCTTGCCTCTCGTAGCCCCCGTTCGCGGTGTGCACCTGAGGATCGAGCGTGTGTCGAATTTGAAACGACTCTCGGCAACGGATATCTCGGCTCTCGCATCGATGAAGAACGCAGCAAAATGCGATACTTGGTGTGAATTGCAGAATCCCGT
>Illumina-ITS1_BOP010153_Dotu
AAGTCGTAACAAGGTTTCCGTAGGTGAACCTGCGGAAGGATCATTGTCGAAACCTGCAAAGCAGACCCGTGAACATGTTCTTACTCTCAGGGAGGACAGCGTGGGCACAGCTAACCATGTTGTCCCACGTTGAAGCCCCATTCCGTCGACGTGCACAACCGTGCCCGTCGTTCGGCTTAACGAACCCCGGCGCGGAAAGCGCCAAGGAAAACACAAAACACTGCTTGCCTCTCGTAGCCCCCGTTCGCGGTGTGCACCTGAGGATCGAGCGTGTGTCGAATTTGAAACGACTCTCGGCAACGGATATCTCGGCTCTCGCATCGATGAAGAACGCAGCAAAATGCGATACTTGGTGTGAATTGCAGAATCCCGT
>Illumina-ITS1_BOP010153_Otu
AAGTCGTAACAAGGTTTCCGTAGGTGAACCTGCGGAAGGATCATTGTCGAAACCTGCAAAGCAGACCCGTGAACATGTTCTTACTCTCAGGGAGGACAGCGTGGGCACAGCTAACCATGTTGTCCCACGTTGAAGCCCCATTCCGTCGACGTGCACAACCGTGCCCGTCGTTCGGCTTAACGAACCCCGGCGCGGAAAGCGCCAAGGAAAACACAAAACACTGCTTGCCTCTCGTAGCCcccGTTCGCGGTGTGCACCTGAGGATCGAGCGTgtgtCGAATTTGAAACGACTCTCGGCAACGGATATCTCGGCTCTCGCATCGATGAAGAACGCAGCAAAATGCGATACTTGGTGTGAATTGCAGAATCCCGT
>Illumina-ITS1_BOP010153_Zotu
AAGTCGTAACAAGGTTTCCGTAGGTGAACCTGCGGAAGGATCATTGTCGAAACCTGCAAAGCAGACCCGTGAACATGTTCTTACTCTCAGGGAGGACAGCGTGGGCACAGCTAACCATGTTGTCCCACGTTGAAGCCCCATTCCGTCGACGTGCACAACCGTGCCCGTCGTTCGGCTTAACGAACCCCGGCGCGGAAAGCGCCAAGGAAAACACAAAACACTGCTTGCCTCTCGTAGCCcccGTTCGCGGTGTGCACCTGAGGATCGAGCGTgtgtCGAATTTGAAACGACTCTCGGCAACGGATATCTCGGCTCTCGCATCGATGAAGAACGCAGCAAAATGCGATACTTGGTGTGAATTGCAGAATCCCGT
>Illumina-ITS1_BOP010156_Cotu
AAGTCGTAACAAGGTTTCCGTTGGTGAACCTGCGGAAGGATCATTATCGAGACCCGTCGAGCAGCGAGACCCGGGAATCGGTGATGCCCTAACGAGATGCGCGTGGCGCTGCCAGCTCTCCCCGGGGACCATGTGGCAAACCACCCCCGGCCCGATGGGTGCCAAGGAATTGAGATGGAATGAGCGTGGCTCCCTCCGGGGACGCCAGCACGCGTTCAGAGCTTACACGACTCCCGACAACGGATATCTCGGCTCTCGCATCGATGAAGAACGTAGAGAAATGCGATACTTGGTGTGAATTGCAAAATCCCGT
>Illumina-ITS1_BOP010156_Otu
AAGTCGTAACAAGGTTTCCGTAGGTGAACCTGCGGAAGGATCATTATCGAGACCTGTCGAGCAGCGAGACCCGGGAATCGGTGATGCCCTAACGAGATGCGCGTGGCGCTGCCAGCTCTCCCCGGGGACCATGTGGCAAACCACCcccGGCCCGATGGGTGCCAAGGAATTGAGATGGAATGAGCGTGGCTCCCTCCGGGGACGCCAGCACGCGTTCAGAGCTTACACGACTCCCGACAACGGATATCTCGGCTCTCGCATCGATGAAGAACGTAGAGAAATGCGATACTTGGTGTGAATTGCAAAATCCCGT
>Illumina-ITS1_BOP010156_Zotu
AAGTCGTAACAAGGTTTCCGTTGGTGAACCTGCGGAAGGATCATTATCGAGACCCGTCGAGCAGCGAGACCCGGGAATCGGTGATGCCCTAACGAGATGCGCGTGGCGCTGCCAGCTCTCCCCGGGGACCATGTGGCAAACCACCcccGGCCCGATGGGTGCCAAGGAATTGAGATGGAATGAGCGTGGCTCCCTCCGGGGACGCCAGCACGCGTTCAGAGCTTACACGACTCCCGACAACGGATATCTCGGCTCTCGCATCGATGAAGAACGTAGAGAAATGCGATACTTGGTGTGAATTGCAAAATCCCGT
>Illumina-ITS1_BOP010157_Cotu
AAGTCGTAACAAGGTTTCCGTAGGTGAACCTGCGGAAGGATCATTGTCGAAACCTGCCTAGCAGAACGACCCGAGAACATGTTTCAACGCTTGGGGGCGGAGGGTCTTGCGGCTCTGCGCCCCCTTATCCTGGGAGGCAAGTGTCTTGCGTGTTGCATTTCGGTGCTTTCGCTTGATCGACCCTCCCAGGCGTACTGAACACCGGCGTGAATTGCGCCAAGGAACTTGAATGAAAGAGCGTTCCCCCGCCGTCCCGGAGACGGTGCTCGTGCGGGTGGTTTCGTCGTCTTCAATATGTCTAAACGACTCTCGGCAACGGATATCTCGGCTCTCGCATCGATGAAGAACGTAGCGAAATGCGATACTTGGTGTGAATTGCAGAATCCCGT
>Illumina-ITS1_BOP010157_Dotu
AAGTCGTAACAAGGTTTCCGTAGGTGAACCTGCGGAAGGATCATTGTCGAAACCTGCCTAGCAGAACGACCCGAGAACATGTTTCAACGCTTGGGGGCGGAGGGTCTTGCGGCTCTGCGCCCCCTTATCCTGGGAGGCAAGTGTCTTGCGTGTTGCATTTCGGTGCTTTCGCTTGATCGACCCTCCCAGGCGTACTGAACACCGGCGTGAATTGCGCCAAGGAACTTGAATGAAAGAGCGTTCCCCCGCCGTCCCGGAGACGGTGCTCGTGCGGGTGGTTTCGTCGTCTTCAATATGTCTAAACGACTCTCGGCAACGGATATCTCGGCTCTCGCATCGATGAAGAACGTAGCGAAATGCGATACTTGGTGTGAATTGCAGAATCCCGT
>Illumina-ITS1_BOP010157_Otu
AAGTCGTAACAAGGTTTCCGTAGGTGAACCTGCGGAAGGATCATTGTCGAAACCTGCCTAGCAGAACGACCCGAGAACATGTTTCAACGCTTGGgggCGGAGGGTCTTGCGGCTCTGCGCCcccTTATCCTGGGAGGCAAGTGTCTTGCGTGTTGCATTTCGGTGCTTTCGCTTGATCGACCCTCCCAGGCGTACTGAACACCGGCGTGAATTGCGCCAAGGAACTTGAATGAAAGAGCGTTCCcccGCCGTCCCGGAGACGGTGCTCGTGCGGGTGGTTTCGTCGTCTTCAATATGTCTAAACGACTCTCGGCAACGGATATCTCGGCTCTCGCATCGATGAAGAACGTAGCGAAATGCGATACTTGGTGTGAATTGCAGAATCCCGT
>Illumina-ITS1_BOP010157_Zotu
AAGTCGTAACAAGGTTTCCGTAGGTGAACCTGCGGAAGGATCATTGTCGAAACCTGCCTAGCAGAACGACCCGAGAACATGTTTCAACGCTTGGgggCGGAGGGTCTTGCGGCTCTGCGCCcccTTATCCTGGGAGGCAAGTGTCTTGCGTGTTGCATTTCGGTGCTTTCGCTTGATCGACCCTCCCAGGCGTACTGAACACCGGCGTGAATTGCGCCAAGGAACTTGAATGAAAGAGCGTTCCcccGCCGTCCCGGAGACGGTGCTCGTGCGGGTGGTTTCGTCGTCTTCAATATGTCTAAACGACTCTCGGCAACGGATATCTCGGCTCTCGCATCGATGAAGAACGTAGCGAAATGCGATACTTGGTGTGAATTGCAGAATCCCGT
>Illumina-ITS1_BOP010158_Cotu
AAGTCGTAACAAGGTTTCCGTAGGTGAACCTGCGGAAGGATCATTGTCGATGCCTTACATGCAGACCGACCTGTGAATCTGTTTGAACACTTAGGGTTGGCTTGAGGTGTTCCACGCCTTGACCTCCCTTGAGGTAGGAGGGGGCCACCAGTGTGTTTCCCTGCTGCCTAAACACAAACCCCGGCGCTGAATGCGCCAAGGAACCATATTTCATTCAGTGCGCCCCCATTGGCCCGGAGACGGTGCTCCTGCGGGTGGTGTTTTGAAGCATGACACATAATGACTCTCGGCAACGGATATCTAGGCTCTTGCATCGATGAAGAACGTAGCGAAATGCGATACTTGGTGTGAATTGCAGAATCCCGT
>Illumina-ITS1_BOP010158_Dotu
AAGTCGTAACAAGGTTTCCGTAGGTGAACCTGCGGAAGGATCATTGTCGATGCCTTACATGCAGACCGACCTGTGAATCTGTTTGAACACTTAGGGTTGGCTTGAGGTGTTCCACGCCTTGACCTCCCTTGAGGTAGGAGGGGGCCACCAGTGTGTTTCCCTGCTGCCTAAACACAAACCCCGGCGCTGAATGCGCCAAGGAACCATATTTCATTCAGTGCGCCCCCATTGGCCCGGAGACGGTGCTCCTGCGGGTGGTGTTTTGAAGCATGACACATAATGACTCTCGGCAACGGATATCTAGGCTCTTGCATCGATGAAGAACGTAGCGAAATGCGATACTTGGTGTGAATTGCAGAATCCCGT
>Illumina-ITS1_BOP010158_Otu
AAGTCGTAACAAGGTTTCCGTAGGTGAACCTGCGGAAGGATCATTGTCGATGCCTTACATGCAGACCGACCTGTGAATCTGTTTGAACACTTAGGGTTGGCTTGAGGTGTTCCACGCCTTGACCTCCCTTGAGGTAGGAGGgggCCACCAGTgtgtTTCCCTGCTGCCTAAACACAAACCCCGGCGCTGAATGCGCCAAGGAACCATATTTCATTCAGTGCGCCcccATTGGCCCGGAGACGGTGCTCCTGCGGGTGGTGTTTTGAAGCATGACACATAATGACTCTCGGCAACGGATATCTAGGCTCTTGCATCGATGAAGAACGTAGCGAAATGCGATACTTGGTGTGAATTGCAGAATCCCGT
>Illumina-ITS1_BOP010158_Zotu
AAGTCGTAACAAGGTTTCCGTAGGTGAACCTGCGGAAGGATCATTGTCGATGCCTTACATGCAGACCGACCTGTGAATCTGTTTGAACACTTAGGGTTGGCTTGAGGTGTTCCACGCCTTGACCTCCCTTGAGGTAGGAGGgggCCACCAGTgtgtTTCCCTGCTGCCTAAACACAAACCCCGGCGCTGAATGCGCCAAGGAACCATATTTCATTCAGTGCGCCcccATTGGCCCGGAGACGGTGCTCCTGCGGGTGGTGTTTTGAAGCATGACACATAATGACTCTCGGCAACGGATATCTAGGCTCTTGCATCGATGAAGAACGTAGCGAAATGCGATACTTGGTGTGAATTGCAGAATCCCGT
>Illumina-ITS1_BOP010159_Cotu
AAGTCGTAACAAGGTTTCCGTAGGTGAACCTGCGGAAGGATCATTGTCGAACCTGCACAGCAGAACGACCCGAGAACCGGTTTCAACGTCGGGGGCCGGCGGGCCTTCGGGCTCGGCGTCCCCTTATTACCAAACGAAAACCGGCGCGTGCTGCGCCAAGGAACCTCAACGAAAGAGCGCGCTCCCGTCGCCCCGGAAACGGCGCGCGCGCGGGTGCGTCGCCCTCTTCATTATGTCAAAACGACTCTCGGCAACGGATATCTCGGCTCTCGCATCGATGAAGAACGTAGCGAAATGCGATACTTGGTGTGAATTGCAGAATCCCGT
>Illumina-ITS1_BOP010159_Dotu
AAGTCGTAACAAGGTTTCCGTAGGTGAACCTGCGGAAGGATCATTGTCGAACCTGCACAGCAGAACGACCCGAGAACCGGTTTCAACGTCGGGGGCCGGCGGGCCTTCGGGCTCGGCGTCCCCTTATTACCAAACGAAAACCGGCGCGTGCTGCGCCAAGGAACCTCAACGAAAGAGCGCGCTCCCGTCGCCCCGGAAACGGCGCGCGCGCGGGTGCGTCGCCCTCTTCATTATGTCAAAACGACTCTCGGCAACGGATATCTCGGCTCTCGCATCGATGAAGAACGTAGCGAAATGCGATACTTGGTGTGAATTGCAGAATCCCGT
>Illumina-ITS1_BOP010159_Otu
AAGTCGTAACAAGGTTTCCGTAGGTGAACCTGCGGAAGGATCATTGTCGAACCTGCACAGCAGAACGACCCGAGAACCGGTTTCAACGTCGGgggCCGGCGGGCCTTCGGGCTCGGCGTCCCCTTATTACCAAACGAAAACCGGCGCGTGCTGCGCCAAGGAACCTCAACGAAAGAGCgcgcTCCCGTCGCCCCGGAAACGGCgcgcgcgcgGGTGCGTCGCCCTCTTCATTATGTCAAAACGACTCTCGGCAACGGATATCTCGGCTCTCGCATCGATGAAGAACGTAGCGAAATGCGATACTTGGTGTGAATTGCAGAATCCCGT
>Illumina-ITS1_BOP010159_Zotu
AAGTCGTAACAAGGTTTCCGTAGGTGAACCTGCGGAAGGATCATTGTCGAACCTGCACAGCAGAACGACCCGAGAACCGGTTTCAACGTCGGgggCCGGCGGGCCTTCGGGCTCGGCGTCCCCTTATTACCAAACGAAAACCGGCGCGTGCTGCGCCAAGGAACCTCAACGAAAGAGCgcgcTCCCGTCGCCCCGGAAACGGCgcgcgcgcgGGTGCGTCGCCCTCTTCATTATGTCAAAACGACTCTCGGCAACGGATATCTCGGCTCTCGCATCGATGAAGAACGTAGCGAAATGCGATACTTGGTGTGAATTGCAGAATCCCGT
>Illumina-ITS1_BOP010160_Cotu
AAGTCGTAACAAGGTTTCCGTAGGTGAACCTGCGGAAGGATCATTGTCGAAACCTGCCTAGCAGAACGACCCGCGAACCTGTCTTAACATCGGGGGCGTGCGGGACTCGTGCCCGTGCGCTCCCACACGTGCTGCGCTGGGCGTCGGTCGTACGTTTCTACGTGCGTCCGCTCCCACGCTGCGCATTAACGAACCCCGGCGCGAATTGCGCCAAGGAAATCTTAACGAGAGAGCTCGCTCCCGTCGCCCCGGACACGGTGTGCGTGCGGGATGTGTGGCCTTCTTTCATTATCTATAACGACTCTCGGCAACGGATATCTCGGCTCTCGCATCGATGAAGAACGTAGCGAAATGCGATACTTGGTGTGAATTGCAGAATCCCGT
>Illumina-ITS1_BOP010160_Dotu
AAGTCGTAACAAGGTTTCCGTAGGTGAACCTGCGGAAGGATCATTGTCGAAACCTGCCTAGCAGAACGACCCGCGAACCTGTCTTAACATCGGGGGCGTGCGGGACTCGTGCCCGTGCGCTCCCACACGTGCTGCGCTGGGCGTCGGTCGTACGTTTCTACGTGCGTCCGCTCCCACGCTGCGCATTAACGAACCCCGGCGCGAATTGCGCCAAGGAAATCTTAACGAGAGAGCTCGCTCCCGTCGCCCCGGACACGGTGTGCGTGCGGGATGTGTGGCCTTCTTTCATTATCTATAACGACTCTCGGCAACGGATATCTCGGCTCTCGCATCGATGAAGAACGTAGCGAAATGCGATACTTGGTGTGAATTGCAGAATCCCGT
>Illumina-ITS1_BOP010160_Otu
AAGTCGTAACAAGGTTTCCGTAGGTGAACCTGCGGAAGGATCATTGTCGAAACCTGCCTAGCAGAACGACCCGCGAACCTGTCTTAACATCGGgggCGTGCGGGACTCGTGCCCGTGCGCTCCCACACGTGCTGCGCTGGGCGTCGGTCGTACGTTTCTACGTGCGTCCGCTCCCACGCTGCGCATTAACGAACCCCGGCGCGAATTGCGCCAAGGAAATCTTAACGAgagagCTCGCTCCCGTCGCCCCGGACACGGTGTGCGTGCGGGATGtgtgGCCTTCTTTCATTATCTATAACGACTCTCGGCAACGGATATCTCGGCTCTCGCATCGATGAAGAACGTAGCGAAATGCGATACTTGGTGTGAATTGCAGAATCCCGT
>Illumina-ITS1_BOP010160_Zotu
AAGTCGTAACAAGGTTTCCGTAGGTGAACCTGCGGAAGGATCATTGTCGAAACCTGCCTAGCAGAACGACCCGCGAACCTGTCTTAACATCGGgggCGTGCGGGACTCGTGCCCGTGCGCTCCCACACGTGCTGCGCTGGGCGTCGGTCGTACGTTTCTACGTGCGTCCGCTCCCACGCTGCGCATTAACGAACCCCGGCGCGAATTGCGCCAAGGAAATCTTAACGAgagagCTCGCTCCCGTCGCCCCGGACACGGTGTGCGTGCGGGATGtgtgGCCTTCTTTCATTATCTATAACGACTCTCGGCAACGGATATCTCGGCTCTCGCATCGATGAAGAACGTAGCGAAATGCGATACTTGGTGTGAATTGCAGAATCCCGT
>Illumina-ITS1_BOP010161_Cotu
CTACCAGGGACGCAAAGCACTGTTGTTCTGCGCCCGACCTCTCCTCCTCCTTCCCCAACAAACACAAACCCCGGCGCTTCGTGCGCCAAGGAACTCCAATCTGTCAAGTTGTGCGACTCCCAACGGCCCGGAGACGGTGCCCCGCGGGCGTCGTCACGACACACACGATTTATACAAAATGACTCTCGGCAACGGATATCTCGGCTCTTGCATCGATGAAGAACGTAGCGAAATGCGATACTTGGTGTGAATTGCAGAATCCCGT
>Illumina-ITS1_BOP010161_Dotu
GACCTCTCCTCCTCCTTCCCCAACAAACACAAACCCCGGCGCTTCGTGCGCCAAGGAACTCCAATCTGTCAAGTTGTGCGACTCCCAACGGCCCGGAGACGGTGCCCCGCGGGCGTCGTCACGACACACACGATTTATACAAAATGACTCTCGGCAACGGATATCTCGGCTCTTGCATCGATGAAGAACGTAGCGAAATGCGATACTTGGTGTGAATTGCAGAATCCCGT
>Illumina-ITS1_BOP010161_Otu
GACCTCTCCTCCTCCTTCCCCAACAAACACAAACCCCGGCGCTTCGTGCGCCAAGGAACTCCAATCTGTCAAGTTGTGCGACTCCCAACGGCCCGGAGACGGTGCCCCGCGGGCGTCGTCACGACacacacGATTTATACAAAATGACTCTCGGCAACGGATATCTCGGCTCTTGCATCGATGAAGAACGTAGCGAAATGCGATACTTGGTGTGAATTGCAGAATCCCGT
>Illumina-ITS1_BOP010161_Zotu
CAGACCGACCTGCGAATTCGTTtttCCATCTACCAGCAGGCAGGCAGGGGACGGGCCTCTTCCGTCCTCCcccTGCTCTGCCTGTTGCGTTGGGTCGGgggggAGGGAGGggggACGCAAAGCACTGTTGTTCTGCGCCCGACCTCTCCTCCTCCTTCCCCAACAAACACAAACCCCGGCGCTTCGTGCGCCAAGGAACTCCAATCTGTCAAGTTGTGCGACTCCCAACGGCCCGGAGACGGTGCCCCGCGGGCGTCGTCACGACacacacGATTTATACAAAATGACTCTCGGCAACGGATATCTCGGCTCTTGCATCGATGAAGAACGTAGCGAAATGCGATACTTGGTGTGAATTGCAGAATCCCGT
>Illumina-ITS1_BOP010162_Cotu
AAGTCGTAACAAGGTTTCCGTAGGTGAACCTGCGGAAGGATCATTGTCGAAACCTGCACAGCAGAACGACCCGCGAACACGTTTAAAACCAACCGGGGGAGGCCAGGGGACCTCGTGCCTCGGACCTCCCTCGATCCGCCGGGAGCGATCTCGGCGGCCTAACGAACCCCGGCGCGGTCTGCGCCAAGGAATAGAAACGAACGAGCGCGCTCTCGCGGGGACCCGGGAACGGTGCTCTTCGCGAGAGTTGCGCGATCTTCGATATGTCAAAACGACTCTCGGCAACGGATATCTCGGCTCTCGCATCGATGAAGAACGTAGCGAAATGCGATACTTGGTGTGAATTGCAGAATCCCGT
>Illumina-ITS1_BOP010162_Dotu
AAGTCGTAACAAGGTTTCCGTAGGTGAACCTGCGGAAGGATCATTGTCGAAACCTGCACAGCAGAACGACCCGCGAACACGTTTAAAACCAACCGGGGGAGGCCAGGGGACCTCGTGCCTCGGACCTCCCTCGATCCGCCGGGAGCGATCTCGGCGGCCTAACGAACCCCGGCGCGGTCTGCGCCAAGGAATAGAAACGAACGAGCGCGCTCTCGCGGGGACCCGGGAACGGTGCTCTTCGCGAGAGTGGCGCGATCTTCGATATGTCAAAACGACTCTCGGCAACGGATATCTCGGCTCTCGCATCGATGAAGAACGTAGCGAAATGCGATACTTGGTGTGAATTGCAGAATCCCGT
>Illumina-ITS1_BOP010162_Otu
AAGTCGTAACAAGGTTTCCGTAGGTGAACCTGCGGAAGGATCATTGTCGAAACCTGCACAGCAGAACGACCCGCGAACACGTTTAAAACCAACCGGgggAGGCCAGGGGACCTCGTGCCTCGGACCTCCCTCGATCCGCCGGGAGCGATCTCGGCGGCCTAACGAACCCCGGCGCGGTCTGCGCCAAGGAATAGAAACGAACGAGCgcgcTCTCGCGGGGACCCGGGAACGGTGCTCTTCGCGAGAGTGGCGCGATCTTCGATATGTCAAAACGACTCTCGGCAACGGATATCTCGGCTCTCGCATCGATGAAGAACGTAGCGAAATGCGATACTTGGTGTGAATTGCAGAATCCCGT
>Illumina-ITS1_BOP010162_Zotu
AAGTCGTAACAAGGTTTCCGTAGGTGAACCTGCGGAAGGATCATTGTCGAAACCTGCACAGCAGAACGACCCGCGAACACGTTTAAAACCAACCGGgggAGGCCAGGGGACCTCGTGCCTCGGACCTCCCTCGATCCGCCGGGAGCGATCTCGGCGGCCTAACGAACCCCGGCGCGGTCTGCGCCAAGGAATAGAAACGAACGAGCgcgcTCTCGCGGGGACCCGGGAACGGTGCTCTTCGCGAGAGTTGCGCGATCTTCGATATGTCAAAACGACTCTCGGCAACGGATATCTCGGCTCTCGCATCGATGAAGAACGTAGCGAAATGCGATACTTGGTGTGAATTGCAGAATCCCGT
>Illumina-ITS1_BOP010163_Cotu
AAGTCGTAACAAGGTTTCCGTAGGTGAACCTGCGGAAGGATCATTGTCGAAACCTGCCTAGCAGAACGACCCGCGAACCTGTCTTAACATCGGGGGCCTGCGGGACTTGTGCCCGTGCGCTCCCACCCGTGCTGTGTTGGGCGTTGGTCGTACGTTTCTACGTGCGTCCGCTCCCTCGCTGCGCGTTAACGAACCCCGGCGCGAACTGCGCCAAGGAAATCTTAACGAGAGAGCTCGCTCCCGTCGCCCCGGACACGGTGTGCGTGCGGGATGTGTGGCCTTCTTTCATTATCTATAACGACTCTCGGCAACGGATATCTCGGCTCTCGCATCGATGAAGAACGTAGCGAAATGCGATACTTGGTGTGAATTGCAGAATCCCGT
>Illumina-ITS1_BOP010163_Dotu
AAGTCGTAACAAGGTTTCCGTAGGTGAACCTGCGGAAGGATCATTGTCGAAACCTGCCTAGCAGAACGACCCGCGAACCTGTCTTAACATCGGGGGCCTGCGGGACTTGTGCCCGTGCGCTCCCACCCGTGCTGTGTTGGGCGTTGGTCGTACGTTTCTACGTGCGTCCGCTCCCTCGCTGCGCGTTAACGAACCCCGGCGCGAACTGCGCCAAGGAAATCTTAACGAGAGAGCTCGCTCCCGTCGCCCCGGACACGGTGTGCGTGCGGGATGTGTGGCCTTCTTTCATTATCTATAACGACTCTCGGCAACGGATATCTCGGCTCTCGCATCGATGAAGAACGTAGCGAAATGCGATACTTGGTGTGAATTGCAGAATCCCGT
>Illumina-ITS1_BOP010163_Otu
AAGTCGTAACAAGGTTTCCGTAGGTGAACCTGCGGAAGGATCATTGTCGAAACCTGCCTAGCAGAACGACCCGCGAACCTGTCTTAACATCGGgggCCTGCGGGACTTGTGCCCGTGCGCTCCCACCCGTGCTGTGTTGGGCGTTGGTCGTACGTTTCTACGTGCGTCCGCTCCCTCGCTGCGCGTTAACGAACCCCGGCGCGAACTGCGCCAAGGAAATCTTAACGAgagagCTCGCTCCCGTCGCCCCGGACACGGTGTGCGTGCGGGATGtgtgGCCTTCTTTCATTATCTATAACGACTCTCGGCAACGGATATCTCGGCTCTCGCATCGATGAAGAACGTAGCGAAATGCGATACTTGGTGTGAATTGCAGAATCCCGT
>Illumina-ITS1_BOP010163_Zotu
AAGTCGTAACAAGGTTTCCGTAGGTGAACCTGCGGAAGGATCATTGTCGAAACCTGCCTAGCAGAACGACCCGCGAACCTGTCTTAACATCGGgggCCTGCGGGACTTGTGCCCGTGCGCTCCCACCCGTGCTGTGTTGGGCGTTGGTCGTACGTTTCTACGTGCGTCCGCTCCCTCGCTGCGCGTTAACGAACCCCGGCGCGAACTGCGCCAAGGAAATCTTAACGAgagagCTCGCTCCCGTCGCCCCGGACACGGTGTGCGTGCGGGATGtgtgGCCTTCTTTCATTATCTATAACGACTCTCGGCAACGGATATCTCGGCTCTCGCATCGATGAAGAACGTAGCGAAATGCGATACTTGGTGTGAATTGCAGAATCCCGT
>Illumina-ITS1_BOP010164_Cotu
AAGTCGTAACAAGGTTTCCGTAGGTGAACCTGCGGAAGGATCATTGTCGAAACCTACACAGTAGAACAACCCGTGAACGTGTTTTACAACAACGGTGGCGGGGCGCCTTTTGCAGGGGACGCGGTCGTCTTCCCCAAAAATAACGAACCCCGGCGCAAATCGCGCCAAGGAACATGAACAAAAGAGCGAGGCCGCGAAGCCCCGTCTGCGGGCGCGATCGCGGGGTCGCGTCTTCATATTGAAACTTAACGACTCTTGACAACGGATATCTCGACTCTCGCATTGATGAAGAACGTAGTGAATTGCGATACTTAGTGTGAATTGCAGAATCCCAT
>Illumina-ITS1_BOP010164_Otu
AAGTCGTAACAAGGTTTCCGTAGGTGAACCTGCGAAAGGATCATTGTCGAAACCTACACAGTAGAACAACCCGTGAACGTGTTTTACAATAACGGTGGTGGGGCGCCTTTTGCAGGGGACGCGGTAGTCTTCCCCAAaaaTAACGAACCCCGGCGCAAATCGCGCCAAGGAACATGAACAAAAGAGCGAGGCCGCGAAGCCCCGTCTACGGGCGCGATCGCAGGGTCGCATCTTCATATTGAAACTTAACGACTCTTGACAACGGATATCTCGACTCTCGCATTGATGAAGAACGTAGTGAATTGCGATACTTAGTGTGAATTGCAGAATCCTAT
>Illumina-ITS1_BOP010164_Zotu
AAGTCGTAACAAGGTTTCCGTAGGTGAACCTGCGAAAGGATCATTGTCGAAACCTACACAGTAGAACAACCCGTGAACGTGTTTTACAATAACGGTGGTGGGGCGCCTTTTGCAGGGGACGCGGTAGTCTTCCCCAAaaaTAACGAACCCCGGCGCAAATCGCGCCAAGGAACATGAACAAAAGAGCGAGGCCGCGAAGCCCCGTCTACGGGCGCGATCGCAGGGTCGCATCTTCATATTGAAACTTAACGACTCTTGACAACGGATATCTCGACTCTCGCATTGATGAAGAACGTAGTGAATTGCGATACTTAGTGTGAATTGCAGAATCCTAT
>Illumina-ITS1_BOP010166_Cotu
AAGTCGTAACAAGGTTTCCGTAGGTGAACCTGCGGAAGGATCATTGTCGAAACCTGCCTAGCAGAACGACCCGCGAACATGTTCAATTACTAGGGTGCATTGGTCGGGGTGCGTCAGCCCCTGGCCGGTGCCCCTCGGTCGGGACGCTCTTCGAGCGGCACGGCCCAACAACGAACCCCGGCGCGATCTGCGCCAAGGAAATTTAACTGAAGAGCATGCCCCCCATTGCCCCGTTCGCGGTGTGCACGGTTGGCTTGCGCTTTTGAATCACAAACGACTCTCGGCAACGGATATCTCGGCTCTCGCATCGATGAAGAACGTAGCGAAATGCGATACTTGGTGTGAATTGCAGAATCCCGT
>Illumina-ITS1_BOP010166_Dotu
AAGTCGTAACAAGGTTTCCGTAGGTGAACCTGCGGAAGGATCATTGTCGAAACCTGCCTAGCAGAACGACCCGCGAACATGTTCAATTACTAGGGTGCATTGGTCGGGGTGCGTCAGCCCCTGGCCGGTGCCCCTCGGTCGGGACGCTCTTCGAGCGGCACGGCCCAACAACGAACCCCGGCGCGATCTGCGCCAAGGAAATTTAACTGAAGAGCATGCCCCCCATTGCCCCGTTCGCGGTGTGCACGGTTGGCTTGCGCTTTTGAATCACAAACGACTCTCGGCAACGGATATCTCGGCTCTCGCATCGATGAAGAACGTAGCGAAATGCGATACTTGGTGTGAATTGCAGAATCCCGT
>Illumina-ITS1_BOP010166_Otu
AAGTCGTAACAAGGTTTCCGTAGGTGAACCTGCGGAAGGATCATTGTCGAAACCTGCCTAGCAGAACGACCCGCGAACATGTTCAATTACTAGGGTGCATTGGTCGGGGTGCGTCAGCCCCTGGCCGGTGCCCCTCGGTCGGGACGCTCTTCGAGCGGCACGGCCCAACAACGAACCCCGGCGCGATCTGCGCCAAGGAAATTTAACTGAAGAGCATGCCccccATTGCCCCGTTCGCGGTGTGCACGGTTGGCTTGCGCTTTTGAATCACAAACGACTCTCGGCAACGGATATCTCGGCTCTCGCATCGATGAAGAACGTAGCGAAATGCGATACTTGGTGTGAATTGCAGAATCCCGT
>Illumina-ITS1_BOP010166_Zotu
AAGTCGTAACAAGGTTTCCGTAGGTGAACCTGCGGAAGGATCATTGTCGAAACCTGCCTAGCAGAACGACCCGCGAACATGTTCAATTACTAGGGTGCATTGGTCGGGGTGCGTCAGCCCCTGGCCGGTGCCCCTCGGTCGGGACGCTCTTCGAGCGGCACGGCCCAACAACGAACCCCGGCGCGATCTGCGCCAAGGAAATTTAACTGAAGAGCATGCCccccATTGCCCCGTTCGCGGTGTGCACGGTTGGCTTGCGCTTTTGAATCACAAACGACTCTCGGCAACGGATATCTCGGCTCTCGCATCGATGAAGAACGTAGCGAAATGCGATACTTGGTGTGAATTGCAGAATCCCGT
>Illumina-ITS1_BOP010167_Cotu
AAGTCGTAACAAGGTTTCCGTAGGTGAACCTGCGGAAGGATCATTGTCGAAAGCTGCCCAGCAGAAAGACCCGCGAACCTGTTGTACCTCGTGATGGGTGGGGGGTGCAGCATGCACCCTTCGCTCATCATGCCAAGTGCGTGCCGCTCAGCGTCACGCCCTCGGCCCTGAACGAACCCCGGCGCGGAAAGCGTCAAGGAAAGACAATGAAACGAGGGCTACCAAGTCACTAGAATTGGTGTATATCTTGGTGGTCGCATCGTGGTTGGTTGAAGTCTATAACGACTCTCGGCAACGGATATCTCGGCTCTCGCATCGATGAAGAACGTAGCGAAATGCGATACTTGGTGTGAATTGCAGAATCCCGT
>Illumina-ITS1_BOP010167_Dotu
AAGTCGTAACAAGGTTTCCGTAGGTGAACCTGCGGAAGGATCATTGTCGAAAGCTGCCCAGCAGAAAGACCCGCGAACCTGTTGTACCTCGTGATGGGTGGGGGGTGCAGCATGCACCCTTCGCTCATCATGCCAAGTGCGTGCCGCTCAGCGTCACGCCCTCGGCCCTGAACGAACCCCGGCGCGGAAAGCGTCAAGGAAAGACAATGAAACGAGGGCTACCAAGTCACTAGAATTGGTGTATATCTTGGTGGTCGCATCGTGGTTGGTTGAAGTCTATAACGACTCTCGGCAACGGATATCTCGGCTCTCGCATCGATGAAGAACGTAGCGAAATGCGATACTTGGTGTGAATTGCAGAATCCCGT
>Illumina-ITS1_BOP010167_Otu
AAGTCGTAACAAGGTTTCCGTAGGTGAACCTGCGGAAGGATCATTGTCGAAAGCTGCCCAGCAGAAAGACCCGCGAACCTGTTGTACCTCGTGATGGGTGGggggTGCAGCATGCACCCTTCGCTCATCATGCCAAGTGCGTGCCGCTCAGCGTCACGCCCTCGGCCCTGAACGAACCCCGGCGCGGAAAGCGTCAAGGAAAGACAATGAAACGAGGGCTACCAAGTCACTAGAATTGGTGTATATCTTGGTGGTCGCATCGTGGTTGGTTGAAGTCTATAACGACTCTCGGCAACGGATATCTCGGCTCTCGCATCGATGAAGAACGTAGCGAAATGCGATACTTGGTGTGAATTGCAGAATCCCGT
>Illumina-ITS1_BOP010167_Zotu
AAGTCGTAACAAGGTTTCCGTAGGTGAACCTGCGGAAGGATCATTGTCGAAAGCTGCCCAGCAGAAAGACCCGCGAACCTGTTGTACCTCGTGATGGGTGGggggTGCAGCATGCACCCTTCGCTCATCATGCCAAGTGCGTGCCGCTCAGCGTCACGCCCTCGGCCCTGAACGAACCCCGGCGCGGAAAGCGTCAAGGAAAGACAATGAAACGAGGGCTACCAAGTCACTAGAATTGGTGTATATCTTGGTGGTCGCATCGTGGTTGGTTGAAGTCTATAACGACTCTCGGCAACGGATATCTCGGCTCTCGCATCGATGAAGAACGTAGCGAAATGCGATACTTGGTGTGAATTGCAGAATCCCGT
>Illumina-ITS1_BOP010168_Cotu
AAGTCGTAACAAGGTTTCCGTAGGTGAACCTGCGGAAGGATCATTGTCGATGCCTTACATGCAGACCGACCTGTGAATCTGTTTGAACACTTAGGGTTGGCTTGAGGTGTTCCACGCCTTGACCTCCCTTGAGGTAGGAGGGGGCCACCAGTGTGTTTCCCTGCTGCCTAAACACAAACCCCGGCGCTGAATGCGCCAAGGAACCATATTTCATTCAGTGCGCCCCCATTGGCCCGGAGACGGTGCTCCTGCGGGTGGTGTTTTGAAGCATGACACATAATGACTCTCGGCAACGGATATCTAGGCTCTTGCATCGATGAAGAACGTAGCGAAATGCGATACTTGGTGTGAATTGCAGAATCCCGT
>Illumina-ITS1_BOP010168_Dotu
AAGTCGTAACAAGGTTTCCGTAGGTGAACCTGCGGAAGGATCATTGTCGATGCCTTACATGCAGACCGACCTGTGAATCTGTTTGAACACTTAGGGTTGGCTTGAGGTGTTCCACGCCTTGACCTCCCTTGAGGTAGGAGGGGGCCACCAGTGTGTTTCCCTGCTGCCTAAACACAAACCCCGGCGCTGAATGCGCCAAGGAACCATATTTCATTCAGTGCGCCCCCATTGGCCCGGAGACGGTGCTCCTGCGGGTGGTGTTTTGAAGCATGACACATAATGACTCTCGGCAACGGATATCTAGGCTCTTGCATCGATGAAGAACGTAGCGAAATGCGATACTTGGTGTGAATTGCAGAATCCCGT
>Illumina-ITS1_BOP010168_Otu
AAGTCGTAACAAGGTTTCCGTAGGTGAACCTGCGGAAGGATCATTGTCGATGCCTTACATGCAGACCGACCTGTGAATCTGTTTGAACACTTAGGGTTGGCTTGAGGTGTTCCACGCCTTGACCTCCCTTGAGGTAGGAGGgggCCACCAGTgtgtTTCCCTGCTGCCTAAACACAAACCCCGGCGCTGAATGCGCCAAGGAACCATATTTCATTCAGTGCGCCcccATTGGCCCGGAGACGGTGCTCCTGCGGGTGGTGTTTTGAAGCATGACACATAATGACTCTCGGCAACGGATATCTAGGCTCTTGCATCGATGAAGAACGTAGCGAAATGCGATACTTGGTGTGAATTGCAGAATCCCGT
>Illumina-ITS1_BOP010168_Zotu
AAGTCGTAACAAGGTTTCCGTAGGTGAACCTGCGGAAGGATCATTGTCGATGCCTTACATGCAGACCGACCTGTGAATCTGTTTGAACACTTAGGGTTGGCTTGAGGTGTTCCACGCCTTGACCTCCCTTGAGGTAGGAGGGGACCACCAGTgtgtTTCCCTGCTGCCTAAACACAAACCCCGGCGCTGAATGCGCCAAGGAACCATATTTCATTCAGTGCGCCcccATTGGCCCGGAGACGGTGCTCCTGCGGGTGGTGTTTTGAAGCATGACACATAATGACTCTCGGCAACGGATATCTAGGCTCTTGCATCGATGAAGAACGTAGCGAAATGCGATACTTGGTGTGAATTGCAGAATCCCGT
>Illumina-ITS1_BOP010169_Cotu
AAGTCATAACAAGGTTTCCGTAGGTGAACCTGCGGAAGGATCATTGTCGAAACCTGCCTAGCAGAACGACCCACGAACCTGTGGCATGACAAGTTGGGCTTGGGGGGCACCCGCCCTTCGCGTCCTCGCGGGCCGTGGAGGGATGCATATGCACCCTGTGCGGCTCGCAAACGAACCGCGGCACAAGAAGCGCCAAGGAAATTGAGTACTAAGAGCATGCCCCTGTAGCCTTGGCGTCGGGGGCGTGCCTTCTTCTGGTGATAATCTAAACGACTTTTGGCAACGGATATCTCGGCTCTCGCATCGATGAAGAACGTAGCGAAATGCGATACTTGGTGTGAATTACAGAATCCCAT
>Illumina-ITS1_BOP010169_Dotu
AAGTCATAACAAGGTTTCCGTAGGTGAACCTGCGGAAGGATCATTGTTGAAACCTGCCTAGCAGAACGACCCACGAACCTGTGGCATGACAAGTTGGGCTTGGGGGGCACCCGCCCTTCGCGTCCTCGCGGGCCGTGGAGGGATGCATATGCACCCTGTGCGGCTCGCAAACGAACCGCGGCACAAGAAGCGCCAAGGAAATTGAGTACTAAGAGCATGCCCCTGTAGCCTTGGCGTCGGGGGCGTGCCTTCTTCTGGTGATAATCTAAACGACTTTTGGCAACGGATATCTCGGCTCTCGCATCGATGAAGAATGTAGCGAAATGCGATACTTGGTGTGAATTACAGAATCCCAT
>Illumina-ITS1_BOP010169_Otu
AAGTCATAACAAGGTTTCCGTAGGTGAACCTGCGGAAGGATCATTGTTGAAACCTGCCTAGCAGAACGACCCACGAACCTGTGGCATGACAAGTTGGGCTTGGggggCACCCGCCCTTCGCGTCCTCGCGGGCCGTGGAGGGATGCATATGCACCCTGTGCGGCTCGCAAACGAACCGCGGCACAAGAAGCGCCAAGGAAATTGAGTACTAAGAGCATGCCCCTGTAGCCTTGGCGTCGGgggCGTGCCTTCTTCTGGTGATAATCTAAACGACTTTTGGCAACGGATATCTCGGCTCTCGCATCGATGAAGAATGTAGCGAAATGCGATACTTGGTGTGAATTACAGAATCCCAT
>Illumina-ITS1_BOP010169_Zotu
AAGTCATAACAAGGTTTCCGTAGGTGAACCTGCGGAAGGATCATTGTTGAAACCTGCCTAGCAGAACGACCCACGAACCTGTGGCATGACAAGTTGGGCTTGGggggCACCCGCCCTTCGCGTCCTCGCGGGCCGTGGAGGGATGCATATGCACCCTGTGCGGCTCGCAAACGAACCGCGGCACAAGAAGCGCCAAGGAAATTGAGTACTAAGAGCATGCCCCTGTAGCCTTGGCGTCGGgggCGTGCCTTCTTCTGGTGATAATCTAAACGACTTTTGGCAACGGATATCTCGGCTCTCGCATCGATGAAGAATGTAGCGAAATGCGATACTTGGTGTGAATTACAGAATCCCAT
>Illumina-ITS1_BOP010170_Cotu
AAGTCGTAACAAGGTTTCCGTAGGTGAACCTGCGGAAGGATCATTGTCGAAACCTGCCTAGCAGAACGACCCGAGAACCAGTTTCAAAGCGGGGGACGAGGGGCCGTCTCGGCGTGCTCCTCGTCCCTTTATCTCGGGGGGGTTGCGCTGCGCCCGCGCAGCCGGCCCCTTCTGGGCGTACAAACGAACACCGGCGCGAATTGCGCCAAGGAACTTGAACGAGAGAGCGCGTCCCCGTCGCCCCGGAAACGGTGTGCGCGGGCGGCGTCGTCATCTTCAAATATGTCAAAACGACTCTCGGCAACGGATATCTCGGCTCTCGCATCGATGAAGAACGTAGCGAAATGCGATACTTGGTGTGAATTGCAGAATCCCGT
>Illumina-ITS1_BOP010170_Dotu
AAGTCGTAACAAGGTTTCCGTAGGTGAACCTGCGGAAGGATCATTGTCGAAACCTGCCTAGCAGAACGACCCGAGAACCAGTTTCAAAGCGGGGGACGAGGGGCCGTCTCGGCGTGCTCCTCGTCCCTTTATCTCGGGGGGGTTGCGCTGCGCCCGCGCAGCCGGCCCCTTCTGGGCGTACAAACGAACACCGGCGCGAATTGCGCCAAGGAACTTGAACGAGAGAGCGCGTCCCCGTCGCCCCGGAAACGGTGTGCGCGGGCGGCGTCGTCATCTTCAAATATGTCAAAACGACTCTCGGCAACGGATATCTCGGCTCTCGCATCGATGAAGAACGTAGCGAAATGCGATACTTGGTGTGAATTGCAGAATCCCGT
>Illumina-ITS1_BOP010170_Otu
AAGTCGTAACAAGGTTTCCGTAGGTGAACCTGCGGAAGGATCATTGTCGAAACCTGCCTAGCAGAACGACCCGAGAACCAGTTTCAAAGCGGgggACGAGGGGCCGTCTCGGCGTGCTCCTCGTCCCTTTATCTCGGgggggTTGCGCTGCGCCCGCGCAGCCGGCCCCTTCTGGGCGTACAAACGAACACCGGCGCGAATTGCGCCAAGGAACTTGAACGAgagagCGCGTCCCCGTCGCCCCGGAAACGGTGTGCGCGGGCGGCGTCGTCATCTTCAAATATGTCAAAACGACTCTCGGCAACGGATATCTCGGCTCTCGCATCGATGAAGAACGTAGCGAAATGCGATACTTGGTGTGAATTGCAGAATCCCGT
>Illumina-ITS1_BOP010170_Zotu
AAGTCGTAACAAGGTTTCCGTAGGTGAACCTGCGGAAGGATCATTGTCGAAACCTGCCTAGCAGAACGACCCGAGAACCAGTTTCAAAGCGGgggACGAGGGGCCGTCTCGGCGTGCTCCTCGTCCCTTTATCTCGGgggggTTGCGCTGCGCCCGCGCAGCCGGCCCCTTCTGGGCGTACAAACGAACACCGGCGCGAATTGCGCCAAGGAACTTGAACGAgagagCGCGTCCCCGTCGCCCCGGAAACGGTGTGCGCGGGCGGCGTCGTCATCTTCAAATATGTCAAAACGACTCTCGGCAACGGATATCTCGGCTCTCGCATCGATGAAGAACGTAGCGAAATGCGATACTTGGTGTGAATTGCAGAATCCCGT
>Illumina-ITS1_BOP010171_Cotu
AAGTCGTAACAAGGTTTCCGTAGGTGAACCTGCGGAAGGATCATTGTCGAATCCTGCAAAGCAGAACGACCCGCGAACCGTTAACAAAACGCGGACGGGGGGCATGCCCGCCCGTCCGCTGCCGGGGGTTCCACGCAGCGCTCCGCCGCCCGTGTGCCCCCGACCGTACAACGTACCCCGGCGCGGAATGCGCCAAGGAACATGAACAAGAGAAGCGTTGCCCCGGCGTCATCCCCCCACGGGGATGCGTCCGCGTGGCCTCGCCGTCTCAAACTTATCAAAACGACTCCCGGCAACGGATATCTGGGCTCTCGCATCGATGAAGAACGTAGCGAAATGCGATACTTGGTGTGAATTGCAGAATCCCGT
>Illumina-ITS1_BOP010171_Dotu
GCTCCGCCGCCCGTGTGCCCCCGACCGTACAACGTACCCCGGCGCGGAATGCGCCAAGGAACATGAACAAGAGAAGCGTTGCCCCGGCGCCATCCCCCCACGGGGATGCGTCCGCGTGGCCTCGCCGTCTCAAACTTATCAAAACGACTCCCGGCAACGGATATCTGGGCTCTCGCATCGATGAAGAACGTAGCGAAATGCGATACTTGGTGTGAATTGCAGAATCCCGT
>Illumina-ITS1_BOP010171_Otu
AAGTCGTAACAAGGTTTCCGTAGGTGAACCTGCGGAAGGATCATTGTCGAATCCTGCAAAGCAGAACGACCCGCGAACCCGTTAACAAAACGCGGACGGgggggCATGCCCGCCCGTCCGCTGCCGGgggTTCCACGCAGCGCTCCGCCGCCCGTGTGCCcccGACCGTACAACGTACCCCGGCGCGGAATGCGCCAAGGAACATGAACAAGAGAAGCGTTGCCCCGGCGTCATCCccccACGGGGATGCGTCCGCGTGGCCTCGCCGTCTCAAACTTATCAAAACGACTCCCGGCAACGGATATCTGGGCTCTCGCATCGATGAAGAACGTAGCGAAATGCGATACTTGGTGTGAATTGCAGAATCCCGT
>Illumina-ITS1_BOP010171_Zotu
AAGTCGTAACAAGGTTTCCGTAGGTGAACCTGCGGAAGGATCATTGTCGAATCCTGCAAAGCAGAACGACCCGCGAACCCGTTAACAAAACGCGGACGGgggggCATGCCCGCCCGTCCGCTGCCGGgggTTCCACGCAGCGCTCCGCCGCCCGTGTGCCcccGACCGTACAACGTACCCCGGCGCGGAATGCGCCAAGGAACATGAACAAGAGAAGCGTTGCCCCGGCGTCATCCccccACGGGGATGCGTCCGCGTGGCCTCGCCGTCTCAAACTTATCAAAACGACTCCCGGCAACGGATATCTGGGCTCTCGCATCGATGAAGAACGTAGCGAAATGCGATACTTGGTGTGAATTGCAGAATCCCGT
>Illumina-ITS1_BOP010172_Cotu
AAGTCGTAACAAGGTTTCCGTAGGTGAACCTGCGGAAGGATCATTGTCGATACCCTGCACAGCAGAACGACCCGCGAACTAGTAAATCCAACTCGGGGGCGAGGGGCCCTAGAGCCCCGAACCTCCTTGGCCTGGGGGATGCCATCGTCGAGCGGCGCAGGTCGACGCTCGTTGGTGCCACCCTCCAAGCCGCACAAACGAACCCCGGCGCAAAACGCGCCAAGGAACTTCAACGAATCAGCATGCCCCGGCGCCCCAGAAATGGTGCGTGTTCGGGGCGTTGCGTTGTATTCTTTATGTCAAAACGACTCTCGGCAACGGATATCTCGGCTCTCGCATCGATGAAGAACGTAGCGAAATGCGATACTTGGTGTGAATTGCAGAATCCCGT
>Illumina-ITS1_BOP010172_Dotu
AAGTCGTAACAAGGTTTCCGTAGGTGAACCTGCGGAAGGATCATTGTCGATACCCTGCACAGCAGAACGACCCGCGAACTAGTAAATCCAACTCGGGGGCGAGGGGCCCTAGAGCCCCGAACCTCCTTGGCCTGGGGGATGCCATCGTCGAGCGGCGCAGGTCGACGCTCGTTGGTGCCACCCTCCAAGCCGCACAAACGAACCCCGGCGCAAAACGCGCCAAGGAACTTCAACGAATCAGCATGCCCCGGCGCCCCAGAAATGGTGCGTGTTCGGGGCGTTGCGTTGTATTCTTTATGTCAAAACGACTCTCGGCAACGGATATCTCGGCTCTCGCATCGATGAAGAACGTAGCGAAATGCGATACTTGGTGTGAATTGCAGAATCCCGT
>Illumina-ITS1_BOP010172_Otu
AAGTCGTAACAAGGTTTCCGTAGGTGAACCTGCGGAAGGATCATTGTCGATACCCTGCACAGCAGAACGACCCGCGAACTAGTAAATCCAACTCGGgggCGAGGGGCCCTAGAGCCCCGAACCTCCTTGGCCTGGgggATGCCATCGTCGAGCGGCGCAGGTCGACGCTCGTTGGTGCCACCCTCCAAGCCGCACAAACGAACCCCGGCGCAAAACGCGCCAAGGAACTTCAACGAATCAGCATGCCCCGGCGCCCCAGAAATGGTGCGTGTTCGGGGCGTTGCGTTGTATTCTTTATGTCAAAACGACTCTCGGCAACGGATATCTCGGCTCTCGCATCGATGAAGAACGTAGCGAAATGCGATACTTGGTGTGAATTGCAGAATCCCGT
>Illumina-ITS1_BOP010172_Zotu
AAGTCGTAACAAGGTTTCCGTAGGTGAACCTGCGGAAGGATCATTGTCGATACCCTGCACAGCAGAACGACCCGCGAACTAGTAAATCCAACTCGGgggCGAGGGGCCCTAGAGCCCCGAACCTCCTTGGCCTGGgggATGCCATCGTCGAGCGGCGCAGGTCGACGCTCGTTGGTGCCACCCTCCAAGCCGCACAAACGAACCCCGGCGCAAAACGCGCCAAGGAACTTCAACGAATCAGCATGCCCCGGCGCCCCAGAAATGGTGCGTGTTCGGGGCGTTGCGTTGTATTCTTTATGTCAAAACGACTCTCGGCAACGGATATCTCGGCTCTCGCATCGATGAAGAACGTAGCGAAATGCGATACTTGGTGTGAATTGCAGAATCCCGT
>Illumina-ITS1_BOP010177_Cotu
AAGTCGTAACAAGGTTTCCGTAGGTGAACCTGCGGAAGGATCATTGTCGAAACCTGCCTAGCAGAACAACCCGCGAACCTGTGGTATTACATGCTGGGCTCGGGGGGCAATCGCCTTTAGCATCCTCACGGGCCTTAGAGGGACGCATCTGTGCTCTGCACGGCTCGCAAACAAACCCCAGCGTGAAAAGCGCCAATGAAATTAAGTACTAGGAGCACGCCCCCGTAGCCTCGGTGTCGGGGGCGCGCCTTCTTCTGGTGATAATCTAAACGACTCTCGGCAACGGATATCTCGGCTCTCGCATCGATGAAGAACGTAGCGAAATGCGATACTTGGTGTGAATTGCAGAAATCACAT
>Illumina-ITS1_BOP010177_Dotu
AAGTCGTAACAAGGTTTCCGTAGGTGAACCTGCGGAAGGATCATTGTCGAAACCTGCCTAGCAGAACAACCCGCGAACCTGTGGTATTACATGCTGGGCTCGGGGGGCAATCGCCTTTAGCATCCTCACGGGCCTTAGAGGGACGCATCTGTGCTCTGTGCAACTCGCAAACAAACCCCAGCGTGAAAAGCGCCAATGAAATTAAGTACTAGGAGCACGACCCCGTAGCCTCGGTGTCGAGGGCGCGCCTTCTTCTGGTGATAATCTAAACGACTCTCGGCAACGAATATCTCGACTCTCTCATCGATGAAGAACATAGCGAAATGCGATACTTGGTGTGAATTGCAGAAATCACAT
>Illumina-ITS1_BOP010177_Otu
AAGTCGTAACAAGGTTTCCGTAGGTGAACCTGCGGAAGGATCATTGTCGAAACCTGCCTAGCAGAACAACCCGCGAACCTGTGGTATTACATGCTGGGCTCGGggggCAATCGCCTTTAGCATCCTCACGGGCCTTAGAGGGACGCATCTGTGCTCTGTGCAACTCGCAAACAAACCCCAGCGTGAAAAGCGCCAATGAAATTAAGTACTAGGAGCACGACCCCGTAGCCTCGGTGTCGAGGGCgcgcCTTCTTCTGGTGATAATCTAAACGACTCTCGGCAACGAATATCTCGACTctctcATCGATGAAGAACATAGCGAAATGCGATACTTGGTGTGAATTGCAGAAATCACAT
>Illumina-ITS1_BOP010177_Zotu
AAGTCGTAACAAGGTTTCCGTAGGTGAACCTGCGGAAGGATCATTGTCGAAACCTGCCTAGCAGAACAACCCGCGAACCTGTGGTATTACATGCTGGGCTCGGggggCAATCGCCTTTAGCATCCTCACGGGCCTTAGAGGGACGCATCTGTGCTCTGTGCAACTCGCAAACAAACCCCAGCGTGAAAAGCGCCAATGAAATTAAGTACTAGGAGCACGACCCCGTAGCCTCGGTGTCGAGGGCgcgcCTTCTTCTGGTGATAATCTAAACGACTCTCGGCAACGAATATCTCGGCTCTCGCATCGATGAAGAACG
>Illumina-ITS1_BOP010178_Cotu
AAGTCGTAACAAGGTTTCCGTAGGTGAACCTGCGGAAGGATCATTGTCGAAACCTGCCTAGCAGAACGACCCGCAAACCTGTGGTATGACATGCTGGGCTCGGGGGGCACCCGCCCCTAGCATCCTCGCGGGCCGTGGAGGGACGCATCTGTGCTCTGCACGGCTCGCAAACGAACCCCAGCGCGAGAAGCGCCAAGGAAATTGAGTACTAGGAGCACGCCCCTGTAGCCTCGGCATCGGGGGCGCGCCTTCTTCTGGTGATAATCTAAACGACTCTCGGCAACGGATATCTCGACTCTCGCATCGATGAAGAACGTAGCGAAATGCGATACTTGGTGTGAATTGCAGAATCCCAT
>Illumina-ITS1_BOP010178_Dotu
AAGTCGTAATAAGATTTCCGTAGGTGAACCTGCGGAAGGATCATTGTCGAAACCTGCCTAGCATAATGACCTGCAAACCTGTGGTATGCATGCTAGGCTTGTAGGGCACCCACCCCTCGCGGGCAGTGGAGGGACACATCTGCACTTTGCACGGCTCGCAAATGAACCCCGGCGCGAGAAGCGCCTAGGAAATTGAGTACTAGGAGCATGCCCCTATAGCCTCGGCACCGGGAGTGCGCCTTCTTCTGGTGATAATCTAAACGACTCTCTGGAACGGATATCTCGGTTCTCGCATCGATGAAGAACGTAGCGAAATGCGATACTTGGTGTGAATTGTAAAATCCCAT
>Illumina-ITS1_BOP010178_Otu
AAGTCGTAACAAGGTTTCCGTAGGTGAACCTGCGGAAGGATCATTGTCGAAACCTGCCTAGCAGAACAACCCGCGAACCTGTGGTATTACATGCTGGGCTCGGggggCAATCGCCTTTAGCATCCTCACGGGCCTTAGAGGGACGCATCTGTGCTCTGTGCAACTCGCAAACAAACCCCAGCGTGAAAAGCGCCAATGAAATTAAGTACTAGGAGCACAACCCCGTAGCCTCGGTGTCGGgggCgcgcCTTCTTCTGGTGATAATCTAAACGACTCTCGGCAACGAATATCTCGACTctctcATCGATGAAGAACATAGCGAAATGCGATACTTGGTGTGAATTGCAGAATCACAT
>Illumina-ITS1_BOP010178_Zotu
AAGTCGTAACAAGGTTTCCGTAGGTGAACCTGCGGAAGGATCATTGTCGAAACCTGCCTAGCAGAACAACCCGCGAACCTGTGGTATTACATGCTGGGCTCGGggggCAATCGCCTTTAGCATCCTCACGGGCCTTAGAGGGACGCATCTGTGCTCTGTGCAACTCGCAAACAAACCCCAGCGTGAAAAGCGCCAATGAAATTAAGTACTAGGAGCACAACCCCGTAGCCTCGGTGTCGGgggCgcgcCTTCTTCTGGTGATAATCTAAACGACTCTCGGCAACGAATATCTCGACTctctcATCGATGAAGAACATAGCGAAATGCGATACTTGGTGTGAATTGCAGAATCACAT
>Illumina-ITS1_BOP010179_Cotu
AAGTCGTAACAAGGTTTCCGTAGGTGAACCTGCGGAAGGATCATTGTCGAAACCTGCAAAGCAGACCGCGAACACGTGTTTAACATCATCGGGCGCGGCGTGGGGGCAACTCCCGCTGTGTCCCGCCCCCGCCGGTGCTCGCTCTTGAGTGATGCATCGTGCGGGCTAACGAACCCCGGCGCGGCAAGCGCCAAGGAAAACTGAATTTAGCGTCTCCCTCCGCATCCCGTTCGCGGGGCGTGCGGGGGTGTTGACGTCTAACGAATGTCATAACGACTCTCGGCAACGGATATCTCGGCTCTCGCATCGATGAAGAACGTAGCGAAATGCGATACTTGGTGTGAATTGCAGAATCCCGT
>Illumina-ITS1_BOP010179_Dotu
AAGTCGTAACAAGGTTTCCGTAGGTGAACCTGCGGAAGGATCATTGTCGAAACCTGCAAAGCAGACCGCGAACACGTGTTTAACATCATCGGGCGCGGCGTGGGGGCAACTCCCGCTGTGTCCCGCCCCCGCCGGTGCTCGCTCTTGAGTGATGCATCGTGCGGGCTAACGAACCCCGGCGCGGCAAGCGCCAAGGAAAACTGAATTTAGCGTCTCCCTCCGCATCCCGTTCGCGGGGCGTGCGGGGGTGTTGACGTCTAACGAATGTCATAACGACTCTCGGCAACGGATATCTCGGCTCTCGCATCGATGAAGAACGTAGCGAAATGCGATACTTGGTGTGAATTGCAGAATCCCGT
>Illumina-ITS1_BOP010179_Otu
AAGTCGTAACAAGGTTTCCGTAGGTGAACCTGCGGAAGGATCATTGTCGAAACCTGCAAAGCAGACCGCGAACACGTGTTTAACATCATCGGGCGCGGCGTGGgggCAACTCCCGCTGTGTCCCGCCcccGCCGGTGCTCGCTCTTGAGTGATGCATCGTGCGGGCTAACGAACCCCGGCGCGGCAAGCGCCAAGGAAAACTGAATTTAGCGTCTCCCTCCGCATCCCGTTCGCGGGGCGTGCGGgggTGTTGACGTCTAACGAATGTCATAACGACTCTCGGCAACGGATATCTCGGCTCTCGCATCGATGAAGAACGTAGCGAAATGCGATACTTGGTGTGAATTGCAGAATCCCGT
>Illumina-ITS1_BOP010179_Zotu
AAGTCGTAACAAGGTTTCCGTAGGTGAACCTGCGGAAGGATCATTGTCGAAACCTGCAAAGCAGACCGCGAACACGTGTTTAACATCATCGGGCGCGGCGTGGgggCAACTCCCGCTGTGTCCCGCCcccGCCGGTGCTCGCTCTTGAGTGATGCATCGTGCGGGCTAACGAACCCCGGCGCGGCAAGCGCCAAGGAAAACTGAATTTAGCGTCTCCCTCCGCATCCCGTTCGCGGGGCGTGCGGgggTGTTGACGTCTAACGAATGTCATAACGACTCTCGGCAACGGATATCTCGGCTCTCGCATCGATGAAGAACGTAGCGAAATGCGATACTTGGTGTGAATTGCAGAATCCCGT
>Illumina-ITS1_BOP010180_Cotu
AAGTCGTAACAAGGTTTTTGTAGATGAACCTGTGGAAGGATCATTGTTAAAACCTTCCTTTGTAGAATGACCCACGAACCCGTGGCATGAAAAACTAGTCTTGGGGGCACCTGCTACTTGCGCCTATGCATGATATGGAGGGATGCATCTATGCCCGACATGACTAGCCAACAAACCCCAGCGCGAGAAGCGCCAAAGAAATTGAGTACTGGGAGCAAACCCTCATAGCCTCGATGTTAGGGGAGCGCTTTCTTTTTGTGATAATCTAAAGGAATCTTGGAAATGGATGTCTCAGCCCTCACATCGATGAAGAACATAGCAAAATACGATACTTGGTGTGAATTGCAAAATCTTG
>Illumina-ITS1_BOP010180_Dotu
AAGTCGTAACAAGGTTTTTGTAGATGAACCTGTGGAAGGATCATTGTTAAAACCTTCCTTTGTAGAATGACCCACGAACCCGTGGCATGAAAAACTAGTCTTGGGGGCACCTGCTACTTGCGCCTATGCATGATATGGAGGGATGCATCTATGCCCGACATGACTAGCCAACAAACCCCAGCGCGAGAAGCGCCAAAGAAATTGAGTACTGGGAGCAAACCCTCATAGCCTCGATGTTAGGGGAGCGCTTTCTTTTTGTGATAATCTAAAGGAATCTTGGAAATGGATGTCTCAGCCCTCACATCGATGAAGAACATAGCAAAATACGATACTTGGTGTGAATTGCAAAATCTTGT
>Illumina-ITS1_BOP010180_Otu
AAGTCGTAACAAGGTTtttGTAGATGAACCTGTGGAAGGATCATTGTTAAAACCTTCCTTTGTAGAATGACCCACGAACCCGTGGCATGAAaaaCTAGTCTTGGgggCACCTGCTACTTGCGCCTATGCATGATATGGAGGGATGCATCTATGCCCGACATGACTAGCCAACAAACCCCAGCGCGAGAAGCGCCAAAGAAATTGAGTACTGGGAGCAAACCCTCATAGCCTCGATGTTAGGGGAGCGCTTTCTTtttGTGATAATCTAAAGGAATCTTGGAAATGGATGTCTCAGCCCTCACATCGATGAAGAACATAGCAAAATACGATACTTGGTGTGAATTGCAAAATCTTGT
>Illumina-ITS1_BOP010180_Zotu
AAGTCGTAACAAGGTTtttGTAGATGAACCTGTGGAAGGATCATTGTTAAAACCTTCCTTTGTAGAATGACCCACGAACCCGTGGCATGAAaaaCTAGTCTTGGgggCACCTGCTACTTGCGCCTATGCATGATATGGAGGGATGCATCTATGCCCGACATGACTAGCCAACAAACCCCAGTGCGAGAAGCGCCAAAGAAATTGAGTACTGGGAGCAAACCCTCATAGCCTCGATGTTAGGGGAGCGCTTTCTTtttGTGATAATCTAAAGGAATCTTGGAAATGGATGTCTCAGCCCTCACATCGATGAAGAACATAGCAAAATACGATACTTGGTGTGAATTGCAAAATCTTGT
>Illumina-ITS1_BOP010181_Cotu
AAGTCGTAACAAGGTTTCCGTAGGTGAACCTGCGGAAGGATCATTGTCGATACCCTGCACAGCAGAACGACCCGCGAACTAGTAAATCCAACTCGGGGGCGAGGGGCCCTAGAGCCCCGAACCTCCTTGGCCTGGGGGACGCCATCGCCGAGCGGCGCTGGTCGACGCTCGTTGGTGCCGCCCTCCAAGCCGCACAAACGAACCCCGGCGCAAAACGCGCCAAGGAACTTCAACGAATCAGCATGCCCCGGCGCCCCAGAAATGGTGCGTGTTCGGGGCGTTGCGTCGTATTCTTTATGTCAAAACGACTCTCGGCAACGGATATCTCGGCTCTCGCATCGATGAAGAACGTAGCGAAATGCGATACTTGGTGTGAATTGCAGAATCCCGT
>Illumina-ITS1_BOP010181_Dotu
AAGTCGTAACAAGGTTTCCGTAGGTGAACCTGCGGAAGGATCATTGTCGATACCCTGCACAGCAGAACGACCCGCGAACTAGTAAATCCAACTCGGGGGCGAGGGGCCCTAGAGCCCCGAACCTCCTTGGCCTGGGGGACGCCATCGCCGAGCGGCGCTGGTCGACGCTCGTTGGTGCCGCCCTCCAAGCCGCACAAACGAACCCCGGCGCAAAACGCGCCAAGGAACTTCAACGAATCAGCATGCCCCGGCGCCCCAGAAATGGTGCGTGTTCGGGGCGTTGCGTCGTATTCTTTATGTCAAAACGACTCTCGGCAACGGATATCTCGGCTCTCGCATCGATGAAGAACGTAGCGAAATGCGATACTTGGTGTGAATTGCAGAATCCCGT
>Illumina-ITS1_BOP010181_Otu
AAGTCGTAACAAGGTTTCCGTAGGTGAACCTGCGGAAGGATCATTGTCGATACCCTGCACAGCAGAACGACCCGCGAACTAGTAAATCCAACTCGGgggCGAGGGGCCCTAGAGCCCCGAACCTCCTTGGCCTGGgggACGCCATCGCCGAGCGGCGCTGGTCGACGCTCGTTGGTGCCGCCCTCCAAGCCGCACAAACGAACCCCGGCGCAAAACGCGCCAAGGAACTTCAACGAATCAGCATGCCCCGGCGCCCCAGAAATGGTGCGTGTTCGGGGCGTTGCGTCGTATTCTTTATGTCAAAACGACTCTCGGCAACGGATATCTCGGCTCTCGCATCGATGAAGAACGTAGCGAAATGCGATACTTGGTGTGAATTGCAGAATCCCGT
>Illumina-ITS1_BOP010181_Zotu
AAGTCGTAACAAGGTTTCCGTAGGTGAACCTGCGGAAGGATCATTGCCGATACCCTGCACAGCAGAACGACCCGCGAACTAGTAAATCCAACTCGGgggCGAGGGGCCCTAGAGCCCCGAACCTCCTTGGCCTGGgggACGCCATCGCCGAGCGGCGCTGGTCGACGCTCGTTGGTGCCGCCCTCCAAGCCGCACAAACGAACCCCGGCGCAAAACGCGCCAAGGAACTTCAACGAATCAGCATGCCCCGGCGCCCCAGAAATGGTGCGTGTTCGGGGCGTTGCGTCGTATTCTTTATGTCAAAACGACTCTCGGCAACGGATATCTCGGCTCTCGCATCGATGAAGAACGTAGCGAAATGCGATACTTGGTGTGAATTGCAGAATCCCGT
>Illumina-ITS1_BOP010182_Cotu
AAGTCGTAACAAGGTTTCCGTAGGTGAACCTGCGGAAGGATCATTGTCGATACCCTGCACAGCAGAACGACCCGCGAACTAGTAAATCCAACTCGGGGGCGAGGGGCCCTAGAGCCCCGAACCTCCTTGGCCTGGGGGATGCCATCGTCGAGCGGCGCAGGTCGACGCTCGTTGGTGCCACCCTCCAAGCCGCACAAACGAACCCCGGCGCAAAACGCGCCAAGGAACTTCAACGAATCAGCATGCCCCGGCGCCCCAGAAATGGTGCGTGTTCGGGGCGTTGCGTTGTATTCTTTATGTCAAAACGACTCTCGGCAACGGATATCTCGGCTCTCGCATCGATGAAGAACGTAGCGAAATGCGATACTTGGTGTGAATTGCAGAATCCCGT
>Illumina-ITS1_BOP010182_Dotu
AAGTCGTAACAAGGTTTCCGTAGGTGAACCTGCGGAAGGATCATTGTCGATACCCTGCACAGCAGAACGACCCGCGAACTAGTAAATCCAACTCGGGGGCGAGGGGCCCTAGAGCCCCGAACCTCCTTGGCCTGGGGGATGCCATCGTCGAGCGGCGCAGGTCGACGCTCGTTGGTGCCACCCTCCAAGCCGCACAAACGAACCCCGGCGCAAAACGCGCCAAGGAACTTCAACGAATCAGCATGCCCCGGCGCCCCAGAAATGGTGCGTGTTCGGGGCGTTGCGTTGTATTCTTTATGTCAAAACGACTCTCGGCAACGGATATCTCGGCTCTCGCATCGATGAAGAACGTAGCGAAATGCGATACTTGGTGTGAATTGCAGAATCCCGT
>Illumina-ITS1_BOP010182_Otu
AAGTCGTAACAAGGTTTCCGTAGGTGAACCTGCGGAAGGATCATTGTCGATACCCTGCACAGCAGAACGACCCGCGAACTAGTAAATCCAACTCGGgggCGAGGGGCCCTAGAGCCCCGAACCTCCTTGGCCTGGgggATGCCATCGTCGAGCGGCGCAGGTCGACGCTCGTTGGTGCCACCCTCCAAGCCGCACAAACGAACCCCGGCGCAAAACGCGCCAAGGAACTTCAACGAATCAGCATGCCCCGGCGCCCCAGAAATGGTGCGTGTTCGGGGCGTTGCGTTGTATTCTTTATGTCAAAACGACTCTCGGCAACGGATATCTCGGCTCTCGCATCGATGAAGAACGTAGCGAAATGCGATACTTGGTGTGAATTGCAGAATCCCGT
>Illumina-ITS1_BOP010182_Zotu
AAGTCGTAACAAGGTTTCCGTAGGTGAACCTGCGGAAGGATCATTGTCGATACCCTGCACAGCAGAACGACCCGCGAACTAGTAAATCCAACTCGGgggCGAGGGGCCCTAGAGCCCCGAACCTCCTTGGCCTGGgggATGCCATCGTCGAGCGGCGCAGGTCGACGCTCGTTGGTGCCACCCTCCAAGCCGCACAAACGAACCCCGGCGCAAAACGCGCCAAGGAACTTCAACGAATCAGCATGCCCCGGCGCCCCAGAAATGGTGCGTGTTCGGGGCGTTGCGTTGTATTCTTTATGTCAAAACGACTCTCGGCAACGGATATCTCGGCTCTCGCATCGATGAAGAACGTAGCGAAATGCGATACTTGGTGTGAATTGCAGAATCCCGT
>Illumina-ITS1_BOP010183_Cotu
AAGTCGTAACAAGGTTTCCGTAGGTGAACCTGCGGAAGGATCATTGTCGAAACCTGCACAGCAGAACGACCCGTGAACCCGTAAAAACACACCGGGGGGCCCGGGGCCACAGGCCCTGTGCCCTCTTTGGTCGGGGGCTGCACCCGTGACCCGTCTGTCGGTGCGCGGGTGCCGCTCTCCCGGCCGCACAAACGAACCCCGGCGCAAACCGCGCCAAGGAAAACCCAACGAATTGGCATTGCCCCGTCGCCCCAGAGATGGCGTGCGGTCGGGGTGTGCGTCGTGTTCTATTAATGTCAAAACGACTCTCGGCAACGGATATCTCGGCTCTCGCATCGATGAAGAACGTAGCGAAATGCGATACTTGGTGTGAATTGCAGAATCCCGT
>Illumina-ITS1_BOP010183_Otu
AAGTCGTAACAAGGTTTCCGTAGGTGAACCTGCGGAAGGATCATTGTCGAAACCTGCACAGCAGTACGACCCGTGAACCCGTAAaaaCacacCGGggggCCCGGGGCCATAGGCCCTGTGCCCTCTTTGGTCGGgggCTGCACCCGTGACCCGCCTGTCGGTGTGCGGGTGCCGCTCTCCCGGCCGCACAAACGAACCCCGGCGCAAACCGCGCCAAGGAAAACCCAACGAATTGGCATTGCCCCGTCGCCCCAGAGATGGCGTGCGGTCGGGGTGTGCGTCGTGTTCTGTTAATGTCAAAACGACTCTCGGCAACGGATATCTCGGCTCTCGCATCGATGAAGAACGTAGCGAAATGCGATACTTGGTGTGAATTGCAGAATCCCGT
>Illumina-ITS1_BOP010183_Zotu
AAGTCGTAACAAGGTTTCCGTAGGTGAACCTGCGGAAGGATCATTGTCGAAACCTGCACAGCAGAACGACCCGTGAACCCGTAAaaaCacacCGGggggCCCGGGGCCACAGGCCCTGTGCCCTCTTTGGTCGGgggCTGCACCCGTGACCCGCCTGTCGGTGCGCGGGTGCCGCTCTCCCGGCCGCACAAACGAACCCCGGCGCAAACCGCGCCAAGGAAAACCCAACGAATTGGCATTGCCCCGTCGCCCCAGAGATGGCGTGCGGTCGGGGTGTGCGTCGTGTTCTGTTAATGTCAAAACGACTCTCGGCAACGGATATCTCGGCTCTCGCATCGATGAAGAACGTAGCGAAATGCGATACTTGGTGTGAATTGCAGAATCCCGT
>Illumina-ITS1_BOP010184_Cotu
AAGTCGTAACAAGGTTTCCGTAGGTGAACCTGCGGAAGGATCATTGTCGAAACCTGCCTAGCAGAACGACCCGCGAACCCGTGGCATGACAAGCTGGGCTCGGGGGGCACCCGCCCCTCGTGTCCTCGCGAGCCGTGGAGGGACGCGTCTGCGCCCTGCGCGGCTCGCAAACGAACCCCGGCGCGAGAAGCGCCAAGGAAATTGAGTACTAGGAGCGCGCCCCCGTAGCCTCGGCGTCGGGGGCGCGCCTTCTTCTGGTGATAATCTAAACGACTCTCGGCAACGGATATCTCGGCTCTCGCATCGATGAAGAACGTAGCGAAATGCGATACTTGGTGTGAATTGCAGAATCCCGT
>Illumina-ITS1_BOP010184_Dotu
AAGTCGTAACAAGGTTTCCGTAGGTGAACCTGCGGAAGGATCATTGTCGAAGCCTGCCTAGCAGAACGACCCACGAACCCGTGGCATGACAAGCTGGGCTTGGGGGGCACCCGCCCCTCGTGTCCTCGCGAGCCGTGGAGGGACGCGTCTGCGCCCTGCGCGGCTCGCAAACGAAC
>Illumina-ITS1_BOP010184_Otu
AAGTCGTAACAAGGTTTCCGTAGGTGAACCTGCGGAAGGATCATTGTCGAAACCTGCCTAGCAGAACGACCCGCGAACCCGTGGCATGACAAGCTGGGCTCGGggggCACCCGCCCCTCGTGTCCTCGCGAGCCGTGGAGGGACGCGTCTGCGCCCTGCGCGGCTCGCAAACGAACCCCGGCGCGAGAAGCGCCAAGGAAATTGAGTACTAGGAGCgcgcCcccGTAGCCTCGGCGTCGGgggCgcgcCTTCTTCTGGTGATAATCTAAACGACTCTCGGCAACGGATATCTCGGCTCTCGCATCGATGAAGAACGTAGCGAAATGCGATACTTGGTGTGAATTGCAGAATCCCGT
>Illumina-ITS1_BOP010184_Zotu
AAGTCGTAACAAGGTTTCCGTAGGTGAACCTGCGGAAGGATCATTGTCGAAACCTGCCTAGCAGAACGACCCGCGAACCCGTGGCATGACAAGCTGGGCTCGGggggCACCCGCCCCTCGTGTCCTCGCGAGCCGTGGAGGGACGCGTCTGCGCCCTGCGCGGCTCGCAAACGAACCCCGGCGCGAGAAGCGCCAAGGAAATTGAGTACTAGGAGCgcgcCcccGTAGCCTCGGCGTCGGgggCgcgcCTTCTTCTGGTGATAATCTAAACGACTCTCGGCAACGGATATCTCGGCTCTCGCATCGATGAAGAACGTAGCGAAATGCGATACTTGGTGTGAATTGCAGAATCCCGT
>Illumina-ITS1_BOP010185_Cotu
AAGTCGTAACAAGGTTTCCGTAGGTGAACCTGCGGAAGGATCATTGTCGAACCTGCACAGCAGAACGACCCGAGAACCGGTTTCAACGTCGGGGGCCGGCGGGCCTTCGGGCTCGGCGTCCCCTTATCCCGGGAGCCCGCTCCCGGGCGTACAAACGAACACCGGCGCGTGTCGCGCCAAGGAACCTGAACGAAAGACCGCGCTCCCGCCGCCCCGGAAACGGTGCGCGCGCGGGCGCGTCGTCGTCTTCGATACGTCAAAACGACTCTCGGCAACGGATATCTCGGCTCTCGCATCGATGAAGAACGTAGCGAAATGCGATACTTGGTGTGAATTGCAGAATCCCGT
>Illumina-ITS1_BOP010185_Dotu
AAGTCGTAACAAGGTTTCCGTAGGTGAACCTGCGGAAGGATCATTGTCGAACCTGCACAGCAGAACGACCCGAGAACCGGTTTCAACGTCGGGGGCCGCCGGGCCTTCGGGCTCGACGTCCCCTTATCCCGGGAGCCCGCTCCCGGGCGTACAAACGAACACCGGCGCGTGTCGCGCCAAGGAACCCGAACGAAAGACCGCGCTCCCGCCGCCCCGGAAACGGTGCGCGCGCGGGCGCGTCGTCGTCTTCGATACGTCAAAACGACTCTCGGCAACGGATATCTCGGCTCTCGCATCGATGAAGAACGTAGCGAAATGCGATACTTGGTGTGAATTGCAGAATCCCGT
>Illumina-ITS1_BOP010185_Otu
AAGTCGTAACAAGGTTTCCGTAGGTGAACCTGCGGAAGGATCATTGTCGAACCTGCACAGCAGAACGACCCGAGAACCGGTTTCAACGTCGGgggTCGACGGGCCTTCGGGCTCGGCTTCCCCTTATCCCGGGAGCCCGCTCCCGGGCGTACAAACGAACACCGGCGCGTGTCGCGCCAAGGAACCTGAACGAAAGACCGCGCTCCCGCCGCCCCGGAAACGGTGCgcgcgcgGGCGCGTCGTCGTCTTCGATATGCCAAAACGACTCTCGGCAACGGATATCTCGGCTCTC
>Illumina-ITS1_BOP010185_Zotu
AAGTCGTAACAAGGTTTCCGTAGGTGAACCTGCGGAAGGATCATTGTCGAACCTGCACAGCAGAACGACCCGAGAACCGGTTTCAACGTCGGgggCCGGCGGGCCTTCGGGCTCGGCGTCCCCTTATCCCGGGAGCCCGCTCCCGGGCGTACAAACGAACACCGGCGCGTGTCGCGCCAAGGAACCTGAACGAAAGACCGCGCTCCCGCCGCCCCGGAAACGGTGCgcgcgcgGGCGCGTCGTCGTCTTCGATACGTCAAAACGACTCTCGGCAACGGATATCTCGGCTCTCGCATCGATGAAGAACGTAGCGAAATGCGATACTTGGTGTGAATTGCAGAATCCCGT
>Illumina-ITS1_BOP010186_Cotu
AAGTTATAACAAGGTTTCTGTAGATGAACCTGCGGAAGGATCATTGTCGAGCCCTGCAAGAGCAGAATGACTCGCGAACCAGTACTCTCCATATCAGGAAGGGGGCCCTTGCGGTGCCCTTTCCCACCACAGCCGACACACGACTGCGGCCTCTCGGTAATGGATCATCGAGCCTTCCCCCAACAAACAACAAACACCGGCGCAGGACAAGCCAAGGAAACAAAACAAACGAGGGTGCCCCAACCCCCGCAACGGCAGCGATGGGGCGTCGTATCTTTCACTTTACGTACAAAATGACTCTCAACAATGGATATCTCAGCTCTCGCATCAATGAAGAACGTAGCGAAATGTGATATTTGGTGTGAATTGCAGAATCCCGT
>Illumina-ITS1_BOP010186_Dotu
AAGTTATAACAAGGTTTCTGTAGATGAACCTGCGGAAGGATCATTGTCGAGCCCTGCAAGAGCAGAATGACTCGCGAACCAGTAACTCTCCATATCAGGAAGGGGCGGCCCTTGCGGTGCCCTTTCCCACCACAGCCGACACACGACTGCGGCCTCTCGGTAATGGATCATCGAGCCTTCCCCCAACAAACAACAAACACCGGCGCAGGACAAGCCAAGGAAACAAAACAAACGAGGGTGCCCCAACCCCCGCAACGGCAGCGATGGGGCGTCGTATCTTTCACTTTACGTACAAAATGACTCTCAACAATGGATATCTCAGCTCTCGCATCAATGAAGAACGTAGCGAAATGTGATATTTGGTGTGAATTGCAGAATCCCGT
>Illumina-ITS1_BOP010186_Otu
AAGTTATAACAAGGTTTCTGTAGATGAACCTGCGGAAGGATCATTGTCGAGCCCTGCAAGAGCAGAATGACTCGCGAACCAGTAACTCTCCATATCAGGAAGGGGCGGCCCTTGCGGTGCCCTTTCCCACCACAGCCGACacacGACTGCGGCCTCTCGGTAATGGATCATCGAGCCTTCCcccAACAAACAACAAACACCGGCGCAGGACAAGCCAAGGAAACAAAACAAACGAGGGTGCCCCAACCcccGCAACGGCAGCGATGGGGCGTCGTATCTTTCACTTTACGTACAAAATGACTCTCAACAATGGATATCTCAGCTCTCGCATCAATGAAGAACGTAGCGAAATGTGATATTTGGTGTGAATTGCAGAATCCCGT
>Illumina-ITS1_BOP010186_Zotu
AAGTTATAACAAGGTTTCTGTAGATGAACCTGCGGAAGGATCATTGTCGAGCCCTGCAAGAGCAGAATGACTCGCGAACCAGTAACTCTCCATATCAGGAAGGGGCGGCCCTTGCGGTGCCCTTTCCCACCACAGCCGACacacGACTGCGGCCTCTCGGTAATGGATCATCGAGCCTTCCcccAACAAACAACAAACACCGGCGCAGGACAAGCCAAGGAAACAAAACAAACGAGGGTGCCCCAACCcccGCAACGGCAGCGATGGGGCGTCGTATCTTTCACTTTACGTACAAAATGACTCTCAACAATGGATATCTCAGCTCTCGCATCAATGAAGAACGTAGCGAAATGTGATATTTGGTGTGAATTGCAGAATCCCGT
>Illumina-ITS1_BOP010187_Cotu
TCTAAAGCATGGAACACCTATCGAAAAACAAACGACTATCGCATCTATGAACAGTCTACAAAACATCGAGTCTTTGAACGCGGTACGCAGTCTACGAATCATCGAGTCTTTGAACGCGGTACGCAGTCTACGAACCATCGAGTCTTTGAACGCGGTACGCAGTCTAC
>Illumina-ITS1_BOP010188_Cotu
AAGTCGTAACAAGGTTTCCGTAGGTGAACCTGCGGAAGGATCATTGTCGAAACCTGCCTAGCAGAACAACCCGCAAACCTGTGGTATGACATGCTGGGTTCGGGGGCACCCGCCTTTAGCATCCTCGCGGGCCGTGGAGGGACGCATCTGTGCTCTGCACGGCTCGCAAACGAACCCCAGCGCGAGAAGCGCCAAGGAAATTGAGTACTAGGAGCACGCCCCCGTAGCCTCGGCATCGGGGGCGCGCCTTCTTCTGGTGATAATCTAAACGACTCTCGGCAACGGATATCTCGGCTCTCGCATCGATGAAGAACGTAGCGAAATGCGATACTTGGTGTGAATTGCAGAAATCACAT
>Illumina-ITS1_BOP010188_Dotu
AAGTCGTAACAAGGTTTCCGTAGGTGAACCTGCGGAAGGATCATTGTCGAAACCTGCCTAGCAGAACAACCCGCGAACCTGTGGTATTACATGCTGGGCTCGGGGGGCAATCGCCTTTAGCATCCTCACGGGCCTTAGAGGGACGCATCTGTGCTCTGTGCAACTCGCAAACAAACCCCAGCGTGAAAAGCGCCAATGAAATTAAGTACTAGGAGCACGACCCCGTAGCCTCGGTGTCGAGGGCGCGCCTTCTTCTGGTGATAATCTAAACGACTCTCGGCAACGAATATCTCGACTCTCTCATCGATGAAGAACATAGCGAAATGCGATACTTGGTGTGAATTGCAGAAATCACAT
>Illumina-ITS1_BOP010188_Otu
AAGTCGTAACAAGGTTTCCGTAGGTGAACCTGCGGAAGGATCATTGTCGAAACCTGCCTAGCAGAACAACCCGCGAACCTGTGGTATTACATGCTGGGCTCGGggggCAATCGCCTTTAGCATCCTCACGGGCCTTAGAGGGACGCATCTGTGCTCTGTGCAACTCGCAAACAAACCCCAGCGTGAAAAGCGCCAATGAAATTAAGTACTAGGAGCACGACCCCGTAGCCTCGGTGTCGAGGGCgcgcCTTCTTCTGGTGATAATCTAAACGACTCTCGGCAACGAATATCTCGACTctctcATCGATGAAGAACATAGCGAAATGCGATACTTGGTGTGAATTGCAGAAATCACAT
>Illumina-ITS1_BOP010188_Zotu
AAGTCGTAACAAGGTTTCCGTAGGTGAACCTGCGGAAGGATCATTGTCGAAACCTGCCTAGCAGAACAACCCGCGAACCTGTGGTATTACATGCTGGGCTCGGggggCAATCGCCTTTAGCATCCTCACGGGCCTTAGAGGGACGCATCTGTGCTCTGTGCAACTCGCAAACAAACCCCAGCGTGAAAAGCGCCAATGAAATTAAGTACTAGGAGCACGACCCCGTAGCCTCGGTGTCGAGGGCgcgcCTTCTTCTGGTGATAATCTAAACGACTCTCGGCAACGAATATCTCGACTctctcATCGATGAAGAACATAGCGAAATGCGATACTTGGTGTGAATTGCAGAAATCACAT
>Illumina-ITS1_BOP010189_Cotu
AAGTCGTAACAAGGTTTCCGTAGGTGAACCTGCGGAAGGATCATTGTTGAAACCTGCACAGCAGAACGACCCGCGAACTTGTAAAATATAACTTGGGGGCGAGGGGCCCTAGTGGCCTCGGACCTCCTTGGCTTGGGGGGTGCCAACTCGGGCATCGCCGGTCGGTGCCCGTTGCTGTTGCCTTCCCTGCCGCACAAACGAACCCCGGCGCAATCCGCGCCAAGGAATTTTCAACGAATCAGCAAGCCTCGGCGCCCCAGAGATGGTGCGCGTTTGGGGCTTTGCGTGGTATTCTATATGTCAAAACGACTCTCGGCAACGGATATCTCGGCTCTCGCATCGATGAAGAACGTAGCGAAATGCGATACTTGGTGTGAATTGCAGAATCCCGT
>Illumina-ITS1_BOP010189_Dotu
AAGTCGTAACAAGGTTTCCGTAGGTGAACCTGCGGAAGGATCATTGTTGAAACCTGCACAGCAGAACGACCCGCGAACTTGTAAAATATAACTTGGGGGCGAGGGGCCCTAGTGGCCTCGGACCTCCTTGGCTTGGGGGGTGCCAACTCGGGCATCGCCGGTCGGTGCCCGTTGCTGTTGCCTTCCCTGCCGCACAAACGAACCCCGGCGCAATCCGCGCCAAGGAATTTTCAACGAATCAGCAAGCCTCGGCGCCCCAGAGATGGTGCGCGTTTGGGGCTTTGCGTGGTATTCTATATGTCAAAACGACTCTCGGCAACGGATATCTCGGCTCTCGCATCGATGAAGAACGTAGCGAAATGCGATACTTGGTGTGAATTGCAGAATCCCGT
>Illumina-ITS1_BOP010189_Otu
AAGTCGTAACAAGGTTTCCGTAGGTGAACCTGCGGAAGGATCATTGTTGAAACCTGCACAGCAGAACGACCCGCGAACTTGTAAAATATAACTTGGgggCGAGGGGCCCTAGTGGCCTCGGACCTCCTTGGCTTGGggggTGCCAACTCGGGCATCGCCGGTCGGTGCCCGTTGCTGTTGCCTTCCCTGCCGCACAAACGAACCCCGGCGCAATCCGCGCCAAGGAATTTTCAACGAATCAGCAAGCCTCGGCGCCCCAGAGATGGTGCGCGTTTGGGGCTTTGCGTGGTATTCTATATGTCAAAACGACTCTCGGCAACGGATATCTCGGCTCTCGCATCGATGAAGAACGTAGCGAAATGCGATACTTGGTGTGAATTGCAGAATCCCGT
>Illumina-ITS1_BOP010189_Zotu
AAGTCGTAACAAGGTTTCCGTAGGTGAACCTGCGGAAGGATCATTGTTGAAACCTGCACAGCAGAACGACCCGCGAACTTGTAAAATATAACTTGGgggCGAGGGGCCCTAGTGGCCTCGGACCTCCTTGGCTTGGggggTGCCAACTCGGGCATCGCCGGTCGGTGCCCGTTGCTGTTGCCTTCCCTGCCGCACAAACGAACCCCGGCGCAATCCGCGCCAAGGAATTTTCAACGAATCAGCAAGCCTCGGCGCCCCAGAGATGGTGCGCGTTTGGGGCTTTGCGTGGTATTCTATATGTCAAAACGACTCTCGGCAACGGATATCTCGGCTCTCGCATCGATGAAGAACGTAGCGAAATGCGATACTTGGTGTGAATTGCAGAATCCCGT
>Illumina-ITS1_BOP010190_Cotu
AAGTCGTAACAAGGTTTCCGTAGGTGAACCTGCGGAAGGATCATTGTCGATACCTGCCTAGCAGAACGACCCGCGAACACGTAGTTATCAACGGGGGTCGGGGTCGGGCATCACATGCCCGTCCCCCTCCCCCCCTCTGTCGGGATGCGCTCGGTTCTGCATTGTCTTTCGAGACGGTGTTGCGACCGTGCGCTCCCGGCAAACCCAACGAACCCCGGCGCGAACTGCGCCAAGGAAATATAAAAGAAGGAGCACGCCCCCGGCACGTTCGTGTCGGATGAGGGCGTGTCATCTTTGATGTCTTTAACGACTCTCGGCAACGGATATCTCGGCTCTCGCATCGATGAAGAACGTAGCGAAATGCGATACTTGGTGTGAATTGCAGAATCCCGT
>Illumina-ITS1_BOP010190_Dotu
AAGTCGTAACAAGGTTTCCGTAGGTGAACCTGCGGAAGGATCATTGTCGATACCTGCCTAGCAGAACGACCCGCGAACACGTAGTTATCAACGGGGGTCGGGGTCGGGCATCACATGCCCGTCCCCCTCCCCCCCTCTGTCGGGATGCGCTCGGTTCTGCATTGTCTTTCGAGACGGTGTTGCGACCGTGCGCTCCCGGCAAACCCAACGAACCCCGGCGCGAACTGCGCCAAGGAAATATAAAAGAAGGAGCACGCCCCCGGCACATTCGTGTCGGATGAGGGTGTGTCATCTTTGATGTCTTTAACGACTCTCGGCAACGGATATCTCGGCTCTCGCATCGATGAAGAACGTAGCGAAATGCGATACTTGGTGTGAATTGCAGAATCCCGT
>Illumina-ITS1_BOP010190_Otu
AAGTCGTAACAAGGTTTCCGTAGGTGAACCTGCGGAAGGATCATTGTCGATACCTGCCTAGCAGAACGACCCGCGAACACGTAGTTATCAACGGgggTCGGGGTCGGGCATCACATGCCCGTCCcccTCCcccccTCTGTCGGGATGCGCTCGGTTCTGCATTGTCTTTCGAGACGGTGTTGCGACCGTGCGCTCCCGGCAAACCCAACGAACCCCGGCGCGAACTGCGCCAAGGAAATATAAAAGAAGGAGCACGCCcccGGCACATTCGTGTCGGATGAGGGTgtgtCATCTTTGATGTCTTTAACGACTCTCGGCAACGGATATCTCGGCTCTCGCATCGATGAAGAACGTAGCGAAATGCGATACTTGGTGTGAATTGCAGAATCCCGT
>Illumina-ITS1_BOP010190_Zotu
AAGTCGTAACAAGGTTTCCGTAGGTGAACCTGCGGAAGGATCATTGTCGATACCTGCCTAGCAGAACGACCCGCGAACACGTAGTTATCAACGGgggTCGGGGTCGGGCATCACATGTCCGTCCcccTCCccccTCTGTCGGGATGCGCTCGGTTCTGCACTGTCTTTCGAGACGGTGTTGCGACCGTGCGCTCCCGGCAAACCCAACGAACCCCGGCGCGAACTGCGCCAAGGAAATATAAAAGAAGGAGCACGCCcccGGCACGTTCGTGTCGGATGAGGGCGTGTCATCTTTGATGTCTTTAACGACTCTCGGCAACGGATATCTCGGCTCTCGCATCGATGAAGAACGTAGCGAAATGCGATACTTGGTGTGAATTGCAGAATCCCGT
>Illumina-ITS1_BOP010191_Cotu
AAGTCGTAACAAGGTTTCCGTAGGTGAACCTGCGGAAGGATCATTGTCGAAAGCTGCCCAGCAGAAAGACCCGTGAACCTGTTGTACCTCGTGATGGGGTGGGGGGTGCAGCATGCACCCTTCGCTCATCATGCCAAGTGCGTGCCGCTCTGTGTCACGCCCTCGGCCCTGAACGAACCCCGGCGCGGAAAGCGTCAAGGAAAGACAATGAAACGAGGGCTACCAAGTCACTAGAATTGGTGTATATCTTGGTGGTCGCATCGTGGTTGGTTGAAGTCTATAACGACTCTCGGCAACGGATATCTCGGCTCTCGCATCGATGAAGAACGTAGCGAAATGCGATACTTGGTGTGAATTGCAGAATCCCGT
>Illumina-ITS1_BOP010191_Dotu
AAGTCGTAACAAGGTTTCCGTAGGTGAACCTGCGGAAGGATCATTGTCGAAAGCTGCCCAGCAGAAAGACCCGTGAACCTGTTGTACCTCGTGATGGGGTGGGGGGTGCAGCATGCACCCTTCGCTCATCATGCCAAGTGCGTGCCGCTCTGTGTCACGCCCTCGGCCCTGAACGAACCCCGGCGCGGAAAGCGTCAAGGAAAGACAATGAAACGAGGGCTACCAAGTCACTAGAATTGGTGTATATCTTGGTGGTCGCATCGTGGTTGGTTGAAGTCTATAACGACTCTCGGCAACGGATATCTCGGCTCTCGCATCGATGAAGAACGTAGCGAAATGCGATACTTGGTGTGAATTGCAGAATCCCGT
>Illumina-ITS1_BOP010191_Otu
AAGTCGTAACAAGGTTTCCGTAGGTGAACCTGCGGAAGGATCATTGTCGAAAGCTGCCCAGCAGAAAGACCCGTGAACCTGTTGTACCTCGTGATGGGGTGGggggTGCAGCATGCACCCTTCGCTCATCATGCCAAGTGCGTGCCGCTCTGTGTCACGCCCTCGGCCCTGAACGAACCCCGGCGCGGAAAGCGTCAAGGAAAGACAATGAAACGAGGGCTACCAAGTCACTAGAATTGGTGTATATCTTGGTGGTCGCATCGTGGTTGGTTGAAGTCTATAACGACTCTCGGCAACGGATATCTCGGCTCTCGCATCGATGAAGAACGTAGCGAAATGCGATACTTGGTGTGAATTGCAGAATCCCGT
>Illumina-ITS1_BOP010191_Zotu
AAGTCGTAACAAGGTTTCCGTAGGTGAACCTGCGGAAGGATCATTGTCGAAAGCTGCCCAGCAGAAAGACCCGTGAACCTGTTGTACCTCGTGATGGGGTGGggggTGCAGCATGCACCCTTCGCTCATCATGCCAAGTGCGTGCCGCTCTGTGTCACGCCCTCGGCCCTGAACGAACCCCGGCGCGGAAAGCGTCAAGGAAAGACAATGAAACGAGGGCTACCAAGTCACTAGAATTGGTGTATATCTTGGTGGTCGCATCGTGGTTGGTTGAAGTCTATAACGACTCTCGGCAACGGATATCTCGGCTCTCGCATCGATGAAGAACGTAGCGAAATGCGATACTTGGTGTGAATTGCAGAATCCCGT
>Illumina-ITS1_BOP010192_Cotu
AAGTCGTAACAAGGTTTCCGTAGGTGAACCTGCGGAAGGATCATTGTCGATACCTGCCTAGCAGAACGACCCGCGAACACGTAGTTATCAACGGGGGTCGGGGTCGGGCATCACATGCCCGTCCCCCTCCCCCCTCTGTCGGGATGCGCTCGGTTCTGCATTGTCTTTCGAGACGGTGTTGCGACCGTGCGCTCCCGGCAAACCCAACGAACCCCGGCGCGAACTGCGCCAAGGAAATATAAAAGAAGGAGCACGCCCCCGGCACGTTCGTGTCGGATGAGGGCGTGTCATCTTTGATGTCTTTAACGACTCTCGGCAACGGATATCTCGGCTCTCGCATCGATGAAGAACGTAGCGAAATGCGATACTTGGTGTGAATTGCAGAATCCCGT
>Illumina-ITS1_BOP010192_Dotu
AAGTCGTAACAAGGTTTCCGTAGGTGAACCTGCGGAAGGATCATTGTCGATACCTGCCTAGCAGAACGACCCGCGAACACGTAGTTATCAACGGGGGTCGGGGTCGGGCATCACATGTCCGTCCCCCTCCCCCCTCTGTCGGGATGCGCTCGGTTCTGCACTGTCTTTCGAGACGGTGTTGCGACCGTGCGCTCCCGGCAAACCCAACGAACCCCGGCGCGAACTGCGCCAAGGAAATATAAAAGAAGGGGCACGCCCCCGGCACGTTCGTGTCGGATGAGGGCGTGTCATCTTTGATGTCTTTAACGACTCTCGGCAACGGATATCTCGGCTCTCGCATCGATGAAGAACGTAGCGAAATGCGATACTTGGTGTGAATTGCAGAATCCCGT
>Illumina-ITS1_BOP010192_Otu
AAGTCGTAACAAGGTTTCCGTAGGTGAACCTGCGGAAGGATCATTGTCGATACCTGCCTAGCAGAACGACCCGCGAACACGTAGTTATCAACGGgggTCGGGGTCGGGCATCACATGTCCGTCCcccTCCccccTCTGTCGGGATGCGCTCGGTTCTGCACTGTCTTTCGAGACGGTGTTGCGACCGTGCGCTCCCGGCAAACCCAACGAACCCCGGCGCGAACTGCGCCAAGGAAATATAAAAGAAGGGGCACGCCcccGGCACGTTCGTGTCGGATGAGGGCGTGTCATCTTTGATGTCTTTAACGACTCTCGGCAACGGATATCTCGGCTCTCGCATCGATGAAGAACGTAGCGAAATGCGATACTTGGTGTGAATTGCAGAATCCCGT
>Illumina-ITS1_BOP010192_Zotu
AAGTCGTAACAAGGTTTCCGTAGGTGAACCTGCGGAAGGATCATTGTCGATACCTGCCTAGCAGAACGACCCGCGAACACGTAGTTATCAACGGgggTCGGGGTCGGGCATCACATGTCCGTCCcccTCCccccTCTGTCGGGATGCGCTCGGTTCTGCACTGTCTTTCGAGACGGTGTTGCGACCGTGCGCTCCCGGCAAACCCAACGAACCCCGGCGCGAACTGCGCCAAGGAAATATAAAAGAAGGGGCACGCCcccGGCACGTTCGTGTCGGATGAGGGCGTGTCATCTTTGATGTCTTTAACGACTCTCGGCAACGGATATCTCGGCTCTCGCATCGATGAAGAACGTAGCGAAATGCGATACTTGGTGTGAATTGCAGAATCCCGT
>Illumina-ITS1_BOP010193_Cotu
AAGTCGTAACAAGGTTTCCGTAGGTGAACCTGCGGAAGGATCATTGTCGATACCCTGCACAGCAGAACGACCCGTGAACTAGTAAATCCAACTCGGGGGCGAGGGGCCCTAGAGCCCCGAACCTCCTTGGCCTGGGGGATGCCATCGTCGAGCGGCGCAGGTCGACGCTCGTTGGTGCCGCCCTCCAAGCCGCACAAACGAACCCCGGCGCAAAACGCGCCAAGGAACTTCAACGAATCAGCATGCCCCGGCGCCCCAGAAATGGTGCGTGTTCGGGGCGTTGCGTCGTATTCTTTATGTCAAAACGACTCTCGGCAACGGATATCTCGGCTCTCGCATCGATGAAGAACGTAGCGAAATGCGATACTTGGTGTGAATTGCAGAATCCCGT
>Illumina-ITS1_BOP010193_Dotu
AAGTCGTAACAAGGTTTCCGTAGGTGAACCTGCGGAAGGATCATTGTCGATACCCTGCACAGCAGAACGACCCGTGAACTAGTAAATCCAACTCGGGGGCGAGGGGCCCTAGAGCCCCGAACCTCCTTGGCCTGGGGGATGCCATCGTCGAGCGGCGCAGGTCGACGCTCGTTGGTGTCGCCCTCCAAGCCGCACAAACGAACCCCGGCGCAAAACGCGCCAAGGAACTTCAACGAATCAGCATGCCCCGGCGCCCCAGAAATGGTGCGTGTTCGGGGCGTTGCGTCGTATTCTTTATGTCAAAACGACTCTCGGCAACGGATATCTCGGCTCTCGCATCGATGAAGAACGTAGCGAAATGCGATACTTGGTGTGAATTGCAGAATCCCGT
>Illumina-ITS1_BOP010193_Otu
AAGTCGTAACAAGGTTTCCGTAGGTGAACCTGCGGAAGGATCATTGTCGATACCCTGCACAGCAGAACGACCCGTGAACTAGTAAATCCAACTCGGgggCGAGGGGCCCTAGAGCCCCGAACCTCCTTGGCCTGGgggATGCCATCGTCGAGCGGCGCAGGTCGACGCTCGTTGGTGTCGCCCTCCAAGCCGCACAAACGAACCCCGGCGCAAAACGCGCCAAGGAACTTCAACGAATCAGCATGCCCCGGCGCCCCAGAAATGGTGCGTGTTCGGGGCGTTGCGTCGTATTCTTTATGTCAAAACGACTCTCGGCAACGGATATCTCGGCTCTCGCATCGATGAAGAACGTAGCGAAATGCGATACTTGGTGTGAATTGCAGAATCCCGT
>Illumina-ITS1_BOP010193_Zotu
AAGTCGTAACAAGGTTTCCGTAGGTGAACCTGCGGAAGGATCATTGTCGATACCCTGCACAGCAGAACGACCCGTGAACTAGTAAATCCAACTCGGgggCGAGGGGCCCTAGAGCCCCGAACCTCCTTGGCCTGGgggATGCCATCGTCGAGCGGCGCAGGTCGACGCTCGTTGGTGTCGCCCTCCAAGCCGCACAAACGAACCCCGGCGCAAAACGCGCCAAGGAACTTCAACGAATCAGCATGCCCCGGCGCCCCAGAAATGGTGCGTGTTCGGGGCGTTGCGTCGTATTCTTTATGTCAAAACGACTCTCGGCAACGGATATCTCGGCTCTCGCATCGATGAAGAACGTAGCGAAATGCGATACTTGGTGTGAATTGCAGAATCCCGT
>Illumina-ITS1_BOP010194_Cotu
AAGTCGTAACAAGGTTTCCGTAGGTGAACCTGCGGAAGGATCATTGTCGAAACCTGCCCCGGCAGAACGACCCGCGAACCCGTGGCATGACAAGCTGGGCTCGGGGGGCACCCGCCCCTCGTGTCCACGCGTGCCGTGGAGGGACGCATCTGCGCCCGACACGGCTCGCCAACGAACCCCGGCGCGAGAAGCGCCAAGGAAATTGAGTACTAGGAGCACGCCCTCGTAGCCTCGGTGTCGGGGGCGCGCCTTCTTTTTGTGATAATCTGAACGACTCTCGGCAACGGATATCTCGGCTCTCGCATCGATGAAGAACGTAGCGAAATGCGATACTTGGTGTGAATTGCAGAATCCCG
>Illumina-ITS1_BOP010194_Dotu
GCACCCGCCCCTCGTGTCCACGCGTGCCGTGGAGGGACGCATCTGCGCCCGACACGGCTCGCCAACGAACCCCGGCGCGAGAAGCGCCAAGGAAATTGAGTACTAGGAGCACGCCCTCGTAGCCTCGATGTCGGGGGCGCGCCTTCTTTTTGTGATAATCTGAACGACTCTCGGCAACGGATATCTCGGCTCTCGCATCGATGAAGAACGTAGCGAAATGCGATACTTGGTGTGAATTGCAGAATCCCGT
>Illumina-ITS1_BOP010194_Otu
GCGCGAGAAGCGCCAAGGAAATTGAGTACTAGGAGCACGCCCTCGTAGCCTCGGTGTCGGgggCgcgcCTTCTTtttGTGATAATCTGAACGACTCTCGGCAACGGATATCTCGGCTCTCGCATCGATGAAGAACGTAGCGAAATGCGATACTTGGTGTGAATTGCAGAATCCCGT
>Illumina-ITS1_BOP010194_Zotu
GCACCCGCCCCTCGTGTCCACGCGTGCCGTGGAGGGACGCATCTGCGCCCGACACGGCTCGCCAACGAACCCCGGCGCGAGAAGCGCCAAGGAAATTGAGTACTAGGAGCACGCCCTCGTAGCCTCGATGTCGGgggCgcgcCTTCTTtttGTGATAATCTGAACGACTCTCGGCAACGGATATCTCGGCTCTCGCATCGATGAAGAACGTAGCGAAATGCGATACTTGGTGTGAATTGCAGAATCCCGT
>Illumina-ITS1_BOP010195_Cotu
AAGTCGTAACAAGGTTTCCGTAGGTGAACCTGCGGAAGGATCATTGTCGAAACCTGCCTAGCAGAACGACCCGCGAACTTGTTCTATCATTAGGGGGGAGCACGGGTGCGCGAGCCTCGTGGTCCTCCTCCGCAGTTGGATCGATGGCACCCGCCGTCGCTCCCTCGGCACAACAACGAACCCCGGCGCGGACCGCGCCAAGGAATCTTAACGAGAGAGCGTGCCCCTGCCGCCCCGGAAACGGTGTGTGTGCTTGTGGCGTCGCCTTCTTCCATTATTTAAAACGACTCTCGGCAACGGATATCTCGGCTCTCGCATCGATGAAGAACGTAGCGAAATGCGATACTTGGTGTGAATTGCAGAATCCCG
>Illumina-ITS1_BOP010195_Otu
AAGTCGTAACAAGGTTTCCGTAGGTGAACCTGCGGAAGGATCATTGTCGAAACCTGCCTAGCAGAACGACCCGCGAACTTGTTCTATCATTAGGggggAGCACGGGTGCGCGAGCCTCGTGGTCCTCCTCCGCAGTTGGATCGATGGCACCCGCCGTCGCTCCCTCGGCACAACAACGAACCCCGGCGCGGACCGCGCCAAGGAATCTTAACGAgagagCGTGCCCCTGCCGCCCCGGAAACGGTgtgtgtgCTTGTGGCGTCGCCTTCTTCCATTATTTAAAACGACTCTCGGCAACGGATATCTCGGCTCTCGCATCGATGAAGAACGTAGCGAAATGCGATACTTGGTGTGAATTGCAGAATCCCGT
>Illumina-ITS1_BOP010195_Zotu
AAGTCGTAACAAGGTTTCCGTAGGTGAACCTGCGGAAGGATCATTGTCGAAACCTGCCTAGCAGAACGACCCGCGAACTTGTTCTATCATTAGGggggAGCACGGGTGCGCGAGCCTCGTGGTCCTCCTCCGCAGTTGGATCGATGGCACCCGCCGTCGCTCCCTCGGCACAACAACGAACCCCGGCGCGGACCGCGCCAAGGAATCTTAACGAgagagCGTGCCCCTGCCGCCCCGGAAACGGTgtgtgtgCTTGTGGCGTCGCCTTCTTCCATTATTTAAAACGACTCTCGGCAACGGATATCTCGGCTCTCGCATCGATGAAGAACGTAGCGAAATGCGATACTTGGTGTGAATTGCAGAATCCCGT
>Illumina-ITS1_BOP010196_Cotu
GAGTCGTAACAAGATTTTCGTAGGTGAACCTGTGGAAGGATCATTGTCGAAACCACTACAAAGTAGAACGACCCGGGAACTCGTGAAAACACTAGTGGGGGGCGTGCTTCATGGCTACTCCCCCTACCACTGCGGGTTTGGGACTCGTCCCGTTCCTCGCGGGGGTAACCAACGAACCCCCGATGCGGACTACGACAAGGAAATCTAACGAGAGAGCAAGCTCCTGGGGCCCCAGATATGGTGAGCCCTGGGACGTGGCACCTTCTTTCACTTTATCTATAATGACTCTCGGCAATGGATATATCAGCTTTTGCATTGATGAAGAACATAGAAAAATGTGATACTTGGTGTGAATTGCAGAATCTCGT
>Illumina-ITS1_BOP010196_Dotu
GAGTCGTAATAAGATTTTCGTAGGTGAACCTGTGGAAGGATCGTTGTCGAAACCACTACAAAGTACAACGACCCGGGAACTCGTGAAAACACTAGTGGGGGGCGTGCTTCATGGCTACTCCCCCTACCACTGCGGGTTTGGGACTCGTCCCGTTCCTCGCGGGGGTAACCAACGAACCCCCGATGCGGACTACGACAAGGAAATCTAACGAGAGAGCAAGCTCCTGGGGCCCCAGATATGGTGAGCCCTGGGACGTGGCACCTTCTTTCACTTTATCTATAATGACTCTCGGCAATGGATATATCAGCTTTTGCATTGATGAAGAACATAGAAAAATGTGATACTTGGTGTGAATTGCAGAATCTCGC
>Illumina-ITS1_BOP010196_Otu
GAGTCGTAATAAGATTTTCGTAGGTGAACCTGTGGAAGGATCGTTGTCGAAACCACTACAAAGTACAACGACCCGGGAACTCGTGAAAACACTAGTGGggggCGTGCTTCATGGCTACTCCcccTACCACTGCGGGTTTGGGACTCGTCCCGTTCCTCGCGGgggTAACCAACGAACCcccGATGCGGACTACGACAAGGAAATCTAACGAgagagCAAGCTCCTGGGGCCCCAGATATGGTGAGCCCTGGGACGTGGCACCTTCTTTCACTTTATCTATAATGACTCTCGGCAATGGATatatCAGCTTTTGCATTGATGAAGAACATAGAAaaaTGTGATACTTGGTGTGAATTGCAGAATCTCGC
>Illumina-ITS1_BOP010196_Zotu
GAGTCGTAATAAGATTTTCGTAGGTGAACCTGTGGAAGGATCGTTGTCGAAACCACTACAAAGTACAACGACCCGGGAACTCGTGAAAACACTAGTGGggggCGTGCTTCATGGCTACTCCcccTACCACTGCGGGTTTGGGACTCGTCCCGTTCCTCGCGGgggTAACCAACGAACCcccGATGCGGACTACGACAAGGAAATCTAACGAgagagCAAGCTCCTGGGGCCCCAGATATGGTGAGCCCTGGGACGTGGCACCTTCTTTCACTTTATCTATAATGACTCTCGGCAATGGATatatCAGCTTTTGCATTGATGAAGAACATAGAAaaaTGTGATACTTGGTGTGAATTGCAGAATCTCGC
>Illumina-ITS1_BOP010199_Cotu
AAGTCGTAACAAGGTTTCCGTAGGTGAACCTGCGGAAGGATCATTGTCGAAACCTGCCCAGCAGAACGACCCGCGAACTCGTTTTATCACCAGGGGAAGCACGGGTGCGCGAGCCTCGTGTTCCCCCTTTGCAGTTGGACCGTTGGCACCTGCCCTCGCTCCCTCGGCACAACAACGAACCCCGGCGCGGACCGCGCCAAGGAAAACTATCAGGGGAGCGTGCCCTTGCCGCCCCGGAAACGGTGTGCGTGCTTGTGGCATTGCCTTCTTTCATTTATTTAAAACGACTCTCGGCAACGGATATCTCGGCTCTCGCATCGATGAAGAACGTAGCGAAATGCGATACTTGGTGTGAATTGCAGAATCCCGT
>Illumina-ITS1_BOP010199_Dotu
AAGTCGTAACAAGGTTTCCGTAGGTGAACCTGCGGAAGGATCATTGTCGAAACCTGCCCAGCAGAACGACCCGCGAACTCGTTTTATCACCAGGGGAAGCACGGGTGCGCGAGCCTCGTGTTCCCCCTTTGCAGTTGGACCGTTGGCACCTGCCCTCGCTCCCTCGGCACAACAACGAACCCCGGCGCGGACCGCGCCAAGGAAAACTATCAGGGGAGCGTGCCCTTGCCGCCCCGGAAACGGTGTGCGTGCTTGTGGCATTGCCTTCTTTCATTTATTTAAAACGACTCTCGGCAACGGATATCTCGGCTCTCGCATCGATGAAGAACGTAGCGAAATGCGATACTTGGTGTGAATTGCAGAATCCCGT
>Illumina-ITS1_BOP010199_Otu
AAGTCGTAACAAGGTTTCCGTAGGTGAACCTGCGGAAGGATCATTGTCGAAACCTGCCCAGCAGAACGACCCGCGAACTCGTTTTATCACCAGGGGAAGCACGGGTGCGCGAGCCTCGTGTTCCcccTTTGCAGTTGGACCGTTGGCACCTGCCCTCGCTCCCTCGGCACAACAACGAACCCCGGCGCGGACCGCGCCAAGGAAAACTATCAGGGGAGCGTGCCCTTGCCGCCCCGGAAACGGTGTGCGTGCTTGTGGCATTGCCTTCTTTCATTTATTTAAAACGACTCTCGGCAACGGATATCTCGGCTCTCGCATCGATGAAGAACGTAGCGAAATGCGATACTTGGTGTGAATTGCAGAATCCCGT
>Illumina-ITS1_BOP010199_Zotu
AAGTCGTAACAAGGTTTCCGTAGGTGAACCTGCGGAAGGATCATTGTCGAAACCTGCCCAGCAGAACGACCCGCGAACTCGTTTTATCACCAGGGGAAGCACGGGTGCGCGAGCCTCGTGTTCCcccTTTGCAGTTGGACCGTTGGCACCTGCCCTCGCTCCCTCGGCACAACAACGAACCCCGGCGCGGACCGCGCCAAGGAAAACTATCAGGGGAGCGTGCCCTTGCCGCCCCGGAAACGGTGTGCGTGCTTGTGGCATTGCCTTCTTTCATTTATTTAAAACGACTCTCGGCAACGGATATCTCGGCTCTCGCATCGATGAAGAACGTAGCGAAATGCGATACTTGGTGTGAATTGCAGAATCCCGT
>Illumina-ITS1_BOP010200_Cotu
AAGTCGTAACAAGGTTTCCGTAGGTGAACCTGCGGAAGGATCATTGTCGAAACCTGCCTAGCAGAACGACCCGCGGACCCGTTTTATCATCGGGGGGAGCACGGGCGCGCGAGCCCCGTGGTCCCCCTTGCGGTCGGATCGATGGCACCCGCCCTCGCTCCCTCGGCACAACAACGAACCCCGGCGCGGACCGCGCCAAGGAAGCTTAACAAGAGAGCGTGCCCCTGCCGCCCCGGAAACGGTGTGTGCGCTTGTGGCATTGCCTTCTCTCATTATTTAAAACGACTCTCGGCAACGGATATCTCGGCTCTCGCATCGATGAAGAACGTAGCGAAATGCGATACTTGGTGTGAATTGCAGAATCCCGT
>Illumina-ITS1_BOP010200_Dotu
GATCATTGTCGAAACCTGCCTAGCAGAACGACCCGCGGACCCGTTTTATCATCGGGGGGAGCACGGGCGCGCGAGCCCCGTGGTCCCCCTTGCGGTCGGATCGATGGCACCCGCCCTCGCTCCCTCGGCACAACAACGAACCCCGGCGCGGACCGCGCCAAGGAAGCTTAACAAGAGAGCGTGCCCCTGCCGCCCCGGAAACGGTGTGTGCGCTTGTGGCATTGCCTTCTCTCATTATTTAAAACGACTCTCGGCAACGGATATCTCGGCTCTCGCATCGATGAAGAACGTAGCGAAATGCGATACTTGGTGTGAATTGCAGAATCCCGT
>Illumina-ITS1_BOP010200_Otu
GATCATTGTCGAAACCTGCCTAGCAGAACGACCCGCGGACCCGTTTTATCATCGGggggAGCACGGGCgcgcgAGCCCCGTGGTCCcccTTGCGGTCGGATCGATGGCACCCGCCCTCGCTCCCTCGGCACAACAACGAACCCCGGCGCGGACCGCGCCAAGGAAGCTTAACAAGagagCGTGCCCCTGCCGCCCCGGAAACGGTgtgtgCGCTTGTGGCATTGCCTTCtctcATTATTTAAAACGACTCTCGGCAACGGATATCTCGGCTCTCGCATCGATGAAGAACGTAGCGAAATGCGATACTTGGTGTGAATTGCAGAATCCCGT
>Illumina-ITS1_BOP010200_Zotu
GATCATTGTCGAAACCTGCCTAGCAGAACGACCCGCGGACCCGTTTTATCATCGGggggAGCACGGGCgcgcgAGCCCCGTGGTCCcccTTGCGGTCGGATCGATGGCACCCGCCCTCGCTCCCTCGGCACAACAACGAACCCCGGCGCGGACCGCGCCAAGGAAGCTTAACAAGagagCGTGCCCCTGCCGCCCCGGAAACGGTgtgtgCGCTTGTGGCATTGCCTTCtctcATTATTTAAAACGACTCTCGGCAACGGATATCTCGGCTCTCGCATCGATGAAGAACGTAGCGAAATGCGATACTTGGTGTGAATTGCAGAATCCCGT
>Illumina-ITS1_BOP010201_Cotu
AAGTCGTAACAAGGTTTCCGTAGGTGAACCTGCGGAAGGATCATTGTCGAAACCTGCCCAGCAGAACGACCCGCGAACTCGTTTTATCACCAGGGGAAGCACGGGTGCGCGAGCCTCGTGTTCCCCCTTTGCAGTTGGATCGTTGGCACCTGCCCTCGCTCCCTCGGCACAACAACGAACCCCGGCGCGGACCGCGCCAAGGAAAACTAACAGGGGAGCGTGCCCTTGCCGCCCCGGAAACGGTGTGCGTGCCTGTGGCATTGCCTTCTTTCATTTATTTAAAACGACTCTCGGCAACGGATATCTCGGCTCTCGCATCGATGAAGAACGTAGCGAAATGCGATACTTGGTGTGAATTGCAGAATCCCGT
>Illumina-ITS1_BOP010201_Dotu
AAGTCGTAACAAGGTTTCCGTAGGTGAACCTGCGGAAGGATCATTGTCGAAACCTGCCCAGCAGAACGACCCGCGAACTCGTTTTATCACCAGGGGAAGCACGGGTGCGCGAGCCTCGTGTTCCCCCTTTGCAGTTGGATCGTTGGCACCTGCCCTCGCTCCCTCGGCACAACAACGAACCCCGGCGCGGACCGCGCCAAGGAAAACTAACAGGGGAGCGTGCCCTTGCCGCCCCGGAAACGGTGTGCGTGCCTGTGGCATTGCCTTCTTTCATTTATTTAAAACGACTCTCGGCAACGGATATCTCGGCTCTCGCATCGATGAAGAACGTAGCGAAATGCGATACTTGGTGTGAATTGCAGAATCCCGT
>Illumina-ITS1_BOP010201_Otu
AAGTCGTAACAAGGTTTCCGTAGGTGAACCTGCGGAAGGATCATTGTCGAAACCTGCCCAGCAGAACGACCCGCGAACTCGTTTTATCACCAGGGGAAGCACGGGTGCGCGAGCCTCGTGTTCCcccTTTGCAGTTGGATCGTTGGCACCTGCCCTCGCTCCCTCGGCACAACAACGAACCCCGGCGCGGACCGCGCCAAGGAAAACTAACAGGGGAGCGTGCCCTTGCCGCCCCGGAAACGGTGTGCGTGCCTGTGGCATTGCCTTCTTTCATTTATTTAAAACGACTCTCGGCAACGGATATCTCGGCTCTCGCATCGATGAAGAACGTAGCGAAATGCGATACTTGGTGTGAATTGCAGAATCCCGT
>Illumina-ITS1_BOP010201_Zotu
AAGTCGTAACAAGGTTTCCGTAGGTGAACCTGCGGAAGGATCATTGTCGAAACCTGCCCAGCAGAACGACCCGCGAACTCGTTTTATCACCAGGGGAAGCACGGGTGCGCGAGCCTCGTGTTCCcccTTTGCAGTTGGATCGTTGGCACCTGCCCTCGCTCCCTCGGCACAACAACGAACCCCGGCGCGGACCGCGCCAAGGAAAACTAACAGGGGAGCGTGCCCTTGCCGCCCCGGAAACGGTGTGCGTGCCTGTGGCATTGCCTTCTTTCATTTATTTAAAACGACTCTCGGCAACGGATATCTCGGCTCTCGCATCGATGAAGAACGTAGCGAAATGCGATACTTGGTGTGAATTGCAGAATCCCGT
>Illumina-ITS1_BOP010202_Cotu
AAGTCGTAACAAGGTTTCCGTAGGTGAACCTGCGGAAGGATCATTGTCGAAACCTGCCTAGCAGAACGACCAGCGAACTTGTCTTAACATTGGGAGCCTGCGGGACTTGTTCCCGTGCGCTCCCACCCGTGCTGCGTTGGGCGTCGGTCGTACGTTTCTACATGCGTCCACCCCCTCGTTGTGCATTAACGAACCCCGGCGTGAATTGCGCCAAGGAAATCTTAACGAGAGAGCCCGCTCCCGTCGCCCCGGACACGGTGTGCGTGTGGGATGCGTGGCCTTCTTTCATTATCTATAACGACTCTCGGCAACGGATATCTCGGCTCTCGCATCGATGAAGAACGTAGCGAAATGCGATACTTGGTGTGAATTGCAGAATCCCGT
>Illumina-ITS1_BOP010202_Dotu
AAGTCGTAACAAGGTTTCCGTAGGTGAACCTGCGGAAGGATCATTGTCGAAACCTGCCTAGCAGAACGACCAGCGAACTTGTCTTAACATTGGGAGCCTGCGGGACTTGTTCCCGTGCGCTCCCACCCGTGCTGCGTTGGGCGTCGGTCGTACGTTTCTACATGCGTCCACCCCCTCGTTGTGCATTAACGAACCCCGGCGTGAATTGCGCCAAGGAAATCTTAACGAGAGAGCCCGCTCCCGTCGCCCCGGACACGGTGTGCGTGTGGGATGCGTGGCCTTCTTTCATTATCTATAACGACTCTCGGCAACGGATATCTCGGCTCTCGCATCGATGAAGAACGTAGCGAAATGCGATACTTGGTGTGAATTGCAGAATCCCGT
>Illumina-ITS1_BOP010202_Otu
AAGTCGTAACAAGGTTTCCGTAGGTGAACCTGCGGAAGGATCATTGTCGAAACCTGCCTAGCAGAACGACCAGCGAACTTGTCTTAACATTGGGAGCCTGCGGGACTTGTTCCCGTGCGCTCCCACCCGTGCTGCGTTGGGCGTCGGTCGTACGTTTCTACATGCGTCCACCcccTCGTTGTGCATTAACGAACCCCGGCGTGAATTGCGCCAAGGAAATCTTAACGAgagagCCCGCTCCCGTCGCCCCGGACACGGTGTGCGTGTGGGATGCGTGGCCTTCTTTCATTATCTATAACGACTCTCGGCAACGGATATCTCGGCTCTCGCATCGATGAAGAACGTAGCGAAATGCGATACTTGGTGTGAATTGCAGAATCCCGT
>Illumina-ITS1_BOP010202_Zotu
AAGTCGTAACAAGGTTTCCGTAGGTGAACCTGCGGAAGGATCATTGTCGAAACCTGCCTAGCAGAACGACCAGCGAACTTGTCTTAACATTGGGAGCCTGCGGGACTTGTTCCCGTGCGCTCCCACCCGTGCTGCGTTGGGCGTCGGTCGTACGTTTCTACATGCGTCCACCcccTCGTTGTGCATTAACGAACCCCGGCGTGAATTGCGCCAAGGAAATCTTAACGAgagagCCCGCTCCCGTCGCCCCGGACACGGTGTGCGTGTGGGATGCGTGGCCTTCTTTCATTATCTATAACGACTCTCGGCAACGGATATCTCGGCTCTCGCATCGATGAAGAACGTAGCGAAATGCGATACTTGGTGTGAATTGCAGAATCCCGT
>Illumina-ITS1_BOP010203_Cotu
AAGTCGTAACAAGGTTTCCGTAGGTGAACCTGCGGAAGGATCATTGTCGAAACCTGCCTAGCAGAACGACCCGCGAACCTGTCTTAACATCGGGGGCCTGCGGGACTCGTGCCCGTGTGCTCCCACCCGTGCTGCGTTGGGCGTCGGCTGTACGTTTCTACGTGCGTCCGCTCCCTCGCCGCGCATTAACGAACCCCGGCGCGAATTGCGCCAAGGAAATCTTAACGAGAGAGCTCGCTCCCGTCGCCCCGGTCACGGTGTGCGTGTGGGATGCGTGGCCTTCTTTCATTATCTATAACGACTCTCGGCAACGGATATCTCGGCTCTCGCATCGATGAAGAACGTAGCGAAATGCGATACTTGGTGTGAATTGCAGAATCCCGT
>Illumina-ITS1_BOP010203_Dotu
AAGTCGTAACAAGGTTTCCGTAGGTGAACCTGCGGAAGGATCATTGTCGAAACCTGCCTAGCAGAACGACCCGCGAACCTGTCTTAACATCGGGGGCCTGCGGGACTCGTGCCCGTGTGCTCCCACCTGTGCTGCGTTGGGCGTCGGCTGTACGTTTCTACGTGCGTCCGCTCCCTCGCCGCGCATTAACGAACCCCGGCGCGAATTGCGCCAAGGAAATCTTAACGAGAGAGCTCGCTCCCGTCGCCCCGGTCACGGTGTGCGTGTGGGATGCGTGGCCTTCTTTCATTATCTATAACGACTCTCGGCAACGGATATCTCGGCTCTCGCATCGATGAAGAACGTAGCGAAATGCGATACTTGGTGTGAATTGCAGAATCCCGT
>Illumina-ITS1_BOP010203_Otu
AAGTCGTAACAAGGTTTCCGTAGGTGAACCTGCGGAAGGATCATTGTCGAAACCTGCCTAGCAGAACGACCCGCGAACCTGTCTTAACATCGGgggCCTGCGGGACTCGTGCCCGTGTGCTCCCACCTGTGCTGCGTTGGGCGTCGGCTGTACGTTTCTACGTGCGTCCGCTCCCTCGCCGCGCATTAACGAACCCCGGCGCGAATTGCGCCAAGGAAATCTTAACGAgagagCTCGCTCCCGTCGCCCCGGTCACGGTGTGCGTGTGGGATGCGTGGCCTTCTTTCATTATCTATAACGACTCTCGGCAACGGATATCTCGGCTCTCGCATCGATGAAGAACGTAGCGAAATGCGATACTTGGTGTGAATTGCAGAATCCCGT
>Illumina-ITS1_BOP010203_Zotu
AAGTCGTAACAAGGTTTCCGTAGGTGAACCTGCGGAAGGATCATTGTCGAAACCTGCCTAGCAGAACGACCCGCGAACCTGTCTTAACATCGGgggCCTGCGGGACTCGTGCCCGTGTGCTCCCACCTGTGCTGCGTTGGGCGTCGGCTGTACGTTTCTACGTGCGTCCGCTCCCTCGCCGCGCATTAACGAACCCCGGCGCGAATTGCGCCAAGGAAATCTTAACGAgagagCTCGCTCCCGTCGCCCCGGTCACGGTGTGCGTGTGGGATGCGTGGCCTTCTTTCATTATCTATAACGACTCTCGGCAACGGATATCTCGGCTCTCGCATCGATGAAGAACGTAGCGAAATGCGATACTTGGTGTGAATTGCAGAATCCCGT
>Illumina-ITS1_BOP010204_Cotu
AAGTCGTAACAAGGTTTCCGTAGGTGAACCTGCGGAAGGATCATTGTCGAAACCTGCCAAGCAGAACGACCCGCGAACCTGTCATCACATCGGGGGCCTGCGGGCTTCGTGCCCGTGTGCCTCCACCCGTGCTTCGTCGGGTGTCGGTCGCACGCTTGTGCGTGTGGCCGCCCCGTCGTTGCGCATTAACGAACCCCGGCGCGAATTGCGCCAAGGAAATCTTAACGAGAGAGCTCGCTCCCGTCGCCCCGGACACGGTGCGCGCGCGGGATGCGTGGCCTTCTTTCATTATCAATAACGACTCTCGGCAACGGATATCTCGGCTCTCGCATCGATGAAGAACGTAGCGAAATGCGATACTTGGTGTGAATTGCAGAATCCCGT
>Illumina-ITS1_BOP010204_Dotu
AAGTCGTAACAAGGTTTCCGTAGGTGAACCTGCGGAAGGATCATTGTCGAAACCTGCCAAGCAGAACGACCCGCGAACCTGTCATCACATCGGGGGCCTGCGGGCTTCGTGCCCGTGTGCCTCCACCCGTGCTTCGTCGAGTGTCGGTCGCACGCTTGTGCGTGTGGCCGCCTCGTCGTTGCGCATTAACGAACCCCGGCGCGAATTGCGCCAAGGAAATCTTAACGAGAGAGCTCGCTCCCGTCGCCCCGGACACGGTGCGCGCGCGGGATGCGTGGCCTTCTTTCATTATCAATAACGACTCTCGGCAACGGATATCTCGGCTCTCGCATCGATGAAGAACGTAGCGAAATGCGATACTTGGTGTGAATTGCAGAATCCCGT
>Illumina-ITS1_BOP010204_Otu
AAGTCGTAACAAGGTTTCCGTAGGTGAACCTGCGGAAGGATCATTGTCGAAACCTGCCAAGCAGAACGACCCGCGAACCTGTCATCACATCGGgggCCTGCGGGCTTCGTGCCCGTGTGCCTCCACCCGTGCTTCGTCGAGTGTCGGTCGCACGCTTGTGCGTGTGGCCGCCTCGTCGTTGCGCATTAACGAACCCCGGCGCGAATTGCGCCAAGGAAATCTTAACGAgagagCTCGCTCCCGTCGCCCCGGACACGGTGCgcgcgcgGGATGCGTGGCCTTCTTTCATTATCAATAACGACTCTCGGCAACGGATATCTCGGCTCTCGCATCGATGAAGAACGTAGCGAAATGCGATACTTGGTGTGAATTGCAGAATCCCGT
>Illumina-ITS1_BOP010204_Zotu
AAGTCGTAACAAGGTTTCCGTAGGTGAACCTGCGGAAGGATCATTGTCGAAACCTGCCAAGCAGAACGACCCGCGAACCTGTCATCACATCGGgggCCTGCGGGCTTCGTGCCCGTGTGCCTCCACCCGTGCTTCGTCGAGTGTCGGTCGCACGCTTGTGCGTGTGGCCGCCTCGTCGTTGCGCATTAACGAACCCCGGCGCGAATTGCGCCAAGGAAATCTTAACGAgagagCTCGCTCCCGTCGCCCCGGACACGGTGCgcgcgcgGGATGCGTGGCCTTCTTTCATTATCAATAACGACTCTCGGCAACGGATATCTCGGCTCTCGCATCGATGAAGAACGTAGCGAAATGCGATACTTGGTGTGAATTGCAGAATCCCGT
>Illumina-ITS1_BOP010205_Cotu
AAGTCGTAACAAGGTTTCCGTAGGTGAACCTGCGGAAGGATCATTGTCGAAACCTGCCTAGCAGAACGACCCGCGAACGTGTTAACTAAACACCGAGGGGGAGCGAGGACGCCTTCGTGCCCCGAGCCCCCCCTCAGAGCCTGGGCGTGCGCGACCGTGGCTTCACTTTGCCTCCTGGCCGGGTGAGACGCGCGGTCACGTCGCTCGTGGCCAAACAACGAACCCCCGGCGTGAATTGCGCCAAGGAACCATATAACGAAGAAGAGCACGTCGGCAGTTGCCGCCCCGTTCGCGGTGTGCGTGTGTACAGCCTCGTGACTCCTTTCTTGTGAAAATTTAAAACGACTCTCGGCAACGGATATCTCGGCTCTCGCATCG
>Illumina-ITS1_BOP010205_Dotu
AAGTCGTAACAAGGTTTCCGTAGGTGAACCTGCGGAAGGATCATTGTCGAAACCTAACTAGCAGAACGACCCGCGAACGCGTTAACTAAACACCGAGGGGGAGCGAGGACGCCTTCGTGCCCCGAGCCCCCCCTCAGAGCCCGGGCGTGCGCGACCGTGGCTTCACTTTGCCTCC
>Illumina-ITS1_BOP010205_Otu
AAGTCGTAACAAGGTTCCGTAGGTGAACCTGCGGAAGGATCATTGTCGAAACCTGCCTAGCAGAACGACCCGCGAACGTGTTAACTAAACACCGAGGgggAGCGAGGACGCCTTCGTGCCCCGAGCCcccccTCAGAGCCCGGGCGTGCGCGACCGTGGCTTCACTTTGCCTCCTGGCCGGGTGAGACGcgcgGTCACGTCGCTCGTGGCCAAACAGCGAACCcccGGCGTGAATTGCGCCAAGGAACCATATAACGAAGAAGAGCACGTCGGCAGTTGCCGCCCCGTTCGCGGTGTGCGTgtgtACAGCCTCGTGACTCCTTTCTTGTGAAAATTTA
>Illumina-ITS1_BOP010205_Zotu
AAGTCGTAACAAGGTTCCGTAGGTGAACCTGCGGAAGGATCATTGTCGAAACCTGCCTAGCAGAACGACCCGCGAACGTGTTAACTAAACACCGAGGgggAGCGAGGACGCCTTCGTGCCCCGAGCCcccccTCAGAGCCCGGGCGTGCGCGACCGTGGCTTCACTTTGCCTCCTGGCCGGGTGAGACGcgcgGTCACGTCGCTCGTGGCCAAACAGCGAACCcccGGCGTGAATTGCGCCAAGGAACCATATAACGAAGAAGAGCACGTCGGCAGTTGCCGCCCCGTTCGCGGTGTGCGTgtgtACAGCCTCGTGACTCCTTTCTTGTGAAAATTTA
>Illumina-ITS1_BOP010206_Cotu
GTCGAAACCTGCCTAGCAGAACGACCCGCGAACGTGTTAACTAAACACCGAGGGGGAGCGAGGACGCCTTCGTGCCCCGAGCCCCCCCTCAGAGCCTGGGCGTGCGCGACCGTGGCTTCATTTTGCCTTCTGGGCGGGTGAGACGCGCGGTCACGTCGTTCGTGGCCAAACAACGAACCCCCGGCGTGAATTGCGCCAAGGAACCATATAACGAAGAAGAGCACGTCGGCAGTTGCCGCCCCGTTCGCGGTGTGCGTGTGTACAGCCTCGTGACTCCTTTCTTGTGAAAATTTAAAACGACTCTCGGCAACGGATATCTCGGCTCTCGCATCGATGAAGAACGTAGCGAAATGCGATACTTGGTGTGAATTGCAGAATCCCG
>Illumina-ITS1_BOP010206_Dotu
TGCCTCCTGGCCGGGTGAGACGCGCGGTCACGTCGCTCGTGGCCAAACAACGAACCCCCGGCGTGAATTGCGCCAAGGAACCATATAACGAAGAAGAGCACGTCGGCAGTTGCCGCCCCGTTCGCGGTGTGCGTGTGTACAGCCTCGTGACTCCTTTCTTGTGAAAATTTAAAACGACTCTCGGCAACGGATATCTCGGCTCTCGCATCGATGAAGAACGTAGCGAAATGCGATACTTGGTGTGAATTGCAGAATCCCGT
>Illumina-ITS1_BOP010206_Otu
ACCGAGGgggAGCGAGGACGCCTTCGTGCCCCGAGCCcccccTCAGAGCCCGGGCGTGCGCGACCGTGGCTTCATTTTGCCTTCTGGGCGGGTGAGACGcgcgGTCACGTCGTTCGTGGCCAAACAACGAACCcccGGCGTGAATTGCGCCAAGGAACCATATAACGAAGAAGAGCACGTCGGCAGTTGCCGCCCCGTTCGCGGTGTGCGTgtgtACAGCCTCGTGACTCCTTTCTTGTGAAAATTTAAAACGACTCTCGGCAACGGATATCTCGGCTCTCGCATCGATGAAGAACGTAGCGAAATGCGATACTTGGTGTGAATTGCAGAATCCCGT
>Illumina-ITS1_BOP010206_Zotu
ACCcccGGCGTGAATCGCGCCAAGGAACCATATAACGAAGAAGAGCACGTCGGCAGTTGCCGCCCCGTTCGCGGTGTGCGTgtgtACAGCCTCGTGACTCCTTTCTTGTGAAAATTTAAAACGACTCTCGGCAACGGATATCTCGGCTCTCGCATCGATGAAGAACGTAGCGAAATGCGATACTTGGTGTGAATTGCAGAATCCCGT
>Illumina-ITS1_BOP010208_Cotu
AAGTCGTAACAAGGTTTCCGTAGGTGAACCTGCGGAAGGATCATTGTCGAAACCGCTACGTGGCTTCGCTTCGCCTTCTGGGCGGGTGAGACGCGCGGTCACGTCGCCCGTGGCCAAACAACGAACCCCCGGCGTGAATTGCGCCAAGGAACCATATAACGAAGAAGAGCACGTTGGCAGATGCCGCCCCGTTCGCGGTGTGCGCGCGGACCGCCTCGTGACTCCTTTCTTGTGAAAATTTAAAACGACTCTCGGCAACGGATATCTCGGCTCTCGCATCGATGAAGAACGTAGCGAAATGCGATACTTGGTGTGAATTGCAGAATCCCGT
>Illumina-ITS1_BOP010208_Dotu
ATAACGAAGAAGAGCACGTTGGCAGTTGCCGCCCCGTTCGCGGTGTGCGCGCGGACCGCCTCGTGACTCCTTTCTTGCGAAAATTTAAAACGACTCTCGGCAACGGATATCTCGGCTCTCGCATCGATGAAGAACGTAGCGAAATGCGATACTTGGTGTGAATTGCAGAATCCCGT
>Illumina-ITS1_BOP010208_Otu
ATAACGAAGAAGAGCACGTTGGCAGTTGCCGCCCCGTTCGCGGTGTGCgcgcgGACCGCCTCGTGACTCCTTTCTTGCGAAAATTTAAAACGACTCTCGGCAACGGATATCTCGGCTCTCGCATCGATGAAGAACGTAGCGAAATGCGATACTTGGTGTGAATTGCAGAATCCCGT
>Illumina-ITS1_BOP010208_Zotu
ATAACGAAGAAGAGCACGTTGGCAGTTGCCGCCCCGTTCGCGGTGTGCgcgcgGACCGCCTCGTGACTCCTTTCTTGCGAAAATTTAAAACGACTCTCGGCAACGGATATCTCGGCTCTCGCATCGATGAAGAACGTAGCGAAATGCGATACTTGGTGTGAATTGCAGAATCCCGT
>Illumina-ITS1_BOP010210_Otu
AAGTCGTAACAAGGTTTCCGTAGGTGAACCTGCGGAAGGATCATTGTCAAATCCCTGTTCCAAATGAATGACCTGCGAACACGTTCCGAAAACAATAAACGGATATCTAGGCTCTCGCATCGATGAAGAACGTAGCAAACTGCGATAGTTGGTGTGAATTGCAGAATCCCGT
>Illumina-ITS1_BOP010210_Zotu
AAGTCGTAACAAGGTTTCCGTAGGTGAACCTGCGGAAGGATCATTGTCAAATCCCTGTTCCAAATGAATGACCTGCGAACACGTTCCGAAAACAATAAACGGATATCTAGGCTCTCGCATCGATGAAGAACGTAGCAAACTGCGATAGTTGGTGTGAATTGCAGAATCCCGT
>Illumina-ITS1_BOP010211_Cotu
AAGTCGTAACAAGGTTTCCGTAGGTGAACCTGCGGAAGGATCATTGTCGAAACCTGCCTAGCAGAACGACCCGCGAACCCGTTTCATCATCGGGGGGAGCACGGGTGCGAGAGCCCCGTGGTCCCCCTCCGCAGTCGGATCGACGGCGCTTGCGCCCTCGCTCCGTCGGCACAATAACGAACCCCGGCGCGGACCGCGCCAAGGAAACTTAACAAGAGAGCGTGCCCTTGCCTCCCCGGAAACGGTGTGTGCGCTTGTAGCATCGCCTTCTCTCACTATTTAAAACGACTCTCGGCAACGGATATCTCGGCTCTCGCATCGATGAAGAACGTAGCGAAATGCGATACTTGGTGTGAATTGCAGAATCCCGT
>Illumina-ITS1_BOP010211_Dotu
AACGAACCCCGGCGCGGACCGCGCCAAGGAAACTTAACAAGAGAGCGTGCCCTTGCCTCCCCGGAAACGGTGTGTGCGCTTGTAGCATCGTCTTCTCTCACTATTTAAAACGACTCTCGGCAACGGATATCTCGGCTCTCGCATCGATGAAGAACGTAGCGAAATGCGATACTTGGTGTGAATTGCAGAATCCCGT
>Illumina-ITS1_BOP010211_Otu
AAGTCGTAACAAGGTTTCCGTAGGTGAACCTGCGGAAGGATCATTGTCGAAACCTGCCTAGCAGAACGACCCGCGAACCCGTTCCATCATCGGggggCAGCACGGGTGCGAGAGCCTCGTGGTCCCCTCCGCAGTCGGATCGACGGCGCTTGCGCCCTCGCTCCGTCGGCACAATAACGAACCCCGGCGCGGACCGCGCCAAGGAAACTTAACAAGagagCGTGCCCTTGCCTCCCCGGAAACGGTgtgtgCGCTTGTAGCATCGCCTTCtctcACTATTTAAAACGACTCTCGGCAACGGATATCTCGGCTCTCGCATCGATGAAGAACGTAGCGAAATGCGATACTTGGTGTGAATTGCAGAATCCCGT
>Illumina-ITS1_BOP010211_Zotu
AAGTCGTAACAAGGTTTCCGTAGGTGAACCTGCGGAAGGATCATTGTCGAAACCTGCCTAGCAGAACGACCCGCGAACCCGTTCCATCATCGGggggCAGCACGGGTGCGAGAGCCTCGTGGTCCCCTCCGCAGTCGGATCGACGGCGCTTGCGCCCTCGCTCCGTCGGCACAATAACGAACCCCGGCGCGGACCGCGCCAAGGAAACTTAACAAGagagCGTGCCCTTGCCTCCCCGGAAACGGTgtgtgCGCTTGTAGCATCGCCTTCtctcACTATTTAAAACGACTCTCGGCAACGGATATCTCGGCTCTCGCATCGATGAAGAACGTAGCGAAATGCGATACTTGGTGTGAATTGCAGAATCCCGT
>Illumina-ITS1_BOP010213_Cotu
AAGTCGTAACAAGGTTTCCGTAGGTGAACCTGCGGAAGGATCATTGTCGAAACCTGCCTAGCAGAACGACCCGCGAACGTGTTAACTAAACACCGAGGGGGAGCGAGGACGCCTTCGTGCCCCGAGCCCCTCCTCAGAGCCTGGGCGTGCGCTATCGTGGCTTCGCTTCGCCTTCTGGGCGGGTGAGACGCGCGGTCGCGTCGCCCGTGGCCAAACAACGAACCCCCGGCGTGAATTGCGCCAAGGAACCATATAACGAAGAAGAGCACGTCGGCAGTTGCCGCCCCGTTCGCGGTGTGCGCGCGGACCGCCTCGTGACTCCTTTCTTGCGAAAATTTAAAACGACTCTCGGCAACGGATATCTCGGCTCTCGCATCGATGAAGAACGTAGCGAAATGCGATACTTGGTGTGAATTGCAGAATCCCGT
>Illumina-ITS1_BOP010213_Dotu
GCGCTATCGTGGCTTCGCTTCGCCTTCTGGGCGGGTGAGACGCGCGGTCGCGTCGCCCGTGGCCAAACAACGAACCCCCGGCGTGAATTGCGCCAAGGAACCATATAACGAAGAAGAGCACGTCGGCAGTTGCCGCCCCGTTCGCGGTGTGCGCGCGGACCGCCTCGTGACTCCTTTCTTGCGAAAATTTAAAACGACTCTCGGCAACGGATATCTCGGCTCTCGCATCGATGAAGAACGTAGCGAAATGCGATACTTGGTGTGAATTGCAGAATCCCGT
>Illumina-ITS1_BOP010213_Otu
AAGTCGTAACAAGGTTTCCGTAGGTGAACCTGCGGAAGGATCATTGTCGAAACCTGCCTAGCAGAACGACCCGCGAACGTGTTAACTAAACACCGAGGgggAGCGAGGACGCCTTCGTGCCCCGAGCCCCTCCTCAGAGCCTGGGCGTGCGCTATCGTGGCTTCGCTTCGCCTTCTGGGCGGGTGAGACGcgcgGTCGCGTCGCCCGTGGCCAAACAACGAACCcccGGCGTGAATTGCGCCAAGGAACCATATAACGAAGAAGAGCACGTCGGCAGTTGCCGCCCCGTTCGCGGTGTGCgcgcgGACCGCCTCGTGACTCCTTTCTTGCGAAAATTTAAAACGACTCTCGGCAACGGATATCTCGGCTCTCGCATCGATGAAGAACGTAGCGAAATGCGATACT
>Illumina-ITS1_BOP010213_Zotu
AAGTCGTAACAAGGTTTCCGTAGGTGAACCTGCGGAAGGATCATTGTCGAAACCTGCCTAGCAGAACGACCCGCGAACGTGTTAACTAAACACCGAGGgggAGCGAGGACGCCTTCGTGCCCCGAGCCCCTCCTCAGAGCCTGGGCGTGCGCTATCGTGGCTTCGCTTCGCCTTCTGGGCGGGTGAGACGcgcgGTCGCGTCGCCCGTGGCCAAACAACGAACCcccGGCGTGAATTGCGCCAAGGAACCGCATAACGAAGAAGAGCACGTCGGCAGTTGCCGCCCCGTTCGCGGTGTGCgcgcgGACCGCCTCGTG
>Illumina-ITS1_BOP010215_Cotu
AAGTCGTAACAAGGTTTCCGTAGGTGAACCTGCGGAAGGATCATTGTCGAAACCTGCCTAGCAGAACGACCCGCGAACGTGTTAACTAAACACCGAGGGGGAGCGAGGATGCCTTCGTGCCCCGAGCCCCCCCTCAGAGCCTGGGCGTGCGCTACCGTGGCTTCACTTCGCCTTCTGGGCGGGTGAGACGCGCGGTCACGTCGCCCGTGGCCAAACAACGAACCCCCGGCGTGAATTGCGCCAAGGAACCATATAACGAAAAAAGAGCACGTCGGCAGTTGCCGCCCCGTTCGCGGTGTGCGCGCGGACCGCCTCGTGACTCCTTTCTTGTGAAAATTTAAAACGACTCTCGGCAACGGATATCTCGGCTCTCGCATCGATGAAGAACGTAGCGAAATGCGATACTTGGTGTGAATTGCAGAATCCCGT
>Illumina-ITS1_BOP010215_Dotu
CGACAATGATCCTTCCGCAGGTTCACCTACGGAAGGATCATTGTCGAAACCTGCCTAGCAGAACGACCCGCGAACGTGTTAACTAAACACCGAGGGGGAGCGAGGATGCCTTCGTGCCCCGAGCCCCTCCTCAGAGCCTGGGCGTGCGCTACCGTGGCTTCACTTTGCCTTATGGGCGGGTGAGACGCGCGGTCACGTCGCCCGTGGCCAAACAACGAACCCCCGGCGTGAATTGCGCCAAGGAACCATATAACGAAAAAAGAGCACGTTGGCAGTTGCCGCCCCGTTCGCGGTGTGCGCGCGGACCGCCTCGTGACTCCTTTCTTGTGAAAATTTAAAACGACTCTCGGCAACGGATATCTCGGCTCTCGCATCGATGAAGAACGTAGCGAAATGCGATACTTGGTGTGAATTGCAGAATCCCGT
>Illumina-ITS1_BOP010215_Otu
GAGAAGTCGTAACAAGGTTTCCGTAGGTGAACCTGCGGAAGGATCATTGTCGAAACCTGCCTAGCAGAACGACCCGCGAACGTGTTAACTAAACACCGAGGgggAGCGAGGACGCCTTCGTGCCCCGAGCCcccccTCAGAGCCCGGGCGTGCGCGACCGTGGCTTCATTTCGCCTTCTGGGCGGGTGAGACGcgcgGTCACGTCGCCCGTGGCCAAACAACGAACCcccGGCGTGAATTGCGCCAAGGAACCATATAACGAAaaaaGAGCACGTTGGCAGTTGCCGCCCCGTTCGCGGTGTGCgcgcgGACCGCCTCGTGACTCCTTTCTTGTGAAAATTTAAAACGACTCTCGGCAACGGATATCTCGGCTCTCGCATCGATGAAGAACGTAGCGAAATGCGATACTTGGTGTGAATTGCAGAATCCCGT
>Illumina-ITS1_BOP010215_Zotu
GAGAAGTCGTAACAAGGTTTCCGTAGGTGAACCTGCGGAAGGATCATTGTCGAAACCTGCCTAGCAGAACGACCCGCGAACGTGTTAACTAAACACCGAGGgggAGCGAGGACGCCTTCGTGCCCCGAGCCcccccTCAGAGCCCGGGCGTGCGCGACCGTGGCTTCATTTCGCCTTCTGGGCGGGTGAGACGcgcgGTCACGTCGCCCGTGGCCAAACAACGAACCcccGGCGTGAATTGCGCCAAGGAACCATATAACGAAaaaaGAGCACGTTGGCAGTTGCCGCCCCGTTCGCGGTGTGCgcgcgGACCGCCTCGTGACTCCTTTCTTGTGAAAATTTAAAACGACTCTCGGCAACGGATATCTCGGCTCTCGCATCGATGAAGAACGTAGCGAAATGCGATACTTGGTGTGAATTGCAGAATCCCGT
>Illumina-ITS1_BOP010218_Cotu
AAGTCGTAACAAGGTTTCCGTAGGTGAACCTGCGGAAGGATCATTGTCAAAACCTGCAAAAGCAGTATGACCCGCGAACATGTGAAAAATAACCCGGGGTGCCTCGTGTACCCCACTGCCTGGGCGCTCGCTCCTAGCGGGTGCGCTCCGGGCGCAACAACAACCCCCGGCGCGAATTGCGCCAAGGAAAACCAATGACTATAACTTCCCATGCTGCCCCGTTCTACGAGTGTGTGCTTGGGCAATTGCTTCTCTTACAAAACACGACTCTCGGCAACGGATATCTCGGCTCTCGCATCAATGAAGAACGTAGCGAAATGCGATACTTGGTGTGAATTGCATAATCTCGT
>Illumina-ITS1_BOP010218_Dotu
AAGTCGTAACAAGGTTTCCGTAGGTGAACCTGCGGAAGGATCATTGTCAAAACCTGCAAAAGCAGTATGACCCGCGAACATGTGAAAAATAACCCGGGGTGCCTCGTGTACCCCACTGCCTGGGCGCTCGCTCCTAGCGGGTGCGCTCCGGGCGCAACAACAACCCCCGGCGCGAATTGCGCCAAGGAAAACCAATGACTATAACTTCCCATGCTGCCCCGTTCTACGAGTGTGTGCTTGGGCAATTGCTTCTCTTACAAAACACGACTCTCGGCAACGGATATCTCGGCTCTCGCATCAATGAAGAACGTAGCGAAATGCGATACTTGGTGTGAATTGCATAATCTCGT
>Illumina-ITS1_BOP010218_Otu
AAGTCGTAACAAGGTTTCCGTAGGTGAACCTGCGGAAGGATCATTGTCAAAACCTGCAAAAGCAGTATGACCCGCGAACATGTGAAaaaTAACCCGGGGTGCCTCGTGTACCCCACTGCCTGGGCGCTCGCTCCTAGCGGGTGCGCTCCGGGCGCAACAACAACCcccGGCGCGAATTGCGCCAAGGAAAACCAATGACTATAACTTCCCATGCTGCCCCGTTCTACGAGTgtgtgCTTGGGCAATTGCTTCTCTTACAAAACACGACTCTCGGCAACGGATATCTCGGCTCTCGCATCAATGAAGAACGTAGCGAAATGCGATACTTGGTGTGAATTGCATAATCTCGT
>Illumina-ITS1_BOP010218_Zotu
AAGTCGTAACAAGGTTTCCGTAGGTGAACCTGCGGAAGGATCATTGTCAAAACCTGCAAAAGCAGTATGACCCGCGAACATGTGAAaaaTAACCCGGGGTGCCTCGTGTACCCCACTGCCTGGGCGCTCGCTCCTAGCGGGTGCGCTCCGGGCGCAACAACAACCcccGGCGCGAATTGCGCCAAGGAAAACCAATGACTATAACTTCCCATGCTGCCCCGTTCTACGAGTgtgtgCTTGGGCAATTGCTTCTCTTACAAAACACGACTCTCGGCAACGGATATCTCGGCTCTCGCATCAATGAAGAACGTAGCGAAATGCGATACTTGGTGTGAATTGCATAATCTCGT
>Illumina-ITS1_BOP010219_Dotu
GGATTTGAGTGTTTTGGGAGCAAAGTTGGAATTGCATTGTGAATCCTTGTTTTCAGTTGAATCTGATTATCAAGGTTTGATTAAAATAAGTTGGGTTGCACGTCCCTACTTAATGGAGGATCTCCTTGTTATGATGAAGAGATCGACTGAAAGATGGAACAAGAGTTTCATATGTTTACGTGCAAGCTATGTGGTTTGGTCCCGAAGAGATAGATAGCCCAAAGTGTATTTGGTTGTTCTGGGAGTTGTGGGGGTTTCAGACGAAAGCAATTCGTTA
>Illumina-ITS1_BOP010220_Cotu
AAGTCGTAACAAGGTTTCCGTAGGTGAACCTGCGGAAGGATCATTGTCAAAACCTGCAAAAGCAGTATGACCCGCGAACATGTGAAAAATAACCCGGGGTGCCTCGTGTACCCCACTGCCTGGGCGCTCGCTCCTAGCGGGTGCGCTCCGGGCGCAACAACAACCCCCGGCGCGAATTGCGCCAAGGAAAACCAATGATTATAACTTCCCATGCTGCCCCGTTCTACGAGTGTGTGCTTGGGCAATTGCTTCTCTTACAAAACACGACTCTCGGCAACGGATATCTCGGCTCTCGCATCGATGAAGAGCGTAGCGAAATGCGATACTTGGTGTGAATTGCATAATCTCGT
>Illumina-ITS1_BOP010220_Dotu
AAGTCGTAACAAGGTTTCCGTAGGTGAACCTGCGGAAGGATCATTGTCAAAACCTGCAAAAGCAGTATGACCCGCGAACATGTGAAAAATAACCCGGGGTGCCTCGTGTACCCCACTGCCTGGGCGCTCGCTCCTAGCGGGTGCGCTCCGGGCGCAACAACAACCCCCGGCGCGAATTGCGCCAAGGAAAACCAATGATTATAACTTCCCATGCTGCCCCGTTCTACGAGTGTGTGCTTGGGCAATTGCTTCTCTTACAAAACACGACTCTCGGCAACGGATATCTCGGCTCTCGCATCAATGAAGAACGTAGCGAAATGCGATACTTGGTGTGAATTGCATAATCTCGT
>Illumina-ITS1_BOP010221_Dotu
GTAGACTGCGTACCCCATATCACTTAGAGGAAGGAGAAGTCGTAACAAGGTTTCCGTAGGTGAACCTGCGGAAGGATCATTGTCGATGCCTTACATGCAGACCGACCTGTGAATCTGTTTGAACACTTAGGGTTGGCTTGAGGTGTTCCACGCCTTGACCT
>Illumina-ITS1_BOP010222_Cotu
AAGTCGTAAGAAGGTTTCCGTAGGTGAACCTGCGGAAAGATCATTGTCAAAACCTGCAAAAGCTGTATGACCCGCGAACATGTGAAAAATAACCCGGGGTGCCTCGTGTACCCCACTGCCTGAGCACTCGCTCCTAGCGGGCGCGCTCCGGGCGCAACAACAACCCCCGGCGCGAATTGCGCCAAGGAAAACCAATGAATATAACTTCCCATGCTGCCCCGTTCTACAAGTGTGTGCTTGGGCAATTGCTTCTCTTACAAAACACGACTCTCGGCAACGGATATCTCGGCTCTCGCATCGATGAAGAGCGTAGCGAAATGCGATACTTGGTGTGAATTGCATAATCTCGT
>Illumina-ITS1_BOP010222_Dotu
AAGTCGTAAGAAGGTTTCCGTAGGTGAACCTGCGGAAAGATCATTGTCAAAACCTGCAAAAGCTGTATGACCCGCGAACATGTGAAAAATAACCCGGGGTGCCTCGTGTACCCCACTGCCTGAGCACTCGCTCCTAGCGGGCGCGCTCCGGGCGCAACAACAACCCCCGGCGCGAATTGCGCCAAGGAAAACCAATGAATATAACTTCCCATGCTGCCCCGTTCTACAAGTGTGTGCTTGGGCAATTGCTTCTCTTACAAAACACGACTCTCGGCAACGGATATCTCGGCTCTCGCATCGATGAAGAGCGTAGCGAAATGCGATACTTGGTGTGAATTGCATAATCTCGT
>Illumina-ITS1_BOP010222_Otu
AAGTCGTAAGAAGGTTTCCGTAGGTGAACCTGCGGAAAGATCATTGTCAAAACCTGCAAAAGCTGTATGACCCGCGAACATGTGAAaaaTAACCCGGGGTGCCTCGTGTACCCCACTGCCTGAGCACTCGCTCCTAGCGGGCgcgcTCCGGGCGCAACAACAACCcccGGCGCGAATTGCGCCAAGGAAAACCAATGAATATAACTTCCCATGCTGCCCCGTTCTACAAGTgtgtgCTTGGGCAATTGCTTCTCTTACAAAACACGACTCTCGGCAACGGATATCTCGGCTCTCGCATCGATGAAGAGCGTAGCGAAATGCGATACTTGGTGTGAATTGCATAATCTCGT
>Illumina-ITS1_BOP010222_Zotu
AAGTCGTAAGAAGGTTTCCGTAGGTGAACCTGCGGAAAGATCATTGTCAAAACCTGCAAAAGCTGTATGACCCGCGAACATGTGAAaaaTAACCCGGGGTGCCTCGTGTACCCCACTGCCTGAGCACTCGCTCCTAGCGGGCgcgcTCCGGGCGCAACAACAACCcccGGCGCGAATTGCGCCAAGGAAAACCAATGAATATAACTTCCCATGCTGCCCCGTTCTACAAGTgtgtgCTTGGGCAATTGCTTCTCTTACAAAACACGACTCTCGGCAACGGATATCTCGGCTCTCGCATCGATGAAGAGCGTAGCGAAATGCGATACTTGGTGTGAATTGCATAATCTCGT
>Illumina-ITS1_BOP010223_Dotu
CCCGACCCGAGTAGACTGCGTACCAGACCTTTTTGAAGAAGGTTCTGTTACTAACATGTTTACTTCTATTGTGGGTAATGTATTTGGGTTCAAAGCCCTGCGCGCTCTACGTCTGGAAGATCTGCGAATCCCTGTCGCTTATGTTAAAACTTTCCAAGGCCCGCCTCATGGTATCCAAGTTGAGAGAGATAAATTGAACAAGTACGGCCGCCCCTTGTTGGGATGTACTATTAAACCTAAATTGGGGTTATCTGCTAAAAACTACGGTACGCAGTCTAC
>Illumina-ITS1_BOP010223_Otu
CCCGACCCGAGTAGACTGCGTACCAGACCTTtttGAAGAAGGTTCTGTTACTAACATGTTTACTTCTATTGTGGGTAATGTATTTGGGTTCAAAGCCCTGCgcgcTCTACGTCTGGAAGATCTGCGAATCCCTGTCGCTTATGTTAAAACTTTCCAAGGCCCGCCTCATGGTATCCAAGTTGAgagagaTAAATTGAACAAGTACGGCCGCCCCTTGTTGGGATGTACTATTAAACCTAAATTGGGGTTATCTGCTAAaaaCTACGGTACGCAGTCTAC
>Illumina-ITS1_BOP010223_Zotu
CCCGACCCGAGTAGACTGCGTACCAGACCTTtttGAAGAAGGTTCTGTTACTAACATGTTTACTTCTATTGTGGGTAATGTATTTGGGTTCAAAGCCCTGCgcgcTCTACGTCTGGAAGATCTGCGAATCCCTGTCGCTTATGTTAAAACTTTCCAAGGCCCGCCTCATGGTATCCAAGTTGAgagagaTAAATTGAACAAGTACGGCCGCCCCTTGTTGGGATGTACTATTAAACCTAAATTGGGGTTATCTGCTAAaaaCTACGGTACGCAGTCTAC
>Illumina-ITS1_BOP010224_Cotu
AAGTCGTAACAAGGTTTCCGTAGGTGAACCTGCGGAAGGATCATTGTCGAAACCTGCAAAGCAGACCCGCGAACACGTTTCAAAAATCTGCGGGGCGACATCGTGCGTGCAGCCTACCGGGTTGTCGCACGCTGGAGCCCCGTCCCGTCGGTGTGCGCTCGCGTGCCCATCGTACGGCCTAACGAACCCCGGCGCGAAAAGCGTCAAGGAACACTCAAAACACTGCCCGCCCCTCGGTGCCCCGTTCGCGGCGTGCACCCGGGGATCGGACGTGTGTCGAATTTAAAACGACTCTCGGCAACGGATATCTTGGCTCTCGCATCGATGAAGAACGCAGCAAAATGCGATACTTGGTGTGAATTGCAGAATCCCGT
>Illumina-ITS1_BOP010224_Otu
AAGTCGTAACAAGGTTTCCGTAGGTGAACCTGCGGAAGGATCATTGTCGAAACCTGCAAAGCAGACCCGCGAACACGTTTCAAaaaTCTGCGGGGCGACATCGTGCGTGCAGCCTACCGGGTTGTCGCACGCTGGAGCCCCGTCCCGTCGGTGTGCGCTCGCGTGCCCATCGTACGGCCTAACGAACCCCGGCGCGAAAAGCGTCAAGGAACACTCAAAACACTGCCCGTCCCTCGGTGCCCCGTTCGCGGCGTGCACCCGGGGATCGGACGTgtgtCGAATTTAAAACGACTCTCGGCAACGGATATCTTGGCTCTCGCATCGATGAAGAACGCAGCAAAATGCGATACTTGGTGTGAATTGCAGAATCCCGT
>Illumina-ITS1_BOP010224_Zotu
AAGTCGTAACAAGGTTTCCGTAGGTGAACCTGCGGAAGGATCATTGTCGAAACCTGCAAAGCAGACCCGCGAACACGTTTCAAaaaTCTGCGGGGCGACATCGTGCGTGCAGCCTACCGGGTTGTCGCACGCTGGAGCCCCGTCCCGTCGGTGTGCGCTCGCGTGCCCATCGTACGGCCTAACGAACCCCGGCGCGAAAAGCGTCAAGGAACACTCAAAACACTGCCCGTCCCTCGGTGCCCCGTTCGCGGCGTGCACCCGGGGATCGGACGTgtgtCGAATTTAAAACGACTCTCGGCAACGGATATCTTGGCTCTCGCATCGATGAAGAACGCAGCAAAATGCGATACTTGGTGTGAATTGCAGAATCCCGT
>Illumina-ITS1_BOP010227_Cotu
AAGTCGTAACAAGGTTTCCGTAGGTGAACCTGCGGAAGGATCATTGTCGAAACCTGCAAAGTAGACCGCGAACACGTTCTCAAATGCATAGGGGAACCGACGTGGGGGGCAACCTCCCGTCGCGACCCTCCCCTGCCGGTGTAAGCGCGAGCTTGCATCGTGCGGGCTAACGAAACCCGGCGCGGCACGCGCCAAGGAAAACCCAATGAAGCGCTGCCCTCCCGTTGCCCCGTTCGCGGCGTGCGCGGGGGGAGTAGGCGTCTCTTGAAAGTCATAACGACTCTCGGCAACGGATATCTCGGCTCTCGCATCGATGAAGAACGTAGCGAAATGCGATACTTGGTGTGAATTGCAGAATCCCGT
>Illumina-ITS1_BOP010227_Dotu
AAGTCGTAACAAGGTTTCCGTAGGTGAACCTGCGGAAGGATCATTGTCGAAACCTGCAAAGTAGACCGCGAACACGTTCTCAAATGCATAGGGGAACCGACGTGGGGGGCAACCTCCCGTCGCGACCCTCCCCTGCCGGTGTAAGCGCGAGCTTGCATCGTGCGGGCTAACGAAACCCGGCGCGGCACGCGCCAAGGAAAACCCAATGAAGCGCTGCCCTCCCGTTGCCCCGTTCGCGGCGTGCGCGGGGGGAGTAGGCGTCTCTTGAAAGTCATAACGACTCTCGGCAACGGATATCTCGGCTCTCGCATCGATGAAGAACGTAGCGAAATGCGATACTTGGTGTGAATTGCAGAATCCCGT
>Illumina-ITS1_BOP010227_Otu
AAGTCGTAACAAGGTTTCCGTAGGTGAACCTGCGGAAGGATCATTGTCGAAACCTGCAAAGTAGACCGCGAACACGTTCTCAAATGCATAGGGGAACCGACGTGGggggCAACCTCCCGTCGCGACCCTCCCCTGCCGGTGTAAGCGCGAGCTTGCATCGTGCGGGCTAACGAAACCCGGCGCGGCACGCGCCAAGGAAAACCCAATGAAGCGCTGCCCTCCCGTTGCCCCGTTCGCGGCGTGCGCGGggggAGTAGGCGTCTCTTGAAAGTCATAACGACTCTCGGCAACGGATATCTCGGCTCTCGCATCGATGAAGAACGTAGCGAAATGCGATACTTGGTGTGAATTGCAGAATCCCGT
>Illumina-ITS1_BOP010227_Zotu
AAGTCGTAACAAGGTTTCCGTAGGTGAACCTGCGGAAGGATCATTGTCGAAACCTGCAAAGTAGACCGCGAACACGTTCTCAAATGCATAGGGGAACCGACGTGGggggCAACCTCCCGTCGCGACCCTCCCCTGCCGGTGTAAGCGCGAGCTTGCATCGTGCGGGCTAACGAAACCCGGCGCGGCACGCGCCAAGGAAAACCCAATGAAGCGCTGCCCTCCCGTTGCCCCGTTCGCGGCGTGCGCGGggggAGTAGGCGTCTCTTGAAAGTCATAACGACTCTCGGCAACGGATATCTCGGCTCTCGCATCGATGAAGAACGTAGCGAAATGCGATACTTGGTGTGAATTGCAGAATCCCGT
>Illumina-ITS1_BOP010228_Cotu
AAGTCGTAACAAGGTTTCCGTAGGTGAACCTGCGGAAGGATCATTGTCGAAACCTGCAAAGCAGACCCGCGAACACGTTTCAAAAATCTGCGGGACGACATCGTGCGTGCAGCCTACCAGGTTGTCGCACGCTGGAGCCCCGTTCCGTCGGTGTGCGCTCGCGTGCCCATCGTACGGCCTAACGAACCCCGGCGCGAAAAGCGTCAAGGAACACTTAAAACACTGCCCGCCCCTTGGTGCCCCGTTCGCGGCGTGCACCCGGGGATCGGACGTGTGTCGAATTTAAAACGACTCTCGGCAACGGATATCTTGGCTCTCGCATCGATGAAGAACGCAGCAAAATGCGATACTTGGTGTGAATTGCAGAATCCCGT
>Illumina-ITS1_BOP010228_Otu
AAGTCGTAACAAGGTTTCCGTAGGTGAACCTGCGGAAGGATCATTGTCGAAACCTGCAAAGCAGACCCGCGAACACGTTTCAAaaaTCTGCGGGACAACATCGTGCGTGCAGCCTACCAGGTTGTCGCACGCTGGAGCCCCGTTCCGTCGGTGTGCGCTCGCGTGCCCATCGTACGGCCTAACGAACCCCGGCGTGAAAAGCGTCAAGGAACACTTAAAACACTGCCCGCCCCTTGGTGCCCCGTTCGCGGCGTGCACCCGGGGATCGGACGTgtgtCGAATTTAAAACGACTCTCGGCAACGGATATCTTGGCTCTCGCATCGATGAAGAACGCAGCAAAATGCGATACTTGGTGTGAATTGCAGAATCCCGT
>Illumina-ITS1_BOP010228_Zotu
AAGTCGTAACAAGGTTTCCGTAGGTGAACCTGCGGAAGGATCATTGTCGAAACCTGCAAAGCAGACCCGCGAACACGTTTCAAaaaTCTGCGGGACGACATCGTGCGTGCAGCCTACCAGGTTGTCGCACGCTGGAGCCCCGTTCCGTCGGTGTGCGCTCGCGTGCCCATCGTACGGCCTAACGAACCCCGGCGCGAAAAGCGTCAAGGAACACTTAAAACACTGCCCGCCCCTTGGTGCCCCGTTCGCGGCGTGCACCCGGGGATCGGACGTgtgtCGAATTTAAAACGACTCTCGGCAACGGATATCTTGGCTCTCGCATCGATGAAGAACGCAGCAAAATGCGATACTTGGTGTGAATTGCAGAATCCCGT
>Illumina-ITS1_BOP010229_Cotu
AAGTCGTAACAAGGTTTCCGTAGGTGAACCTGCGGAAGGATCATTGTCGAAACCTGCAAAGCAGACCCGCGAACACGTTTCAAAAAACTGCGGGGCGACATCGTGTGTGCAACCGACCACGTTGCCCCACGCTGGAGCCCCGTTCCGTCGGTGTGCGCTCACGTGCCCATCGTACGGCCTAACGAACCCCGGCGCGAAAAGCGTCAAGGAACACTCAAAACACTGCCCGCCCCTCGGTGCCCCGTTCGCGGCGTGCACTCGGGGATCGGACGTGTGTCGAATTTAAAACGACTCTCGGCAACGGATATCTTGGCTCTCGCATCGATGAAGAACGCAGCAAAATGCGATACTTGGTGTGAATTGCAGAATCCCGT
>Illumina-ITS1_BOP010229_Dotu
AAGTCGTAACAAGGTTTCCGTAGGTGAACCTGCGGAAGGATCATTGTCGAAACCTGCAAAGCAGACCCGCGAACACGTTTCAAAAAACTACGGGGCGACATCGTGTGTGCAGCCGACCACGTTGCCCCACGTTGGAGCCCTGTTCCGTCGGTGTGCGCTCACGTGCCCATCGTACGGCCTAACGAACCCCGGCGCGAAAAGCGTCAAGGAACACTCAAAACATTGCCCGCCCCTTGGTGCCCCGTTCGCGGCGTGCACTCGGGGATCGGACGTGTGTCGAATTTAAAACGACTCTCGGCAACGGATATCTTGGCTCTCGCATCGATGAAGAACGCAGCAAAATGCGATACTTGGTGTGAATTGCAGAATCCCGT
>Illumina-ITS1_BOP010229_Otu
AAGTCGTAACAAGGTTTCCGTAGGTGAACCTGCGGAAGGATCATTGTCGAAACCTGCAAAGCAGACCCGCGAACACGTTTCAAaaaaCTACGGGGCGACATCGTgtgtgCAGCCGACCACGTTGCCCCACGTTGGAGCCCTGTTCCGTCGGTGTGCGCTCACGTGCCCATCGTACGGCCTAACGAACCCCGGCGCGAAAAGCGTCAAGGAACACTCAAAACATTGCCCGCCCCTTGGTGCCCCGTTCGCGGCGTGCACTCGGGGATCGGACGTgtgtCGAATTTAAAACGACTCTCGGCAACGGATATCTTGGCTCTCGCATCGATGAAGAACGCAGCAAAATGCGATACTTGGTGTGAATTGCAGAATCCCGT
>Illumina-ITS1_BOP010229_Zotu
AAGTCGTAACAAGGTTTCCGTAGGTGAACCTGCGGAAGGATCATTGTCGAAACCTGCAAAGCAGACCCGCGAACACGTTTCAAATAACTGCGGGGCGACATCGTGCGGGCGACCGACCACGTTGCCCCACGCTGGAGCCCCGTTCCGTCGGTGTGCGCTCACGTGCCCATCGTACGGCCTAACGAACCCCGGCGCGAAAAGCGTCAAGGAACACTCAAAACACTGCCCGCCCCTCGGTGCCCCGTTCGCGGCGTGCACCTGGGGATCGAACGTgtgtCGAATTTAAAACGACTCTCGGCAACGGATATCTTGGCTCTCGCATCGATGAAGAACGCAGCAAAATGCGATACTTGGTGTGAATTGCAGAATCCCGT
>Illumina-ITS1_BOP010230_Cotu
AAGTCGTAACAAGGTTTCCGTAGGTGAACCTGCGGAAGGATCATTGTCGAAACCTGCACAGCAGAACGACCCGCGAACACGTTCGTACACCGGGACGCCGGTCCGGGCGCGTCAGCCCCAGGCCGGTGCTCCCATGGTCGGGGAGCCCCTGGCTCCTCGATCGAAACCGAACCCCGGCGCGATCCGCGCCAAGGAATTACAAACAGAAGGGCTTGCCTCCCGTTGCCCCGTCCGCGGTGCGCGCGGGAGTAGCTCGCCTCTTTCGAAACACAAACGACTCTCGGCAACGGATATCTCGGCTCTCGCATCGATGAAGAACGTAGCGAAATGCGATACTTGGTGTGAATTGCAGAATCCCG
>Illumina-ITS1_BOP010230_Dotu
AAGTCGTAACAAGGTTTCCGTAGGTGAACCTGCGGAAGGATCATTGTCGAAACCTGCACAGCAGAACGACCCGCGAACACGTTCGTACACCGGGACGCCGGTCCGGGCGCGTCAGCCCCAGGCCGGTGCTCCCATGGTCGGGGAGCCCCTGGCTCCTCGATCGAAACCGAACCCCGGCGCGATCCGCGCCAAGGAATTACAAACAGAAGGGCTTGCCTCCCGTTGCCCCGTCCGCGGTGCGCGCGGGAGTAGCTCGCCTCTTTCGAAACACAAACGACTCTCGGCAACGGATATCTCGGCTCTCGCATCGATGAAGAACGTAGCGAAATGCGATACTTGGTGTGAATTGCAGAATCCCGT
>Illumina-ITS1_BOP010230_Otu
AAGTCGTAACAAGGTTTCCGTAGGTGAACCTGCGGAAGGATCATTGTCGAAACCTGCACAGCAGAACGACCCGCGAACACGTTCGTACACCGGGACGCCGGTCCGGGCGCGTCAGCCCCAGGCCGGTGCTCCCATGGTCGGGGAGCCCCTGGCTCCTCGATCGAAACCGAACCCCGGCGCGATCCGCGCCAAGGAATTACAAACAGAAGGGCTTGCCTCCCGTTGCCCCGTCCGCGGTGCgcgcgGGAGTAGCTCGCCTCTTTCGAAACACAAACGACTCTCGGCAACGGATATCTCGGCTCTCGCATCGATGAAGAACGTAGCGAAATGCGATACTTGGTGTGAATTGCAGAATCCCGT
>Illumina-ITS1_BOP010230_Zotu
AAGTCGTAACAAGGTTTCCGTAGGTGAACCTGCGGAAGGATCATTGTCGAAACCTGCACAGCAGAACGACCCGCGAACACGTTCGTACACCGGGACGCCGGTCCGGGCGCGTCAGCCCCAGGCCGGTGCTCCCATGGTCGGGGAGCCCCTGGCTCCTCGATCGAAACCGAACCCCGGCGCGATCCGCGCCAAGGAATTACAAACAGAAGGGCTTGCCTCCCGTTGCCCCGTCCGCGGTGCgcgcgGGAGTAGCTCGCCTCTTTCGAAACACAAACGACTCTCGGCAACGGATATCTCGGCTCTCGCATCGATGAAGAACGTAGCGAAATGCGATACTTGGTGTGAATTGCAGAATCCCGT
>Illumina-ITS1_BOP010231_Cotu
AAGTCGTAACAAGGTTTCCGTAGGTGAACCTGCGGAAGGATCATTGTCGAAACCTGCAAAACAGACCCGCGAACACGTTCTAACTCACAGGGAGGACGGCGCGGGCGCAGCTAACCACGTTGCCCCGCGTCGGAGACCCGCTCCGTCGATGTGCGCGCACGCGCCCATCGCACGGCTTAACGAACCCCGGCGCGAAAAGCGTCAAGGAACACTGAAAACATTGCTTGCCCCTCGTTGCCCCGTCCGCGGTGCGCACTTGGGGACCAGGCGTGTGTCGAATCTAAAACGACTCTCGGCAACGGATATCTTGGCTCTCGCATCGATGAAGAACGCAGCAAAATGCGATACTTGGTGTGAATTGCAGAATCCCGT
>Illumina-ITS1_BOP010231_Dotu
AAGTCGTAACAAGGTTTCCGTAGGTGAACCTGCGGAAGGATCATTGTCGAAACCTGCAAAACAGACCCGCGAACACGTTCTAACTCACAGGGAGGACGGCGCGGGCGCAGCTAACCACGTTGCCCCGCGTCGGAGACCCGCTCCGTCGATGTGCGCGCACGCGCCCATCGCACGGCTTAACGAACCCCGGCGCGAAAAGCGTCAAGGAACACTGAAAACATTGCTTGCCCCTCGTTGCCCCGTCCGCGGTGCGCACTTGGGGACCAGGCGTGTGTCGAATCTAAAACGACTCTCGGCAACGGATATCTTGGCTCTCGCATCGATGAAGAACGCAGCAAAATGCGATACTTGGTGTGAATTGCAGAATCCCGT
>Illumina-ITS1_BOP010231_Otu
AAGTCGTAACAAGGTTTCCGTAGGTGAACCTGCGGAAGGATCATTGTCGAAACCTGCAAAACAGACCCGCGAACACGTTCTAACTCACAGGGAGGACGGCGCGGGCGCAGCTAACCACGTTGCCCCGCGTCGGAGACCCGCTCCGTCGATGTGCgcgcACGCGCCCATCGCACGGCTTAACGAACCCCGGCGCGAAAAGCGTCAAGGAACACTGAAAACATTGCTTGCCCCTCGTTGCCCCGTCCGCGGTGCGCACTTGGGGACCAGGCGTgtgtCGAATCTAAAACGACTCTCGGCAACGGATATCTTGGCTCTCGCATCGATGAAGAACGCAGCAAAATGCGATACTTGGTGTGAATTGCAGAATCCCGT
>Illumina-ITS1_BOP010231_Zotu
AAGTCGTAACAAGGTTTCCGTAGGTGAACCTGCGGAAGGATCATTGTCGAAACCTGCAAAACAGACCCGCGAACACGTTCTAACTCACAGGGAGGACGGCGCGGGCGCAGCTAACCACGTTGCCCCGCGTCGGAGACCCGCTCCGTCGATGTGCgcgcACGCGCCCATCGCACGGCTTAACGAACCCCGGCGCGAAAAGCGTCAAGGAACACTGAAAACATTGCTTGCCCCTCGTTGCCCCGTCCGCGGTGCGCACTTGGGGACCAGGCGTgtgtCGAATCTAAAACGACTCTCGGCAACGGATATCTTGGCTCTCGCATCGATGAAGAACGCAGCAAAATGCGATACTTGGTGTGAATTGCAGAATCCCGT
>Illumina-ITS1_BOP010232_Cotu
AAGTCGTAACAAGGTTTCCGTAGGTGAACCTGCGGAAGGATCATTGTCGAAACCTGCAAAGCAGACCCGCGAACACGTTTCAAAAATCTGCGGGGCGACATCGTGCGTGCAGCCGACCACGTTGTCCCACGCTGGAGCCCCGTTCCGTCGGTGTGCGCTCACGTGCCCATCGTACGGCCTAACGAACCCCGGCGCGAAAAGCGTCAAGGAACACTCAAAACACTGCCCGCCCCTTGGTGCCCCGTTCGCGGCGTGCACCCGGGGATCGGACGTGTGTCGAATTTAAAACGACTCTCGGCAACGGATATCTTGGCTCTCGCATCGATGAAGAACGCAGCAAAATGCGATACTTGGTGTGAATTGCAGAATCCCGT
>Illumina-ITS1_BOP010232_Dotu
AAGTCGTAACAAGGTTTCCGTAGGTGAACCTGCGGAAGGATCATTGTCGAAACCTGCAAAGCAGACCCGCGAACACGTTTCAAAAATCTGCGGGACGACATCGTGCGTGCAGCCTACCAGGTTGTCGCACGCTGGAGCCCCGTTCCGTCGGTGTGCGCTCGCGTGCCCATCGTACGGCCTAACGAACCCCGGCGCGAAAAGCGTCAAGGAACACTTAAAACACTGCCCGCCCCTTGGTGCCCCGTTCGCGGCGTGCACCCGGGGATCGGACGTGTGTCGAATTTAAAACGACTCTCGGCAACGGATATCTTGGCTCTCGCATCGATGAAGAACGCAGCAAAATGCGATACTTGGTGTGAATTGCAGAATCCCGT
>Illumina-ITS1_BOP010232_Otu
AAGTCGTAACAAGGTTTCCGTAGGTGAACCTGCGGAAGGATCATTGTCGAAACCTGCAAAGCAGACCCGCGAACACGTTTCAAaaaTCTGCGGGACGACATCGTGCGTGCAGCCTACCAGGTTGTCGCACGCTGGAGCCCCGTTCCGTCGTTGTGCGCTCGCGTGCCCATCGTACGGCCTAACGAACCCCGGCGCGAAAAGCGTCAAGGAACACTTAAAACACTGCCCGCCCCTTGGTGCCCCGTTCGCGGCGTGCACCCGGGGATCGGACGTgtgtCGAATTTAAAACGACTCTCGGCAACGGATATCTTGGCTCTCGCATCGATGAAGAACGCAGCAAAATGCGATACTTGGTGTGAATTGCAGAATCCCGT
>Illumina-ITS1_BOP010232_Zotu
AAGTCGTAACAAGGTTTCCGTAGGTGAACCTGCGGAAGGATCATTGTCGAAACCTGCAAAGCAGACCCGCGAACACGTTTCAAaaaTCTGCGGGACGACATCGTGCGTGCAGCCTACCAGGTTGTCGCACGCTGGAGCCCCGTTCCGTCGTTGTGCGCTCGCGTGCCCATCGTACGGCCTAACGAACCCCGGCGCGAAAAGCGTCAAGGAACACTTAAAACACTGCCCGCCCCTTGGTGCCCCGTTCGCGGCGTGCACCCGGGGATCGGACGTgtgtCGAATTTAAAACGACTCTCGGCAACGGATATCTTGGCTCTCGCATCGATGAAGAACGCAGCAAAATGCGATACTTGGTGTGAATTGCAGAATCCCGT
>Illumina-ITS1_BOP010233_Cotu
AAGTCGTAACAAGGTTTCCGTAGGTGAACCTGCGGAAGGATCATTGTCGAAACCTGCAAAGCAGACCCGCGAACCCGTTTCAAAACCGTACGGGACGACATCGTGCGTTCAACGGACCTCGTTGTCCCGCGTTGGAGCCCCGTTCCGTCGACGTGCGCGCGAGCGCCCGTCGCACGGCCTAACGAACCCCGGCGCGAAAAGCGTCAAGGAACACTCAAAACGCTGCCCGCCCCCGGTCGCCCCGTTCGCGGCGTGCACCCGGGGATCGGGCGTGTGTCGAATTTAAAACGACTCTCGGCAACGGATATCTTGGCTCTCGCATCGATGAAGAACGCAGCAAAATGCGATACTTGGTGTGAATTGCAGAATCCCGT
>Illumina-ITS1_BOP010233_Dotu
AAGTCGTAACAAGGTTTCCGTAGGTGAACCTGCGGAAGGATCATTGTCGAAACCTGCAAAGCAGACCCGCGAACCCGTTTCAAAACCGTACGGGACGACATCGTGCGTTCAACGGACCTCGTTGTCCCGCGTTGGAGCCCCGTTCCGTCGACGTGCGCGCGAGCGCCCGTCGCACGGCCTAACGAACCCCGGCGCGAAAAGCGTCAAGGAACACTCAAAACGCTGCCCGCCCCCGGTCGCCCCGTTCGCGGCGTGCACCCGGGGATCGGGCGTGTGTCGAATTTAAAACGACTCTCGGCAACGGATATCTTGGCTCTCGCATCGATGAAGAACGCAGCAAAATGCGATACTTGGTGTGAATTGCAGAATCCCGT
>Illumina-ITS1_BOP010233_Otu
AAGTCGTAACAAGGTTTCCGTAGGTGAACCTGCGGAAGGATCATTGTCGAAACCTGCAAAGCAGACCCGCGAACCCGTTTCAAAACCGTACGGGACGACATCGTGCGTTCAACGGACCTCGTTGTCCCGCGTTGGAGCCCCGTTCCGTCGACGTGCgcgcgAGCGCCCGTCGCACGGCCTAACGAACCCCGGCGCGAAAAGCGTCAAGGAACACTCAAAACGCTGCCCGCCcccGGTCGCCCCGTTCGCGGCGTGCACCCGGGGATCGGGCGTgtgtCGAATTTAAAACGACTCTCGGCAACGGATATCTTGGCTCTCGCATCGATGAAGAACGCAGCAAAATGCGATACTTGGTGTGAATTGCAGAATCCCGT
>Illumina-ITS1_BOP010233_Zotu
AAGTCGTAACAAGGTTTCCGTAGGTGAACCTGCGGAAGGATCATTGTCGAAACCTGCAAAGCAGACCCGCGAACCCGTTTCAAAACCGTACGGGACGACATCGTGCGTTCAACGGACCTCGTTGTCCCGCGTTGGAGCCCCGTTCCGTCGACGTGCgcgcgAGCGCCCGTCGCACGGCCTAACGAACCCCGGCGCGAAAAGCGTCAAGGAACACTCAAAACGCTGCCCGCCcccGGTCGCCCCGTTCGCGGCGTGCACCCGGGGATCGGGCGTgtgtCGAATTTAAAACGACTCTCGGCAACGGATATCTTGGCTCTCGCATCGATGAAGAACGCAGCAAAATGCGATACTTGGTGTGAATTGCAGAATCCCGT
>Illumina-ITS1_BOP010234_Cotu
AAGTCGTAACAAGGTTTCCGTAGGTGAACCTGCGGAAGGATCATTGTCGAAACCTGCAAAGCAGACCCGCGAACACGTTTCAAACAACCGCGGGAGGACGTCGTGCGTGCAACCGACCGCGTTGCTCCACGCCGAAGCCCCGTTCCCGTCGGTCGTGCACTTGTGCGCGTCGCACGGCCTAACGAACCCCGGCGCGAAAAGCGTCAAGGAACACTCAAAACGCCGCCCGCCCTCGGTGCCCCGTTCGCGGCGTGCACCCGGGGGATCGGACGCGTGTCGAAATCAAAACGACTCTCGGCAACGGATATCTTGGCTCTCGCATCGATGAAGAACGCAGCAAAATGCGATACTTGGTGTGAATTGCAGAATCCCG
>Illumina-ITS1_BOP010234_Dotu
AAGTCGTAACAAGGTTTCCGTAGGTGAACCTGCGGAAGGATCATTGTCGAAACCTGCAAAGCAGACCCGCGAACACGTTTCAAACAACCGCGGGAGGACGTCGTGCGTGCAACCGACCGCGTTGCTCCACGCCGAAGCCCCGTTCCCGTCGGTCATGCACTTGTGCGCGTCGCACGGCCTAACGAACCCCGGCGCGAAAAGCGTCAAGGAACACTCAAAACGCCGCCCGCCCTCGGTGCCCCGTTCGCGGCGTGCACCCGGGGGATCGGACGCGTGTCGAAATCAAAACGACTCTCGGCAACGGATATCTTGGCTCTCGCATCGATGAAGAACGCAGCAAAATGCGATACTTGGTGTGAATTGCAGAATCCCGT
>Illumina-ITS1_BOP010234_Otu
AAGTCGTAACAAGGTTTCCGTAGGTGAACCTGCGGAAGGATCATTGTCGAAACCTGCAAAGCAGACCCGCGAACACGTTTCAAACAACCGCGGGAGGACGTCGTGCGTGCAACCGACCGCGTTGCTCCACGCCGAAGCCCCGTTCCCGTCGGTCATGCACTTGTGCGCGTCGCACGGCCTAACGAACCCCGGCGCGAAAAGCGTCAAGGAACACTCAAAACGCCGCCCGCCCTCGGTGCCCCGTTCGCGGCGTGCACCCGGgggATCGGACGCGTGTCGAAATCAAAACGACTCTCGGCAACGGATATCTTGGCTCTCGCATCGATGAAGAACGCAGCAAAATGCGATACTTGGTGTGAATTGCAGAATCCCGT
>Illumina-ITS1_BOP010234_Zotu
AAGTCGTAACAAGGTTTCCGTAGGTGAACCTGCGGAAGGATCATTGTCGAAACCTGCAAAGCAGACCCGCGAACACGTTTCAAACAACCGCGGGAGGACGTCGTGCGTGCAACCGACCGCGTTGCTCCACGCCGAAGCCCCGTTCCCGTCGGTCGCGCACTCGTGCGCGTCGCACGGCCTAACGAACCCCGGCGCGAAAAGCGTCAAGGAACACTCAAAACGCCGCCCGCCCTCGGTGCCCCGTTCGCGGCGTGCACCCGGgggATCGGACGCGTGTCGAAATCAAAACGACTCTCGGCAACGGATATCTTGGCTCTCGCATCGATGAAGAACGCAGCAAAATGCGATACTTGGTGTGAATTGCAGAATCCCGT
>Illumina-ITS1_BOP010235_Cotu
AAGTCGTAACAAGGTTTCCGTAGGTGAACCTGCGGAAGGATCATTGTCGAAACCTGCAAAGCAGACCCGCGAACACGTTTCAAACAACTGCGGGAGGACGTCGTGCGTGCAACCGACCGTGTTGCCCCACGCCGAAGCCCCGTCTCGTCGGTGCGCGCACTCGTGCGCGTCGCACGGCCTAACGAACCCCGGCGCGAAAAGCGTCAAGGAACACTCAAAACGCCGCCCGCCCTCGGTGCCCCGTTCGCGGCGTGCACCCGGGGGATCGGACGCGTGTCGAATTTAAAACGACTCTCGGCAACGGATATCTTGGCTCTCGCATCGATGAAGAACGCAGCAAAATGCGATACTTGGTGTGAATTGCAGAATCCCGT
>Illumina-ITS1_BOP010235_Dotu
AAGTCGTAACAAGGTTTCCGTAGGTGAACCTGCGGAAGGATCATTGTCGAAACCTGCAAAGCAGACCCGCGAACACGTTTCAAACAACTGCGGGAGGACGTCGTGCGTGCAACCGACCGTGTTGCCCCACGCCGAAGCCCCGTCTCGTCGGTGCGCGCACTCGTGCGCGTCGCACGGCCTAACGAACCCCGGCGCGAAAAGCGTCAAGGAACACTCAAAACGCCGCCCGCCCTCGGTGCCCCGTTCGCGGCGTGCACCCGGGGGATCGGACGCGTGTCGAATTTAAAACGACTCTCGGCAACGGATATCTTGGCTCTCGCATCGATGAAGAACGCAGCAAAATGCGATACTTGGTGTGAATTGCAGAATCCCGT
>Illumina-ITS1_BOP010235_Otu
AAGTCGTAACAAGGTTTCCGTAGGTGAACCTGCGGAAGGATCATTGTCGAAACCTGCAAAGCAGACCCGCGAACACGTTTCAAACAACTGCGGGAGGACGTCGTGCGTGCAACCGACCGTGTTGCCCCACGCCGAAGCCCCGTCTCGTCGGTGCgcgcACTCGTGCGCGTCGCACGGCCTAACGAACCCCGGCGCGAAAAGCGTCAAGGAACACTCAAAACGCCGCCCGCCCTCGGTGCCCCGTTCGCGGCGTGCACCCGGgggATCGGACGCGTGTCGAATTTAAAACGACTCTCGGCAACGGATATCTTGGCTCTCGCATCGATGAAGAACGCAGCAAAATGCGATACTTGGTGTGAATTGCAGAATCCCGT
>Illumina-ITS1_BOP010235_Zotu
AAGTCGTAACAAGGTTTCCGTAGGTGAACCTGCGGAAGGATCATTGTCGAAACCTGCAAAGCAGACCCGCGAACACGTTTCAAACAACTGCGGGAGGACGTCGTGCGTGCAACCGACCGTGTTGCCCCACGCCGAAGCCCCGTCTCGTCGGTGCgcgcACTCGTGCGCGTCGCACGGCCTAACGAACCCCGGCGCGAAAAGCGTCAAGGAACACTCAAAACGCCGCCCGCCCTCGGTGCCCCGTTCGCGGCGTGCACCCGGgggATCGGACGCGTGTCGAATTTAAAACGACTCTCGGCAACGGATATCTTGGCTCTCGCATCGATGAAGAACGCAGCAAAATGCGATACTTGGTGTGAATTGCAGAATCCCGT
>Illumina-ITS1_BOP010236_Cotu
AAGTCGTAACAAGGTTTCCGTAGGTGAACCTGCGGAAGGATCATTGACGAAACCTGCACAGTAAACTCGTAAACCCATTTTAAACCACTACGGGATGATATCGTGTGTGCAATTGACCATGTTGTCCCACATTGGAGCCCCGTTCCGTCGATGTGCGCATATGTACCCATCGCACGGCCTAACGAACCCCGACGTGAAAAGCGTCAAGGAATACTCAAAACAATGCCCGACCCTCGGTGCCCCATTTGCGGCGTGCACCCAGGGATTGAAAGTGTGTCAAATTTAAAATGACTCTCGGCAACGGATATCTTGTCTATCGCATCGATAAAGAACGCAGCAAAATGGGATACTTGATGTGAATTACATAATCCCGT
>Illumina-ITS1_BOP010236_Dotu
AAGTCGTAACAAGGTTTCCGTAGGTGAACCTGCGGAAGGATCATTGACGAAACCTGCACAGTAAACTTGTAAACCCATTTTAAACCACTACGGGATGATATCGTGTGTGCAATTGACCATGTTGTCCCGCATTGGAGCCCCGTTCCGTCGATGTACGCATATGTACCCATCACACGTCCTAACGAACCCCGACGTGAAAAGCGTCAAGGAATACTCAAAACAATGCCCGACCCTCGGTGCCCCATTTGCGGCGTGCACCCAGGGATTGAAAGTGTGTCAAATTTAAAATGACTCTCGGCAACGGATATCTTGTCTATCGCACGATAAAGAACGCAGCAAAATGGGATACTTGATGTGAATTACATAATCCCGT
>Illumina-ITS1_BOP010236_Otu
AAGTCGTAACAAGGTTTCCGTAGGTGAACCTGCGGAAGGATCATTGACGAAACCTGCACAGTAAACTCGTAAACCCATTTTAAACCACTACGGGATGATATCGTgtgtgCAATTGACCATGTTGTCCCACGTTGGAGCCCCGTTCCGTCGATGTGCGCATATGTACCCATCGCACGGCCTAACGAACCCCGACGTGAAAAGCGTCAAGGAATACTCAAAACAATGCCCGACCCTCGGTGCCCCATTTGCGGCATACACCCAGGGATTGAAAGTgtgtCAAATTTAAAATGACTCTCGGCAATGAATATCTTGTCTATCACATCGATAAAGAACGCAGCAAAATGGGATACTTGATGTGAATTACATAATCCCGT
>Illumina-ITS1_BOP010236_Zotu
AAGTCGTAACAAGGTTTCCGTAGGTGAACCTGCGGAAGGATCATTGACGAAACCTGCACAGTAAACTCGTAAACCCATTTTAAACCACTACGGGATGATATCGTgtgtgCAATTGACCATGTTGTCCCACGTTGGAGCCCCGTTCCGTCGATGTGCGCATATGTACCCATCGCACGGCCTAACGAACCCCGACGTGAAAAGCGTCAAGGAATACTCAAAACAATGCCCGACCCTCGGTGCCCCATTTGCGGCATACACCCAGGGATTGAAAGTgtgtCAAATTTAAAATGACTCTCGGCAATGAATATCTTGTCTATCACATCGATAAAGAACGCAGCAAAATGGGATACTTGATGTGAATTACATAATCCCGT
>Illumina-ITS1_BOP010237_Cotu
AAGTCGTAACAAGGTTTCCGTAGGTGAACCTGCGGAAGGATCATTGTCGAAACCTGCAAAGCAGACCCGCGAACCCGTTTCAAAACCGTACGGGACGACATCGTGCGTGCAACGGACCTCGTTGTCCCGCGTTGGAGCCCCGTTCCGTCGACGTGCGCGCGAGCGCCCGTCGCACGGCCTAACGAACCCCGGCGCGAAAAGCGTCAAGGAACACTCAAAACGCTGCCCGCCCCCGGTTGCCCCGTTCGCGGCGTGCACCCGGGGATCGGGCGTGTGTCGAATTTAAAACGACTCTCGGCAACGGATATCTTGGCTCTCGCATCGATGAAGAACGCAGCAAAATGCGATACTTGGTGTGAATTGCAGAATCCCGT
>Illumina-ITS1_BOP010237_Dotu
AAGTCGTAACAAGGTTTCCGTAGGTGAACCTGCGGAAGGATCATTGTCGAAACCTGCAAAGCAGACCCGCGAACCCGTTTCAAAACCGTACGGGACGACATCGTGCGTGCAACGGACCTCGTTGTCCCGCGTTGGAGCCCCGTTCCGTCGACGTGCGCGCGAGCGCCCGTCGCACGGCCTAACGAACCCCGGCGCGAAAAGCGTCAAGGAACACTCAAAACGCTGCCCGCCCCCGGTTGCCCCGTTCGCGGCGTGCACCCGGGGATCGGGCGTGTGTCGAATTTAAAACGACTCTCGGCAACGGATATCTTGGCTCTCGCATCGATGAAGAACGCAGCAAAATGCGATACTTGGTGTGAATTGCAGAATCCCGT
>Illumina-ITS1_BOP010237_Otu
AAGTCGTAACAAGGTTTCCGTAGGTGAACCTGCGGAAGGATCATTGTCGAAACCTGCAAAGCAGACCCGCGAACCCGTTTCAAAACCGTACGGGACGACATCGTGCGTGCAACGGACCTCGTTGTCCCGCGTTGGAGCCCCGTTCCGTCGACGTGCgcgcgAGCGCCCGTCGCACGGCCTAACGAACCCCGGCGCGAAAAGCGTCAAGGAACACTCAAAACGCTGCCCGCCcccGGTTGCCCCGTTCGCGGCGTGCACCCGGGGATCGGGCGTgtgtCGAATTTAAAACGACTCTCGGCAACGGATATCTTGGCTCTCGCATCGATGAAGAACGCAGCAAAATGCGATACTTGGTGTGAATTGCAGAATCCCGT
>Illumina-ITS1_BOP010237_Zotu
AAGTCGTAACAAGGTTTCCGTAGGTGAACCTGCGGAAGGATCATTGTCGAAACCTGCAAAGCAGACCCGCGAACCCGTTTCAAAACCGTACGGGACGACATCGTGCGTGCAACGGACCTCGTTGTCCCGCGTTGGAGCCCCGTTCCGTCGACGTGCgcgcgAGCGCCCGTCGCACGGCCTAACGAACCCCGGCGCGAAAAGCGTCAAGGAACACTCAAAACGCTGCCCGCCcccGGTTGCCCCGTTCGCGGCGTGCACCCGGGGATCGGGCGTgtgtCGAATTTAAAACGACTCTCGGCAACGGATATCTTGGCTCTCGCATCGATGAAGAACGCAGCAAAATGCGATACTTGGTGTGAATTGCAGAATCCCGT
>Illumina-ITS1_BOP010238_Cotu
AAGTCGTAACAAGGTTTCCGTAGGTGAACCTGCGGAAGGATCATTGTCGAAACCTGCAAAGTCGACCGCGGACACGTTCTCAAATACACAGGGGAACCGGCGTGTGGGGCGACCTCACGTCGCGACCCTTCCCCGCCGGTGTAAGCGCGAGCTTGCATCGTGCGGGCTAACGAAACCCGGCGCGGCACGCGCCAAGGAAAACCCAATGAAGCGCTGCCCTCCCGTTGCCCCGTTCGCGGCGTGCACGGGGGGAGTAGTCGTCTCTTGAATGTCATAACGACTCTCGGCAACGGATATCTCGGCTCTCGCATCGATGAAGAACGTAGCGAAATGCGATACTTGGTGTGAATTGCAGAATCCCGT
>Illumina-ITS1_BOP010238_Dotu
AAGTCGTAACAAGGTTTCCGTAGGTGAACCTGCGGAAGGATCATTGTCGAAACCTGCAAAGTCGACCGCGGACACGTTCTCAAATACACAGGGGAAGCGGCGTGTGGGGCGACCTCACGTCGCGACCCTTCCCCGCCGGTGTAAGCGCGAGCTTGCATCGTGCGGGCTAACGAAACCCGGCGCGGCACGCGCCAAGGAAAACCCAATGAAGCGCTGCCCTCCCGTTGCCCCGTTCGCGGCGTGCACGGGGGGAGTAGTCGTCTCTTGAATGTCATAACGACTCTCGGCAACGGATATCTCGGCTCTCGCATCGATGAAGAACGTAGCGAAATGCGATACTTGGTGTGAATTGCAGAATCCCGT
>Illumina-ITS1_BOP010238_Otu
AAGTCGTAACAAGGTTTCCGTAGGTGAACCTGCGGAAGGATCATTGTCGAAACCTGCAAAGTCGACCGCGGACACGTTCTCAAATACACAGGGGAAGCGGCGTGTGGGGCGACCTCACGTCGCGACCCTTCCCCGCCGGTGTAAGCGCGAGCTTGCATCGTGCGGGCTAACGAAACCCGGCGCGGCACGCGCCAAGGAAAACCCAATGAAGCGCTGCCCTCCCGTTGCCCCGTTCGCGGCGTGCACGGggggAGTAGTCGTCTCTTGAATGTCATAACGACTCTCGGCAACGGATATCTCGGCTCTCGCATCGATGAAGAACGTAGCGAAATGCGATACTTGGTGTGAATTGCAGAATCCCGT
>Illumina-ITS1_BOP010238_Zotu
AAGTCGTAACAAGGTTTCCGTAGGTGAACCTGCGGAAGGATCATTGTCGAAACCTGCAAAGTCGACCGCGGACACGTTCTCAAATACACAGGGGAAGCGGCGTGTGGGGCGACCTCACGTCGCGACCCTTCCCCGCCGGTGTAAGCGCGAGCTTGCATCGTGCGGGCTAACGAAACCCGGCGCGGCACGCGCCAAGGAAAACCCAATGAAGCGCTGCCCTCCCGTTGCCCCGTTCGCGGCGTGCACGGggggAGTAGTCGTCTCTTGAATGTCATAACGACTCTCGGCAACGGATATCTCGGCTCTCGCATCGATGAAGAACGTAGCGAAATGCGATACTTGGTGTGAATTGCAGAATCCCGT
>Illumina-ITS1_BOP010239_Cotu
AAGTCGTAACAAGGTTTCCGTAGGTGAACCTGCGGAAGGATCATTGTCGAAACCTGCCCGCAAGCAGAACGACCCGAGAACCGATTTCACAAACGTCCCCTGAATCCCGCGGGGTCGCGGCCGCTCGCGTTCGCTGGTCCCCATGCGGGACTAGCTGCGCGCGCTCCGTCGTCCTCCGCGGGCATACAAACGAAAACCGGCGCGAACCGCGCCAAGGAACCCTTAACGAATAGGCGCGCTCCCGCGAGCCCCGGAAGCGGTGCGCGGACGGGCTGCGTGTCCGAATTCATTACTATGTCAAAACGACTCTCGGCAACGGATATCTCGGCTCTCGCATCGATGAAGAACGTAGCGAAATGCGATACTTGGTGTGAATTGCAGAATCCCGT
>Illumina-ITS1_BOP010239_Dotu
AAGTCGTAACAAGGTTTCCGTAGGTGAACCTGCGGAAGGATCATTGTCGAAACCTGCCCGCAAGCAGAACGACCCGAGAACCGATTTCACAAACGTCCCCTGAATCCCGCGGGGTCGCGGCCGCTCGCGTTCGCTGGTCCCCATGCGGGACTAGCTGCGCGCGCTCCGTCGTCCTCCGCGGGCATACAAACGAAAACCGGCGCGAACCGCGCCAAGGAACCCTTAACGAATAGGCGCGCTCCCGCGAGCCCCGGAAGCGGTGCGCGGACGGGCTGCGTGTCCGAATTCATTACTATGTCAAAACGACTCTCGGCAACGGATATCTCGGCTCTCGCATCGATGAAGAACGTAGCGAAATGCGATACTTGGTGTGAATTGCAGAATCCCGT
>Illumina-ITS1_BOP010239_Otu
AAGTCGTAACAAGGTTTCCGTAGGTGAACCTGCGGAAGGATCATTGTCGAAACCTGCCCGCAAGCAGAACGACCCGAGAACCGATTTCACAAACGTCCCCTGAATCCCGCGGGGTCGCGGCCGCTCGCGTTCGCTGGTCCCCATGCGGGACTAGCTGCgcgcgcTCCGTCGTCCTCCGCGGGCATACAAACGAAAACCGGCGCGAACCGCGCCAAGGAACCCTTAACGAATAGGCgcgcTCCCGCGAGCCCCGGAAGCGGTGCGCGGACGGGCTGCGTGTCCGAATTCATTACTATGTCAAAACGACTCTCGGCAACGGATATCTCGGCTCTCGCATCGATGAAGAACGTAGCGAAATGCGATACTTGGTGTGAATTGCAGAATCCCGT
>Illumina-ITS1_BOP010239_Zotu
AAGTCGTAACAAGGTTTCCGTAGGTGAACCTGCGGAAGGATCATTGTCGAAACCTGCCCGCAAGCAGAACGACCCGAGAACCGATTTCACAAACGTCCCCTGAATCCCGCGGGGTCGCGGCCGCTCGCGTTCGCTGGTCCCCATGCGGGACTAGCTGCgcgcgcTCCGTCGTCCTCCGCGGGCATACAAACGAAAACCGGCGCGAACCGCGCCAAGGAACCCTTAACGAATAGGCgcgcTCCCGCGAGCCCCGGAAGCGGTGCGCGGACGGGCTGCGTGTCCGAATTCATTACTATGTCAAAACGACTCTCGGCAACGGATATCTCGGCTCTCGCATCGATGAAGAACGTAGCGAAATGCGATACTTGGTGTGAATTGCAGAATCCCGT
>Illumina-ITS1_BOP010241_Cotu
AAGTCGTAACAAGGTTTCCGTAGGTGAACCTGCGGAAGGATCATTGTCGAAACCTGCAAAGCAGACCCGCGAACCCGTTTCAAAACCGTACGGGACGACATCGTGCGTTCAACGGACCTCGTTGTCCCGCGTTGGAGCCCCGTTCCGTCGACGTGCGCGCGAGCGCCCGTCGCACGGCCTAACGAACCCCGGCGCGAAAAGCGTCAAGGAACACTCAAAACGCTGCCCGCCCCCGGTCGCCCCGTTCGCGGCGTGCACCCGGGGATCGGGCGTGTGTCGAATTTAAAACGACTCTCGGCAACGGATATCTTGGCTCTCGCATCGATGAAGAACGCAGCAAAATGCGATACTTGGTGTGAATTGCAGAATCCCGT
>Illumina-ITS1_BOP010241_Dotu
AAGTCGTAACAAGGTTTCCGTAGGTGAACCTGCGGAAGGATCATTGTCGAAACCTGCAAAGCAGACCCGCGAACCCGTTTCAAAACCGTACGGGACGACATCGTGCGTTCAACGGACCTCGTTGTCCCGCGTTGGAGCCCCGTTCCGTCGACGTGCGCGCGAGCGCCCGTCGCACGGCCTAACGAACCCCGGCGCGAAAAGCGTCAAGGAACACTCAAAACGCTGCCCGCCCCCGGTCGCCCCGTTCGCGGCGTGCACCCGGGGATCGGGCGTGTGTCGAATTTAAAACGACTCTCGGCAACGGATATCTTGGCTCTCGCATCGATGAAGAACGCAGCAAAATGCGATACTTGGTGTGAATTGCAGAATCCCGT
>Illumina-ITS1_BOP010241_Otu
AAGTCGTAACAAGGTTTCCGTAGGTGAACCTGCGGAAGGATCATTGTCGAAACCTGCAAAGCAGACCCGCGAACCCGTTTCAAAACCGTACGGGACGACATCGTGCGTTCAACGGACCTCGTTGTCCCGCGTTGGAGCCCCGTTCCGTCGACGTGCgcgcgAGCGCCCGTCGCACGGCCTAACGAACCCCGGCGCGAAAAGCGTCAAGGAACACTCAAAACGCTGCCCGCCcccGGTCGCCCCGTTCGCGGCGTGCACCCGGGGATCGGGCGTgtgtCGAATTTAAAACGACTCTCGGCAACGGATATCTTGGCTCTCGCATCGATGAAGAACGCAGCAAAATGCGATACTTGGTGTGAATTGCAGAATCCCGT
>Illumina-ITS1_BOP010241_Zotu
AAGTCGTAACAAGGTTTCCGTAGGTGAACCTGCGGAAGGATCATTGTCGAAACCTGCAAAGCAGACCCGCGAACCCGTTTCAAAACCGTACGGGACGACATCGTGCGTTCAACGGACCTCGTTGTCCCGCGTTGGAGCCCCGTTCCGTCGACGTGCgcgcgAGCGCCCGTCGCACGGCCTAACGAACCCCGGCGCGAAAAGCGTCAAGGAACACTCAAAACGCTGCCCGCCcccGGTCGCCCCGTTCGCGGCGTGCACCCGGGGATCGGGCGTgtgtCGAATTTAAAACGACTCTCGGCAACGGATATCTTGGCTCTCGCATCGATGAAGAACGCAGCAAAATGCGATACTTGGTGTGAATTGCAGAATCCCGT
>Illumina-ITS1_BOP010242_Cotu
AAGTCGTAACAAGGTTTCCGTAGGTGAACCTGCGGAAGGATCATTGTCAAAACCTGCAAGGCAGTATGACCCGTGAACTCGTACACCAACCTGGGGAGGCAGGGGAGGTGGGCGTTGGTCCCCTTCCTCTGTTTCCCTCTCTGTTCGGGCATTGCTCTGAGCCCTCTCATAGGGGTGATGATGCGGTCCCCGGCCTAACAATGAACCCCGGCGCGAACCGCGCCAAGGAAGTTGAACAAGAGAGTGCGACCCCGGGGCCCCAATTTGCGGGGGTGCAAAGGGGTAGCGTGCCTTCTATGAAATAAGAAATTAAACGACTCTCGGCAACGGATATCTCGGCTCTCGCATCGATGAAGAACGTAGCGAAATGCGATACTTGGTGTGAATTGCAGAATCCCGT
>Illumina-ITS1_BOP010242_Dotu
AAGTCGTAACAAGGTTTCCGTAGGTGAACCTGCGGAAGGATCATTGTCAAAACCTGCAAGGCAGTATGACCCGTGAACTCGTACACCAACCTGGGGAGGCAGGGGAGGTGGGCGTTGGTCCCCTTCCTCTGTTTCCCTCTGTTCGGGCATTGCTCTGAGCCCTCTCATAGGGGTGATGATGCGGTCCCCAGCCTAACAATGAACCCCGGCGCGAACCGCGCCAAGGAAGTTGAACAAGAGAGTGCGACCCCGGGGCCCCAATTTGCGGGGGTGCAAAGGGGTAGCGTGCCTTCTATGAAATAAGAAATTAAACGACTCTCGGCAACGGATATCTCGGCTCTCGCATCGATGAAGAACGTAGCGAAATGCGATACTTGGTGTGAATTGCAGAATCCCGT
>Illumina-ITS1_BOP010242_Otu
AGGAAGGAGAAGTCGTAACAAGGTTTCCGTAGGTGAACCTGCGGAAGGATCATTGTCAAAACCTGCAAGGCAGTATGACCCGTGAACTCGTACACCAACCTGGGGAGGCAGGGGAGGTGGGCGTTGGTCCCCTTCCTCTGTTTCCCTctctGTTCGGGCATTGCTCTGAGCCCTCTCATAGGGGTGATGATGCGGTCCCCGGCCTAACAATGAACCCCGGCGCGAACCGCGCCAAGGAAGTTGAACAAGagagTGCGACCCCGGGGCCCCAATTTGCGGgggTGCAAAGGGGTAGCGTGCCTTCTATGAAATAAGAAATTAAACGACTCTCGGCAACGGATATCTCGGCTCTCGCATCGATGAAGAACGTAGCGAAATGCGATACTTGGTGTGAATTGCAGAATCCCGT
>Illumina-ITS1_BOP010242_Zotu
AGGAAGGAGAAGTCGTAACAAGGTTTCCGTAGGTGAACCTGCGGAAGGATCATTGTCAAAACCTGCAAGGCAGTATGACCCGTGAACTCGTACACCAACCTGGGGAGGCAGGGGAGGTGGGCGTTGGTCCCCTTCCTCTGTTTCCCTctctGTTCGGGCATTGCTCTGAGCCCTCTCATAGGGGTGATGATGCGGTCCCCGGCCTAACAATGAACCCCGGCGCGAACCGCGCCAAGGAAGTTGAACAAGagagTGCGACCCCGGGGCCCCAATTTGCGGgggTGCAAAGGGGTAGCGTGCCTTCTATGAAATAAGAAATTAAACGACTCTCGGCAACGGATATCTCGGCTCTCGCATCGATGAAGAACGTAGCGAAATGCGATACTTGGTGTGAATTGCAGAATCCCGT
>Illumina-ITS1_BOP010243_Cotu
AAGTCATAACAAGGTTTCCATAGGTGCACCTGCGGAAGGATCATTGTCAAGCCCTATAAGAGCAGAACGACCCGCGAACCAGTAACTCTCCACATCAGGAGGGGGCAGCCCTTGCGGTGCCCTTTCCCACCACAGCCGGCACGAGACTACGGCCTCACGGCAATGGATTGTCGAGCCTTCCTTCAACAAACAACAAACACCGATGCAGGACGTGCCAAGGAAACGAAACAAATGAGCGCGCCCCAACCCCCGCAACTATAGCAACGGGGCATCGCGTCTTTCACTTTACGTATAAAATGACTCTCGACAACGGATATCTCGACACTCGCATCAATGAAGAACGTAGCAAAATGTGATATTTGGTGTGAATTGCAGAATCCCGT
>Illumina-ITS1_BOP010243_Dotu
AAGTCATAACAAGGTTTCCATAGGTGCACCTGCGGAAGGATCATTGTCAAGCCCTATAAGAGCAGAACGACCCGCGAACCAGTAACTCTCCACATCAGGAGGGGGCAGCCCTTGCGGTGCCCTTTCCCACCACAGCCGGCACGAGACTACGGCCTCACGGCAATGGATTGTCGAGCCTTCCTTCAACAAACAACAAACACCGATGCAGGACGTGCCAAGGAAACGAAACAAATGAGCGCGCCCCAACCCCCGCAACTATAGCAACGGGGCATCGCGTCTTTCACTTTACGTATAAAATGACTCTCGACAACGGATATCTCGACACTCGCATCAATGAAGAACGTAGCAAAATGTGATATTTGGTGTGAATTGCAGAATCCCGT
>Illumina-ITS1_BOP010243_Otu
AAGTCATAACAAGGTTTCCATAGGTGCACCTGCGGAAGGATCATTGTCAAGCCCTATAAGAGCAGAACGACCCGCGAACCAGTAACTCTCCACATCAGGAGGgggCAGCCCTTGCGGTGCCCTTTCCCACCACAGCCGGCACGAGACTACGGCCTCACGGCAATGGATTGTCGAGCCTTCCTTCAACAAACAACAAACACCGATGCAGGACGTGCCAAGGAAACGAAACAAATGAGCgcgcCCCAACCcccGCAACTATAGCAACGGGGCATCGCGTCTTTCACTTTACGTATAAAATGACTCTCGACAACGGATATCTCGACACTCGCATCAATGAAGAACGTAGCAAAATGTGATATTTGGTGTGAATTGCAGAATCCCGT
>Illumina-ITS1_BOP010243_Zotu
AAGTCATAACAAGGTTTCCATAGGTGCACCTGCGGAAGGATCATTGTCAAGCCCTATAAGAGCAGAACGACCCGCGAACCAGTAACTCTCCACATCAGGAGGgggCAGCCCTTGCGGTGCCCTTTCCCACCACAGCCGGCACGAGACTACGGCCTCACGGCAATGGATTGTCGAGCCTTCCTTCAACAAACAACAAACACCGATGCAGGACGTGCCAAGGAAACGAAACAAATGAGCgcgcCCCAACCcccGCAACTATAGCAACGGGGCATCGCGTCTTTCACTTTACGTATAAAATGACTCTCGACAACGGATATCTCGACACTCGCATCAATGAAGAACGTAGCAAAATGTGATATTTGGTGTGAATTGCAGAATCCCGT
>Illumina-ITS1_BOP010244_Cotu
AAGTCGTAACAAGGTTTCCGTAGGTGAACCTGCGGAAGGATCATTGTCGAGCCCTGCAAGAGCAGAAGGACCCGCGAACCAGTAACTCTACTCCGGGAGGGTGCCCCCTCCCGTCGCGGGCTGGCGTGCGGATGCGGCCTCACGGCAACGTACCGTTCCGCCCTCCCGCGACGAACAACGAACACCGGCGCAAGACGTGCCAAGGAAAAGAAACGAACGAGCGCGCCCCCGACCCCCGTAATGGCAGCGACGGGGCGTCGCGTCATTCACTACGTACAAAATGACTCTCGGCAACGGATATCTCGGCTCTCGCATCGATGAAGAACGTAGCGAAATGCGATACTTGGTGTGAATTGCAGAATCCCGT
>Illumina-ITS1_BOP010244_Otu
AAGTCGTAACAAGGTTTCTGTAGGTGAACCTGCGGAAGGATCATTGTCGAGCCCTGCAAGAGCAGAAGGACCCGCGAACCAGTAACTCTACTCCGGGAGGGTGCCcccTCCCGTCGCGGGCTGGCGTGCGGATGCGGCCTCACGACAACGTATCGTTCCGCCCTCCCGCGACGAACAACGAACACCGGCGCAAGACGTGCCAAGGAAAAGAAACGAACGAGCgcgcCCCTGACCcccGTGATAGCAGCGACGGGGCGTCGCGTCATTCACTACGTACAAAACGACTCTCAGCAACGGATATCTAGGCTCTCACATCGATGAAGAACGTAGCGAAATACGATACTTGGTGTGAATTGCAGAATCCCGT
>Illumina-ITS1_BOP010244_Zotu
AAGTCGTAACAAGGTTTCTGTAGGTGAACCTGCGGAAGGATCATTGTCGAGCCCTGCAAGAGCAGAAGGACCCGCGAACCAGTAACTCTACTCCGGGAGGGTGCCcccTCCCGTCGCGGGCTGGCGTGCGGATGCGGCCTCACGACAACGTATCGTTCCGCCCTCCCGCGACGAACAACGAACACCGGCGCAAGACGTGCCAAGGAAAAGAAACGAACGAGCgcgcCCCTGACCcccGTGATAGCAGCGACGGGGCGTCGCGTCATTCACTACGTACAAAACGACTCTCAGCAACGGATATCTAGGCTCTCACATCGATGAAGAACGTAGCGAAATACGATACTTGGTGTGAATTGCAGAATCCCGT
>Illumina-ITS1_BOP010245_Cotu
AAGTCGTAACAAGGTTTCCGTAGGTGAACCTGCGGAAGGATCATTGTCGAAACCTGCCTAGCAGAACGACCCGCGAACACGTTTAATTACTAGGGCGCACCGGTCGGGGCGCGTCAGCCCCCTGGCCGGTGCCCCCTCGGTCCGGACGCTCTCCGAGTGGCCCGGCCCAACAACGAACCCCGGCGCGATCCGCGCCAAGGAAATTTTAACTGAAGAGCATGCCCCCTGTTGCCCCGTTCGCGGTGCGCGCGGGGTGCTTGCGCTTTTGAATCACAAACGACTCTCGGCAACGGATATCTCGGCTCTCGCATCGATGAAGAACGTAGCGAAATGCGATACTTGGTGTGAATTGCAGAATCCCGT
>Illumina-ITS1_BOP010245_Dotu
AAGTCGTAACAAGGTTTCCGTAGGTGAACCTGCGGAAGGATCATTGTCGAAACCTGCCTAGCAGAACGACCCGCGAACACGTTTAATTACTAGGGCGCACCGGTCGGGGCGCGTCAGCCCCCTGGCCGGTGCCCCCTCGGTCCGGACGCTCTCCGAGTGGCCCGGCCCAACAACGAACCCCGGCGCGATCCGCGCCAAGGAAATTTTAACTGAAGAGCATGCCCCCTGTTGCCCCGTTCGCGGTGCGCGCGGGGTGCTTGCGCTTTTGAATCACAAACGACTCTCGGCAACGGATATCTCGGCTCTCGCATCGATGAAGAACGTAGCGAAATGCGATACTTGGTGTGAATTGCAGAATCCCGT
>Illumina-ITS1_BOP010245_Otu
AAGTCGTAACAAGGTTTCCGTAGGTGAACCTGCGGAAGGATCATTGTCGAAACCTGCCTAGCAGAACGACCCGCGAACACGTTTAATTACTAGGGCGCACCGGTCGGGGCGCGTCAGCCcccTGGCCGGTGCCcccTCGGTCCGGACGCTCTCCGAGTGGCCCGGCCCAACAACGAACCCCGGCGCGATCCGCGCCAAGGAAATTTTAACTGAAGAGCATGCCcccTGTTGCCCCGTTCGCGGTGCgcgcgGGGTGCTTGCGCTTTTGAATCACAAACGACTCTCGGCAACGGATATCTCGGCTCTCGCATCGATGAAGAACGTAGCGAAATGCGATACTTGGTGTGAATTGCAGAATCCCGT
>Illumina-ITS1_BOP010245_Zotu
AAGTCGTAACAAGGTTTCCGTAGGTGAACCTGCGGAAGGATCATTGTCGAAACCTGCCTAGCAGAACGACCCGCGAACACGTTTAATTACTAGGGCGCACCGGTCGGGGCGCGTCAGCCcccTGGCCGGTGCCcccTCGGTCCGGACGCTCTCCGAGTGGCCCGGCCCAACAACGAACCCCGGCGCGATCCGCGCCAAGGAAATTTTAACTGAAGAGCATGCCcccTGTTGCCCCGTTCGCGGTGCgcgcgGGGTGCTTGCGCTTTTGAATCACAAACGACTCTCGGCAACGGATATCTCGGCTCTCGCATCGATGAAGAACGTAGCGAAATGCGATACTTGGTGTGAATTGCAGAATCCCGT
>Illumina-ITS1_BOP010246_Cotu
AAGTCGTAACAAGGTTTCCGTAGGTGAACCTGCGGAAGGATCATTGTCGAAACCTGCCTAGCAGAACGACCCGCGAACACGTTTAATTACTAGGGCGCACCGGTCGGGGCGCGTCAGCCCCCTGGCCGGTGCCCCCTCGGTCCGGACGCTCTCCGAGTGGCCCGGCCCAACAACGAACCCCGGCGCGATCCGCGCCAAGGAAATTTAACTGAAGAGCATGCCCCCTGTTGCCCCGTTCGCGGTGCGCGCGGGGTGCTTGCGCTTTTGAATCACAAACGACTCTCGGCAACGGATATCTCGGCTCTCGCATCGATGAAGAACGTAGCGAAATGCGATACTTGGTGTGAATTGCAGAATCCCGT
>Illumina-ITS1_BOP010246_Dotu
AAGTCGTAACAAGGTTTCCGTAGGTGAACCTGCGGAAGGATCATTGTCGAAACCTGCCTAGCAGAACGACCCGCGAACACGTTTAATTACTAGGGCGCACCGGTCGGGGCGCGTCAGCCCCCTGGCCGGTGCCCCCTCGGTCCGGACGCTCTCCGAGTGGCCCGGCCCAACAACGAACCCCGGCGCGATCCGCGCCAAGGAAATTTTAACTGAAGAGCATGCCCCCTGTTGCCCCGTTCGCGGTGCGCGCGGGGTGCTTGCGCTTTTGAATCACAAACGACTCTCGGCAACGGATATCTCGGCTCTCGCATCGATGAAGAACGTAGCGAAATGCGATACTTGGTGTGAATTGCAGAATCCCGT
>Illumina-ITS1_BOP010246_Otu
AAGTCGTAACAAGGTTTCCGTAGGTGAACCTGCGGAAGGATCATTGTCGAAACCTGCCTAGCAGAACGACCCGCGAACACGTTTAATTACTAGGGCGCACCGGTCGGGGCGCGTCAGCCcccTGGCCGGTGCCcccTCGGTCCGGACGCTCTCCGAGTGGCCCGGCCCAACAACGAACCCCGGCGCGATCCGCGCCAAGGAAATTTTAACTGAAGAGCATGCCcccTGTTGCCCCGTTCGCGGTGCgcgcgGGGTGCTTGCGCTTTTGAATCACAAACGACTCTCGGCAACGGATATCTCGGCTCTCGCATCGATGAAGAACGTAGCGAAATGCGATACTTGGTGTGAATTGCAGAATCCCGT
>Illumina-ITS1_BOP010246_Zotu
AAGTCGTAACAAGGTTTCCGTAGGTGAACCTGCGGAAGGATCATTGTCGAAACCTGCCTAGCAGAACGACCCGCGAACACGTTTAATTACTAGGGCGCACCGGTCGGGGCGCGTCAGCCcccTGGCCGGTGCCcccTCGGTCCGGACGCTCTCCGAGTGGCCCGGCCCAACAACGAACCCCGGCGCGATCCGCGCCAAGGAAATTTTAACTGAAGAGCATGCCcccTGTTGCCCCGTTCGCGGTGCgcgcgGGGTGCTTGCGCTTTTGAATCACAAACGACTCTCGGCAACGGATATCTCGGCTCTCGCATCGATGAAGAACGTAGCGAAATGCGATACTTGGTGTGAATTGCAGAATCCCGT
>Illumina-ITS1_BOP010247_Cotu
AAGTCGTAACAAGGTTTCCGTAGGTGAACCTGCGGAAGGATCATTGTCGAAACCTGCCTAGCAGAACGACCCGCGAACACGTTTAATTACTAGGGCGCACCGGTCGGGGCGCGTCAGCCCCCTGGCCGGTGCCCCCTCGGTCCGGACGCTCTCCGAGTGGCCCGGCCCAACAACGAACCCCGGCGCGATCCGCGCCAAGGAAATTTTAACTGAAGAGCATGCCCCCTGTTGCCCCGTTCGCGGTGCGCGCGGGGTGCTTGCGCTTTTGAATCACAAACGACTCTCGGCAACGGATATCTCGGCTCTCGCATCGATGAAGAACGTAGCGAAATGCGATACTTGGTGTGAATTGCAGAATCCCGT
>Illumina-ITS1_BOP010247_Dotu
AAGTCGTAACAAGGTTTCCGTAGGTGAACCTGCGGAAGGATCATTGTCGAAACCTGCCTAGCAGAACGACCCGCGAACACGTTTAATTACTAGGGCGCACCGGTCGGGGCGCGTCAGCCCCCTGGCCGGTGCCCCCTCGGTCCGGACGCTCTCCGAGTGGCCCGGCCCAACAACGAACCCCGGCGCGATCCGCGCCAAGGAAATTTTAACTGAAGAGCATGCCCCCTGTTGCCCCGTTCGCGGTGCGCGCGGGGTGCTTGCGCTTTTGAATCACAAACGACTCTCGGCAACGGATATCTCGGCTCTCGCATCGATGAAGAACGTAGCGAAATGCGATACTTGGTGTGAATTGCAGAATCCCGT
>Illumina-ITS1_BOP010247_Otu
AAGTCGTAACAAGGTTTCCGTAGGTGAACCTGCGGAAGGATCATTGTCGAAACCTGCCTAGCAGAACGACCCGCGAACACGTTTAATTACTAGGGCGCACCGGTCGGGGCGCGTCAGCCcccTGGCCGGTGCCcccTCGGTCCGGACGCTCTCCGAGTGGCCCGGCCCAACAACGAACCCCGGCGCGATCCGCGCCAAGGAAATTTTAACTGAAGAGCATGCCcccTGTTGCCCCGTTCGCGGTGCgcgcgGGGTGCTTGCGCTTTTGAATCACAAACGACTCTCGGCAACGGATATCTCGGCTCTCGCATCGATGAAGAACGTAGCGAAATGCGATACTTGGTGTGAATTGCAGAATCCCGT
>Illumina-ITS1_BOP010247_Zotu
AAGTCGTAACAAGGTTTCCGTAGGTGAACCTGCGGAAGGATCATTGTCGAAACCTGCCTAGCAGAACGACCCGCGAACACGTTTAATTACTAGGGCGCACCGGTCGGGGCGCGTCAGCCcccTGGCCGGTGCCcccTCGGTCCGGACGCTCTCCGAGTGGCCCGGCCCAACAACGAACCCCGGCGCGATCCGCGCCAAGGAAATTTTAACTGAAGAGCATGCCcccTGTTGCCCCGTTCGCGGTGCgcgcgGGGTGCTTGCGCTTTTGAATCACAAACGACTCTCGGCAACGGATATCTCGGCTCTCGCATCGATGAAGAACGTAGCGAAATGCGATACTTGGTGTGAATTGCAGAATCCCGT
>Illumina-ITS1_BOP010248_Cotu
AAGTCGTAACAAGGTTTCCGTAGGTGAACCTGCGGAAGGATCATTGTCGAAACCTGCACAGCAGAACGACCCGCGAACACGTTCGTACACCGGGACGCCGGTCCGGGCGCGTCAGCCCCAGGCCGGTGCTCCCATGGTCGGGGAGCCCCTGGCTCCTCGATCGAAACCGAACCCCGGCGCGATCCGCGCCAAGGAATTACAAACAGAAGGGCTTGCCTCCCGTTGCCCCGTCCGCGGTGCGCGCGGGAGTAGCTCGCCTCTTTCGAAACACAAACGACTCTCGGCAACGGATATCTCGGCTCTCGCATCGATGAAGAACGTAGCGAAATGCGATACTTGGTGTGAATTGCAGAATCCCG
>Illumina-ITS1_BOP010248_Dotu
AAGTCGTAACAAGGTTTCCGTAGGTGAACCTGCGGAAGGATCATTGTCGAAACCTGCACAGCAGAACGACCCGCGAACACGTTCGTACACCGGGACGTCGGTCCGGGCGCGTCAGCCCCAGGCCGGTGCTCCCATGGTCGGGGAGCCCCTGGCTCCTCGATCGAAACCGAACCCCGGCGCGATCCGCGCCAAGGAATTACAAACAGAAGGGCTTGCCTCCCGTTGCCCCGTCCGCGGTGCGCGCGGGAGTAGCTCG
>Illumina-ITS1_BOP010248_Otu
AAACCTGCACAGCAGAACGACCCGCGAACACGTTCGTACACCGGGACGCCGGTCCGGGCGCGTCAGCCCCAGGCCGGTGCTCCCATGGTCGGGGAGCCCCTGGCTCCTCGATCGAAACCGAACCCCGGCGCGATCCGCGCCAAGGAATTACAAACAGAAGGGCTTGCCTCCCGTTGCCCCGTCCGCGGTGCgcgcgGGAGTAGCTCGCCTCTTTCGAAACACAAACGACTCTCGGCAACGGATATCTCGGCTCTCGCATCGATGAAGAACGTAGCGAGATGCGATACTTGGTGTGAATTGCAGAATCCCGT
>Illumina-ITS1_BOP010248_Zotu
AAGTCGTAACAAGGTTTCCGTAGGTGAACCTGCGGAAGGATCATTGTCGAAACCTGCACAGCAGAACGACCCGCGAACACGTTCGTACACCGGGACGCCGGTCCGGGCGCGTCAGCCCCAGGCCGGTGCTCCCATGGTCGGGGAGCCCCTGGCTCCTCGATCGAAACCGAACCCCGGCGCGATCCGCGCCAAGGAATTACAAACAGAAGGGCTTGCCTCCCGTTGCCCCGTCCGCGGTGCgcgcgGGAGTAGCTCGCCTCTTTCGAAACACAAACGACTCTCGGCAACGGATATCTCGGCTCTCGCATCGATGAAGAACGTAGCGAAATGCGATACTTGGTGTGAATTGCAGAATCCCGT
>Illumina-ITS1_BOP010249_Cotu
AAGTCGTAACAAGGTTTCCGTAGGTGAACCTGCGGAAGGATCATTGTCGAAACCTGCCCGGCAGAACGACCCGCGAACTCTGTTTCATCACCGGGGGGATCGCTCGCGGTTCCCCTTCCGCCGCGGGGGCAAGGGCGCCCGCGCTCGCTCCGGCGGCGGCATAACAACGAACCCCGGCGCGGACCGCGTCAAGGAATTTTAACAGGGGAGCATGCCCCTGCCGCCCCGGAAACGGTGTGCGTGCTTGCGGCGGTGCCCTTCTTCCATTATCTAAAACGACTCTCGGCAACGGATATCTCGGCTCTCGCATCGATGAAGAACGTAGCGAAATGCGATACTTGGTGTGAATTGCAGAATCCCGT
>Illumina-ITS1_BOP010249_Dotu
AAGTCGTAACAAGGTTTCCGTAGGTGAACCTGCGGAAGGATCATTGTCGAAACCTGCCCGGCAGAACGACCCGCGAACTCTGTTTCATCACCGGGGGGATCGCTCGCGGTTCCCCTTCCGCCGCGGGGGCAAGGGCGCCCGCGCTCGCTCCGGCGGCGGCATAACAACGAACCCCGGCGCGGACCGCGTCAAGGAATTTTAACAGGGGAGCATGCCCCTGCCGCCCCGGAAACGGTGTGCGTGCTTGCGGCGGTGCCCTTCTTCCATTATCTAAAACGACTCTCGGCAACGGATATCTCGGCTCTCGCATCGATGAAGAACGTAGCGAAATGCGATACTTGGTGTGAATTGCAGAATCCCGT
>Illumina-ITS1_BOP010249_Otu
AAGTCGTAACAAGGTTTCCGTAGGTGAACCTGCGGAAGGATCATTGTCGAAACCTGCCCGGCAGAACGACCCGCGAACTCTGTTTCATCACCGGggggATCGCTCGCGGTTCCCCTTCCGCCGCGGgggCAAGGGCGCCCGCGCTCGCTCCGGCGGCGGCATAACAACGAACCCCGGCGCGGACCGCGTCAAGGAATTTTAACAGGGGAGCATGCCCCTGCCGCCCCGGAAACGGTGTGCGTGCTTGCGGCGGTGCCCTTCTTCCATTATCTAAAACGACTCTCGGCAACGGATATCTCGGCTCTCGCATCGATGAAGAACGTAGCGAAATGCGATACTTGGTGTGAATTGCAGAATCCCGT
>Illumina-ITS1_BOP010249_Zotu
AAGTCGTAACAAGGTTTCCGTAGGTGAACCTGCGGAAGGATCATTGTCGAAACCTGCCCGGCAGAACGACCCGCGAACTCTGTTTCATCACCGGggggATCGCTCGCGGTTCCCCTTCCGCCGCGGgggCAAGGGCGCCCGCGCTCGCTCCGGCGGCGGCATAACAACGAACCCCGGCGCGGACCGCGTCAAGGAATTTTAACAGGGGAGCATGCCCCTGCCGCCCCGGAAACGGTGTGCGTGCTTGCGGCGGTGCCCTTCTTCCATTATCTAAAACGACTCTCGGCAACGGATATCTCGGCTCTCGCATCGATGAAGAACGTAGCGAAATGCGATACTTGGTGTGAATTGCAGAATCCCGT
>Illumina-ITS1_BOP010250_Cotu
AAGTCGTAACAAGGTTTCCGTAGGTGAACCTGCGGAAGGATCATTGTCGAAACCTGCCCAGCAGAACGACCCGCAAACTTTGTTTCATCACCGGGGGGCTTGCGAGCCTCGCGGTTCCCCTCCCATCGCTGGGGCAAGGGCGCCTGCACTTGTTCCGGCGGCATAACAACGAACCCCGGCGCGGACCGCGTCAAGGAATTTTAACAAGAGAGCATGCTCTTGCCACCCCGGAAACGGTGTGCGTGCTTGCGGCAGTGCCTTCTTTCATTATCTAAAACGACTCTCGGCAACGGATATCTAGGCTCTCGCATCGATGAAGAACGTAGCGAAATGCGATACTTGGTGTGAATTGCAGAATCCCGT
>Illumina-ITS1_BOP010250_Dotu
AAGTCGTAACAAGGTTTCCGTAGGTGAACCTGCGGAAGGATCATTGTTGAAACCTGCCCAACAGAACGACCCGCTAACTTTGTTTCATCACTGAAAGGATTGCGGGCCTCACGGTTCCCCTCCCATCGCTGGGGCAAGGGCGCCTGCACTTGTTCCGGCGGCATAACAACAAACCCCAGCGCGGACTGCGTCAAGGAATTTTAACAAGAGAGCATGCTCATGCCGCCCCGGAAACGGTGTGCGTGCTTGCGACAGTGCCTTCTTTCATGATCTAAAACGACTCTCAGCAACGGATATCTCGGCTCTCGCATCGATGAAGAACGTAGCGAAATGCGATACTTGATGTGAATTGCAGAATCCCGT
>Illumina-ITS1_BOP010250_Otu
AAGTCGTAACAAGGTTTCCGTAGGTGAACCTGCGGAAGGATCATTGTTGAAACCTGCCCAACAGAACGACCCGCTAACTTTGTTTCATCACTGAAAGGATTGCGGGCCTCACGGTTCCCCTCCCATCGCTGGGGCAAGGGCGCCTGCACTTGTTCCGGCGGCATAACAACAAACCCCAGCGCGGACTGCGTCAAGGAATTTTAACAAGagagCATGCTCATGCCGCCCCGGAAACGGTGTGCGTGCTTGCGACAGTGCCTTCTTTCATGATCTAAAACGACTCTCAGCAACGGATATCTCGGCTCTCGCATCGATGAAGAACGTAGCGAAATGCGATACTTGATGTGAATTGCAGAATCCCGT
>Illumina-ITS1_BOP010250_Zotu
CGGACTGCGTCAAGGAATTTTAACAAGagagCATGCTCATGCCGCCCCGGAAACGGTGTGCGTGCTTGCGACAGTGCCTTCTTTCATGATCTAAAACGACTCTCAGCAACGGATATCTCGGTTCTCGCATCGATGAAGAACGTAGCGAAATGCGATACTTGATGTGAATTGCAGAATCCCGT
>Illumina-ITS1_BOP010252_Cotu
AAGTCGTAACAAGGTTTCCGTAGGTGAACCTGCGGAAGGATCATTGTCGAAACCTGCGAAGCAGAACGACCCGCGGACAAGTGAGAACGATCGCGGGAAGCCTCCCGCGCGCCCCCCGGGCGCGAACAACGAACCCCCGGCGCGAACTGCGCCAAGGAACCGAAAGAAAAGATGCGCGCTCCCCCCGTCCCGGAGACGGTGTCGCGGGGGGGACGCGTCGTCCCTGATATCACATACGAAACGACTCTCGGCAACGGATATCTCGGCTCTCGCATCGATGAAGAACGTAGCGAAATGCGACACTTGGTGTGAATTGCAGAATCCCGC
>Illumina-ITS1_BOP010252_Dotu
AAGTCGTAACAAGGTTTCCGTAGGTGAACCTGCGGAAGGATCATTGTCGAAACCTGCGAAGCAGAACGACCCGCGGACAAGTGAGAACGATCGCGGGAAGCCTCCCGCGCGCCCCCCGGGCGCGAACAACGAACCCCCGGCGCGAACTGCGCCAAGGAACCGAAAGAAAAGATGCGCGCTCCCCCCCGTCCCGGAGACGGTGTCGCGGGGGGGACGCGTCGTCCCTGATATCACATACGAAACGACTCTCGGCAACGGATATCTCGGCTCTCGCATCGATGAAGAACGTAGCGAAATGCGACACTTGGTGTGAATTGCAGAATCCCGC
>Illumina-ITS1_BOP010252_Otu
AAGTCGTAACAAGGTTTCCGTAGGTGAACCTGCGGAAGGATCATTGTCGAAACCTGCGAAGCAGAACGACCCGCGGACAAGTGAGAACGATCGCGGGAAGCCTCCCGcgcgcCccccGGGCGCGAACAACGAACCcccGGCGCGAACTGCGCCAAGGAACCGAAAGAAAAGATGCgcgcTCCcccccGTCCCGGAGACGGTGTCGCGGgggggACGCGTCGTCCCTGATATCACATACGAAACGACTCTCGGCAACGGATATCTCGGCTCTCGCATCGATGAAGAACGTAGCGAAATGCGACACTTGGTGTGAATTGCAGAATCCCGC
>Illumina-ITS1_BOP010252_Zotu
AAGTCGTAACAAGGTTTCCGTAGGTGAACCTGCGGAAGGATCATTGTCGAAACCTGCGAAGCAGAACGACCCGCGGACAAGTGAGAACGATCGCGGGAAGCCTCCCGcgcgcCccccGGGCGCGAACAACGAACCCCGGGCGCGAACTGCGCCAAGGAACCGAAAGAAAAGATGCgcgcTCCccccGTCCCGGAGACGGTGTCGCGGgggggACGCGTCGTCCCTGATATCACATACGAAACGACTCTCGGCAACGGATATCTCGGCTCTCGCATCGATGAAGAACGTAGCGAAATGCGACACTTGGTGTGAATTGCAGAATCCCGC
>Illumina-ITS1_BOP010254_Cotu
AAGTCGTAACAAGGTTTCCGTAGGTGAACCTGCGGAAGGATCATTGTCGAAACCTGCCCAGCAGAACGACCCGCGAACACGTTCAACAACTGGGGTGCAGCGGTCGGGGTGCGTCAGCCCTCGGTCGGTGCCCCCCCGGTCGGGACGCTCTTCGAGCGGCCTCGGCCAACAACGAACCCCGGCGCGATCTGCGCCAAGGAAATTTAACTGAAGAGCATGCCCCCCGTCGCCCCGTTCGCGGTGTGCGCGGTTGGCCTGCGCTTTCGAATCACAAACGACTCTCGGCAACGGATATCTCGGCTCTCGCATCGATGAAGAACGTAGCGAAATGCGATACTTGGTGTGAATTGCAGAATCCCGT
>Illumina-ITS1_BOP010254_Dotu
AAGTCGTAACAAGGTTTCCGTAGGTGAACCTGCGGAAGGATCATTGTCGAAACCTGCCCAGCAGAACGACCCGCGAACACGTTCAACAACTGGGGTGCAGCGGTCGGGGTGCGTCAGCCCTCGGTCGGTGCCCCCCCGGTCGGGACGCTCTTCGAGCGGCCTCGGCCAACAACGAACCCCGGCGCGATCTGCGCCAAGGAAATTTAACTGAAGAGCATGCCCCCCGTCGCCCCGTTCGCGGTGTGCGCGGTTGGCCTGCGCTTTCGAATCACAAACGACTCTCGGCAACGGATATCTCGGCTCTCGCATCGATGAAGAACGTAGCGAAATGCGATACTTGGTGTGAATTGCAGAATCCCGT
>Illumina-ITS1_BOP010254_Otu
AAGTCGTAACAAGGTTTCCGTAGGTGAACCTGCGGAAGGATCATTGTCGAAACCTGCCCAGCAGAACGACCCGCGAACACGTTCAACAACTGGGGTGCAGCGGTCGGGGTGCGTCAGCCCTCGGTCGGTGCCcccccGGTCGGGACGCTCTTCGAGCGGCCTCGGCCAACAACGAACCCCGGCGCGATCTGCGCCAAGGAAATTTAACTGAAGAGCATGCCccccGTCGCCCCGTTCGCGGTGTGCGCGGTTGGCCTGCGCTTTCGAATCACAAACGACTCTCGGCAACGGATATCTCGGCTCTCGCATCGATGAAGAACGTAGCGAAATGCGATACTTGGTGTGAATTGCAGAATCCCGT
>Illumina-ITS1_BOP010254_Zotu
AAGTCGTAACAAGGTTTCCGTAGGTGAACCTGCGGAAGGATCATTGTCGAAACCTGCCCAGCAGAACGACCCGCGAACACGTTCAACAACTGGGGTGCAGCGGTCGGGGTGCGTCAGCCCTCGGTCGGTGCCcccccGGTCGGGACGCTCTTCGAGCGGCCTCGGCCAACAACGAACCCCGGCGCGATCTGCGCCAAGGAAATTTAACTGAAGAGCATGCCccccGTCGCCCCGTTCGCGGTGTGCGCGGTTGGCCTGCGCTTTCGAATCACAAACGACTCTCGGCAACGGATATCTCGGCTCTCGCATCGATGAAGAACGTAGCGAAATGCGATACTTGGTGTGAATTGCAGAATCCCGT
>Illumina-ITS1_BOP010255_Cotu
AAGTCGTAACAAGGTTTCCGTAGGTGAACCTGCGGAAGGATCATTGTCGAAACCTGCCCAGCAGAACGACCCGCGAACACGTTCAATAACTGGGGCGCACTGGCCGGGGTGCTTCAGCCCCCGGTCGGTGCCCGCCCCCCCCGGTCGGGACGCTCTTCGAGCGGCCCGGCCCAACAACGAACCCCGGCGCGATCTGCGCCAAGGAAATTTAACTGAAGAGCACGCCCCCCGTTGCCCCGTTCGCGGTGTGCACGGTTGGCATGCGCTTTCGAATCACAAACGACTCTCGGCAACGGATATCTCGGCTCTCGCATCGATGAAGAACGTAGCGAAATGCGATACTTGGTGTGAATTGCAGAATCCCGT
>Illumina-ITS1_BOP010255_Dotu
AAGTCGTAACAAGGTTTCCGTAGGTGAACCTGCGGAAGGATCATTGTCGAAACCTGCCCAGCAGAACGACCCGCGAACACGTTCAATAACTGGGGCGCACTGGCCGGGGTGCTTCAGCCCCCGGTCGGTGCCCGCCCCCCCCGGTCGGGACGCTCTTCGAGCGGCCCGGCCCAACAACGAACCCCGGCGCGATCTGCGCCAAGGAAATTTAACTGAAGAGCACGCCCCCCGTTGCCCCGTTCGCGGTGTGCACGGTTGGCATGCGCTTTCGAATCACAAACGACTCTCGGCAACGGATATCTCGGCTCTCGCATCGATGAAGAACGTAGCGAAATGCGATACTTGGTGTGAATTGCAGAATCCCGT
>Illumina-ITS1_BOP010255_Otu
AAGTCGTAACAAGGTTTCCGTAGGTGAACCTGCGGAAGGATCATTGTCGAAACCTGCCCAGCAGAACGACCCGCGAACACGTTCAATAACTGGGGCGCACTGGCCGGGGTGCTTCAGCCcccGGTCGGTGCCCGCCccccccGGTCGGGACGCTCTTCGAGCGGCCCGGCCCAACAACGAACCCCGGCGCGATCTGCGCCAAGGAAATTTAACTGAAGAGCACGCCccccGTTGCCCCGTTCGCGGTGTGCACGGTTGGCATGCGCTTTCGAATCACAAACGACTCTCGGCAACGGATATCTCGGCTCTCGCATCGATGAAGAACGTAGCGAAATGCGATACTTGGTGTGAATTGCAGAATCCCGT
>Illumina-ITS1_BOP010255_Zotu
AAGTCGTAACAAGGTTTCCGTAGGTGAACCTGCGGAAGGATCATTGTCGAAACCTGCCCAGCAGAACGACCCGCGAACACGTTCAATAACTGGGGCGCACTGGCCGGGGTGCTTCAGCCcccGGTCGGTGCCCGCCccccccGGTCGGGACGCTCTTCGAGCGGCCCGGCCCAACAACGAACCCCGGCGCGATCTGCGCCAAGGAAATTTAACTGAAGAGCACGCCccccGTTGCCCCGTTCGCGGTGTGCACGGTTGGCATGCGCTTTCGAATCACAAACGACTCTCGGCAACGGATATCTCGGCTCTCGCATCGATGAAGAACGTAGCGAAATGCGATACTTGGTGTGAATTGCAGAATCCCGT
>Illumina-ITS1_BOP010257_Cotu
AAGTCGTAACAAGGTTTCCGTAGGTGAACCTGCGGAAGGATCATTGTCGAAACCTGCCCAGCAGAACGACCCGCGAACACGTTCAATAACTGGGGCGCACTGGCCGGGGTGCTTCAGCCCCCGGTCGGTGCCCCCCCCCGGTCGGGACGCTCTTCGAGCGGCCCGGCCCAACAACGAACCCCGGCGCGATCTGCGCCAAGGAAATTTAACTGAAGAGCACGCCCCCCGTTGCCCCGTTCGCGGTGTGCACGGTTGGCCTGCGCTTTCGAATCACAAACGACTCTCGGCAACGGATATCTCGGCTCTCGCATCGATGAAGAACGTAGCGAAATGCGATACTTGGTGTGAATTGCAGAATCCCGT
>Illumina-ITS1_BOP010257_Dotu
AAGTCGTAACAAGGTTTCCGTAGGTGAACCTGCGGAAGGATCATTGTCGAAACCTGCCCAGCAGAACGACCCGCGAACACGTTCAATAACTGGGGCGCACTGGCCGGGGTGCTTCAGCCCCCGGTCGGTGCCCCCCCCCGGTCGGGACGCTCTTCGAGCGGCCCGGCCCAACAACGAACCCCGGCGCGATCTGCGCCAAGGAAATTTAACTGAAGAGCACGCCCCCCGTTGCCCCGTTCGCGGTGTGCACGGTTGGCCTGCGCTTTCGAATCACAAACGACTCTCGGCAACGGATATCTCGGCTCTCGCATCGATGAAGAACGTAGCGAAATGCGATACTTGGTGTGAATTGCAGAATCCCGT
>Illumina-ITS1_BOP010257_Otu
AAGTCGTAACAAGGTTTCCGTAGGTGAACCTGCGGAAGGATCATTGTCGAAACCTGCCCAGCAGAACGACCCGCGAACACGTTCAATAACTGGGGCGCACTGGCCGGGGTGCTTCAGCCcccGGTCGGTGCCcccccccGGTCGGGACGCTCTTCGAGCGGCCCGGCCCAACAACGAACCCCGGCGCGATCTGCGCCAAGGAAATTTAACTGAAGAGCACGCCccccGTTGCCCCGTTCGCGGTGTGCACGGTTGGCCTGCGCTTTCGAATCACAAACGACTCTCGGCAACGGATATCTCGGCTCTCGCATCGATGAAGAACGTAGCGAAATGCGATACTTGGTGTGAATTGCAGAATCCCGT
>Illumina-ITS1_BOP010257_Zotu
AAGTCGTAACAAGGTTTCCGTAGGTGAACCTGCGGAAGGATCATTGTCGAAACCTGCCCAGCAGAACGACCCGCGAACACGTTCAATAACTGGGGCGCACTGGCCGGGGTGCTTCAGCCcccGGTCGGTGCCcccccccGGTCGGGACGCTCTTCGAGCGGCCCGGCCCAACAACGAACCCCGGCGCGATCTGCGCCAAGGAAATTTAACTGAAGAGCACGCCccccGTTGCCCCGTTCGCGGTGTGCACGGTTGGCCTGCGCTTTCGAATCACAAACGACTCTCGGCAACGGATATCTCGGCTCTCGCATCGATGAAGAACGTAGCGAAATGCGATACTTGGTGTGAATTGCAGAATCCCGT
>Illumina-ITS1_BOP010258_Cotu
AAGTCGTAACAAGGTTTCCGTAGGTGAACCTGCGGAAGGATCATTGTCGAAAGCTGCCCAGCAGAAAGACCCGTGAACCTGTTGTACCTCGTGATGGGGTGGGGGGTGCAGCATGCACCCTTCGCTCATCATGCCAAGTGCGTGCCGCTCTGTGTCACGCCCTCGGCCCTGAACGAACCCCGGCGCGGAAAGCGTCAAGGAAAGACAATGAAACGAGGGCTACCAAGTCACTAGAATTGGTGTATATCTTGGTGGTCGCATCGTGGTTGGTTGAAGTCTATAACGACTCTCGGCAACGGATATCTCGGCTCTCGCATCGATGAAGAACGTAGCGAAATGCGATACTTGGTGTGAATTGCAGAATCCCGT
>Illumina-ITS1_BOP010258_Dotu
AAGTCGTAACAAGGTTTCCGTAGGTGAACCTGCGGAAGGATCATTGTCGAAACCTGCACAGCAGAATGACCCGCGAACTCGTTTTCATATTGGGGCTCGTCGGCCTAGGTGCGCAAGTGCTTGGCCGACGAACTTCGGTCAGGGCGCCCTCGGTGTGCTGACCAAACAATGAACCCCGGCGCGAACTGCGCCAAGGAATTTTTACTGAAGAGCGTGTCTATCGTTGCCCCGTTCGCGGTGTGCACGGTAGGCCTGCGCCTTTGAAACACAAACGACTCTCGGCAACGGATATCTCGGCTCTCGCATCGATGAAGAACGTAGCGAAATGCGATACTTGGTGTGAATTGCAGAATCCCGT
>Illumina-ITS1_BOP010258_Otu
AAGTCGTAACAAGGTTTCCGTAGGTGAACCTGCGGAAGGATCATTGTCGAAACCTGCACAGCAGAATGACCCGCGAACTCGTTTTCATATTGGGGCTCGTCGGCCTAGGTGCGCAAGTGCTTGGCCGACGAACTTCGGTCAGGGCGCCCTCGGTGTGCTGACCAAACAATGAACCCCGGCGCGAACTGCGCCAAGGAATTtttACTGAAGAGCGTGTCTATCGTTGCCCCGTTCGCGGTGTGCACGGTAGGCCTGCGCCTTTGAAACACAAACGACTCTCGGCAACGGATATCTCGGCTCTCGCATCGATGAAGAACGTAGCGAAATGCGATACTTGGTGTGAATTGCAGAATCCCGT
>Illumina-ITS1_BOP010258_Zotu
AAGTCGTAACAAGGTTTCCGTAGGTGAACCTGCGGAAGGATCATTGTCGAAACCTGCACAGCAGAATGACCCGCGAACTCGTTTTCATATTGGGGCTCGTCGGCCTAGGTGCGCAAGTGCTTGGCCGACGAACTTCGGTCAGGGCGCCCTCGGTGTGCTGACCAAACAATGAACCCCGGCGCGAACTGCGCCAAGGAATTtttACTGAAGAGCGTGTCTATCGTTGCCCCGTTCGCGGTGTGCACGGTAGGCCTGCGCCTTTGAAACACAAACGACTCTCGGCAACGGATATCTCGGCTCTCGCATCGATGAAGAACGTAGCGAAATGCGATACTTGGTGTGAATTGCAGAATCCCGT
>Illumina-ITS1_BOP010259_Cotu
AAGTCGTAACAAGGTTTCCGTAGGTGAACCTGCGGAAGGATCATTGTCGAAACCTGCCAAGCAGAACGACCCGCGAACCTGTCATCACATCGGGGGCCTGCGGGCTTCGTGCCCGTGTGCTCCACCCGTGCTTCGTCGGGTGTCGGTCGCACGCTTGTGCGTGCGGCCGCCCCGTCGTTGCGCATTAACGAACCCCGGCGCGAATTGCGCCAAGGAAATCTTAACGAGAGAGCTCGCTCCCGTCGCCCCGGACACGGTGTGCGCGCGGGATGCGTGGCCTTCTTTCATTATCAATAACGACTCTCGGCAACGGATATCTCGGCTCTCGCATCGATGAAGAACGTAGCGAAATGCGATACTTGGTGTGAATTGCAGAATCCCGT
>Illumina-ITS1_BOP010259_Dotu
CCTCGACTGAACAACGTCACCCCGGCGCGGAATGCGCCAAGGAAATTTAACTAAAGAGCATGCCCCCCGTTGCCCCGTTCGCGGCATGCGCGGGGTGCCTTGCGCTTTTGAATCACAAACGACTCTCGGCAACGGATATCTCGGCTCTCGCATCGATGAAGAACGTAGCGAAATGCGATACTTGGTGTGAATTGCAGAATCCCGT
>Illumina-ITS1_BOP010259_Otu
AAGTCGTAACAAGGTTTCCGTAGGTGAACCTGCGGAAGGATCATTGTCGAAACCTGCCCAGCAGAATGACCCGCGAACACGTTTAACTACCGGGGTGCGCCGGTCGGGGCGCGTCAGCCcccTGCCGGTGCCcccTCGGTCGGGATGCTCTTCGAGCGGCCAGGCCCAACAACGAACCCCGGCGCGATCCGCGCCAAGGAAATTTAACTGAAGAGCACGCCccccATCGCCCCATTCGTGGCGTGCGCGGgggTGCCTTGCGCTTTCGAATCACAAACGACTCTCGGCAACGGATATCTCGGCTCTCGCATCGATGAAGAACGTAGCGAAATGCGATACTTGGTGTGAATTGCAGAATCCCGT
>Illumina-ITS1_BOP010259_Zotu
GCCCAACAACGAACCCCGGCGCGATCCGCGCCAAGGAAATTTAACTGAAGAGCATGCCccccGTTGCCCCGTTCGCGGCGTGCGCGGGGTGCCTTGCGCTTTCGAATCACAAACGACTCTCGGCAACGGATATCTCGGCTCTCGCATCGATGAAGAACGTAGCGAAATGCGATACTTGGTGTGAATTGCAGAATCCCGT
>Illumina-ITS1_BOP010260_Cotu
AAGTCGTAACAAGGTTTCCGTAGGTGAACCTGCGGAAGGATCATTGTCGAAACCTGCCCAGCAGAACGACCCGCGAACACGTTCAATAACTCGGGTGCACTGGCCGCGGTGCGTCAGCCCCCGGTCGGTGCCCCTCGGTCGGGACGCCCTTCGGGCGGCCCGGCCCAACAACGAACCCCGGCGCGATCTGCGCCAAGGAAATTTAACCGAAGAGCATGCCACCTGTTGCCCCGTTCGCGGTGTGCACGGCTGGCCTGCGCTTTTGAATCACAAACGACTCTCGGCAACGGATATCTCGGCTCTCGCATCGATGAAGAACGTAGCGAAATGCGATACTTGGTGTGAATTGCAGAATCCCG
>Illumina-ITS1_BOP010260_Dotu
AAGTCGTAACAAGGTTTCCGTAGGTGAACCTGCGGAAGGATCATTGTCGAAACCTGCCCAGCAGAACGACCCGCGAACACGTTCAATAACTCGGGTGCACTGGCCGCGGTGCGTCAGCCCCCGGTCGGTGCCCCTCGGTCGGGACGCCCTTCGGGCGGCCCGGCCCAACAACGAACCCCGGCGCGATCTGCGCCAAGGAAATTTAACCGAAGAGCATGCCACCTGTTGCCCCGTTCGCGGTGTGCACGGCTGGCCTGCGCTTTTGAATCACAAACGACTCTCGGCAACGGATATCTCGGCTCTCGCATCGATGAAGAACGTAGCGAAATGCGATACTTGGTGTGAATTGCAGAATCCCGT
>Illumina-ITS1_BOP010260_Otu
AAGTCGTAACAAGGTTTCCGTAGGTGAACCTGCGGAAGGATCATTGTCGAAACCTGCCCAGCAGAACGACCCGCGAACACGTTCAATAACTCGGGTGCACTGGCCGCGGTGCGTCAGCCcccGGTCGGTGCCCCTCGGTCGGGACGCCCTTCGGGCGGCCCGGCCCAACAACGAACCCCGGCGCGATCTGCGCCAAGGAAATTTAACCGAAGAGCATGCCACCTGTTGCCCCGTTCGCGGTGTGCACGGCTGGCCTGCGCTTTTGAATCACAAACGACTCTCGGCAACGGATATCTCGGCTCTCGCATCGATGAAGAACGTAGCGAAATGCGATACTTGGTGTGAATTGCAGAATCCCGT
>Illumina-ITS1_BOP010260_Zotu
AAGTCGTAACAAGGTTTCCGTAGGTGAACCTGCGGAAGGATCATTGTCGAAACCTGCCCAGCAGAACGACCCGCGAACACGTTCAATAACTCGGGTGCACTGGCCGCGGTGCGTCAGCCcccGGTCGGTGCCCCTCGGTCGGGACGCCCTTCGGGCGGCCCGGCCCAACAACGAACCCCGGCGCGATCTGCGCCAAGGAAATTTAACCGAAGAGCATGCCACCTGTTGCCCCGTTCGCGGTGTGCACGGCTGGCCTGCGCTTTTGAATCACAAACGACTCTCGGCAACGGATATCTCGGCTCTCGCATCGATGAAGAACGTAGCGAAATGCGATACTTGGTGTGAATTGCAGAATCCCGT
>Illumina-ITS1_BOP010262_Cotu
AAGTCGTAACAAGGTTTCCGTAGGTGAACCTGCGGAAGGATCATTGTCGAAACCTGCACAGCAGAATGACCCGCGAACTCGTTTTCATATTGGGGCTCGTCGGCCTAGGTGCGCAAGTGCTTGGCCGGCGAACTTCGGTCAGGGCGCCCTCGGTGTGCTGACCAAACAATGAACCCCGGCGCGAACTGCGCCAAGGAATTTTTACTGAAGAGCGTGTCTATCGTTGCCCCGTTCGCGGTGTGCACGGTAGGCCTGCGCCTTTGAAACACAAACGACTCTCGGCAACGGATATCTCGGCTCTCGCATCGATGAAGAACGTAGCGAAATGCGATACTTGGTGTGAATTGCAGAATCCCGT
>Illumina-ITS1_BOP010262_Dotu
AAGTCGTAACAAGGTTTCCGTAGGTGAACCTGCGGAAGGATCATTGTCGAAACCTGCACAGCAGAATGACCCGCGAACTCGTTTTCATATTGGGGCTCGTCGGCCTAGGTGCGCAAGTGATTGGCCGGCGAACTTCGGTCAGGGCGCCCTCGGTGTGCTGACCAAACAATGAACCCCGGCGCGAACTGCGCCAAGGAATTTTTACTGAAGAGCGTGTCTATCGTTGCCCCGTTCGCGGTGTGCACGGTAGGCCTGCGCCTTTGAAACACAAACGACTCTCGGCAACGGATATCTCGGCTCTCGCATCGATGAAGAACGTAGCGAAATGCGATACTTGGTGTGAATTGCAGAATCCCGT
>Illumina-ITS1_BOP010262_Otu
AAGTCGTAACAAGGTTTCCGTAGGTGAACCTGCGGAAGGATCATTGTCGAAACCTGCACAGCAGAATGACCCGCGAACTCGTTTTCATATTGGGGCTCGTCGGCCTAGGTGCGCAAGTGATTGGCCGGCGAACTTCGGTCAGGGCGCCCTCGGTGTGCTGACCAAACAATGAACCCCGGCGCGAACTGCGCCAAGGAATTtttACTGAAGAGCGTGTCTATCGTTGCCCCGTTCGCGGTGTGCACGGTAGGCCTGCGCCTTTGAAACACAAACGACTCTCGGCAACGGATATCTCGGCTCTCGCATCGATGAAGAACGTAGCGAAATGCGATACTTGGTGTGAATTGCAGAATCCCGT
>Illumina-ITS1_BOP010262_Zotu
AAGTCGTAACAAGGTTTCCGTAGGTGAACCTGCGGAAGGATCATTGTCGAAACCTGCACAGCAGAATGACCCGCGAACTCGTTTTCATATTGGGGCTCGTCGGCCTAGGTGCGCAAGTGATTGGCCGGCGAACTTCGGTCAGGGCGCCCTCGGTGTGCTGACCAAACAATGAACCCCGGCGCGAACTGCGCCAAGGAATTtttACTGAAGAGCGTGTCTATCGTTGCCCCGTTCGCGGTGTGCACGGTAGGCCTGCGCCTTTGAAACACAAACGACTCTCGGCAACGGATATCTCGGCTCTCGCATCGATGAAGAACGTAGCGAAATGCGATACTTGGTGTGAATTGCAGAATCCCGT
>Illumina-ITS1_BOP010263_Cotu
AAGTCGTAACAAGGTTTCCGTAGGTGAACCTGCGGAAGGATCATTGTCGAAACCTGCACAGCAGAATGACCCGCGAACTCGTTTTCATATTGGGGCTCGTCGGCCTAGGTGCGCAAGTGCTTGGCCGACGAACTTCGGTCAGGGCGCCCTCGGTGTGCTGACCAAACAATGAACCCCGGCGCGAACTGCGCCAAGGAATTTTTACTGAAGAGCGTGTCTATCGTTGCCCCGTTCGCGGTGTGCACGGTAGGCCTGCGCCTTTGAAACACAAACGACTCTCGGCAACGGATATCTCGGCTCTCGCATCGATGAAGAACGTAGCGAAATGCGATACTTGGTGTGAATTGCAGAATCCCGT
>Illumina-ITS1_BOP010263_Dotu
AAGTCATAACAAGGTTTCTATAGGTGAACCTGTAAAGGATCATTATCAAATCTCTACATAACAAAATGACCCATGGACACGTTGCAACACTCTTGGGGACTAAGTGGGGTGGGTACGAGCCTACCACTCATTTTCCCTCGATTGGGAGCCTCACCCATCATCATGCCTCGCGCATGGGCAGGGAACGACTTGGACAACTCTTTAGAGCAAACAACGAACCCTAGCGCGAAATATGCCAAAGAACCGTACAAATGAACCAACACCCTCCTGTTGCCTTAATCCTTGGTGTCGTTGTTTCATTCACATAAACAACTCTCGACAACGAATATCTAGGCTCTCACATCGATAAAGAAAGTAGCAAAATGTGATACTTAGTGTGAATTTCAGAATCTTGT
>Illumina-ITS1_BOP010263_Otu
AAGTCGTAACAAGGTTTCCGTAGGTGAACCTGCGGAAGGATCATTGTCGAAACCTGCACAGCAGAATGACCCGCGAACTCGTTTTCATATTGGGGCTCGTCGGCCTAGGTGCGCAAGTGATTGGCCGGCGAACTTCGGTCAGGGCGCCCTCGGTGTGCTGACCAAACAATGAACCCCGGCGCGAACTGCGCCAAGGAATTtttACTGAAGAGCGTGTCTATCGTTGCCCCGTTCGCGGTGTGCACGGTAGGCCTGCGCCTTTGAAACACAAACGACTCTCGGCAACGGATATCTCGGCTCTCGCATCGATGAAGAACGTAGCGAAATGCGATACTTGGTGTGAATTGCAGAATCCCGT
>Illumina-ITS1_BOP010263_Zotu
AAGTCGTAACAAGGTTTCCGTAGGTGAACCTGCGGAAGGATCATTGTCGAAACCTGCACAGCAGAATGACCCGCGAACTCGTTTTCATATTGGGGCTCGTCGGCCTAGGTGCGCAAGTGCTTGGCCGACGAACTTCGGTCAGTGCGCCCTCGGTGTGCTGACCAAACAATGAACCCCGGCGCGAACTGCGCCAAGGAATTtttACTGAAGAGCGTGTCTATCGTTGCCCCGTTCGCGGTGTGCACGGTAGGCCTGCGCCTTTGAAACACAAACGACTCTCGGCAACGGATATCTCGGCTCTCGCATCGATGAAGAACGTAGCGAAATGCGATACTTGGTGTGAATTGCAGAATCCCGT
>Illumina-ITS1_BOP010264_Cotu
AAGTCGTAACAAGGTTTCCGTAGGTGAACCTGCGGAAGGATCATTGTCGAAACCTGCACAGCAGAATGACCCGCGAACTCGTTTTCATATTGGGGCTCGTCGGCCTAGGTGCGCAAGTGCTTGGCCGACGAACTTCGGTCAGGGCGCCCTCGGTGTGCTGACCAAACAATGAACCCCGGCGCGAACTGCGCCAAGGAATTTTTACTGAAGAGCGTGTCTATCGTTGCCCCGTTCGCGGTGTGCACGGTAGGCCTGCGCCTTTGAAACACAAACGACTCTCGGCAACGGATATCTCGGCTCTCGCATCGATGAAGAACGTAGCGAAATGCGATACTTGGTGTGAATTGCAGAATCCCG
>Illumina-ITS1_BOP010264_Dotu
GGGCCTCGCGCCCCCTCGTCTCGCCGGGAGACGTCGCGCTCGCGCGATCGGCCCCGACGGGCGTACAAACGAACACCGGCGCGGATTGCGCCAAGGAACCTTTAACGAAAGGCCGCGCCCCCGTCGTCGCCTCCGGAAACGGAGAGCGCGCGGGCGGCGTCGCGCCTTCGATATATATGTCAAAACGACTCTCGGCAACGGATATCTCGGCTCTCGCATCGATGAAGAACGTAGCGAAATGCGATACTTGGTGTGAATTGCAGAATCCCGT
>Illumina-ITS1_BOP010264_Otu
GGGCCTCGCGCCcccTCGTCTCGCCGGGAGACGTCGCGCTCGcgcgATCGGCCCCGACGGGCGTACAAACGAACACCGGCGCGGATTGCGCCAAGGAACCTTTAACGAAAGGCCGCGCCcccGTCGTCGCCTCCGGAAACGGAGAGCgcgcgGGCGGCGTCGCGCCTTCGATatatatGTCAAAACGACTCTCGGCAACGGATATCTCGGCTCTCGCATCGATGAAGAACGTAGCGAAATGCGATACTTGGTGTGAATTGCAGAATCCCGT
>Illumina-ITS1_BOP010264_Zotu
AAGGAATTtttACTGAAGAGCGTGTCTATCGTTGCCCCGTTCGCGGTGTGCACGGTAGGCCTGCGCCTTTGAAACACAAACGACTCTCGGCAACGGATATCTCGGCTCTCGCATCGATGAAGAACGTAGCGAAATGCGATACTTGGTGTGAATTGCAGAATCCCGT
>Illumina-ITS1_BOP010265_Cotu
AAGTCGTAACAAGGTTTCCGTAGGTGAACCTGCGGAAGGATCATTGTCGAAACCTGCCTAGCAGAACGACCCGAGAACTAGTTTCAAAGCGGGGGGGCGAGGGGTCCTGCGGCTCCTTGTCCCCTTTATCCCGGGGGGGTTGCGCTGCGCTCGCGCGGCCGACCCTTCCGGGCGTACAAACGAACACCGGCGCGAATTGCGCCAAGGAAATTGAACGAGAGAGCGCGTCCCCGTCGCCCCGGAAACGGTGTGCGCGGGCGGCGTCGTCATCTTCAAATATGTCAAAACGACTCTCGGCAACGGATATCTCGGCTCTCGCATCGATGAAGAACGTAGCGAAATGCGATACTTGGTGTGAATTGCAGAATCCCGT
>Illumina-ITS1_BOP010265_Dotu
AAGTCGTAACAAGGTTTCCGTAGGTGAACCTGCGGAAGGATCATTGTCGAAACCTGCCTAGCAGAACGACCCGAGAACTAGTTTCAAAGCGGGGGGGCGAGGGGTCCTGCGGCTCCTTGTCCCCTTTATCCCGGGGGGGTTGCGCTGCGCTCGCGCGGCCGACCCTTCCGGGCGTACAAACGAACACCGGCGCGAATTGCGCCAAGGAAATTGAACGAGAGAGCGCGTCGTCCCCGTCGCCCCGGAAACGGTGTGCGCGGGCGGCGTCGTCATCTTCAAATATGTCAAAACGACTCTCGGCAACGGATATCTCGGCTCTCGCATCGATGAAGAACGTAGCGAAATGCGATACTTGGTGTGAATTGCAGAATCCCGT
>Illumina-ITS1_BOP010265_Otu
AAGTCGTAACAAGGTTTCCGTAGGTGAACCTGCGGAAGGATCATTGTCGAAACCTGCCTAGCAGAACGACCCGAGAACTAGTTTCAAAGCGGgggggCGAGGGGTCCTGCGGCTCCTTGTCCCCTTTATCCCGGgggggTTGCGCTGCGCTCGcgcgGCCGACCCTTCCGGGCGTACAAACGAACACCGGCGCGAATTGCGCCAAGGAAATTGAACGAgagagCGCGTCGTCCCCGTCGCCCCGGAAACGGTGTGCGCGGGCGGCGTCGTCATCTTCAAATATGTCAAAACGACTCTCGGCAACGGATATCTCGGCTCTCGCATCGATGAAGAACGTAGCGAAATGCGATACTTGGTGTGAATTGCAGAATCCCGT
>Illumina-ITS1_BOP010265_Zotu
AAGTCGTAACAAGGTTTCCGTAGGTGAACCTGCGGAAGGATCATTGTCGAAACCTGCCTAGCAGAACGACCCGAGAACTAGTTTCAAAGCGGgggggCGAGGGGTCCTGCGGCTCCTTGTCCCCTTTATCCCGGgggggTTGCGCTGCGCTCGcgcgGCCGACCCTTCCGGGCGTACAAACGAACACCGGCGCGAATTGCGCCAAGGAAATTGAACGAgagagCGCGTCGTCCCCGTCGCCCCGGAAACGGTGTGCGCGGGCGGCGTCGTCATCTTCAAATATGTCAAAACGACTCTCGGCAACGGATATCTCGGCTCTCGCATCGATGAAGAACGTAGCGAAATGCGATACTTGGTGTGAATTGCAGAATCCCGT
>Illumina-ITS1_BOP010266_Cotu
AAGTCATAACAAGGTTTCCGTAGGTGAACCTGCGGAAGGATCATTATCGAAACCCGCAAAAGCACACCGCGAACACGTTCCCGAACACTCGGGCGATCGTCGTGCCGGGCGACCGGCCGCCTTGACCCCTTCCCACCGGTACGGGTGCGAGCGCTGCCGTGCAGGCTAACGAACCCCAGGCATCTCTCGAATGTCATAACGACTCTCGGTAACGGATATCTCGGCTGTCACATCGATGAAGAACGTAGCGAAATGCGATACTTGGTGTGAATTGCAGAATCCCGT
>Illumina-ITS1_BOP010266_Dotu
AAGTCGTAACAAGGTTTCCGTAGGTGAACCTGCGGAAGGATCATTGTCGAAACCTGCACAGCAGAACGACCCGCGAACACGTTACAACACCGGGTGAGGGACGAAGGGTGCGAAAGCTCCCCAAGTCGCGAACCCATGGTCGGGGACCGCCCTCGGGTGTTCCTCTTCCGAACAACGAACCCCGGCGCGGAATGCGCCAAGGAAATCAAATTGAACTGAACGCGTCCCCCCCGTTTGCGGGCGGCGGAGGCGTCTTTCTAAAACACAAACGACTCTCGGCAACGGATATCTCGGCTCTCGCATCGATGAAGAACGTAGCGAAATGCGATACTTGGTGTGAATTGCAGAATCCCGT
>Illumina-ITS1_BOP010266_Otu
AAGTCATAACAAGGTTTCCGTAGGTGAACCTGCGGAAGGATCATTATCGAAACCCGCAAAAGCACACCGCGAACACGTTCCCGAACACTCGGGCGATCGTCGTGCCGGGCGACCGGCCGCCTTGACCCCTTCCCACCGGTACGGGTGCGAGCGCTGCCGTGCAGGCTAACGAACCCCAGGCATCtctcGAATGTCATAACGACTCTCGGTAACGGATATCTCGGCTGTCACATCGATGAAGAACGTAGCGAAATGCGATACTTGGTGTGAATTGCAGAATCCCGT
>Illumina-ITS1_BOP010266_Zotu
AAGTCGTAACAAGGTTTCCGTAGGTGAACCTGCGGAAGGATCATTGTCGAAACCTGCACAGCAGAACGACCCGCGAACACGTTACAACACCGGGTGAGGGACGAAGGGTGCGAAAGCTCCCCAAGTCGCGAACCCATGGTCGGGGACCGCCCTCGGGTGTTCCTCTTCCGAACAACGAACCCCGGCGCGGAATGCGCCAAGGAAATCAAATTGAACTGAACGCGTCCcccccGTTTGCGGGCGGCGGAGGCGTCTTTCTAAAACACAAACGACTCTCGGCAACGGATATCTCGGCTCTCGCATCGATGAAGAACGTAGCGAAATGCGATACTTGGTGTGAATTGCAGAATCCCGT
>Illumina-ITS1_BOP010267_Cotu
AAGTCGTAACAAGGTTTCCGTAGGTGAACCTGCGGAAGGATCATTGTCGAAACCTGCCTAGCAGAACGACCCGAGAACATGTTTCAACGCTTGGGGGCGTAGGGTCTTGCGGCTCTGTGCCCTCTTATCCTAGGAGGCAAGTGTCTTGCGTGTTGCATTTCGGTGCTTTCGCTTGATCGACCCTCCTAGGCGTACTGAACACCGGCGTGAATTGCGCCAAGGAACTTGAATGAAAGAGCGTTCCCCCGCCGTCCCGGAGACGGTGCTCGTGCGGGTGGTTTCGTCGTCTTCAATATGTCTAAACGACTCTCGGCAACGGATATCTCGGCTCTCGCATCGATGAAGAACGTAGCGAAATGCGATACTTGGTGTGAATTGCAGAATCCCGT
>Illumina-ITS1_BOP010267_Dotu
AAGTCGTAACAAGGTTTCCGTAGGTGAACCTGCGGAAGGATCATTGTCGAAACCTGCCTAGCAGAACGACCCGAGAACATGTTTCAACGCTTGGGGGCGTAGGGTCTTGCGGCTCTGTGCCCTCTTATCCTAGGAGGCAAGTGTCTTGCGTGTTGCATTTCGGTGCTTTCGCTTGATCGACCCTCCTAGGCGTACTGAACACCGGCGTGAATTGCGCCAAGGAACTTGAATGAAAGAGCGTTCCCCCGCCGTCCCGGAGACGGTGCTCGTGCGGGTGGTTTCGTCGTCTTCAATATGTCTAAACGACTCTCGGCAACGGATATCTCGGCTCTCGCATCGATGAAGAACGTAGCGAAATGCGATACTTGGTGTGAATTGCAGAATCCCGT
>Illumina-ITS1_BOP010267_Otu
AAGTCGTAACAAGGTTTCCGTAGGTGAACCTGCGGAAGGATCATTGTCGAAACCTGCCTAGCAGAACGACCCGAGAACATGTTTCAACGCTTGGgggCGTAGGGTCTTGCGGCTCTGTGCCCTCTTATCCTAGGAGGCAAGTGTCTTGCGTGTTGCATTTCGGTGCTTTCGCTTGATCGACCCTCCTAGGCGTACTGAACACCGGCGTGAATTGCGCCAAGGAACTTGAATGAAAGAGCGTTCCcccGCCGTCCCGGAGACGGTGCTCGTGCGGGTGGTTTCGTCGTCTTCAATATGTCTAAACGACTCTCGGCAACGGATATCTCGGCTCTCGCATCGATGAAGAACGTAGCGAAATGCGATACTTGGTGTGAATTGCAGAATCCCGT
>Illumina-ITS1_BOP010267_Zotu
AAGTCGTAACAAGGTTTCCGTAGGTGAACCTGCGGAAGGATCATTGTCGAAACCTGCCTAGCAGAACGACCCGAGAACATGTTTCAACGCTTGGgggCGTAGGGTCTTGCGGCTCTGTGCCCTCTTATCCTAGGAGGCAAGTGTCTTGCGTGTTGCATTTCGGTGCTTTCGCTTGATCGACCCTCCTAGGCGTACTGAACACCGGCGTGAATTGCGCCAAGGAACTTGAATGAAAGAGCGTTCCcccGCCGTCCCGGAGACGGTGCTCGTGCGGGTGGTTTCGTCGTCTTCAATATGTCTAAACGACTCTCGGCAACGGATATCTCGGCTCTCGCATCGATGAAGAACGTAGCGAAATGCGATACTTGGTGTGAATTGCAGAATCCCGT
>Illumina-ITS1_BOP010269_Cotu
AAGTCGTAACAAGGTTTCCGTAGGTGAACCTGCGGAAGGATCATTGTCGAAACCTGCACAGCAGAATGACCCGCGAACTCGTTTTCATATTGGGGCTCGTCGGCCTAGGTGCGCAAGCGCTCGGCCGGCGAACTTCGGTCAGGGCGCCCTCGGTGTGCTGACCAAACAACGAACCCCGGCGCGAACTGCGCCAAGGAATTTTTACTGAAGAGCGTGTCTATCGTTGCCCCGTTCGCGGTGTGCACGTTAGGCTTGCGCCTTTGAAACACAAACGACTCTCGGCAACGGATATCTCGGCTCTCGCATCGATGAAGAACGTAGCGAAATGCGATACTTGGTGTGAATTGCAGAATCCCGT
>Illumina-ITS1_BOP010269_Dotu
AAGTCGTAACAAGGTTTCCGTAGGTGAACCTGCGGAAGGATCATTGTCGAAACCTGCACAGCAGAATGACCCGCGAACTCGTTTTCATATTGGGGCTCGTCGGCCTAGGTGCGCAAGCGCTCGGCCGGCGAACTTCGGTCAGGGCGCCCTCGGTGTGCTGACCAAACAACGAACCCCGGCGCGAACTGCGCCAAGGAATTTTTACTGAAGAGCGTGTCTATCGTTGCCCCGTTCGCGGTGTGCACGTTAGGCTTGCGCCTTTGAAACACAAACGACTCTCGGCAACGGATATCTCGGCTCTCGCATCGATGAAGAACGTAGCGAAATGCGATACTTGGTGTGAATTGCAGAATCCCGT
>Illumina-ITS1_BOP010269_Otu
AAGTCGTAACAAGGTTTCCGTAGGTGAACCTGCGGAAGGATCATTGTCGAAACCTGCACAGCAGAATGACCCGCGAACTCGTTTTCATATTGGGGCTCGTCGGCCTAGGTGCGCAAGCGCTCGGCCGGCGAACTTCGGTCAGGGCGCCCTCGGTGTGCTGACCAAACAACGAACCCCGGCGCGAACTGCGCCAAGGAATTtttACTGAAGAGCGTGTCTATCGTTGCCCCGTTCGCGGTGTGCACGTTAGGCTTGCGCCTTTGAAACACAAACGACTCTCGGCAACGGATATCTCGGCTCTCGCATCGATGAAGAACGTAGCGAAATGCGATACTTGGTGTGAATTGCAGAATCCCGT
>Illumina-ITS1_BOP010269_Zotu
AAGTCGTAACAAGGTTTCCGTAGGTGAACCTGCGGAAGGATCATTGTCGAAACCTGCACAGCAGAATGACCCGCGAACTCGTTTTCATATTGGGGCTCGTCGGCCTAGGTGCGCAAGCGCTCGGCCGGCGAACTTCGGTCAGGGCGCCCTCGGTGTGCTGACCAAACAACGAACCCCGGCGCGAACTGCGCCAAGGAATTtttACTGAAGAGCGTGTCTATCGTTGCCCCGTTCGCGGTGTGCACGTTAGGCTTGCGCCTTTGAAACACAAACGACTCTCGGCAACGGATATCTCGGCTCTCGCATCGATGAAGAACGTAGCGAAATGCGATACTTGGTGTGAATTGCAGAATCCCGT
>Illumina-ITS1_BOP010270_Cotu
AAGTCGTAACAAGGTTTCCGTAGGTGAACCTGCGGAAGGATCATTGTCGATGCCTTACATGCAGACCAACTCGTGAATCTGTTTGAATACATAGGGATGGCTCGGGGTGTTTGCCACCGCGGCCTCCCTTTGGCTAGGAGGGGCTCGCAGTGCGTTCCCCTCCTGCCCGAACACAAACCCCGGCGCTGAATGCGCCAAGGAACAAAAATTAGATCACTGTGCCCTGTCGGCCCGGAGACGGTGCTTCGGCGGTGGTGCCTTGACGCATGATACAGAATGACTCTCGGCAACGGATATCTAGGCTCTTGCATCGATGAAGAACGTAGCGAAATGCGATACTTGGTGTGAATTGCAGAATCCCGT
>Illumina-ITS1_BOP010270_Otu
AAGTCGTAACAAGGTTTCCGTAGGTGAACCTGCGGAAGGATCATTGTCGATGCCTTACATGCAGACCAACTCGTGAATCTGTTTGAATACATAGGGATGGCTCGGGGTGTTTGCCACCGCGGCCTCCCTTTGGCTAGGAGGGGCTCGCAGTGCGTTCCCCTCCTGCCCGAACACAAACCCCGGCGCTGAATGCGCCAAGGAACAAaaaTTAGATCACTGTGCCCTGTCGGCCCGGAGACGGTGCTTCGGCGGTGGTGCCTTGACGCATGATACAGAATGACTCTCGGCAACGGATATCTAGGCTCTTGCATCGATGAAGAACGTAGCGAAATGCGATACTTGGTGTGAATTGCAGAATCCCGT
>Illumina-ITS1_BOP010270_Zotu
AAGTCGTAACAAGGTTTCCGTAGGTGAACCTGCGGAAGGATCATTGTCGATGCCTTACATGCAGACCAACTCGTGAATCTGTTTGAATACATAGGGATGGCTCGGGGTGTTTGCCACCGCGGCCTCCCTTTGGCTAGGAGGGGCTCGCAGTGCGTTCCCCTCCTGCCCGAACACAAACCCCGGCGCTGAATGCGCCAAGGAACAAaaaTTAGATCACTGTGCCCTGTCGGCCCGGAGACGGTGCTTCGGCGGTGGTGCCTTGACGCATGATACAGAATGACTCTCGGCAACGGATATCTAGGCTCTTGCATCGATGAAGAACGTAGCGAAATGCGATACTTGGTGTGAATTGCAGAATCCCGT
>Illumina-ITS1_BOP010271_Cotu
AAGTCGTAACAAGGTTTCCGTAGGTGAACCTGCGGAAGGATCATTGTCGAAACCTGCACAGCAGAACGACCCGCGAATTGGTTACAACCGACGGGGGGTAGGGGGCGCTCGTCGCCCTCTCGCCCCCCCTTGCGAGCGGGGACCTCACGTCTCCTGCCAGCAAACCGAACCCCGGCGCGGAACGCGCCAAGGAAATCGAACCAAGAGAGCCATGCCGGAGGCCCCGGACACGGTGCGCCCCCGGCGTCGGCGTCTTACGAATTATTCAAAACGACTCTCGGCAACGGATATCTAGGCTCTCGCATCGATGAAGAACGTAGCGAAATGCGATACTTGGTGTGAATTGCAGAATCCCGC
>Illumina-ITS1_BOP010271_Dotu
AAGTCGTAACAAGGTTTCCGTAGGTGAACCTGCGGAAGGATCATTGTCGAAACCTGCACAGCAGAACGACCCGCGAATTGGTTACAACCGACGGGGGGTAGGGGGCGCTCGTCGCCCTCTCGCCCCCCCTTGCGAGCGGGGACCTCACGTCTCCTGCCAGCAAACCGAACCCCGGCGCGGAACGCGCCAAGGAAATCGAACCAAGAAAGCCATGCCGGAGGCCCCGGAAACTGGTGCGCCCCCGGCGTCGGCGTCTTACGAATTATTCAAAACGACTCTCGACAACGGATATCTAGGCTCTCGCATCGATGAAGAACGTAGCGAAATGCGATACTTGGTGTGAATTGCAGAATCCCGC
>Illumina-ITS1_BOP010271_Otu
AAGTCGTAACAAGGTTTCCGTAGGTGAACCTGCGGAAGGATCATTGTCGAAACCTGCACAGCAGAACGACCCGCGAATTGGTTACAACCGACGGggggTAGGgggCGCTCGTCGCCCTCTCGCCcccccTTGCGAGCGGGGACCTCACGTCTCCTGCCAGCAAACCGAACCCCGGCGCGGAACGCGCCAAGGAAATCGAACCAAGAAAGCCATGCCGGAGGCCCCGGAAACTGGTGCGCCcccGGCGTCGGCGTCTTACGAATTATTCAAAACGACTCTCGACAACGGATATCTAGGCTCTCGCATCGATGAAGAACGTAGCGAAATGCGATACTTGGTGTGAATTGCAGAATCCCGC
>Illumina-ITS1_BOP010271_Zotu
AAGTCGTAACAAGGTTTCCGTAGGTGAACCTGCGGAAGGATCATTGTCGAAACCTGCACAGCAGAACGACCCGCGAATTGGTTACAACCGACGGggggTAGGgggCGCTCGTCGCCCTCTCGCCcccccTTGCGAGCGGGGACCTCACGTCTCCTGCCAGCAAACCGAACCCCGGCGCGGAACGCGCCAAGGAAATCGAACCAAGAAAGCCATGCCGGAGGCCCCGGAAACTGGTGCGCCcccGGCGTCGGCGTCTTACGAATTATTCAAAACGACTCTCGACAACGGATATCTAGGCTCTCGCATCGATGAAGAACGTAGCGAAATGCGATACTTGGTGTGAATTGCAGAATCCCGC
>Illumina-ITS1_BOP010272_Cotu
AAGTCGTAACAAGGTTTCCGTAGGTGAACCTGCGGAAGGATCATTGTCGAATCCTCGCAAAGCAGTGCGACCCGCGAATTTGTTCGACCGCCTGGGTGCGGCTCGAGGTGCGTGGCGCCTCGGTCCCCCTAGTGCCGGGCGGTGCCCTCCTCGTGAGGGCCCCTCCCGGCCTATTTAACAAAACCCCGGCGCCGAATGCGCCAAGGAAACAGAGATTGTCCGGCACGCCCTCGTCGGCCCGGAGACGGTGCCGTGCGGTGGCGTTGCGACACGCGTATCCAAAAGACTCTCGGCAACGGATATCTCGGCTCTTGCATCGATGAAGAACGTAGCGAAATGCGATACTTGGTGTGAATTGCAGAATCCCGT
>Illumina-ITS1_BOP010272_Dotu
AAGTCGTAACAAGGTTTCCGTAGGTGAACCTGCGGAAGGATCATTGTCGAATCCTCGCAAAGCAGTGCGACCCGCGAATTTGTTCGACCGCCTGGGTGCGGCTCGAGGTGCGTGGCGCCTCGGTCCCCCTAGTGCCGGGCGGTGCCCTCCTCGTGAGGGCCCCTCCCGGCCTATTTAACAAAACCCCGGCGCCGAATGCGCCAAGGAAACAGAGATTGTCCGGCACGCCCTCGTCGGCCCGGAGACGGTGCCGTGCGGTGGCGTTGCGACACGCGTATCCAAAAGACTCTCGGCAACGGATATCTCGGCTCTTGCATCGATGAAGAACGTAGCGAAATGCGATACTTGGTGTGAATTGCAGAATCCCGT
>Illumina-ITS1_BOP010272_Otu
AAGTCGTAACAAGGTTTCCGTAGGTGAACCTGCGGAAGGATCATTGTCGAATCCTCGCAAAGCAGTGCGACCCGCGAATTTGTTCGACCGCCTGGGTGCGGCTCGAGGTGCGTGGCGCCTCGGTCCcccTAGTGCCGGGCGGTGCCCTCCTCGTGAGGGCCCCTCCCGGCCTATTTAACAAAACCCCGGCGCCGAATGCGCCAAGGAAACAGAGATTGTCCGGCACGCCCTCGTCGGCCCGGAGACGGTGCCGTGCGGTGGCGTTGCGACACGCGTATCCAAAAGACTCTCGGCAACGGATATCTCGGCTCTTGCATCGATGAAGAACGTAGCGAAATGCGATACTTGGTGTGAATTGCAGAATCCCGT
>Illumina-ITS1_BOP010272_Zotu
AAGTCGTAACAAGGTTTCCGTAGGTGAACCTGCGGAAGGATCATTGTCGAATCCTCGCAAAGCAGTGCGACCCGCGAATTTGTTCGACCGCCTGGGTGCGGCTCGAGGTGCGTGGCGCCTCGGTCCcccTAGTGCCGGGCGGTGCCCTCCTCGTGAGGGCCCCTCCCGGCCTATTTAACAAAACCCCGGCGCCGAATGCGCCAAGGAAACAGAGATTGTCCGGCACGCCCTCGTCGGCCCGGAGACGGTGCCGTGCGGTGGCGTTGCGACACGCGTATCCAAAAGACTCTCGGCAACGGATATCTCGGCTCTTGCATCGATGAAGAACGTAGCGAAATGCGATACTTGGTGTGAATTGCAGAATCCCGT
>Illumina-ITS1_BOP010273_Cotu
AAGTCGTAACAAGGTTTCCGTAGGTGAACCTGCGGAAGGATCATTGTCGAAACCTGCAAAGCAGACCCGCGAACATGTTTTAAAACACACGGGAGGATGACGATGGTGCAGCCACCGCGCTGTCCCTCGTCGGAGCCCCGCTCCGTCGACGTGCGCATTCACTGCGTCCGTCGCATGGACTAACGAACCCCGGCGCGGAATGCGCCAAGGAATACTCCACAACATTGCCCGTCCCCAGATGCCCCGTTCGCGGTGTGTGTCTGGGGACTGAGGCGTGTCTTGAATCTAAAACGACTCTCGGCAACGGATATCTCGGCTCTCGCATCGATGAAGAACGCAGCAAAATGCGATACTTGGTGTGAATTGCAGAATCCCGT
>Illumina-ITS1_BOP010273_Dotu
AAGTCGTAACAAGGTTTCCGTAGGTGAACCTGCGGAAGGATCATTGTCGAAACCTGCAAAGCAGACCCGCGAACATGTTTTAAAACACACGGGAGGATGACGATGGTGCAGCCACCGCGCTGTCCCTCGTCGGAGCCCCGCTCCGTCGACGTGCGCATTCACTGCGTCCGTCGCATGGACTAACGAACCCCGGCGCGGAATGCGCCAAGGAATACTCCACAACATTGCCCGTCCCCAGATGCCCCGTTCGCGGTGTGTGTCTGGGGACTGAGGCGTGTCTTGAATCTAAAACGACTCTCGGCAACGGATATCTCGGCTCTCGCATCGATGAAGAACGCAGCAAAATGCGATACTTGGTGTGAATTGCAGAATCCCGT
>Illumina-ITS1_BOP010273_Otu
AAGTCGTAACAAGGTTTCCGTAGGTGAACCTGCGGAAGGATCATTGTCGAAACCTGCAAAGCAGACCCGCGAACATGTTTTAAAACacacGGGAGGATGACGATGGTGCAGCCACCGCGCTGTCCCTCGTCGGAGCCCCGCTCCGTCGACGTGCGCATTCACTGCGTCCGTCGCATGGACTAACGAACCCCGGCGCGGAATGCGCCAAGGAATACTCCACAACATTGCCCGTCCCCAGATGCCCCGTTCGCGGTgtgtgtCTGGGGACTGAGGCGTGTCTTGAATCTAAAACGACTCTCGGCAACGGATATCTCGGCTCTCGCATCGATGAAGAACGCAGCAAAATGCGATACTTGGTGTGAATTGCAGAATCCCGT
>Illumina-ITS1_BOP010273_Zotu
AAGTCGTAACAAGGTTTCCGTAGGTGAACCTGCGGAAGGATCATTGTCGAAACCTGCAAAGCAGACCCGCGAACATGTTTTAAAACacacGGGAGGATGACGATGGTGCAGCCACCGCGCTGTCCCTCGTCGGAGCCCCGCTCCGTCGACGTGCGCATTCACTGCGTCCGTCGCATGGACTAACGAACCCCGGCGCGGAATGCGCCAAGGAATACTCCACAACATTGCCCGTCCCCAGATGCCCCGTTCGCGGTgtgtgtCTGGGGACTGAGGCGTGTCTTGAATCTAAAACGACTCTCGGCAACGGATATCTCGGCTCTCGCATCGATGAAGAACGCAGCAAAATGCGATACTTGGTGTGAATTGCAGAATCCCGT
>Illumina-ITS1_BOP010274_Cotu
AAGTCGTAACAAGGTTTCCGTAGGTGAACCTGCGGAAGGATCATTGTCGAAACCTGCAAGGCAGACCCGCGAACATGTTATCAAACACACGGGACTACGATGCTGGTTCAGCCCCTGTGTTGTCCCTCGTCGGAATCCCGCTCCGTCGACGTGTGTAGTTACTGCATTCGTCGTTCGGACTAACGAACCCCGGCGCAAAACGCGCCAAGGAATACTCTACAACACTGCCGGTCCTGGGATGCCCCGTTCGCGGTGTGCTCCTGGGAACAAGGCGTGTCTCCAATTTAAAACGACTCTCGGCAACGGATATCTCGGCTCTCGCATCGATGAAGAACGCAGCAAAATGCGATACTTGGTGTGAATTGCAGAATCCCGT
>Illumina-ITS1_BOP010274_Dotu
AAGTCGTAACAAGGTTTCCGTAGGTGAACCTGCGGAAGGATCATTGTCGAAACCTGCAAGGCAGACCCGCGAACATGTTATCAAACACACGGGACTACGATGCTGGTTCAGCCCCTGTGTTGTCCCTCGTCGGAATCCCGCTCCGTCGACGTGTGTAGTTACTGCATTCGTCGTTCGGACTAACGAACCCCGGCGCAAAACGCGCCAAGGAATACTCTACAACACTGCCGGTCCTGGGATGCCCCGTTCGCGGTGTGCTCCTGGGAACAAGGCGTGTCTCCAATTTAAAACGACTCTCGGCAACGGATATCTCGGCTCTCGCATCGATGAAGAACGCAGCAAAATGCGATACTTGGTGTGAATTGCAGAATCCCGT
>Illumina-ITS1_BOP010274_Otu
AAGTCGTAACAAGGTTTCCGTAGGTGAACCTGCGGAAGGATCATTGTCGAAACCTGCAAGGCAGACCCGCGAACATGTTATCAAACacacGGGACTACGATGCTGGTTCAGCCCCTGTGTTGTCCCTCGTCGGAATCCCGCTCCGTCGACGTgtgtAGTTACTGCATTCGTCGTTCGGACTAACGAACCCCGGCGCAAAACGCGCCAAGGAATACTCTACAACACTGCCGGTCCTGGGATGCCCCGTTCGCGGTGTGCTCCTGGGAACAAGGCGTGTCTCCAATTTAAAACGACTCTCGGCAACGGATATCTCGGCTCTCGCATCGATGAAGAACGCAGCAAAATGCGATACTTGGTGTGAATTGCAGAATCCCGT
>Illumina-ITS1_BOP010274_Zotu
AAGTCGTAACAAGGTTTCCGTAGGTGAACCTGCGGAAGGATCATTGTCGAAACCTGCAAGGCAGACCCGCGAACATGTTATCAAACacacGGGACTACGATGCTGGTTCAGCCCCTGTGTTGTCCCTCGTCGGAATCCCGCTCCGTCGACGTgtgtAGTTACTGCATTCGTCGTTCGGACTAACGAACCCCGGCGCAAAACGCGCCAAGGAATACTCTACAACACTGCCGGTCCTGGGATGCCCCGTTCGCGGTGTGCTCCTGGGAACAAGGCGTGTCTCCAATTTAAAACGACTCTCGGCAACGGATATCTCGGCTCTCGCATCGATGAAGAACGCAGCAAAATGCGATACTTGGTGTGAATTGCAGAATCCCGT
>Illumina-ITS1_BOP010275_Cotu
AAGTCGTAACAAGGTTTCCGTAGGTGAACCTGCGGAAGGATCATTGTCGAAACCTGCAAAGCAGACCCGCGAACATGTTTTAAAATACACGGGAGGATGACGACGGTTCAGCCACCGTGCTGTCCCTCGTCAGAGCCCCGCTCCGTCGACGTGCGCACTCGCTGCGTCCGTCGTATGGACTAACGAACCCCGGCGCGGAATGCGCCAAGGAATACTCTACAACATTGCTCGCCTCCAGCTGCCCCGTTCGCGGTGTGTGTCTGGGGGTTAAGGCGTGTCTTGAATTTAAAACGACTCTCGGCAACGGATATCTCGGCTCTCGCATCGATGAAGAACGCAGCAAAATGCGATACTTGGTGTGAATTGCAGAATCCCGT
>Illumina-ITS1_BOP010275_Dotu
AAGTCGTAACAAGGTTTCCGTAGGTGAACCTGCGGAAGGATCATTGTCGAAACCTGCAAAGCAGACCCGCGAACATGTTTTAAAATACACGGGAGGATGACGACGGTTCAGCCACCGTGCTGTCCCTCGTCAGAGCCCCGCTCCGTCGACGTGCGCACTCGCTGCGTCCGTCGTATGGACTAACGAACCCCGGCGCGGAATGCGCCAAGGAATACTCTACAACATTGCTCGCCTCCAGCTGCCCCGTTCGCGGTGTGTGTCTGGGGGTTAAGGCGTGTCTTGAATTTAAAACGACTCTCGGCAACGGATATCTCGGCTCTCGCATCGATGAAGAACGCAGCAAAATGCGATACTTGGTGTGAATTGCAGAATCCCGT
>Illumina-ITS1_BOP010275_Otu
AAGTCGTAACAAGGTTTCCGTAGGTGAACCTGCGGAAGGATCATTGTCGAAACCTGCAAAGCAGACCCGCGAACATGTTTTAAAATACACGGGAGGATGACGACGGTTCAGCCACCGTGCTGTCCCTCGTCAGAGCCCCGCTCCGTCGACGTGCGCACTCGCTGCGTCCGTCGTATGGACTAACGAACCCCGGCGCGGAATGCGCCAAGGAATACTCTACAACATTGCTCGCCTCCAGCTGCCCCGTTCGCGGTgtgtgtCTGGgggTTAAGGCGTGTCTTGAATTTAAAACGACTCTCGGCAACGGATATCTCGGCTCTCGCATCGATGAAGAACGCAGCAAAATGCGATACTTGGTGTGAATTGCAGAATCCCGT
>Illumina-ITS1_BOP010275_Zotu
AAGTCGTAACAAGGTTTCCGTAGGTGAACCTGCGGAAGGATCATTGTCGAAACCTGCAAAGCAGACCCGCGAACATGTTTTAAAATACACGGGAGGATGACGACGGTTCAGCCACCGTGCTGTCCCTCGTCAGAGCCCCGCTCCGTCGACGTGCGCACTCGCTGCGTCCGTCGTATGGACTAACGAACCCCGGCGCGGAATGCGCCAAGGAATACTCTACAACATTGCTCGCCTCCAGCTGCCCCGTTCGCGGTgtgtgtCTGGgggTTAAGGCGTGTCTTGAATTTAAAACGACTCTCGGCAACGGATATCTCGGCTCTCGCATCGATGAAGAACGCAGCAAAATGCGATACTTGGTGTGAATTGCAGAATCCCGT
>Illumina-ITS1_BOP010276_Cotu
AAGTCGTAACAAGGTTTCCGTAGGTGAACCTGCGGAAGGATCATTGTCGATGCCTTACATGCAGACCAACTCGTGAATCTGTTTGAATACATAGGGATGGCTCGGGGTGTTTGCCACCGCGGCCTCCCTTTGGCTAGGAGGGGCTCGCAGTGCGTTCCCCTCCTGCCCGAACACAAACCCCGGCGCTGAATGCGCCAAGGAACAAAAATTAGATCACTGTGCCCTGTCGGCCCGGAGACGGTGCTTCGGCGGTGGTGCCTTGACGCATGATACAGAATGACTCTCGGCAACGGATATCTAGGCTCTTGCATCGATGAAGAACGTAGCGAAATGCGATACTTGGTGTGAATTGCAGAATCCCGT
>Illumina-ITS1_BOP010276_Dotu
AAGTCGTAACAAGGTTTCCGTAGGTGAACCTGCGGAAGGATCATTGTCGATGCCTTACATGCAGACCAACTCGTGAATCTGTTTGAATACATAGGGATGGCTCGGGGTGTTTGCCACCGCGGCCTCCCTTTGGCTAGGAGGGGCTCGCAGTGCGTTCCCCTCCTGCCCGAACACAAACCCCGGCGCTGAATGCGCCAAGGAACAAAAATTAGATCACTGTGCCCTGTCGGCCCGGAGACGGTGCTTCGGCGGTGGTGCCTTGACGCATGATACAGAATGACTCTCGGCAACGGATATCTAGGCTCTTGCATCGATGAAGAACGTAGCGAAATGCGATACTTGGTGTGAATTGCAGAATCCCGT
>Illumina-ITS1_BOP010276_Otu
AAGTCGTAACAAGGTTTCCGTAGGTGAACCTGCGGAAGGATCATTGTCGATGCCTTACATGCAGACCAACTCGTGAATCTGTTTGAATACATAGGGATGGCTCGGGGTGTTTGCCACCGCGGCCTCCCTTTGGCTAGGAGGGGCTCGCAGTGCGTTCCCCTCCTGCCCGAACACAAACCCCGGCGCTGAATGCGCCAAGGAACAAaaaTTAGATCACTGTGCCCTGTCGGCCCGGAGACGGTGCTTCGGCGGTGGTGCCTTGACGCATGATACAGAATGACTCTCGGCAACGGATATCTAGGCTCTTGCATCGATGAAGAACGTAGCGAAATGCGATACTTGGTGTGAATTGCAGAATCCCGT
>Illumina-ITS1_BOP010276_Zotu
AAGTCGTAACAAGGTTTCCGTAGGTGAACCTGCGGAAGGATCATTGTCGATGCCTTACATGCAGACCAACTCGTGAATCTGTTTGAATACATAGGGATGGCTCGGGGTGTTTGCCACCGCGGCCTCCCTTTGGCTAGGAGGGGCTCGCAGTGCGTTCCCCTCCTGCCCGAACACAAACCCCGGCGCTGAATGCGCCAAGGAACAAaaaTTAGATCACTGTGCCCTGTCGGCCCGGAGACGGTGCTTCGGCGGTGGTGCCTTGACGCATGATACAGAATGACTCTCGGCAACGGATATCTAGGCTCTTGCATCGATGAAGAACGTAGCGAAATGCGATACTTGGTGTGAATTGCAGAATCCCGT
>Illumina-ITS1_BOP010277_Cotu
AAGTCGTAACAAGGTTTCCGTAGGTGAACCTGCGGAAGGATCATTGTCGAAACCTGCAAAGCAGACCCGTGAACATGTTCTTTCTCTCAGGGAGGACAACGTGGGCACAGCTAACCATGTTGTCCCACGTTGGAGCCCCATTCCGTCGATGTGCACAACCGTGCCCGTCGTTCGGCTTAACGAACCCCGGCGCGGAAAGCGCCAAGGAAAACACAAAAACACTGCTTGCCTCTCGTAGCCCCCGTTCACGGTGTGCACCTGAGGATCGGGCGTGTGTCGAATTTAAAACGACTCTCGGCAACGGATATCTCGGCTCTCGCATCGATGAAGAACGCAGCAAAATGCGATACTTGGTGTGAATTGCAGAATCCCG
>Illumina-ITS1_BOP010277_Dotu
AAGTCGTAACAAGGTTTCCGTAGGTGAACCTGCGGAAGGATCATTGTCGAAACCTGCAAAGCAGACCCGTGAACATGTTCTTTCTCTCAGGGAGGACAACGTGGGCACAGCTAACCATGTTGTCCCACGTTGGAGCCCCATTCCGTCGATGTGCACAACCGTGCCCGTCGTTCGGCTTAACGAACCCCGGCGCGGAAAGCGCCAAGGAAAACACAAAAACACTGCTTGCCTCTCGTAGCCCCCGTTCACGGTGTGCACCTGAGGATCGGGCGTGTGTCGAATTTAAAACGACTCTCGGCAACGGATATCTCGGCTCTCGCATCGATGAAGAACGCAGCAAAATGCGATACTTGGTGTGAATTGCAGAATCCCGT
>Illumina-ITS1_BOP010277_Otu
AAGTCGTAACAAGGTTTCCGTAGGTGAACCTGCGGAAGGATCATTGTCGAAACCTGCAAAGCAGACCCGTGAACATGTTCTTTCtctcAGGGAGGACAACGTGGGCACAGCTAACCATGTTGTCCCACGTTGGAGCCCCATTCCGTCGATGTGCACAACCGTGCCCGTCGTTCGGCTTAACGAACCCCGGCGCGGAAAGCGCCAAGGAAAACACAAaaaCACTGCTTGCCTCTCGTAGCCcccGTTCACGGTGTGCACCTGAGGATCGGGCGTgtgtCGAATTTAAAACGACTCTCGGCAACGGATATCTCGGCTCTCGCATCGATGAAGAACGCAGCAAAATGCGATACTTGGTGTGAATTGCAGAATCCCGT
>Illumina-ITS1_BOP010277_Zotu
AAGTCGTAACAAGGTTTCCGTAGGTGAACCTGCGGAAGGATCATTGTCGAAACCTGCAAAGCAGACCCGTGAACATGTTCTTTCtctcAGGGAGGACAACGTGGGCACAGCTAACCATGTTGTCCCACGTTGGAGCCCCATTCCGTCGATGTGCACAACCGTGCCCGTCGTTCGGCTTAACGAACCCCGGCGCGGAAAGCGCCAAGGAAAACACAAaaaCACTGCTTGCCTCTCGTAGCCcccGTTCGCGGTGTGCACCTGAGGATCGGGCGTgtgtCGAATTTAAAACGACTCTCGGCAACGGATATCTCGGCTCTCGCATCGATGAAGAACGCAGCAAAATGCGATACTTGGTGTGAATTGCAGAATCCCGT
>Illumina-ITS1_BOP010278_Cotu
AAGTCGTAACAAGGTTTCCGTAGGTGAACCTGCGGAAGGATCATTGTCGAAACCTGCAAAGCAGACCCGTGAACATGTTCTTTCTCTAAGGGAGGACAACGTGGGCATAGCTAACCATGTTGTCCCACGTTGGAGCCCCATTCCGTCGATGTGCACAACCGTGCTCGTCGTTCGGCTTAACGAACCCCGGCGCGGAAAGCGCCAAGGAAAACACAAAAACACTGCTTGCCTCTCGTAGCCCCCGTTCGCGGTGTGCACCTGAGGATCGGGCGTGTGTCGAATTTAAAACGACTCTCGGCAACGGATATCTCGGCTCTCGCATCGATGAAGAACGCAGCAAAATGCGATACTTGGTGTGAATTGCAGAATCCCGT
>Illumina-ITS1_BOP010278_Dotu
AAGTCGTAACAAGGTTTCCGTAGGTGAACCTGCGGAAGGATCATTGTCGAAACCTGCAAAGCAGACCCGTGAACATGTTCTTTCTCTAAGGGAGGACAACGTGGGCATAGCTAACCATGTTGTCCCACGTTGGAGCCCCATTCCGTCGATGTGCACAACCGTGCTCGTCGTTCGGCTTAACGAACCCCGGCGCGGAAAGCGCCAAGGAAAACACAAAAACACTGCTTGCCTCTCGTAGCCCCCGTTCGCGGTGTGCACCTGAGGATCGGGCGTGTGTCGAATTTAAAACGACTCTCGGCAACGGATATCTCGGCTCTCGCATCGATGAAGAACGCAGCAAAATGCGATACTTGGTGTGAATTGCAGAATCCCGT
>Illumina-ITS1_BOP010278_Otu
AAGTCGTAACAAGGTTTCCGTAGGTGAACCTGCGGAAGGATCATTGTCGAAACCTGCAAAGCAGACCCGTGAACATGTTCTTTCTCTAAGGGAGGACAACGTGGGCATAGCTAACCATGTTGTCCCACGTTGGAGCCCCATTCCGTCGATGTGCACAACCGTGCTCGTCGTTCGGCTTAACGAACCCCGGCGCGGAAAGCGCCAAGGAAAACACAAaaaCACTGCTTGCCTCTCGTAGCCcccGTTCGCGGTGTGCACCTGAGGATCGGGCGTgtgtCGAATTTAAAACGACTCTCGGCAACGGATATCTCGGCTCTCGCATCGATGAAGAACGCAGCAAAATGCGATACTTGGTGTGAATTGCAGAATCCCGT
>Illumina-ITS1_BOP010278_Zotu
AAGTCGTAACAAGGTTTCCGTAGGTGAACCTGCGGAAGGATCATTGTCGAAACCTGCAAAGCAGACCCGTGAACATGTTCTTTCTCTAAGGGAGGACAACGTGGGCATAGCTAACCATGTTGTCCCACGTTGGAGCCCCATTCCGTCGATGTGCACAACCGTGCTCGTCGTTCGGCTTAACGAACCCCGGCGCGGAAAGCGCCAAGGAAAACACAAaaaCACTGCTTGCCTCTCGTAGCCcccGTTCGCGGTGTGCACCTGAGGATCGGGCGTgtgtCGAATTTAAAACGACTCTCGGCAACGGATATCTCGGCTCTCGCATCGATGAAGAACGCAGCAAAATGCGATACTTGGTGTGAATTGCAGAATCCCGT
>Illumina-ITS1_BOP010279_Cotu
AAGTCGTAACAAGGTTTCCGTAGGTGAACCTGCGGAAGGATCATTGTCGAAACCTGCAAAGCAGACCCGTGAACATGTTCTTTCTCTCAGGGAGGACAACGTGGGCACAGCTAACCATGTTGTCTCACGTTGAAGCCCCATTCCGTCGATGTGCACAATTGTGCCCGTCGTTCGGCTTAACGAACCCCGGCGCGGAAAGCGCCAAGGAAAACACAAAAACACTGGCCGCCTCTCGTAGCCCCCGTTCGCGGTGTGCACCTGAGGATCGGGCGTGTGTCGAATTTAAAACGACTCTCGGCAACGGATATCTCGGCTCTCGCATCGATGAAGAACGCAGCAAAATGCGATACTTGGTGTGAATTGCAGAATCCCG
>Illumina-ITS1_BOP010279_Otu
AAGTCGTAACAAGGTTTCCGTAGGTGAACCTGCGGAAGGATCATTGTCGAAACCTGCAAAGCAGACCCGTGAACATGTTCTTTCtctcAGGGAGGACAACGTGGGCACAGCTAACCATGTTGTCTCACGTTGAAGCCCCATTCCGTCGATGTGCACAATTGTGCCCGTCGTTCGGCTTAACGAACCCCGGCGCGGAAAGCGCCAAGGAAAACACAAaaaCACTGGCCGCCTCTCGTAGCCcccGTTCGCGGTGTGCACCTGAGGATCGGGCGTgtgtCGAATTTAAAACGACTCTCGGCAACGGATATCTCGGCTCTCGCATCGATGAAGAACGCAGCAAAATGCGATACTTGGTGTGAATTGCAGAATCCCGT
>Illumina-ITS1_BOP010279_Zotu
AAGTCGTAACAAGGTTTCCGTAGGTGAACCTGCGGAAGGATCATTGTCGAAACCTGCAAAGCAGACCCGTGAACATGTTCTTTCtctcAGGGAGGACAACGTGGGCACAGCTAACCATGTTGTCTCACGTTGAAGCCCCATTCCGTCGATGTGCACAATTGTGCCCGTCGTTCGGCTTAACGAACCCCGGCGCGGAAAGCGCCAAGGAAAACACAAaaaCACTGGCCGCCTCTCGTAGCCcccGTTCGCGGTGTGCACCTGAGGATCGGGCGTgtgtCGAATTTAAAACGACTCTCGGCAACGGATATCTCGGCTCTCGCATCGATGAAGAACGCAGCAAAATGCGATACTTGGTGTGAATTGCAGAATCCCGT
>Illumina-ITS1_BOP010280_Cotu
AAGTCGTAACAAGGTTTCCGTAGGTGAACCTGCGGAAGGATCATTGTCGAATCCTGTTAGACCACCGAGAACAAGTTATCAAAACTGCAGGCGTAGGGGGGCCGGGGAGACCTAGTCCTCCTACGACTGCGCCAAACTAAACTCTCGGCGCGGAAAGCGCCAAGGACTACAAACAAAGGATTGCCCGCCGCCACCGCGGATTCAGCGGGGGTAAGCGAAGGCGTCTGAATCGTAACTGTAACGACTCTCGGCAACGGATATCTAGGCTCTCGCATCGATGAAGAACGTAGCGAAATGCGATACTTGGTGTGAATTGCAGAATCCCGT
>Illumina-ITS1_BOP010280_Dotu
AAGTCGTAACAAGGTTTCCGTAGGTGAACCTGCGGAAGGATCATTGTCGAATCCTGTTAGACCACCGAGAACAAGTTATCAAAACTGCAGGCGTAGGGGGGCCGGGGAGACCTAGTCCTCCTACGACTGCGCCAAACTAAACTCTCGGCGCGGAAAGCGCCAAGGACTACAAACAAAGGATTGCCCGCCGCCACCGCGGATTCAGCGGGGGTAAGCGAAGGCGTCTGAATCGTAACTGTAACGACTCTCGGCAACGGATATCTAGGCTCTCGCATCGATGAAGAACGTAGCGAAATGCGATACTTGGTGTGAATTGCAGAATCCCGT
>Illumina-ITS1_BOP010280_Otu
AAGTCGTAACAAGGTTTCCGTAGGTGAACCTGCGGAAGGATCATTGTCGAATCCTGTTAGACCACCGAGAACAAGTTATCAAAACTGCAGGCGTAGGggggCCGGGGAGACCTAGTCCTCCTACGACTGCGCCAAACTAAACTCTCGGCGCGGAAAGCGCCAAGGACTACAAACAAAGGATTGCCCGCCGCCACCGCGGATTCAGCGGgggTAAGCGAAGGCGTCTGAATCGTAACTGTAACGACTCTCGGCAACGGATATCTAGGCTCTCGCATCGATGAAGAACGTAGCGAAATGCGATACTTGGTGTGAATTGCAGAATCCCGT
>Illumina-ITS1_BOP010280_Zotu
AAGTCGTAACAAGGTTTCCGTAGGTGAACCTGCGGAAGGATCATTGTCGAATCCTGTTAGACCACCGAGAACAAGTTATCAAAACTGCAGGCGTAGGggggCCGGGGAGACCTAGTCCTCCTACGACTGCGCCAAACTAAACTCTCGGCGCGGAAAGCGCCAAGGACTACAAACAAAGGATTGCCCGCCGCCACCGCGGATTCAGCGGgggTAAGCGAAGGCGTCTGAATCGTAACTGTAACGACTCTCGGCAACGGATATCTAGGCTCTCGCATCGATGAAGAACGTAGCGAAATGCGATACTTGGTGTGAATTGCAGAATCCCGT
>Illumina-ITS1_BOP010281_Cotu
AAGTCGTAACAAGGTTTCCGTAGGTGAACCTACTGAAGGATCATTATCGAAACCTACACAGCATGATGACCCGCGAACACGTTTGTACACTAGGATGCAGGCCATGGCGCGTTGGCGCTCCCATGGCCGAGAGCCCACCGGCTCCCTGACCCCCAACCAAACCAGGCGCAATCCGCGCAAAGGAACAACAATCAAAAGGGCGTGCCCCTCGTTCAAGGTGCTTGCGGGGAGACCTCGCCTCGTTCAAAACACAAATGACTCTCAGCAACGGATATCTCGGCTCTTGCATCGATGAAGAACGTAGCAAAAAACGATACTTGGGGTGAATTGCAGAATCCCA
>Illumina-ITS1_BOP010281_Dotu
GGCGCGAATTGCGCCAAGGAACAACAAACAGAAGGGCGTGCCCCCCGCTGCCCCGTCCGCGGTGCGCGCGGGGGTGCCTCGCCTCTTTCAAAACACAAACGACTCTCGGTAACGGATATTTCAGCTTTCGCATCGATGCAAAATGCAATACTTGGTGTGAATTGCAGAATCCCTT
>Illumina-ITS1_BOP010281_Otu
AAGTCGTAACAAGGTTTCCGTAGGTGAACCTACTGAAGGATCATTATCGAAACCTACACAGCATGATGACCCGCGAACACGTTTGTACACTAGGATGCAGGCCATGGCGCGTTGGCGCTCCCATGGCCGAGAGCCCACCGGCTCCCTGACCcccAACCAAACCAGGCGCAATCCGCGCAAAGGAACAACAATCAAAAGGGCGTGCCCCTCGTTCAAGGTGCTTGCGGGGAGACCTCGCCTCGTTCAAAACACAAATGACTCTCAGCAACGGATATCTCGGCTCTTGCATCGATGAAGAACGTAGCAAaaaaCGATACTTGGGGTGAATTGCAGAATCCCAT
>Illumina-ITS1_BOP010281_Zotu
AAGTCGTAACAAGGTTTCCGTAGGTGAACCTACTGAAGGATCATTATCGAAACCTACACAGCATGATGACCCGCGAACACGTTTGTACACTAGGATGCAGGCCATGGCGCGTTGGCGCTCCCATGGCCGAGAGCCCACCGGCTCCCTGACCcccAACCAAACCAGGCGCAATCCGCGCAAAGGAACAACAATCAAAAGGGCGTGCCCCTCGTTCAAGGTGCTTGCGGGGAGACCTCGCCTCGTTCAAAACACAAATGACTCTCAGCAACGGATATCTCGGCTCTTGCATCGATGAAGAACGTAGCAAaaaaCGATACTTGGAGTGAATTGCAGAATCCC
>Illumina-ITS1_BOP010282_Cotu
AAGTCGTAACAAGGTTTCCGTAGGTGAACCTGCGGAAGGATCATTGTCGATGCCTTACATGCAGACCAACTCGTGAATCTGTTTGAATACATAGGGATGGCTCGGGGTGTTTGCCACCGCGGCCTCCCTTTGGCTAGGAGGGGCTCGCAGTGCGTTCCCCTCCTGCCCGAACACAAACCCCGGCGCTGAATGCGCCAAGGAACAAAAATTAGATCACTGTGCCCTGTCGGCCCGGAGACGGTGCTTCGGCGGTGGTGCCTTGACGCATGATACAGAATGACTCTCGGCAACGGATATCTAGGCTCTTGCATCGATGAAGAACGTAGCGAAATGCGATACTTGGTGTGAATTGCAGAATCCCGT
>Illumina-ITS1_BOP010282_Dotu
AAGTCGTAACAAGGTTTCCGTAGGTGAACCTGCGGAAGGATCATTGTCGATGCCTTACATGCAGACCAACTCGTGAATCTGTTTGAATACATAGGGATGGCTCGGGGTGTTTGCCACCGCGGCCTCCCTTTGGCTAGGAGGGGCTCGCAGTGCGTTCCCCTCCTGCCCGAACACAAACCCCGGCGCTGAATGCGCCAAGGAACAAAAATTAGATCACTGTGCCCTGTCGGCCCGGAGACGGTGCTTCGGCGGTGGTGCCTTGACGCATGATACAGAATGACTCTCGGCAACGGATATCTAGGCTCTTGCATCGATGAAGAACGTAGCGAAATGCGATACTTGGTGTGAATTGCAGAATCCCGT
>Illumina-ITS1_BOP010282_Otu
AAGTCGTAACAAGGTTTCCGTAGGTGAACCTGCGGAAGGATCATTGTCGATGCCTTACATGCAGACCAACTCGTGAATCTGTTTGAATACATAGGGATGGCTCGGGGTGTTTGCCACCGCGGCCTCCCTTTGGCTAGGAGGGGCTCGCAGTGCGTTCCCCTCCTGCCCGAACACAAACCCCGGCGCTGAATGCGCCAAGGAACAAaaaTTAGATCACTGTGCCCTGTCGGCCCGGAGACGGTGCTTCGGCGGTGGTGCCTTGACGCATGATACAGAATGACTCTCGGCAACGGATATCTAGGCTCTTGCATCGATGAAGAACGTAGCGAAATGCGATACTTGGTGTGAATTGCAGAATCCCGT
>Illumina-ITS1_BOP010282_Zotu
AAGTCGTAACAAGGTTTCCGTAGGTGAACCTGCGGAAGGATCATTGTCGATGCCTTACATGCAGACCAACTCGTGAATCTGTTTGAATACATAGGGATGGCTCGGGGTGTTTGCCACCGCGGCCTCCCTTTGGCTAGGAGGGGCTCGCAGTGCGTTCCCCTCCTGCCCGAACACAAACCCCGGCGCTGAATGCGCCAAGGAACAAaaaTTAGATCACTGTGCCCTGTCGGCCCGGAGACGGTGCTTCGGCGGTGGTGCCTTGACGCATGATACAGAATGACTCTCGGCAACGGATATCTAGGCTCTTGCATCGATGAAGAACGTAGCGAAATGCGATACTTGGTGTGAATTGCAGAATCCCGT
>Illumina-ITS1_BOP010283_Cotu
AAGTCGTAACAAGGTTTTTGTAAGTGAACCTGTGAAAGGATTATTGTCAAAACCTGCACAGCAAAACGACCCGCGAACACGTTCGTACACTGGGATGCCGGCGAGGGGTGCGTTAGCCCCCTCGTCGGCGCTCCCATGTTCGGGGTGCTCATCGGCGCTCCCATGTTCGGGGGTGCCTCGCCTCTTTCGAAACACAAACAACTCTCGGCAACAGATATCTCGACTCTCGCATCGATGAAGAACATAGAAAAATGCGATACTTGGTGCGAATTGCAGAATCCCT
>Illumina-ITS1_BOP010283_Dotu
AAGTCGTAACAAGGTTTTTGTAAGTGAACCTGTGAAAGGATTATTGTCAAAACCTGCACAGCAAAACGACCCGCGAACACGTTCGTACACTGGGATGCCGGCGAGGGGTGCGTTAGCCCCCTCGTCGGCGCTCCCATGTTCGGGGTGCTCATCGGCGCTCCCATGTTCGGGGGTGCCTCGCCTCTTTCGAAACACAAACAACTCTCGGCAACAGATATCTCGACTCTCGCATCGATGAAGAACATAGAAAAATGCGATACTTGGTGCGAATTGCAGAATCCCTT
>Illumina-ITS1_BOP010283_Otu
AAGTCGTAACAAGGTTtttGTAAGTGAACCTGTGAAAGGATTATTGTCAAAACCTGCACAGCAAAACGACCCGCGAACACGTTCGTACACTGGGATGCCGGCGAGGGGTGCGTTAGCCcccTCGTCGGCGCTCCCATGTTCGGGGTGCTCATCGGCGCTCCCATGTTCGGgggTGCCTCGCCTCTTTCGAAACACAAACAACTCTCGGCAACAGATATCTCGACTCTCGCATCGATGAAGAACATAGAAaaaTGCGATACTTGGTGCGAATTGCAGAATCCCTT
>Illumina-ITS1_BOP010283_Zotu
AAGTCGTAACAAGGTTtttGTAAGTGAACCTGTGAAAGGATTATTGTCAAAACCTGCACAGCAAAACGACCCGCGAACACGTTCGTACACTGGGATGCCGGCGAGGGGTGCGTTAGCCcccTCGTCGGCGCTCCCATGTTCGGGGTGCTCATCGGCGCTCCCATGTTCGGgggTGCCTCGCCTCTTTCGAAACACAAACAACTCTCGGCAACAGATATCTCGACTCTCGCATCGATGAAGAACATAGAAaaaTGCGATACTTGGTGCGAATTGCAGAATCCCTT
>Illumina-ITS1_BOP010286_Cotu
AAGTCGTAACAAGGTTTCCGTAGGTGAACCTGCGGAAGGATCATTGTCGCATTCGGGGGGACGTGGGTTTGGGATAAGGGCGACAGCCCCCCTGCCCATGGACCCTTGCTTGGGCGCCGAAGCGAGGGAGCGAAAGCGACCTAACTCCGGTGCGCAAGAAACGAACCCCGACGCAATCCGCGTCAAGGAAAACATTTAACTCGAGGGCGTGCTGTCGTCCCGTCGCCCCCGTTCGCGGGTTGGCGCGCGGGCTGACGGCCGCTTCTTAGTGAAAAACAAAAACGACTCTCGGCAACGGATATCTTGGCTCTCGCATCGATGAAGAACGTAGCGAAATGCGATACTTGGTGTGAATTGCAGAATCCCGT
>Illumina-ITS1_BOP010286_Dotu
GCGCAAGAAACGAACCCCGACGCAATCCGCGTCAAGGAAAACATATAACTCGAGGGCGTGCTGTCGTCCCGTCGCCCCCGTTCGCGGGTTGGCGCGCGGGCTGACGGCCGCTTCTTAGTGAAAAACAAAAACGACTCTCGGCAACGGATATCTTGGCTCTCGCATCGATGAAGAACGTAGCGAAATGCGATACTTGGTGTGAATTGCAGAATCCCGT
>Illumina-ITS1_BOP010286_Otu
GAAGGAGAAGTCGTAACAAGGTTTCCGTAGGTGAACCTGCGGAAGGATCATTGTCGAACCTGCATAGCAGAACGACCCGCGAACACGTTGAAaaaCACATTCGGggggACGTGGGTTTGGGATAAGGGCGATAGCCccccTGCCCATGGACCCTTGCTTGGGCGCCGAAGCGAGGGAGCGAAAGCGACCTAACTCCGGTGCGCAAGAAACGAACCCCGACGCAATCCGCGTCAAGGAAAACATTTAACTCAAGGGCGTGCTGTCGTCCCGTCGCCcccGTTCGCGGGTTGGCgcgcgGGCTGACGGCCGCTTCTTAGTGAAaaaCAAaaaCGACTCCCGGCAACGGATATCTTGGCTCTCGCATCGATGAAGAACGTAGCGAAATGCGATACTTGGTGTGAATTGCAGAATCCCGT
>Illumina-ITS1_BOP010286_Zotu
AAGTCGTAACAAGGTTTCCGTAGGTGAACCTGCGGAAGGATCATTGTCGAACCTGCATAGCAGAACGACCCGCGAACACGTTGAAaaaCACATTCGGggggACGTGGGTTTGGGATAAGGGCGACAGCCccccTGCCCATAGACCCTTGCTTGGGCGCCGAAGCGAGGGAGCGAAAGCGACCTAACTCCGGTGCGCAAGAAACGAACCCCGACGCAATCCGCGTCAAGGAAAACATTTAACTCGAGGGCGTGCTGTCGTCCCGTCGCCcccGTTCGCGGGTTGGCgcgcgGGCTGACGGCCGCTTCTTAGTGAAaaaCAAaaaCGACTCTCGGCAACGGATATCTTGGCTCTCGCATCGATGAAGAACGTAGCGAAATGCGATACTTGGTGTGAATTGCAGAATCCCGT
>Illumina-ITS1_BOP010287_Cotu
AAGTCGTAACAAGGTTTCCGTAGGTGAACCTGCGGAAGGATCATTGTCGAAACCTGCACAGCAGAACGACCCGCGAACACGTTCGTACACCGGGACGCTGGTGGGGGGCGCGTCAGACCCCCCGTTGGAGCTCCCATGGTCGGGCAGCTCACCGGCTCCCTGACCCAAAACCGATCCGCGCCTCGCCTCTTTCAAAACACAAACGACTCTCGGCAACGGATATCTTGATTCTCGCATCAATGAAGAACATAGCGAAATGCGATACTTGGTGTGAATTGCAGAATCCCGT
>Illumina-ITS1_BOP010287_Dotu
AAGTCGTAACAAGGTTTCCGTAGGTGAACCTGCGGAAGGATCATTGTCGAAACCTGCACAGCAGAACGACCCGCGAACACGTTCGTACACCGGGACGCTGGTGGGGGGCGCGTCAGACCCCCCGTTGGAGCTCCCATGGTCGGGCAGCTCACCGGCTCCCTGACCCAAAACCGATCCGCGCCTCGCCTCTTTCAAAACACAAACGACTCTCGGCAACGGATATCTTGATTCTCGCATCAATGAAGAACATAGCGAAATGCGATACTTGGTGTGAATTGCAAAATCCCGT
>Illumina-ITS1_BOP010287_Otu
AAGTCGTAACAAGGTTTCCGTAGGTGAACCTGCGGAAGGATCATTGTCGAAACCTGCACAGCAGAACGACCCGCGAACACGTTCGTACACCGGGACGCTGGTGGggggCGCGTCAGACCccccGTTGGAGCTCCCATGGTCGGGCAGCTCACCGGCTCCCTGACCCAAAACCGATCCGCGCCTCGCCTCTTTCAAAACACAAACGACTCTCGGCAACGGATATCTTGATTCTCGCATCAATGAAGAACATAGCGAAATGCGATACTTGGTGTGAATTGCAAAATCCCGT
>Illumina-ITS1_BOP010287_Zotu
AAGTCGTAACAAGGTTTCCGTAGGTGAACCTGCGGAAGGATCATTTTCGAAACCTGCACAGCAGAACGACCCGCGAACACGTTAGTACACCGGGACTCCGGCGGggggCAATAAAGCCCGCCCCGGCGGCGCTCCTATGGTCGGGTGGCTCACCGGCTCCCCGACCCAAAATCGAACCCCGGCGCGATCTGAGCCAAGGAACAACAAATAGAATGGCGTGCCcccTGTTCGCGGTGCgcgcgGGGTGCCTCGCTTCTTTCGAAACATAAACGACTCTCGGCAACGGATATCTCAGCTCTCGCATCGATGAAGAATGTAGCGAAATGCGATACTTGGTGTGAATTGCAGAATCCCGT
>Illumina-ITS1_BOP010288_Cotu
AAGTCGTAACAAGGTTTCCGTAGGTGAACCTAACGACCCGCGAACACGTTCGTACACCGGGACGCCGGCGGGGGGCGCGTCAGCCCCCCCGTCGGCGCTCCCATGGTCGGGGGGCTCACCGGCTCCTCGACCCAAAACCGAACCCCGGCGCGATCCGCGCCAAGGAACAACAAACAGAAGGGCGTGTCCCCCGTTGCCCCGTTCGCGGTGCGCGCGGGGGTGCCTCGCCTCTTTCGAAACACAAACGACTCTCGGCAACGGATATCTCGGCTCTCGCATCGATGAAGAACGTAGCGAAATGCGATACTTGGTGTGAATTGCAGAATCCCGT
>Illumina-ITS1_BOP010288_Dotu
AAGTCGTAACAAGGTTTCCGTAGGTGAACCTGCGGAAGGATCATTGTCGAAACCTGCCTAGCAGAACGACCCGCGAACACGTTCGTACACCGGGACGCCGGCGGGGGGCGCGTCAGCCCCCCCGTCGGCGCTCCCATGGTCGGGGGGCTCACCGGCTCCTCGACCCAAAACCGAACCCCGGCGCGATCCGCGCCAAGGAACAACAAACAGAAGGGCGTGTCCCCCGTTGCCCCGTTCGCGGTGCGCGCGGGGGTGCCTCGCCTCTTTCGAAACACAAACGACTCTCGGCAACGGATATCTCGGCTCTCGCATCGATGAAGAACGTAGCGAAATGCGATACTTGGTGTGAATTGCAGAATCCCGT
>Illumina-ITS1_BOP010288_Otu
AAGTCGTAACAAGGTTTCCGTAGGTGAACCTGCGGAAGGATCATTGTCGAAACCTGCCTAGCAGAACGACCCGCGAACACGTTCGTACACCGGGACGCCGGCGGggggCGCGTCAGCCcccccGTCGGCGCTCCCATGGTCGGggggCTCACCGGCTCCTCGACCCAAAACCGAACCCCGGCGCGATCCGCGCCAAGGAACAACAAACAGAAGGGCGTGTCCcccGTTGCCCCGTTCGCGGTGCgcgcgGgggTGCCTCGCCTCTTTCGAAACACAAACGACTCTCGGCAACGGATATCTCGGCTCTCGCATCGATGAAGAACGTAGCGAAATGCGATACTTGGTGTGAATTGCAGAATCCCGT
>Illumina-ITS1_BOP010288_Zotu
AAGTCGTAACAAGGTTTCCGTAGGTGAACCTGCGGAAGGATCATTGTCGAAACCTGCCTAGCAGAACGACCCGCGAACACGTTCGTACACCGGGACGCCGGCGGggggCGCGTCAGCCcccccGTCGGCGCTCCCATGGTCGGggggCTCACCGGCTCCTCGACCCAAAACCGAACCCCGGCGCGATCCGCGCCAAGGAACAACAAACAGAAGGGCGTGTCCcccGTTGCCCCGTTCGCGGTGCgcgcgGgggTGCCTCGCCTCTTTCGAAACACAAACGACTCTCGGCAACGGATATCTCGGCTCTCGCATCGATGAAGAACGTAGCGAAATGCGATACTTGGTGTGAATTGCAGAATCCCGT
>Illumina-ITS1_BOP010290_Cotu
AAGTCGTAACAAGGTTTCCGTAGGTGAACCTGCGGAAGGATCATTGTCGATGCCTTACATGCAGACCGACCTGTGAATTTGTTTGAACACATAGGGTTGGCTTGAGGTGTTCCATGCCTCGACCTCCCTTGATGTAGGAGGGGGCCACCAGTGCGTCTCCCTGCTCTGCCTAAACACAAACCCCGGCGCTGAATGTGCCAAGGAACTAAATTTTGTTCAGTGCGCCCCCGTTGGCCCGGAGACGGTGCTCCTGCGGGTGGTGTTTTGAAGCATGACACATAATGACTCTCGGCAACGGATATCTAGGCTCTTGCATCGATGAAGAACGTAGCGAAATGCGATACTTGGTGTGAATTGCAGAATCCCGT
>Illumina-ITS1_BOP010290_Dotu
AAGTCGTAACAAGGTTTCCGTAGGTGAACCTGCGGAAGGATCATTGTCGATGCCTTACATGCAGACCGACCTGTGAATTTGTTTGAACACATAGGGTTGGCTTGAGGTGTTCCATGCCTCGACCTCCCTTGATGTAGGAGGGGGCCACCAGTGCGTCTCCCTGCTCTGCCTAAACACAAACCCCGGCGCTGAATGTGCCAAGGAACTAAATTTTGTTCAGTGCGCCCCCGTTGGCCCGGAGACGGTGCTCCTGCGGGTGGTGTTTTGAAGCATGACACATAATGACTCTCGGCAACGGATATCTAGGCTCTTGCATCGATGAAGAACGTAGCGAAATGCGATACTTGGTGTGAATTGCAGAATCCCGT
>Illumina-ITS1_BOP010290_Otu
AAGTCGTAACAAGGTTTCCGTAGGTGAACCTGCGGAAGGATCATTGTCGATGCCTTACATGCAGACCGACCTGTGAATTTGTTTGAACACATAGGGTTGGCTTGAGGTGTTCCATGCCTCGACCTCCCTTGATGTAGGAGGgggCCACCAGTGCGTCTCCCTGCTCTGCCTAAACACAAACCCCGGCGCTGAATGTGCCAAGGAACTAAATTTTGTTCAGTGCGCCcccGTTGGCCCGGAGACGGTGCTCCTGCGGGTGGTGTTTTGAAGCATGACACATAATGACTCTCGGCAACGGATATCTAGGCTCTTGCATCGATGAAGAACGTAGCGAAATGCGATACTTGGTGTGAATTGCAGAATCCCGT
>Illumina-ITS1_BOP010290_Zotu
AAGTCGTAACAAGGTTTCCGTAGGTGAACCTGCGGAAGGATCATTGTCGATGCCTTACATGCAGACCGACCTGTGAATTTGTTTGAACACATAGGGTTGGCTTGAGGTGTTCCATGCCTCGACCTCCCTTGATGTAGGAGGgggCCACCAGTGCGTCTCCCTGCTCTGCCTAAACACAAACCCCGGCGCTGAATGTGCCAAGGAACTAAATTTTGTTCAGTGCGCCcccGTTGGCCCGGAGACGGTGCTCCTGCGGGTGGTGTTTTGAAGCATGACACATAATGACTCTCGGCAACGGATATCTAGGCTCTTGCATCGATGAAGAACGTAGCGAAATGCGATACTTGGTGTGAATTGCAGAATCCCGT
>Illumina-ITS1_BOP010291_Cotu
AAGTCGTAACAAGGTTTCCGTAGGTGAACCTGCGGAAGGATCATTGTCGAAACCTGCACAGCAGAACGACCCGCGAACACGTTCGTACACCGGGACGCCGGCGGGGGCGCGTCAGCCCCCCCGTCGGCACTCCCATGGTCGGGGGGCTCACCGGCTCCCCGACCCAAAACCGAACCCCGGCGCGATCCGCGCCAAGGAACAACAAACAGAAGGGCGTGCCCCCCGTTGCCCCGTTCGCGGTGCGCGCGGGGGCGCCTCGCCTCTTTCGAAACACAAACGACTCTCGGCAACGGATATCTCGGCTCTCGCATCGATGAAGAACGTAGCGAAATGCGATACTTGGTGTGAATTGCAGAATCCCGT
>Illumina-ITS1_BOP010291_Dotu
AACCCCGGCGCAAAACGCGCCAAGGAACAACAAACAGAAGGGTGTGCCCCTCGTTGCCCCGTTTGCGGTGCGCGCAGGGGCGCCTCGCCTCTTTCGAAACACAAATGACTTTCCGCAACAGATATCTCGACTCTCGCATCGATGAAGAACGTAGTGAAATGCGATACTTGGTGTGAATTGCAGAATCTCGT
>Illumina-ITS1_BOP010291_Otu
AAGTTGTAACAAGGTTTCCGTAGGTGAACCTGCGGAATGATCATTGTCGAAACCTGCACAGTAGAACGACCCGCGAACACGTTCGTACACCGGGACGCCGGTGGGGCgcgcCAGCCcccccGTCGGCATTCCTATGGTCGGggggggCTCACCGGCTCCCCAACCCAAAACCGAACCCCGGCGTGATCCGTGCCAAGGAACAACAAACAGAAGGGTGTGCCCCTCGTTGCCCCGTTTGCGGTGCgcgcAGGGGCGCCTCGCCTCTTTCGAAACACAAATGACTTTCCGCAACAGATATCTCGACTCTCGCATCGATGAAGAACGTAGTGAAATGCGATACTTGGTGTGAATTGCAAAATCCCGT
>Illumina-ITS1_BOP010291_Zotu
AAGTTGTAACAAGGTTTCCGTAGGTGAACCTGCAGAAGGATAATTGTCGAAACCTGCACAGTAGAACGACCCGCGAACACGTTCGTACACCGGGACGCCGGTGGGGCgcgcCAGCCcccccGTCGGCATTCCTATGGTCGGggggggCTCACCGGCTCCCCAACCCAAAACCGAACCCCGGCGTGATCCGTGCCAAGGAACAACAAACAGAAGGGTGTGCCCCTCGTTGCCCCGTTTGCGGTGCgcgcAGGGGCGCCTCGCCTCTTTCGAAACACAAATGACTTTCCGCAACAGATATCTCGACTCTCGCATCGATGAAGAACGTAGTGAAATGCGATACTTGGTGTGAATTGCAAAATCCCGT
>Illumina-ITS1_BOP010292_Cotu
AAGTCGTAACAAGGTTTCCGTAGGTGAACCTACTGAAGGATCATTATCGAAACCTACACAGCATGATGACCCGCGAACACGTTTGTACACTAGGATGCAGGCCATGGCGCGTTGGCGCTCCCATGGCCGAGAGCCCACCGGCTCCCTGACCCCCAACCAAACCAGGCGCAATCCGCGCAAAGGAACAACAATCAAAAGGGCGTGCCCCTCGTTCAAGGTGCTTGCGGGGAGACCTCGCCTCGTTCAAAACACAAATGACTCTCAGCAACGGATATCTCGGCTCTCGCATCGATGAAGAACGTAGCAAAAAACGATACTTGGGGTGAATTGCAGAATCCCAT
>Illumina-ITS1_BOP010292_Dotu
AAGTCGTAACAAGGTTTCCGTAGGTGAACCTACTGAAGGATCATTATCGAAACCTACACAGCATGATGACCCGCGAACACGTTTGTACACTAGGATGCAGGCCATGGCGCGTTGGCGCTCCCATGGCTGAGAGCCCACCGGCTCCCTGACCCCCAACCAAACCAGGCGCAATCCGCGCAAAGGAACAACAATCAAAAGGGCGTGCCCCTCGTTCAAGGTGCTTGCGGGGAGACCTCGCCTCGTTCAAAACACAAATGACTCTCAGCAACGGATATCTCGGCTCTCGCATCGATGAAGAACGTAGCAAAAAACGATACTTGGGGTGAATTGCAGAATCCCAT
>Illumina-ITS1_BOP010292_Otu
AAGTCGTAACAAGGTTTCCGTAGGTGAACCTACTGAAGGATCATTATCGAAACCTACACAGCATGATGACCCGCGAACACGTTTGTACACTAGGATGCAGGCCATGGCGCGTTGGCGCTCCCATGGCTGAGAGCCCACCGGCTCCCTGACCcccAACCAAACCAGGCGCAATCCGCGCAAAGGAACAACAATCAAAAGGGCGTGCCCCTCGTTCAAGGTGCTTGCGGGGAGACCTCGCCTCGTTCAAAACACAAATGACTCTCAGCAACGGATATCTCGGCTCTCGCATCGATGAAGAACGTAGCAAaaaaCGATACTTGGGGTGAATTGCAGAATCCCAT
>Illumina-ITS1_BOP010292_Zotu
AAGTCGTAACAAGGTTTCCGTAGGTGAACCTACTGAAGGATCATTATCGAAACCTACACAGCATGATGACCCGCGAACACGTTTGTACACTAGGATGCAGGCCATGGCGCGTTGGCGCTCCCATGGCCGAGAGCCCACCGGCTCCCTGACCcccAACCAAACCAGGCGCAATCCGCGCAAAGGAACAACAATCAAAAGGGCGTGCCCCTCGTTCAAGGTGCTTGCGGGGAGACCTCGCCTCGTTCAAAACACAAATGACTCTCAGCAACGGATATCTCGGCTCTCGCATCGATGAAGAACGTAGCAAaaaaCGATACTTGGGGTGAATTGCAGAATCCCAT
>Illumina-ITS1_BOP010293_Cotu
AAGTCGTAACAAGGTTTCCATGGGTGAACCTACGGAAAGATTTTTGTCGAGACCCACAAAACAGATCGTGAACATGTGTTTAACCACATCGAGCCCGCGGCATGGGGGAAGCATCCCATCACGAACCGCGATGCAGTATGCACCAAGAAAAACAAAACATAGTGTCCGCCTCTCGATGCCCCGTTCGCGGAGCTTGCGGGGGGATGGGACGTCTATCGAATGTCAAAACGACTCTCGGCAATGGATATCTCAGCTTTTGCATCGATGAAGAACGCAGCGAAATGCGATAGTTGGTGTGAATTGCAAAATCCCGT
>Illumina-ITS1_BOP010293_Otu
AAGTCGTAACAAGGTTTCCATGGGTGAACCTACGGAAAGATTtttGTCGAGACCCACAAAACAGATCGTGAACATGTGTTTAACCACATCGAGCCCGCGGCATGGgggAAGCATCCCATCACGAACCGCGATGCAGTATGCACCAAGAAaaaCAAAACATAGTGTCCGCCTCTCGATGCCCCGTTCGCGGAGCTTGCGGggggATGGGACGTCTATCGAATGTCAAAACGACTCTCGGCAATGGATATCTCAGCTTTTGCATCGATGAAGAACGCAGCGAAATGCGATAGTTGGTGTGAATTGCAAAATCCCGT
>Illumina-ITS1_BOP010293_Zotu
GGAAGGAGAAGTCGTAACAAGGTTTCCATGGGTGAACCTACGGAAAGATTtttGTCGAGACCCACAAAACAGATCGTGAACATGTGTTTAACCACATCGAGCCCGCGGCATGGgggAAGCATCCCATCACGAACCGCGATGCAGTATGCACCAAGAAaaaCAAAACATAGTGTCCGCCTCTCGATGCCCCGTTCGCGGAGCTTGCGGggggATGGGACGTCTATCGAATGTCAAAACGACTCTCGGCAATGGATATCCCAGCTTTTGCATCGATGAAGAACGCAGCGAAATGCGATAGTTGGTGTGAATTGCAAAATCCCGT
>Illumina-ITS1_BOP010294_Cotu
AAGTCGTAACAAGGTTTCCGTAGGTGAACCTACTGAAGGATCATTATCGAAACCTACACAGCATGATGACCCGCGAACACGTTTGTACACTAGGATGCAGGCCATGGCGCGTTGGCGCTCCCATGGCCGAGAGCCCACCGGCTCCCTGACCCCCAACCAAACCAGGCGCAATCCGCGCAAAGGAACAACAATCAAAAGGGCGTGCCCCTCGTTCAAGGTGCTTGCGGGGAGACCTCGCCTCGTTCAAAACACAAATGACTCTCAGCAACGGATATCTCGGCTCTTGCATCGATGAAGAACGTAGCAAAAAACGATACTTGGGGTGAATTGCAGAATCCCA
>Illumina-ITS1_BOP010294_Otu
AAGTCGTAACAAGGTTTCCGTAGGTGAACCTACTGAAGGATCATTATCGAAACCTACACAGCATGATGACCCGCGAACACGTTTGTACACTAGGATGCAGGCCATGGCGCGTTGGCGCTCCCATGGCCGAGAGCCCACCGGCTCCCTGACCcccAACCAAACCAGGCGCAATCCGCGCAAAGGAACAACAATCAAAAGGGCGTGCCCCTCGTTCAAGGTGCTTGCGGGGAGACCTCGCCTCGTTCAAAACACAAATGACTCTCAGCAACGGATATCTCGGCTCTTGCATCGATGAAGAACGTAGCAAaaaaCGATACTTGGGGTGAATTGCAGAATCCCAT
>Illumina-ITS1_BOP010294_Zotu
AAGTCGTAACAAGGTTTCCGTAGGTGAACCTACTGAAGGATCATTATCGAAACCTACACAGCATGATGACCCGCGAACACGTTTGTACACTAGGATGCAGGCCATGGCGCGTTGGCGCTCCCATGGCCGAGAGCCCACCGGCTCCCTGACCcccAACCAAACCAGGCGCAATCCGCGCAAAGGAACAACAATCAAAAGGGCGTGCCCCTCGTTCAAGGTGCTTGCGGGGAGACCTCGCCTCGTTCAAAACACAAATGACTCTCAGCAACGGATATCTCGGCTCTTGCATCGATGAAGAACGTAGCAAaaaaCGATACTTGGGGTGAATTGCAGAATCTTGT
>Illumina-ITS1_BOP010295_Cotu
AAGTCGTAACAAGGTTTCCGTAGGTGAACCTGCGGAAGGATCATTGTCGAGACCCGCAAAGCAGACCGCGAACACGTGTTTAACCACATCGGGCCCGCGGCGCGGGGGGAAGCCTCCCGTCGTGATCCCATCCCCGCCGGCGTGCGCGAGAGCGTTCCGTCGTGCGGGCTAACGAACCCCGGCGCGGTATGCGCCAAGGAAAACAAAACGTAGCGTCCGCCTCCCGACGCCCCGTTCGCGGAGCGCGCGGGGGGACGGGACGTCTATCGAATGTCATAACGACTCTCGGCAACGGATATCTCGGCTCTCGCATCGATGAAGAACGTAGCGAAATGCGATACTTGGTGTGAATTGCAGAATCCCGT
>Illumina-ITS1_BOP010295_Dotu
AAGTCGTAACAAGGTTTCCGTAGGTGAACCTGCGGAAGGATCATTGTCGAGACCCGCAAAGCAGACCGCGAACACGTGTTTAACCACATCGGGCCCGCGGCGCGGGGGGAAGCCCCCCGTCGTGATCCCATCCCCGCCGGCGTGCGCGAGAGCGTTCCGTCGTGCGGGCTAACGAACCCCGGCGCGGTATGCGCCAAGGAAAACGAAACGTAGCGTCCGCCTCCCGACGCCCCGTTCGCGGAGCGCGCGGGGGGACGGGACGTCTATCGAATGTCATAACGACTCTCGGCAACGGATATCTCGGCTCTCGCATCGATGAAGAACGTAGCGAAATGCGATACTTGGTGTGAATTGCAGAATCCCGT
>Illumina-ITS1_BOP010295_Otu
AAGTCGTAACAAGGTTTCCGTAGGTGAACCTGCGGAAGGATCATTGTCGAGACCCGCAAAGCAGACCGCGAACACGTGTTTAACCACATCGGGCCCGCGGCGCGGggggAAGCCccccGTCGTGATCCCATCCCCGCCGGCGTGCGCGAGAGCGTTCCGTCGTGCGGGCTAACGAACCCCGGCGCGGTATGCGCCAAGGAAAACGAAACGTAGCGTCCGCCTCCCGACGCCCCGTTCGCGGAGCgcgcgGggggACGGGACGTCTATCGAATGTCATAACGACTCTCGGCAACGGATATCTCGGCTCTCGCATCGATGAAGAACGTAGCGAAATGCGATACTTGGTGTGAATTGCAGAATCCCGT
>Illumina-ITS1_BOP010295_Zotu
AAGTCGTAACAAGGTTTCCGTAGGTGAACCTGCGGAAGGATCATTGTCGAGACCCGCAAAGCAGACCGCGAACACGTGTTTAACCACATCGGGCCCGCGGCGCGGggggAAGCCccccGTCGTGATCCCATCCCCGCCGGCGTGCGCGAGAGCGTTCCGTCGTGCGGGCTAACGAACCCCGGCGCGGTATGCGCCAAGGAAAACGAAACGTAGCGTCCGCCTCCCGACGCCCCGTTCGCGGAGCgcgcgGggggACGGGACGTCTATCGAATGTCATAACGACTCTCGGCAACGGATATCTCGGCTCTCGCATCGATGAAGAACGTAGCGAAATGCGATACTTGGTGTGAATTGCAGAATCCCGT
>Illumina-ITS1_BOP010296_Cotu
AAGTCGTAACAAGGTTTCCGTAGGTGAACCTGCGGAAGGATCATTGTCGATACCTGCCCAGCAGAACGACCTGTGAACATGTAATAACCTTCTGGGTGGGGGTGTAATGCCCCCTCCCGAAAACGGTTGGGAGGGCACGTTGAGATTTTCCCGCCGCTCCTCGTGTGTGGTTGGTCAGTCTTCTCGTTCCCTTCCCAATCGAACAATGAACCCCGGCGCGGTCTGCGCCAAGGAACTTAAACAAGGAGTAACCACGGTCGCCCCGGGAACGGTGTGCGTGCTGCTGGTGACATCTTTACCATGATACATAACGACTCTCGGCAACGGATATCTCGGCTCTCGCATCGATGAAGAACGTAGCGAAATGCGATACTTGGTGTGAATTGCAGAATCCCGC
>Illumina-ITS1_BOP010296_Dotu
AAGTCGTAACAAGGTTTCCGTAGGTGAACCTGCGGAAGGATCATTGTCGATACCTGCCCAGCAGAACGACCTGTGAACATGTAATAACCTTCTGGGTGGGGGTGTAATGCCCCCTCCCGAAAACGGTTGGGAGGGCACATTGAGATTTTCCCGCCGCTCCTCGTGTGTGGTTGGTCAGTCTTCTCGTTCCCTTCCCAATCGAACAATGAACCCCGGCGCGGTCTGCGCCAAGGAACTTAAACAAGGAGTAACCACGGTCGCCCCGGGAACGGTGTGCGTGCTGCTGGTGACATCTTTACCATGATACATAACGACTCTCGGCAACGGATATCTCGGCTCTCGCATCGATGAAGAACGTAGCGAAATGCGATACTTGGTGTGAATTGCAGAATCCCGC
>Illumina-ITS1_BOP010296_Otu
AAGTCGTAACAAGGTTTCCGTAGGTGAACCTGCGGAAGGATCATTGTCGATACCTGCCCAGCAGAACGACCTGTGAACATGTAATAACCTTCTGGGTGGgggTGTAATGCCcccTCCCGAAAACGGTTGGGAGGGCACGTTGAGATTTTCCCGCCGCTCCTCGTgtgtgGTTGGTCAGTCTTCTCGTTCCCTTCCCAATCGAACAATGAACCCCGGCGCGGTCTGCGCCAAGGAACTTAAACAAGGAGTAACCACGGTCGCCCCGGGAACGGTGTGCGTGCTGCTGGTGACATCTTTACCATGATACATAACGACTCTCGGCAACGGATATCTCGGCTCTCGCATCGATGAAGAACGTAGCGAAATGCGATACTTGGTGTGAATTGCAGAATCCCGC
>Illumina-ITS1_BOP010296_Zotu
AAGTCGTAACAAGGTTTCCGTAGGTGAACCTGCGGAAGGATCATTGTCGATACCTGCCCAGCAGAACGACCTGTGAACATGTAATAACCTTCTGGGTGGgggTGTAATGCCcccTCCCGAAAACGGTTGGGAGGGCACGTTGAGATTTTCCCGCCGCTCCTCGTgtgtgGTTGGTCAGTCTTCTCGTTCCCTTCCCAATCGAACAATGAACCCCGGCGCGGTCTGCGCCAAGGAACTTAAACAAGGAGTAACCACGGTCGCCCCGGGAACGGTGTGCGTGCTGCTGGTGACATCTTTACCATGATACATAACGACTCTCGGCAACGGATATCTCGGCTCTCGCATCGATGAAGAACGTAGCGAAATGCGATACTTGGTGTGAATTGCAGAATCCCGC
>Illumina-ITS1_BOP010297_Cotu
AAGTCGTAACAAGGTTTCCGTAGGTGAACCTGCGGAAGGATCATTGTCGATACCTGCCCAGCAGAACGACCTGTGAACATGTAATAACCTTCTGGGTGGGGGTGTAATGCCCCCTCCCGAAAACGGTTGGGAGGGCACGTTGAGATTTTCCCGCCGCTCCTCGTGTGTGGTTGGTCAGTCTTCTCGTTCCCTTCCCAATCGAACAATGAACCCCGGCGCGGTCTGCGCCAAGGAACTTAAACAAGGAGTAACCACGGTCGCCCCGGGAACGGTGTGCGTGCTGCTGGTGACATCTTTACCATGATACATAACGACTCTCGGCAACGGATATCTCGGCTCTCGCATCGATGAAGAACGTAGCGAAATGCGATACTTGGTGTGAATTGCAGAATCCCGC
>Illumina-ITS1_BOP010297_Dotu
AAGTCGTAACAAGGTTTCCGTAGGTGAACCTGCGGAAGGATCATTGTCGATACCTGCCCAGCAGAACGACCTGTGAACATGTAATAACCTTCTGGGTGGGGGTGTAATGCCCCCTCCCGAAAACGGTTGGGAGGGCACGTTGAGATTTTCCCGCCGCTCCTCGTGTGTGGTTGGTCAGTCTTCTCGTTCCCTTCCCAATCGAACAATGAACCCCGGCGCGGTCTGCGCCAAGGAACTTAAACAAGGAGTAACCACGGTCGCCCCGGGAACGGTGTGCGTGCTGCTGGTGACATCTTTACCATGATACATAACGACTCTCGGCAACGGATATCTCGGCTCTCGCATCGATGAAGAACGTAGCGAAATGCGATACTTGGTGTGAATTGCAGAATCCCGC
>Illumina-ITS1_BOP010297_Otu
AAGTCGTAACAAGGTTTCCGTAGGTGAACCTGCGGAAGGATCATTGTCGATACCTGCCCAGCAGAACGACCTGTGAACATGTAATAACCTTCTGGGTGGgggTGTAATGCCcccTCCCGAAAACGGTTGGGAGGGCACGTTGAGATTTTCCCGCCGCTCCTCGTgtgtgGTTGGTCAGTCTTCTCGTTCCCTTCCCAATCGAACAATGAACCCCGGCGCGGTCTGCGCCAAGGAACTTAAACAAGGAGTAACCACGGTCGCCCCGGGAACGGTGTGCGTGCTGCTGGTGACATCTTTACCATGATACATAACGACTCTCGGCAACGGATATCTCGGCTCTCGCATCGATGAAGAACGTAGCGAAATGCGATACTTGGTGTGAATTGCAGAATCCCGC
>Illumina-ITS1_BOP010297_Zotu
AAGTCGTAACAAGGTTTCCGTAGGTGAACCTGCGGAAGGATCATTGTCGATACCTGCCCAGCAGAACGACCTGTGAACATGTAATAACCTTCTGGGTGGgggTGTAATGCCcccTCCCGAAAACGGTTGGGAGGGCACGTTGAGATTTTCCCGCCGCTCCTCGTgtgtgGTTGGTCAGTCTTCTCGTTCCCTTCCCAATCGAACAATGAACCCCGGCGCGGTCTGCGCCAAGGAACTTAAACAAGGAGTAACCACGGTCGCCCCGGGAACGGTGTGCGTGCTGCTGGTGACATCTTTACCATGATACATAACGACTCTCGGCAACGGATATCTCGGCTCTCGCATCGATGAAGAACGTAGCGAAATGCGATACTTGGTGTGAATTGCAGAATCCCGC
>Illumina-ITS1_BOP010299_Cotu
AAGTCGTAACAAGGTTTCCGTAGGTGAACCTGCGGAAGGATCATTGTCGATACCTGCCCAGCAGAACGACCTGTGAACATGTAATAACCTTCTGGGTGGGGGTGTTATGCCCCCTCCCAAAAACGGTTGGGAGGGCACGTTGAGATTTGCCCACTGCTCCTCGTGTGTGGCTGGTCAATCTCCTCGTTCCCTTCCCAATCGAACAATGAACCCCGGCGCGGTCTGCGCCAAGGAACTTAAACAAGGAGTAACCGCGGGCGCCCCGGAAACGGTGTGCGTGCTGTTGGTGACATCTTTACCATGATACATAACGACTCTCGGCAACGGATATCTCGGCTCTCGCATCGATGAAGAACGTAGCGAAATGCGATACTTGGTGTGAATTGCAGAATCCCGC
>Illumina-ITS1_BOP010299_Dotu
AAGTCGTAACAAGGTTTCCGTAGGTGAACCTGCGGAAGGATCATTGTCGATACCTGCCCAGCAGAACGACCTGTGAACATGTAATAACCTTCTGGGTGGGGGTGTTATGCCCCCTCCCAAAAACGGTTGGGAGGGCACGTTGAGATTTGCCCACTGCTCCTCGTGTGTGGCTGGTCAATCTCCTCGTTCCCTTCCCAATCGAACAATGAACCCCGGCGCGGTCTGCGCCAAGGAACTTAAACAAGGAGTAACCGCGGGCGCCCCGGAAACGGTGTGCGTGCTGTTGGTGACATCTTTACCATGATACATAACGACTCTCGGCAACGGATATCTCGGCTCTCGCATCGATGAAGAACGTAGCGAAATGCGATACTTGGTGTGAATTGCAGAATCCCGC
>Illumina-ITS1_BOP010299_Otu
AAGTCGTAACAAGGTTTCCGTAGGTGAACCTGCGGAAGGATCATTGTCGATACCTGCCCAGCAGAACGACCTGTGAACATGTAATAACCTTCTGGGTGGgggTGTTATGCCcccTCCCAAaaaCGGTTGGGAGGGCACGTTGAGATTTGCCCACTGCTCCTCGTgtgtgGCTGGTCAATCTCCTCGTTCCCTTCCCAATCGAACAATGAACCCCGGCGCGGTCTGCGCCAAGGAACTTAAACAAGGAGTAACCGCGGGCGCCCCGGAAACGGTGTGCGTGCTGTTGGTGACATCTTTACCATGATACATAACGACTCTCGGCAACGGATATCTCGGCTCTCGCATCGATGAAGAACGTAGCGAAATGCGATACTTGGTGTGAATTGCAGAATCCCGC
>Illumina-ITS1_BOP010299_Zotu
AAGTCGTAACAAGGTTTCCGTAGGTGAACCTGCGGAAGGATCATTGTCGATACCTGCCCAGCAGAACGACCTGTGAACATGTAATAACCTTCTGGGTGGgggTGTTATGCCcccTCCCAAaaaCGGTTGGGAGGGCACGTTGAGATTTGCCCACTGCTCCTCGTgtgtgGCTGGTCAATCTCCTCGTTCCCTTCCCAATCGAACAATGAACCCCGGCGCGGTCTGCGCCAAGGAACTTAAACAAGGAGTAACCGCGGGCGCCCCGGAAACGGTGTGCGTGCTGTTGGTGACATCTTTACCATGATACATAACGACTCTCGGCAACGGATATCTCGGCTCTCGCATCGATGAAGAACGTAGCGAAATGCGATACTTGGTGTGAATTGCAGAATCCCGC
>Illumina-ITS1_BOP010300_Cotu
AAGTCGTAACAAGGTTTCCGTAGGTGAACCTGCGGAAGGATCATTGTCGAAACCTGCCCAGCAGAACGACCCGCGAACACGTTGTTAAACCGGGAGGGCGAGGGACCTCGCGGACCCGACCCCTCCTCGGCACCGGCTGCGGCACCGTCGCACGCCGGCGCCAAACGAACCCCCGGCGCTATCTGCGCCAAGGAAACCAAACGAACGAGCGCGCGACGGTCGGCGCCGGAAACGGCGCCGTCGGAGCCGCATCGTCTTCGATATGTCAAAACGACTCTCGGCAACGGATATCTCGGCTCTCGCATCGATGAAGAACGTAGCGAAATGCGATACTTGGTGTGAATTGCAGAATCCCGT
>Illumina-ITS1_BOP010300_Dotu
AAGTCGTAACAAGGTTTCCGTAGGTGAACCTGCGGAAGGATCATTGTCGAAACCTGCCCAGCAGAACGACCCGCGAACACGTTGTTAAACCGGGAGGGCGAGGGACCTCGCGGACCCGACCCCTCCTCGGCACCGGCTGCGGCACCGTCGCACGCCGGCGCCAAACGAACCCCCGGCGCTATCTGCGCCAAGGAAACCAAACGAACGAGCGCGCGACGGTCGGCGCCGGAAACGGCGCCGTCGGAGCCGCATCGTCTTCGATATGTCAAAACGACTCTCGGCAACGGATATCTCGGCTCTCGCATCGATGAAGAACGTAGCGAAATGCGATACTTGGTGTGAATTGCAGAATCCCGT
>Illumina-ITS1_BOP010300_Otu
AAGTCGTAACAAGGTTTCCGTAGGTGAACCTGCGGAAGGATCATTGTCGAAACCTGCCCAGCAGAACGACCCGCGAACACGTTGTTAAACCGGGAGGGCGAGGGACCTCGCGGACCCGACCCCTCCTCGGCACCGGCTGCGGCACCGTCGCACGCCGGCGCCAAACGAACCcccGGCGCTATCTGCGCCAAGGAAACCAAACGAACGAGCgcgcgACGGTCGGCGCCGGAAACGGCGCCGTCGGAGCCGCATCGTCTTCGATATGTCAAAACGACTCTCGGCAACGGATATCTCGGCTCTCGCATCGATGAAGAACGTAGCGAAATGCGATACTTGGTGTGAATTGCAGAATCCCGT
>Illumina-ITS1_BOP010300_Zotu
AAGTCGTAACAAGGTTTCCGTAGGTGAACCTGCGGAAGGATCATTGTCGAAACCTGCCCAGCAGAACGACCCGCGAACACGTTGTTAAACCGGGAGGGCGAGGGACCTCGCGGACCCGACCCCTCCTCGGCACCGGCTGCGGCACCGTCGCACGCCGGCGCCAAACGAACCcccGGCGCTATCTGCGCCAAGGAAACCAAACGAACGAGCgcgcgACGGTCGGCGCCGGAAACGGCGCCGTCGGAGCCGCATCGTCTTCGATATGTCAAAACGACTCTCGGCAACGGATATCTCGGCTCTCGCATCGATGAAGAACGTAGCGAAATGCGATACTTGGTGTGAATTGCAGAATCCCGT
>Illumina-ITS1_BOP010301_Cotu
AAGTCGTAACAAGGTTTCCGTAGGTGAACCTGCGGAAGGATCATTGTCGATACCTGCCCAGCAGAACGACCTGTGAACATGTAATAACCTTCTGGGTGGGGGTGTAATGCCCCCTCCCGAAAACGGTTGGGAGGGCACGTTGAGATTTTCCCGCCGCTCCTCGTGTGTGGTTGGTCAGTCTTCTCGTTCCCTTCCCAATCGAACAATGAACCCCGGCGCGGTCTGCGCCAAGGAACTTAAACAAGGAGTAACCACGGTCGCCCCGGGAACGGTGTGCGTGCTGCTGGTGACATCTTTACCATGATACATAACGACTCTCGGCAACGGATATCTCGGCTCTCGCATCGATGAAGAACGTAGCGAAATGCGATACTTGGTGTGAATTGCAGAATCCCGC
>Illumina-ITS1_BOP010301_Dotu
AAGTCGTAACAAGGTTTCCGTAGGTGAACCTGCGGAAGGATCATTGTCGATACCTGCCCAGCAGAACGACCTGTGAACATGTAATAACCTTCTGGGTGGGGGTGTAATGCCCCCTCCCGAAAACGGTTGGGAGGGCACGTTGAGATTTTCCCGCCGCTCCTCGTGTGTGGTTGGTCAGTCTTCTCGTTCCCTTCCCAATCGAACAATGAACCCCGGCGCGGTCTGCGCCAAGGAACTTAAACAAGGAGTAACCACGGTCGCCCCGGGAACGGTGTGCGTGCTGCTGGTGACATCTTTACCATGATACATAACGACTCTCGGCAACGGATATCTCGGCTCTCGCATCGATGAAGAACGTAGCGAAATGCGATACTTGGTGTGAATTGCAGAATCCCGC
>Illumina-ITS1_BOP010301_Otu
AAGTCGTAACAAGGTTTCCGTAGGTGAACCTGCGGAAGGATCATTGTCGATACCTGCCCAGCAGAACGACCTGTGAACATGTAATAACCTTCTGGGTGGgggTGTAATGCCcccTCCCGAAAACGGTTGGGAGGGCACATTGAGATTTTCCCGCCGCTCCTCGTgtgtgGTTGGTCAGTCTTCTCGTTCCCTTCCCAATCGAACAATGAACCCCGGCGCGGTCTGCGCCAAGGAACTTAAACAAGGAGTAACCACGGTCGCCCCGGGAACGGTGTGCGTGCTGCTGGTGACATCTTTACCATGATACATAACGACTCTCGGCAACGGATATCTCGGCTCTCGCATCGATGAAGAACGTAGCGAAATGCGATACTTGGTGTGAATTGCAGAATCCCGC
>Illumina-ITS1_BOP010301_Zotu
AAGTCGTAACAAGGTTTCCGTAGGTGAACCTGCGGAAGGATCATTGTCGATACCTGCCCAGCAGAACGACCTGTGAACATGTAATAACCTTCTGGGTGGgggTGTAATGCCcccTCCCGAAAACGGTTGGGAGGGCACATTGAGATTTTCCCGCCGCTCCTCGTgtgtgGTTGGTCAGTCTTCTCGTTCCCTTCCCAATCGAACAATGAACCCCGGCGCGGTCTGCGCCAAGGAACTTAAACAAGGAGTAACCACGGTCGCCCCGGGAACGGTGTGCGTGCTGCTGGTGACATCTTTACCATGATACATAACGACTCTCGGCAACGGATATCTCGGCTCTCGCATCGATGAAGAACGTAGCGAAATGCGATACTTGGTGTGAATTGCAGAATCCCGC
>Illumina-ITS1_BOP010302_Cotu
AAGTCGTAACAAGGTTTCCGTAGGTGAACCTGCGGAAGGATCATTGTCGAAACCTGCCCAGCAGAACGACCCGCGAACACGTTGTTAAACCGGGGGGGCGAGGGACCCTCGGGCCCCGACCCTCCCCCCGGCGCCGGCCGCGCGTCGGTGCCAAACGAACCCCGGCGCTATCTGCGCCAAGGAAACCAAAACGAACGATCGCGCGACGGTCGGCCCAGAAACGGTGCCGCCGGAGCCGCGTCGTCTTCGATATGTCAAAACGACTCTCGGCAACGGATATCTCGGCTCTCGCATCGATGAAGAACGTAGCGAAATGCGATACTTGGTGTGAATTGCAGAATCCCGT
>Illumina-ITS1_BOP010302_Dotu
CTAGCGTTATCTACGCCAAGGAAACCAAAACAAACGATCGCGCGATGATCGGCCCAGAAACGGTGCCGCCAGAGCCTCGGCAATGGATATCTCGACTCTCGTATCGATGAAGAATATAGCAAAATCTGATACTTGGTGTGAATTATAGAATCCCGT
>Illumina-ITS1_BOP010302_Otu
AAGTCGTAACAAGGTTTCCGTAGGTGAACCTGCGGAAGGATCATTGTCGAAACCTGCCCAGCAGAACGACCCGCGAACACGTTGTTAAACCGGgggggCGAGGGACCCTCGGGCCCCGACCCTCCccccGGCGCCGGCCGcgcgTCGGTGCCAAACGAACCCCGGCGCTATCTGCGCCAAGGAAACCAAAACGAACGATCGcgcgACGGTCGGCCCAGAAACGGTGCCGCCGGAGCCGCGTCGTCTTCGATATGTCAAAACGACTCTCGGCAACGGATATCTCGGCTCTCGCATCGATGAAGAACGTAGCGAAATGCGATACTTGGTGTGAATTGCAGAATCCCGT
>Illumina-ITS1_BOP010302_Zotu
AGGAAACCAAAACGAACGATCGcgcgACGGTCGGCCCGGAAACGGTGCCGCCGGAGCCGCGTCGTCTTCGATATGTCAAAACGACTCTCGGCAACGGATATCTCGGCTCTCGCATCGATGAAGAACGTAGCGAAATGCGATACTTGGTGTGAATTGCAGAATCCCGT
>Illumina-ITS1_BOP010303_Cotu
AAGTCGTAACAAGGTTTCCGTAGGTGAACCTGCGGAAGGATCATTGTCGAAACCTGCACAGCAGAACGACCCGCGAACACGTTTAAAACCAACCGGGGGAGGCCAGGGGACCTCGTGCCTCGGACCTCCCTCGATCCGCCGGGAGCGATCTCGGCGGCCTAACGAACCCCGGCGCGGTCTGCGCCAAGGAATAGAAACGAAAGAGCGCTCTCTTGCGGGGACCCGGGAACGGTGCTCTTCGCGAGAGTTGTGCGATCTTCGATATGTCAAAACGACTCTCGGCAACGGATATCTCGGCTCTCGCATCGATGAAGAACGTAGCGAAATGCGATACTTGGTGTGAATTGCAGAATCCCGT
>Illumina-ITS1_BOP010303_Dotu
AAGTCGTAACAAGGTTTCCGTAGGTGAACCTGCGGAAGGATCATTGTCGAAACCTGCACAGCAGAACGACCCGCGAACACGTTTAAAACCAACCGGGGGAGGCCAGGGGACCTCGTGCCTCGGACCTCCCTCAATCCGCCGGGAGCGATCTCGGCGGCCTAACGAACCCCGGCGCGGTCTGCGCCAAGGAATAGAAACGAAAGAGCGCTCTCTTGCGGGGACCCGGGAACGGTGCTCTTCGCGAGAGTTGTGCGATCTTCGATATGTCAAAACGACTCTCGGCAACGGATATCTCGGCTCTCGCATCGATGAAGAACGTAGCGAAATGCGATACTTGGTGTGAATTGCAGAATCCCGT
>Illumina-ITS1_BOP010303_Otu
AAGTCGTAACAAGGTTTCCGTAGGTGAACCTGCGGAAGGATCATTGTCGAAACCTGCACAGCAGAACGACCCGCGAACACGTTTAAAACCAACCGGgggAGGCCAGGGGACCTCGTGCCTCGGACCTCCCTCAATCCGCCGGGAGCGATCTCGGCGGCCTAACGAACCCCGGCGCGGTCTGCGCCAAGGAATAGAAACGAAAGAGCGCTctctTGCGGGGACCCGGGAACGGTGCTCTTCGCGAGAGTTGTGCGATCTTCGATATGTCAAAACGACTCTCGGCAACGGATATCTCGGCTCTCGCATCGATGAAGAACGTAGCGAAATGCGATACTTGGTGTGAATTGCAGAATCCCGT
>Illumina-ITS1_BOP010303_Zotu
AAGTCGTAACAAGGTTTCCGTAGGTGAACCTGCGGAAGGATCATTGTCGAAACCTGCACAGCAGAACGACCCGCGAACACGTTTAAAACCAACCGGgggAGGCCAGGGGACCTCGTGCCTCGGACCTCCCTCGATCCGCCGGGAGCGATCTCGGCGGCCTAACGAACCCCGGCGCGGTCTGCGCCAAGGAATAGAAACGAAAGAGCGCTctctTGCGGGGACCCGGGAACGGTGCTCTTCGCGAGAGTTGTGCGATCTTCGATATGTCAAAACGACTCTCGGCAACGGATATCTCGGCTCTCGCATCGATGAAGAACGTAGCGAAATGCGATACTTGGTGTGAATTGCAGAATCCCGT
>Illumina-ITS1_BOP010304_Cotu
AAGTCGTAACAAGGTTTCCGTAGGTGAACCTGCGGAAGGATCATTGTCGAAACCTGCCCAGCAGAACGACCCGCGAACACGTTGTTAAATCGGGGGGCGAGGGACCTCCGGGCCCCGACCCTCCCCCGGCGCTGGCCGCGGCACTGCCGTGTGCCAGCGTCAAACGAACCCCGGCGCTATCTGCGCCAAGGAAACCAAACGAACGAGCGCGCGACGGTCGGCCCGGAAACGGTGCCGTCGGAGCTGCGTCGTCTTCGATATGTCAAAACGACTCTCGGCAACGGATATCTCGGCTCTCGCATCGATGAAGAACGTAGCGAAATGCGATACTTGGTGTGAATTGCAGAATCCCGT
>Illumina-ITS1_BOP010304_Dotu
AAGTCGTAACAAGGTTTCCGTAGGTGAACCTGCGGAAGGATCATTGTCGAAACCTGCCCAGCAGAACGACCCGCGAACACGTTGTTAAATCGGGGGGCGAGGGACCTCCGGGCCCCGACCCTCCCCCGGCGCTGGCCGCGGCACTGCCGTGTGCCAGCGTCAAACGAACCCCGGCGCTATCTGCGCCAAGGAAACCAAACGAACGAGCGCGCGACGGTCGGCCCGGAAACGGTGCCGTCGGAGCTGCGTCGTCTTCGATATGTCAAAACGACTCTCGGCAACGGATATCTCGGCTCTCGCATCGATGAAGAACGTAGCGAAATGCGATACTTGGTGTGAATTGCAGAATCCCGT
>Illumina-ITS1_BOP010304_Otu
AAGTCGTAACAAGGTTTCCGTAGGTGAACCTGCGGAAGGATCATTGTCGAAACCTGCCCAGCAGAACGACCCGCGAACACGTTGTTAAATCGGggggCGAGGGACCTCCGGGCCCCGACCCTCCcccGGCGCTGGCCGCGGCACTGCCGTGTGCCAGCGTCAAACGAACCCCGGCGCTATCTGCGCCAAGGAAACCAAACGAACGAGCgcgcgACGGTCGGCCCGGAAACGGTGCCGTCGGAGCTGCGTCGTCTTCGATATGTCAAAACGACTCTCGGCAACGGATATCTCGGCTCTCGCATCGATGAAGAACGTAGCGAAATGCGATACTTGGTGTGAATTGCAGAATCCCGT
>Illumina-ITS1_BOP010304_Zotu
AAGTCGTAACAAGGTTTCCGTAGGTGAACCTGCGGAAGGATCATTGTCGAAACCTGCCCAGCAGAACGACCCGCGAACACGTTGTTAAATCGGggggCGAGGGACCTCCGGGCCCCGACCCTCTCCCGGCGCTGGCCGCGGCACTGCCGTGTGCCAGCGTCAAACGAACCCCGGCGCTATCTGCGCCAAGGAAACCAAACGAACGAGCgcgcgACGGTCGGCCCGGAAACGGTGCCGTCGGAGCTGCGTCGTCTTCGATATGTCAAAACGACTCTCGGCAACGGATATCTCGGCTCTCGCATCGATGAAGAACGTAGCGAAATGCGATACTTGGTGTGAATTGCAGAATCCCGT
>Illumina-ITS1_BOP010305_Cotu
AAGTCGTAACAAGGTTTCCGTAGGTGAACCTGCGGAAGGATCATTGTCGAAACCTGCCCAGCAGAACGACCCGCGAACACGTTGTTAAATTGGGGGGCGAGGGGCCTCCGGGCCCCGACCCTCCCCCGGCGCTGGCCGCGGCACTGCCGTGCGCCAGCGTCAAACGAACCCCGGCGCTATCTGCGCCAAGGAAACCAAACGAACGAGCGCGCGACGGTCGGCCCGGAAACGGTGCCGTCGGAGCTGCGTCGTCTTCGATATGTCAAAACGACTCTCGGCAACGGATATCTCGGCTCTCGCATCGATGAAGAACGTAGCGAAATGCGATACTTGGTGTGAATTGCAGAATCCCGT
>Illumina-ITS1_BOP010305_Dotu
AAGTCGTAACAAGGTTTCCGTAGGTGAACCTGCGGAAGGATCATTGTCGAAACCTGCCCAGCAGAACGACCCGCGAACACGTTGTTAAATTGGGGGGCGAGGGGCTTCCGGGCCCCGACCCTCCCCCGGCGCTGGCCGCGGCACTGCCGTGCGCCAGCGTCAAACGAACCCCGGCGCTATCTGCGCCAAGGAAACCAAATGAACGAGCGCGCGACGGTCGGCCCGGAAACGGTGCCGTCGGAGCTGCGTCGTCTTCGATATGTCAAAACGACTCTCGGCAACGGATATCTCGGCTCTCGCATCGATGAAGAACGTAGCGAAATGCGATACTTGGTGTGAATTGCAGAATCCCGT
>Illumina-ITS1_BOP010305_Otu
AAGTCGTAACAAGGTTTCCGTAGGTGAACCTGCGGAAGGATCATTGTCGAAACCTGCCCAGCAGAACGACCCGCGAACACGTTGTTAAATTGGggggCGAGGGGCTTCCGGGCCCCGACCCTCCcccGGCGCTGGCCGCGGCACTGCCGTGCGCCAGCGTCAAACGAACCCCGGCGCTATCTGCGCCAAGGAAACCAAATGAACGAGCgcgcgACGGTCGGCCCGGAAACGGTGCCGTCGGAGCTGCGTCGTCTTCGATATGTCAAAACGACTCTCGGCAACGGATATCTCGGCTCTCGCATCGATGAAGAACGTAGCGAAATGCGATACTTGGTGTGAATTGCAGAATCCCGT
>Illumina-ITS1_BOP010305_Zotu
AAGTCGTAACAAGGTTTCCGTAGGTGAACCTGCGGAAGGATCATTGTCGAAACCTGCCCAGCAGAACGACCCGCGAACACGTTGTTAAATTGGggggCGAGGGGCTTCCGGGCCCCGACCCTCCcccGGCGCTGGCCGCGGCACTGCCGTGCGCCAGCGTCAAACGAACCCCGGCGCTATCTGCGCCAAGGAAACCAAATGAACGAGCgcgcgACGGTCGGCCCGGAAACGGTGCCGTCGGAGCTGCGTCGTCTTCGATATGTCAAAACGACTCTCGGCAACGGATATCTCGGCTCTCGCATCGATGAAGAACGTAGCGAAATGCGATACTTGGTGTGAATTGCAGAATCCCGT
>Illumina-ITS1_BOP010306_Cotu
AAGTCGTAACAAGGTTTCCGTAGGTGAACCTGCGGAAGGATCATTGTCGAAACCTGCCCAGCAGAACGACCCGCGAACACGTTGTTAAATCGGGGGGCGAGGGACCTCCGGGCCCCGACCCTCCCCCGGCGCTGGCCGCGGCACTGCCGTGCGCCAGCGTCAAACGAACCCCGGCGCTATCTGCGCCAAGGAAACCAAACGAACGAGCGCGCGACGGTCGGCCCGGAAACGGTGCCGTCGGAGCTGCGTCGTCTTCGATATGTCAAAACGACTCTCGGCAACGGATATCTCGGCTCTCGCATCGATGAAGAACGTAGCGAAATGCGATACTTGGTGTGAATTGCAGAATCCCG
>Illumina-ITS1_BOP010306_Dotu
AAGTCGTAACAAGGTTTCCGTAGGTGAACCTGCGGAAGGATCATTGTCGAAACCTGCCCAGCAGAACGACCCGCGAACACGTTGTTAAATCGGGGGGCGAGGGACCTCCGGGCCCCGACCCTCCCCCGGCGCTGGCCGCGGCACTGCCGTGCGCCAGCGTCAAACGAACCCCGGCGCTATCTGCGCCAAGGAAACCAAACGAACGAGCGCGCGACGGTCGGCCCGGAAACGGTGCCGTCGGAGCTGCGTCGTCTTCGATATGTCAAAACGACTCTCGGCAACGGATATCTCGGCTCTCGCATCGATGAAGAACGTAGCGAAATGCGATACTTGGTGTGAATTGCAGAATCCCGT
>Illumina-ITS1_BOP010306_Otu
AAGTCGTAACAAGGTTTCCGTAGGTGAACCTGCGGAAGGATCATTGTCGAAACCTGCCCAGCAGAACGACCCGCGAACACGTTGTTAAATCGGggggCGAGGGACCTCCGGGCCCCGACCCTCCcccGGCGCTGGCCGCGGCACTGCCGTGCGCCAGCGTCAAACGAACCCCGGCGCTATCTGCGCCAAGGAAACCAAACGAACGAGCgcgcgACGGTCGGCCCGGAAACGGTGCCGTCGGAGCTGCGTCGTCTTCGATATGTCAAAACGACTCTCGGCAACGGATATCTCGGCTCTCGCATCGATGAAGAACGTAGCGAAATGCGATACTTGGTGTGAATTGCAGAATCCCGT
>Illumina-ITS1_BOP010306_Zotu
AAGTCGTAACAAGGTTTCCGTAGGTGAACCTGCGGAAGGATCATTGTCGAAACCTGCCCAGCAGAACGACCCGCGAACACGTTGTTAAATCGGggggCGAGGGACCTCCGGGCCCCGACCCTCCcccGGCGCTGGCCGCGGCACTGCCGTGCGCCAGCGTCAAACGAACCCCGGCGCTATCTGCGCCAAGGAAACCAAACGAACGAGCgcgcgACGGTCGGCCCGGAAACGGTGCCGTCGGAGCTGCGTCGTCTTCGATATGTCAAAACGACTCTCGGCAACGGATATCTCGGCTCTCGCATCGATGAAGAACGTAGCGAAATGCGATACTTGGTGTGAATTGCAGAATCCCGT
>Illumina-ITS1_BOP010307_Cotu
AAGTCGTAACAAGGTTTCCGTAGGTGAACCTGCGGAAGGATCATTGTCGAAACCTGCCCAGCAGAACGACCCGCGAACACGTTGTTAAATCGGGGGGCGAGGGGTCTCCGGGCCCCGACCCTCCCCCGGCGCTGGCCGCGGCACTGCCGTGCGCCAGCGTCAAACGAACCCCGGCGCTATCTGCGCCAAGGAAACCAAACGAACGAGCGCGCGACGGTCGGCCCGGAAACGGTGCCGTCGGAGCTGCGTCGTCTTCGATATGTCAAAACGACTCTCGGCAACGGATATCTCGGCTCTCGCATCGATGAAGAACGTAGCGAAATGCGATACTTGGTGTGAATTGCAGAATCCCGT
>Illumina-ITS1_BOP010307_Dotu
AAGTCGTAACAAGGTTTCCGTAGGTGAACCTGCGGAAGGATCATTGTCGAAACCTGCCCAGCAGAACGACCCGCGAACACGTTGTTAAATCGGGGGGCGAGGGGTCTCCGGGCCCCGACCCTCCCCCGGCGCTGGCCGCGGCACTGCCGTGCGCCAGCGTCAAACGAACCCCGGCGCTATCTGCGCCAAGGAAACCAAACGAACGAGCGCGCGACGGTCGGCCCGGAAACGGTGCCGTCGGAGCTGCGTCGTCTTCGATATGTCAAAACGACTCTCGGCAACGGATATCTCGGCTCTCGCATCGATGAAGAACGTAGCGAAATGCGATACTTGGTGTGAATTGCAGAATCCCGT
>Illumina-ITS1_BOP010307_Otu
AAGTCGTAACAAGGTTTCCGTAGGTGAACCTGCGGAAGGATCATTGTCGAAACCTGCCCAGCAGAACGACCCGCGAACACGTTGTTAAATCGGggggCGAGGGGTCTCCGGGCCCCGACCCTCCcccGGCGCTGGCCGCGGCACTGCCGTGCGCCAGCGTCAAACGAACCCCGGCGCTATCTGCGCCAAGGAAACCAAACGAACGAGCgcgcgACGGTCGGCCCGGAAACGGTGCCGTCGGAGCTGCGTCGTCTTCGATATGTCAAAACGACTCTCGGCAACGGATATCTCGGCTCTCGCATCGATGAAGAACGTAGCGAAATGCGATACTTGGTGTGAATTGCAGAATCCCGT
>Illumina-ITS1_BOP010307_Zotu
AAGTCGTAACAAGGTTTCCGTAGGTGAACCTGCGGAAGGATCATTGTCGAAACCTGCCCAGCAGAACGACCCGCGAACACGTTGTTAAATCGGggggCGAGGGGTCTCCGGGCCCCGACCCTCCcccGGCGCTGGCCGCGGCACTGCCGTGCGCCAGCGTCAAACGAACCCCGGCGCTATCTGCGCCAAGGAAACCAAACGAACGAGCgcgcgACGGTCGGCCCGGAAACGGTGCCGTCGGAGCTGCGTCGTCTTCGATATGTCAAAACGACTCTCGGCAACGGATATCTCGGCTCTCGCATCGATGAAGAACGTAGCGAAATGCGATACTTGGTGTGAATTGCAGAATCCCGT
>Illumina-ITS1_BOP010308_Cotu
AAGTCGTAACAAGGTTTCCGTAGGTGAACCTGCGGAAGGATCATTGTCGAAACCTGCCCAGCAGAACGACCCGCGAACACGTTGTTAAATTGGGGGGCGAGGGGTCTCCGGGCCCCGACCCTCCCCCGGCGCTGGCCGCGGCACTGCCGTGCGCCAGCGTCAAACGAACCCCGGCGCTATCTGCGCCAAGGAAACCAAACGAACGAGCGCGCGACGGTCGGCCCGGAAACGGTGCCGTCGGAGCTGCGTCGTCTTCGATATGTCAAAACGACTCTCGGCAACGGATATCTCGGCTCTCGCATCGATGAAGAACGTAGCGAAATGCGATACTTGGTGTGAATTGCAGAATCCCGT
>Illumina-ITS1_BOP010308_Dotu
AAGTCGTAACAAGGTTTCCGTAGGTGAACCTGCGGAAGGATCATTGTCGAAACCTGCCCAGCAGAACGACCCGCGAACACGTTGTTAAATTGGGGGGCGAGGGGTCTCCGGGCCCCGACCCTCCCCCGGCGCTGGCCGCGGCACTGCCGTGCGCCAGCGTCAAACGAACCCCGGCGCTATCTGCGCCAAGGAAACCAAACGAACGAGCGCGCGACGGTCGGCCCGGAAACGGTGCCGTCGGAGCTGCGTCGTCTTCGATATGTCAAAACGACTCTCGGCAACGGATATCTCGGCTCTCGCATCGATGAAGAACGTAGCGAAATGCGATACTTGGTGTGAATTGCAGAATCCCGT
>Illumina-ITS1_BOP010308_Otu
AAGTCGTAACAAGGTTTCCGTAGGTGAACCTGCGGAAGGATCATTGTCGAAACCTGCCCAGCAGAACGACCCGCGAACACGTTGTTAAATTGGggggCGAGGGGTCTCCGGGCCCCGACCCTCCcccGGCGCTGGCCGCGGCACTGCCGTGCGCCAGCGTCAAACGAACCCCGGCGCTATCTGCGCCAAGGAAACCAAACGAACGAGCgcgcgACGGTCGGCCCGGAAACGGTGCCGTCGGAGCTGCGTCGTCTTCGATATGTCAAAACGACTCTCGGCAACGGATATCTCGGCTCTCGCATCGATGAAGAACGTAGCGAAATGCGATACTTGGTGTGAATTGCAGAATCCCGT
>Illumina-ITS1_BOP010308_Zotu
AAGTCGTAACAAGGCTTCCGTAGGTGAACCTGCGGAAGGATCATTGTCGAAACCTGCCCAGCAGAACGACCCGCGAACACGTTGTTAAATTGGggggCGAGGGGTCTCCGGGCCCCGACCCTCCCTCGGCGCTGGCCGCGGCACTGCCGTGCGCCAGCGTCAAACGAACCCCGGCGCTATCTGCGCCAAGGAAACCAAACGAACGAGCgcgcgACGGTCGGCCCGGAAACGGTGCCGTCGGAGCTGCGTCGTCTTCGATATGTCAAAACGACTCTCGGCAACGGATATCTCGGCTCTCGCATCGATGAAGAACGTAGCGAAATGCGATACTTGGTGTGAATTGCAGAATCCCGT
>Illumina-ITS1_BOP010309_Cotu
AAGTCGTAACAAGGTTTCCGTAGGTGAACCTGCGGAAGGATCATTGTCGAAACCTGCCTAGCAGAACGACCCGAGAACTAGTTTCAAAGCGGGGGACGAGGGGTCTTGCGGCTCTTTGTCCCTTTATCTCGGGGGGTTGCGTTGCGTTCGCGCAACCGGCCCTTCCCGGGCGTACAAACGAACACCGGCGCGAATTGCGCCAAGGAACTTCAACGAGAGAGCGCGTCCCCGTTGCCCCGGAAACGGTGCGCGCGGGCGGCGTCGTCATCTTCGAATATGTCAAAACGACTCTCGGCAACGGATATCTCGGCTCTCGCATCGATGAAGAACGTAGCGAAATGCGATACTTGGTGTGAATTGCAGAATCCCGT
>Illumina-ITS1_BOP010309_Dotu
AAGTCGTAACAAGGTTTCCGTAGGTGGACCTGCGGAAGGATCATTGTCGAAACCTGCCTAGCAGAACGACCCGAGAACTAGTTTCAAAGCGGGGGACGAGGGGTCTTGCGGCTCTCTGTCCCTTTATCTCGGGGGGTTGCGTTGCGTTCGCGCAACCGGCCCTTCCCGGGCGTACAAACGAACACCGGCGCGAATTGCGCCAAGGAACTTCAATGAGAGAGCGCGTCCCCGTTGCCCCGGAAACGGTGCGCGCGGGCGGCGTCGTCATCTTCGAATATGTCAAAACGACTCTCGGCAACGGATATCTCGGCTCTCGCATCGATGAAGAACGTAGCGAAATGCGATACTTGGTGTGAATTGCAGAATCCCGT
>Illumina-ITS1_BOP010309_Otu
AAGTCGTAACAAGGTTTCCGTAGGTGGACCTGCGGAAGGATCATTGTCGAAACCTGCCTAGCAGAACGACCCGAGAACTAGTTTCAAAGCGGgggACGAGGGGTCTTGCGGCTctctGTCCCTTTATCTCGGggggTTGCGTTGCGTTCGCGCAACCGGCCCTTCCCGGGCGTACAAACGAACACCGGCGCGAATTGCGCCAAGGAACTTCAATGAgagagCGCGTCCCCGTTGCCCCGGAAACGGTGCgcgcgGGCGGCGTCGTCATCTTCGAATATGTCAAAACGACTCTCGGCAACGGATATCTCGGCTCTCGCATCGATGAAGAACGTAGCGAAATGCGATACTTGGTGTGAATTGCAGAATCCCGT
>Illumina-ITS1_BOP010309_Zotu
AAGTCGTAACAAGGTTTCCGTAGGTGAACCTGCGGAAGGATCATTGTCGAAACCTGCCTAGCAGAACGACCCGAGAACTAGTTTCAAAGCGGgggACGAGGGGTCTTGCGGCTctctGTCCCTTTATCTCGGggggTTGCGTTGCGTTCGCGCAACCGGCCCTTCCCGGGCGTACAAACGAACACCGGCGCGAATTGCGCCAAGGAACTTCAACGAgagagCGCGTCCCCGTTGCCCCGGAAACGGTGCgcgcgGGCGGCGTCGTCATCTTCGAATATGTCAAAACGACTCTCGGCAACGGATATCTCGGCTCTCGCATCGATGAAGAACGTAGCGAAATGCGATACTTGGTGTGAATTGCAGAATCCCGT
>Illumina-ITS1_BOP010311_Cotu
AAGTCGTAACAAGGTTTCCGTAGGTGAACCTGCGGAAGGATCATTGTCGAAACCTGCAGAGCAGAACGACCCGCGAACTAGTTTCTTGACACCGCGCGCGGCGGGTGCGCGCTTCGCGTGTGCCGGCCGTGTCGAAAAAACGAACACCGGCGCGGAACGCGCCAAGGATCACCGAAAGGAAAAACAAGAGCAGCGCCCCCTGGGGACCCCGGGGAGCGGCGGCTTCTTCCACTAGTCAAAACGACTCTCGACAACGGATATCTCGGCTCTCGCATCGATGAAGAACGTAGTGAAATGCGATACTTGGTGTGAATTGCAGAATCCCGT
>Illumina-ITS1_BOP010311_Dotu
AAGTCGTAACAAGGTTTCCGTAGGTGAACCTGCGGAAGGATCATTGTCGAAACCTGCAGAGCAGAACGACCCGCGAACTAGTTTCTTGACACCGCGCGCGGCGGGTGCGCGCTTCGCGTGTGCCGGCCGTGTCGAAAAAACGAACACCGGCGCGGAACGCGCCAAGGATCACCGAAAGGAAAAACAAGAGCAGCGCCCCCTGGGGACCCCGGGGAGCGGCGGCTTCTTCCACTAGTCAAAACGACTCTCGACAACGGATATCTCGGCTCTCGCATCGATGAAGAACGTAGTGAAATGCGATACTTGGTGTGAATTGCAGAATCCCGT
>Illumina-ITS1_BOP010311_Otu
AAGTCGTAACAAGGTTTCCGTAGGTGAACCTGCGGAAGGATCATTGTCGAAACCTGCAGAGCAGAACGACCCGCGAACTAGTTTCTTGACACCGcgcgcgGCGGGTGCgcgcTTCGCGTGTGCCGGCCGTGTCGAAaaaaCGAACACCGGCGCGGAACGCGCCAAGGATCACCGAAAGGAAaaaCAAGAGCAGCGCCcccTGGGGACCCCGGGGAGCGGCGGCTTCTTCCACTAGTCAAAACGACTCTCGACAACGGATATCTCGGCTCTCGCATCGATGAAGAACGTAGTGAAATGCGATACTTGGTGTGAATTGCAGAATCCCGT
>Illumina-ITS1_BOP010311_Zotu
AAGTCGTAACAAGGTTTCCGTAGGTGAACCTGCGGAAGGATCATTGTCGAAACCTGCAGAGCAGAACGACCCGCGAACTAGTTTCTTGACACCGcgcgcgGCGGGTGCgcgcTTCGCGTGTGCCGGCCGTGTCGAAaaaaCGAACACCGGCGCGGAACGCGCCAAGGATCACCGAAAGGAAaaaCAAGAGCAGCGCCcccTGGGGACCCCGGGGAGCGGCGGCTTCTTCCACTAGTCAAAACGACTCTCGACAACGGATATCTCGGCTCTCGCATCGATGAAGAACGTAGTGAAATGCGATACTTGGTGTGAATTGCAGAATCCCGT
>Illumina-ITS1_BOP010312_Cotu
AAGTCATAACAAGGTTTTATAGGTGAACTTGAGGAAGGATTATGGTCGAAACCTGCACAGCAGTATAACCCGCAAACATGTTAAAACGACAGTGGGGTGTTTGCACCCTGCTATTAGGGAAAGCGTGTGTCGATCCCCTCACGGGGAAGCAATCATTTTCCGTACAAAACAATGAACCTTGGCGTCAACCACGACAAGGAACATGAATGAAAGAACGAGCCCGCGAAGCCCCGTCTGTGGGTGTGATTGCAGGGTGTCATCTTCCTCTACAGAAATAGAACGACTCTCGACATTGGATATCTCGGCTCTCGCATCGATATAGACCGTAGTGAAATGCGATACTTGGTGTGAATTGCAGAATCCCGT
>Illumina-ITS1_BOP010312_Dotu
AAGTCATAACAAGGTTTTATAGGTGAACTTGAGGAAGGATTATGGTCGAAACCTGCACAGCAGTATAACCCGCAAACATGTTAAAACGACAGTGGGGTGTTTGTACCCTGCTATTAGGGAAAGCGTGTGTCGATCCCCTCACGGGGAAGCAATCATTTTCCGTACAAAACAATGAACCTTGGCGTCAACCACGACAAGGAACATGAATGAAAGAATGAGACCGCGAAGCCCCGTCTGTGGGTGTGATTGCAGGGTGTCATCTTCCTCTACAGAAATAGAACGACTCTCGACATTGGATATCTCGGCTCTCGCATCGATATAGACCGTAGTGAAATGCGATACTTGGTGTGAATCCCGT
>Illumina-ITS1_BOP010312_Otu
AAGTCATAACAAGGTTTTATAGGTGAACTTGAGGAAGGATTATGGTCGAAACCTGCACAGCAGTATAACCCGCAAACATGTTAAAACGACAGTGGGGTGTTTGTACCCTGCTATTAGGGAAAGCGTgtgtCGATCCCCTCACGGGGAAGCAATCATTTTCCGTACAAAACAATGAACCTTGGCGTCAACCACGACAAGGAACATGAATGAAAGAATGAGACCGCGAAGCCCCGTCTGTGGGTGTGATTGCAGGGTGTCATCTTCCTCTACAGAAATAGAACGACTCTCGACATTGGATATCTCGGCTCTCGCATCGATATAGACCGTAGTGAAATGCGATACTTGGTGTGAATCCCGT
>Illumina-ITS1_BOP010312_Zotu
AAGTCATAACAAGGTTTTATAGGTGAACTTGAGGAAGGATTATGGTCGAAACCTGCACAGCAGTATAACCCGCAAACATGTTAAAACGACAGTGGGGTGTTTGTACCCTGCTATTAGGGAAAGCGTgtgtCGATCCCCTCACGGGGAAGCAATCATTTTCCGTACAAAACAATGAACCTTGGCGTCAACCACGACAAGGAACATGAATGAAAGAATGAGACCGCGAAGCCCCGTCTGTGGGTGTGATTGCAGGGTGTCATCTTCCTCTACAGAAATAGAACGACTCTCGACATTGGATATCTCGGCTCTCGCATCGATATAGACCGTAGTGAAATGCGATACTTGGTGTGAATCCCGT
>Illumina-ITS1_BOP010313_Cotu
ATGTCATAACAAGGTTTTATAGGTGAACTTGAGGAAGGATTATGGTCGAAACCTGCATAGCAGTATAACCCGCAAACATGTTAAAACGACAGTGGGGTGTTTGCACCCTGCTATTAGGGAAAGCGTGTGTCGATCCCCTCACGGGGAAGCAATCATTTTCCGTACAAAACAATGAACCTTGGCGTCAACCGTGACAAGGAACATGAATGAAAGAACGAGCCCGCGAAGCCCCGTCTGTGGGTGTGATTGCAGGGTGTCATCTTCCTCTACAGAAATAGAACGACTCTCGACATTGGATATCTCGGCTCTCGCATCGATATAGACCGTAGTGAAATGCGATACTTGGTGTGAATTGCAGAATCCCG
>Illumina-ITS1_BOP010313_Dotu
ATGTCATAACAAGGTTTTATAGGTGAACTTGAGGAAGGATTATGGTCGAAACCTGCATAGCAGTATAACCCGCAAACATGTTAAAACGACAGTGGGGTGTTTGCACCCTGCTATTAGGGAAAGCGTGTGTCGATCCCCTCACGGGGAAGCAATCATTTTCCGTACAAAACAATGAACCTTGGCGTCAACCGTGACAAGGAACATGAATGAAAGAACGAGCCCGCGAAGCCCCGTCTGTGGGTGTGATTGCAGGGTGTCATCTTCCTCTACAGAAATAGAACGACTCTCGACATTGGATATCTCGGCTCTCGCATCGATATAGACCGTAGTGAAATGCGATACTTGGTGTGAATCCCGT
>Illumina-ITS1_BOP010313_Otu
ATGTCATAACAAGGTTTTATAGGTGAACTTGAGGAAGGATTATGGTCGAAACCTGCATAGCAGTATAACCCGCAAACATGTTAAAACGACAGTGGGGTGTTTGCACCCTGCTATTAGGGAAAGCGTgtgtCGATCCCCTCACGGGGAAGCAATCATTTTCCGTACAAAACAATGAACCTTGGCGTCAACCGTGACAAGGAACATGAATGAAAGAACGAGCCCGCGAAGCCCCGTCTGTGGGTGTGATTGCAGGGTGTCATCTTCCTCTACAGAAATAGAACGACTCTCGACATTGGATATCTCGGCTCTCGCATCGATATAGACCGTAGTGAAATGCGATACTTGGTGTGAATCCCGT
>Illumina-ITS1_BOP010313_Zotu
ATGTCATAACAAGGTTTTATAGGTGAACTTGAGGAAGGATTATGGTCGAAACCTGCATAGCAGTATAACCCGCAAACATGTTAAAACGACAGTGGGGTGTTTGCACCCTGCTATTAGGGAAAGCGTgtgtCGATCCCCTCACGGGGAAGCAATCATTTTCCGTACAAAACAATGAACCTTGGCGTCAACCGTGACAAGGAACATGAATGAAAGAACGAGCCCGCGAAGCCCCGTCTGTGGGTGTGATTGCAGGGTGTCATCTTCCTCTACAGAAATAGAACGACTCTCGACATTGGATATCTCGGCTCTCGCATCGATATAGACCGTAGTGAAATGCGATACTTGGTGTGAATCCCGT
>Illumina-ITS1_BOP010314_Cotu
AAGTCGTAACAAGGTTTCCGTAGGTGAACCTGCGGAAGGATCATTGTCGAAACCTGCAAAGCAGACCCGTGAACATGTTCTTTCTCTCAGGGAGGACAACGTGGGCACAGCTAACCATGTTGTCCCACGTTGAAGCCCCATTCCGTCGATGTGCACAACCGTGCCCGTCGTTCGGCTTAACGAACCCCGGCGTGGAAAGCGCCAAGGAAAACACAAAAACACTGCTTGCCTCTCGTAGCCCCGTTTGCGGTGTGCACCTGAGGATCGAGCGTGTGTCGAATTTAAAACGACTCTCGGCAACGGATATCTCGGCTCTCGCATCGATGAAGAACGCAGCAAAATGCGATACTTGGTGTGAATTGCAGAATCCCGT
>Illumina-ITS1_BOP010314_Dotu
AAGTCGTAACAAGGTTTCCGTAGGTGAACCTGCGGAAGGATCATTGTCGAAACCTGCAAAGCAGACCCGTGAACATGTTCTTTCTCTCAGGGAGGACAACGTAGGCACAGCTAACCAAGTTGTCCCACGTTGAAGCCCCATTCCGTCGATGTGCACAACCGTGCCCGTCGTTCGGCTTAACGAACCCCGGCGTGGAAAGCGCCAAGGAAAACACAAAAACACTGCTTGCCTCTCGTAGCCCCGTTTGCGGTGTGCACCTGAGGATCGAGCGTGTGTCGAATTTAAAACGACTCTCGGCAACGGATATCTCGGCTCTCGCATCGATGAAGAACGCAGCAAAATGCGATACTTGGTGTGAATTGCAGAATCCCGT
>Illumina-ITS1_BOP010314_Otu
AAGTCGTAACAAGGTTTCCGTAGGTGAACCTGCGGAAGGATCATTGTCGAAACCTGCAAAGCAGACCCGTGAACATGTTCTTTCtctcAGGGAGGACAACGTAGGCACAGCTAACCAAGTTGTCCCACGTTGAAGCCCCATTCCGTCGATGTGCACAACCGTGCCCGTCGTTCGGCTTAACGAACCCCGGCGTGGAAAGCGCCAAGGAAAACACAAaaaCACTGCTTGCCTCTCGTAGCCCCGTTTGCGGTGTGCACCTGAGGATCGAGCGTgtgtCGAATTTAAAACGACTCTCGGCAACGGATATCTCGGCTCTCGCATCGATGAAGAACGCAGCAAAATGCGATACTTGGTGTGAATTGCAGAATCCCGT
>Illumina-ITS1_BOP010314_Zotu
AAGTCGTAACAAGGTTTCCGTAGGTGAACCTGCGGAAGGATCATTGTCGAAACCTGCAAAGCAGACCCGTGAACATGTTCTTTCtctcAGGGAGGACAACGTGGGCACAGCTAACCATGTTGTCCCACGTTGAAGCCCCATTCCGTCGATGTGCACAACCGTGCCCGTCGTTCGGCTTAACGAACCCCGGCGTGGAAAGCGCCAAGGAAAACACAAaaaCACTGCTTGCCTCTCGTAGCCCCGTTTGCGGTGTGCACCTGAGGATCGAGCGTgtgtCGAATTTAAAACGACTCTCGGCAACGGATATCTCGGCTCTCGCATCGATGAAGAACGCAGCAAAATGCGATACTTGGTGTGAATTGCAGAATCCCGT
>Illumina-ITS1_BOP010315_Cotu
AAGTCCACTGAATCTTACCATTTAGAGGAAGGAGAAGTAGTTGAACCTGCAGAAGGATCGTTGTCGAACCATCCCAGCGGAACAACCCGCGAATGTGTTATAACAACGGTGGGATGCTAACAGCCTACTATCACGGGAAGCGCATTATCAATCCTTTCATGGGGAGGCAAGCATTTTCCTTGCAAAATTACGAAACTTCAGCGCAAATTGCCCCAAGGAACACGAATAAAAGAGCGAGCCCACAATGCCCCGTCCGCGAGTGCGATCTCGAGGTGGTATCTTCTTTTATCGAAACAAAACTACTCTCAAATATCTTGGCTTTCGCATCAATGAAGAAGGTAGTGAACTGCGATACTTGGTATGAATTACAAAATCCCGT
>Illumina-ITS1_BOP010315_Dotu
AAGTAGTTGAACCTGCAGAAGGATCGTTGTCGAACCATCCCAGCGGAACAACCCGCGAATGTGTTATAACAACGGTGGGATGCTAACAGCCTACTATCACGGGAAGCGCATTATCAATCCTTTCATGGGGAGGCAAGCATTTTCCTTGCAAAATTACGAAACTTCAGCGCAAATTGCCCCAAGGAACACGAATAAAAGAGCGAGCCCACAATGCCCCGTCCGCGAGTGCGATCTCGAGGTGGTATCTTCTTTTATCGAAACAAAACTACTCTCAAATATCTTGGCTTTCGCATCAATGAAGAAGGTAGTGAACTGCGATACTTGGTATGAATTACAAAATCCCGT
>Illumina-ITS1_BOP010315_Otu
AAGTAGTTGAACCTGCAGAAGGATCGTTGTCGAACCATCCCAGCGGAACAACCCGCGAATGTGTTATAACAACGGTGGGATGCTAACAGCCTACTATCACGGGAAGCGCATTATCAATCCTTTCATGGGGAGGCAAGCATTTTCCTTGCAAAATTACGAAACTTCAGCGCAAATTGCCCCAAGGAACACGAATAAAAGAGCGAGCCCACAATGCCCCGTCCGCGAGTGCGATCTCGAGGTGGTATCTTCTTTTATCGAAACAAAACTACTCTCAAATATCTTGGCTTTCGCATCAATGAAGAAGGTAGTGAACTGCGATACTTGGTATGAATTACAAAATCCCGT
>Illumina-ITS1_BOP010315_Zotu
AAGTAGTTGAACCTGCAGAAGGATCGTTGTCGAACCATCCCAGCGGAACAACCCGCGAATGTGTTATAACAACGGTGGGATGCTAACAGCCTACTATCACGGGAAGCGCATTATCAATCCTTTCATGGGGAGGCAAGCATTTTCCTTGCAAAATTACGAAACTTCAGCGCAAATTGCCCCAAGGAACACGAATAAAAGAGCGAGCCCACAATGCCCCGTCCGCGAGTGCGATCTCGAGGTGGTATCTTCTTTTATCGAAACAAAACTACTCTCAAATATCTTGGCTTTCGCATCAATGAAGAAGGTAGTGAACTGCGATACTTGGTATGAATTACAAAATCCCGT
>Illumina-ITS1_BOP010316_Cotu
AAGTCGTAACAAGGTTTCTGTTGGTGAACCTGCGGAAGGATCATTATCAAATCCTACACAGCAGAACGACCCGTGAACATGTTTTATAACGACGGTAGTTGGGCGCCTCGCACCCCATGACTGGGGAAAGCACTCGTTGACCCTCTCATGGGGGACACGGTCATTTTCCCCAAAAATAACGAACCCGGGCACAAACCGCGCCATGGAGCATAAACGAAAGAGCGAGCCCGTGAAGCCCCGTCTGCGGGCGTGATCGCGGGGTTGCGTCTTCATATCGAAACTTAACGACTCTCGACAACAGATATCTCGGCTCTCGCATCGATGAAGAACGTAGTGAAATGCGATACTTGGTGTGAATTACAGAATCCCGT
>Illumina-ITS1_BOP010316_Dotu
GAACAAAAGAGCGAGGCCATGAAGCCCCATCTATGGGAGTGATCACGGGGTCGCGTCTTCATATCGAAACTTAACGACTCTCGACAACAGATATCTCGACTCTCGCATCGATGAAGAACGTAGTGAAATGCGATACTTGGTGTGAATTACAGAATCTCGT
>Illumina-ITS1_BOP010316_Otu
AAGTCGTAACAAGGTTTCCGTAGGTGAACCTGCGAAAGGATCATTGTCGAAACCTACACAGTAGAACAACCCGTGAACGTGTTTTACAATAACGGTGGTGGGGCGCCTTTTGCAGGGGACGCGGTAGTCTTCCCCAAaaaTAACGAACCCCGGCGCAAATCGCGCCAAGGAACATGAACAAAAGAGCGAGGCCGCGAAGCCCCGTCTACGGGCGCGATCGCAGGGTCGCATCTTCATATTGAAACTTAACGACTCTTGACAACGGATATCTCGACTCTCGCATTGATGAAGAACGTAGTGAATTGCGATACTTAGTGTGAATTGCAGAATCCTAT
>Illumina-ITS1_BOP010316_Zotu
AAGTCGTAACAAGGTTTCCGTAGGTGAACCTGCGAAAGGATCATTGTCGAAACCTACACAGTAGAACAACCCGTGAACGTGTTTTACAATAACGGTGGTGGGGCGCCTTTTGCAGGGGACGCGGTAGTCTTCCCCAAaaaTAACGAACCCCGGCGCAAATCGCGCCAAGGAACATGAACAAAAGAGCGAGGCCGCGAAGCCCCGTCTACGGGCGCGATCGCAGGGTCGCATCTTCATATTGAAACTTAACGACTCTTGACAACGGATATCTCGACTCTCGCATTGATGAAGAACGTAGTGAATTGCGATACTTAGTGTGAATTGCAGAATCCTAT
>Illumina-ITS1_BOP010317_Cotu
AAGTCGTAACAAGGTTTCCGTAGGTGAACCTGCGGAAGGATCATTGTCGAAACCTGCAAAGCAGAAAGACCAGCGGACCCATTACAACACCCAGGGGTGACCCCAACCCCTGACGCTGAGTGTGTGCAGCCCTGCCTTGCGCCCTCAGCATAAAACGAACCCAGGCGCGGAACGCGTCAAGGAATCATAACGAAACGAGCTCCTGCCGTGGCCCCGGGGACGGTGATCGCCGCAGCAGCTGTGTTGTGCTTGGTTAAGTCTAAAATGACTCTCGGCAACGGATATCTCGGCTCTCGCATCGATGAAGAACGTAGCGAAATGCGATACTTGGTGTGAATTGCAGAATCCCGT
>Illumina-ITS1_BOP010317_Dotu
AAGTCGTAACAAGGTTTCCGTAGGTGAACCTGCGGAAGGATCATTGTCGAAACCTGCAAAGCAGAAAGACCAGCGGACCCATTACAACACCCAGGGGTGACCCCAACCCCTGACGCTGAGTGTGTGCAGCCCTGCCTTGCGCCCTCAGCATAAAACGAACCCAGGCGCGGAACGCGTCAAGGAATCATAACGAAACGAGCTCCTGCCGTGGCCCCGGGGACGGTGATCGCCGCAGCAGCTGTGTTGTGCTTGGTTAAGTCTAAAATGACTCTCGGCAACGGATATCTCGGCTCTCGCATCGATGAAGAACGTAGCGAAATGCGATACTTGGTGTGAATTGCAGAATCCCGT
>Illumina-ITS1_BOP010317_Otu
AAGTCGTAACAAGGTTTCCGTAGGTGAACCTGCGGAAGGATCATTGTCGAAACCTGCAAAGCAGAAAGACCAGCGGACCCATTACAACACCCAGGGGTGACCCCAACCCCTGACGCTGAGTgtgtgCAGCCCTGCCTTGCGCCCTCAGCATAAAACGAACCCAGGCGCGGAACGCGTCAAGGAATCATAACGAAACGAGCTCCTGCCGTGGCCCCGGGGACGGTGATCGCCGCAGCAGCTGTGTTGTGCTTGGTTAAGTCTAAAATGACTCTCGGCAACGGATATCTCGGCTCTCGCATCGATGAAGAACGTAGCGAAATGCGATACTTGGTGTGAATTGCAGAATCCCGT
>Illumina-ITS1_BOP010317_Zotu
AAGTCGTAACAAGGTTTCCGTAGGTGAACCTGCGGAAGGATCATTGTCGAAACCTGCAAAGCAGAAAGACCAGCGGACCCATTACAACACCCAGGGGTGACCCCAACCCCTGACGCTGAGTgtgtgCAGCCCTGCCTTGCGCCCTCAGCATAAAACGAACCCAGGCGCGGAACGCGTCAAGGAATCATAACGAAACGAGCTCCTGCCGTGGCCCCGGGGACGGTGATCGCCGCAGCAGCTGTGTTGTGCTTGGTTAAGTCTAAAATGACTCTCGGCAACGGATATCTCGGCTCTCGCATCGATGAAGAACGTAGCGAAATGCGATACTTGGTGTGAATTGCAGAATCCCGT
>Illumina-ITS1_BOP010318_Dotu
CCCGGCGCGAATTGCGCCAAGGAACTCGAACGAATGAGCGTGCTCCCCTTGGCCCGGAAACGGTGCCCATGTGAGAGTTACGTCGTATTCGATATGTCAAAAATGACTCTCGGCAACGGATATCTCGGCTCTCGCATCGATGAAGAACGTAGCGAAATGCGATACTTGGTGTGAATTGCAGAATCCCGT
>Illumina-ITS1_BOP010319_Cotu
AAGTCGTAACAAGGTTTCCGTAGGTGAACCTGCGGGACCCGCGAACTTGTTTCAGAATTGGGAGCGATCTAGCCTCTCGGCTTGGATGGCCCCGTTGTTGGTTGGAATGTTGCTTGGTGCTTTCCCCTGCTCTATGCACGCGGCAAGCATCGTAACATGCCCTCCTGCAAAAAACTAACCCCGGCGCAAATCGCGCCAAGGAACTCGAACGAATGAGCGTGCTCCCCTTGGCCCGGAAACGGTGCCCATGTGAGAGTTACGTCGTATTCGATATGTCAAAAATGACTCTCGGCAACGGATATCTCGGCTCTCGCATCGATGAAGAACGTAGCGAAATGCGATACTTGGTGTGAATTGCAGAATCCCGT
>Illumina-ITS1_BOP010319_Dotu
AAAAACTAACCCCGGCGCAAATCGCGCCAAGGAACTCGAACGAATGAGCGTGCTCCCCTTGGCCCGGAAACGGTGCCCATGTGAGAGTTACGTCGTATTCGATATGTCAAAAATGACTCTCGGCAACGGATATCTCGGCTCTCGCATCGATGAAGAACGTAGCGAAATGCGATACTTGGTGTGAATTGCAGAATCCCGT
>Illumina-ITS1_BOP010319_Otu
AAGTCGTAACAAGGTTTCCGTAGGTGAACCTGCGGAAGGATCATTGTCGAAACCTGCTAAGCAGTACGACCCGCGAACTTGTTTCAGAATTGGGAGCGATCTAGCCTCTCGGCTTGGATGGCCCCGTTGTTGGTTGGAATGTTGCTTGGTGCTTTCCCCTGCTCTATGCACGCGGCAAGCATCGTAACATGCCCTCCTGCAAaaaaCTAACCCCGGCGCAAATCGCGCCAAGGAACTCGAACGAATGAGCGTGCTCCCCTTGGCCCGGAAACGGTGCCCATGTGAGAGTTACGTCGTATTCGATATGTCAAaaaTGACTCTCGGCAACGGATATCTCGGCTCTCGCATCGATGAAGAACGTAGCGAAATGCGATACTTGGTGTGAATTGCAGAATCCCGT
>Illumina-ITS1_BOP010319_Zotu
AAGTCGTAACAAGGTTTCCGTAGGTGAACCTGCGGAAGGATCATTGTCGAAACCTGCTAAGCAGTACGACCCGCGAACTTGTTTCAGAATTGGGAGCGATCTAGCCTCTCGGCTTGGATGGCCCCGTTGTTGGTTGGAATGTTGCTTGGTGCTTTCCCCTGCTCTATGCACGCGGCAAGCATCGTAACATGCCCTCCTGCAAaaaaCTAACCCCGGCGCAAATCGCGCCAAGGAACTCGAACGAATGAGCGTGCTCCCCTTGGCCCGGAAACGGTGCCCATGTGAGAGTTACGTCGTATTCGATATGTCAAaaaTGACTCTCGGCAACGGATATCTCGGCTCTCGCATCGATGAAGAACGTAGCGAAATGCGATACTTGGTGTGAATTGCAGAATCCCGT
>Illumina-ITS1_BOP010320_Cotu
AAGTCGTAACAAGGTTTCCGTAGGTGAACCTGCGGAAGGATCATTGTCGAAACCTGCTAAGCAGTACGACCCGCGAACTTGTTTCAGAATTGGGAGCGATCTAGCCTCTCGGCTTGGATGGCCCCGTTGTTGGTTGGAATGTTGCTTGGTGCTTTCCCCTGCTCTATGCACGCGGCAAGCATCGTAACATGCCCTCCTGCAAAAAACTAACCCCGGCGCAAATCGCGCCAAGGAACTCGAACGAATGAGCGTGCTCCCCGTGGCCCGGAAACGGTGCCCATGTGAGAGTCGCGTCGTATTCGATATGTCAAAAATGACTCTCGGCAACGGATATCTCGGCTCTCGCATCGATGAAGAACGTAGCGAAATGCGATACTTGGTGTGAATTGCAGAATCCCGT
>Illumina-ITS1_BOP010320_Dotu
AAGTCGTAACAAGGTTTCCGTAGGTGAACCTGCGGAAGGATCATTGTCGAAACCTGCTAAGCAGTACGACCCGCGAACTTGTTTCAGAATTGGGAGCGATCTAGCCTCTCGGCTTGGATGGCCCCGTTGTTGGTTGGAATGTTGCTTGGTGCTTTCCCCTGCTCTATGCACGCAGCAAGCATCGTAACATGCCCTCCTGCAAAAAACTAACCCCGGCGCAAATCGCGCCAAGGAACTCGAACGAATGAGCGTGCTCCCCGTGGCCCGGAAACGGTGCCCATGTGAGA
>Illumina-ITS1_BOP010320_Otu
AAGTCGTAACAAGGTTTCCGTAGGTGAACCTGCGGAAGGATCATTGTCGAAACCTGCTAAGCAGTACGACCCGCGAACTTGTTTCAGAATTGGGAGCAATCTAGCCTCTCGGCTTGGATGGCCCCGTTGTTGGTTGGAATGTTGCTTGGTGCTTTCCCCTGCTCTATGCACGCGGCAAGCATCGTAACATGCCCTCCTGCAAaaaaCTAACCCCGGCGCAAATCGCGCCAAGGAACTCGAACGAATGAGCGTGCTCCCCGTGGCCCGGAAACGGTGCCCATGTGAGAGTCGCGTCGTATTCGATATGTCAAaaaTGACTCTCGGCAACGGATATCTCGGCTCTCGCATCGATGTAGAACGTAGCGAAATGCGATACTTGGTGTGAATTGCAGAATCCCGT
>Illumina-ITS1_BOP010320_Zotu
GCAAaaaaCTAACCCCGGCGCAAATCGCGCCAAGGAACTCGAACGAATGAGCGTGCTCCCCGTGGCCCGGAAACGGTGCCCATGTGAGAGTCGCGTCGTATTCGATATGTCAAaaaTGACTCTCGGCAACGGATATCTCGGCTCTCGCATCGATGAAGAACGTAGCGAAATGCGATACTTGGTGTGAATTGCAGAATCCCGT
>Illumina-ITS1_BOP010322_Cotu
AAGTCGTAACAAGGTTTCCGTAGGTGAACCTGCGGAAGGATCATTGTCGAAACCTGCACAGCAGAACGACCCGCGAACACGTTACAACACCGGGTGAGGGACGAAGGGTGCGAAAGCTCCCCAAGTCGCGAACCCATGGTCGGGGACCGCCCTCGGGTGTTCCTCTTCCGAACAACGAACCCCGGCGCGGAATGCGCCAAGGAAATCAAATTGAACTGAACGCGTCCCCCCCGTTTGCGGGCGGCGGAGGCGTCTTTCTAAAACACAAACGACTCTCGGCAACGGATATCTCGGCTCTCGCATCGATGAAGAACGTAGCGAAATGCGATACTTGGTGTGAATTGCAGAATCCCGT
>Illumina-ITS1_BOP010322_Dotu
AAGTCGTAACAAGGTTTCCGTAGGTGAACCTGCGGAAGGATCATTGTCGAAACCTGCACAGCAGAACGACCCGCGAACACGTTACAACACCGGGTGAGGGACGAAGGGTGCGAAAGCTCCCCAAGTCGCGAACCCATGGTCGGGGACCGCCCTCGGGTGTTCCTCTTCCGAACAACGAACCCCGGCGCGGAATGCGCCAAGGAAATCAAATTGAACTGAACGCGTCCCCCCCGTTTGCGGGCGGCGGAGGCGTCTTTCTAAAACACAAACGACTCTCGGCAACGGATATCTCGGCTCTCGCATCGATGAAGAACGTAGCGAAATGCGATACTTGGTGTGAATTGCAGAATCCCGT
>Illumina-ITS1_BOP010322_Otu
AAGTCGTAACAAGGTTTCCGTAGGTGAACCTGCGGAAGGATCATTGTCGAAACCTGCACAGCAGAACGACCCGCGAACACGTTACAACACCGGGTGAGGGACGAAGGGTGCGAAAGCTCCCCAAGTCGCGAACCCATGGTCGGGGACCGCCCTCGGGTGTTCCTCTTCCGAACAACGAACCCCGGCGCGGAATGCGCCAAGGAAATCAAATTGAACTGAACGCGTCCcccccGTTTGCGGGCGGCGGAGGCGTCTTTCTAAAACACAAACGACTCTCGGCAACGGATATCTCGGCTCTCGCATCGATGAAGAACGTAGCGAAATGCGATACTTGGTGTGAATTGCAGAATCCCGT
>Illumina-ITS1_BOP010322_Zotu
AAGTCGTAACAAGGTTTCCGTAGGTGAACCTGCGGAAGGATCATTGTCGAAACCTGCACAGCAGAACGACCCGCGAACACGTTACAACACCGGGTGAGGGACGAAGGGTGCGAAAGCTCCCCAAGTCGCGAACCCATGGTCGGGGACCGCCCTCGGGTGTTCCTCTTCCGAACAACGAACCCCGGCGCGGAATGCGCCAAGGAAATCAAATTGAACTGAACGCGTCCcccccGTTTGCGGGCGGCGGAGGCGTCTTTCTAAAACACAAACGACTCTCGGCAACGGATATCTCGGCTCTCGCATCGATGAAGAACGTAGCGAAATGCGATACTTGGTGTGAATTGCAGAATCCCGT
>Illumina-ITS1_BOP010323_Cotu
AAGTCGTAACAAGGTTTCCGTAGGTGAACCTGCGGAAGGATCATTGTCGAAACCTGCACAGCAGAACGACCCGCGAACACGTTACCATACCGGGTGAGGGACGTGGGGTGCACAAGTTCCCCAAGTCGCGAACCCATGGTCGGGGATCGCCCTCGGGTGGTCCTCGACTGAACAACGTCACCCCGGCGCGGAATGCGCCAAGGAAATCAAACTGAACTGAACGCGTCCCACCCGTTCGCGGGCTGTGGAGGCGTCTTTTTAAAACACAAACGACTCTCGGCAACGGATATCTCGGCTCTCGCATCGATGAAGAACGTAGCGAAATGCGATACTTGGTGTGAATTGCAGAATCCCGT
>Illumina-ITS1_BOP010323_Dotu
AAGTCGTAACAAGGTTTCCGTAGGTGAACCTGCGGAAGGATCATTGTCGAAACCTGCACAGCAGAACGACCCGCGAACACGTTACCATACCGGGTGAGGGACGTGGGGTGCACAAGTTCCCCAAGTCGCGAACCCATGGTCGGGGATCGCCCTCGGGTGGTCCTCGACTGAACAACGTCACCCCGGCGCGGAATGCGCCAAGGAAATCAAACTGAACTGAACGCGTCCCACCCGTTCGCGGGCTGTGGAGGCGTCTTTTTAAAACACAAACGACTCTCGGCAACGGATATCTCGGCTCTCGCATCGATGAAGAACGTAGCGAAATGCGATACTTGGTGTGAATTGCAGAATCCCGT
>Illumina-ITS1_BOP010323_Otu
AAGTCGTAACAAGGTTTCCGTAGGTGAACCTGCGGAAGGATCATTGTCGAAACCTGCACAGCAGAACGACCCGCGAACACGTTACCATACCGGGTGAGGGACGTGGGGTGCACAAGTTCCCCAAGTCGCGAACCCATGGTCGGGGATCGCCCTCGGGTGGTCCTCGACTGAACAACGTCACCCCGGCGCGGAATGCGCCAAGGAAATCAAACTGAACTGAACGCGTCCCACCCGTTCGCGGGCTGTGGAGGCGTCTTtttAAAACACAAACGACTCTCGGCAACGGATATCTCGGCTCTCGCATCGATGAAGAACGTAGCGAAATGCGATACTTGGTGTGAATTGCAGAATCCCGT
>Illumina-ITS1_BOP010323_Zotu
AAGTCGTAACAAGGTTTCCGTAGGTGAACCTGCGGAAGGATCATTGTCGAAACCTGCACAGCAGAACGACCCGCGAACACGTTACCATACCGGGTGAGGGACGTGGGGTGCACAAGTTCCCCAAGTCGCGAACCCATGGTCGGGGATCGCCCTCGGGTGGTCCTCGACTGAACAACGTCACCCCGGCGCGGAATGCGCCAAGGAAATCAAACTGAACTGAACGCGTCCCACCCGTTCGCGGGCTGTGGAGGCGTCTTtttAAAACACAAACGACTCTCGGCAACGGATATCTCGGCTCTCGCATCGATGAAGAACGTAGCGAAATGCGATACTTGGTGTGAATTGCAGAATCCCGT
>Illumina-ITS1_BOP010324_Cotu
AAGTCGTAACAAGGTTTCCGTAGGTGAACCTGCGGAAGGATCATTGTCGGTGCCACGCAAAAAGAGCGACCCGAGAACCGGTTGGAACAAAACTCTGGCGGGGGAGGCCGAGGCCCACCCCCGACAACCAAACCCCGGCGCCCCAGGCGCCAAGGAAACGAAGCGAAGCAAGGCACTCGTGCCATTTGCATCAGAAACGACTCTCGGCAACGGATATCTCGGCTCTCGCATCGATGAAGAACGTAGCGAAATGCGATACTTGGTGTGAATTGCAGAATCCCGT
>Illumina-ITS1_BOP010324_Dotu
AAGTCGTAACAAGGTTTCCGTAGGTGAACCTGCGGAAGGATCATTGTCGGTGCCACGCAAAAAGAGCGACCCGAGAACCGGTTGGAACAAAACTCTGGCGGGGGAGGCCGAGGCCCACCCCCGACAACCAAACCCCGGCGCCCCAGGCGCCAAGGAAACGAAGCGAAGCAAGGCACTCGTGCCATTTGCATCAGAAACGACTCTCGGCAACGGATATCTCGGCTCTCGCATCGATGAAGAACGTAGCGAAATGCGATACTTGGTGTGAATTGCAGAATCCCGT
>Illumina-ITS1_BOP010324_Otu
AAGTCGTAACAAGGTTTCCGTAGGTGAACCTGCGGAAGGATCATTGTCGGTGCCACGCAAaaaGAGCGACCCGAGAACCGGTTGGAACAAAACTCTGGCGGgggAGGCCGAGGCCCACCcccGACAACCAAACCCCGGCGCCCCAGGCGCCAAGGAAACGAAGCGAAGCAAGGCACTCGTGCCATTTGCATCAGAAACGACTCTCGGCAACGGATATCTCGGCTCTCGCATCGATGAAGAACGTAGCGAAATGCGATACTTGGTGTGAATTGCAGAATCCCGT
>Illumina-ITS1_BOP010324_Zotu
AAGTCGTAACAAGGTTTCCGTAGGTGAACCTGCGGAAGGATCATTGTCGGTGCCACGCAAaaaGAGCGACCCGAGAACCGGTTGGAACAAAACTCTGGCGGgggAGGCCGAGGCCCACCcccGACAACCAAACCCCGGCGCCCCAGGCGCCAAGGAAACGAAGCGAAGCAAGGCACTCGTGCCATTTGCATCAGAAACGACTCTCGGCAACGGATATCTCGGCTCTCGCATCGATGAAGAACGTAGCGAAATGCGATACTTGGTGTGAATTGCAGAATCCCGT
>Illumina-ITS1_BOP010325_Cotu
AAGTCGTAACAAGGTTTCCGTAGGTGAACCTGCGGAAGGATCATTGTCGAAACCTGCACAGCAGAACGACCCGCGAACATGTTACCACATCGGGTGAGGGACGGGGGGAGCGCAAGTTCCCCAAGTCGCGAACCCATGGTCGGGGATCGCCCTCGGGTGGTCCTCGCCTGAACAACGACCCCCCGGCGCGGAATGCGCCAAGGAAATCAAACTGAACTGAACGCGTCCCTCCCGTTCGCGGGCGGTGGAGGCGTCTTTCTAAAACACAAACGACTCTCGGCAACGGATATCTCGGCTCTCGCATCGATGAAGAACGTAGCGAAATGCGATACTTGGTGTGAATTGCAGAATCCCGT
>Illumina-ITS1_BOP010325_Dotu
AAGTCGTAACAAGGTTTCCGTAGGTGAACCTGCGGAAGGATCATTGTCGAAACCTGCACAGCAGAACGACCCGCGAACATGTTACCACATCGGGTGAGGGACGGGGGGAGCGCAAGTTCCCCAAGTCGCGAACCCATGGTCGGGGATCGCCCTCGGGTGGTCCTCGCCTGAACAACGACCCCCCGGCGCGGAATGCGCCAAGGAAATCAAACTGAACTGAACGCGTCCCTCCCGTTCGCGGGCGGTGGAGGCGTCTTTCTAAAACACAAACGACTCTCGGCAACGGATATCTCGGCTCTCGCATCGATGAAGAACGTAGCGAAATGCGATACTTGGTGTGAATTGCAGAATCCCGT
>Illumina-ITS1_BOP010325_Otu
AAGTCGTAACAAGGTTTCCGTAGGTGAACCTGCGGAAGGATCATTGTCGAAACCTGCACAGCAGAACGACCCGCGAACATGTTACCACATCGGGTGAGGGACGGggggAGCGCAAGTTCCCCAAGTCGCGAACCCATGGTCGGGGATCGCCCTCGGGTGGTCCTCGCCTGAACAACGACCccccGGCGCGGAATGCGCCAAGGAAATCAAACTGAACTGAACGCGTCCCTCCCGTTCGCGGGCGGTGGAGGCGTCTTTCTAAAACACAAACGACTCTCGGCAACGGATATCTCGGCTCTCGCATCGATGAAGAACGTAGCGAAATGCGATACTTGGTGTGAATTGCAGAATCCCGT
>Illumina-ITS1_BOP010325_Zotu
AAGTCGTAACAAGGTTTCCGTAGGTGAACCTGCGGAAGGATCATTGTCGAAACCTGCACAGCAGAACGACCCGCGAACATGTTACCACATCGGGTGAGGGACGGggggAGCGCAAGTTCCCCAAGTCGCGAACCCATGGTCGGGGATCGCCCTCGGGTGGTCCTCGCCTGAACAACGACCccccGGCGCGGAATGCGCCAAGGAAATCAAACTGAACTGAACGCGCCCCTCCCGTTCGCGGGCGGTGGAGGCGTCTTTCTAAAACACAAACGACTCTCGGCAACGGATATCTCGGCTCTCGCATCGATGAAGAACGTAGCGAAATGCGATACTTGGTGTGAATTGCAGAATCCCGT
>Illumina-ITS1_BOP010326_Cotu
AAGTCGTAACAAGGTTTCCGTAGGTGAACCTGCGGAAGGATCATTGTCGAAACCTGCCAAGCAGAACGACCCGCGAACATGTTCCAAAATTGGGAGCGGCCTAGCCTCCTGGCTTGGACGGCCCCGCTGTTGGTTGGAATGTTGTACGGTGCTGTCCCTTGCTTCCACGCACGTGCGGCGAGCATCGCAACGTGCCCTCCTGCAGAATCCTAACCCCGGCGCAAATCGCGCCAAGGAACTCGAACGAATGAGCGTGCTCTCCCTTGGCCCGGACACGGTGCCCACGCGAGAGCTGCGTCGTACTCGATATGTCAAAAATGACTCTCGGCAACGGATATCTCGGCTCTCGCATCGATGAAGAACGTAGCGAAATGCGATACTTGGTGTGAATTGCAGAATCCCGT
>Illumina-ITS1_BOP010326_Dotu
AAGTCGTAACAAGGTTTCCGTAGGTGAACCTGCGGAAGGATCATTGTCGAAACCTGCCAAGCAGAACGACCCGCGAACATGTTCCAAAATTGGGAGCGGTCTAGCCTCCTGGCTTGGACGGCCCCGCTGTTGGTTGGAATGTTGTACGGTGCTGTCCCTTGCTTCCACGCACGTGCGGCGAGCATCGCAACGTGCCCTCCTGCAGAATCCTAACCCCGGCGCAAATCGCGCCAAGGAACTCGAACGAATGAGCGTGCTCTCCCTTGGCCCGGACACGGTGCCCACGCGAGAGCTGCGTCGTACTCGATATGTCAAAAATGACTCTCGGCAACGGATATCTCGGCTCTCGCATCGATGAAGAACGTAGCGAAATGCGATACTTGGTGTGAATTGCAGAATCCCGT
>Illumina-ITS1_BOP010326_Otu
AAGTCGTAACAAGGTTTCCGTAGGTGAACCTGCGGAAGGATCATTGTCGAAACCTGCCAAGCAGAACGACCCGCGAACATGTTCCAAAATTGGGAGCGGTCTAGCCTCCTGGCTTGGACGGCCCCGCTGTTGGTTGGAATGTTGTACGGTGCTGTCCCTTGCTTCCACGCACGTGCGGCGAGCATCGCAACGTGCCCTCCTGCAGAATCCTAACCCCGGCGCAAATCGCGCCAAGGAACTCGAACGAATGAGCGTGCTCTCCCTTGGCCCGGACACGGTGCCCACGCGAGAGCTGCGTCGTACTCGATATGTCAAaaaTGACTCTCGGCAACGGATATCTCGGCTCTCGCATCGATGAAGAACGTAGCGAAATGCGATACTTGGTGTGAATTGCAGAATCCCGT
>Illumina-ITS1_BOP010326_Zotu
AAGTCGTAACAAGGTTTCCGTAGGTGAACCTGCGGAAGGATCATTGTCGAAACCTGCCAAGCAGAACGACCCGCGAACATGTTCCAAAATTGGGAGCGGTCTAGCCTCCTGGCTTGGACGGCCCCGCTGTTGGTTGGAATGTTGTACGGTGCTGTCCCTTGCTTCCACGCACGTGCGGCGAGCATCGCAACGTGCCCTCCTGCAGAATCCTAACCCCGGCGCAAATCGCGCCAAGGAACTCGAACGAATGAGCGTGCTCTCCCTTGGCCCGGACACGGTGCCCACGCGAGAGCTGCGTCGTACTCGATATGTCAAaaaTGACTCTCGGCAACGGATATCTCGGCTCTCGCATCGATGAAGAACGTAGCGAAATGCGATACTTGGTGTGAATTGCAGAATCCCGT
>Illumina-ITS1_BOP010330_Cotu
AAGTCGTAACAAGGTTTCCGTAGGTGAACCTGCGGAAGGATCATTGCCGAAACCTGCCCAGCAGAACGACCCGCGAACTCGTATAAACAACTGGGGGCGGGGGGCGTTCTCGCCCCGTGCCCCCGAACGGCGGGGAGACACTCGTGCCTTCTCGCCGAACAACGAACCCCGGCGCGGTCTGCGCCAAGGAACTTCAACTGAAGAGTGCCTCCGGTCGCCTCGGAAACGGCGTGCGTGCCGGAGGCGAATCTTGTGCAAAACCATAACGACTCTCGGCAACGGATATCTCGGCTCTCGCATCGATGAAGAACGTAGCGAAATGCGATACTTGGTGTGAATTGCAGAATCCCGC
>Illumina-ITS1_BOP010330_Dotu
AAGTCGTAACAAGGTTTCCGTAGGTGAACCTGCGGAAGGATCATTGCCGAAACCTGCCCAGCAGAACGACCCGCGAACTCGTATAAACAACTGGGGGCGGGGGGCGTTCTCGCCCCGTGCCCCCGAACGGCGGGGAGACACTCGTGCCTTCTCGCCGAACAACGAACCCCGGCGCGGTCTGCGCCAAGGAACTTCAACTGAAGAGTGCCTCCGGTCGCCTCGGAAACGGCGTGCGTGCCGGAGGCGAATCTTGTGCAAAACCATAACGACTCTCGGCAACGGATATCTCGGCTCTCGCATCGATGAAGAACGTAGCGAAATGCGATACTTGGTGTGAATTGCAGAATCCCGC
>Illumina-ITS1_BOP010330_Otu
AAGTCGTAACAAGGTTTCCGTAGGTGAACCTGCGGAAGGATCATTGCCGAAACCTGCCCAGCAGAACGACCCGCGAACTCGTATAAACAACTGGgggCGGggggCGTTCTCGCCCCGTGCCcccGAACGGCGGGGAGACACTCGTGCCTTCTCGCCGAACAACGAACCCCGGCGCGGTCTGCGCCAAGGAACTTCAACTGAAGAGTGCCTCCGGTCGCCTCGGAAACGGCGTGCGTGCCGGAGGCGAATCTTGTGCAAAACCATAACGACTCTCGGCAACGGATATCTCGGCTCTCGCATCGATGAAGAACGTAGCGAAATGCGATACTTGGTGTGAATTGCAGAATCCCGC
>Illumina-ITS1_BOP010330_Zotu
AAGTCGTAACAAGGTTTCCGTAGGTGAACCTGCGGAAGGATCATTGCCGAAACCTGCCCAGCAGAACGACCCGCGAACTCGTATAAACAACTGGgggCGGggggCGTTCTCGCCCCGTGCCcccGAACGGCGGGGAGACACTCGTGCCTTCTCGCCGAACAACGAACCCCGGCGCGGTCTGCGCCAAGGAACTTCAACTGAAGAGTGCCTCCGGTCGCCTCGGAAACGGCGTGCGTGCCGGAGGCGAATCTTGTGCAAAACCATAACGACTCTCGGCAACGGATATCTCGGCTCTCGCATCGATGAAGAACGTAGCGAAATGCGATACTTGGTGTGAATTGCAGAATCCCGC
>Illumina-ITS1_BOP010331_Cotu
AAGTCGTAACAAGGTTTCCGTAGGTGAACCTGCGGAAGGATCATTGTCGAAACCTGCCTAGCAGAACGACCCGAGAACTAGTTTCAAAGCGGGGGATGAGGGGTCTTGCGGCTCCTTGTCCCTTTATCTCGGGGGGGTTGCATTGCGTTCGCGCAACCGACCCTTCCGTGCGTACAAACGAACACCGGCGCGAATTGCGCCAAGGAACCTGAATGAGAGAGCGCGTCCCCGTTGCACCGGAAACGGTGCGCGCGGGCGGCGTCGTCATCTTCAAATATGTCAAAACGACTCTCGGCAACGGATATCTCGGCTCTCGCATCGATGAAGAACGTAGCGAAATGCGATACTTGGTGTGAATTGCAGAATCCCGT
>Illumina-ITS1_BOP010331_Dotu
AAGTCGTAACAAGGTTTCCGTAGGTGAACCTGCGGAAGGATCATTGTCGAAACCTGCCTAGCAGAACGACCCGAGAACTAGTTTCAAAGCGGGGGATGAGGGGTCTTGCGGCTCCTTGTCCCTTTATCTCGGGGGGGTTGCATTGCGTTCGCGCAACCGACCCTTCCGTGCGTACAAACGAACACCGGCGCGAATTGCGCCAAGGAACCTGAATGAGAGAGCGCGTCCCCGTTGCCCCGGAAACGGTGCGCGCGGGCGGCGTCGTCATCTTCAAATATGTCAAAACGACTCTCGGCAACGGATATCTCGGCTCTCGCATCGATGAAGAACGTAGCGAAATGCGATACTTGGTGTGAATTGCAGAATCCCGT
>Illumina-ITS1_BOP010331_Otu
AAGTCGTAACAAGGTTTCCGTAGGTGAACCTGCGGAAGGATCATTGTCGAAACCTGCCTAGCAGAACGACCCGAGAACTAGTTTCAAAGCGGgggATGAGGGGTCTTGCGGCTCCTTGTCCCTTTATCTCGGgggggTTGCGTTGCGTTCGCGCAACAGACCCTTCCGTGCGTACAAACGAACACCGGCGCGAATTGCGCCAAGGAACCTGAATGAgagagCGCGTCCCCGTTGCACCGGAAACGGTGCgcgcgGGCGGCGTCGTCATCTTCAAATATGTCAAAACGACTCTCGGCAACGGATATCTCGGCTCTCGCATCGATGAAGAACGTAGCGAAATGCGATACTTGGTGTGAATTGCAGAATCCCGT
>Illumina-ITS1_BOP010331_Zotu
AAGTCGTAACAAGGTTTCCGTAGGTGAACCTGCGGAAGGATCATTGTCGAAACCTGCCTAGCAGAACGACCCGAGAACTAGTTTCAAAGCGGgggATGAGGGGTCTTGCGGCTCCTTGTCCCTTTATCTCGGgggggTTGCGTTGCGTTCGCGCAACAGACCCTTCCGTGCGTACAAACGAACACCGGCGCGAATTGCGCCAAGGAACCTGAATGAgagagCGCGTCCCCGTTGCACCGGAAACGGTGCgcgcgGGCGGCGTCGTCATCTTCAAATATGTCAAAACGACTCTCGGCAACGGATATCTCGGCTCTCGCATCGATGAAGAACGTAGCGAAATGCGATACTTGGTGTGAATTGCAGAATCCCGT
>Illumina-ITS1_BOP010333_Cotu
AAGTCGTAACAAGGTTTCCGTAGGTGAACCTGCGGAAGGATCATTGTCGAAACCTGCCTAGCAGAACGACCCGAGAACTAGTTTCAAAGCGGGGGATGAGGGGTCTTGCGGCTCCTTGTCCCTTTATCTCGGGGGGGTTGCGTTGCGTTCGCGCAACCGACCCTTCCGTGCGTACAAACGAACACCGGCGCGAATTGCGCCAAGGAACCTGAATGAGAGAGCGCGTCCCCGTTGCACCGGAAACGGTGCGCGCGGGCGGCGTCGTCATCTTCAAATATGTCAAAACGACTCTCGGCAACGGATATCTCGGCTCTCGCATCGATGAAGAACGTAGCGAAATGCGATACTTGGTGTGAATTGCAGAATCCCGT
>Illumina-ITS1_BOP010333_Dotu
AAGTCGTAACAAGGTTTCCGTAGGTGAACCTGCGGAAGGATCATTGTCGAAACCTGCCTAGCAGAACGACCCGAGAACTAGTTTCAAAGCGGGGGATGAGGGGTCTTGCGGCTCCTTGTCCCTTTATCTCGGGGGGGTTGCATTGCGTTCGCGCAACCGACCCTTCCGTGCGTACAAACGAACACCGGCGCGAATTGCGCCAAGGAACCTGAATGAGAGAGCGCGTCCCCGTTGCACCGGAAACGGTGCGCGCGGGCGGCGTCGTCATCTTCAAATATGTCAAAACGACTCTCGGCAACGGATATCTCGGCTCTCGCATCGATGAAGAACGTAGCGAAATGCGATACTTGGTGTGAATTGCAGAATCCCGT
>Illumina-ITS1_BOP010333_Otu
AAGTCGTAACAAGGTTTCCGTAGGTGAACCTGCGGAAGGATCATTGTCGAAACCTGCCTAGCAGAACGACCCGAGAACTAGTTTCAAAGCGGgggATGAGGGGTCTTGCGGCTCCTTGTCCCTTTATCTCGGgggggTTGCGTTGCGTTCGCGCAACCGACCCTTCCGTGCGTACAAACGAAAACCGGCGCGAATTGCGCCAAGGAACCTGAATGAgagagCGCGTCCCCGTTGCCCCGGAAACGGTGCGTGCGGGCGGCGTCGTCATCTTCAAATATGTCAAAACGACTCTCGGCAACGGATATCTCGGCTCTCGCATCGATGAAGAACGTAGCGAAATGCGATACTTGGTGTGAATTGCAGAATCCCGT
>Illumina-ITS1_BOP010333_Zotu
AAGTCGTAACAAGGTTTCCGTAGGTGAACCTGCGGAAGGATCATTGTCGAAACCTGCCTAGCAGAACGACCCGAGAACTAGTTTCAAAGCGGgggATGAGGGGTCTTGCGGCTCCTTGTCCCTTTATCTCGGgggggTTGCGTTGCGTTCGCGCAACCGACCCTTCCGTGCGTACAAACGAAAACCGGCGCGAATTGCGCCAAGGAACCTGAATGAgagagCGCGTCCCCGTTGCCCCGGAAACGGTGCGTGCGGGCGGCGTCGTCATCTTCAAATATGTCAAAACGACTCTCGGCAACGGATATCTCGGCTCTCGCATCGATGAAGAACGTAGCGAAATGCGATACTTGGTGTGAATTGCAGAATCCCGT
>Illumina-ITS1_BOP010334_Cotu
AAGTCGTAACAAGGTTTCCGTAGGTGAACCTGCGGAAGGATCATTGTCGAAACCTGCCTAGCAGAACGACCCGAGAACTAGTTTCAAAGCGGGGGATGAGGGGTCTTGCGGCTCCTTGTCCCTTTATCTCGGGGGGGTTGCATTGCGTTCGCGCAACCGACCCTTCCGTGCGTACAAACGAACACCGGCGCGAATTGCGCCAAGGAACCTGAATGAGAGAGCGCGTCCCCGTTGCACCGGAAACGGTGCGTGCGGGCGGCGTCGTCATCTTCAAATATGTCAAAACGACTCTCGGCAACGGATATCTCGGCTCTCGCATCGATGAAGAACGTAGCGAAATGCGATACTTGGTGTGAATTGCAGAATCCCGT
>Illumina-ITS1_BOP010334_Dotu
AAGTCGTAACAAGGTTTCCGTAGGTGAACCTGCGGAAGGATCATTGTCGAAACCTGCCTAGCAGAACGACCCGAGAACTAGTTTCAAAGCGGGGGATGAGGGGTCTTGCGGCTCCTTGTCCCTTTATCTCGGGGGGGTTGCATTGCGTTCGCGCAACCGACCCTTCCGTGCGTACAAACGAACACCGGCGCGAATTGCGCCAAGGAACCTGAATGAGAGAGCGCGTCCCCGTTGCACCGGAAACGGTGCGTGCGGGCGGCGTCGTCATCTTCAAATATGTCAAAACGACTCTCGGCAACGGATATCTCGGCTCTCGCATCGATGAAGAACGTAGCGAAATGCGATACTTGGTGTGAATTGCAGAATCCCGT
>Illumina-ITS1_BOP010334_Otu
AAGTCGTAACAAGGTTTCCGTAGGTGAACCTGCGGAAGGATCATTGTCGAAACCTGCCTAGCAGAACGACCCGAGAACTAGTTTCAAAGCGGgggATGAGGGGTCTTGCGGCTCCTTGTCCCTTTATCTCGGgggggTTGCATTGCGTTCGCGCAACCGACCCTTCCGTGCGTACAAACGAACACCGGCGCGAATTGCGCCAAGGAACCTGAATGAgagagCGCGTCCCCGTTGCACCGGAAACGGTGCGTGCGGGCGGCGTCGTCATCTTCAAATATGTCAAAACGACTCTCGGCAACGGATATCTCGGCTCTCGCATCGATGAAGAACGTAGCGAAATGCGATACTTGGTGTGAATTGCAGAATCCCGT
>Illumina-ITS1_BOP010334_Zotu
AAGTCGTAACAAGGTTTCCGTAGGTGAACCTGCGGAAGGATCATTGTCGAAACCTGCCTAGCAGAACGACCCGAGAACTAGTTTCAAAGCGGgggATGAGGGGTCTTGCGGCTCCTTGTCCCTTTATCTCGGgggggTTGCGTTGCGTTCGCGCAACCGACCCTTCCGTGCGTACAAACGAACACCGGCGCGAATTGCGCCAAGGAACCTGAATGAgagagCGCGTCCCCGTTGCACCGGAAACGGTGCGTGCGGGCGGCGTCGTCATCTTCAAATATGTCAAAACGACTCTCGGCAACGGATATCTCGGCTCTCGCATCGATGAAGAACGTAGCGAAATGCGATACTTGGTGTGAATTGCAGAATCCCGT
>Illumina-ITS1_BOP010335_Cotu
AAGTCGTAACAAGGTTTCCGTAGGTGAACCTGCGGAAGGATCATTGTCGAAACCTGCCTAGCAGAACGACCCGAGAACTAGTTTCAAAGCGGGGGACGAGGGGCCGTCTCGGCGTGCTCCTCGTCCCTTTATCTCGGGGGGGTTGCGTTGCGCTCGCGCAGCCGGCCCCTTCCGGGCGTACAAACGAACACCGGCGCGAATTGCGCCAAGGAACTTGAACGAGAGAGCGCGTCCCCGTCGCCCCGGAAACGGTGTGCGCGGGCGGCGTCGTCATCTTCAAATATGTCAAAACGACTCTCGGCAACGGATATCTCGGCTCTCGCATCGATGAAGAACGTAGCGAAATGCGATACTTGGTGTGAATTGCAGAATCCCGT
>Illumina-ITS1_BOP010335_Dotu
AAGTCGTAACAAGGTTTCCGTAGGTGAACCTGCGGAAGGATCATTGTCGAAACCTGCCTAGCAGAACGACCCGAGAACTAGTTTCAAAGCGGGGGACGAGGGGCCGTCTCGGCGTGCTCCTCGTCCCTTTATCTCGGGGGGGTTGCGTTGCGCTCGCGCAGCCGGCCCCTTCCGGGCGTACAAACGAACACCGGCGCGAATTGCGCCAAGGAACTTGAACGAGAGAGCGCGTCCCCGTCGCCCCGGAAACGGTGTGCGCGGGCGGCGTCGTCATCTTCAAATATGTCAAAACGACTCTCGGCAACGGATATCTCGGCTCTCGCATCGATGAAGAACGTAGCGAAATGCGATACTTGGTGTGAATTGCAGAATCCCGT
>Illumina-ITS1_BOP010335_Otu
AAGTCGTAACAAGGTTTCCGTAGGTGAACCTGCGGAAGGATCATTGTCGAAACCTGCCTAGCAGAACGACCCGAGAACTAGTTTCAAAGCGGgggACGAGGGGCCGTCTCGGCGTGCTCCTCGTCCCTTTATCTCGGgggggTTGCGTTGCGCTCGCGCAGCCGGCCCCTTCCGGGCGTACAAACGAACACCGGCGCGAATTGCGCCAAGGAACTTGAACGAgagagCGCGTCCCCGTCGCCCCGGAAACGGTGTGCGCGGGCGGCGTCGTCATCTTCAAATATGTCAAAACGACTCTCGGCAACGGATATCTCGGCTCTCGCATCGATGAAGAACGTAGCGAAATGCGATACTTGGTGTGAATTGCAGAATCCCGT
>Illumina-ITS1_BOP010335_Zotu
AAGTCGTAACAAGGTTTCCGTAGGTGAACCTGCGGAAGGATCATTGTCGAAACCTGCCTAGCAGAACGACCCGAGAACTAGTTTCAAAGCGGgggACGAGGGGCCGTCTCGGCGTGCTCCTCGTCCCTTTATCTCGGgggggTTGCGTTGCGCTCGCGCAGCCGGCCCCTTCCGGGCGTACAAACGAACACCGGCGCGAATTGCGCCAAGGAACTTGAACGAgagagCGCGTCCCCGTCGCCCCGGAAACGGTGTGCGCGGGCGGCGTCGTCATCTTCAAATATGTCAAAACGACTCTCGGCAACGGATATCTCGGCTCTCGCATCGATGAAGAACGTAGCGAAATGCGATACTTGGTGTGAATTGCAGAATCCCGT
>Illumina-ITS1_BOP010336_Cotu
AAGTCGTAACAAGGTTTCCGTAGGTGAACCTGCGGAAGGATCATTGTCGAAACCTGCCTAGCAGAACGACCCGAGAACTAGTTTCAAAGCGGGGGACGAGGGGTCGTCTCGGCGTGCTCCTCGTCCCTTCATCTCGGGGGGGTTGCGCTGCGCTCGCGCGGCCGACCCTTCCCGGGCGTACAAACGAACACCGGCGCGAATTGCGCCAAGGAAATTGAACGAGAGAGCGCGTCCCCGTCGCCCCGGAAACGGTGCGCGCGGGCGGCGTCGTCATCTTCAAATATGTCAAAACGACTCTCGGCAACGGATATCTCGGCTCTCGCATCGATGAAGAACGTAGCGAAATGCGATACTTGGTGTGAATTGCAGAATCCCGT
>Illumina-ITS1_BOP010336_Dotu
CAAACGAACACCGGCGCGAATTGCGCCAAGGAAATTGAACGAGAGAGCGCGTCCCCGTCGCCCCGGAAACGGTGCGCGCGGGCGGCGTCGTCATCTTCAAATATGTCAAAACGACTCTCGGCAACGGATATCTCGGCTCTCGCATCGATGAAGAACGTAGCGAAATGCGATACTTGGTGTGAATTGCAGAATCCCGT
>Illumina-ITS1_BOP010336_Otu
AAGTCGTAACAAGGTTTCCGTAGGTGAACCTGCGGAAGGATCATTGTCGAAACCTGCCTAGCAGAACGACCCGAGAACTAGTTTCAAAGCGGgggACGAGGGGTCGTCTCGGCGTGCTCCTCGTCCCTTCATCCCGGgggggTTGCGCTGCGCTCGcgcgGCCGACCCTTCCCGGGCGTACAAACGAACACCGGCGCGAATTGCGCCAAGGAAATTGAACGAgagagCGCGTCCCCGTCGCCCCGGAAACGGTGCGCGAGGGCGGCGTCGTCATCTTCAAATATGTCAAAACGACTCTCGGCAACGGATATCTCGGCTCTCGCATCGATGAAGAACGTAGCGAAATGCGATACTTGGTGTGAATTGCAGAATCCCGT
>Illumina-ITS1_BOP010336_Zotu
AAGTCGTAACAAGGTTTCCGTAGGTGAACCTGCGGAAGGATCATTGTCGAAACCTGCCTAGCAGAACGACCCGAGAACTAGTTTCAAAGCGGgggACGAGGGGTCGTCTCGGCGTGCTCCTCGTCCCTTCATCCCGGgggggTTGCGCTGCGCTCGcgcgGCCGACCCTTCCCGGGCGTACAAACGAACACCGGCGCGAATTGCGCCAAGGAAATTGAACGAgagagCGCGTCCCCGTCGCCCCGGAAACGGTGCGCGAGGGCGGCGTCGTCATCTTCAAATATGTCAAAACGACTCTCGGCAACGGATATCTCGGCTCTCGCATCGATGAAGAACGTAGCGAAATGCGATACTTGGTGTGAATTGCAGAATCCCGT
>Illumina-ITS1_BOP010337_Cotu
AAGTCGTAACAAGGTTTCCGTAGGTGAACCTGCGGAAGGATCATTGTCGAAACCTGCCTAGCAGAACGACCCGAGAACCAGTTTCAAAGCGGGGGACCAGGGGCCGTCTCGGCGTGCTCCTCGTCCCTTTATCTCGGGGGGGTTGCGCTGCGCCCGCGCGGCCGGCCCCTCCCGGGCGTACAAACGAACACCGGCGCGAATTGCGCCAAGGAACTTGAACGAGAGAGCGCGTCCCCGTCGCCCCGGAAACGGTGTGCGCGGGCGGCGTCGTCATCTTCAAATATGTCAAAACGACTCTCGGCAACGGATATCTCGGCTCTCGCATCGATGAAGAACGTAGCGAAATGCGATACTTGGTGTGAATTGCAGAATCCCGT
>Illumina-ITS1_BOP010337_Dotu
AAGTCGTAACAAGGTTTCCGTAGGTGAACCTGCGGAAGGATCATTGTCGAAACCTGCCTAGCAGAACGACCCGAGAACCAGTTTCAAAGCGGGGGACCAGGGGCCGTCTCGGCGTGCTCCTCGTCCCTTTATCTCGGGGGGGTTGCGCTGCGCCCGCGCGGCCGGCCCCTCCTGGGCATACAAACGAACACCGGCGCGAATTGCGCCAAGGAACTTGAACGAGAGAGCGCGTCCCCGTCGCCCCGGAAACGGTGTGCGCGGGCGGCGTCGTCATCTTCAAATATGTCAAAACGACTCTCGGCAACGGATATCTCGGCTCTCGCATCGATGAAGAACGTAGCGAAATGCGATACTTGGTGTGAATTGCAGAATCCCGT
>Illumina-ITS1_BOP010337_Otu
AAGTCGTAACAAGGTTTCCGTAGGTGAACCTGCGGAAGGATCATTGTCGAAACCTGCCTAGCAGAACGACCCGAGAACCAGTTTCAAAGCGGgggACCAGGGGCCGTCTCGGCGTGCTCCTCGTCCCTTTATCTCGGgggggTTGCGCTGCGCCCGcgcgGCCGGCCCCTCCTGGGCATACAAACGAACACCGGCGCGAATTGCGCCAAGGAACTTGAACGAgagagCGCGTCCCCGTCGCCCCGGAAACGGTGTGCGCGGGCGGCGTCGTCATCTTCAAATATGTCAAAACGACTCTCGGCAACGGATATCTCGGCTCTCGCATCGATGAAGAACGTAGCGAAATGCGATACTTGGTGTGAATTGCAGAATCCCGT
>Illumina-ITS1_BOP010337_Zotu
AAGTCGTAACAAGGTTTCCGTAGGTGAACCTGCGGAAGGATCATTGTCGAAACCTGCCTAGCAGAACGACCCGAGAACCAGTTTCAAAGCGGgggACCAGGGGCCGTCTCGGCGTGCTCCTCGTCCCTTTATCTCGGgggggTTGCGCTGCGCCCGcgcgGCCAGCCCCTCCCGGGCGTACAAACGAACACCGGCGCGAATTGCGCCAAGGAACTTGAACGAgagagCGCGTCCCCGTCGCCCCGGAAACGGTGTGCGCGGGCGGCGTCGTCATCTTCAAATATGTCAAAACGACTCTCGGCAACGGATATCTCGGCTCTCGCATCGATGAAGAACGTAGCGAAATGCGATACTTGGTGTGAATTGCAGAATCCCGT
>Illumina-ITS1_BOP010338_Cotu
AAGTCGTAACAAGGTTTCCGTAGGTGAACCTGCGGAAGGATCATTGTCGAAACCTGCCTAGCAGAACGACCCGAGAACTAGTTTCAAAGCGGGGGATGAGGGGTCTTGCGGCTCCTTGTCCCTTTATCTCGGGGGGGTTGCGTTGCGTTCGCGCAACCGACCCTTCCGTGCGTACAAACGAACACCGGCGCGAATTGCGCCAAGGAACCTGAATGAGAGAGCGCGTCCCCGTTGCACCGGAAACGGTGCGCGCGGGCGGCGTCGTCATCTTCAAATATGTCAAAACGACTCTCGGCAACGGATATCTCGGCTCTCGCATCGATGAAGAACGTAGCGAAATGCGATACTTGGTGTGAATTGCAGAATCCCGT
>Illumina-ITS1_BOP010338_Dotu
AAGTCGTAACAAGGTTTCCGTAGGTGAACCTGCGGAAGGATCATTGTCGAAACCTGCCTAGCAGAACGACCCGAGAACTAGTTTCAAAGCGGGGGATGAGGGGTCTTGCGGCTCCTTGTCCCTTTATCTCGGGGGGGTTGCGTTGCGTTCGCGCAACAGACCCTTCCGTGCGTACAAACGAACACCGGCGCGAATTGCGCCAAGGAACCTGAATGAGAGAGCGCGTCCCCGTTGCACCGGAAACGGTGCGTGCGGGCGGCGTCGTCATCTTCAAATATGTCAAAACGACTCTCGGCAACGGATATCTCGGCTCTCGCATCGATGAAGAACGTAGCGAAATGCGATACTTGGTGTGAATTGCAGAATCCCGT
>Illumina-ITS1_BOP010338_Otu
[truncated: 126,102 more chars]
