# Supplementary material for: Method for quick DNA barcode reference library construction
Source: Ecol Evol. 2021 Aug 4;11(17):11627–38. doi: 10.1002/ece3.7788 (PMC8427591; doi:10.1002/ece3.7788)
Supplement: Supplementary file 15 — Result S1 [file ECE3-11-11627-s016.zip › Illumina-ITS2.fasta]

>Illumina-ITS2_BOP010001_Cotu
TCTCGGCTCTCGCATCGATGAAGAACGTAGCGAAATGCGATACTTGGTGTGAATTGCAGAATCCCGTGAACCATCGAGTCTTTGAACGCAAGTTGCGCCCGAAGCCATTAGGCCGAGGGCACGTCTGCCTGGGCGTCACACAACGTTGCCCCCCCAAACCTCGACTTCCAAGAGGACGGGGGGCGGATGCTGGCCTCCCGTGTGCCACGGCTCGCGGTTGGCCTAAATGCGAGTACTCGGCGACGAGCGCCGCGGCAATCGGTGGTTGTCCAACCCTCGGTGCCATGCTGCGCGCGCGATCCGCTCACTGTTACTCGACGACCCCAATGCGTCGTAGCCACGACGCTCACAACGCGACCCCAGGTCAGGCGGGGCTACCCGCTGAGTTTAAGCATATCAA
>Illumina-ITS2_BOP010001_Dotu
TCTCGGCTCTCGCATCGATGAAGAACGTAGCGAAATGCGATACTTGGTGTGAATTGCAGAATCCCGTGAACCATCGAGTCTTTGAACGCAAGTTGCGCCCGAAGCCATTAGGCCGAGGGCACGTCTGCCTGGGCGTCACACAACGTTGCCCCCCCAAACCTCGACTTCCAAGAGGACGGGGGGCGGATGCTGGCCTCCCGTGTGCCACGGCTCGCGGTTGGCCTAAATGCGAGTACTCGGCGACGAGCGCCGCGGCAATCGGTGGTTGTCCAACCCTCGGTGCCATGCTGCGCGCGCGATCCGCTCACTGTTACTCGACGACCCTAATGCGTCGTAGCCACGACGCTCACAACGCGACCCCAGGTCAGGCGGGGCTACCCGCTGAGTTTAAGCATATCAA
>Illumina-ITS2_BOP010001_Otu
TCTCGGCTCTCGCATCGATGAAGAACGTAGCGAAATGCGATACTTGGTGTGAATTGCAGAATCCCGTGAACCATCGAGTCTTTGAACGCAAGTTGCGCCCGAAGCCATTAGGCCGAGGGCACGTCTGCCTGGGCGTCAcacaACGTTGCCcccccAAACCTCGACTTCCAAGAGGACGGggggCGGATGCTGGCCTCCCGTGTGCCACGGCTCGCGGTTGGCCTAAATGCGAGTACTCGGCGACGAGCGCCGCGGCAATCGGTGGTTGTCCAACTCTCGGTGCCATGCTGCgcgcgcgATCCGCTCACTGTTACTCGACGACCCCAATGCGTCGTAGCCGCGACGCTCACAACGCGACCCCAGGTCAGGCGGGGCTACCCGCTGAGTTTAAGCATATCAA
>Illumina-ITS2_BOP010001_Zotu
TCTCGGCTCTCGCATCGATGAAGAACGTAGCGAAATGCGATACTTGGTGTGAATTGCAGAATCCCGTGAACCATCGAGTCTTTGAACGCAAGTTGCGCCCGAAGCCATTAGGCCGAGGGCACGTCTGCCTGGGCGTCAcacaACGTTGCCcccccAAACCTCGACTTCCAAGAGGACGGggggCGGATGCTGGCCTCCCGTGCGCCACGGCTCGCGGTTGGCCTAAATGCGAGTACTCGGCGACGAGCGCCGCGGCAATCGGTGGTTGTCCAACCCTCGGTGCCATGCTGCgcgcgcgATCCGCTCACTGTTACTCGACGACCCTAATGCGTCGTAGCCACGACGCTCACAACGCGACCCCAGGTCAGGCGGGGCTACCCGCTGAGTTTAAGCATATCAA
>Illumina-ITS2_BOP010002_Cotu
TCTCGGCTCTCGCATCGATGAAGAACGCAGCAAAATGCGATACTTGGTGTGAATTGCAGAATCCCGTGAACCATCGAGTTTTTGAACGCAAGTTGCGCCCGAAGCCATTATGCTGAGGGCACGTCTGCCTGGGCGTCACGCATAGCGTCGCCCTCCACCTCCGTCCCAAAACGGGCTGCAGGTGTCTGGGTTGGATATTGGCCTCCCGTGCGTCTCGGTGTGCGGTTGGCCTAAATGTGATTCGGCATCGACGTATGTCTCGACAATTGGTGGTTGAAGACCTCAACTCTCGTTTTGTCGTGCCAGATTGCGTCGTTCGGCTCGAATGCGTTGACCCCGATGGTGCATTGCACTTCGACAGAGACCCCAGGTCAGGCGGGATTACCCGCTGAGTTTAAGCATATCAA
>Illumina-ITS2_BOP010002_Dotu
TCTCGGCTCTCGCATCGATGAAGAACGCAGCAAAATGCGATACTTGGTGTGAATTGCAGAATCCCGTGAACCATCGAGTTTTTGAACGCAAGTTGCGCCCGAAGCCATTATGCTGAGGGCACGTCTGCCTGGGCGTCACGCATAGCGTCGCCCTCCACCTCCGTCCCAAAACGGGCTGCAGGTGTCTGGGTTGGATATTGGCCTCCCGTGCGTCTCGGTGTGCGGTTGGCCTAAATGTGATTCGGCATCGACGTATGTCTCGACAATTGGTGGTTGAAGACCTCAACTCTCGTTTTGTCGTGCCAGATTGCGTCGTTCGGCTCGAATGCGTTGACCCCGATGGTGCATTGCACTTCGACAGAGACCCCAGGTCAGGCGGGATTACCCGCTGAGTTTAAGCATATCAA
>Illumina-ITS2_BOP010002_Otu
TCTCGGCTCTCGCATCGATGAAGAACGCAGCAAAATGCGATACTTGGTGTGAATTGCAGAATCCCGTGAACCATCGAGTTtttGAACGCAAGTTGCGCCCGAAGCCATTATGCTGAGGGCACGTCTGCCTGGGCGTCACGCATAGCGTCGCCCTCCACCTCCGTCCCAAAACGGGCTGCAGGTGTCTGGGTTGGATATTGGCCTCCCGTGCGTCTCGGTGTGCGGTTGGCCTAAATGTGATTCGGCATCGACGTATGTCTCGACAATTGGTGGTTGAAGACCTCAACTCTCGTTTTGTCGTGCCAGATTGCGTCGTTCGGCTCGAATGCGTTGACCCCGATGGTGCATTGCACTTCGACAGAGACCCCAGGTCAGGCGGGATTACCCGCTGAGTTTAAGCATATCAA
>Illumina-ITS2_BOP010002_Zotu
TCTCGGCTCTCGCATCGATGAAGAACGCAGCAAAATGCGATACTTGGTGTGAATTGCAGAATCCCGTGAACCATCGAGTTtttGAACGCAAGTTGCGCCCGAAGCCATTATGCTGAGGGCACGTCTGCCTGGGCGTCACGCATAGCGTCGCCCTCCACCTCCGTCCCAAAACGGGCTGCAGGTGTCTGGGTTGGATATTGGCCTCCCGTGCGTCTCGGTGTGCGGTTGGCCTAAATGTGATTCGGCATCGACGTATGTCTCGACAATTGGTGGTTGAAGACCTCAACTCTCGTTTTGTCGTGCCAGATTGCGTCGTTCGGCTCGAATGCGTTGACCCCGATGGTGCATTGCACTTCGACAGAGACCCCAGGTCAGGCGGGATTACCCGCTGAGTTTAAGCATATCAA
>Illumina-ITS2_BOP010003_Cotu
TCTCGGCTCTCGCATCGATGAAGAACGCAGCAAAATGCGATACTTGGTGTGAATTGCAGAATCCCGTGAACCATCGAGTTTTTGAACGCAAGTTGCGCCCGAAGCCATTATGCTGAGGGCACGTCTGCCTGGGCGTCACGCATAGCGTCGCCCTCCACCTTCGTCCCTAAACGGGTTGTAGGTGTCTGGGTTGGATATTGGCCTCCCGTGCATCTCGGTGTGCGGTTGGCCTAAATGTGATTCGACATCGACGTATGTCTCGACAATTGGTGGTTGAAGACCTCAACTCTCGTTTTGTCGTGCTAGATTGCGTTGTTTGGCTCGAATGCGTTGACCCCGATGGTGCTTTGCACTTCGACAGAGACCCCAGGTCAGGCGGGATTACCCGCTGAGTTTAAGCATATCAA
>Illumina-ITS2_BOP010003_Dotu
TCTCGGCTCTCGCATCGATGAAGAACGCAGCAAAATGCGATACTTGGTGTGAATTGCAGAATCCCGTGAACCATCGAGTTTTTGAACGCAAGTTGCGCCCGAAGCCATTATGCTGAGGGCACGTCTGCCTGGGCGTCACGCATAGCGTCGCCCTCCACCTTCGTCCCTAAACGGGTTGTAGGTGTCTGGGTTGGATATTGGCCTCCCGTGCATCTCGGTGTGCGGTTGGCCTAAATGTGATTCGACATCGACGTATGTCTCGACAATTGGTGGTTGAAGACCTCAACTCTCGTTTTGTCGTGCTAGATTGCGTTGTTTGGCTCGAATGCGTTGACC
>Illumina-ITS2_BOP010003_Otu
TCTCGGCTCTCGCATCGATGAAGAACGCAGCAAAATGCGATACTTGGTGTGAATTGCAGAATCCCGTGAACCATCGAGTTtttGAACGCAAGTTGCGCCCGAAGCCATTATGCTGAGGGCACGTCTGCCTGGGCGTCACGCATAGCGTCGCCCTCCACCTTCGTCCCTAAACGGGTTGTAGGTGTCTGGGTTGGATATTGGCCTCCCGTGCATCTCGGTGTGCGGTTGGCCTAAATGTGATTCGACATCGACGTATGTCTCGACAATTGGTGGTTGAAGACCTCAACTCTCGTTTTGTCGTGCTAGATTGCGTTGTTTGGCTCGAATGCGTTGACCCCGATGGTGCTTTGCACTTCGACAGAGACCCCAGGTCAGGCGGGATTACCCGCTGAGTTTAAGCATATCAA
>Illumina-ITS2_BOP010003_Zotu
TCTCGGCTCTCGCATCGATGAAGAACGCAGCAAAATGCGATACTTGGTGTGAATTGCAGAATCCCGTGAACCATCGAGTTtttGAACGCAAGTTGCGCCCGAAGCCATTATGCTGAGGGCACGTCTGCCTGGGCGTCACGCATAGCGTCGCCCTCCACCTTCGTCCCTAAACGGGTTGTAGGTGTCTGGGTTGGATATTGGCCTCCCGTGCATCTCGGTGTGCGGTTGGCCTAAATGTGATTCGACATCGACGTATGTCTCGACAATTGGTGGTTGAAGACCTCAACTCTCGTTTTGTCGTGCTAGATTGCGTTGTTTGGCTCGAATGCGTTGACCCCGATGGTGCTTTGCACTTCGACAGAGACCCCAGGTCAGGCGGGATTACCCGCTGAGTTTAAGCATATCAA
>Illumina-ITS2_BOP010004_Cotu
TCTCGGCTCTCGCATCGATGAAGAACGCAGCAAAATGCGATACTTGGTGTGAATTGCAGAATCCCGTGAACCATCGAGTTTTTGAACGCAAGTTGCGCCCGAAGCCATTATGCCGAGGGCACGTCTGCCTGGGCGTCACGCATAGCGTCACCCTCCACCTCCGTCCCTAAACGGGTTGTAGGCGTTTGGGTTGGATATTGGCCTCCCGTGCGTCTCGGTGTGCGGTTGGCCTAAATGTGATTCGGCATCGACGTATGCTCGACAATTGGTGGTTGAAGAACTCAACTTTCGTGTTGTCGTGCTGGATTGCGTTGTTCGGCTCGAATGCGTTGACCCCGATGGTGCTCTGCACTTCTACAGAGACCCCAGGTCAGGCGGGATTACCCGCTGAGTTTAAGCATATCAA
>Illumina-ITS2_BOP010004_Dotu
TCTCGGCTCTCGCATCGATGAAGAACGCAGCAAAATGCGATACTTGGTGTGAATTGCAGAATCCCGTGAACCATCGAGTTTTTGAACGCAAGTTGCGCCCGAAGCCATTATGCCGAGGGCACGTCTGCCTGGGCGTCACGCATAGCGTCACCCTCCACCTCCGTCCCTAAACGGGTTGTAGGCGTTTGGGTTGGATATTGGCCTCCCGTGCGTCTCGGTGTGCGGTTGGCCTAAATGTGATTCGGCATCGACGTATGCTCGACAATTGGTGGTTGAAGAACTCAACTTTCGTGTTGTCGTGCTGGATTGCGTTGTTCGGCTCGAATGCGTTGACCCCGATGGTGCTCTGCACTTCTACAGAGACCCCAGGTCAGGCGGGATTACCCGCTGAGTTTAAGCATATCAA
>Illumina-ITS2_BOP010004_Otu
TCTCGGCTCTCGCATCGATGAAGAACGCAGCAAAATGCGATACTTGGTGTGAATTGCAGAATCCCGTGAACCATCGAGTTtttGAACGCAAGTTGCGCCCGAAGCCATTATGCCGAGGGCACGTCTGCCTGGGCGTCACGCATAGCGTCACCCTCCACCTCCGTCCCTAAACGGGTTGTAGGCGTTTGGGTTGGATATTGGCCTCCCGTGCGTCTCGGTGTGCGGTTGGCCTAAATGTGATTCGGCATCGACGTATGCTCGACAATTGGTGGTTGAAGAACTCAACTTTCGTGTTGTCGTGCTGGATTGCGTTGTTCGGCTCGAATGCGTTGACCCCGATGGTGCTCTGCACTTCTACAGAGACCCCAGGTCAGGCGGGATTACCCGCTGAGTTTAAGCATATCAA
>Illumina-ITS2_BOP010004_Zotu
TCTCGGCTCTCGCATCGATGAAGAACGCAGCAAAATGCGATACTTGGTGTGAATTGCAGAATCCCGTGAACCATCGAGTTtttGAACGCAAGTTGCGCCCGAAGCCATTATGCCGAGGGCACGTCTGCCTGGGCGTCACGCATAGCGTCACCCTCCACCTCCGTCCCTAAACGGGTTGTAGGCGTTTGGGTTGGATATTGGCCTCCCGTGCGTCTCGGTGTGCGGTTGGCCTAAATGTGATTCGGCATCGACGTATGCTCGACAATTGGTGGTTGAAGAACTCAACTTTCGTGTTGTCGTGCTGGATTGCGTTGTTCGGCTCGAATGCGTTGACCCCGATGGTGCTCTGCACTTCTACAGAGACCCCAGGTCAGGCGGGATTACCCGCTGAGTTTAAGCATATCAA
>Illumina-ITS2_BOP010005_Cotu
TCTCGGCTCTCGCATCGATGAAGAACGCAGCAAAATGCGATACTTGGTGTGAATTGCAGAATCCCGTGAACCATCGAGTTTTTGAACGCAAGTTGCGCCCGAAGCCATTATGCCGAGGGCACGTCTGCCTGGGCGTCACGCATAGCGTCACCCTCCACCTCCGTCCCTAAACGGGTTGTAGGCGTTTGGGTTGGATATTGGCCTCCCGTGCGTCTCGGTGTGCGGTTGGCCTAAATGTGATTCGGCATCGACGTATGCTCGACAATTGGTGGTTGAAGAACTCAACTTTCGTGTTGTCGTGCTGGATTGCGTTGTTCGGCTCGAATGCGTTGACCCCGATGGTGCTCTGCACTTCTACAGAGACCCCAGGTCAGGCGGGATTACCCGCTGAGTTTAAGCATATCAA
>Illumina-ITS2_BOP010005_Dotu
TCTCGGCTCTCGCATCGATGAAGAACGCAGCAAAATGCGATACTTGGTGTGAATTGCAGAATCCCGTGAACCATCGAGTTTTTGAACGCAAGTTGCGCCCGAAGCCATTATGCCGAGGGCACGTCTGCCTGGGCGTCACGCATAGCGTCACCCTCCACCTCCGTCCCTAAACGGGTTGTAGGCGTTTGGGTTGGATATTGGCCTCCCGTGCGTCTCGGTGTGCGGTTGGCCTAAATGTGATTCGGCATCGACGTATGCTCGACAATTGGTGGTTGAAGAACTCAACTTTCGTGTTGTCGTGCTGGATTGCGTTGTTCGGCTCGAATGCGTTGACCCCGATGGTGCTCTGCACTTCTACAGAGACCCCAGGTCAGGCGGGATTACCCGCTGAGTTTAAGCATATCAA
>Illumina-ITS2_BOP010005_Otu
TCTCGGCTCTCGCATCGATGAAGAACGCAGCAAAATGCGATACTTGGTGTGAATTGCAGAATCCCGTGAACCATCGAGTTtttGAACGCAAGTTGCGCCCGAAGCCATTATGCCGAGGGCACGTCTGCCTGGGCGTCACGCATAGCGTCACCCTCCACCTCCGTCCCTAAACGGGTTGTAGGCGTTTGGGTTGGATATTGGCCTCCCGTGCGTCTCGGTGTGCGGTTGGCCTAAATGTGATTCGGCATCGACGTATGCTCGACAATTGGTGGTTGAAGAACTCAACTTTCGTGTTGTCGTGCTGGATTGCGTTGTTCGGCTCGAATGCGTTGACCCCGATGGTGCTCTGCACTTCTACAGAGACCCCAGGTCAGGCGGGATTACCCGCTGAGTTTAAGCATATCAA
>Illumina-ITS2_BOP010005_Zotu
TCTCGGCTCTCGCATCGATGAAGAACGCAGCAAAATGCGATACTTGGTGTGAATTGCAGAATCCCGTGAACCATCGAGTTtttGAACGCAAGTTGCGCCCGAAGCCATTATGCCGAGGGCACGTCTGCCTGGGCGTCACGCATAGCGTCACCCTCCACCTCCGTCCCTAAACGGGTTGTAGGCGTTTGGGTTGGATATTGGCCTCCCGTGCGTCTCGGTGTGCGGTTGGCCTAAATGTGATTCGGCATCGACGTATGCTCGACAATTGGTGGTTGAAGAACTCAACTTTCGTGTTGTCGTGCTGGATTGCGTTGTTCGGCTCGAATGCGTTGACCCCGATGGTGCTCTGCACTTCTACAGAGACCCCAGGTCAGGCGGGATTACCCGCTGAGTTTAAGCATATCAA
>Illumina-ITS2_BOP010006_Cotu
TCTCGGCTCTCGCATCGATGAAGAACGTAGCGAAATGCGATACTTGGTGTGAATTGCAGAATCCCGTGAACCATCGAGTCTTTGAACGCAAGTTGCGCCCGAAGCCATTAGGCCGAGGGCACGCCTGCCTGGGCGTCACACGTCGTTGCCCCCCCATCTACTCCTTCGGGATTGTGGGGGGCGGATGATGGCCTCCCGTGCGCCTCGTCGCGCGGTTGGCATAAATGCCAAGTCCTCGGCGACGCACGCCACGACAATCGGTGGTTGCGAAACCTCGGTTGCCCGTCGTGTGCGGTCGTCGCGCATCGAGGGCTCGAAAAAATTGCCGGGCTCCGGCTCGGCTTTCAACGCGACCCCAGGTCAGGCGGGGTTACCCGCTGAATTTAAGCATATCAA
>Illumina-ITS2_BOP010006_Dotu
GAGGGCACGCCTGCCTGGGCGTCACACGTCGTTGCCCCCCCATCTACTCCTTCGGGATTGTGGGGGGCGGATGATGGCCTCCCGTGCGCCTCGTCGCGCGGTCGGCATAAATGCCAAGTCCTCGGCGACGCACGCCATGACAATCGGTGGTTGCGAAACCTCGGTTGCCCGTCGTGTGCGGTCGTCGCGCATCGAGGGCTCGAAAAAATTGCCGGGCTCCGGCTCGGCTTTCAACGCGACCCCAGGTCAGGCGGGGTTACCCGCTGAATTTAAGCATATCAA
>Illumina-ITS2_BOP010006_Otu
TCTCGGCTCTCGCATCGATGAAGAACGTAGCGAAATGCGATACTTGGTGTGAATTGCAGAATCCCGTGAACCATCGAGTCTTTGAACGCAAGTTGCGCCCGAAGCCATTAGGCCGAGGGCACGCCTGCCTGGGCGTCACACGTCGTTGCCcccccATCTACTCCTTCGGGATTGTGGggggCGGATGATGGCCTCCCGTGCGCCTCGTCGcgcgGTTGGCATAAATGCCAAGTCCTCGGCGACGCACGCCATGACAATCGGTGGTTGCGAAACCTCGGTTGCCCGTCGTGTGCGGTCGTCGCGCATCGAGGGCTCGAAaaaaTTGCCGGGCTCCGGCTCGGCTTTCAACGCGACCCCAGGTCAGGCGGGGTTACCCGCTGAATTTAAGCATATCAA
>Illumina-ITS2_BOP010006_Zotu
TCTCGGCTCTCGCATCGATGAAGAACGTAGCGAAATGCGATACTTGGTGTGAATTGCAGAATCCCGTGAACCATCGAGTCTTTGAACGCAAGTTGCGCCCGAAGCCATTAGGCCGAGGGCACGCCTGCCTGGGCGTCACACGTCGTTGCCcccccATCTACTCCTTCGGGATTGCGGggggCGGATGATGGCCTCCCGTGCGCCTCGTCGcgcgGTTGGCATAAATGCCAAGTCCTCGGCGACGCACGCCACGACAATCGGTGGTTGCGAAACCTCGGTTGCCCGTCGTGTGCGGTCGTCGCGCATCGAGGGCTCGAAaaaaTTGCCGGGCTCCGGCTCGGCTTTCAACGCGACCCCAGGTCAGGCGGGGTTACCCGCTGAATTTAAGCATATCAA
>Illumina-ITS2_BOP010007_Cotu
TCTCGGCTCTCGCATCGATGAAGAACGTAGCGAAATGCGATACTTGGTGTGAATTGCAGAATCCCGTGAACCATCGAGTCTTTGAACGCAAGTTGCGCCCGAAGCCATTAGGCCGAGGGCACGTCTGCCTGGGCGTCACACGTCGTTGCCCCCCCCAACCCCCTCGGGAGTTGGATGGGACGGATGATGGCCTCCCGTGTGCTCAGTCACGCGGTTGGCATAAATACCAAGTCCTCGGCGACCAACGCCACGACAATCGGTGGTTGTCAAACCTCGGTTTCCTGTCGTGCGCGCGTGTTGATCGAGTGCTTTCTTAAACAATGCGTGTCGATCCGTCGATGCTTTCAACGCGACCCCAGGTCAGGCGGGGTTACCCGCTGAATTTAAGCATATCAA
>Illumina-ITS2_BOP010007_Dotu
TCTCGGCTCTCGCATCGATGAAGAACGTAGCGAAATGCGATACTTGGTGTGAATTGCAGAATCCCGTGAACCATCGAGTCTTTGAACGCAAGTTGCGCCCGAAGCCATTAGGCCGAGGGCACGTCTGCCTGGGCGTCACACGTCGTTGCCCCCCCCAACCCCCTCGGGAGTTGGATGGGACGGATGATGGCCTCCCGTGTGCTCAGTCACGCGGTTGGCATAAATACCAAGTCCTCGGCGACCAACGCCACGACAATCGGTGGTTGTCAAACCTCGGTTTCCTGTCGTGCGCGCGTGTTGATCGAGTGCTTTCTTAAACAATGCGTGTCGATCCGTCGATGCTTTCAACGCGACCCCAGGTCAGGCGGGGTTACCCGCTGAATTTAAGCATATCAA
>Illumina-ITS2_BOP010007_Otu
TCTCGGCTCTCGCATCGATGAAGAACGTAGCGAAATGCGATACTTGGTGTGAATTGCAGAATCCCGTGAACCATCGAGTCTTTGAACGCAAGTTGCGCCCGAAGCCATTAGGCCGAGGGCACGTCTGCCTGGGCGTCACACGTCGTTGCCccccccAACCcccTCGGGAGTTGGATGGGACGGATGATGGCCTCCCGTGTGCTCAGTCACGCGGTTGGCATAAATACCAAGTCCTCGGCGACCAACGCCACGACAATCGGTGGTTGTCAAACCTCGGTTTCCTGTCGTGCgcgcgTGTTGATCGAGTGCTTTCTTAAACAATGCGTGTCGATCCGTCGATGCTTTCAACGCGACCCCAGGTCAGGCGGGGTTACCCGCTGAATTTAAGCATATCAA
>Illumina-ITS2_BOP010007_Zotu
TCTCGGCTCTCGCATCGATGAAGAACGTAGCGAAATGCGATACTTGGTGTGAATTGCAGAATCCCGTGAACCATCGAGTCTTTGAACGCAAGTTGCGCCCGAAGCCATTAGGCCGAGGGCACGTCTGCCTGGGCGTCACACGTCGTTGCCccccccAACCcccTCGGGAGTTGGATGGGACGGATGATGGCCTCCCGTGTGCTCAGTCACGCGGTTGGCATAAATACCAAGTCCTCGGCGACCAACGCCACGACAATCGGTGGTTGTCAAACCTCGGTTTCCTGTCGTGCgcgcgTGTTGATCGAGTGCTTTCTTAAACAATGCGTGTCGATCCGTCGATGCTTTCAACGCGACCCCAGGTCAGGCGGGGTTACCCGCTGAATTTAAGCATATCAA
>Illumina-ITS2_BOP010009_Cotu
TCTCGGCTCTCGCATCGATGAAGAACGTAGCGAAATGCGATACTTGGTGTGAATTGCAGAATCCCGTGAACCATCGAGTCTTTGAACGCAAGTTGCGCCCGAAGCCACTAGGCCGAGGGCACGCCTGCCTGGGCGTCACACGTCGTTCCCCCCCCATCTACTCCTTCGGGATTGCGGGGGGGCGGATGATGGCCTCCCGTGCGCCTAGCCGCGCGGTTGGCATAAATACCAAGTCCTCGGCGACGCACGCCACGACAATCGGTGGTTGCGAAACCTCGGTTGCCCGTCGTGTGCGTTCGTCGCGCATCGAGGGCTCGAAAAAATGCTCGGCTCCGGCTCGGCTTTCAACGCGACCCCAGGTCAGGCGGGGTTACCCGCTGAATTTAAGCATATCAA
>Illumina-ITS2_BOP010009_Dotu
CCCGTGCGCCTCGCCGCGCGGTTGGCATAAATACCAAGTCCTCGGCGACGCACGCCACGACAATCGGTGGTTGCGAAACCTCGGTTGCCCGTCGTGTGCGTTCGTCGCGCATCGAGGGCTCGAAAAAATGCTCGGCTCCGGCTCGGCTTTCAACGCGACCCCAGGTCAGGCGGGGTTACCCGCTGAATTTAAGCATATCAA
>Illumina-ITS2_BOP010009_Otu
TCTCGGCTCTCGCATCGATGAAGAACGTAGCGAAATGCGATACTTGGTGTGAATTGCAGAATCCCGTGAACCATCGAGTCTTTGAACGCAAGTTGCGCCCGAAGCCACTAGGCCGAGGGCACGCCTGCCTGGGCGTCACACGTCGTTGCCcccccATCTACTCCTTCGGGATTGCGGgggggCGGATGATGGCCTCCCGTGCGCCTAGCCGcgcgGTTGGCATAAATACCAAGTCCTCGGCGACGCACGCCACGACAATCGGTGGTTGCGAAACCTCGGTTGCCCGTCGTGTGCGTTCGTCGCGCATCGAGGGCTCGAAaaaaTGCTCGGCTTCGGCTCGGCTTTCAACGCGACCCCAGGTCAGGCGGGGTTACCCGCTGAATTTAAGCATATCAA
>Illumina-ITS2_BOP010009_Zotu
TCTCGGCTCTCGCATCGATGAAGAACGTAGCGAAATGCGATACTTGGTGTGAATTGCAGAATCCCGTGAACCATCGAGTCTTTGAACGCAAGTTGCGCCCGAAGCCACTAGGCCGAGGGCACGCCTGCCTGGGCGTCACACGTCGTTGCCcccccccATCTACTCCTTCGGGATTGCGGggggCGGATGATGGCCTCCCGTGCGCCTAGCCGcgcgGTTGGCATAAATACCAAGTCCTCGGCGACGCACGCCACGACAATCGGTGGTTGCGAAACCTCGGTTGCCCGTCGTGTGCGTTCGTCGCGCATCGAGGGCTCGAAaaaaTGCTCGGCTCCGGCTCGGCTTTCAACGCGACCCCAGGTCAGGCGGGGTTACCCGCTGAATTTAAGCATATCAA
>Illumina-ITS2_BOP010011_Cotu
TCTCGGCTCTCGCATCGATGAAGAACGTAGCGAAATGCGATACTTGGTGTGAATTGCAGAATCCCGTGAACCATCGAGTCTTTGAACGCAAGTTGCGCCCCAAGCCGTTAGGCCGAGGGCACGCCTGCCTGGGTGTCACGCATCGTTGCCCCCCCCTCCGAAACCCCTCTCCTCTCGAAAGAGACGATGGGACTTGGGTGTGGGCGGATATTGGCCTCCCGTGGGCCGAACGGCTCGCGGTTGGCCTAAATTTGAGTCGTCGGCGATGGGTGCCGTGACGTTCGGTGGTCGAATAAACCTCGAGCTCTCGTCGCGCGTCCGTCGTCGGTACAGTAAGGCTCACTGACCCTGAAGCGTTGTCAACAACGCACGCATCGCGACCCCAGGTCAGGCGGGATTACCCGCTGAGTTTAAGCATATCAA
>Illumina-ITS2_BOP010011_Dotu
TCTCGGCTCTCGCATCGATGAAGAACGTAGCGAAATGCGATACTTGGTGTGAATTGCAGAATCCCGTGAACCATCGAGTCTTTGAACGCAAGTTGCGCCCCAAGCCGTTAGGCCGAGGGCACGCCTGCCTGGGTGTCACGCATCGTTGCCCCCCCCTCCGAAACCCCTCTCCTCTCGAAAGAGACGATGGGACTTGGGTGTGGGCGGATATTGGCCTCCCGTGGGCCGAACGGCTCGCGGTTGGCCTAAATTTGAGTCGTCGGCGATGGGTGCCGTGACGTTCGGTGGTCGAATAAAC
>Illumina-ITS2_BOP010011_Otu
GTGAACCATCGAGTCTTTGAACGCAAGTTGCGCCCCAAGCCGTTAGGCCGAGGGCACGCCTGCCTGGGTGTCACGCATCGTTGCCccccccTCCGAAACCCCTCTCCTCTCGAAAGAGACGATGGGACTTGGGTGTGGGCGGATATTGGCCTCCCGTGGGCCGAACGGCTCGCGGTTGGCCTAAATTTGAGTCGTCGGCGATGGGCGCCGTGACGTTCGGTGGTCGAATAAACCTCGAGCTCTCGTCGcgcgTCCGTCGTCGGTACAGTAAGGCTCACTGACCCTGAAGCGTTGTCAACAACGCACGCATCGCGACCCCAGGTCAGGCGGGATTACCCGCTGAGTTTAAGCATATCAA
>Illumina-ITS2_BOP010011_Zotu
GTGAACCATCGAGTCTTTGAACGCAAGTTGCGCCCCAAGCCGTTAGGCCGAGGGCACGCCTGCCTGGGTGTCACGCATCGTTGCCccccccTCCGAAACCCCTCTCCTCTCGAAAGAGACGATGGGACTTGGGTGTGGGCGGATATTGGCCTCCCGTGGGCCGAACGGCTCGCGGTTGGCCTAAATTTGAGTCGTCGGCGATGGGCGCCGTGACGTTCGGTGGTCGAATAAACCTCGAGCTCTCGTCGcgcgTCCGTCGTCGGTACAGTAAGGCTCACTGACCCTGAAGCGTTGTCAACAACGCACGCATCGCGACCCCAGGTCAGGCGGGATTACCCGCTGAGTTTAAGCATATCAA
>Illumina-ITS2_BOP010012_Cotu
TCTCGGCTCTCGCATCGATGAAGAACGTAGCGAAATGCGATACTTGGTGTGAATTGCAGAATCCCGTGAACCATCGAGTCTTTGAACGCAAGTTGCGCCCGAAGCCATTAGGCCGAGGGCACGCCTGCCTGGGCGTCACACGTCGTTGCCACCCCACTACTCCCTCGGGATCGCGGGGGGCGGATGATGGCCTCCCGTACGCTCCGTCGCGCGGTTGGCATAAATACCAAGTCCTCGGCGACGCACGCCACGACAATCGGTGGTTGCGAAACCTCGGTTGCCCGTCGTGTGCGGTCGTCGCGCATCGAGGGCTCGAAAACATGCTCGGCTCCGGCTTGGCTTTCAACGCGACCCCAGGTCAGGCGGGGTTACCCGCTGAATTTAAGCATATCAA
>Illumina-ITS2_BOP010012_Dotu
TCTCGGCTCTCGCATCGATGAAGAACGTAGCGAAATGCGATACTTGGTGTGAATTGCAGAATCCCGTGAACCATCGAGTCTTTGAACGCAAGTTGCGCCCGAAGCCATTAGGCCGAGGGCACGCCTGCCTGGGCGTCACACGTCGTTGCCACCCCACTACTCCCTCGGGATCGCGGGGGGCGGATGATGGCCTCCCGTACGCTCCGTCGCGCGGTTGGCATAAATACCAAGTCCTCGGCGACGCACGCCACGACAATCGGTGGTTGCGAAACCTCGGTTGCCCGTCGTGTGCGGTCGTCGCGCATCGAGGGCTCGAAAACATGCTCGGCTCCGGCTTGGCTTTCAACGCGACCCCAGGTCAGGCGGGGTTACCCGCTGAATTTAAGCATATCAA
>Illumina-ITS2_BOP010012_Otu
TCTCGGCTCTCGCATCGATGAAGAACGTAGCGAAATGCGATACTTGGTGTGAATTGCAGAATCCCGTGAACCATCGAGTCTTTGAACGCAAGTTGCGCCCGAAGCCATTAGGCCGAGGGCACGCCTGCCTGGGCGTCACACGTCGTTGCCACCCCACTACTCCCTCGGGATCGCGGggggCGGATGATGGCCTCCCGTACGCTCCGTCGcgcgGTTGGCATAAATACCAAGTCCTCGGCGACGCACGCCACGACAATCGGTGGTTGCGAAACCTCGGTTGCCCGTCGTGTGCGGTCGTCGCGCATCGAGGGCTCGAAAACGTGCTCGGCTCCGGCTTGGCTTTCAACGCGACCCCAGGTCAGGCGGGGTTACCCGCTGAATTTAAGCATATCAA
>Illumina-ITS2_BOP010012_Zotu
TCTCGGCTCTCGCATCGATGAAGAACGTAGCGAAATGCGATACTTGGTGTGAATTGCAGAATCCCGTGAACCATCGAGTCTTTGAACGCAAGTTGCGCCCGAAGCCATTAGGCCGAGGGCACGCCTGCCTGGGCGTCACACGTCGTTGCCACCCCACTACTCCCTCGGGATCGCGGggggCGGATGATGGCCTCCCGTACGCTCCGTCGcgcgGTTGGCATAAATACCAAGTCCTCGGCGACGCACGCCACGACAATCGGTGGTTGCGAAACCTCGGTTGCCCGTCGTGTGCGGTCGTCGCGCATCGAGGGCTCGAAAACATGCTCGGCTCCGGCTTGGCTTTCAACGCGACCCCAGGTCAGGCGGGGTTACCCGCTGAATTTAAGCATATCAA
>Illumina-ITS2_BOP010013_Cotu
TCTCGACTCTCGCATCGATGAAGAATGTAGCGAAATGCGATACTTGGTGTGAATTGCATAATCCCATAAACCATCGAGTCTTTGAACGCAAGTTGCACCTGAACCCATCCGGCCGAGGGCACGTCTGGCTGGGTGTCACACACCGTTGCCCCCCCAAACCCCGTCGGGGAAGAAGGGGGCGGATGATGGCCTCCCGTTAGCTTTGCCTCGCGGCTGGCCCAAATGCGAGATCTCTGCTGCGAGTGTCGTGGCGATGGTGGTTGTCGAATAACTCGGTGCCCCGTTGCGAACACCCCTAGCGTGCTGTCTCGGAACGACCCCTGCGTGCGGCCTCACGCTGTGCTTCCAACGCGACCCCAAGTCAGGCGGGGCTACCCGCTGAATTTAAGCATATCA
>Illumina-ITS2_BOP010013_Dotu
ACCCCGTTGGGGCAAAAAGGGGGATGGATGCTGGCTTCCCGTGAGCCTTGCCTTGTGGTTGGCTTAAATGTGAGATCTCTGTTGTGAGCGTCGCAACGATGGCCATTGTCAAATAACTCGGTGCCCTGTCACGAACGTCCCTAGCATACTGTTTTGGAACGATCCTTGCACACGGCCTTACGCTGCGCTTCCAATGTGACCCCAAGTCAAGTAGGGCTGCCCACTGAATTTAAGCATATCAA
>Illumina-ITS2_BOP010013_Otu
TCTCAGCTCTCACATCAATGAAGAACATAGCGAAATGCGATACTTGGTGTGAATTACAGAATCTTGTGAACCATCGAGTCTTTGAACGCAAGTTGCACTCGAAGCCATTCGGCCGAGGGCACGTCTGCCTAGGCATCAcacaTTGTTGCCccccccccccAAACCCCGTTGGGGCAAaaaGGgggATGGATGCTGGCTTCCCGTGAGCCTTGCCTTGTGGTTGGCTTAAATGTGAGATCTCTGTTGTGAGCGTCGCAACGATGGCCATTGTCAAATAACTCGGTGCCCTGTCACGAACGTCCCTAGCATACTGTCTTGGAACGATCCTTGCACACGGCCTTACGCTGCGCTTCCAATGTGACCCCAAGTCAAGTAGGGCTGCCCACTGAATTTAAGCATATCAA
>Illumina-ITS2_BOP010013_Zotu
GTGAGCGTCGCAACGATGGCCATCGTCAAATAACTCGGTGCCCTGTCACGAACGTCCCTAGCATACTGTCTTGGAACGATCCTTGCACACGGCCTTACGCTGCGCTTCCAATGTGACCCCAAGTCAAGTAGGGCTGCCCACTGAATTTAAGCATATCAA
>Illumina-ITS2_BOP010014_Cotu
TCTCGGCTCTCGCATCGATGAAGAACGTAGCGAAATGCGATACTTGGTGTGAATTGCAGAATCCCGCGAATCATCGAGTCTTTGAACGCAAGTTGCGCCCGAAGCCACCTGGCCGAGGGCACGTCTGCCTGGGTGTCACGCATCGTTGCCCCCAACCCCATCTCCTTGCAAAGGGACGAGGGGGCCTGTGGGGCAGAAATTGGCCTCCCGTGAGCTCATGCATGCGGTTGGCCTAAAAGCGAGTCCTCGGCGACGCGCGCCACGACAATCGGTGGTTGTCAAACCCTCGTGTCCCGTCGTGCGTGCCGCGTCGCTCATCGTGTGCTCCTTGACCCTGCTGCGTCGCGCTAGCGACGCTTCCAACGCGACCCCAGGTCAGGCGGGACTACCCGCTGAATTTAAGCATATCAA
>Illumina-ITS2_BOP010014_Dotu
TCTCGGCTCTCGCATCGATGAAGAACGTAGCGAAATGCGATACTTGGTGTGAATTGCAGAATCCCGCGAATCATCGAGTCTTTGAACGCAAGTTGCGCCCGAAGCCACCTGGCCGAGGGCACGTCTGCCTGGGTGTCACGCATCGTTGCCCCCAACCCCATCTCCTTGCAAAGGGACGAGGGGGCCTGTGGGGCAGAAATTGGCCTCCCGTGAGCTCATGCATGCGGTTGGCCTAAAAGCGAGTCCTCGGCGACGCGCGCCACGACAATCGGTGGTTGTCAAACCCTCGTGTCCCGTCGTGCGTGCCGCGTCGCTCATCGTGTGCTCCTTGACCCTGCTGTGTCGCGCTAGCGACGCTTCCAACGCGAC
>Illumina-ITS2_BOP010014_Otu
TCTCGGCTCTCGCATCGATGAAGAACGTAGCGAAATGCGATACTTGGTGTGAATTGCAGAATCCCGCGAATCATCGAGTCTTTGAACGCAAGTTGCGCCCGAAGCCACCTGGCCGAGGGCACGTCTGCCTGGGTGTCACGCATCGTTGCCcccAACCCCATCTCCTTGCAAAGGGACGAGGgggCCTGTGGGGCAGAAATTGGCCTCCCGTGAGCTCATGCATGCGGTTGGCCTAAAAGCGAGTCCTCGGCGACGcgcgcCACGACAATCGGTGGTTGTCAAACCCTCGTGTCCCGTCGTGCGTGCCGCGTCGCTCATCGTGTGCTCCTTGACCCTGCTGTGTCGCGCTAGCGACGCTTCCAACGCGACCCCAGGTCAGGCGGGACTACCCGCTGAATTTAAGCATATCAA
>Illumina-ITS2_BOP010014_Zotu
TCTCGGCTCTCGCATCGATGAAGAACGTAGCGAAATGCGATACTTGGTGTGAATTGCAGAATCCCGCGAATCATCGAGTCTTTGAACGCAAGTTGCGCCCGAAGCCACCTGGCCGAGGGCACGTCTGCCTGGGTGTCACGCATCGTTGCCcccAACCCCATCTCCTTGCAAAGGGACGAGGgggCCTGTGGGGCAGAAATTGGCCTCCCGTGAGCTCATGCATGCGGTTGGCCTAAAAGCGAGTCCTCGGCGACGcgcgcCACGACAATCGGTGGTTGTCAAACCCTCGTGTCCCGTCGTGCGTGCCGCGTCGCTCATCGTGTGCTCCTTGACCCTGCTGTGTCGCGCTAGCGACGCTTCCAACGCGACCCCAGGTCAGGCGGGACTACCCGCTGAATTTAAGCATATCAA
>Illumina-ITS2_BOP010018_Cotu
TCTCGGCTCTCGCATCGATGAAGAACGTAGCGAAATGCGATACTTGGTGTGAATTGCAGAATCCCGTGAACCCGGCGACGAACGCCACGACAATCGGTGGTTGTCAGACCTCGGTTGCCTGTTGTGCGCCTTCGTCGCGCCCCGGGCATCTCGCGACCCCATTAACGGCCCTGCTTCGGCGGAGCCCTTCAACGCGACCCCAGGTCAGGCGGGGTTACCCGCTGAATTTAAGCATATCA
>Illumina-ITS2_BOP010018_Otu
TCTCGGCTCTCGCATCGATGAAGAACGTAGCGAAATGCGATACTTGGTGTGAATTGCAGAATCCCGCGAATCATCGAGTCTTTGAACGCAAGTTGCGCCCGAAGCCACCTGGCCGAGGGCACGTCTGCCTGGGTGTCACGCATCGTTGCCcccAACCCCATCTCCTTGCAAAGGGACGAGGgggCCTGTGGGGCAGAAATTGGCCTCCCGTGAGCTCATGCATGCGGTTGGCCTAAAAGCGAGTCCTCGGCGACGcgcgcCACGACAATCGGTGGTTGTCAAACCCTCGTGTCCCGTCGTGCGTGCCGCGTCGCTCGAGCGGCC
>Illumina-ITS2_BOP010018_Zotu
TCTCGGCTCTCGCATCGATGAAGAACGTAGCGAAATGCGATACTTGGTGTGAATTGCAGAATCCCGTGAACCATCGAGTCTTTGAACGCAAGTTGCGCCCGAAGCCATTAGGCCGAGGGCACGTCTGCCTGGGCGTCACACGTCGTTGCCccccccAACCcccTCGGGAGTTGGATGGGACGGATGATGGCCTCCCGTGTGCTCAGTCACGCGGTTGGCCTAAaaaTAAAGTCCTT
>Illumina-ITS2_BOP010019_Cotu
TCTCGGCTCTCGCATCGATGAAGAACGTAGCGAAATGCGATACTTGGTGTGAATTGCAGAATCCCGTGAACCATCGAGTCTTTGAACGCAAGTTGCGCCCGAAGCCATTAGGCTGAGGGCACGTCTGCCTGGGCGTCACGCATCGCGTCGCCCCCCAACCCTGCACTCCCTCATGGGAGTCATGGCTGAGGGGCGGATACTGGCCTCCCGTGTCTCACCGTGCGGTTGGCCCAAATGTGAGTCCTTGGCGGCGGACGTCACGACAAGTGGTGGTTGTAAAAAGCCCTCTTCTCCTGTCGTGCTGTGACCCGTCGTCAGCAAAAGCTCATGTGACCCTGTTGTGCCGTCCTCGACGAGCACTCCGACCGCGACCCCAGGTCAGGCGGGACTACCCGCTGAGTTTAAGCATATCAA
>Illumina-ITS2_BOP010019_Dotu
TCTCGGCTCTCGCATCGATGAAGAACGTAGCGAAATGCGATACTTGGTGTGAATTGCAGAATCCCGTGAACCATCGAGTCTTTGAACGCAAGTTGCGCCCGAAGCCATTAGGCTGAGGGCACGTCTGCCTGGGCGTCACGCATCGCGTCGCCCCCCAACCCTGCACTCCCTCATGGGAGTCATGGCTGAGGGGCGGATACTGGCCTCCCGTGTCTCACCGTGCGGTTGGCCCAAATGTGAGTCCTTGGCGGCGGACGTCACGACAAGTGGTGGTTGTAAAAAGCCCTCTTCTCCTGTCGTGCTGTGACCCGTCGTCAGCAAAAGCTCATGTGACCCTGTTGTGCCGTCCTCGACGAGCACTCCGACCGCGACCCC
>Illumina-ITS2_BOP010019_Otu
TCTCGGCTCTCGCATCGATGAAGAACGTAGCGAAATGCGATACTTGGTGTGAATTGCAGAATCCCGTGAACCATCGAGTCTTTGAACGCAAGTTGCGCCCGAAGCCATTAGGCTGAGGGCACGTCTGCCTGGGCGTCACGCATCGCGTCGCCccccAACCCTGCACTCCCTCATGGGAGTCATGGCTGAGGGGCGGATACTGGCCTCCCGTGTCTCACCGTGCGGTTGGCCCAAATGTGAGTCCTTGGCGGCGGACGTCACGACAAGTGGTGGTTGTAAaaaGCCCTCTTCTCCTGTCGTGCTGTGACCCGTCGTCAGCAAAAGCTCATGTGACCCTGTTGTGCCGTCCTCGACGAGCACTCCGACCGCGACCCC
>Illumina-ITS2_BOP010019_Zotu
TCTCGGCTCTCGCATCGATGAAGAACGTAGCGAAATGCGATACTTGGTGTGAATTGCAGAATCCCGTGAACCATCGAGTCTTTGAACGCAAGTTGCGCCCGAAGCCATTAGGCTGAGGGCACGTCTGCCTGGGCGTCACGCATCGCGTCGCCccccAACCCTGCACTCCCTCATGGGAGTCATGGCTGAGGGGCGGATACTGGCCTCCCGTGTCTCACCGTGCGGTTGGCCCAAATGTGAGTCCTTGGCGGCGGACGTCACGACAAGTGGTGGTTGTAAaaaGCCCTCTTCTCCTGTCGTGCTGTGACCCGTCGTCAGCAAAAGCTCATGTGACCCTGTTGTGCCGTCCTCGACGAGCACTCCGACCGCGACCCCAGGTCAGGCGGGACTACCCGCTGAGTTTAAGCATATCAA
>Illumina-ITS2_BOP010020_Cotu
TCTCAACTCTCACGTGGATGAAGAACGTAGCGAAATGCGATACTTGGTGTGAATTGCAGAATCCCGTGAACCATCGAGTCTTTGAATGCAAGTTGCACCCGAAGCCATTAGGCCGAGGGCACGTCTGCCTAGGCTTCACATGTCATTGTCCCCCCACACCTCCCTCGGGAGTGTCGGGGGGCGAAGAATGGTCTTCCGTGCGCCACCCCCACGCAGTTGGCATAAATACCGAGTCCCCGACGGTTAACGCCACCACGATAATCGGTGGTTGTTAAACGTCGGTTGCTTGTTGTACTCTTTCGCCATACTCCGAGCGACTCACAACTATCGCTGCTCTGCTTCGACGGAGCTTTCAACGCGACCCCAGGTCCGGCGGGGTTACCCGCTGAATTTAAGCATATTAA
>Illumina-ITS2_BOP010020_Dotu
TCTCAACTCTCACGTGGATGAAGAACGTAGCGAAATGCGATACTTGGTGTGAATTGCAGAATCCCGTGAACCATCGAGTCTTTGAATGCAAGTTGCACCCGAAGCCATTAGGCCGAGGGCACGTCTGCCTAGGCTTCACATGTCATTGTCCCCCCACACCTCCCTCGGGAGTGTCGGGGGGCGAAGAATGGTCTTCCGTGCGCCACCCCCACGCAGTTGGCATAAATACCGAGTCCCCGACGGTTAACGCCACCACGATAATCGGTGGTTGTTAAACGTCGGTTGCTTGTTGTACTCTTTCGCCATACTCCGAGCGACTCACAACTATCGCTGCTCTGCTTCGACGGAGCTTTCAACGCGACCCCAGGTCCGGCGGGGTTACCCGCTGAATTTAAGCATATTAA
>Illumina-ITS2_BOP010020_Otu
TCTCAACTCTCACGTGGATGAAGAACGTAGCGAAATGCGATACTTGGTGTGAATTGCAGAATCCCGTGAACCATCGAGTCTTTGAATGCAAGTTGCACCCGAAGCCATTAGGCCGAGGGCACGTCTGCCTAGGCTTCACATGTCATTGTCCccccACACCTCCCTCGGGAGTGTCGGggggCGAAGAATGGTCTTCCGTGCGCCACCcccACGCAGTTGGCATAAATACCGAGTCCCCGACGGTTAACGCCACCACGATAATCGGTGGTTGTTAAACGTCGGTTGCTTGTTGTACTCTTTCGCCATACTCCGAGCGACTCACAACTATCGCTGCTCTGCTTCGACGGAGCTTTCAACGCGACCCCAGGTCCGGCGGGGTTACCCGCTGAATTTAAGCATATTAA
>Illumina-ITS2_BOP010020_Zotu
TCTCAACTCTCACGTGGATGAAGAACGTAGCGAAATGCGATACTTGGTGTGAATTGCAGAATCCCGTGAACCATCGAGTCTTTGAATGCAAGTTGCACCCGAAGCCATTAGGCCGAGGGCACGTCTGCCTAGGCTTCACATGTCATTGTCCccccACACCTCCCTCGGGAGTGTCGGggggCGAAGAATGGTCTTCCGTGCGCCACCcccACGCAGTTGGCATAAATACCGAGTCCCCGACGGTTAACGCCACCACGATAATCGGTGGTTGTTAAACGTCGGTTGCTTGTTGTACTCTTTCGCCATACTCCGAGCGACTCACAACTATCGCTGCTCTGCTTCGACGGAGCTTTCAACGCGACCCCAGGTCCGGCGGGGTTACCCGCTGAATTTAAGCATATTAA
>Illumina-ITS2_BOP010024_Cotu
TCTCGGTTCTCGCATCGATGAAGAACGTAGCGAAATGCGATACTTGGTGTGAATTGTAAAATCCCATGAACCATCGAGTCTTTGAACGCAATTTGTGCCCGAGGCCTCTTGGTCGAGGGCACGTCTGCCTGGGTGTCACGCATCGCCCCCCCATTCCCCTCAGCTCACGAGGGCGAGGGTGGATATTGGTCTCCCACGCGCTTCCGCTCGCGGTTGCCCCAAAATCGAGTCCTCGACGAACCGGGAAATGGTCGTGTGCGTGCTTGTCACCCTTGGGATGTCCTGGACCCTTAGGCATCGACTTTCTAGGATGCTCTCATTGTGACCCCATGTCAGGCGGAACTACCTGCTAAGTTTAAGCATATCAA
>Illumina-ITS2_BOP010024_Dotu
TCTCGGTTCTCGCATCGATGAAGAACGTAGCGAAATGCGATACTTGGTGTGAATTGTAAAATCCCATGAACCATCGAGTCTTTGAACGCAATTTGTGCCCGAGGCCTCTTGGTCGAGGGCACGTCTGCCTGGGTGTCACGCATCGCCCCCCCATTCCCCTCAGCTCACGAGGGCGAGGGTGGATATTGGTCTCCCACGCGCTTCCGCTCGCGGTTGCCCCAAAATCGAGTCCTCGACGAACCGGGAAATGGTCGTGTGCGTGCTTGTCACCCTTGGGATGTCCTGGACCCTTAGGCATCGACTTTCTAGGATGCTCTCATTGTGACCCCATGTCAGGCGGAACTACCTGCTAAGTTTAAGCATATCAA
>Illumina-ITS2_BOP010024_Otu
TCTCGGTTCTCGCATCGATGAAGAACGTAGCGAAATGCGATACTTGGTGTGAATTGTAAAATCCCATGAACCATCGAGTCTTTGAACGCAATTTGTGCCCGAGGCCTCTTGGTCGAGGGCACGTCTGCCTGGGTGTCACGCATCGCCcccccATTCCCCTCAGCTCACGAGGGCGAGGGTGGATATTGGTCTCCCACGCGCTTCCGCTCGCGGTTGCCCCAAAATCGAGTCCTCGACGAACCGGGAAATGGTCGTGTGCGTGCTTGTCACCCTTGGGATGTCCTGGACCCTTAGGCATCGACTTTCTAGGATGCTCTCATTGTGACCCCATGTCAGGCGGAACTACCTGCTAAGTTTAAGCATATCAA
>Illumina-ITS2_BOP010024_Zotu
TCTCGGTTCTCGCGTCGATGAAGAACGTAGCGAAATGCGATACTTGGTGTGAATTGTAAAATCCCATGAACCATCGAGTCTTTGAACGCAATTTGTGCCCGAGGCCTCTTGGTCGAGGGCACGTCTGCCTGGGTGTCACGCATCGCCcccccATTCCCCTCAGCTCACGAGGGCGAGGGTGGATATTGGTCTCCCACGCGCTTCCGCTCGCGGTTGCCCCAAAATCGAGTCCTCGACGAACCGGGAAATGGTCGTGTGCGTGCTTGTCACCCTTGGGATGTCCTGGACCCTTAGGCATCGACTTTCTAGGATGCTCTCATTGTGACCCCATGTCAGGCGGAACTACCTGCTAAGTTTAAGCATATCAA
>Illumina-ITS2_BOP010025_Cotu
TCTCGGCTCTCGCATCGATGAAGAACGTAGCGAAATGCGATACTTGGTGTGAATTGCAGAATCCCGTGAACCATCGAGTCTTTGAACGCAAGTTGCGCCCTAGGCCATACGGTCGAGGGCACGTCTGCCTGGGCGTCACGCACTGCGTGCCTCTCCCCTCCGACGCCCCGTCCCGGGCTTCTGGAGCGGGAGAGCGGATATTGGCCCCCCGCGTGCCCCCGGCATGCGGTCGGCGTAAAAGCTGGCCGTCGGCGGCGAAGCATCACGACAGTTGGTGGTTGACGAGTCCATTCTCCGAAGCCGGATGTCGTGACGGCGGCGTCGTCCTCGCGGCCCCGCGACCCCCCGAAGGGCCGTCTTCGAGACGGCATCCACACGGCGACCCCAGGTCAGGCGGGACTACCCGCTGAGTTTAAGCATATCAA
>Illumina-ITS2_BOP010025_Dotu
TCTCGGCTCTCGCATCGATGAAGAACGTAGCGAAATGCGATACTTGGTGTGAATTGCAGAATCCCGTGAACCATCGAGCCTTTGAACGCAAGTTGCGCCCTAGGCCATACGGTCGAGGGCACGTCTGCCTGGGCGTCACGCACTGCGTGCCTCTCCCCTCCGAGGCCCCGTCCCGGGCTTCGGGAGC
>Illumina-ITS2_BOP010025_Otu
TCTCGGCTCTCGCATCGATGAAGAACGTAGCGAAATGCGATACTTGGTGTGAATTGCAGAATCCCGTGAACCATCGAGTCCTTGAACGCAAGTTGCGCCCTAGGCCATACGGTCGAGGGCACGTCTGCCTGGGCGTCACGCACTGCGTGCCTCTCCCCTCCGATGCCCCGTCCCGGGCTTCGGGAGCGGGAGAGCGGATATTGGCCccccGCGTGCCcccGGCATGCGGTCGGCGTAAAAGCTGGCCGTCGGCGGCGAAGCATCACGACAGTTGGTGGTTGACGAGTCCATTCTCCGAAGCCGGAAGTCGTGACGGCGGCGTCGTCCTCGCGGCCCCGCGACCccccGAAGGGCCGTCTCCTAGACGGCATCCACAC
>Illumina-ITS2_BOP010025_Zotu
TCTCGGCTCTCGCATCGATGAAGAACGTAGCGAAATGCGATACTTGGTGTGAATTGCAGAATCCCGTGAACCATCGAGTCTTTGAACGCAAGTTGCGCCCTAGGCCATACGGTCGAGGGCACGTCTGCCTGGGCGTCACGCACTGCGTGCCTCTCCCCTCCGACACCCCGTCCCGGGCTTCGGGAGCGGGAGAGCGGATATTGGCCccccGCGTGCCcccGGCATGCGGTCGGCGTAAAAGCTGGCCGTCGGCGGCGAAGCATCACGACAGTTGGTGGTTGACGAGTCCATTCTCCGAAGCCGGATGTCGTGACGGCGGCGTCGTCCTCGCGGCCCCGCGACCcccccGGAGGGCCGTCTTCGAGACGGCATCCACACGGCGACCCCAGGTCAGGCGGGACTACCCGCTG
>Illumina-ITS2_BOP010029_Cotu
TCTCGGCTCTCGCATCGATGAAGAACGTAGCGAAATGCGATACTTGGTGTGAATTGCAGAATCCCGTGAACCATCGAGTCTTTGAACGCAAGTTGCGCCCGAAGCCATTAGGCCGAGGGCACGCCTGCCTGGGCGTCACACGTCGTTGCCCCCCCAAGCTACTCCCTCGGGATCGGGGGGGGCGGATGATGGCCTCCCGTGCGACACCCCGCGCGGTTGGCACAAATGCCAAGTCCTCGGCGACGAACGCCACGACAATCGGTGGTTGTCAAACCTCGGTTGCCCGTCGTGCGCGTTCGTCGCGCAACGAGCGGCTCGAAATAACGAACGGCTCCGTTCCGGCGGAGCTTTCAACGCGACCCCAGGTCAGGCGGGGTTACCCGCTGAATTTAAGCATATCA
>Illumina-ITS2_BOP010029_Otu
TCTCGGCTCTCGCATCGATGAAGAACGTAGCGAAATGCGATACTTGGTGTGAATTGCAGAATCCCGTGAACCATCGAGTCTTTGAACGCAAGTTGCGCCCGAAGCCATTAGGCCGAGGGCACGTCTGCCTGGGCGTCACACGTCGTTGCCccccccAGCGCCTCCCTCGGGAGCGTCGGggggAGCGGACGATGGCCTCCCGTGCGACACCCCGTGCGGTTGGCACAAATGCCGGGTCCTCGGCGACGAACGCCACGACAATCGGTGGTTGTCGAACCTCGGTTGCCCGTTGTGCGCCTTCGTCGCGCCACGAGCGGCCCGCGATAGCGAACGGCTCCGTTCCGGCGGAGCTTTCAACGCGACCCCAGGTCAGGC
>Illumina-ITS2_BOP010029_Zotu
TCTCGGCTCTCGCATCGATGAAGAACGTAGCGAAATGCGATACTTGGTGTGAATTGCAGAATCCCGTGAACCATCGAGTCTTTGAACGCAAGTTGCGCCCGAAGCCATTAGGCCGAGGGCACGTCTGCCTGGGCGTCACACGTCGTTGCCccccccAGCGCCTCCCTCGGGAGCGTCGGggggAGCGGACGATGGCCTCCCGTGCGACACCCCGTGCGGTTGGCACAAATGCCGGGTCCTCGGCGACGAACGCCACGACAATCGGTGGTTGTCGAACCTCGGTTGCCCGTTGTGCGCCTTCGTCGCGCCACGAGCGGCCCGCGATAGCGAACGGCTCCGTTCCGGCGGAGCTTTCAACGCGACCCCAGGTCAGGC
>Illumina-ITS2_BOP010036_Cotu
TCTCGGCTCTCGCATCGATGAAGAACGTAGCGAAATGCGACACTTGGTGTGAATTGCAGAATCCCGTGAACCATGGAGTCTTTGAACGCAAGTTACGCCCGAAGCCGTTAGGCCAAGGGTACGCATGCCTAGGCGTCACACGCTATTGCCCCCCCTCTCCCCCGCGCTTCCCTTGGGAGCGTCGGGGAAGCGTACGATGGCCTCCCGTGCGACACCCTGCACGGTTGGCATAAATGCCGAGTCCCCGGTGACGAACGCCATGACAATCGGTGGTTGTCAAACCTCAGTTGCCTGTTGTGCTCCTTCGTCGCACTTCCGGCGGCTAGCGACGCTCGCTGCTCCGTTTCGGCGGAGCTTTCAACGCGAACCCAAGTCAGGTTGGGTTACCCGCTGAATTTAAGCATATCA
>Illumina-ITS2_BOP010036_Dotu
GACGAACGCCATGACAATCGGTGGTTGTCAAACCTCAGTTGCCAGTTGTGCTCCTTCGTCGCGCTTCCGGCGGCTAGCGACGCTCGCTGCTCCGTTTCGGCGGAGCTTTCAACGCGAACCCAAGTCAGGTTGGGTTACCCGCTGAATTTAAGCATATCAA
>Illumina-ITS2_BOP010036_Otu
AATTGCAGAATCCCGTGAACCATGGAGTCTTTGAACGCAAGTTACGCCCGAAGCCGTTAGGCCAAGGGTACGCATGCCTAGGCGTCACACGCTATTGCCcccccTCTCCcccGCGCTTCCCTTGGGAGCGTCGGGGAAGCGTACGATGGCCTCCCGTGCGACACCCTGCACGGTTGGCATAAATGCCGAGTCCCCGGTGACGAACGCCATGACAATCGGTGGTTGTCAAACCTCAGTTGCCTGTTGTGCTCCTTCGTCGCACTTCCGGCGGCTAGCGACGCTCGCTGCTCCGTTTCGGCGGAGCTTTCAACGCGAACCCAAGTCAGGTTGGGTTACCCGCTGAATTTAAGCATATCAA
>Illumina-ITS2_BOP010036_Zotu
AATTGCAGAATCCCGTGAACCATGGAGTCTTTGAACGCAAGTTACGCCCGAAGCCGTTAGGCCAAGGGTACGCATGCCTAGGCGTCACACGCTATTGCCcccccTCTCCcccGCGCTTCCCTTGGGAGCGTCGGGGAAGCGTACGATGGCCTCCCGTGCGACACCCTGCACGGTTGGCATAAATGCCGAGTCCCCGGTGACGAACGCCATGACAATCGGTGGTTGTCAAACCTCAGTTGCCTGTTGTGCTCCTTCGTCGCACTTCCGGCGGCTAGCGACGCTCGCTGCTCCGTTTCGGCGGAGCTTTCAACGCGAACCCAAGTCAGGTTGGGTTACCCGCTGAATTTAAGCATATCAA
>Illumina-ITS2_BOP010037_Cotu
TCTCGGCTCTCGCATCGATGAAGAACGTAGCGAAATGCGATACTTGGTGTGAATTGCAGAATCCCGTGAACCATCGAGTCTTTGAACGCAAGTTGCGCCCGAAGCCATTAGGCCGAGGGCACGCCTGCCTGGGCGTCACACGTCGTTGCACCCCCACTACTCCCTCGGGATTGCGGGGTGCGGATGATGGCCTCCCGTACGCTCCGTCGCGCGGTTGGCATAAATACCAAGTCCTCGGCGACGCACGCCACGACAATCGGTGGTTGCGAAACCTCGGTTGCCCGTCGTGTGCGGTCGTCGCGCATCGGGGGCTCGAAAAAATGCTTGGCTCCGGCTTGGCTTTCAACGCGACCCCAGGTCAGGCGGGGTTACCCGCTGAATTTAAGCATATCAA
>Illumina-ITS2_BOP010037_Dotu
GGCGACGCACGCCACGACAATCGGTGGTTGCGAAACCTCGGTTGCCCGTCGTGTGCGGTCGTCGCGCATCGGGGGCTCGAAAAAATGCTTGGCTCCGGCTTGGCTTTCAACGCGACCCCAGGTCAGGCGGGGTTACCCGCTGAATTTAAGCATATCAA
>Illumina-ITS2_BOP010037_Otu
TCTCGGCTCTCGCATCGATGAAGAACGTAGCGAAATGCGATACTTGGTGTGAATTGCAGAATCCCGTGAACCATCGAGTCTTTGAACGCAAGTTGCGCCCGAAGCCATTAGGCCGAGGGCACGCCTGCCTGGGCGTCACACGTCGTTGCACCcccACTACTCCCTCGGGATTGCGGGGTGCGGATGATGGCCTCCCGTACGCTCCGTCGcgcgGTTGGCATAAATACCAAGTCCTCGGCGACGCACGCCACGACAATCGGTGGTTGCGAAACCTCGGTTGCCCGTCGTGTGCGGTCGTCGCGCATCGGgggCTCGAAaaaaTGCTTGGCTCCGGCTTGGCTTTCAACGCGACCCCAGGTCAGGCGGGGTTACCCGCTGAATTTAAGCATATCAA
>Illumina-ITS2_BOP010037_Zotu
TCTCGGCTCTCGCATCGATGAAGAACGTAGCGAAATGCGATACTTGGTGTGAATTGCAGAATCCCGTGAACCATCGAGTCTTTGAACGCAAGTTGCGCCCGAAGCCATTAGGCCGAGGGCACGCCTGCCTGGGCGTCACACGTCGTTGCACCcccACTACTCCCTCGGGATTGCGGGGTGCGGATGATGGCCTCCCGTACGCTCCGTCGcgcgGTTGGCATAAATACCAAGTCCTCGGCGACGCACGCCACGACAATCGGTGGTTGCGAAACCTCGGTTGCCCGTCGTGTGCGGTCGTCGCGCATCGGgggCTCGAAaaaaTGCTTGGCTCCGGCTTGGCTTTCAACGCGACCCCAGGTCAGGCGGGGTTACCCGCTGAATTTAAGCATATCAA
>Illumina-ITS2_BOP010038_Cotu
TCTCGGCTCTCGCATCGATGAAGAACGTAGCGAAATGCGATACTTGGTGTGAATTGCAGAATCCCGTGAACCATCGAGTCTTTGAACGCAAGTTGCGCCCGAAGCCATTAGGCCGAGGGCACGCCTGCCTGGGCGTCACACGTCGTTGCACCCCCACTACTCCCTCGGGATTGCGGGGGGCGGATGATGGCCTCCCGTACGCTCCGTCGCGCGGTTGGCATAAATACCAAGTCCTCGGCGACGCACGCCACGACAATCGGTGGTTGCGAAACCTCGGTTGCCCGTCGTGTGCGGTCGTCGCGCATCGGGGGCTAGAAAAAATGCTTGGCTCCGGCTTGGCTTTCAACGCGACCCCAGGTCAGGCGGGGTTACCCGCTGAATTTAAGCATATCAA
>Illumina-ITS2_BOP010038_Dotu
TCTCGGCTCTCGCATCGATGAAGAACGTAGCGAAATGCGATACTTGGTGTGAATTGCAGAATCCCGTGAACCATCGAGTCTTTGAACGCAAGTTGCGCCCGAAGCCATTAGGCCGAGGGCACGCCTGCCTGGGCGTCACACGTCGTTGCACCCCCACTACTCCCTCGGGATTGCGGGGTGCGGATGATGGCCTCCCGTACGCTCCGTCGCGCGGTTGGCATAAATACCAAGTCCTCGGCGACGCACGCCACGACAATCGGTGGTTGCGAAACCTCGGTTGCC
>Illumina-ITS2_BOP010038_Otu
TCTCGGCTCTCGCATCGATGAAGAACGTAGCGAAATGCGATACTTGGTGTGAATTGCAGAATCCCGTGAACCATCGAGTCTTTGAACGCAAGTTGCGCCCGAAGCCATTAGGCCGAGGGCACGCCTGCCTGGGCGTCACACGTCGTTGCACCcccACTACTCCCTCGGGATTGCGGggggCGGATGATGGCCTCCCGTACGCTCCGTCGcgcgGTTGGCATAAATACCAAGTCCTCGGCGACGCACGCCACGACAATCGGTGGTTGCGAAACCTCGGTTGCCCGTCGTGTGCGGTCGTCGCGCATCGGgggCTCGAAaaaaTGCTTGGCTCCGGCTTGGCTTTCAACGCGACCCCAGGTCAGGCGGGGTTACCCGCTGAATTTAAGCATATCAA
>Illumina-ITS2_BOP010038_Zotu
TCTCGGCTCTCGCATCGATGAAGAACGTAGCGAAATGCGATACTTGGTGTGAATTGCAGAATCCCGTGAACCATCGAGTCTTTGAACGCAAGTTGCGCCCGAAGCCATTAGGCCGAGGGCACGCCTGCCTGGGCGTCACACGTCGTTGCACCcccACTACTCCCTCGGGATTGCGGggggCGGATGATGGCCTCCCGTACGCTCCGTCGcgcgGTTGGCATAAATACCAAGTCCTCGGCGACGCACGCCACGACAATCGGTGGTTGCGAAACCTCGGTTGCCCGTCGTGTGCGGTCGTCGCGCATCGGgggCTCGAAaaaaTGCTTGGCTCCGGCTTGGCTTTCAACGCGACCCCAGGTCAGGCGGGGTTACCCGCTGAATTTAAGCATATCAA
>Illumina-ITS2_BOP010040_Cotu
TCTCGGCTCTCGCATCGATGAAGAACGTAGCGAAATGCGATACTTGGTGTGAATTGCAGAATCCCGTGAACCATCGAGTCTTTGAACGCAAGTTGCGCCCGAAGCCATTAGGCCGAGGGCACGCCTGCCTGGGCGTCACACGTCGTTGCACCCCCACTACTCCCTCGGGATTGCGGGGTGCGGATGATGGCCTCCCGTACGCTCCGTCGCGCGGTTGGCATAAATACCAAGTCCTCGGCGACGCACGCCACGACAATCGGTGGTTGCGAAACCTCGGTTGCCCGTCGTGTGCGGTCGTCGCGCATCGGGGGCTCGAAAAAATGCTTGGCTCCGGCTTGGCTTTCAACGCGACCCCAGGTCAGGCGGGGTTACCCGCTGAATTTAAGCATATCAA
>Illumina-ITS2_BOP010040_Dotu
TCTCGGCTCTCGCATCGATGAAGAACGTAGCGAAATGCGATACTTGGTGTGAATTGCAGAATCCCGTGAACCATCGAGTCTTTGAACGCAAGTTGCGCCCGAAGCCATTAGGCCGAGGGCACGCCTGCCTGGGCGTCACACGTCGTTGCACCCCCACTACTCCCTCGGGATTGCGGGGTGCGGATGATGGCCTCCCGTACGCTCCGTCGCGCGGTTGGCATAAATACCAAGTCCTCGGCGACGCACGCCACGACAATCGGTGGTTGCGAAACCTCGGTTGCCCGTCGTGTGCGGTCGTCGCGCATCGGGGGCTCGAAAAAATGCTTGGCTCCGGCTTGGCTTTCAACGCGACCCCAGGTCAGGCGGGGTTACCCGCTGAATTTAAGCATATCAA
>Illumina-ITS2_BOP010040_Otu
TCTCGGCTCTCGCATCGATGAAGAACGTAGCGAAATGCGATACTTGGTGTGAATTGCAGAATCCCGTGAACCATCGAGTCTTTGAACGCAAGTTGCGCCCGAAGCCATTAGGCCGAGGGCACGCCTGCCTGGGCGTCACACGTCGTTGCACCcccACTACTCCCTCGGGATTGCGGGGTGCGGATGATGGCCTCCCGTACGCTCCGTCGcgcgGTTGGCATAAATACCAAGTCCTCGGCGACGCACGCCACGACAATCGGTGGTTGCGAAACCTCGGTTGCCCGTCGTGTGCGGTCGTCGCGCATCGGgggCTCGAAaaaaTGCTTGGCTCCGGCTTGGCTTTCAACGCGACCCCAGGTCAGGCGGGGTTACCCGCTGAATTTAAGCATATCAA
>Illumina-ITS2_BOP010040_Zotu
TCTCGGCTCTCGCATCGATGAAGAACGTAGCGAAATGCGATACTTGGTGTGAATTGCAGAATCCCGTGAACCATCGAGTCTTTGAACGCAAGTTGCGCCCGAAGCCATTAGGCCGAGGGCACGCCTGCCTGGGCGTCACACGTCGTTGCACCcccACTACTCCCTCGGGATTGCGGGGTGCGGATGATGGCCTCCCGTACGCTCCGTCGcgcgGTTGGCATAAATACCAAGTCCTCGGCGACGCACGCCACGACAATCGGTGGTTGCGAAACCTCGGTTGCCCGTCGTGTGCGGTCGTCGCGCATCGGgggCTCGAAaaaaTGCTTGGCTCCGGCTTGGCTTTCAACGCGACCCCAGGTCAGGCGGGGTTACCCGCTGAATTTAAGCATATCAA
>Illumina-ITS2_BOP010041_Cotu
TCTCGGCTCTCGCATCGATGAAGAACGTAGCGAAATGCGATACTTGGTGTGAATTGCAGAATCCCGTGAACCATCGAGTCTTTGAACGCAAGTTGCGCCCGAAGCCATTAGGCCGAGGGCACGCCTGCCTGGGCGTCACACGTCGTTGCCCCCCCCATCTACTCCTTCGGGATTGCGGGGGGCGGATGATGGCCTCCCGTGCGCCTCGTCGCGCGGTTGGCATAAATGCCAAGTCCTCGGCGACGCACGCCACGACAATCGGTGGTTGCGAAACCTCGGTTGCCCGTCGTGTGCGGTCGTCGCGCATCGAGGGCTCGAAAAAAACACCGGGTTTCGGCTCGGCTTTCAACGCGACCCCAGGTCAGGCGGGGTTACCCGCTGAATTTAAGCATATCAA
>Illumina-ITS2_BOP010041_Dotu
TCTCGGCTCTCGCATCGATGAAGAACGTAGCGAAATGCGATACTTGGTGTGAATTGCAGAATCCCGTGAACCATCGAGTCTTTGAACGCAAGTTGCGCCCGAAGCCATTAGGCCGAGGGCACGCCTGCCTGGGCGTCACACGCCGTTGCCCCCCCATCTACTCCTTCGGGATTGCGGGGGGCGGATGATGG
>Illumina-ITS2_BOP010041_Otu
TCTCGGCTCTCGCATCGATGAAGAACGTAGCGAAATGCGATACTTGGTGTGAATTGCAGAATCCCGTGAACCATCGAGTCTTTGAACGCAAGTTGCGCCCGAAGCCATTAGGCCGAGGGCACGCCTGCCTGGGCGTCACACGTCGTTGCCcccccATCTACTCCTTCGGGATTGCGGggggCGGATGATGGCCTCCCGTGCGCCTCGTCGcgcgGTTGGCATAAATGCCAAGTCCTCGGCGACGCACGCCACGACAATCGGTGGTTGCGAAACCTCGGTTGCCCGTCGTGTGCGGTCGTCGCGCATCGAGGGCTCGAAaaaaaCACCGGGTTTCGGCTCGGCTTTCAACGCGACCCCAGGTCAGGCGGGGTTACCCGCTGAATTTAAGCATATCAA
>Illumina-ITS2_BOP010041_Zotu
TCTCGGCTCTCGCATCGATGAAGAACGTAGCGAAATGCGATACTTGGTGTGAATTGCAGAATCCCGTGAACCATCGAGTCTTTGAACGCAAGTTGCGCCCGAAGCCATTAGGCCGAGGGCACGCCTGCCTGGGCGTCACACGTCGTTGCCcccccATCTACTCCTTCGGGATTGCGGggggCGGATGATGGCCTCCCGTGCGCCTCGTCGcgcgGTTGGCATAAATGCCAAGTCCTCGGCGACGCACGCCACGACAATCGGTGGTTGCGAAACCTCGGTTGCCCGTCGTGTGCGGTCGTCGCGCATCGAGGGCTCGAAaaaaaCACCGGGTTTCGGCTCGGCTTTCAACGCGACCCCAGGTCAGGCGGGGTTACCCGCTGAATTTAAGCATATCAA
>Illumina-ITS2_BOP010044_Cotu
TCTCGGCTCTCGCATCGATGAAGAACGTAGCGAAATGCGATACTTGGTGTGAATTGCAGAATCCCGTGAACCATCGAGTCTTTGAACGCAAGTTGCACTCGAAGCCATTAGGCCGAGGGCACGCTTGCTTCGACGTCATACCCCGTTGCCCCCTCCCGAGCCTCCTTTGGGGGGCGAACGATGGCTTCCCGTCCGTCACCCACCGGTTGGCACAAATACCGAGTCCTCGACTACGAACGCCACGATAATCGGTGGTTGTCAAACCTCGATTGCCTATTGTGCGCTTTCGCCGCGCTCCGAGCGGCTCGCGACGCTCGCTGCCCTGCTTCAGCGGAGCTTTCAACGCGACCCCAGGTCAGGTGGGGTTACCCGCTGAATTTAAGCATATCAA
>Illumina-ITS2_BOP010044_Dotu
TCTCGGCTCTCGCATCGATGAAGAACGTAGCGAAATGCGATACTTGGTGTGAATTGCAGAATCCCGTGAACCATCGAGTCTTTGAACGCAAGTTGCACTCGAAGCCATTAGGCCGAGGGCACGCTTGCTTCGACGTCATACCCCGTTGCCCCCTCCCGAGCCTCCTTTGGGGGGCGAACGATGGCTTCCCGTCCGTCACCCACCGGTTGGCACAAATACCGAGTCCTCGACTACGAACGCCACGATAATCGGTGGTTGTCAAACCTCGATTGCCTATTGTGCGCTTTCGCCGCGCTCCGAGCGGCTCGCGACGCTCGCTACCCTGCTTCAGCGGAGCTTTCAACGCGACCCCAGGTCAGGTGGGGTTACCCGCTGAATTTAAGCATATCAA
>Illumina-ITS2_BOP010044_Otu
TCTCGGCTCTCGCATCGATGAAGAACGTAGCGAAATGCGATACTTGGTGTGAATTGCAGAATCCCGTGAACCATCGAGTCTTTGAACGCAAGTTGCACTCGAAGCCATTAGGCCGAGGGCACGCTTGCTTCGACGTCATACCCCGTTGCCcccTCCCGAGCCTCCTTTGGggggCGAACGATGGCTTCCCGTCCGTCACCCACCGGTTGGCACAAATACCGAGTCCTCGACTACGAACGCCACGATAATCGGTGGTTGTCAAACCTCGATTGCCTATTGTGCGCTTTCGCCGCGCTCCGAGCGGCTCGCGACGCTCGCTACCCTGCTTCAGCGGAGCTTTCAACGCGACCCCAGGTCAGGTGGGGTTACCCGCTGAATTTAAGCATATCAA
>Illumina-ITS2_BOP010044_Zotu
TCTCGGCTCTCGCATCGATGAAGAACGTAGCGAAATGCGATACTTGGTGTGAATTGCAGAATCCCGTGAACCATCGAGTCTTTGAACGCAAGTTGCACTCGAAGCCATTAGGCCGAGGGCACGCTTGCTTCGACGTCATACCCCGTTGCCcccTCCCGAGCCTCCTTTGGggggCGAACGATGGCTTCCCGTCCGTCACCCACCGGTTGGCACAAATACCGAGTCCTCGACTACGAACGCCACGATAATCGGTGGTTGTCAAACCTCGATTGCCTATTGTGCGCTTTCGCCGCGCTCCGAGCGGCTCGCGACGCTCGCTACCCTGCTTCAGCGGAGCTTTCAACGCGACCCCAGGTCAGGTGGGGTTACCCGCTGAATTTAAGCATATCAA
>Illumina-ITS2_BOP010045_Cotu
TCTCGGCTCTCGCATCGATGAAGAACGTAGCAAAATGCGATACTTGGTGTGAATTGCAGAATCCCGTGAATCATCGAGTTTTTGAACGCAAGTTGCGCCTGAAGCCATTAGGCCGAAGGCACGTCTGCCTGGGCGTCTCGCAACCCGTCGCCCCCAGCCTTGCATCATATGCATAGGATTGTGGGCGGATGTTGGCCTCCCGTGAGCACTTAGCTTGCGGCTGGCCTAAAAGCAAAGTCCTCGATGACGGATCGTCACGACACGTGGTGGTTGAACAACCTTGTCGCGTCCTGTTGTTGGCGCAACTGTCATCGGGAGAAGTTATGACCCTGACGCGCTATCTTTGATGGCGCATCGACAGCGACCCCAGGTCAGGCGGGACTACCCGCTGAGTTTAAGCATATCAA
>Illumina-ITS2_BOP010045_Dotu
TCTCGGCTCTCGCATCGATGAAGAACGTAGCAAAATGCGATACTTGGTGTGAATTGCAGAATCCCGTGAATCATCGAGTTTTTGAACGCAAGTTGCGCCTGAAGCCATTAGGCCGAAGGCACGTCTGCCTGGGCGTCTCGCAACCCGTCGCCCCCAGCCTTGCATCATATGCATAGGATTGTGGGCGGATGTTGGCCTCCCGTGAGCACTTAGCTTGCGGCTGGCCTAAAAGCAAAGTCCTCGATGACGGATCGTCACGACACGTGGTGGTTGAACAACCTTGTCGCGTCCTGTTGTTGGCGCAACTGTCATCGGGAGAAGTTATGACCCTGACGCGCTATCTTTGATGGCGCATCGACAGCGACC
>Illumina-ITS2_BOP010045_Otu
TCTCGGCTCTCGCATCGATGAAGAACGTAGCAAAATGCGATACTTGGTGTGAATTGCAGAATCCCGTGAATCATCGAGTTtttGAACGCAAGTTGCGCCTGAAGCCATTAGGCCGAAGGCACGTCTGCCTGGGCGTCTCGCAACCCGTCGCCcccAGCCTTGCATCATATGCATAGGATTGTGGGCGGATGTTGGCCTCCCGTGAGCACTTAGCTTGCGGCTGGCCTAAAAGCAAAGTCCTCGATGACGGATCGTCACGACACGTGGTGGTTGAACAACCTTGTCGCGTCCTGTTGTTGGCGCAACTGTCATCGGGAGAAGTTATGACCCTGACGCGCTATCTTTGATGGCGCATCGACAGCGACC
>Illumina-ITS2_BOP010045_Zotu
TCTCGGCTCTCGCATCGATGAAGAACGTAGCAAAATGCGATACTTGGTGTGAATTGCAGAATCCCGTGAATCATCGAGTTtttGAACGCAAGTTGCGCCTGAAGCCATTAGGCCGAAGGCACGTCTGCCTGGGCGTCTCGCAACCCGTCGCCcccAGCCTTGCATCATATGCATAGGATTGTGGGCGGATGTTGGCCTCCCGTGAGCACTTAGCTTGCGGCTGGCTTAAAAGCAAAGTCCTCGATGACGGATCGTCACGACACGTGGTGGTTGAACAACCTTGTCGCGTCCTGTTGTTGGCGCAACTGTCATCGGGAGAAGTTATGACCCTGACGCGCTATCTTTGATGGCGCATCGACAGCGACCCCAGGTCAGGCGGGACTACCCGCTGAGTTTAAGCATATCAA
>Illumina-ITS2_BOP010046_Cotu
TCTCGGCTCTCGCATCGATGAAGAACGTAGCGAAATGCGATACTTGGTGTGAATTGCAGAATCTCGTGAACCATCGAGTCTTTGAACGCAAGTTGCGCCCGAAGCCATTAGGCCGAAGGCACGTCTGCCTGGGCGTCTCGCAACGCGTCGCCCCCAACCCCCCCCTGTGGGTGCGTTGTGGGCGGATGATGGTCTCCCGTGCGCGAAAGCCCGCGGCTGGCCTAAAAGTGAAGTCCCCGACGATGGATCGTCACGACACGTGGTGGTTGAACAACCTTGTCGCGTCCTGTCGCTGGCGAACCCGTCGTCGGGCGTCTCCAAGACCCTGACGCGCATTATTACCAACGCGCATCGACTGCGACCCCAGGTCAGGCGGGACTACCCGCTGAGTTTAAGCATATCAA
>Illumina-ITS2_BOP010046_Dotu
GATGATGGTCTCCCGTGCGCGAAAGCCCGCGGCTGGCCTAAAAGTGAAGTCCCCGACGATGGATCGTCACGACACGTGGTGGTTGAACAACCTTGTCGCGTCCTGTCGCTGGCGAACCCGTCGTCGGGCGTCTCCAAGACCCTGACGCGCATTATTACCAACGCGCATCGACTGCGACCCCAGGTCAGGCGGGACTACCCGCTGAGTTTAAGCATATCAA
>Illumina-ITS2_BOP010046_Otu
TCTCGGCTCTCGCATCGATGAAGAACGTAGCGAAATGCGATACTTGGTGTGAATTGCAGAATCTCGTGAACCATCGAGTCTTTGAACGCAAGTTGCGCCCGAAGCCATTAGGCCGAAGGCACGTCTGCCTGGGCGTCTCGCAACGCGTCGCCcccAACCccccccGGGTGCGTTGTGGGCGGATGATGGTCTCCCGTGCGCGAAAGCCCGCGGCTGGCCTAAAAGTGAAGTCCCCGACGATGGATCGTCACGACACGTGGTGGTTGAACAACCTTGTCGCGTCCTGTCGCTGGCGAACCCGTCGTCGGGCGTCTCCAAGACCCTGACGCGCATTATTACCAACGCGCATCGACTGCGACCCCAGGTCAGGCGGGACTACCCGCTGAGTTTAAGCATATCAA
>Illumina-ITS2_BOP010046_Zotu
TCTCGGCTCTCGCATCGATGAAGAACGTAGCGAAATGCGATACTTGGTGTGAATTGCAGAATCTCGTGAACCATCGAGTCTTTGAACGCAAGTTGCGCCCGAAGCCATTAGGCCGAAGGCACGTCTGCCTGGGCGTCTCGCAACGCGTCGCCcccAACCccccccTGTGGGTGCGTTGTGGGCGGATGATGGTCTCCCGTGCGCGAAAGCCCGCGGCTGGCCTAAAAGTGAAGTCCCCGACGATGGATCGTCACGACACGTGGTGGTTGAAC
>Illumina-ITS2_BOP010048_Cotu
TCTCGGCTCTGGCATCGATGAAGAACGTAGCGAAATGCGATACTTGGTGTGAATTGCAGAATCCCGTGAACCATCGAGTCTTTGAACGCAAGTTGCGCCCGAAGACATTAGTCCGAGGGCACGCCTGCCTGGGCGTCACATGTCGTTGCCCACCCCCCGGTCATCTCCCTTGGGAATGCGGAGTGGGGTGGGACGGATGGTGGCCTCCCGTGCGCTCTGCCGCATGGCTGGCATAAATACCAAGTCCCCAGGGACGAGCGCCACTACAATCGGTGGTTGTTAAACCTATCGGTGGCACGTTGTGCGTCGCTGCTTTGGGGGGCTCGTGAGACTCTGCGCTTTGCTTCGGCGGTGCTTTCAACGCGACCCCAGGTCAGGTGGGGTTACCCGCTGAATTTAAGCATATCAA
>Illumina-ITS2_BOP010048_Dotu
TCTCGGCTCTGGCATCGATGAAGAACGTAGCGAAATGCGATACTTGGTGTGAATTGCAGAATCCCGTGAACCATCGAGTCTTTGAACGCAAGTTGCGCCCGAAGACATTAGTCCGAGGGCACGCCTGCCTGGGCGTCACATGTCGTTGCCCACCCCCCGGTCATCTCCCTTGGGAATGCGGAGTGGGGTGGGACGGATGGTGGCCTCCCGTGCGCTCTGCCGCATGG
>Illumina-ITS2_BOP010048_Otu
ATAAATACCAAGTCCCCAGGGACGAGCGCCACTACAATCGGTGGTTGTTAAACCTATCGGTGGCACGTTGTGCGTCGCTGCTTTGGggggCTCGTGAGACTCTGCGCTTTGCTTCGGCGGTGCTTTCAACGCGACCCCAGGTCAGGTGGGGTTACCCGCTGAATTTAAGCATATCAA
>Illumina-ITS2_BOP010048_Zotu
GTGTGAATTGCAGAATCCCGTGAACCATCGAGTCTTTGAACGCAAGTTGCGCCCGAAGCCATTAGGCCGAGGGCACGCCTGCCTGGGCGTCACATGTCGTTGCCCACCccccGGTCATCTCCCTTGGGAATGCGGAGTGGGGTGGGACGGATGGTGGCCTCCCGTGCGCTCTGCCGCATGGCTGGCATAAATACCAAGTCCCCAGGGACGAGCGCCACTACAATCGGTGGTTGTTAAACCTATCGGTGGCACGTTGTGCGTCGCTGCTTTGGggggCCCGTGAGACTCTGCGCTTTGCTTCGGCGGTGCTTTCAACGCGACCCCAGGTCAGGTGGGGTTACCCGCTGAATTTAAGCATATCAA
>Illumina-ITS2_BOP010049_Cotu
TCTCGGCTCTCGCATCGATGAAGAACGTAGCGAAATGCGATACTTGGTGTGAATTGCAGAATCCCGTGAACCATCGAGTCTTTGAACGCAAGTTGCGCCTGAAGCCATTCGGCCGAAGGCACGTCTGCCTGGGCGTCACGTACCCAATCGCTCCCCAAAACCTCCCACATTTTTACGGATTTGTGGAGGGCTAGGAGGGCGGAGATTGGCCTCCCGTGCTGTAACGGTGCGGATGGCCTAAAAGCAAAGCGTCGAGCGACGAAACGTCACGACAAGTGGTGGTAGATAAAGCCCTAGCGGCAGCCTCATCGTGTCGTGTGCGTCCAGTCGCGTTCGATCGCCCAACGACCCCTACACGTCTCGACGAATTCTGTCGCGACCCCAGGTCAGGCGGGACTACCCGCTGAGTTTAAGCATATCAA
>Illumina-ITS2_BOP010049_Dotu
GGCCTCCCGTGCTGTAACGGTGCGGATGGCCTAAAAGCAAAGCGTCGAGCGACGAAACGTCACGACAAGTGGTGGTAGATAAAGCCCTAGCGGCAGCCTCATCGTGTCGTGTGCGTCCAGTCGCGTTCGATCGCCCAACGACCCCTACACGTCTCGACGAATTCTGTCGCGACCCCAGGTCAGGCGGGACTACCCGCTGAGTTTAAGCATATCAA
>Illumina-ITS2_BOP010049_Otu
TCTCGGCTCTCGCATCGATGAAGAACGTAGCGAAATGCGATACTTGGTGTGAATTGCAGAATCCCGTGAACCATCGAGTCTTTGAACGCAAGTTGCGCCTGAAGCCATTCGGCCGAAGGCACGTCTGCCTGGGCGTCACGTACCCAATCGCTCCCCAAAACCTCCCACATTtttACGGATTTGTGGAGGGCTAGGAGGGCGGAGATTGGCCTCCCGTGCTGTAACGGTGCGGATGGCCTAAAAGCAAAGCGTCGAGCGACGAAACGTCACGACAAGTGGTGGTAGATAAAGCCCTAGCGGCAGCCTCATCGTGTCGTGTGCGTCCAGTCGCGTTCGATCGCCCAACGACCCCTACACGTCTCGACGAATTCTGTCGCGACCCCAGGTCAGGCGGGACTACCCGCTGAGTTTAAGCATATCAATAAGCGGAGGAAAAG
>Illumina-ITS2_BOP010049_Zotu
TCTCGGCTCTCGCATCGATGAAGAACGTAGCGAAATGCGATACTTGGTGTGAATTGCAGAATCCCGTGAACCATCGAGTCTTTGAACGCAAGTTGCGCCTGAAGCCATTTGGCCGAAGGCACGTCTGCCTGGGCGTCACGTACCCAATCGCTCCCCAAAACCTCCCATATTtttACGGATTTGTGGAGGGCTAGGAGGGCGGAGATTGGCCTCCCGTGCTGTAACGGCGCGGATGGCCTAAAAGCAAAGCGTCGAGCGACGAAACGTCACGACAAGTGGTGGTCGATAAAGCCCTAGCGGCAGCCTCATCGTGTCGTGTGCGTCCAGTCGCGTTCGATCGCTCAACGACCCCTACACGTCTCGACGAATTTTGTCGCGACCCCAGGTCAGGCGGGACTACCCGCTGAGTTTAAGCATATCAATAAGCGGAGG
>Illumina-ITS2_BOP010050_Cotu
TCTCGGCTCTTGCATCGATGAAGAACGTAGCGAAATGCGATACTTGGTGTGAATTGCAGAATCCCGTGAACCATCGAGTCTTTGAACGCAAGTTGCGCCCGAAGCCATTAGGCCGAGGGCACGCCTGCCTGGGTGTCACACATCGTTGCCCCAACGCCAATGCCTCATGCCAGGCATCTAGCTGGGGGTGAATGCTGGCCTCCCGTGAGCACAGCCTCACGGTTGGTTGAAAATCGAGTCCGTGGCTGAGTGCACCGTGACAGATGGTGGTTGAGTAAAGAGCTCGAGGCCAGTCGCGCGTGCATCCACCTGGAGTGGACTTCGTGACCCATGGGGGTGATTCGATCGCCCACAATGGGACCTCAGGTCAGGCGGGGCTACCCGCTGAGTTTAAGCATATCAA
>Illumina-ITS2_BOP010050_Dotu
TCTCGGCTCTTGCATCGATGAAGAACGTAGCGAAATGCGATACTTGGTGTGAATTGCAGAATCCCGTGAACCATCGAGTCTTTGAACGCAAGTTGCGCCCGAAGCCATTAGGCCGAGGGCACGCCTGCCTGGGTGTCACACATCGTTGCCCCAACGCCAATGCCTCATGCCAGGCATCTAGCTGGGGGTGAATGCTGGCCTCCCGTGAGCATAGCCTCACGGTTGGTTGAAAATCGAGTCCGTGGCTGAGTGCACCGTGACAGATGGTGGTTGAGTAAAGAGCTCGAGGCCAGTCGCGCGTGCATCCACCTGGAGTGGACTTCGTGACCCATGGGGGTGATTCGATCGCCCACAATGGGACCTCAGGTCAGGCGGGGCTACCCGCTGAGTTTAAGCATATCAA
>Illumina-ITS2_BOP010050_Otu
TCTCGGCTCTTGCATCGATGAAGAACGTAGCGAAATGCGATACTTGGTGTGAATTGCAGAATCCCGTGAACCATCGAGTCTTTGAACGCAAGTTGCGCCCGAAGCCATTAGGCCGAGGGCACGCCTGCCTGGGTGTCAcacaTCGTTGCCCCAACGCCAATGCCTCATGCCAGGCATCTAGCTGGgggTGAATGCTGGCCTCCCGTGAGCATAGCCTCACGGTTGGTTGAAAATCGAGTCCGTGGCTGAGTGCACCGTGACAGATGGTGGTTGAGTAAAGAGCTCGAGGCCAGTCGcgcgTGCATCCACCTGGAGTGGACTTCGTGACCCATGGgggTGATTCGATCGCCCACAATGGGACCTCAGGTCAGGCGGGGCTACCCGCTGAGTTTAAGCATATCAA
>Illumina-ITS2_BOP010050_Zotu
TCTCGGCTCTTGCATCGATGAAGAACGTAGCGAAATGCGATACTTGGTGTGAATTGCAGAATCCCGTGAACCATCGAGTCTTTGAACGCAAGTTGCGCCCGAAGCCATTAGGCCGAGGGCACGCCTGCCTGGGTGTCAcacaTCGTTGCCCCAACGCCAATGCCTCATGCCAGGCATCTAGCTGGgggTGAATGCTGGCCTCCCGTGAGCACAGCCTCACGGTTGGTTGAAAATCGAGTCCGTGGCTGAGTGCACCGTGACAGATGGTGGTTGAGTAAAGAGCTCGAGGCCAGTCGcgcgTGCATCCACCTGGAGTGGACTTCGTGACCCATGGgggTGATTCGATCGCCCACAATGGGACCTCAGGTCAGGCGGGGCTACCCGCTGAGTTTAAGCATATCAA
>Illumina-ITS2_BOP010051_Cotu
TCTCGGCTCTCGCATCGATGAAGAACGTAGCGAAATGCGATACATGGTGTGAATTGCAGAATCCCGTGAACCATCGAGTCTCCTGCCTGGGCGTCACGCATCGTTGCCCCCTCACCGACCCCCCGCCTCGAACGAGGCGTGGGGACTACTGCCGTAGTATAGGTGCGGGGGGCGGATATTGGCCTCCCGTGCGTCTTCGTATCGCGCGGTTGGCCCAAATACGACTCCTCGGCGACGGATGACGCCGCGACGTTCGGTGGTAGAACTAAAAACCTCGAGCCTCCGTCGCGCTCGCCGGTGCCGGGCGTCTCGGACCCTAACGAGCACGTCGCTCGCATCGCGACCCCAGGTCAGGCGGGACTACCCGCTGAGTTTAAGCATATCAA
>Illumina-ITS2_BOP010051_Dotu
ATCGCGCGGTTGGCCCAAATACGACTCCTCGGCGACGGATGACGCCGCGACGTTCGGTGGTAGAACTAAAAACCTCGAGCCTCCGTCGCGCTCGCCGGTGCCGGGCGTCTCGGACCCTAACGAGCACGTCGCTCGCATCGCGACCCCAGGTCAGGCGGGACTACCCGCTGAGTTTAAGCATATCAA
>Illumina-ITS2_BOP010051_Otu
TCTCGGCTCTCGCATCGATGAAGAACGTAGCGAAATGCGATACATGGTGTGAATTGCAGAATCCCGTGAACCATCGAGTCTTTGAACGCAAGTTGCGCCCCAAGCCTTCTGGCCGAGGGCACGCCTGCCTGGGCGTCACGCATCGTCGCCcccTCACCGACCccccGCCTCGAACGAGGCGTGGGGACTACTGCCGTAGTATAGGTGCGGggggCGGATATTGGCCTCCCGTGCGTCTTCGTATCGcgcgGTTGGCCCAAATACGACTCCTCGGCGACGGATGACGCCGCGACGTTCGGTGGTAGAACTAAaaaCCTCGAGCCTCCGTCGCGCTCGCCGGTGCCGGGCGTCTCGGACCCTAACGAGCACGTCGCTCGCATC
>Illumina-ITS2_BOP010051_Zotu
TCTCGGCTCTCGCATCGATGAAGAACGTAGCGAAATGCGATACATGGTGTGAATTGCAGAATCCCGTGAACCATCGAGTCTTTGAACGCAAGTTGCGCCCCAAGCCTTCTGGCCGAGGGCACGCCTGCCTGGGCGTCACGCATCGTCGCCcccTCACCGACGCCCCGCCTCGAACGAGGCGTGGGGACTACTGCCGTAGTATAGGTGCGGggggCGGATATTGGCCTCCCGTGCGTCTTCGTATCGcgcgGTTGGCCCAAATACGACTCCTCGGCGACGGATGACGCCGCGACGTTCGGTGGTAGAACTAAaaaCCTCGAGCCTCCGTCGCGCTCGCCGGTGCCGGGCGTCTCGGACCCTAACGAGCACGTCGCTCGCATC
>Illumina-ITS2_BOP010052_Cotu
TCTCGGCTCTCGCATCGATGAAGAACGTAGCGAAATGCGATACTTGGTGTGAATTGCAGAATCCCGTGAACCATCGAGTCTTTGAACGCAAGTTGCGCCCAAAGCCTTCGGGCCGAGGGCACGCCTGCCTGGGTGTCACACATCGTCGCTCCCTCCCACCCCTTCGTCGGGGCGCAGGGTGCGGAAAATGGTCTCCCGTGAGCTCTGCAGCGCGCGGTTGGCCCAAACAAGAGTCCATGTCGGCGAGTGCCGCGGCATTCGGTGGTTGGAAGACCCTCTGTCAACGCCGCTCGCGCTCGTCCGAAAAAAGCAAGGATCTCGACGACCCTCTTCTTAGTATCCGACGCGACCCCAGGTCAGGCGGGATTACCCGCTGAGTTTAAGCATATCA
>Illumina-ITS2_BOP010052_Dotu
TCTCGGCTCTCGCATCGATGAAGAACGTAGCGAAATGCGATACTTGGTGTGAATTGCAGAATCCCGTGAACCATCGAGTCTTTGAACGCAAGTTGCGCCCAAAGCCTTCGGGCCGAGGGCACGCCTGCCTGGGTGTCACACATCGTCGCTCCCTCCCACCCCTTCGTCGGGGCGCAGGGTGCGGAAAATGGTCTCCCGTGAGCTCTGCAGCGCGCGGTTGGCCCAAACAAGAGTCCATGTCGGCGAGTGCCGCGGCATTCGGTGGTTGGAAGACCCTCTGTCAACGCCGCTCGCGCTCGTCCGAAAAAAGCAAGGATCTCGACGACCCTCTTCTTAGTATCCGACGCGACCCCAGGTCAGGCGGGATTACCCGCTGAGTTTAAGCATATCAA
>Illumina-ITS2_BOP010052_Otu
TCTCGGCTCTCGCATCGATGAAGAACGTAGCGAAATGCGATACTTGGTGTGAATTGCAGAATCCCGTGAACCATCGAGTCTTTGAACGCAAGTTGCGCCCAAAGCCTTCGGGCCGAGGGCACGCCTGCCTGGGTGTCAcacaTCGTCGCTCCCTCCCACCCCTTCGTCGGGGCGCAGGGTGCGGAAAATGGTCTCCCGTGAGCTCTGCAGCgcgcgGTTGGCCCAAACAAGAGTCCATGTCGGCGAGTGCCGCGGCATTCGGTGGTTGGAAGACCCTCTGTCAACGCCGCTCGCGCTCGTCCGAAaaaaGCAAGGATCTCGACGACCCTCTTCTTAGTATCCGACGCGACCCCAGGTCAGGCGGGATTACCCGCTGAGTTTAAGCATATCAA
>Illumina-ITS2_BOP010052_Zotu
TCTCGGCTCTCGCATCGATGAAGAACGTAGCGAAATGCGATACTTGGTGTGAATTGCAGAATCCCGTGAACCATCGAGTCTTTGAACGCAAGTTGCGCCCAAAGCCTTCGGGCCGAGGGCACGCCTGCCTGGGTGTCAcacaTCGTCGCTCCCTCCCACCCCTTCGTCGGGGCGCAGGGTGCGGAAAATGGTCTCCCGTGAGCTCTGCAGCgcgcgGTTGGCCCAAACAAGAGTCCATGTCGGCGAGTGCCGCGGCATTCGGTGGTTGGAAGACCCTCTGTCAACGCCGCTCGCGCTCGTCCGAAaaaaGCAAGGATCTCGACGACCCTCTTCTTAGTATCCGACGCGACCCCAGGTCAGGCGGGATTACCCGCTGAGTTTAAGCATATCAA
>Illumina-ITS2_BOP010053_Cotu
TCTCGGCTCTCGCATCGATGAAGAACGTAGCGAAATGCGATACTTGGTGTGAATTGCAGAATCCCGTGAACCATCGAGTTTTTGAACGCAAGTTGCGCCCAAAGCCACTAGGCTGAGGGCACGTCTGCCTGGGCGTCACGCACAGCGTCGCGCTCAACACAAGCAATGTTTTCGTGTTGATGAGCGGAAGTTGGCCACCCGAGCTATCTCAGCTCGGTAGGCCTAAATGATGGCCTCGAGCGATGGGCATCACGATCTATGGTGGTTTAGAACCCCTGTCGTCGTAGACCGGCGTCGTGTTTGCCTCGTTGAATGCTCGAGCTGTACAAACCCTTGTGTGTTGCATCTAACACTCACCTTGCGACCCCAGGTCAGGCGGGACTACCCGCTGAGTTTAAGCATATCAA
>Illumina-ITS2_BOP010053_Dotu
TCTCGGCTCTCGCATCGATGAAGAACGTAGCGAAATGCGATACTTGGTGTGAATTGCAGAATCCCGTGAACCATCGAGTTTTTGAACGCAAGTTGCGCCCAAAGCCACTAGGCTGAGGGCACGTCTGCCTGGGCGTCACGCACAGCGTCGCGCTCAACACAAGCAATGTTTTCGTGTTGATGAGCGGAAGTTGGCCACCCGAGCTATCTCAGCTCGGTAGGCCTAAATGATGGCCTCGAGCGATGGGCATCACGATCTATGGTGGTTT
>Illumina-ITS2_BOP010053_Otu
CACATCGATGAAGAACGTAGCGAAATGCGATACTTGGTGTGAATTGCAGAATCCCGCGAATCATCGAGTTtttGAACGCAAGTTGCGCCCAAAGCCACTAGGCTGAGGGCACGTCTGCCTGGGCGTCACGCACAGCGTCGCGCTCAACACAAGCAATGTTTTCGTGTTGACGAGCGGAAGTTGGCCACCCGAGCTATCTCAGCTCGGTAGGCCTAAATGATGGCCTCGAGCGATGGGCATCACGATCTATGGTGGTTTAGAACCCCTGTCGTCTTAGACCGGCGTCGTGTTTGCCTCGTTGAATGCTCGAGCTGTACAAACCCTTGtgtgtTGCATCTAACACTCACCTTGCGACCCCAGGTCAGGCGGGACTACCCGCTGAGTTTAAGCATATCAC
>Illumina-ITS2_BOP010053_Zotu
TCTCGGCTCTCGCATCGATGAAGAACGTAGCGAAATGCGATACTTGGTGTGAATTGCAGAATCCCGTGAACCATCGAGTTtttGAACGCAAGTTGCGCCCAAAGCCACTAGGCTGAGGGCACGTCTGCCTGGGCGTCACGCACAGCGTCGCGCTCAACACAAGCAATGTTTTCGTGTTGATGAGCGGAAGTTGGCCACCCGAGCTATCTCAGCTCGGTAGGCCTAAATGATGGCCTCTAGCGATGGGCATCACGATCTATGGTGGTTTAGAACCCCTGTCGTCGTAGACCGGCGTCGTGTTTGCCTCGTTGAATGCTCGAGCTGTACAAACCCTTGtgtgtTGCATCTAACACTCACCTTGCGACCCCAGGTCAGGCGGGACTACCCGCTGAGTTTAAGCATATCAA
>Illumina-ITS2_BOP010054_Cotu
TCTCGGCTCTCGCATCGATGAAGAACGTAGCGAAATGCGATACTTGGTGTGAATTGCAGAATCCCGTGAACCATCGAGTCTTTGAACGCAAGTTGCGCCCGAAGCCATTAGGCCGAGGGCACGCCTGCCTGGGCGTCACACGTCGTTGCACCCCCACTACTCCCTCGGGATTGCGGGGGGCGGATGATGGCCTCCCGTACGCTCCGTCGCGCGGTTGGCATAAATACCAAGTCCTCGGCGACGCACGCCACGACAATCGGTGGTTGCGAAACCTCGGTTGCCCGTCGTGTGCGGTCGTCGCGCATCGGGGGCTCGAAAAAATGCTTGGCTCCGGCTTGGCTTTCAACGCGACCCCAGGTCAGGCGGGGTTACCCGCTGAATTTAAGCATATCAA
>Illumina-ITS2_BOP010054_Dotu
TCTCGGCTCTCGCATCGATGAAGAACGTAGCGAAATGCGATACTTGGTGTGAATTGCAGAATCCCGTGAACCATCGAGTCTTTGAACGCAAGTTGCGCCCGAAGCCATTAGGCCGAGGGCACGCCTGCCTGGGCGTCACACGTCGTTGCACCCCCACTACTCCCTCGGGATTGCGGGGGGCGGATGATGGCCTCCCGTACGCTCCGTCGCGCGGTTGGCATAAATACCAAGTCCTCGGCGACGCACGCCACGACAATCGGTGGTTGCGAAACCTCGGTTGCCCGTCGTGTGCGGTCGTCGCACATCGAGGGCTAGAAAAAATGCTTGGCTCCGGCTTGGCTTTCAACGCGACCCCAGGTCAGGCGGGGTTACCCGCTGAATTTAAGCATATCAA
>Illumina-ITS2_BOP010054_Otu
TCTCGGCTCTCGCATCGATGAAGAACGTAGCGAAATGCGATACTTGGTGTGAATTGCAGAATCCCGTGAACCATCGAGTCTTTGAACGCAAGTTGCGCCCGAAGCCATTAGGCCGAGGGCACGCCTGCCTGGGCGTCACACGTCGTTGCACCcccACTACTCCCTCGGGATTGCGGggggCGGATGATGGCCTCCCGTACGCTCCGTCGcgcgGTTGGCATAAATACCAAGTCCTCGGCGACGCACGCCACGACAATCGGTGGTTGCGAAACCTCGGTTGCCCGTCGTGTGCGGTCGTCGCACATCGAGGGCTAGAAaaaaTGCTTGGCTCCGGCTTGGCTTTCAACGCGACCCCAGGTCAGGCGGGGTTACCCGCTGAATTTAAGCATATCAA
>Illumina-ITS2_BOP010054_Zotu
TCTCGGCTCTCGCATCGATGAAGAACGTAGCGAAATGCGATACTTGGTGTGAATTGCAGAATCCCGTGAACCATCGAGTCTTTGAACGCAAGTTGCGCCCGAAGCCATTAGGCCGAGGGCACGCCTGCCTGGGCGTCACACGTCGTTGCACCcccACTACTCCCTCGGGATTGCGGggggCGGATGATGGCCTCCCGTACGCTCCGTCGcgcgGTTGGCATAAATACCAAGTCCTCGGCGACGCACGCCACGACAATCGGTGGTTGCGAAACCTCGGTTGCCCGTCGTGTGCGGTCGTCGCACATCGAGGGCTAGAAaaaaTGCTTGGCTCCGGCTTGGCTTTCAACGCGACCCCAGGTCAGGCGGGGTTACCCGCTGAATTTAAGCATATCAA
>Illumina-ITS2_BOP010055_Cotu
TCTCGGCTCTCGCATCGATGAAGAACGTAGCGAAATGCGATACTTGGTGTGAATTGCAGAATCCCGTGAACCATCGAGTCTTTGAACGCAAGTTGCGCCCGAAGCCGTCAGGCCGAGGGCACGTCTGCCTGGGCGTCACACACCGTTGCCCCCCCCCAGACTCATTCTCGATCCTGGGGGCGGGCGTAAATTGGCCTCCCGTGAGCTCTACTCGGATCGCGGTTGGCCCAAAAATCGAGTACTCGGCTGCTTTGCGCCGTGACATTCGGTGGTTGTCGAAAAAAATCGGTGCCCCGTCACGAGCGCCGCGGGCATGTCCCGAGACACTCTGAGAGACCCCATCGCGCTGCTCACGCATCGCTTCCGACGCGACCCCAGGTCAGGCGGGGCTACCCGCTGAGTTTAAGCATATCAA
>Illumina-ITS2_BOP010055_Dotu
TCTCGGCTCTCGCATCGATGAAGAACGTAGCGAAATGCGATACTTGGTGTGAATTGCAGAATCCCGTGAACCATCGAGTCTTTGAACGCAAGTTGCGCCCGAAGCCGTCAGGCCGAGGGCACGTCTGCCTGGGCGTCACACACCGTTGCCCCCCCCCAGACTCATTCTCGATCCTGGGGGCGGGCGTAAATTGGCCTCCCGTGAGCTCTACTCGGATCGCGGTTGGCCCAAAAATCGAG
>Illumina-ITS2_BOP010055_Otu
ATTGCAGAATCCCGTGAACCATCGAGTCTTTGAACGCAAGTTGCGCCCGAAGCCGTCAGGCCGAGGGCACGTCTGCCTGGGCGTCAcacacCGTTGCCcccccccAGACTCATTCTCGATCCTGGgggCGGGCGTAAATTGGCCTCCCGTGAGCTCTACTTGGATCGCGGTTGGCCCAAaaaTTGAGTACTCGGCTGCTTTGCGCCGTGACATTCGGTGGTTGTCGAAaaaaaTCGGTGCCCCGTCACGAGCGCCGTGGGCATGTCCCGAGACACTCTGAgagaCCCCATCGCGCTGCTCACGCATCGCTTCCGACGCGACCCCAGGTCAGGCGGGGCTACCCGCTGAGTTTAAGCATATCAA
>Illumina-ITS2_BOP010055_Zotu
TCTCGGCTCTCGCATCGATGAAGAACGTAGCGAAATGCGATACTTGGTGTGAATTGCAGAATCCCGTGAACCATCGAGTCTTTGAACGCAAGTTGCGCCCGAAGCCGTCAGGCCGAGGGCACGTCTGCCTGGGCGTCAcacacCGTTGCCcccccccAGACTCATTCTCGATCCTGGgggCGGGCGTAAATTGGCCTCCCGTGAGCTCTACTCGGATCGCGGTTGGCCCAAaaaTCGAGTACTCGGCTGCCTTGCGCCGTGACATTCGGTGGTTGTCGAAaaaaaTCGGTGCCCCGTCACGAGCGCCGCGGGCATGTCCCGAGACACTCTGAgagaCCCCATCGCGCTGCTCACGCATCGCTTCCGACGCGACCCCAGGTCAGGCGGGGCTACCCGCTGAGTTT
>Illumina-ITS2_BOP010056_Cotu
TCTCGGCTCTCGCATCGATGAAGAACGCAGCAAAATGCGATACTTGGTGTGAATTGCAGAATCCCGTGAACCATCGAGTTTTTGAACGCAAGTTGCGCCCGAAGCCTTAATGCTGAGGGCACGTCTGCCTGGGCGTCACGCACTTCGTCGCCCTCCACCTCCTCCGCCCGAACGGGACGCGAAGGTGCTGGGTCGGATATTGGCCTCCCGTGCGCCCCGGTGTGCGGCTGGCCTAAATGTGATTCGGCATCGACGCATGTCGCGACAATTGGTGGTTGAAGAACTCAACTTGCGTCTTGTCGTGCACGGCTGCGTCGATCTGCTCGGACGAGTTGACCCCGACGGTGCTCCGCACTTCGACAGCGACCCCAGGTCAGGCGGGATTACCCGCTGAGTTTAAGCATATCAA
>Illumina-ITS2_BOP010056_Dotu
TCTCGGCTCTCGCATCGATGAAGAACGCAGCAAAATGCGATACTTGGTGTGAATTGCAGAATCCCGTGAACCATCGAGTTTTTGAACGCAAGTTGCGCCCGAAGCCTTAATGCTGAGGGCACGTCTGCCTGGGCGTCACGCACTTCGTCGCCCTCCACCTCCTCCGCCCGAACGGGACGCGAAGGTGCTGGGTCGGATATTGGCCTCCCGTGCGCCCCGGTGTGCGGCTGGCCTAAATGTGATTCGGCATCGACGCATGTCGCGACAATTGGTGGTTGAAGAACTCAACTTGCGTCTTGTCGTGCACGGCTGCGTCGATCTGCTCGGACGAGTTGACCCCGACGGTGCTCCGCACTTCGACAGCGACCCCAGGTCAGGCGGGATTACCCGCTGAGTTTAAGCATATCAA
>Illumina-ITS2_BOP010056_Otu
TCTCGGCTCTCGCATCGATGAAGAACGCAGCAAAATGCGATACTTGGTGTGAATTGCAGAATCCCGTGAACCATCGAGTTtttGAACGCAAGTTGCGCCCGAAGCCTTAATGCTGAGGGCACGTCTGCCTGGGCGTCACGCACTTCGTCGCCCTCCACCTCCTCCGCCCGAACGGGACGCGAAGGTGCTGGGTCGGATATTGGCCTCCCGTGCGCCCCGGTGTGCGGCTGGCCTAAATGTGATTCGGCATCGACGCATGTCGCGACAATTGGTGGTTGAAGAACTCAACTTGCGTCTTGTCGTGCACGGCTGCGTCGATCTGCTCGGACGAGTTGACCCCGACGGTGCTCCGCACTTCGACAGCGACCCCAGGTCAGGCGGGATTACCCGCTGAGTTTAAGCATATCAA
>Illumina-ITS2_BOP010056_Zotu
TCTCGGCTCTCGCATCGATGAAGAACGCAGCAAAATGCGATACTTGGTGTGAATTGCAGAATCCCGTGAACCATCGAGTTtttGAACGCAAGTTGCGCCCGAAGCCTTAATGCTGAGGGCACGTCTGCCTGGGCGTCACGCACTTCGTCGCCCTCCACCTCCTCCGCCCGAACGGGACGCGAAGGTGCTGGGTCGGATATTGGCCTCCCGTGCGCCCCGGTGTGCGGCTGGCCTAAATGTGATTCGGCATCGACGCATGTCGCGACAATTGGTGGTTGAAGAACTCAACTTGCGTCTTGTCGTGCACGGCTGCGTCGATCTGCTCGGACGAGTTGACCCCGACGGTGCTCCGCACTTCGACAGCGACCCCAGGTCAGGCGGGATTACCCGCTGAGTTTAAGCATATCAA
>Illumina-ITS2_BOP010057_Cotu
TCTTAGCTCTCGTATTGATGAAGAACGTAGAAAAATGCAATACTTGGTATGAATTACCGAATCTCGTGAACCATCGAGTCTTTGAACGCATATTGCACCCAAAGCCATCCGGCCATGGGCACATCTGCCTAGTCGTCACACACCGTTGCCCCCCCAAACCCTATCAGGGCAGAAGGGGGATAAATGTTGGCCTCCTGTGAGCCTTACCTCATGGCTAGCCCAAATGCAAGATCTCTATTTCAAGCGCCATGGTGATGGTGGTTTTTGAATAACTCGATGCCCCATCGCGAACATCCCCAGTGTGTTGTCTCAAAATGATCCTTGCGCGTAGCCTCGTGTCGCTCTTCGAATGTGACCCCAGGTTAAGTGGGGCTACCTGCTAAATTTAAGCATATCAA
>Illumina-ITS2_BOP010057_Dotu
TCTTAGCTCTCGTATTGATGAAGAACGTAGAAAAATGCAATACTTGGTATGAATTACCGAATCTCGTGAACCATCGAGTCTTTGAACGCATATTGCACCCAAAGCCATCCGGCCATGGGCACATCTGCCTAGTCGTCACACACCGTTGCCCCCCCAAACCCTATCAGGGCAGAAGGGGGATAAATGTTGGCCTCCTGTGAGCCTTACCTCATGGCTAGCCCAAATGCAAGATCTCTATTTCAAGCGCCATGGTGATGGTGGTTTTTGAATAACTCGATGCCCCATCGCGAACATCCCCAGTGTGTTGTCTCAAAATGATCCTTGCGCGTAGCCTCGTGTCGCTCTTCGAATGTGACCCCAGGTTAAGTGGGGCTACCTGCTAAATTTAAGCATATCAA
>Illumina-ITS2_BOP010057_Otu
TCTTAGCTCTCGTATTGATGAAGAACGTAGAAaaaTGCAATACTTGGTATGAATTACCGAATCTCGTGAACCATCGAGTCTTTGAACGCATATTGCACCCAAAGCCATCCGGCCATGGGCACATCTGCCTAGTCGTCAcacacTGTTGCCcccccAAACCCTATCAGGGCAGAAGGgggATAAATGTTGGCCTCCTGTGAGCCTTACCTCATGGCTAGCCCAAATGCAAGATCTCTATTTCAAGCGCCATGGTGATGGTGGTTtttGAATAACTCGATGCCCCATCGCGAACATCCCCAGTgtgtTGTCTCAAAATGATCCTTGCGCGTAGCCTCGTGTCGCTCTTCGAATGTGACCCCAGGTTAAGTGGGGCTACCTGCTAAATTTAAGCATATCAA
>Illumina-ITS2_BOP010057_Zotu
TCTTAGCTCTCGTATTGATGAAGAACGTAGAAaaaTGCAATACTTGGTATGAATTACCGAATCTCGTGAACCATCGAGTCTTTGAACGCATATTGCACCCAAAGCCATCCGGCCATGGGCACATCTGCCTAGTCGTCAcacacTGTTGCCcccccAAACCCTATCAGGGCAGAAGGgggATAAATGTTGGCCTCCTGTGAGCCTTACCTCATGGCTAGCCCAAATGCAAGATCTCTATTTCAAGCGCCATGGTGATGGTGGTTtttGAATAACTCGATGCCCCATCGCGAACATCCCCAGTgtgtTGTCTCAAAATGATCCTTGCGCGTAGCCTCGTGTCGCTCTTCGAATGTGACCCCAGGTTAAGTGGGGCTACCTGCTAAATTTAAGCATATCAA
>Illumina-ITS2_BOP010059_Cotu
TCTCGGCTCTCGCATCGATGAAGAACGTAGCGAAATGCGATACTTGGTGTGAATTGCAGAATCCCGTGAACCATCGAGTCTTTGAACGCAAGTTGCGCCCGAAGCCATTAGGCCGAGGGCACGTCTGCCTGGGTGTCAAACATCGTTGCCCAAACACAATGTCCTTCTCCGGGCATCATGTGAAGGGCGGATGCTGGCCTCCCGTGAGCACGCCTCGCGGTTGGCCCAAATGCGAGTCCGTGGTGGCGAGCACCACGACGCACGGTGGTTGAGTAACACTCGAAGCCAGTCCTGCGTGTCTCGTCCCAATACACGGCTCCTTGACCCTCTTGCATCCCACGGATGCTTCCAACGCGACCCCAGGTCAGGCGGGGCTACCCGCTGAATTTAAGCATATCAA
>Illumina-ITS2_BOP010059_Dotu
AGGCCGAGGGCACGTCTGCCTGGGTGTCAAACATCGTTGCCCAAACACAATGTCCTTCTCCGGGCATCATGTGAAGGGCGGATGCTGGCCTCCCGTGAGCACGCCTCGCGGTTGGCCCAAATACGAGTCCGTGGTGGCGAGCACCACGACGCACGGTGGTTGAGTAACACTCGAAGCCAGTCCTGCGTGTCTCGTCCCAATACACGGCTCCTTGACCCTCTTGCATCCCACGGATGCTTCCAACGCGACCCCAGGTCAGGCGGGGCTACCCGCTGAATTTAAGCATATCAA
>Illumina-ITS2_BOP010059_Otu
TCTCGGCTCTCGCATCGATGAAGAACGTAGCGAAATGCGATACTTGGTGTGAATTGCAGAATCCCGTGAACCATCGAGTCTTTGAACGCAAGTTGCGCCCAAAGCCATTAGGCCGAGGGCACGTCTGCCTGGGTGTCAAACATCGTTGCCCAAACACAATGTCCTTCTCCGGGCATCATGTGAAGGGCGGATGCTGGCCTCCCGTGAGCACGCCTCGCGGTTGGCCCAAATACGAGTCCGTGGTGGCGAGCACCACGACGCACGGTGGTTGAGTAACACTCGAAGCCAGTCCTGCGTGTCTCGTCCCAATACACGGCTCCTTGACCCTCTTGCATCCCATGGATGCTTCC
>Illumina-ITS2_BOP010059_Zotu
TCTCGGCTCTCGCATCGATGAAGAACGTAGCGAAATGCGATACTTGGTGTGAATTGCAGAATCCCGTGAACCATCGAGTCTTTGAACGCAAGTTGCGCCCGAAGCCATTAGGCCGAGGGCACGTCTGCCTGGGTGTCAAACATCGTTGCCCAAACACAATGTCCTTCTCCGGGCATCATGTGAAGGGCGGATGCTGGCCTCCCGTGAGCATGCCTCACGGTTGGCCCAAATGCGAGTCCGTGGTGGCGAGCACCACGACGCACGGTGGTTGAGTAACACTCGAAGCCAGTCCTGCGTGTCTCGTCCCAATACACGGCTCCTTGACCCTCTTGCATCCCATGGATGCTTCCAACGCGACCCCAGGTCAGGCGGGGCTACCCGCTGAATTTAAGCATATCAA
>Illumina-ITS2_BOP010060_Cotu
TCTCGGCTCTCGCATCGATGAAGAACGTAGCGAAATGCGATACTTGGTGTGAATTGCAGAATCCCGTGAACCATCGAGTCTTTGAACGCAAGTTGCGCCCGAAGCCATTAGGCCGAGGGCACGTCTGCCTGGGTGTCAAACATCGTTGCCCAAACACAATGTCCTTCTCCGGGCATCATGTGAAGGGCGGATGCTGGCCTCCCGTGAGCACGCCTCGCGGTTGGCCTAAATGCGAGTCCACGGTGGCGAGCACCACGACGCACGGTGGTTGAGTAACGCTCGAAGCCAGTCCTGCGTGTCTCGTCCCAATACACGGCTCCTTGACCCTCTTGCATCCCACGGATGCTTCCAACGCGACCCCAGGTCAGGCGGGGCTACCCGCTGAATTTAAGCATATCAA
>Illumina-ITS2_BOP010060_Dotu
TCTCGGCTCTCGCATCGATGAAGAACGTAGCGAAATGCGATACTTGGTGTGAATTGCAGAATCCCGTGAACCATCGAGTCTTTGAACGCAAGTTGCGCCCGAAGCCATTAGGCCGAGGGCACGTCTGCCTGGGTGTCAAACATCGTTGCCCAAACACAATGTCCTTCTCCGGGCATCATGTGAAGGGCGGATGCTGGCCTCCCGTGAGCACGCCTCGCGGTTGGCCTAAATGCGAGTCCACGGTGGCGAGCACCACGACGCACGGTGGTTGAGTAACGCTCGAAGCCAGTCCTGCGTGTCTCGTCCCAATACACGGCTCCTTGACCCTCTTGCATCCCACGGATGCTTCCAACGCGACCCCAGGTCAGGCGGGGCTACCCGCTGAATTTAAGCATATCAA
>Illumina-ITS2_BOP010060_Otu
TCTCGGCTCTCGCATCGATGAAGAACGTAGCGAAATGCGATACTTGGTGTGAATTGCAGAATCCCGTGAACCATCGAGTCTTTGAACGCAAGTTGCGCCCGAAGCCATTAGGCCGAGGGCACGTCTGCCTGGGTGTCAAACATCGTTGCCCAAACACAATGTCCTTCTCCGGGCATCATGTGAAGGGCGGATGCTGGCCTCCCGTGAGCACGCCTCGCGGTTGGCCTAAATGCGAGTCCACGGTGGTGAGCACCACGACGCACGGTGGTTGAGTAACGCTCGAAGCCAGTCCTGCGTGTCTCGTCCCAATACACGGCTCCTTGACCCTCTTGCATCCCACGGATGCTTCCAACGCGACCCCAGGTCAGGCGGGGCTACCCGCTGAATTTAAGCATATCAA
>Illumina-ITS2_BOP010060_Zotu
TCTCGGCTCTCGCATCGATGAAGAACGTAGCGAAATGCGATACTTGGTGTGAATTGCAGAATCCCGTGAACCATCGAGTCTTTGAACGCAAGTTGCGCCCGAAGCCATTAGGCCGAGGGCACGTCTGCCTGGGTGTCAAACATCGTTGCCCAAACACAATGTCCTTCTCCGGGCATCATGTGAAGGGCGGATGCTGGCCTCCCGTGAGCACGCCTCGCGGTTGGCCTAAATGCGAGTCCACGGTGGCGAGCACCACGACGCACGGTGGTTGAGTAACGCTCGAAGCCAGTCCTGCGTGTCTCGTCCCAATACACGGCTCCTTGACCCTCTTGCATCCCACGGATGCTTCCAACGCGACCCCAGGTCAGGCGGGGCTACCCGCTGAATTTAAGCATATCAA
>Illumina-ITS2_BOP010061_Cotu
TCTCGGCTCTTGCATCGATGAAGAACGTAGCGAAATGCGATACTTGGTGTGAATTGCAGAATCCCGTGAACCATCGAGTCTTTGAACGCAAGTTGCGCCCGAAGCCATTAGGCCGAGGGCACGCCTGCCTGGGTGTCACACATCGTTACCCTCGCGCCAACGCCCGTCGTTGGCCGCGGCGCGGGGCGTATGCTGACCTCCCGCGAGCGGGGCCTCGTGGTTGGTTGAAAATCGAGTTCGCGGTCGGGCGTGCCGTGATAAAATGGTGGACGGGCGACGCCCGAGTCCAATCACGCGCGACCCTGTCCGGCTTGGACTCCTGGACCCCTTCGGCGTCTCCGGACGCTCCTTAGCGAGACCTCAGGTCAGGCGGGGCTACCCGCTGAGTTTAAGCATATCAA
>Illumina-ITS2_BOP010061_Dotu
TCTCGGCTCTTGCATCGATGAAGAACGTAGCGAAATGCGATACTTGGTGTGAATTGCAGAATCCCGTGAACCATCGAGTCTTTGAACGCAAGTTGCGCCCGAAGCCATTAGGCCGAGGGCACGCCTGCCTGGGTGTCACACATCGTTACCCTCGCGCCAACGCCCGTCGTTGGCCGCGGCGCGGGGCGTATGCTGACCTCCCGCGAGCGGGGCCTCGTGGTTGGTTGAAAATCGAGTTCGCGGTCGGGCGTGCCGTGATAAAATGGTGGACGGGCGACGCCCGAGTCCAATCACGCGCGACCCTGTCCGGCTTGGACTCCTGGACCCCTTCGGCGTCTCCGGACGCTCCTTAGCGAGACCTCAGGTCAGGCGGGGCTACCCGCTGAGTTTAAGCATATCAA
>Illumina-ITS2_BOP010061_Otu
TCTCGGCTCTTGCATCGATGAAGAACGTAGCGAAATGCGATACTTGGTGTGAATTGCAGAATCCCGTGAACCATCGAGTCTTTGAACGCAAGTTGCGCCCGAAGCCATTAGGCCGAGGGCACGCCTGCCTGGGTGTCAcacaTCGTTACCCTCGCGCCAACGCCCGTCGTTGGCCGCGGCGCGGGGCGTATGCTGACCTCCCGCGAGCGGGGCCTCGTGGTTGGTTGAAAATCGAGTTCGCGGTCGGGCGTGCCGTGATAAAATGGTGGACGGGCGACGCCCGAGTCCAATCACGcgcgACCCTGTCCGGCTTGGACTCCTGGACCCCTTCGGCGTCTCCGGACGCTCCTTAGCGAGACCTCAGGTCAGGCGGGGCTACCCGCTGAGTTTAAGCATATCAA
>Illumina-ITS2_BOP010061_Zotu
TCTCGGCTCTTGCATCGATGAAGAACGTAGCGAAATGCGATACTTGGTGTGAATTGCAGAATCCCGTGAACCATCGAGTCTTTGAACGCAAGTTGCGCCCGAAGCCATTAGGCCGAGGGCACGCCTGCCTGGGTGTCAcacaTCGTTACCCTCGCGCCAACGCCCGTCGTTGGCCGCGGCGCGGGGCGTATGCTGACCTCCCGCGAGCGGGGCCTCGTGGTTGGTTGAAAATCGAGTTCGCGGTCGGGCGTGCCGTGATAAAATGGTGGACGGGCGACGCCCGAGTCCAATCACGcgcgACCCTGTCCGGCTTGGACTCCTGGACCCCTTCGGCGTCTCCGGACGCTCCTTAGCGAGACCTCAGGTCAGGCGGGGCTACCCGCTGAGTTTAAGCATATCAA
>Illumina-ITS2_BOP010062_Cotu
TCTCGGCTCTTGCATCGATGAAGAACGTAGCGAAATGCGATACTTGGTGTGAATTGCAGAATCCCGTGAACCATCGAGTCTTTGAACGCAAGTTGCGCCCGAAGCCATTAGGCCGAGGGCACGCCTGCCTGGGTGTCGCACATCGTTGCCCCAATGCCTCAGCCCTGTTGCAAGGCATGGCAAAGGGGCGAATGTTGGCTTCCCGCGAGCGATGCCCTCACGGTTGGCTGAAAATCGAGTCCGTGGTGGAGTGTGCCGCGATGGATGGTGGTTGAGTAAAAGCTCGAGACCGATCGTGTGTGTCGCCCCTACCGGATTTGGGACTCCATGACCCACGAGCGGCCGTTGGCCGCCCACGACGGGACCTCAGGTCAGGCGGGGCTACCCGCTGAGTTTAAGCATATCAA
>Illumina-ITS2_BOP010062_Dotu
TCTCGGCTCTTGCATCGATGAAGAACGTAGCGAAATGCGATACTTGGTGTGAATTGCAGAATCCCGTGAACCATCGAGTCTTTGAACGCAAGTTGCGCCCGAAGCCATTAGGCCGAGGGCACGCCTGCCTGGGTGTCGCACATCGTTGCCCCAATGCCTCAGCCCTGTTGCAAGGCATGGCAAAGGGGCGAATGTTGGCTTCCCGCGAGCGATGCCCTCACGGTTGGCTGAAAATCGAGTCCGTGGTGGAGTGTGCCGCGATGGATGGTGGTTGAGTAAAAGCTCGAGACCGATCGTGTGTGTCGCCCCTACCGGATTTGGGACTCCATGACCCACGAGCGGCCGTTGGCCGCCCACGACGGGACCTCAGGTCAGGCGGGGCTACCCGCTGAGTTTAAGCATATCAA
>Illumina-ITS2_BOP010062_Otu
TCTCGGCTCTTGCATCGATGAAGAACGTAGCGAAATGCGATACTTGGTGTGAATTGCAGAATCCCGTGAACCATCGAGTCTTTGAACGCAAGTTGCGCCCGAAGCCATTAGGCCGAGGGCACGCCTGCCTGGGTGTCGCACATCGTTGCCCCAATGCCTCAGCCCTGTTGCAAGGCATGGCAAAGGGGCGAATGTTGGCTTCCCGCGAGCGATGCCCTCACGGTTGGCTGAAAATCGAGTCCGTGGTGGAGTGTGCCGCGATGGATGGTGGTTGAGTAAAAGCTCGAGACCGATCGTgtgtgtCGCCCCTACCGGATTTGGGACTCCATGACCCACGAGCGGCCGTTGGCCGCCCACGACGGGACCTCAGGTCAGGCGGGGCTACCCGCTGAGTTTAAGCATATCAA
>Illumina-ITS2_BOP010062_Zotu
TCTCGGCTCTTGCATCGATGAAGAACGTAGCGAAATGCGATACTTGGTGTGAATTGCAGAATCCCGTGAACCATCGAGTCTTTGAACGCAAGTTGCGCCCGAAGCCATTAGGCCGAGGGCACGCCTGCCTGGGTGTCGCACATCGTTGCCCCAATGCCTCAGCCCTGTTGCAAGGCATGGCAAAGGGGCGAATGTTGGCTTCCCGCGAGCGATGCCCTCACGGTTGGCTGAAAATCGAGTCCGTGGTGGAGTGTGCCGCGATGGATGGTGGTTGAGTAAAAGCTCGAGACCGATCGTgtgtgtCGCCCCTACCGGATTTGGGACTCCATGACCCACGAGCGGCCGTTGGCCGCCCACGACGGGACCTCAGGTCAGGCGGGGCTACCCGCTGAGTTTAAGCATATCAA
>Illumina-ITS2_BOP010063_Cotu
TCTAGGCTCTTGCATCGATGAAGAACGTAGCGAAATGCGATACTTGGTGTGAATTGCAGAATCCCGTGAACCATCGAGTCTTTGAACGCAAGTTGCGCCCGAAGCCATTAGGTTGAGGGCACGTCTGCCTGGGCGTCACATATCGTTGCCCGATGCCAATTTCCTCTTGATAAGGAGGTATGCTGTGCAGGGTGAATGATGGCTTCCCGTGAGCACTGCTGCCTCATGGTTGGTTGAAAATTGAGTCCTTGGTAGCGTGTGCCATGATAGATGGTGGTTGAGTGATGCACGAGACCATATCATGTGAGACTCTACCAAACTTGGCCTCTGTGACCCACATGCGTCTTTGAACGCTCATGACGAGACCTCAGGTCAGGCGGGGCTACCCGCTGAGTTTAAGCATATCAA
>Illumina-ITS2_BOP010063_Dotu
CCTGTCGTCGTAGACCGGCGTCGTGTTTGCCTCATGGTTGGTTGAAAATTGAGTCCTTGGTAGCGTGTGCCATGATAGATGGTGGTTGAGTGATGCACGAGACCATATCATGTGAGACTCTACCAAACTTGGCCTCTGTGACCCACATGCGTCTTTGAACGCTCATGACGAGACCTCAGGTCAGGCGGGGCTACCCGCTGAGTTTAAGCATATCAA
>Illumina-ITS2_BOP010063_Otu
TCTAGGCTCTTGCATCGATGAAGAACGTAGCGAAATGCGATACTTGGTGTGAATTGCAGAATCCCGTGAACCATCGAGTCTTTGAACGCAAGTTGCGCCCGAAGCCATTAGGTTGAGGGCACGTCTGCCTGGGCGTCACATATCGTTGCCCGATGCCAATTTCCTCTTGATAAGGAGGTATGCTGTGCAGGGTGAATGATGGCTTCCCGTGAGCACTGCTGCCTCATGGTTGGTTGAAAATTGAGTCCTTGGTAGCGTGTGCCATGATAGATGGTGGTTGAGTGATGCACGAGACCATATCATGTGAGACTCTACCAAACTTGGCCTCTGTGACCCACATGCGTCTTTGAACGCTCATGACGAGACCTCAGGTCAGGCGGGGCTACCCGCTGAGTTTAAGCATATCAATAAGCGGAGGAAAAG
>Illumina-ITS2_BOP010063_Zotu
TCTAGGCTCTTGCATCGATGAAGAACGTAGCGAAATGCGATACTTGGTGTGAATTGCAGAATCCCGTGAACCATCGAGTCTTTGAACGCAAGTTGCGCCCGAAGCCATTAGGTTGAGGGCACGTCTGCCTGGGCGTCACATATCGTTGCCCGATGCCAATTTCCTCTTGATAAGGAGGTATGCTGTGCAGGGTGAATGATGGCTTCCCGTGAGCACTGCTGCCTCATGGTTGGTTGAAAATTGAGTCCTTGGTAGCGTGTGCCATGATAGATGGTAGTTGAGTGATGCACGAGACCATATCATGTGAGACTCTACCAAACTTGGCCTCTGTGACCCACATGCGTCTTTGAACGCTCATGACGAGACCTCAGGTCAGGCGGGGCTACCCGCTGAGTTT
>Illumina-ITS2_BOP010064_Cotu
TCTCGGCTCTCGCATCGATGAAGAACGTAGCGAAATGCGATACTTGGTGTGAATTGCAGAATCCCGTGAACCATCGAGTCTTTGAACGCAAGTTGCGCCCCAAGCCATTAGGCCGAGGGCACGTCTGCCTGGGTGTCACGCATCGTTGCCCCCCCCAAATCCTATGATCTTGCGGTGGTGGGCGGACAATGGCCTCCCGTGTGCTTACGCCCGCGGTTGGCCCAAATCCGAGTTCTCGGTGACGCTTCCCGCGACAATCGGTGGTGTTTGAAACATAACCTAGTGATCCTGTTGCGCGGTTGCGTTCTCCCGTCTACGGACTCCTTGACCCTCGAGAGCAAGCTAACGCGCGCTCGCATCGCGACCCCAGGTCAGGCGGGATTACCCGCTGAGTTTAAGCATATCAA
>Illumina-ITS2_BOP010064_Dotu
TCTCGGCTCTCGCATCGATGAAGAACGTAGCGAAATGCGATACTTGGTGTGAATTGCAGAATCCCGTGAACCATCGAGTCTTTGAACGCAAGTTGCGCCCCAAGCCATTAGGCCGAGGGCACGTCTGCCTGGGTGTCACGCATCGTTGCCCCCCCCAAATCCTATGATCTTGCGGTGGTGGGCGGACAATGGCCTCCCGTGTGCTTACGCCCGCGGTTGGCCCAAATCCGAGTTCTCGGTGACGCTTCCCGCGACAATCGGTGGTGTTTGAAACATAACCTAGTGATCCTGTTGCGCGGTTGCGTTCTCCCGTCTACGGACTCCTTGACCCTCGAGAGCAAGCTAACGCACGCTCGCATCGCGACCCCAGGTCAGGCGGGATTACCCGCTGAGTTTAAGCATATCAA
>Illumina-ITS2_BOP010064_Otu
TCTCGGCTCTCGCATCGATGAAGAACGTAGCGAAATGCGATACTTGGTGTGAATTGCAGAATCCCGTGAACCATCGAGTCTTTGAACGCAAGTTGCGCCCCAAGCCATTAGGCCGAGGGCACGTCTGCCTGGGTGTCACGCATCGTTGCCccccccAAATCCTATGATCTTGCGGTGGTGGGCGGACAATGGCCTCCCGTGTGCTTACGCCCGCGGTTGGCCCAAATCCGAGTTCTCGGTGACGCTTCCCGCGACAATCGGTGGTGTTTGAAACATAACCTAGTGATCCTGTTGCGCGGTTGCGTTCTCCCGTCTACGGACTCCTTGACCCTCGAGAGCAAGCTAACGCACGCTCGCATCGCGACCCCAGGTCAGGCGGGATTACCCGCTGAGTTTAAGCATATCAA
>Illumina-ITS2_BOP010064_Zotu
TCTCGGCTCTCGCATCGATGAAGAACGTAGCGAAATGCGATACTTGGTGTGAATTGCAGAATCCCGTGAACCATCGAGTCTTTGAACGCAAGTTGCGCCCCAAGCCATTAGGCCGAGGGCACGTCTGCCTGGGTGTCACGCATCGTTGCCccccccAAATCCTATGATCTTGCGGTGGTGGGCGGACAATGGCCTCCCGTGTGCTTACGCCCGCGGTTGGCCCAAATCCGAGTTCTCGGTGACGCTTCCCGCGACAATCGGTGGTGTTTGAAACATAACCTAGTGATCCTGTTGCGCGGTTGCGTTCTCCCGTCTACGGACTCCTTGACCCTCGAGAGCAAGCTAACGCACGCTCGCATCGCGACCCCAGGTCAGGCGGGATTACCCGCTGAGTTTAAGCATATCAA
>Illumina-ITS2_BOP010066_Cotu
TCTCGGCTCTCGCATCGATGAAGAACGTAGCGAAATGCGATACTTGGTGTGAATTGCAGAATCCCGTGAACCATCGAGTCTTTGAACGCAAGTTGCGCCCGAAGCCATTAGGTTGAGGGCACGTCTGCCTGGGCGTCACATATCGTTGCCCGATGCCAATTTCCTCTTGATAAGGAGGTATGCTGTGCAGGGTGAATGATGGCTTCCCGTGAGCACTGCTGCCTCATGGTTGGTTGAAAATTGAGTCCTTGGTAGCGTGTGCCATGATAGATGGTGGTTGAGTGATGCACGAGACCATATCATGTGAGACTCTACCAAACTTGGCCTCTGTGACCCACATGCGTCTTTGAACGCTCATGACGAGACCTCAGGTCAGGCGGGGCTACCCGCTGAGTTTAAGCATATCAA
>Illumina-ITS2_BOP010066_Dotu
CAAGCAATGTTTTCGTGTTGATGAGCGGAAGTTGGCCACCCGAGCTATCTCAGCTCGGTAGGCCTAAATGATGGCCTCGAGCGATGGGCATCACGATCTATGGTGGTTTAGAACCCCTGTCGTCGTAGACCGGCGTCGTGTTTGCCTCGTTGAATGCTCGAGCTGTACAAACCCTTGTGTGTTGCATCTAACACTCACCTTGCGACCCCAGGTCAGGCGGGACTACCCGCTGAGTTTAAGCATATCAA
>Illumina-ITS2_BOP010066_Otu
CGGCCCTCGCATCGATGAAGAACGTAGCGAAATGCGATACTTGGTGTGAATTGCAGAATCCCGTGAACCATCGAGTTtttGAACGCAAGTTGCGCCCAAAGCCACTAGGCTGAGGGCACGTCTGCCTGGGCGTCACGCACAGCGTCGCGCTCAACACAAGCAATGTTTTCGTGTTGATGAGCGGAAGTTGGCCACCCGAGCTATCTCAGCTCGGTAGGCCTAAATGATGGCCTCGAGCGATGGGCATCACGATCTATGGTGGTTTAGAACCCCTGTCGTCGTAGACCGGCGTCGTGTTTGCCTCGTTGAATGCTCGAGCTGTACAAACCCTTGtgtgtTGCATCTAACACTCACCTTGCGACCCCAGGTCAGGCGGGACTACCCGCTGAGTTTAAGCATATCAA
>Illumina-ITS2_BOP010066_Zotu
TCTCGGCTCTCGCATCGATGAAGAACGTAGCGAAATGCGATACTTGGTGTGAATTGCAGAATCCCGTGAACCATCGAGTTtttGAACGCAAGTTGCGCCCAAAGCCACTAGGCTGAGGGCACGTCTGCCTGGGCGTCACGCACAGCGTCGCGCTCAACACAAGCAATGTTTTCGTGTTGATGAGCGGAAGTTGGCCACTCGAGCTATCTCAGCTCGGTAGGCCTAAATGATGGCCTCGAGCGATGGGCATCACGATCTATGGTGGTTTAGAACCCCTGTCGTCGTAGACCGGCGTCGTGTTTGCCTCGTTGAATGCTCGAGCTGTACAAACCCTTGtgtgtTGCATCTAACACTCACCTTGCGACCCCAGGTCAGGCGGGGTTACCCGCTGAATTT
>Illumina-ITS2_BOP010067_Cotu
TCTCGGCTCTCGCATCGATGAAGAACGTAGCGAAATGCGATACTTGGTGTGAATTGCAGAATCCCGTGAACCATCGAGTTTTTGAACGCAAGTTGCGCCCAAAGCCACTAGGCTGAGGGCACGTCTGCCTGGGCGTCACGCACAGCGTCGCGCTCAACACAAGCAATGTTTTCGTGTTGATGAGCGGAAGTTGGCCACCCGAGCTATCTCAGCTCGGTAGGCCTAAATGATGGCCTCGAGCGATGGGCATCACGATCTATGGTGGTTTAGAACCCCTGTCGTCGTAGACCGGCGTCGTGTTTGCCTCGTTGAATGCTCGAGCTGTACAAACCCTTGTGTGTTGCATCTAACACTCACCTTGCGACCCCAGGTCAGGCGGGACTACCCGCTGAGTTTAAGCATATCAA
>Illumina-ITS2_BOP010067_Dotu
TCTCGGCTCTCGCATCGATGAAGAACGTAGCGAAATGCGATACTTGGTGTGAATTGCAGAATCCCGTGAACCATCGAGTTTTTGAACGCAAGTTGCGCCCAAAGCCACTAGGCTGAGGGCACGTCTGCCTGGGCGTCACGCACAGCGTCGCGCTCAACACAAGCAATGTTTTCGTGTTGATGAGCGGAAGTTGGCCACCCGAGCTATCTCAGCTCGGTAGGCCTAAATGATGGCCTCGAGCGATGGGCATCACGATCTATGGTGGTTTAGAACCCCTGTCGTCGTAGACCGGCGTCGTGTTTGCCTCGTTGAATGCTCGAGCTGTACAAACCCTTGTGTGTTGCATCTAACACTCACCTTGCGACCCCAGGTCAGGCGGGACTACCCGCTGAGTTTAAGCATATCAA
>Illumina-ITS2_BOP010067_Otu
TCTCGGCTCTCGCATCGATGAAGAACGTAGCGAAATGCGATACTTGGTGTGAATTGCAGAATCCCGTGAACCATCGAGTTtttGAACGCAAGTTGCGCCCAAAGCCACTAGGCTGAGGGCACGTCTGCCTGGGCGTCACGCACAGCGTCGCGCTCAACACAAGCAATGTTTTCGTGTTGATGAGCGGAAGTTGGCCACCCGAGCTATCTCAGCTCGGTAGGCCTAAATGATGGCCTCGAGCGATGGGCATCACGATCTATGGTGGTTTAGAACCCCTGTCGTCGTAGACCGGCGTCGTGTTTGCCTCGTTGAATGCTCGAGCTGTACAAACCCTTGtgtgtTGCATCTAACACTCACCTTGCGACCCCAGGTCAGGCGGGACTACCCGCTGAGTTTAAGCATATCAA
>Illumina-ITS2_BOP010067_Zotu
TCTCGGCTCTCGCATCGATGAAGAACGTAGCGAAATGCGATACTTGGTGTGAATTGCAGAATCCCGTGAACCATCGAGTTtttGAACGCAAGTTGCGCCCAAAGCCACTAGGCTGAGGGCACGTCTGCCTGGGCGTCACGCACAGCGTCGCGCTCAACACAAGCAATGTTTTCGTGTTGATGAGCGGAAGTTGGCCACCCGAGCTATCTCAGCTCGGTAGGCCTAAATGATGGCCTCGAGCGATGGGCATCACGATCTATGGTGGTTTAGAACCCCTGTCGTCGTAGACCGGCGTCGTGTTTGCCTCGTTGAATGCTCGAGCTGTACAAACCCTTGtgtgtTGCATCTAACACTCACCTTGCGACCCCAGGTCAGGCGGGACTACCCGCTGAGTTTAAGCATATCAA
>Illumina-ITS2_BOP010068_Cotu
TCTCGGCTCTCGCATCGATGAAGAACGTAGCGAAATGCGATACTTGGTGTGAATTGCAGAATCCCGTGAACCATCGAGTTTTTGAACGCAAGTTGCGCCCAAAGCCACTAGGCTGAGGGCACGTCTGCCTGGGCGTCACGCACAGCGTCGCGCTCAACACAAGCAATGTTTTCGTGTTGATGAGCGGAAGTTGGCCACCCGAGCTATCTCAGCTCGGTAGGCCTAAATGATGGCCTCGAGCGATGGGCATCACGATCTATGGTGGTTTAGAACCCCTGTCGTCGTAGACCGGCGTCGTGTTTGCCTCGTTGAATGCTCGAGCTGTACAAACCCTTGTGTGTTGCATCTAACACTCACCTTGCGACCCCAGGTCAGGCGGGACTACCCGCTGAGTTTAAGCATATCAA
>Illumina-ITS2_BOP010068_Dotu
TCTCGGCTCTCGCATCGATGAAGAACGTAGCGAAATGCGATACTTGGTGTGAATTGCAGAATCCCGTGAACCATCGAGTTTTTGAACGCAAGTTGTGCCCAAAGCCACTAGGCTGAGGGCACGTCTGCCTGGGCGTCACGCACAGCGTCGCGCTCAACACAAGCAATGTTTTCGTGTTGATGAGCGGAAGTTGGCCACCCGAGCTATCTCAGCTCGGTAGGCCTAAATGATGGGCCCCTGGTGTGTTGTGACACGACG
>Illumina-ITS2_BOP010068_Otu
TCTCGGCTCTCGCATCGATGAAGAACGTAGCGAAATGCGATACTTGGTGTGAATTGCAGAATCCCGTGAACCATCGAGTTtttGAACGCAAGTTGCGCCCAAAGCCACTAGGCTGAGGGCACGTCTGCCTGGGCGTCACGCACAGCGTCGCGCTCAACACAAGCAATGTTTTCGTGTTGATGAGCGGAAGTTGGCCACCCGAGCTATCTCAGCTCGGTAGGCCTAAATGATGGCCTCGAGCGATGGGCATCACGATCTATGGTGGTTTAGAACCCCTGTCGTCGTAGACCGGCGTCGTGTTTGCCTCGTTGAATGCTCGAGCTGTACAAACCCTTGtgtgtTGCATCTAACACTCACCTTGCGACCCCAGGTCAGGCGGGACTACCCGCTGAGTTTAAGCATATCAA
>Illumina-ITS2_BOP010068_Zotu
TCTCGGCTCTCGCATCGATGAAGAACGTAGCGAAATGCGATACTTGGTGTGAATTGCAGAATCCCGTGAACCATCAAGTTtttGAACGCAAGTTGCGCCCAAAGCCACTAGGCTGAGGGCACGTCTGCCTGGGCGTCACGCACAGCGTCGCGCTCAACACAAGCAATGTTTTCGTGTTGATGAGCGGAAGTTGGCCACCCGAGCTATCTCAGCTCGGTAGGCCTAAATGATGGCCTCGAGCGATGGGCATCACGATCTATGGTGGTTTAGAACCCCTGTCGTCGTAGACCGGCGTCGTGTTTGCCTCGTTGAATGCTCGAGCTGTACAAACCCTTGtgtgtTGCATCTAACACTCACCTTGCGACCCCAGGTCAGGCGGGACTACC
>Illumina-ITS2_BOP010069_Cotu
TCTCGGCTCTCGCATCGATGAAGAACGTAGCGAAATGCGATACTTGGTGTGAATTGCAGAATCCCGTGAACCATCGAGTTTTTGAACGCAAGTTGCGCCCAAAGCCACTAGGCTGAGGGCACGTCTGCCTGGGCGTCACGCACAGCGTCGCGCTCAACACAAGCAATGTTTTCGTGTTGATGAGCGGAAGTTGGCCACCCGAGCTATCTCAGCTCGGTAGGCCTAAATGATGGCCTCGAGCGATGGGCATCACGATCTATGGTGGTTTAGAACCCCTGTCGTCGTAGACCGGCGTCGTGTTTGCCTCGTTGAATGCTCGAGCTGTACAAACCCTTGTGTGTTGCATCTAACACTCACCTTGCGACCCCAGGTCAGGCGGGACTACCCGCTGAGTTTAAGCATATCAA
>Illumina-ITS2_BOP010069_Dotu
TCTCGGCTCTCGCATCGATGAAGAACGTAGCGAAATGCGATACTTGGTGTGAATTGCAGAATCCCGTGAACCATCGAGTTTTTGAACGCAAGTTGCGCCCAAAGCCACTAGGCTGAGGGCACGTCTGCCTGGGCGTCACGCACAGCGTCGCGCTCAACACAAGCAATGTTTTCGTGTTGATGAGCGGAAGTTGGCCACCCGAGCTATCTCAGCTCGGTAGGCCTAAATGATGGCCTCGAGCGATGGGCATCACGATCTATGGTGGTTTAGAACCCCTGTCGTCGTAGACCGGCGTCGTGTTTGCCTCGTTGAATGCTCGAGCTGTACAAACCCTTGTGTGTTGCGTCTAACACTCACCTTGCGACCCCAGGTCAGGCGGGACTACCCGCTGAGTTTAAGCATATCAA
>Illumina-ITS2_BOP010069_Otu
TCTCGGCTCTCGCATCGATGAAGAACGTAGCGAAATGCGATACTTGGTGTGAATTGCAGAATCCCGTGAACCATCGAGTTtttGAACGCAAGTTGCGCCCAAAGCCACTAGGCTGAGGGCACGTCTGCCTGGGCGTCACGCACAGCGTCGCGCTCAACACAAGCAATGTTTTCGTGTTGATGAGCGGAAGTTGGCCACCCGAGCTATCTCAGCTCGGTAGGCCTAAATGATGGCCTCGAGCGATGGGCATCACGATCTATGGTGGTTTAGAACCCCTGTCGTCGTAGACCGGCGTCGTGTTTGCCTCGTTGAATGCTCGAGCTGTACAAACCCTTGtgtgtTGCGTCTAACACTCACCTTGCGACCCCAGGTCAGGCGGGACTACCCGCTGAGTTTAAGCATATCAA
>Illumina-ITS2_BOP010069_Zotu
TCTCGGCTCTCGCATCGATGAAGAACGTAGCGAAATGCGATACTTGGTGTGAATTGCAGAATCCCGTGAACCATCGAGTTtttGAACGCAAGTTGCGCCCAAAGCCACTAGGCTGAGGGCACGTCTGCCTGGGCGTCACGCACAGCGTCGCGCTCAACACAAGCAATGTTTTCGTGTTGATGAGCGGAAGTTGGCCACCCGAGCTATCTCAGCTCGGTAGGCCTAAATGATGGCCTCGAGCGATGGGCATCACGATCTATGGTGGTTTAGAACCCCTGTCGTCGTAGACCGGCGTCGTGTTTGCCTCGTTGAATGCTCGAGCTGTACAAACCCTTGtgtgtTGCATCTAACACTCACCTTGCGACCCCAGGTCAGGCGGGACTACCCGCTGAGTTTAAGCATATCAA
>Illumina-ITS2_BOP010070_Cotu
TCTCGGCTCTCGCATCGATGAAGAACGTAGCGAAATGCGATACTTGGTGTGAATTGCAGAATCCCGTGAACCATCGAGTTTTTGAACGCAAGTTGCGCCCAAAGCCACTAGGCTGAGGGCACGTCTGCCTGGGCGTCACGCACAGCGTCGCGCTCAACACAAGCAATGTTTTCGTGTTGATGAGCGGAAGTTGGCCACCCGAGCTATCTCAGCTCGGTAGGCCTAAATGATGGCCTCGAGCGATGGGCATCACGATCTATGGTGGTTTAGAACCCCTTTCGTCGTAGACCGGCGTCGTGTTTGCCTCGTTGACCGCTCGAGCTGTACAAACCCTTGTGTGTTGCATCTAACACTCACCTTGCGACCCCAGGTCAGGCGGGACTACCCGCTGAGTTTAAGCATATCAA
>Illumina-ITS2_BOP010070_Dotu
TCTCGGCTCTCGCATCGATGAAGAACGTAGCGAAATGCGATACTTGGTGTGAATTGCAGAATCCCGTGAACCATCGAGTTTTTGAACGCAAGTTGCGCCCAAAGCCACTAGGCTGAGGGCACGTCTGCCTGGGCGTCACGCACAGCGTCGCGCTCAACACAAGCAATGTTTTCGTGTTGATGAGCGGAAGTTGGCCACCCGAGCTATCTCAGCTCGGTAGGCCTAAATGATGGCCTCGAGCGATGGGCATCACGATCTATGGTGGTTTAGAACCCCTTTCGTCGTAGACCGGCGTCGTGTTTGCCTCGTTGACCGCTCGAGCTGTACAAACCCTTGTGTGTTGCATCTAACACTCACCTTGCGACCCCAGGTCAGGCGGGACTACCCGCTGAGTTTAAGCATATCAA
>Illumina-ITS2_BOP010070_Otu
TCTCGGCTCTCGCATCGATGAAGAACGTAGCGAAATGCGATACTTGGTGTGAATTGCAGAATCCCGTGAACCATCGAGTTtttGAACGCAAGTTGCGCCCAAAGCCACTAGGCTGAGGGCACGTCTGCCTGGGCGTCACGCACAGCGTCGCGCTCAACACAAGCAATGTTTTCGTGTTGATGAGCGGAAGTTGGCCACCCGAGCTATCTCAGCTCGGTAGGCCTAAATGATGGCCTCGAGCGATGGGCATCACGATCTATGGTGGTTTAGAACCCCTTTCGTCGTAGACCGGCGTCGTGTTTGCCTCGTTGACCGCTCGAGCTGTACAAACCCTTGtgtgtTGCATCTAACACTCACCTTGCGACCCCAGGTCAGGCGGGACTACCCGCTGAGTTTAAGCATATCAA
>Illumina-ITS2_BOP010070_Zotu
TCTCGGCTCTCGCATCGATGAAGAACGTAGCGAAATGCGATACTTGGTGTGAATTGCAGAATCCCGTGAACCATCGAGTTtttGAACGCAAGTTGCGCCCAAAGCCACTAGGCTGAGGGCACGTCTGCCTGGGCGTCACGCACAGCGTCGCGCTCAACACAAGCAATGTTTTCGTGTTGATGAGCGGAAGTTGGCCACCCGAGCTATCTCAGCTCGGTAGGCCTAAATGATGGCCTCGAGCGATGGGCATCACGATCTATGGTGGTTTAGAACCCCTTTCGTCGTAGACCGGCGTCGTGTTTGCCTCGTTGACCGCTCGAGCTGTACAAACCCTTGtgtgtTGCATCTAACACTCACCTTGCGACCCCAGGTCAGGCGGGACTACCCGCTGAGTTTAAGCATATCAA
>Illumina-ITS2_BOP010071_Cotu
TCTCGGCTCTCGCATCGATGAAGAACGTAGCGAAATGCGATACTTGGTGTGAATTGCAGAATCCCGTGAACCATCGAGTTTTTGAACGCAAGTTGCGCCCAAAGCCACTAGGCTGAGGGCACGTCTGCCTGGGCGTCACGCACAGCGTCGCGCTCAACACAAGCAATGTTTTCGTGTTGATGAGCGGAAGTTGGCCACCCGAGCTATCTCAGCTCGGTAGGCCTAAATGATGGCCTCGAGCGATGGGCATCACGATCTATGGTGGTTTAGAACCCCTGTCGTCGTAGACCGGCGTCGTGTTTGCCTCGTTGAATGCTCGAGCTGTACAAACCCTTGTGTGTTGCATCTAACACTCACCTTGCGACCCCAGGTCAGGCGGGACTACCCGCTGAGTTTAAGCATATCAA
>Illumina-ITS2_BOP010071_Dotu
TCTCGGCTCTCGCATCGATGAAGAACGTAGCGAAATGCGATACTTGGTGTGAATTGCAGAATCCCGTGAACCATCGAGTTTTTGAACGCAAGTTGCGCCCAAAGCCACTAGGCTGAGGGCACGTCTGCCTGGGCGTCACGCACAGCGTCGCGCTCAACACAAGCAATGTTTTCGTGTTGATGAGCGGAAGTTGGCCACCCGAGCTATCTCAGCTCGGTAGGCCTAAATGATGGCCTCGAGCGATG
>Illumina-ITS2_BOP010071_Otu
TCTCGGCTCTCGCATCGATGAAGAACGTAGCGAAATGCGATACTTGGTGTGAATTGCAGAATCCCGTGAACCATCGAGTTtttGAACGCAAGTTGCGCCCAAAGCCACTAGGCTGAGGGCACGTCTGCCTGGGCGTCACGCACAGCGTCGCGCTCAACACAAGCAATGTTTTCGTGTTGATGAGCGGAAGTTGGCCACCCGAGCTATCTCAGCTCGGTAGGCCTAAATGATGGCCTCGAGCGATGGGCATCACGATCTATGGTGGTTTAGAACCCCTGTCGTCGTAGATCGGCGTCGTGTTTGCCTCGTTGAATGCTCGAGCTGTACAAACCCTTGtgtgtTGCATCTAACACTCACCTTGCGACCCCAGGTCAGGCGGGACTACCCGCTGAGTTTAAGCATATCAA
>Illumina-ITS2_BOP010071_Zotu
TCTCGGCTCTCGCATCGATGAAGAACGTAGCGAAATGCGATACTTGGTGTGAATTGCAGAATCCCGTGAACCATCGAGTTtttGAACGCAAGTTGCGCCCAAAGCCACTAGGCTGAGGGCACGTCTGCCTGGGCGTCACGCACAGCGTCGCGCTCAACACAAGCAATGTTTTCGTGTTGATGAGCGGAAGTTGGCCACCCGAGCTATCTCAGCTCGGTAGGCCTAAATGATGGCCTCGAGCGATGGGCATCACGATCTATGGTGGTTTAGAACCCCTTTCGTCGTAGACCGGCGTCGTGTTTGCCTCGTTGACCGCTCGAGCTGTACAAACCCTTGtgtgtTGCATCTAACACTCACCTTGCGACCCCAGGTCAGGCGGGACTACCCGCTGAGTTTAAGCATATCAA
>Illumina-ITS2_BOP010072_Cotu
TCTCGGCTCTCGCATCGATGAAGAACGTAGCGAAATGCGATACTTGGTGTGAATTGCAGAATCCCGTGAACCATCGAGTTTTTGAACGCAAGTTGCGCCCAAAGCCACTAGGCTGAGGGCACGTCTGCCTGGGCGTCACGCACAGCGTCGCGCTCAACACAAGCAATGTTTTCGTGTTGATGAGCGGAAGTTGGCCACCCGAGCTATCTCAGCTCGGTAGGCCTAAATGATGGCCTCGAGCGATGGGCATCACGATCTATGGTGGTTTAGAACCCCTGGCTGTACAAACCCTTGTGTGTTGCATCTAACACTCACCTTGCGACCCCAGGTCAGGCGGGACTACC
>Illumina-ITS2_BOP010072_Dotu
TCTCGGCTCTCGCATCGATGAAGAACGTAGCGAAATGCGATACTTGGTGTGAATTGCAGAATCCCGTGAACCATCGAGTTTTTGAACGCAAGTTGCGCCCAAAGCCACTAGGCTGAGGGCACGTCTGCCTGGGCGTCACGCACAGCGTCGCGCTCAACACAAGCAATGTTTTCGTGTTGATGAGCGGAAGTTGGCCACCCGAGCTATCTCAGCTCGGTAGGCCTAAATGATGGCCTCG
>Illumina-ITS2_BOP010072_Otu
TCTCGGCTCTCGCATCGATGAAGAACGTAGCGAAATGCGATACTTGGTGTGAATTGCAGAATCCCGTGAACCATCGAGTTtttGAACGCAAGTTGCGCCCAAAGCCACTAGGCTGAGGGCACGTCTGCCTGGGCGTCACGCACAGCGTCGCGCTCAACACAAGCAATGTTTTCGTGTTGATGAGCGGAAGTTGGCCACCCGAGCTATCTCAGCTCGGTAGGCCTAAATGATGGCCTCGAGCGATGGGCATCACGATCTATGGTGGTTTAGAACCCCTGTCGTCGTAGACCGGCGTCGTGTTTGCCTCGTTGAATGCTCGAGCTGTACAAACCCTTGTGT
>Illumina-ITS2_BOP010072_Zotu
TCTCGGCTCTCGCATCGATGAAGAACGTAGCGAAATGCGATACTTGGTGTGAATTGCAGAATCCCGTGAACCATCGAGTTtttGAACGCAAGTTGCGCCCAAAGCCACTAGGCTGAGGGCACGTCTGCCTGGGCGTCACGCACAGCGTCGCGCTCAACACAAGCAATGTTTTCGTGTTGATGAGCGGAAGTTGGCCACCCGAGCTATCTCAGCTCGGTAGGCCTAAATGATGGCCTCG
>Illumina-ITS2_BOP010073_Cotu
TCTCGGCTCTCGCATCGATGAAGAACGTAGCGAAATGCGATACTTGGTGTGAATTGCAGAATCCCGTGAACCATCGAGTTTTTGAACGCAAGTTGCGCCCAAAGCCACTAGGCTGAGGGCACGTCTGCCTGGGCGTCACGCACAGCGTCGCGCTCAACACAAGCAATGTTTTCGTGTTGATGAGCGGAAGTTGGCCACCCGAGCTATCTCAGCTCGGTAGGCCTAAATGATGGCCTCGAGCGATGGGCATCACGATCTATGGTGGTTTAGAACCCCTGTCGTCGTAGACCGGCGTCGTGTTTGCCTCGTTGAATGCTCGAGCTGTACAAACCCTTGTGTGTTGCATCTAACACTCACCTTGCGACCCCAGGTCAGGCGGGACTACCCGCTGAGTTTAAGCATATCAA
>Illumina-ITS2_BOP010073_Dotu
TCTCGGCTCTCGCATCGATGAAGAACGTAGCGAAATGCGATACTTGGTGTGAATTGCAGAATCCCGTGAACCATCGAGTTTTTGAACGCAAGTTGCGCCCAAAGCCACTAGGCTGAGGGCACGTCTGCCTGGGCGTCACGCACAGCGTCGCGCTCAACACAAGCAATGTTTTCGTGTTGATGAGCGGAAGTTGGCCACCCGAGCTATCTCAGCTCGGTAGGCCTAAATGATGGCCTCGAGCGATGGGCATCACGATCTATGGTGGTTTAGAACCCCTGTCGTCTTAGACCGGCGTCGTGTTTGCCTCGTTGAATGCTCGAGCTGTACAAACCCTTGTGTGTTGCATCTAACACTCACCTTGCGACCCCAGGTCAGGCGGGACTACCCGCTGAGTTTAAGCATATCAA
>Illumina-ITS2_BOP010073_Otu
TCTCGGCTCTCGCATCGATGAAGAACGTAGCGAAATGCGATACTTGGTGTGAATTGCAGAATCCCGTGAACCATCGAGTTtttGAACGCAAGTTGCGCCCAAAGCCACTAGGCTGAGGGCACGTCTGCCTGGGCGTCACGCACAGCGTCGCGCTCAACACAAGCAATGTTTTCGTGTTGATGAGCGGAAGTTGGCCACCCGAGCTATCTCAGCTCGGTAGGCCTAAATGATGGCCTCGAGCGATGGGCATCACGATCTATGGTGGTTTAGAACCCCTGTCGTCTTAGACCGGCGTCGTGTTTGCCTCGTTGAATGCTCGAGCTGTACAAACCCTTGtgtgtTGCATCTAACACTCACCTTGCGACCCCAGGTCAGGCGGGACTACCCGCTGAGTTTAAGCATATCAA
>Illumina-ITS2_BOP010073_Zotu
TCTCGGCTCTCGCATCGATGAAGAACGTAGCGAAATGCGATACTTGGTGTGAATTGCAGAATCCCGTGAACCATCGAGTTtttGAACGCAAGTTGCGCCCAAAGCCACTAGGCTGAGGGCACGTCTGCCTGGGCGTCACGCACAGCGTCGCGCTCAACACAAGCAATGTTTTCGTGTTGATGAGCGGAAGTTGGCCACCCGAGCTATCTCAGCTCGGTAGGCCTAAATGATGGCCTCGAGCGATGGGCATCACGATCTATGGTGGTTTAGAACCCCTGTCGTCTTAGACCGGCGTCGTGTTTGCCTCGTTGAATGCTCGAGCTGTACAAACCCTTGtgtgtTGCATCTAACACTCACCTTGCGACCCCAGGTCAGGCGGGACTACCCGCTGAGTTTAAGCATATCAA
>Illumina-ITS2_BOP010074_Cotu
TCTCGGCTCTCGCATCGATGAAGAACGTAGCGAAATGCGATACTTGGTGTGAATTGCAGAATCCCGTGAACCATCGAGTCTTTGAACGCAAGTTGCGCCCTAAGCCATTAGGCCGAGGGCACGTCTGCCTGGGTGTCACGCATCGTTGCCCCCCCCCAAATCCTATGATCTTGCGGCGGTGGGCGGAAAATGGCCTCCCGTGTGCTTCTGCCCGCGGTTGGCCCAAATGAGAGTTCTCGGTGACGCTTCCCGCGACAATCGGTGGTGTTTGAAACAGAACCTAGTGATCCTGTCGTGCGGTCGTGTTCTACCGTGCACGGACTCCTCGACCCTCGAGAGCGCGCAATAGCACGCTCGCATCGCGACCCCAGGTCAGGCGGGATTACCCGCTGAATTTAAGCATATCAA
>Illumina-ITS2_BOP010074_Dotu
TCTCGGCTCTCGCATCGATGAAGAACGTAGCGAAATGCGATACTTGGTGTGAATTGCAGAATCCCGTGAACCATCGAGTCTTTGAACGCAAGTTGCGCCCTAAGCCATTAGGCCGAGGGCACGTCTGCCTGGGTGTCACGCATCGTTGCCCCCCCCCAAATCCTATGATCTTGCGGCGGTGGGCGGAAAATGGCCTCCCGTGTGCTTCTGCCCGCGGTTGGCCCAAATGAGAGTTCTCGGTGACGCT
>Illumina-ITS2_BOP010074_Otu
TCTCGGCTCTCGCATCGATGAAGAACGTAGCGAAATGCGATACTTGGTGTGAATTGCAGAATCCCGTGAACCATCGAGTCTTTGAACGCAAGTTGCGCCCTAAGCCATTAGGCCGAGGGCACGTCTGCCTGGGTGTCACGCATCGTTGCCcccccccAAATCCTATGATCTTGCGGCGGTGGGCGGAAAATGGCCTCCCGTGTGCTTCTGCCCGCGGTTGGCCCAAATGAGAGTTCTCGGTGACGCTTCCCGCGACAATCGGTGGTGTTTGAAACAGAACCTAGTGATCCTGTCGTGCGGTCGTGTTCCACCGTGCACGGACTCCTCGACCCTCGAGAGCgcgcAATAGCACGCTCGCATCGCGACCCCAGGTCAGGCGGGATTACCCGCTGAATTTAAGCATATCAA
>Illumina-ITS2_BOP010074_Zotu
TCTCGGCTCTCGCATCGATGAAGAACGTAGCGAAATGCGATACTTGGTGTGAATTGCAGAATCCCGTGAACCATCGAGTCTTTGAACGCAAGTTGCGCCCTAAGCCATTAGGCCGAGGGCACGTCTGCCTGGGTGTCACGCATCGTTGCCcccccccAAATCCTATGATCTTGCGGCGGTGGGCGGAAAATGGCCTCCCGTGTGCTTCTGCCCGCGGTTGGCCCAAATGAGAGTTCTCGGTGACGCTTCCCGCGACAATCGGTGGTGTTTGAAACAGAACCTAGTGATCCTGTCGTGCGGTCGTGTTCTACCGTGCACGGACTCCTCGACCCTCGAGAGCgcgcAATAGCACGCTCGCATCGCGACCCCAGGTCAGGCGGGATTACCCGCTGAATTTAAGCATATCAA
>Illumina-ITS2_BOP010075_Cotu
TCTCGGCTCTCGCATCGATGAAGAACGCAGCAAAATGCGATACTTGGTGTGAATTGCAGAATCCCGTGAATCATCGAGTTTTTGAACGCAAGTTGCGCCCGAAGCCATTATGCTGAGGGCACGTCTGCCTGGGCGTCACGCATAGCGTCGCCCTCCACCTCCGTCCCTGAACGGGTTGTAGGTGTTTGGGTTGGATATTGGCCTCCCGTGCGTCTCGGTGTGCGGTTGGCCTAAATGTGATTCGGCATCGACGCATGTCTCGACAATTGGTGGTTGAAGACCTCAACTTTCGTTTTGTCGTGCTAGATTGCGTTGCCTGGCTCGAATGCGTTGACCCCGATGGTGCTTTGCACTTCGACAGAGACCCCAGGTCAGGCGGGATTACCCGCTGAGTTTAAGCATATCAA
>Illumina-ITS2_BOP010075_Dotu
TCTCGGCTCTCGCATCGATGAAGAACGCAGCAAAATGCGATACTTGGTGTGAATTGCAGAATCCCGTGAATCATCGAGTTTTTGAACGCAAGTTGCGCCCGAGGCCATTATGCTGAGGGCACGTCTGCCTGGGCGTCACGCATAGCGTCGCCCTCCACCTCCGTCCCTGAACGGGTTGTAGGTGTTTGGGTTGGATATTGGCCTCCCGTGCGTCTCGGTGTGCGGTTGGCCTAAATGTGATTCGGCATCGACGCATGTCTCGACAATTGGTGGTTGAAGACCTCAACTTTCGTTTTGTCGTGCTAGATTGCGTTGCCTGGCTCGAATGCGTTGACCCCGATGGTGCTTTGCACTTCGACAGAGACCCCAGGTCAGGCGGGATTACCCGCTGAGTTTAAG
>Illumina-ITS2_BOP010075_Otu
TCTCGGCTCTCGCATCGATGAAGAACGCAGCAAAATGCGATACTTGGTGTGAATTGCAGAATCCCGTGAATCATCGAGTTtttGAACGCAAGTTGCGCCCGAGGCCATTATGCTGAGGGCACGTCTGCCTGGGCGTCACGCATAGCGTCGCCCTCCACCTCCGTCCCTGAACGGGTTGTAGGTGTTTGGGTTGGATATTGGCCTCCCGTGCGTCTCGGTGTGCGGTTGGCCTAAATGTGATTCGGCATCGACGCATGTCTCGACAATTGGTGGTTGAAGACCTCAACTTTCGTTTTGTCGTGCTAGATTGCGTTGCCTGGCTCGAATGCGTTGACCCCGATGGTGCTTTGCACTTCGACAGAGACCCCAGGTCAGGCGGGATTACCCGCTGAGTTTAAG
>Illumina-ITS2_BOP010075_Zotu
TCTCGGCTCTCGCATCGATGAAGAACGCAGCAAAATGCGATACTTGGTGTGAATTGCAGAATCCCGTGAATCATCGAGTTtttGAACGCAAGTTGCGCCCGAAGCCATTATGCTGAGGGCACGTCTGCCTGGGCGTCACGCATAGCGTCGCCCTCCACCTCCGTCCCTGAACGGGTTGTAGGTGTTTGGGTTGGATATTGGCCTCCCGTGCGTCTCGGTGTGCGGTTGGCCTAAATGTGATTCGGCATCGACGCATGTCTCGACAATTGGTGGTTGAAGACCTCAACTTTCGTTTTGTCGTGCTAGATTGCGTTGCCTGGCTCGAATGCGTTGACCCCGATGGTGCTTTGCACTTCGACAGAGACCCCAGGTCAGGCGGGATTACCCGCTGAGTTTAAGCATATCAA
>Illumina-ITS2_BOP010076_Cotu
TCTCGGCTCTCGCATCGATGAAGAACGTAGCGAAATGCGATACTTGGTGTGAATTGCAGAATCCCGTGAACCATCGAGTTTTTGAACGCAAGTTGCGCCCAAAGCCACTAGGCTGAGGGCACGTCTGCCTGGGCGTCACGCACAGCGTCGCGCTCAACACAAGCAATGTTTTCGTGTTGATGAGCGGAAGTTGGCCACCCGAGCTATCTCAGCTCGGTAGGCCTAAATGATGGCCTCGAGCGATGGGCATCACGATCTATGGTGGTTTAGAACCCCTTTCGTCGTAGACCGGCGTCGTGTTTGCCTCGTTGACCGCTCGAGCTGTACAAACCCTTGTGTGTTGCATCTAACACTCACCTTGCGACCCCAGGTCAGGCGGGACTACCCGCTGAGTTTAAGCATATCAA
>Illumina-ITS2_BOP010076_Dotu
TCTCGGCTCTCGCATCGATGAAGAACGTAGCGAAATGCGATACTTGGTGTGAATTGCAGAATCCCGTGAACCATCGAGTTTTTGAACGCAAGTTGCGCCCAAAGCCACTAGGCTGAGGGCACGTCTGCCTGGGCGTCACGCACAGCGTCGCGCTCAACACAAGCAATGTTTTCGTGTTGATGAGCGGAAGTTGGCCACCCGAGCTATCTCAGCTCGGTAGGCCTAAATG
>Illumina-ITS2_BOP010076_Otu
TCTCGGCTCTCGCATCGATGAAGAACGTAGCGAAATGCGATACTTGGTGTGAATTGCAGAATCCCGTGAACCATCGAGTTtttGAACGCAAGTTGCGCCCAAAGCCACTAGGCTGAGGGCACGTCTGCCTGGGCGTCACGCACAGCGTCGCGCTCAACACAAGCAATGTTTTCGTGTTGATGAGCGGAAGTTGGCCACCCGAGCTATCTCAGCTCGGTAGGCCTAAATGATGGCCTCGAGCGATGGGCATCACGATCTATGGTGGTTTAGAACCCCTTTCGTCGTAGACCGGCGTCGTGTTTGCCTCGTTGACCGCTCGAGCTGTACAAACCCTTGtgtgtTGCATCTAACACTCACCTTGCGACCCCAGGTCAGGCGGGACTACCCGCTGAGTTTAAGCATATCAA
>Illumina-ITS2_BOP010076_Zotu
TCTCGGCTCTCGCATCGATGAAGAACGTAGCGAAATGCGATACTTGGTGTGAATTGCAGAATCCCGTGAACCATCGAGTTtttGAACGCAAGTTGCGCCCAAAGCCACTAGGCTGAGGGCACGTCTGCCTGGGCGTCACGCACAGCGTCGCGCTCAACACAAGCAATGTTTTCGTGTTGATGAGCAGAAGTTGGCCACCCGAGCTATCTCAGCTCGGTAGGCCTAAATGATGGCCTCGAGCGATGGGCATCACGATCTATGGTGGTTTAGAACCCCTTTCGTCGTAGACCGGCGTCGTGTTTGCCTCGTTGACCGCTCGAGCTGTACAAACCCTTGtgtgtTGCATCTAACACTCACCTTGCGACCCCAGGTCAGGCGGGACTACC
>Illumina-ITS2_BOP010077_Cotu
TCTCGGCTCTCGCATCGATGAAGAACGTAGCGAAATGCGATACTTGGTGTGAATTGCAGAATCCCGTGAACCATCGAGTTTTTGAACGCAAGTTGCGCCCAAAGCCACTAGGCTGAGGGCACGTCTGCCTGGGCGTCACGCACAGCGTCGCGCTCAACACAAGCAATGTTTTCGTGTTGATGAGCGGAAGTTGGCCACCCGAGCTATCTCAGCTCGGTAGGCCTAAATGATGGCCTCGAGCGATGGGCATCACGATCTATGGTGGTTTAGAACCCCTGTCGTCGTAGACCGGCGTCGTGTTTGCCTCGTTGAATGCTCGAGCTGTACAAACCCTTGTGTGTTGCATCTAACACTCACCTTGCGACCCCAGGTCAGGCGGGACTACCCGCTGAGTTTAAGCATATCAA
>Illumina-ITS2_BOP010077_Dotu
TCTCGGCTCTCGCATCGATGAAGAACGTAGCGAAATGCGATACTTGGTGTGAATTGCAGAATCCCGTGAACCATCGAGTTTTTGAACGCAAGTTGCGCCCAAAGCCACTAGGCTGAGGGCACGTCTGCCTGGGCGTCACGCACAGCGTCGCGCTCAACACAAGCAATGTTTTCGTGTTGATGAGCGGAAGTTGGCCACCCGAGCTATCTCAGCTCGGTAGGCCTAAATGATGGCCTCGAGCGATGGGCATCACGATCTATGGTGGTTTAGAACCCCTGTCGTCGTAGACCGGCGTCGTGTTTGCCTCGTTGAATGCTCGAGCTGTACAAACCCTTGTGTGTTGCATCTAACACTCACCTTGCGACCCCAGGTCAGGCGGGACTACCCGCTGAGTTTAAGCATATCAA
>Illumina-ITS2_BOP010077_Otu
TCTCGGCTCTCGCATCGATGAAGAACGTAGCGAAATGCGATACTTGGTGTGAATTGCAGAATCCCGTGAACCATCGAGTTtttGAACGCAAGTTGCGCCCAAAGCCACTAGGCTGAGGGCACGTCTGCCTGGGCGTCACGCACAGCGTCGCGCTCAACACAAGCAATGTTTTCGTGTTGATGAGCGGAAGTTGGCCACCCGAGCTATCTCAGCTCGGTAGGCCTAAATGATGGCCTCGAGCGATGGGCATCACGATCTATGGTGGTTTAGAACCCCTGTCGTCGTAGACCGGCGTCGTGTTTGCCTCGTTGAATGCTCGAGCTGTACAAACCCTTGtgtgtTGCATCTAACACTCACCTTGCGACCCCAGGTCAGGCGGGACTACCCGCTGAGTTTAAGCATATCAA
>Illumina-ITS2_BOP010077_Zotu
ACTCTCGGCAACGGATATCTCGGCTCTCGCATCGATGAAGAACGTAGCGAAATGCGATACTTGGTGTGAATTGCAGAATCCCGTGAACCATCGAGTTtttGAACGCAAGTTGCGCCCAAAGCCACTAGGCTGAGGGCACGTCTGCCTGGGCGTCACGCACAGCGTCGCGCTCAACACAAGCAATGTTTTCGTGTTGATGAGCGGAAGTTGGCCACCCGAGCTATCTCAGCTCGGTAGGCCTAAATGATGGCCTCGAGCGATGGGCATCACGATCTATGGTGGTTTAGAACCCCTGTCGTCGTTGACCGGCGTCGTGTTTGCCTCGTTGACCGCTCGAGCTGTACAAACCCTTGtgtgtTGCATCTAACACTCACCTTGCGACCCCAGGTCAGGCGGGACTACCCGCTGAGTTTAAGCATATCAA
>Illumina-ITS2_BOP010078_Cotu
TCTCGGCTCTCGCATCGATGAAGAACGTAGCGAAATGCGATACTTGGTGTGAATTGCAGAATCCCGTGAACCATCGAGTTTTTGAACGCAAGTTGCGCCCAAAGCCACTAGGCTGAGGGCACGTCTGCCTGGGCGTCACGCACAGCGTCGCGCTCAACACAAGCAATGTTTTCGTGTTGATGAGCGGAAGTTGGCCACCCGAGCTATCTCAGCTCGGTAGGCCTAAATGATGGCCTCGAGCGATGGGCATCACGATCTATGGTGGTTTAGAACCCCTGTCGTCGTAGACGTACAAACCCTTGTGTGTTGCATCTAACACTCACCTTGCGACCCCAGGTCAGGCGGGACTACCCGCTGAGTTTAAGCATATCAA
>Illumina-ITS2_BOP010078_Dotu
TCTCGGCTCTCGCATCGATGAAGAACGTAGCGAAATGCGATACTTGGTGTGAATTGCAGAATCCCGTGAACCATCGAGTTTTTGAACGCAAGTTGCGCCCAAAGCCACTAGGCTGAGGGCACGTCTGCCTGGGCGTCACGCACAGCGTCGCGCTCAACACAAGCAATGTTTTCGTGTTGATGAGCGGAAGTTGGCCACCCGAGCTATCTCAGCTCGGTAGGCCTAA
>Illumina-ITS2_BOP010078_Otu
TCTCGGCTCTCGCATCGATGAAGAACGTAGCGAAATGCGATACTTGGTGTGAATTGCAGAATCCCGTGAACCATCGAGTTtttGAACGCAAGTTGCGCCCAAAGCCACTAGGCTGAGGGCACGTCTGCCTGGGCGTCACGCACAGCGTCGCGCTCAACACAAGCAATGTTTTCGTGTTGATGAGCGGAAGTTGGCCACCCGAGCTATCTCAGCTCGGTAGGCCTAAATGATGGCCTCGAGCGATGGGCATCACGATCTATGGTGGTTTAGAACCCCTGTCGTCGTAGACCGGCGTCGTGTTTGCCTCGTTGAATGCTCGAGCTGTACAAACCCTTGtgtgtTGCATCTAACACTCACCTTGCGACCCCAGGTCAGGCGGGACTACCCGCTGAGTTTAAGCATATCAA
>Illumina-ITS2_BOP010078_Zotu
TCTCGGCTCTCGCATCGATGAAGAACGTAGCGAAATGCGATACTTGGTGTGAATTGCAGAATCCCGTGAACCATCGAGTTtttGAACGCAAGTTGCGCCCAAAGCCACTAGGCTGAGGGCACGTCTGCCTGGGCGTCACGCACAGCGTCGCGCTCAACACAAGCAATGTTTTCGTGTTGATGAGCGGAAGTTGGCCACCCGAGCTATCTCAGCTCGGTAGGCCTAAATGATGGCCTCGAGCGATGGGCATCACGATCTATGGTGGTTTAGAACCCCTGTCGTCGTAGACCGGCGTCGTGTTTGCCTCGTTGAATGCTCGAGCTGTACAAACCCTTGtgtgtTGCATCTAACACTCACCTTGCGACCCCAGGTCAGGCGGGACTACC
>Illumina-ITS2_BOP010079_Cotu
TCTCGGCTCTCGCATCGATGAAGAACGTAGCGAAATGCGATACTTGGTGTGAATTGCAGAATCCCGTGAACCATCGAGTTTTTGAACGCAAGTTGCGCCCAACGCCACTAGGCTGAGGGCACGTCTGCCTGGGCGTCACGCACAGCGTCGCGCTCAACACAAGCAATGTTTTCGTGTTGATGAGCGGAAGTTGGCCACCCGAGCTATATCTCAGCTCGGTAGGCCTAAATGATGGCCTCGAGCGATGGGCATCACGATTTATGGTGGTTTAGAACCCCTGTCGTCATAGACCGGCGTCGTGTTTGCCTCGTTGAATGCTCGAGTTGTACAAACCCTTGTGTGTTGCATCTAACACTCACCTTGCGACCCCAGGTCAGGCGGGACTACCCGCTGAGTTTAAGCATATCAA
>Illumina-ITS2_BOP010079_Dotu
TCTCGGCTCTCGCATCGATGAAGAACGTAGCGAAATGCGATACTTGGTGTGAATTGCAGAATCCCGTGAACCATCGAGTTTTTGAACGCAAGTTGCGCCCAACGCCACTAGGCTGAGGGCACGTCTGCCTGGGCGTCACGCACAGCGTCGCGCTCAACACAAGCAATGTTTTCGTGTTG
>Illumina-ITS2_BOP010079_Otu
TCTCGGCTCTCGCATCGATGAAGAACGTAGCGAAATGCGATACTTGGTGTGAATTGCAGAATCCCGTGAACCATCGAGTTtttGAACGCAAGTTGCGCCCAACGCCACTAGGCTGAGGGCACGTCTGCCTGGGCGTCACGCACAGCGTCGCGCTCAACACAAGCAATGTTTTCGTGTTGATGAGCGGAAGTTGGCCACCCGAGCTATATCTCAGCTCGGTAGGCCTAAATGATGGCCTCGAGCGATGGGCATCACGATTTATGGTGGTTTAGAACCCCTGTCGTCATAGACCGGCGTCGTGTTTGCCTCGTTGAATGCTCGAGTTGTACAAACCCTTGtgtgtTGCATCTAACACTCACCTTGCGACCCCAGGTCAGGCGGGACTACCCGCTGAGTTTAAGCATATCAA
>Illumina-ITS2_BOP010079_Zotu
TCTCGGCTCTCGCATCGATGAAGAACGTAGCGAAATGCGATACTTGGTGTGAATTGCAGAATCCCGTGAACCATCGAGTTtttGAACGCAAGTTGCGCCCAACGCCACTAGGCTGAGGGCACGTCTGCCTGGGCGTCACGCACAGCGTCGCGCTCAACACAAGCAATGTTTTCGTGTTGATGAGCGGAAGTTGGCCACCCGAGCTATATCTCAGCTCGGTAGGCCTAAATGATGGCCTCGAGCGATGGGCATCACGATTTATGGTGGTTTAGAAC
>Illumina-ITS2_BOP010080_Cotu
TCTCGGCTCTCGCATCGATGAAGAACGTAGCGAAATGCGATACTTGGTGTGAATTGCAGAATCCCGTGAACCATCGAGTTTTTGAACGCAAGTTGCGCCCAAAGCCACTAGGCTGAGGGCACGTCTGCCTGGGCGTCACGCACAGCGTCGCGCTCAACACAAGCAATGTTTTCGTGTTGATGAGCGGAAGTTGGCCACCCGAGCTATCTCAGCTCGGTAGGCCTAAATGATGGCCTCGAGCGATGGGCATCACGATCTATGGTGGTTTAGAACCCCTGTCGTCGTTGACCGGCGTCGTGTTTGCCTCGTTGACCGCTCGAGCTGTACAAACCCTTGTGTGTTGCATCTAACACTCACCTTGCGACCCCAGGTCAGGCGGGACTACCCGCTGAGTTTAAGCATATCAA
>Illumina-ITS2_BOP010080_Dotu
TCTCGGCTCTCGCATCGATGAAGAACGTAGCGAAATGCGATACTTGGTGTGAATTGCAGAATCCCGTGAACCATCGAGTTTTTGAACGCAAGTTGCGCCCAAAGCCACTAGGCTGAGGGCACGTCTGCCTGGGCGTCACGCACAGCGTCGCGCTCAACACAAGCAATGTTTTCGTGTTGATGAGCGGAAGTTGGCCACCCGAGCTATCTCAGCTCGGTAGGCCTAAATGATGGCCTCGAGCGATGGGCATCACGATCTATGGTGGTTTAGAACCCCTGTCGTCGTTGACCGGCGTCGTGTTTGCCTCGTTGACCGCTCGAGCTGTACAAACCCTTGTGTGTTGCATCTAACACTCACCTTGCGACCCCAGGTCAGGCGGGACTACCCGCTGAGTTTAAGCATATCAA
>Illumina-ITS2_BOP010080_Otu
TCTCGGCTCTCGCATCGATGAAGAACGTAGCGAAATGCGATACTTGGTGTGAATTGCAGAATCCCGTGAACCATCGAGTTtttGAACGCAAGTTGCGCCCAAAGCCACTAGGCTGAGGGCACGTCTGCCTGGGCGTCACGCACAGCGTCGCGCTCAACACAAGCAATGTTTTCGTGTTGATGAGCGGAAGTTGGCCACCCGAGCTATCTCAGCTCGGTAGGCCTAAATGATGGCCTCGAGCGATGGGCATCACGATCTATGGTGGTTTAGAACCCCTGTCGTCGTTGACCGGCGTCGTGTTTGCCTCGTTGACCGCTCGAGCTGTACAAACCCTTGtgtgtTGCATCTAACACTCACCTTGCGACCCCAGGTCAGGCGGGACTACCCGCTGAGTTTAAGCATATCAA
>Illumina-ITS2_BOP010080_Zotu
TCTCGGCTCTCGCATCGATGAAGAACGTAGCGAAATGCGATACTTGGTGTGAATTGCAGAATCCCGTGAACCATCGAGTTtttGAACGCAAGTTGCGCCCAAAGCCACTAGGCTGAGGGCACGTCTGCCTGGGCGTCACGCACAGCGTCGCGCTCAACACAAGCAATGTTTTCGTGTTGATGAGCGGAAGTTGGCCACCCGAGCTATCTCAGCTCGGTAGGCCTAAATGATGGCCTCGAGCGATGGGCATCACGATCTATGGTGGTTTAGAACCCCTGTCGTCGTTGACCGGCGTCGTGTTTGCCTCGTTGACCGCTCGAGCTGTACAAACCCTTGtgtgtTGCATCTAACACTCACCTTGCGACCCCAGGTCAGGCGGGACTACCCGCTGAGTTTAAGCATATCAA
>Illumina-ITS2_BOP010081_Cotu
TCTCGGCTCTCGCATCGATGAAGAACGTAGCGAAATGCGATACTTGGTGTGAATTGCAGAATCCCGTGAACCATCGAGTTTTTGAACGCAAGTTGCGCCCAAAGCCACTAGGCTGAGGGCACGTCTGCCTGGGCGTCACGCACAGCGTCGCGCTCAACACAAGCAATGTTTTCGTGTTGATGAGCGGAAGTTGGCCACCCGAGCTATCTCAGCTCGGTAGGCCTAAATGATGGCCTCGAGCGATGGGCATCACGATCTATGGTGGTTTAGAACCCCTGTCGTCGTAGACCGGCGTCGTGTTTGCCTCGTTGAATGCTCGAGCTGTACAAACCCTTGTGTGTTGCATCTAACACTCACCTTGCGACCCCAGGTCAGGCGGGACTACCCGCTGAGTTTAAGCATATCAA
>Illumina-ITS2_BOP010081_Dotu
TCTCGGCTCTCGCATCGATGAAGAACGTAGCGAAATGCGATACTTGGTGTGAATTGCAGAATCCCGTGAACCATCGAGTTTTTGAACGCAAGTTGCGCCCAAAGCCACTAGGCTGAGGGCACGTCTGCCTGGGCGTCACGCACAGCGTCGCGCTCAACACAAGCAATGTTTTCGTGTTGATGAGCGGAAGTTGGCCACCCGAGCTATCTCAGCTCGGTAGGCCTAAATGATGGCCTCGAGCGATGGGCATCACGATCTATGGTGGTTTAGAACCCCTGTCGTCGTAGACCGGCGTCGTGTTTGCCTCGTTGAATGCTCGAGCTGTACAAACCCTTGTGTGTTGCATCTAACACTCACCTTGCGACCCCAGGTCAGGCGGGACTACCCGCTGAGTTTAAGCATATCAA
>Illumina-ITS2_BOP010081_Otu
TCTCGGCTCTCGCATCGATGAAGAACGTAGCGAAATGCGATACTTGGTGTGAATTGCAGAATCCCGTGAACCATCGAGTTtttGAACGCAAGTTGCGCCCAAAGCCACTAGGCTGAGGGCACGTCTGCCTGGGCGTCACGCACAGCGTCGCGCTCAACACAAGCAATGTTTTCGTGTTGATGAGCGGAAGTTGGCCACCCGAGCTATCTCAGCTCGGTAGGCCTAAATGATGGCCTCGAGCGATGGGCATCACGATCTATGGTGGTTTAGAACCCCTGTCGTCGTAGACCGGCGTCGTGTTTGCCTCGTTGAATGCTCGAGCTGTACAAACCCTTGtgtgtTGCATCTAACACTCACCTTGCGACCCCAGGTCAGGCGGGACTACCCGCTGAGTTTAAGCATATCAA
>Illumina-ITS2_BOP010081_Zotu
TCTCGGCTCTCGCATCGATGAAGAACGTAGCGAAATGCGATACTTGGTGTGAATTGCAGAATCCCGTGAACCATCGAGTTtttGAACGCAAGTTGCGCCCAAAGCCACTAGGCTGAGGGCACGTCTGCCTGGGCGTCACGCACAGCGTCGCGCTCAACACAAGCAATGTTTTCGTGTTGATGAGCGGAAGTTGGCCACCCGAGCTATCTCAGCTCGGTAGGCCTAAATGATGGCCTCGAGCGATGGGCATCACGATCTATGGTGGTTTAGAACCCCTGTCGTCGTAGACCGGCGTCGTGTTTGCCTCGTTGAATGCTCGAGCTGTACAAACCCTTGtgtgtTGCATCTAACACTCACCTTGCGACCCCAGGTCAGGCGGGACTACCCGCTGAGTTTAAGCATATCAA
>Illumina-ITS2_BOP010082_Cotu
TCTCGGCTCTCGCATCGATGAAGAACGTAGCGAAATGCGATACTTGGTGTGAATTGCAGAATCCCGTGAACCATCGAGTTTTTGAACGCAAGTTGCGCCCAAAGCCACTAGGCTGAGGGCACGTCTGCCTGGGCGTCACGCACAGCGTCGCGCTCAACACAAGCAATGTTTTCGTGTTGATGAGCGGAAGTTGGCCACCCGAGCTATCTCAGCTCGGTAGGCCTAAATGATGGCCTCGAGCGATGGGCATCACGATCTATGGTGGTTTAGAACCCCTGTCGTCGTAGACCGGCGTCGTGTTTGCCTCGTTGAATGCTCGAGCTGTACAAACCCTTGTGTGTTGCATCTAACACTCACCTTGCGACCCCAGGTCAGGCGGGACTACCCGCTGAGTTTAAGCATATCAA
>Illumina-ITS2_BOP010082_Dotu
GTTTTTGAACGCAAGTTGCGCCCAAAGCCACTAGGCTGAGGGCACGTCTGCCTGGGCGTCACGCACAGCGTCGCGCTCAACACAAGCAATGTTTTCGTGTTGATGAGCGGAAGTTGGCCACCCGAGCTATCTCAGCTCGGTAGGCCTAAATGATGGCCTCGAGCGATGGGCATCACGATCTATGGTGGTTTAGAACCCCTGTCGTCTTAGACCGGCGTCGTGTTTGCCTCGTTGAATGCTCGAGCTGTACAAACCCTTGTGTGTTGCGTCTAACACTCACCTTGCGACCCCAGGTCAGGCGGGACTACCCGCTGAGTTTAAGCATATCAA
>Illumina-ITS2_BOP010082_Otu
TCTCGGCTCTCGCATCGATGAAGAACGTAGCGAAATGCGATACTTGGTGTGAATTGCAGAATCCCGTGAACCATCGAGTTtttGAACGCAAGTTGCGCCCAAAGCCACTAGGCTGAGGGCACGTCTGCCTGGGCGTCACGCACAGCGTCGCGCTCAACACAAGCAATGTTTTCGTGTTGATGAGCGAAAGTTGGCCACCCGAGCTATCTCAGCTCGGTAGGCCTAAATGATGGCCTCGAGCGATGGGCATCACGATCTATGGTGGTTTAGAACCCCTGTCGTCGTAGACCGGCGTCGTGTTTGCCTCGTTGAATGCTCGAGCTGTACAAACCCTTGtgtgtTGCGTCTAACACTCACCTTGCGACCCCAGGTCAGGCGGGACTACCCGCTGAGTTTAAGCATATCAATAAGCGGAGG
>Illumina-ITS2_BOP010082_Zotu
TCTCGGCTCTCGCATCGATGAAGAACGTAGCGAAATGCGATACTTGGTGTGAATTGCAGAATCCCGTGAACCATCGAGTTtttGAACGCAAGTTGCGCCCAAAGCCACTAGGCTGAGGGCACGTCTGCCTGGGCGTCACGCACAGCGTCGCGCTCAACACAAGCAATGTTTTCGTGTTGATGAGCGGAAGTTGGCCACCCGAGCTATCTCAGCTCGGTAGGCCTAAATGATGGCCTCGAGCGATGGGCATCACGATCTATGGTGGTTTAGAACCCCTGTCGTCTTAGACCGGCGTCGTGTTTGCCTCGTTGAATGCTCGAGCTGTACAAACCCTTGtgtgtTGCATCTAACACTCACCTTGCGACCCCAGGTCAGGCGGGACTACCCGCTGAGTTTAAGCATATCAA
>Illumina-ITS2_BOP010083_Cotu
TCTCGGCTCTCGCATCGATGAAGAACGTAGCGAAATGCGATACTTGGTGTGAATTGCAGAATCCCGTGAACCATCGAGTTTTTGAACGCAAGTTGCGCCCAAAGCCACTAGGCTGAGGGCACGTCTGCCTGGGCGTCACGCACAGCGTCGCGCTCAACACAAGCAATGTTTTCGTGTTGATGAGCGGAAGTTGGCCACCCGAGCTATCTCAGCTCGGTAGGCCTAAATGATGGCCTCGAGCGATGGGCATCACGATCTATGGTGGTTTAGAACCCCTGTCGTCGTAGACCGGCGTCGTGTTTGCCTCGTTGACCGCTCGAGCTGTACAAACCCTTGTGTGTTGCATCTGACACTCACCTTGCGACCCCAGGTCAGGCGGGACTACCCGCTGAGTTTAAGCATATCA
>Illumina-ITS2_BOP010083_Dotu
TCTCGGCTCTCGCATCGATGAAGAACGTAGCGAAATGCGATACTTGGTGTAAATTGCAGAATCCCGTGAACCATCGAGTTTTTGAACGCAAGTTGCGCCCAAAGCCACTAGGCTGAGGGCACGTCTGCCTGGGCGTCACGCACAGCGTCGCGCTCAACACAAGCAATGTTTTCGTGTTGATGAGCGGAAGTTGGCCACCCGAGCTATCTCAGCTCGGTAGGCCTAAATGATGGCCTCGAGCGATGGGCATCACGATCTATGGTGGTTTAGAACCCCTGTCGTCGTAGACCGGCGTCGTGTTTGCCTCGTTGACCGCTCGAGCTGTACAAACCCTTGTGTGTTGCATCTGACACTCACCTTGCGACCCCAGGTCAGGCGGGACTACCCGCTGAGTTTAAGCATATCAA
>Illumina-ITS2_BOP010083_Otu
TCTCGGCTCTCGCATCGATGAAGAACGTAGCGAAATGCGATACTTGGTGTAAATTGCAGAATCCCGTGAACCATCGAGTTtttGAACGCAAGTTGCGCCCAAAGCCACTAGGCTGAGGGCACGTCTGCCTGGGCGTCACGCACAGCGTCGCGCTCAACACAAGCAATGTTTTCGTGTTGATGAGCGGAAGTTGGCCACCCGAGCTATCTCAGCTCGGTAGGCCTAAATGATGGCCTCGAGCGATGGGCATCACGATCTATGGTGGTTTAGAACCCCTGTCGTCGTAGACCGGCGTCGTGTTTGCCTCGTTGACCGCTCGAGCTGTACAAACCCTTGtgtgtTGCATCTGACACTCACCTTGCGACCCCAGGTCAGGCGGGACTACCCGCTGAGTTTAAGCATATCAA
>Illumina-ITS2_BOP010083_Zotu
TCTCGGCTCTCGCATCGATGAAGAACGTAGCGAAATGCGATACTTGGTGTGAATTGCAGAATCCCGTGAACCATCGAGTTtttGAACGCAAGTTGCGCCCAAAGCCACTAGGCTGAGGGCACGTCTGCCTGGGCGTCACGCACAGCGTCGCGCTCAACACAAGCAATGTTTTCGTGTTGATGAGCGGAAGTTGGCCACCCGAGCTATCTCAGCTCGGTAGGCCTAAATGATGGCCTCGAGCGGTGGGCATCACGATCTATGGTGGTTTAGAACCCCTGTCGTCGTAGACCGGCGTCGTGTTTGCCTCGTTGACCGCTCGAGCTGTACAAACCCTTGtgtgtTGCATCTGACATTCACCTTGCGAC
>Illumina-ITS2_BOP010084_Cotu
TCTCGGCTCTCGCATCGATGAAGAACGTAGCGAAATGCGATACTTGGTGTGAATTGCAGAATCCCGTGAACCATCGAGTTTTTGAACGCAAGTTGCGCCCAAAGCCACTAGGCTGAGGGCACGTCTGCCTGGGCGTCACGCACAGCGTCGCGCTCAACACAAGCAATGTTTTCGTGTTGATGAGCGGAAGTTGGCCACCCGAGCTATCTCAGCTCGGTAGGCCTAAATGATGGCCTCGAGCGATGGGCATCACGATCTATGGTGGTTTAGAACCCCTTTCGTCGTAGACCGGCGTCGTGTTTGCCTCGTTGACCGCTCGAGCTGTACAAACCCTTGTGTGTTGCATCTAACACTCACCTTGCGACCCCAGGTCAGGCGGGACTACCCGCTGAGTTTAAGCATATCAA
>Illumina-ITS2_BOP010084_Dotu
TCTCGGCTCTCGCATCGATGAAGAACGTAGCGAAATGCGATACTTGGTGTGAATTGCAGAATCCCGTGAACCATCGAGTTTTTGAACGCAAGTTGCGCCCAAAGCCACTAGGCTGAGGGCACGTCTGCCTGGGCGTCACGCACAGCGTCGCGCTCAACACAAGCAATGTTTTCGTGTTGATGAGCGGAAGTTGGCCACCCGAGCTATCTCAGCTCGGTAGGCCTAAATGATGGCCTCGAGCGATGGGCATCACGATCTATGGTGGTTTAGAACCCCTTTCGTCGTAGACCGGCGTCGTGTTTGCCTCGTTGACCGCTCGAGCTGTACAAACCCTTGTGTGTTGCATCTAACACTCACCTTGCGACCCCAGGTCAGGCGGGACTACCCGCTGAGTTTAAGCATATCAA
>Illumina-ITS2_BOP010084_Otu
TCTCGGCTCTCGCATCGATGAAGAACGTAGCGAAATGCGATACTTGGTGTGAATTGCAGAATCCCGTGAACCATCGAGTTtttGAACGCAAGTTGCGCCCAAAGCCACTAGGCTGAGGGCACGTCTGCCTGGGCGTCACGCACAGCGTCGCGCTCAACACAAGCAATGTTTTCGTGTTGATGAGCGGAAGTTGGCCACCCGAGCTATCTCAGCTCGGTAGGCCTAAATGATGGCCTCGAGCGATGGGCATCACGATCTATGGTGGTTTAGAACCCCTTTCGTCGTAGACCGGCGTCGTGTTTGCCTCGTTGACCGCTCGAGCTGTACAAACCCTTGtgtgtTGCATCTAACACTCACCTTGCGACCCCAGGTCAGGCGGGACTACCCGCTGAGTTTAAGCATATCAA
>Illumina-ITS2_BOP010084_Zotu
TCTCGGCTCTCGCATCGATGAAGAACGTAGCGAAATGCGATACTTGGTGTGAATTGCAGAATCCCGTGAACCATCGAGTTtttGAACGCAAGTTGCGCCCAAAGCCACTAGGCTGAGGGCACGTCTGCCTGGGCGTCACGCACAGCGTCGCGCTCAACACAAGCAATGTTTTCGTGTTGATGAGCGGAAGTTGGCCACCCGAGCTATCTCAGCTCGGTAGGCCTAAATGATGGCCTCGAGCGATGGGCATCACGATCTATGGTGGTTTAGAACCCCTTTCGTCGTAGACCGGCGTCGTGTTTGCCTCGTTGACCGCTCGAGCTGTACAAACCCTTGtgtgtTGCATCTAACACTCACCTTGCGACCCCAGGTCAGGCGGGACTACCCGCTGAGTTTAAGCATATCAA
>Illumina-ITS2_BOP010085_Cotu
TCTTGGCTCTCGCATCGATGAAGAACGCAGCAAAATGCGATACTTGGTGTGAATTGCAGAATCCCGTGAACCATCGAGTTTTTGAACGCAAGTTGCGCCCGAAGCCATTATGCTGAGGGCACGTCTGCCTGGGCGTCACGCACAACGTCGCCCTCCACCTCGGCCCGCAGAGGGATCGTGGGTGTTGGGTCGGATACTGGCCTCCCGTGCGCATCGGCGCGCGGCCGGCCTAAATGCGATTCGGCATCGACGCGTGTCGCGACGATTGGTGGTTGAAGAACTCAACTCGCGCGTCGTCGCGACGGACAGCGTCGTTCGGCTCGAACGTGCTGACCCCGACGGTGCTTCGCACCTCGACAGCGACCCCAGGTCAGGCGGGATTACCCGCTGAGTTTAAGCATATCAA
>Illumina-ITS2_BOP010085_Dotu
GGCCTAAATGCGATTCGGCATCGACGCGTGTCGCGACGATTGGTGGTTGAAGAACTCAACTCGCGCGTCGTCGCGACGGACAGCGTCGTTCGGCTCGAACGTGCTGACCCCGACGGTGCTTCGCACCTCGACAGCGACCCCAGGTCAGGCGGGATTACCCGCTGAGTTTAAGCATATCAA
>Illumina-ITS2_BOP010085_Otu
TCTTGGCTCTCGCATCGATGAAGAACGCAGCAAAATGCGATACTTGGTGTGAATTGCAGAATCCCGTGAACCATCGAGTTtttGAACGCAAGTTGCGCCCGAAGCCATTATGCTGAGGGCACGTTTGCCTGGGCGTCACGCACAACGTCGCCCTCCACCTCGGCCCGCAGAGGGATCGTGGGTGTTGGGTCGGATACTGGCCTCCCGTGCGCATCGGCgcgcgGCCGGCCTAAATGCGATTCGGCATCGACGCGTGTCGCGACGATTGGTGGTTGAAGAACTCAACTCGcgcgTCGTCGCGACGGACAGCGTCGTTCGGCTCGAACGTGCTGACCCCGACGGTGCTTCGCACCTCGACAGCGACCCCAGGTCAGGCGGGATTACCCGCTGAGTTTAAGCATATCAA
>Illumina-ITS2_BOP010085_Zotu
TCTTGGCTCTCGCATCGATGAAGAACGCAGCAAAATGCGATACTTGGTGTGAATTGCAGAATCCCGTGAACCATCGAGTTtttGAACGCAAGTTGCGCCCGAAGCCATTATGCTGAGGGCACGTCTGCCTGGGCGTCACGCACAACGTCGCCCTCCACCTCGGCCCGCAGAGGGATCGTGGGTGTTGGGTCGGATACTGGCCTCCCGTGCGCATCGGCgcgcgGCCGGCCTAAATGCGATTCGGCATCGACGCGTGTCGCGACGATTGGTGGTTGAAGAACTCAACTCGcgcgTCGTCGCGACGGACCGCGTCGTTCGGCTCGAACGTGCTGACCCCGACGGTGCTTCGCACCTCGACAGCGACCCCAGGTCAGGCGGGATTACCCGCTGAGTTTAAGCATATCAATAAGCGG
>Illumina-ITS2_BOP010086_Cotu
TCTTAGCTCTTGAATCAATGACGAATGTAGCAAAATGCAATACTTGGTGTGAAATGTATAATCCCATGAACCATCGAGTCTTTCAATGTAAGTTGGGCCCGACGCCGTCAATACGAGGGCATGCCTGTGTGGGTGTCACACATCGCATCGTCCCCCTCTTTGCTCGGCGCTAGCGCACTCATGGGGCAGGGGCGGATGTTGGCCTCACGTGCGCCTGCATCACACGGCCAGTCCAAATGCGTTCCCTCGTTGACACATGATGCAGCCAGTGGTGGTTGATCATCAACTTGCGTGCTGTCGTGCCATGAGTCACTTTCCATTGGGGAACCTGAGATATAGTAGACCCAATGATGCACTCGATATGCCTCTGACCGTGACCCCAGGTCAGACGGGACCACCCACTGAGTTTAACCATATCAA
>Illumina-ITS2_BOP010086_Dotu
ACACATGATGCAGCCAGTGGTGGTTGATCATCAACTTGCGTGCTGTCGTGCCATGAGTCACTTTCCATTGGGGAACCTGAGATATAGTAGACCCAATGATGCACTCGATATGCCTCTGACCGTGACCCCAGGTCAGACGGGACCACCCACTGAGTTTAACCATATCAA
>Illumina-ITS2_BOP010086_Otu
ACTCTCGGCAACGGATATCTTAGCTCTTGAATCAATGACGAATGTAGCAAAATGCAATACTTGGTGTGAAATGTATAATCCCACGAACCATCGAGTCTTTCAATGTAAGTTGGGCCCGACGCCGTCAATACGAGGGCATGCCTGtgtgGGTGTCAcacaTCGCATCGTCCcccTCTTTGCTCGGCGCTAGCGCACTCATGGGGCAGGGGCGGATGTTGGCCTCACGTGCGCCTGCATCACACGGCCAGTCCAAATGCGTTCCCTCGTTGACACATGATGCAGCCAGTGGTGGTTGATCATCAACTTGCGTGCTGTCGTGCCATGAGTCACTTTCCATTGGGGAACCTGAGATATAGTAGACCCAATGATGCACTCGATATGCCTCTGACCGTGACCCCAGGTCAGACGGGACCACCCACTGAGTTTAACCATATCAA
>Illumina-ITS2_BOP010086_Zotu
ACTCTCGGCAACGGATATCTTAGCTCTTGAATCAATGACGAATGTAGCAAAATGCAATACTTGGTGTGAAATGTATAATCCCACGAACCATCGAGTCTTTCAATGTAAGTTGGGCCCGACGCCGTCAATACGAGGGCATGCCTGtgtgGGTGTCAcacaTCGCATCGTCCcccTCTTTGCTCGGCGCTAGCGCACTCATGGGGCAGGGGCGGATGTTGGCCTCACGTGCGCCTGCATCACACGGCCAGTCCAAATGCGTTCCCTCGTTGACACATGATGCAGCCAGTGGTGGTTGATCATCAACTTGCGTGCTGTCGTGCCATGAGTCACTTTCCATTGGGGAACCTGAGATATAGTAGACCCAATGATGCACTCGATATGCCTCTGACCGTGACCCCAGGTCAGACGGGACCACCCACTGAGTTTAACCATATCAA
>Illumina-ITS2_BOP010087_Cotu
TCTCGGCTCTCGCATCGATGAAGCATGTAGCAAAATGCGACACTTGGTGTGAATTGCAAAATCTCGCGAATAATCAAGTTTTACAATGAAAGTTGCACCTGAAGTCGTCAGGCTGAGGGCACACCTGCCTGGGTGTCACGCAATGTCGCCACCCTGCCTCTCCTCAACGGGGACGACGTGGGGAGGTGGATATTGGCCTCCTGCGCGCTCCCGCTCACGATTGGCCTAAACCGTAGCCCCCCGGAAATTGCAGCCACGGCACGCGGTGGTCGAAAGCCTAGCTCCCCAGAAATCGCCGTGGCGAGCCTCGTCACTGTGAAGCTAAAGGCCCAATTGCGTGCGTCCTCACAGAGCAACCCAAGGTCAGGCGGGAACACCTGCTGGGTTTAAGCATATCAA
>Illumina-ITS2_BOP010087_Dotu
TCTCGGCTCTCGCATCGATGAAGCATGTAGCAAAATGCGACACTTGGTGTGAATTGCAAAATCTCGCGAATAATCAAGTTTTACAATGAAAGTTGCACCTGAAGTCGTCAGGCTGAGGGCACACCTGCCTGGGTGTCACGCAATGTCGCCACCCTGCCTCTCCTCAACGGGGACGACGTGGGGAGGTGGATATTGGCCTCCTGCGCGCTCCCGCTCACGATTGGCCTAAACCGTAGCCCCCCGGAAATTGCAGCCACGGCACGCGGTGGTCGAAAGCCTAGCTCCCCAGAAATCGCCGTGGCGAGCCTCGTCACTGTGAAGCTAAAGGCCCAATTGCGTGCGTCCTCACAGAGCAACCCAAGGTCAGGCGGGAACACCTGCTGGGTTTAAGCATATCAA
>Illumina-ITS2_BOP010087_Otu
TCTCGGCTCTCGCATCGATGAAGCATGTAGCAAAATGCGACACTTGGTGTGAATTGCAAAATCTCGCGAATAATCAAGTTTTACAATGAAAGTTGCACCTGAAGTCGTCAGGCTGAGGGCACACCTGCCTGGGTGTCACGCAATGTCGCCACCCTGCCTCTCCTCAACGGGGACGACGTGGGGAGGTGGATATTGGCCTCCTGCgcgcTCCCGCTCACGATTGGCCTAAACCGTAGCCccccGGAAATTGCAGCCACGGCACGCGGTGGTCGAAAGCCTAGCTCCCCAGAAATCGCCGTGGCGAGCCTCGTCACTGTGAAGCTAAAGGCCCAATTGCGTGCGTCCTCACAGAGCAACCCAAGGTCAGGCGGGAACACCTGCTGGGTTTAAGCATATCAA
>Illumina-ITS2_BOP010087_Zotu
TCTCGGCTCTCGCATCGATGAAGCATGTAGCAAAATGCGACACTTGGTGTGAATTGCAAAATCTCGCGAATAATCAAGTTTTACAATGAAAGTTGCACCTGAAGTCGTCAGGCTGAGGGCACACCTGCCTGGGTGTCACGCAATGTCGCCACCCTGCCTCTCCTCAACGGGGACGACGTGGGGAGGTGGATATTGGCCTCCTGCgcgcTCCCGCTCACGATTGGCCTAAACCGTAGCCccccGGAAATTGCAGCCACGGCACGCGGTGGTCGAAAGCCTAGCTCCCCAGAAATCGCCGTGGCGAGCCTCGTCACTGTGAAGCTAAAGGCCCAATTGCGTGCGTCCTCACAGAGCAACCCAAGGTCAGGCGGGAACACCTGCTGGGTTTAAGCATATCAA
>Illumina-ITS2_BOP010088_Cotu
TCTCGGCTCTTGCATCGATGAAGAACGTAGCGAAATGCGATACTTGGTGTGAATTGCAGAATCCCGTGAACCATCGAGTCTTTGAACGCAAGTTGCGCCCGAAGCCATTAGGCCGAGGGCACGCCTGCCTGGGTGTCACACATCGTTGCCCCAATGCCAGTGCCTCTTGCTAGGTCCTGAGCGGGGCGAATGTTGGCTTCCCGTGAGCCTTGTCTCGCGGTTGGTTAAAAAATGTGTCTGTGGTGGAGAGCACCACGATGGATGGTGGCTGAGTAAAATCTCGAGACCAATCGCGTGTGTCTCTTTGCCGGTTTTGGACTATGTGACCCACGGAGCATCATATACGATCGCCCCATAACGAGACCTCAGGTCAGGCGGGGCTACCCGCTGAGTTTAAGCATATCAA
>Illumina-ITS2_BOP010088_Dotu
TCTCGGCTCTTGCATCGATGAAGAACGTAGCGAAATGCGATACTTGGTGTGAATTGCAGAATCCCGTGAACCATCGAGTCTTTGAACGCAAGTTGCGCCCGAAGCCATTAGGCCGAGGGCACGCCTGCCTGGGTGTCACACATCGTTGCCCCAATGCCAGTGCCTCTTGCTAGGTCCTGAGCGGGGCGAATGTTGGCTTCCCGTGAGCCTTGTCTCGCGGTTGGTTAAAAAATGTGTCTGTGGTGGAGAGCACCACGATGGATGGTGGCTGAGTAAAATCTCGAGACCAATCGCGTGTGTCTCTCTGCCGGTTTTGGACTATGTGACCCACGGAGCATCATATACGATCGCCCATAACGAGACCTCAGGTCAGGCGGGGCTACCCGCTGAGTTTAAGCATATCAA
>Illumina-ITS2_BOP010088_Otu
TCTCGGCTCTTGCATCGATGAAGAACGTAGCGAAATGCGATACTTGGTGTGAATTGCAGAATCCCGTGAACCATCGAGTCTTTGAACGCAAGTTGCGCCCGAAGCCATTAGGCCGAGGGCACGCCTGCCTGGGTGTCAcacaTCGTTGCCCCAATGCCAGTGCCTCTTGCTAGGTCCTGAGCGGGGCGAATGTTGGCTTCCCGTGAGCCTTGTCTCGCGGTTGGTTAAaaaaTGTGTCTGTGGTGGAGAGCACCACGATGGATGGTGGCTGAGTAAAATCTCGAGACCAATCGCGTgtgtCtctctGCCGGTTTTGGACTATGTGACCCACGGAGCATCATATACGATCGCCCATAACGAGACCTCAGGTCAGGCGGGGCTACCCGCTGAGTTTAAGCATATCAA
>Illumina-ITS2_BOP010088_Zotu
TCTCGGCTCTTGCATCGATGAAGAACGTAGCGAAATGCGATACTTGGTGTGAATTGCAGAATCCCGTGAACCATCGAGTCTTTGAACGCAAGTTGCGCCCGAAGCCATTAGGCCGAGGGCACGCCTGCCTGGGTGTCAcacaTCGTTGCCCCAATGCCAGTGCCTCTTGCTAGGTCCTGAGCGGGGCGAATGTTGGCTTCCCGTGAGCCTTGTCTCGCGGTTGGTTAAaaaaTGTGTCTGTGGTGGAGAGCACCACGATGGATGGTGGCTGAGTAAAATCTCGAGACCAATCGCGTgtgtCTCTTTGCCGGTTTTGGACTATGTGACCCACGGAGCATCATATACGATCGCCCCATAACGAGACCTCAGGTCAGGCGGGGCTACCCGCTGAGTTTAAGCATATCAA
>Illumina-ITS2_BOP010090_Cotu
TCTCGGCTCTCGCATCGATGAAGAACGTAGCGAAATGCGATACTTGGTGTGAATTGCAGAATCCCGTGAACCATCGAGTCTTTGAACGCAAGTTGCGCCCCAAGCCGTTAGGCCGAGGGCACGTCTGCCTGGGTGTCACGCATCGTTGCCCCCATCCGAACCAGAACCATAGGGTATCGGTCGAGGTGTGGGCGTAAATTGGCCTCCCGTGCGTAAAACGCTCACGGTTGGTCTAAAATTGAGTACACGGCGTCACGCTGCCGCGACGATCGGTGGTAATGCCTTGAGCAGCCTCGTTCTGAGTCGTGCGCACTCGTCGATCTGGACTCTATGACCCTCTTGGCATCGCACTTGCGGTGCTCGCATCGCGACCCCAGGTCAGGCGGGACTACCCGCTGAATTTAAGCATATCAC
>Illumina-ITS2_BOP010090_Dotu
TCTCGGCTCTCGCATCGATGAAGAACGTAGCGAAATGCGATACTTGGTGTGAATTGCAGAATCCCGTGAACCATCGAGTCTTTGAACGCAAGTTGCGCCCCAAGCCGTTAGGCCGAGGGCACGTCTGCCTGGGTGTCACGCATCGTTGCCCCCATCCGAACCCGAACCATAGGGTATCGGTCGAGGTGTGGGCGTAAATTGGCCTCCCGTGCGCAAAACGCTCACGGTTGGTCTAAAATTGAGTACACGGCGTCACGTTGCCGCGACGATCGGTGGTAATGCCTTGAGCAGCCTCGTTCTGAGTCGTGCGCGCTCGTCGATCTGGACTCTATGACCCTCTTGGCATCGCACTTGCGGTGCTCGCATCGCGACCCCAGGTCAGGCGGGACTACCCGCTGAATTTAAGCATATCAC
>Illumina-ITS2_BOP010090_Otu
TCTCGGCTCTCGCATCGATGAAGAACGTAGCGAAATGCGATACTTGGTGTGAATTGCAGAATCCCGTGAACCATCGAGTCTTTGAACGCAAGTTGCGCCCCAAGCCGTTAGGCCGAGGGCACGTCTGCCTGGGTGTCACGCATCGTTGCCcccATCCGAACCCGAACCATAGGGTATCGGTCGAGGTGTGGGCGTAAATTGGCCTCCCGTGCGCAAAACGCTCACGGTTGGTCTAAAATTGAGTACACGGCGTCACGTTGCCGCGACGATCGGTGGTAATGCCTTGAGCAGCCTCGTTCTGAGTCGTGCgcgcTCGTCGATCTGGACTCTATGACCCTCTTGGCATCGCACTTGCGGTGCTCGCATCGCGACCCCAGGTCAGGCGGGACTACCCGCTGAATTTAAGCATATCAC
>Illumina-ITS2_BOP010090_Zotu
TCTCGGCTCTCGCATCGATGAAGAACGTAGCGAAATGCGATACTTGGTGTGAATTGCAGAATCCCGTGAACCATCGAGTCTTTGAACGCAAGTTGCGCCCCAAGCCGTTAGGCCGAGGGCACGTCTGCCTGGGTGTCACGCATCGTTGCCcccATCCGAACCAGAACCATAGGGTATCGGTCGAGGTATGGGCGTAAATTGGCCTCCCGTGCGCAAAACGCTCACGGTTGGTCTAAAATTGAGTACACGGCGTCACGCTGCCGCGACGATCGGTGGTAATGCCTTGAGCAGCCTCGTTCTGAGTCGTGCGCACTCGTCGATCTGGACTCTATGACCCTCTTGGCATCGCACTTGCGGTGCTCGCATCGCGACCCCAGGTCAGGCGGGACTACCCGCTGAATTTAAGCATATCAC
>Illumina-ITS2_BOP010091_Cotu
TCTCGGCTCTCGCATCGATGAAGAACGTAGCGAAATGCGATACTTGGTGTGAATTGCAGAATCCCGTGAACCATCGAGTCTTTGAACGCAAGTTGCGCCCCAAGCCGTTAGGCCGAGGGCACGCCTGCCTGGGTGTCACGCATCGTTGCCCCCCACCCAAACCCCTCCCATCGAAAGAGACGAGGGGACTTGGCCGTGGGCGGATATTGGCCTCCCGTGTGCCGAACGGCCCGCGGTTGGCCTAAATACGAGTCGTCGGCGATGGACGTCGTGACGTTCGGTGGTCGAATAAACCTCGAGCTCTCGTCGCGCGCACGTCGTCGGTCTGTCTCGCTGACCCTGAAGCGTTGTCAACAACGCACGCACCGCGACCCCAGGTCAGGCGGGATTACCCGCTGAGTTTAAGCATATCAA
>Illumina-ITS2_BOP010091_Dotu
CCCATCGAAAGAGACGAGGGGACTTGGCCGTGGGCGGATATTGGCCTCCCGTGTGCCGAACGGCCCGCGGTTGGCCTAAATACGAGTCGTCGGCGATGGACGTCGTGACGTTCGGTGGTCGAATAAACCTCGAGCTCTCGTCGCGCGCACGTCGTCGGTCTGTCTCGCTGACCCTGAAGCGTTGTCAACAACGCACGCACCGCGACCCCAGGTCAGGCGGGATTACCCGCTGAGTTTAAGCATATCAA
>Illumina-ITS2_BOP010091_Otu
TCTTGGCTCTCGCATCGATGAAGAACGTAGCGAAATGCGATACTTGGTGTGAATTGCAGAATCCCGTGAACCATCGAGTCTTTGAACGCAAGTTGCGCCCCAAGCCGTTAGGCCGAGGGCACGCCTGCCTGGGTGTCACGCATCGTTGCCccccACCCAAACCCCTCCCATCGAAAGAGACGAGGGGACTTGGCCGTGGGCGGATATTGGCCTCCCGTGTGCCGAACGGCCCGCGGTTGGCCTAAATACGAGTCGTCGGCGACGGACGTCGTGACGTTCGGTGGTCGAATAAACCTCGAGCTCTCGTCGcgcgcACGTCGTCGGTCTGTCTCGCTGACCCTGAAGCGTTGTCAACAACGCACGCACCGCGACCCCAGGTC
>Illumina-ITS2_BOP010091_Zotu
TCTCGGCTCTCGCATCGATGAAGAACGTAGCGAAATGCGATACTTGGTGTGAATTGCAGAATCCCGTGAACCATCGAGTCTTTGAACGCAAGTTGCGCCCCAAGCCGTTAGGCCGAGGGCACGCCTGCCTGGGTGTCACGCATCGTTGCCccccACCCAAACCCCTCCCATCGAAAGAGACGAGGGGACTTGGCCGTGGGCGGATATTGGCCTCCCGTGTGCCGAACGGCCCGCGGTTGGCCTAAATACGAGTCGTCGGCGATGGACGTCGTGACGTTCGGTGGTCGAATAAACCTCGAGCTCTCGTCGcgcgcACGTCGTCGGTCTGTCTCGCTGGCCCTGAAGCGTTGTCAACAACGCACGCACCGCGACCCCAGGTCAGGCGGGATTACCCGCTGAGTTTAAGCATATCAATAAGCGGAGG
>Illumina-ITS2_BOP010092_Cotu
TCTCGGCTCTCGCATCGATGAAGAACGTAGCGAAATGCGATACTTGGTGTGAATTGCAGAATCCCGTGAACCATCGAGTCTTTGAACGCAAGTTGCGCCCCAAGCCGTTAGGCCGAGGGCACGTCTGCCTGGGTGTCACGCATCGTTGCCCCCATCCGAACCAGAACCATAGGGTATCGGTCGAGGTGTGGGCGTAAATTGGCCTCCCGTGCGTAAAACGCTCACGGTTGGTCTAAAATTGAGTACACGGCGTCACGTTGCCGCGACGATCGGTGGTAACCCTCTTGGCATCGCACTTGCGGTGCTCGCATCGCGACCCCAGGTCAGGCGGGACTACCCGCTGAATTTAAGC
>Illumina-ITS2_BOP010092_Dotu
TCTCGGCTCTCGCATCGACGAAGAACGTAGCGAAATGCGATACTTGGTGTGAATTGCAGAATCCCGTGAACCATCGAGTCTTTGAACGCAAGTTGCGCCCCAAGCCGTTAGGCCGAGGGCACGTCTGCCTGGGTGTCACGCATCGTTGCCCCCATCCGAACCAG
>Illumina-ITS2_BOP010092_Otu
TCTCGGCTCTCGCATCGATGAAGAACGTAGCGAAATGCGATACTTGGTGTGAATTGCAGAATCCCGTGAACCATCGAGTCTTTGAACGCAAGTTGCGCCCCAAGCCGTTAGGCCGAGGGCACATCTGCCTGGGTGTCACGCATCGTTGCCcccATCCGAACCAGAACCATAGGGTATCGGTCGAGGTGTGGGCGTAAATTGGCCTCCCGTGCGTAAAACGCTCACGGTTGGTCTAAAATTGAGTACACGGCGTCACGTTGCCGCGACGATCGGTGGTAATGCCTTGAGCAGCCTCGTTTTGAGTCGTGCgcgcTCGTCGATCTGGACTCTATGACCCTCTTGGCATCGCACTTGCGGTGCTCGCATCGCGACCCCAGGTCAGGCGGGACTACCCGCTGAATTTAAGCATATCAC
>Illumina-ITS2_BOP010092_Zotu
TCTCGGCTCTCGCATCGATGAAGAACGTAGCGAAATGCGATACTTGGTGTGAATTGCAGAATCCCGTGAACCATCGAGTCTTTGAACGCAAGTTGCGCCCCAAGCCGTTAGGCCGAGGGCACATCTGCCTGGGTGTCACGCATCGTTGCCcccATCCGAACCAGAACCATAGGGTATCGGTCGAGGTGTGGGCGTAAATTGGCCTCCCGTGCGTAAAACGCTCACGGTTGGTCTAAAATTGAGTACACGGCGTCACGTTGCCGCGACGATCGGTGGTAATGCCTTGAGCAGCCTCGTTTTGAGTCGTGCgcgcTCGTCGATCTGGACTCTATGACCCTCTTGGCATCGCACTTGCGGTGCTCGCATCGCGACCCCAGGTCAGGCGGGACTACCCGCTGAATTTAAGCATATCAC
>Illumina-ITS2_BOP010093_Cotu
TCTCGGCTCTCACATCGATGAAGAACGTAGTGAAATGTGATACTTGGTGTGAATTATAGAATCCTATAAACCATCAAGACTTCGAACGCAAGTTGCACCTGAAGTCTTTAGGCTGAGGGCACGTCTGCCTGGGCATCTCACATCACGTCGCCGTCCACACACCTGGGGGGCTGATAATGGTCCCCCTGGGTGCTACAGGTTCACGGTCGGCCCAAAAAATGAGTCACCAATGACTGACGTCATGACAAGTAGTGGTAGAGAAATCATTTTCTTCGCGTGCTGTCGTGCGATCGAACGTCAACAGCGGAAAGCTCCAATGACCCTGACACGCCATCTCAACGGTGCCTCGACCATGACCCCACGTCAGGCGGGACTACCTGCTGAGTTTAAGCATATCAA
>Illumina-ITS2_BOP010093_Dotu
TCTCGGCTCTCACATCGATGAAGAACGTAGTGAAATGTGATACTTGGTGTGAATTATAGAATCCTATAAACCATCAAGACTTCGAACGCAAGTTGCACCTGAAGTCTTTAGGCTGAGGGCACGTCTGCCTGGGCATCTCACATCACGTCGCCGTCCACACACCTGGGGGGCTGATAATGGTCCCCCTGGGTGCTACAGGTTCACGGTCGGCCCAAAAAATGAGTCACCAATGACTGACGTCATGACAAGTAGTGGTAGAGAAATCATTTTCTTCGCGTGCTGTCGTGCGATCGAACGTCAACAGCGGAAAGCTCCAATGACCCTGACACGCCATCTCAACGGTGCCTCGACCATGACCCCACGTCAGGCGGGACTACCTGCTGAGTTTAAGCATATCAA
>Illumina-ITS2_BOP010093_Otu
TCTCGGCTCTCACATCGATGAAGAACGTAGTGAAATGTGATACTTGGTGTGAATTATAGAATCCTATAAACCATCAAGACTTCGAACGCAAGTTGCACCTGAAGTCTTTAGGCTGAGGGCACGTCTGCCTGGGCATCTCACATCACGTCGCCGTCCAcacacCTGGggggCTGATAATGGTCCcccTGGGTGCTACAGGTTCACGGTCGGCCCAAaaaaTGAGTCACCAATGACTGACGTCATGACAAGTAGTGGTAGAGAAATCATTTTCTTCGCGTGCTGTCGTGCGATCGAACGTCAACAGCGGAAAGCTCCAATGACCCTGACACGCCATCTCAACGGTGCCTCGACCATGACCCCACGTCAGGCGGGACTACCTGCTGAGTTTAAGCATATCAA
>Illumina-ITS2_BOP010093_Zotu
TCTCGGCTCTCACATCGATGAAGAACGTAGTGAAATGTGATACTTGGTGTGAATTATAGAATCCTATAAACCATCAAGACTTCGAACGCAAGTTGCACCTGAAGTCTTTAGGCTGAGGGCACGTCTGCCTGGGCATCTCACATCACGTCGCCGTCCAcacacCTGGggggCTGATAATGGTCCcccTGGGTGCTACAGGTTCACGGTCGGCCCAAaaaaTGAGTCACCAATGACTGACGTCATGACAAGTAGTGGTAGAGAAATCATTTTCTTCGCGTGCTGTCGTGCGATCGAACGTCAACAGCGGAAAGCTCCAATGACCCTGACACTCCATCTCAACAGTGCCTCGACCATGACCCCACGTCAGGCGGGACTACCTGCTGAGTTTAAGCATATCAA
>Illumina-ITS2_BOP010094_Cotu
TCTCGGCTCTCGCATCGATGAAGAACGCAGCAAAATGCGATACTTGGTGTGAATTGCAGAATCCCGTGAACCATCGAGTTTTTGAACGCAAGTTGCGCCCGAAGCCATTATGCTGAGGGCACGTCTGCCTGGGCGTCACGCATCTCGTCGCCCTCCACCTCTCTCCGAAAGGGATTCGTGAGGTGCTGGGCTGGATATTGGCCTCCCGTGCGCCATCGTGTGCGGTTGGCCTAAATTTGATTCGGCATCGACGCATGTCACGACAATTGGTGGTTGATGACCTCAACTTGCGTGTTGTCGTGCAAGGCTGCGTCGTTTTGATCGGATGTTTTGACCCCATGGTGCTTTTGCACTTCGACAGCGACCCCAGGTCAGGCGGGATTACCCGCTGAGTTTAAGCATATCAA
>Illumina-ITS2_BOP010094_Dotu
TCTCGGCTCTCGCATCGATGAAGAACGCAGCAAAATGCGATACTTGGTGTGAATTGCAGAATCCCGTGAACCATCGAGTTTTTGAACGCAAGTTGCGCCCGAAGCCATTATGCTGAGGGCACGTCTGCCTGGGCGTCACGCATCTCGTCGCCCTCCACCTCTCTCCGAAAGGGATTCGTGAGGTGCTGGGCTGGATATTGGCCTCCCGTGCGCCATCGTGTGCGGTTGGCCTAAATTTGATTCGGCATCGACGCATGTCACGACAATTGGTGGTTGATGACCTCAACTTGCGTGTTGTCGTGCAAGGCTGCGTCGTTTTGATCGGATGTTTTGACCCCATGGTGCTTTTGCACTTCGACAGCGACCCCAGGTCAGGCGGGATTACCCGCTGAGTTTAAGCATATCAA
>Illumina-ITS2_BOP010094_Otu
TCTCGGCTCTCGCATCGATGAAGAACGCAGCAAAATGCGATACTTGGTGTGAATTGCAGAATCCCGTGAACCATCGAGTTtttGAACGCAAGTTGCGCCCGAAGCCATTATGCTGAGGGCACGTCTGCCTGGGCGTCACGCATCTCGTCGCCCTCCACCTctctcCGAAAGGGATTCGTGAGGTGCTGGGCTGGATATTGGCCTCCCGTGCGCCATCGTGTGCGGTTGGCCTAAATTTGATTCGGCATCGACGCATGTCACGACAATTGGTGGTTGATGACCTCAACTTGCGTGTTGTCGTGCAAGGCTGCGTCGTTTTGATCGGATGTTTTGACCCCATGGTGCTTTTGCACTTCGACAGCGACCCCAGGTCAGGCGGGATTACCCGCTGAGTTTAAGCATATCAA
>Illumina-ITS2_BOP010094_Zotu
TCTCGGCTCTCGCATCGATGAAGAACGCAGCAAAATGCGATACTTGGTGTGAATTGCAGAATCCCGTGAACCATCGAGTTtttGAACGCAAGTTGCGCCCGAAGCCATTATGCTGAGGGCACGTCTGCCTGGGCGTCACGCATCTCGTCGCCCTCCACCTCTCCCCGAAAGGGATTCGTGAGGTGCTGGGCTGGATATTGGCCTCCCGTGCGCCATCGTGTGCGGTTGGCCTAAATTTGATTCGGCATCGACGCATGTCACGACAATTGGTGGTTGATGACCTCAACTTGCGTGTTGTCGTGCAAGGCTGCGTCGTTTTGATCGGATGTTTTGACCCCATGGTGCTTTTGCACTTCGACAGCGACCCCAGGTCAGGCGGGATTACCCGCTGAGTTTAAGCATATCAA
>Illumina-ITS2_BOP010095_Cotu
TCTCGGCTCTCGCATCGATGAAGAACGTAGCGAAATGCGATACTTGGTGTGAATTGCAGAATCCCGTGAACCATCGAGTCTTTGAACGCAAGTTGCGCCCCAAGCCATTAGGCCGAGGGCACGCCTGCCTGGGTGTCACGCATCGTCGCCCCCTCCACCCTTTAGCCCAACAAAAGGCTAAGGGCGTGCGTTGCTGGGACGGAAAATGGCCTCCCGTAGGCTCCCGGCTTGCGGTTGGCCCAAACGCGAGTCCTCGGCAACGAATGGCGCCGTGACGATCGGTGGTAATGCTCCTAGCGTGCCTTGTCTCCAGTCGCGTGCGCCCGTTGTCCGTGCGGACCCCCTCGGACCCTTTTGTGCATCGCTCGAACGATGCTCGCATCGCGACCCCAGGTCAGGCGGGATTACCCGCTGAGTTTA
>Illumina-ITS2_BOP010095_Dotu
TCTCGGCTCTCGCATCGATGAAGAACGTAGCGAAATGCGATACTTGGTGTGAATTGCAGAATCCCGTGAACCATCGAGTCTTTGAACGCAAGTTGCGCCCCAAGCCATTAGGCCGAGGGCACGCCTGCCTGGGTGTCACGCATCGTCGCCCCCTCCACCCTTTAGCCCAACAAAAGGCTAAGGGTGTGCGTTGCTGGGACGGAAAATGGCCTCCCGTAGGCTCCCGGCTTGCGGTTGGCCCAAACGCGAGTCCTCGGCAACGAATGGCGCCGTGACGATCGG
>Illumina-ITS2_BOP010095_Otu
TCTCGGCTCTCGCATCGATGAAGAACGTAGCGAAATGCGATACTTGGTGTGAATTGCAGAATCCCGTGAACCATCGAGTCTTTGAACGCAAGTTGCGCCCCAAGCCATTAGGCCGAGGGCACGCCTGCCTGGGTGTCACGCATCGTCGCCcccTCCACCCTTTAGCCCAACAAAAGGCTAAGGGCGTGCGTTGCTGGGACGGAAAATGGCCTCCCGTAGGCTCCCCGGCTTGCGGTTGGCCCAAACGCGAGTCCTCGGCAACGAATGGCGCCGTGACGATCGGTGGTAATGCTCCTAGCGTGCCTTGTCTCCAGTCGCGTGCGCCCGTTGTCCGTGCGGACCcccTCGGACCCTTTTGTGCATCGCTCGAACGATGCTCGCATCGCGACCCCAGGTCAGGCGGGATTACC
>Illumina-ITS2_BOP010095_Zotu
TCTCGGCTCTCGCATCGATGAAGAACGTAGCGAAATGCGATACTTGGTGTGAATTGCAGAATCCCGTGAACCATCGAGTCTTTGAACGCAAGTTGCGCCCCAAGCCATTAGGCCGAGGGCACGCCTGCCTGGGTGTCACGCATCGTCGCCcccTCCACCCTTTAGCCCAACAAAAGGCTAAGGGCGTGCGTTGCTGGGACGGAAAATGGCCTCCCGTAGGCTCCCCGGCTTGCGGTTGGCCCAAACGCGAGTCCTCGGCAACGAATGGCGCCGTGACGATCGGTGGTAATGCTCCTAGCGTGCCTTGTCTCCAGTCGCGTGCGCCCGTTGTCCGTGCGGACCcccTCGGACCCTTTTGTGCATCGCTCGAACGATGCTCGCATCGCGACCCCAGGTCAGGCGGGATTACC
>Illumina-ITS2_BOP010096_Cotu
TCTCGGCTCTCGCATCGATGAAGAACGTAGCGAAATGCGATACTTGGTGTGAATTGCAGAATCCCGTGAACCATCGAGTCTTTGAACGCAAGTTGCGCCCCAAGCCATTAGGCCGAGGGCACGCCTGCCTGGGTGTCACGCATCGTCGCCCCCTCCACCCCTTAGCCCAACAAAAGGCTAAGGGCGTTGCTGGGACGGAAAATGGCCTCCCGTAGGCTCCCAGCTTGCGGTTGGCCCAAACGCGAGTCCTCGGCAACGAATGGCGCCGTGACGATCGGTGGTAATGCTCCTAGCGTGCCTTGTCTCCAGTCGCGCGCGCCCGTTGTCCGTGCGGACCCCCTCGGACCCTTTTGTGCATCGCTCGAACGATGCTCGCATCGCGACCCCAGGTCAGGCGGGATTACCCGCTGAGTTTAAGCATAT
>Illumina-ITS2_BOP010096_Dotu
CCCGTAGGCTCCCAGCTTGCGGTTGGCCCAAACGCGAGTCCTCGGCAACGAATGGCGCCGTGACGATCGGTGGTAATGCTCCTAGCGTGCCTTGTCTCCAGTCGCGCGCGCCCGTTGTCCGTGCGGACCCCCTCGGACCCTTTTGTGCATCGCTCGAACGATGCTCGCATCGCGACCCCAGGTCAGGCGGGATTACCCGCTGAGTTTAAGCATATCAA
>Illumina-ITS2_BOP010096_Otu
TCTCGGCTCTCGCATCGATGAAGAACGTAGCGAAATGCGATACTTGGTGTGAATTGCAGAATCCCGTGAACCATCGAGTCTTTGAACGCAAGTTGCGCCCCAAGCCATTAGGCCGAGGGCACGCCTGCCTGGGTGTCACGCATCGTCGCCcccTCCACCCCTTAGCCCAACAAAAGGCTAAGGGCGTTGCTGGGACGGAAAATGGCCTCCCGTAGGCTCCCAGCTTGCGGTTGGCCCAAACGCGAGTCCTCGGCAACGAATGGCGCCGTGACGATCGGTGGTAATGCTCCTAGCGTGCCTTGTCTCCAGTCGcgcgcgcCCGTTGTCCGTGCGGACCcccTCGGACCCTTTTGTGCATCGCTCGAACGATGCTCGCATCGCGACCCCAGGTCAGGCGGGATTACCCGCTGAGTTT
>Illumina-ITS2_BOP010096_Zotu
TCTCGGCTCTCGCATCGATGAAGAACGTAGCGAAATGCGATACTTGGTGTGAATTGCAGAATCCCGTGAACCATCGAGTCTTTGAACGCAAGTTGCGCCCCAAGCCATTAGGCCGAGGGCACGCCTGCCTGGGTGTCACGCATCGTCGCCcccTCCACCCCTTAGCCCAACAAAAGGCTAAGGGCGTTGCTGGGACGGAAAATGGCCTCCCGTAGGCTCCCAGCTTGCGGTTGGCCCAAACGCGAGTCCTCGGCAACGAATGGCGCCGTGACGATCGGTGGTAATGCTCCTAGCGTGCCTTGTCTCCAGTCGcgcgcgcCCGTTGTCCGTGCGGACCcccTCGGACCCTTTTGTGCATCGCTCGAACGATGCTCGCATCGCGACCCCAGGTCAGGCGGGATTACCCGCTGAGTTTAAGC
>Illumina-ITS2_BOP010098_Cotu
TCTCAGCTCTTGTTACGATGAAGAACGTAGCGAAATGCGATACTTAGTGTGAATTGCAGAATCCCGTGAATCATCGAGTTTTTGAACGCAATTTGCGCCCGAGGCCTCGGTCGAGGGCACGTCTGTCTGGGCGTCGCATCCCATTCAAACGCGCTCCCTGCAATGTGCTAGGGAGCAGCGGAGCTGGTCGTCCGTGCCCCGTGCGGTGCGGTTGGCTGAAATACCTCAAGCGATGTTTCGTGGCGTGCGTCGGCGAGCGGTGATCTTGTCCCCTTGGATGGGCAGTCGGCGTTAGCCGATGCGGGCTTTGTGTGGCATCGCTCGAACTTGCTTTGCTCTCTCTTGTCCTCCCATGGGGTAGGGCGGATTTAGCTCCAACTTTGCGACCTCAGCTCAGGCGAGAACACCCGCTGAGTTTAAGCATATAAT
>Illumina-ITS2_BOP010100_Cotu
TCTCGGCTCTCGCATCGATGAAGAACGTAGCGAAATGCGATACTTGGTGTGAATTGCAGAATCCCGTGAACCATCGAGTCTTTGAACGCAAGTTGCGCCCGAAGCCATTAGGCCGAGGGCACGCCTGCCTGGGCGTCACACGTCGTTGCCCCCCCATCTACTCCTTCGGGATTGTGGGGGGCGGATGATGGCCTCCCGTGCGCCTCGTCGCGCGGTTGGCATAAATGCCAAGTCCTCGGCGACGCACGCCATGACAATCGGTGGTTGCGAAACCTCGGTTGCCCGTCGTGTGCGGTCGTCGCGCATCGAGGGCTCGAAAAAATTGCCGGGCTCCGGCTCGGCTTTCAACGCGACCCCAGGTCAGGCGGGGTTACCCGCTGAATTTAAGCATATCAA
>Illumina-ITS2_BOP010100_Dotu
TCTCGGCTCTCGCATCGATGAAGAACGTAGCGAAATGCGATACTTGGTGTGAATTGCAGAATCCCGTGAACCATCGAGTCTTTGAACGCAAGTTGCGCCCGAAGCCATTAGGCCGAGGGCACGCCTGCCTGGGCGTCACACGTCGTTGCCCCCCCATCTACTCCTTCGGGATTGTGGGGGGCGGATGATGGCCTCCCGTGCGCCTCGTCGCGCGGTTGGCATAAATGCCAAGTCCTCGGCGACGCACGCCATGACAATCGGTGGTTGCGAAAC
>Illumina-ITS2_BOP010100_Otu
TCTCGGCTCTCGCATCGATGAAGAACGTAGCGAAATGCGATACTTGGTGTGAATTGCAGAATCCCGTGAACCATCGAGTCTTTGAACGCAAGTTGCGCCCGAAGCCATTAGGCCGAGGGCACGCCTGCCTGGGCGTCACACGTCGTTGCCccccccATCTACTCCTTCGGGATTGCGGggggCGGATGATGGCCTCCCGTGCGCCTCGTCGcgcgGTTGGCATAAATACCAAGTCCTCGGCGACGCACGCCACGACAATCGGTGGTTGCGAAACCTCGGTTGCCCGTCGTGTGCGGTCGTCGCGCATCGAGGGCTCGAAaaaaTTGCCGGGCTCCGGCTCGGCTTTCAACGCGACCCCAGGTCAGGCGGGGTTACCCGCTGAATT
>Illumina-ITS2_BOP010100_Zotu
TCTCGGCTCTCGCATCGATGAGGAACGTAGCGAAATGCGATACTTGGTGTGAATTGCAGAATCCCGTGAACCATCGAGTCTTTGAACGCAAGTTGCGCCCGAAGCCATTAGGCCGAGGGCACGCCTGCCTGGGCGTCACACGTCGTTGCCcccccATCTACTCCTTCGGGATTGTGGggggCGGATGATGGCCTCCCGTGCGCCTCGTCGCGTTGTTGGCATAAATGCCAAGTCCTCGGCGACGCACGCCACGACAATCGGTGGTTGCGAAACCTCGGTTGCCCGTCGTGTGCGGTCGTCGCGCATCGAGGGCTCGAAaaaaTTGCCGGGCTCCGGCTCGGCTTTCAACGCGACCCCAGGTCAGGCGGGGTTACCCGCTGAATTTAAGCATATCAA
>Illumina-ITS2_BOP010101_Cotu
TCTCGGCTCTCGCATCGATGAAGAACGTAGCGAAATGCGATACTTGGTGTGAATTGCAGAATCCCGTGAATCATCGAGTCTTTGAACGCAAGTTGCGCCCGAAGCCATTCGGCCGAGGGCACGTCTGCCTGGGTGTCACGCATCGTTGCCCCCCCAAACACTTCTTATGATGTGTGGGGTGCGGGGAAGACATTGGCCTCCCGTGTGCTTCTGCTCGCGGTTAGCCTAAAAGTGAGTCCTAGGCGACGAGCGCCACGACAATCGGTGGTTGAGAAACCCTCGTGACCCGTCGTGTGTTGCCCGTCGCTGTGAAGGTCTATTGCGTCGTTCCTGCGACTCTACCATCGCGACCCCAGGTCAGGCGGGATTACCCGCTGAATTTAAGCATATCAA
>Illumina-ITS2_BOP010101_Dotu
GTGCGCCTCGTCGCGCGGTTGGCATAAATGCCAAGTCCTCGGCGACGCACGCCATGACAATCGGTGGTTGCGAAACCTCGGTTGCCCGTCGTGTGCGGTCGTCGCGCATCGAGGGCTCGAAAAAATTGCCGGGCTCCGGCTCGGCTTTCAACGCGACCCCAGGTCAGGCGGGGTTACCCGCTGAATTTAAGCATATCAA
>Illumina-ITS2_BOP010101_Otu
TCTCGGCTCTCGCATCGATGAAGAACGTAGCGAAATGCGATACTTGGTGTGAATTGCAGAATCCCGTGAACCATCGAGTCTTTGAACGCAAGTTGCGCCCGAAGCCATTAGGCCGAGGGCACGCCTGCCTGGGCGTCACACGTCGTTGCCccccccATCTACTCCTTCGGGATTGTGGggggCGGATGATGGCCTCCCGTGCGCCTCGTCGcgcgGTTGGCATAAATGCCAAGTCCTCGGCGACGCACGCCATGACAATCGGTGGTTGCGAAACCTCGGTTGCCCGTCGTGTGCGGTCGTCGCGCATCGAGGGCTCGAAaaaaTTGCCGGGCTCCGGCTCGGCTTTCAACGCGACCCCAGGTCAGGCGGGGTTACCCGCTGAAT
>Illumina-ITS2_BOP010101_Zotu
TCTCGGCTCTCGCATCGATGAAGAACGTAGCGAAATGCGATACTTGGTGTGAATTGCAGAATCCCGTGAACCATCGAGTCTTTGAACGCAAGTTGCGCCCGAAGCCATTAGGCCGAGGGCACGCCTGCCTGGGCGTCACACGTCGTTGCCccccccATCTACTCCTTCGGGATTGTGGggggCGGATGATGGCCTCCCGTGCGCCTCGTCGcgcgGTTGGCATAAATGCCAAGTCCTCGGCGACGCACGCCATGACAATCGGTGGTTGCGAAACCTCGGTTGCCCGTCGTGTGCGGTCGTCGCGCATCGAGGGCTCGAAaaaaTTGCCGGGCTCCGGCTCGGCTTTCAACGCGACCCCAGGTCAGGCGGGGTTACCCGCTGAAT
>Illumina-ITS2_BOP010102_Cotu
TCTAGGCTCTTGCATCGATGAAGAACGTAGCGAAATGCGATACTTGGTGTGAATTGCAGAATCCCGTGAACCATCGAGTCTTTGAACGCAAGTTGCGCCTGAAGCCATTAGGTTGAGGGCACGTCTGCCTGGGTGTCACAGATTGCTGCCCAATCCCAATTACCTAATGATGGGTACTAATTGGGTAGGGTGAATGCTGGCTTCCCGTGAGCACTGTTGTCTCTCGGTTGGTTGAAAATGGAGTGCATGATAGGGTGTGCCATGATAGATGGTGGTTGAGTGATGCTCGAGACCAATCATGCGTGACCCTATTGAACTTGGCCTCTGTAACCCACATGTGTCTTTGGACGCTCATGATGAGACCTCAGGTCAGGCGGGGCTACCCGCTGAGTTTAAGCATATCAA
>Illumina-ITS2_BOP010102_Dotu
TCTAGGCTCTTGCATCGATGAAGAACGTAGCGAAATGCGATACTTGGTGTGAATTGCAGAATCCCGTGAACCATCGAGTCTTTGAACGCAAGTTGCGCCTGAAGCCATTAGGTTGAGGGCACGTCTGCCTGGGTGTCACAGATTGCTGCCCAATCCCAATTACCTAATGATGGGTACTAATTGGGTAGGGTGAATGCTGGCTTCCCGTGAGCACTGTTGTCTCTCGGTTGGTTGAAAATGGAGTGCATGATAGGGTGTGCCATGATAGATGGTGGTTGAGTGATGCTCGAGACCAATCATGCGTGACCCTATTGAACTTGGCCTCTGTAACCCACATGTGTCTTTGGACGCTCATGATGAGACCTCAGGTCAGGCGGGGCTACCCGCTGAGTTTAAGCATATCAA
>Illumina-ITS2_BOP010102_Otu
TCTAGGCTCTTGCATCGATGAAGAACGTAGCGAAATGCGATACTTGGTGTGAATTGCAGAATCCCGTGAACCATCGAGTCTTTGAACGCAAGTTGCGCCTGAAGCCATTAGGTTGAGGGCACGTCTGCCTGGGTGTCACAGATTGCTGCCCAATCCCAATTACCTAATGATGGGTACTAATTGGGTAGGGTGAATGCTGGCTTCCCGTGAGCACTGTTGTCtctcGGTTGGTTGAAAATGGAGTGCATGATAGGGTGTGCCATGATAGATGGTGGTTGAGTGATGCTCGAGACCAATCATGCGTGACCCTATTGAACTTGGCCTCTGTAACCCACATGTGTCTTTGGACGCTCATGATGAGACCTCAGGTCAGGCGGGGCTACCCGCTGAGTTTAAGCATATCAA
>Illumina-ITS2_BOP010102_Zotu
TCTAGGCTCTTGCATCGATGAAGAACGTAGCGAAATGCGATACTTGATGTGAATTGCAGAATCCCGTGAACCATCGAGTCTTTGAACGCAAGTTGCGCCTGAAGCCATTAGGTTGAGGGCACGTCTGCCTGGGTGTCACAGATTGCTGCCCAATCCCAATTACCTAATGATGGGTACTAATTGGGTAGGGTGAATGCTGGCTTCCCGTGAGCACTGTTGTCtctcGGTTGGTTGAAAATGGAGTGCATGATAGGGTGTGCCATGATAGATGGTGGTTGAGTGATGCTCGAGACCAATCATGCGTGACCCTATTGAACTTGGCCTCTGTAACCCACATGTGTCTTTGGACGCTCATGATGAGACCTCAGGTCAGGCGGGGCTACCCGCTGAGTTTAAGCATATCAA
>Illumina-ITS2_BOP010104_Cotu
TCTAGGCTCTTGCATCGATGAAGAACGTAGCGAAATGCGATACTTGGTGTGAATTGCAGAATCCCGTGAACCATCGAGTCTTTGAACGCAAGTTGCGCCTGAAGCCATTAGGTTGAGGGCACGTCTGCCTGGGTGTCACAGATTGCTGCCCAATCCCAATTACCTAATGATGGGTACTAATTGGGTAGGGTGAATGCTGGCTTCCCGTGAGCACTGTTGTCTCTCGGTTGGTTGAAAATGGAGTGCATGATAGGGTGTGCCATGATAGATGGTGGTTGAGTGATGCTCGAGACCAATCATGCGTGACCCTATTGAACTTGGCCTCTGTAACCCACATGTGTCTTTGGACGCTCATGATGAGACCTCAGGTCAGGCGGGGCTACCCGCTGAGTTTAAGCATATCAATAAGCGGAGG
>Illumina-ITS2_BOP010104_Dotu
TCTAGGCTCTTGCATCGATGAAGAACGTAGCGAAATGCGATACTTGGTGTGAATTGCAGAATCCCGTGAACCATCGAGTCTTTGAACGCAAGTTGCGCCTGAAGCCATTAGGTTGAGGGCACGTCTGCCTGGGTGTCACAGATTGCTGCCCAATCCCAATTACCTAATGATGGGTACTAATTGGGTAGGGTGAATGCTGGCTTCCCGTGAGCACTGTTGTCTCTCGGTTGGTTGAAAATGGAGTGCATGATAGGGTGTGCCATGATAGATGGTGGTTGAGTGATGCTCGAGACCAATCATGCGTGACCCTATTGAACTTGGCCTCTGTAACCCACATGTGTCTTTGGACGCTCATGATGAGACCTCAGGTCAGGCGGGGCTACCCGCTGAGTTTAAGC
>Illumina-ITS2_BOP010104_Otu
TCTAGGCTCTTGCATCGATGAAGAACGTAGCGAAATGCGATACTTGGTGTGAATTGCAGAATCCCGTGAACCATCGAGTCTTTGAACGCAAGTTGCGCCTGAAGCCATTAGGTTGAGGGCACGTCTGCCTGGGTGTCACAGATTGCTGCCCAATCCCAATTACCTAATGATGGGTACTAATTGGGTAGGGTGAATGCTGGCTTCCCGTGAGCACTGTTGTCtctcGGTTGGTTGAAAATGGAGTGCATGATAGGGTGTGCCATGATAGATGGTGGTTGAGTGATGCTCGAGACCAATCATGCGTGACCCTATTGAACTTGGCCTCTGTAACCCACATGTGTCTTTGGACGCTCATGATGAGACCTCAGGTCAGGCGGGGCTACCCGCTGAGTTTAAGC
>Illumina-ITS2_BOP010104_Zotu
TCTAGGCTCTTGCATCGATGAAGAACGTAGCGAAATGCGATACTTGGTGTGAATTGCAGAATCCCGTGAACCATCGAGTCTTTGAACGCAAGTTGCGCCTGAAGCCATTAGGTTGAGGGCACGTCTGCCTGGGTGTCACAGATTGCTGCCCAATCCCAATTACCTAATGATGGGTACTGATTGGGTAGGGTGAATGCTGGCTTCCCGTGAGCACTGTTGTCtctcGGTTGGTTGAAAATGGAGTGCATGATAGGGTGTGCCATGATAGATGGTGGTTGAGTGATGCTCGAGACCAATCATGCGTGACCCTATTGAACTTGGCCTCTGTAACCCACATGTGTCTTTGGACGCTCATGATGAGACCTCAGGTCAGGCGGGGCTACCCGCTGAGTTTAAGCATATCAATAAGCGGAGGA
>Illumina-ITS2_BOP010107_Cotu
TCTCGGCTCTCGCATCGATGAAGAACGTAGCGAAATGCGATACTTGGTGTGAATTGCAGAATCCCGTGAACCATCGAGTCTTTGAACGCAAGTTGCGCCCCAAGCCGTTAGGCCGAGGGCACGTCTGCCTGGGTGTCACGCACCGTTGCCCCCCCACCCCTCGCCTCACACGAGGCGGGGAGATGTGTCGGGGGCAGATGTTGGCCTCCCGTGCGCCGTAGCTCGCGGTTGGCCCAAATACGAGTCCTCGGCGACGGACGCCGTGACGTTCGGTGGTGGAATAAACCTCGATATCCCGTCGCGCGCACGTCGACGATACAGTGCTCTTTGATCCCGAAGCGTTGTGTACACGGCGCAAACATTGCGACCCCAGGTCAGGCGGGATTACCCGCTGAATTTAAGCATATCAA
>Illumina-ITS2_BOP010107_Otu
TCTCGGCTCTCGCATCGATGAAGAACGTAGCGAAATGCGATACTTGGTGTGAATTGCAGAATCCCGTGAACCATCGAGTCTTTGAACGCAAGTTGCGCCCCAAGCCGTTAGGCCGAGGGCACGTCTGCCTGGGTGTCACGCACCGTTGCCcccccACCCCTCGCCTCACACGAGGCGGGGAGATGTGTCGGgggCAGATGTTGGCCTCCCGTGCGCCGTAGCTCGCGGTTGGCCCAAATACGAGTCCTCGGCGACGGACGCCGTGACGTTCGGTGGTGGAATAAACCTCGATATCCCGTCGcgcgcACGTCGACGATACAGTGCTCTTTGATCCCGAAGCGTTGTGTACACGGCGCAAACATTGCGACCCCAGGTCAGGCGGGATTACC
>Illumina-ITS2_BOP010107_Zotu
TCGGCAACGGATATCTCGGCTCTCGCATCGATGAAGAACGTAGCGAAATGCGATACTTGGTGTGAATTGCAGAATCCCGTGAACCATCGAGTCTTTGAACGCAAGTTGCGCCCCAAGCCGTTAGGCCGAGGGCACGTCTGCCTGGGTGTCACGCACCGTTGCCcccccACCCCTCGCCTCACACGAGGCGGGGAGATGTGTCGGgggCAGATGTTGGCCTCCCGTGCGCCGTAGCTCGCGGTTGGCCCAAATACGAGTCCTCGGCGACGGACGCCGTGACGTTCGGTGGTGGAATAAACCTCGATATCCCGTCGcgcgcACGTCGACGATACAGTGCTCTTTGATCCCGAAGCGTTGTGTACACGGCGCAAACATTGCGACCCCAGGTCAGGCGGGATTACCCGCTGAATTTAAGCATATCAA
>Illumina-ITS2_BOP010108_Cotu
TCTCAGCTCTCGCATCGATGAAGAACGTAGCGAAATGCGATACTTGGTGTGAATTGTAGAATCTTGTAAACCATCGAGTCTTTGAACGCAAGTTGCGCCCAAGGCCATAAGGCCGATGGCACGTCTGTCTTGCCATCACGCCACTCATCGCTTCCCTCCCCCCCCCAATCAACCCGGAGGGTGATGCGGAGACTGGCCGCCCGTGCAGAAGATGATCTTCGTATGCGGTCGGCCTAAATGGAGGAGCGTTGCGGGGTTGGACGCGAATAGTGGTGGCCGTACAGAGCTGCGGACGCCACGCCTACCCATGCCGCACTGCGTGGAATGAGAGGGGCACGGATTGCAGGCCGTCGATACGACTTGTGCAGATCGGCGTGCCGGCTCCCGAATGACGAGTGACCCCAGGTCAGATGGGGCCACCCGCTGAGTTTATGCATATCA
>Illumina-ITS2_BOP010108_Dotu
TCTCAGCTCTCGCATCGATGAAGAACGTAGCGAAATGCGATACTTGGTGTGAATTGTAGAATCTTGTAAACCATCGAGTCTTTGAACGCAAGTTGCGCCCAAGGCCATAAGGCCGATGGCACGTCTGTCTTGCCATCACGCCACTCATCGCTTCCCTCCCCCCCCCAATCAACCCGGAGGGTGATGCGGAGACTGGCCGCCCGTGCAGAAGATGATCTTCGTATGCGGTCGGCCTAAATGGAGGAGCGTTGCGGGGTTGGACGCGAATAGTGGTGGCCGTACAGAGCTGCGGACGCCACGCCTACCCATGCCGCACTGCGTGGAATGAGAGGGGCACGGATTGCAGGCCGTCGATACGACTTGTGCAGATCGGCGTGCCGGCTCCCGAATGACGAGTGACCCCAGGTCAGATGGGGCCACC
>Illumina-ITS2_BOP010108_Otu
TCTCAGCTCTCGCATCGATGAAGAACGTAGCGAAATGCGATACTTGGTGTGAATTGTAGAATCTTGTAAACCATCGAGTCTTTGAACGCAAGTTGCGCCCAAGGCCATAAGGCCGATGGCACGTCTGTCTTGCCATCACGCCACTCATCGCTTCCCTCCcccccccAATCAACCCGGAGGGTGATGCGGAGACTGGCCGCCCGTGCAGAAGATGATCTTCGTATGCGGTCGGCCTAAATGGAGGAGCGTTGCGGGGTTGGACGCGAATAGTGGTGGCCGTACAGAGCTGCGGACGCCACGCCTACCCATGCCGCACTGCGTGGAATGAGAGGGGCACGGATTGCAGGCCGTCGATACGACTTGTGCAGATCGGCGTGCCGGCTCCCGAATGACGAGTGACCCCAGGTCAGATGGGGCCACC
>Illumina-ITS2_BOP010108_Zotu
TCTCAGCTCTCGCATCGATGAAGAACGTAGCGAAATGCGATACTTGGTGTGAATTGTAGAATCTTGTAAACCATCGAGTCTTTGAACGCAAGTTGCGCCCAAGGCCATAAGGCCGATGGCACGTCTGTCTTGCCATCACGCCACTCATCGCTTCCCTCCcccccccAATCAACCCGGAGGGTGATGCGGAGACTGGCCGCCCGTGCAGAAGATGATCTTCGTATGCGGTCGGCCTAAATGGAGGAGCGTTGCGGGGTTGGACGCGAATAGTGGTGGCCGTACAGAGCTGCGGACGCCACGCCTACCCATGCCGCACTGCGTGGAATGAGAGGGGCACGGATTGCAGGCCGTCGATACGACTTGTGCAGATCGGCGTGCCGGCTCCCGAATGACGAGTGACCCCAGGTCAGATGGGGCCACC
>Illumina-ITS2_BOP010110_Cotu
TCTTGGCTCTCGCATCGATGAAGAATGTAGCGAAATGCGATACTTGGTGTGAATTGCAGAATCCCGTGAACCATCGAGTCTTTGAATGCAAGTTGCACCCGAAGCCATTCGACCGAGGGCACGTCTGCCTGGGCGTCACACACCGTTGCCCCCCAAACCCAGTCAAGGCAGAAGGGGGCGGATGCTGGCCTCCCATGAGCCTCGCCTTAGGGCTGGCCCAAATGCGATATCTCTGCTGTGAGTATCGTGGGGATGGTGGTTGTCGAATAACTCGGTGCCCCGTCGCGAATGCTCCCAGCGTGTTGTCTCGGAACGACCCCTGCGTGCGGCCTCGTGCCGCGCTTCCATCGCGACCCCAGGTCAGGGGGGCTACTCGCTGAATTTAAGCATATCAA
>Illumina-ITS2_BOP010110_Dotu
TCTTGGCTCTCGCATCGATGAAGAATGTAGCGAAATGCGATACTTGGTGTGAATTGCAGAATCCCGTGAACCATCGAGTCTTTGAATGCAAGTTGCACCCGAAGCCATTCGACCGAGGGCACGTCTGCCTGGGCGTCACACACCGTTGCCCCCCAAACCCAGTCAAGGCAGAAGGGGGCGGATGCTGGCCTCCCATGAGCCTCGCCTTAGGGCTGGCCCAAATGCGATATCTCTGCTGTGAGTATCGTGGGGATGGTGGTTGTCGAATAACTCGGTGCCCCGTCGCGAATGCTCCCAGCGTGTTGTCTCGGAACGACCCCTGCGTGCGGCCTCGTGCCGCGCTTCCATCGCGACCCCAGGTCAGGGGGGCTACTCGCTGAATTTAAGCATATCAA
>Illumina-ITS2_BOP010110_Otu
TCTTGGCTCTCGCATCGATGAAGAATGTAGCGAAATGCGATACTTGGTGTGAATTGCAGAATCCCGTGAACCATCGAGTCTTTGAATGCAAGTTGCACCCGAAGCCATTCGACCGAGGGCACGTCTGCCTGGGCGTCAcacacCGTTGCCccccAAACCCAGTCAAGGCAGAAGGgggCGGATGCTGGCCTCCCATGAGCCTCGCCTTAGGGCTGGCCCAAATGCGATATCTCTGCTGTGAGTATCGTGGGGATGGTGGTTGTCGAATAACTCGGTGCCCCGTCGCGAATGCTCCCAGCGTGTTGTCTCGGAACGACCCCTGCGTGCGGCCTCGTGCCGCGCTTCCATCGCGACCCCAGGTCAGGggggCTACTCGCTGAATTTAAGCATATCAA
>Illumina-ITS2_BOP010110_Zotu
TCTTGGCTCTCGCATCGATGAAGAATGTAGCGAAATGCGATACTTGGTGTGAATTGCAGAATCCCGTGAACCATCGAGTCTTTGAATGCAAGTTGCACCCGAAGCCATTCGACCGAGGGCACGTCTGCCTGGGCGTCAcacacCGTTGCCccccAAACCCAGTCAAGGCAGAAGGgggCGGATGCTGGCCTCCCATGAGCCTCGCCTTAGGGCTGGCCCAAATGCGATATCTCTGCTGTGAGTATCGTGGGGATGGTGGTTGTCGAATAACTCGGTGCCCCGTCGCGAATGCTCCCAGCGTGTTGTCTCGGAACGACCCCTGCGTGCGGCCTCGTGCCGCGCTTCCATCGCGACCCCAGGTCAGGggggCTACTCGCTGAATTTAAGCATATCAA
>Illumina-ITS2_BOP010111_Cotu
TCTCGGCTCTCGCATCGATGAAGAACGTAGCGAAATGCGATACTTGGTGTGAATTGCAGAATCCCGTGAACCATCGAGTCTTTGAACGCAAGTTGCGCCCGAAGCCATTAGGCCGAGGGCACGCCTGCCTGGGCGTCACACGTCGTTGCACCCCCACTACTCCCTCGGGATTGCGGGGTGCGGATGATGGCCTCCCGTACGCTCCGTCGCGCGGTTGGCATAAATACCAAGTCCTCGGCGACGCACGCCACGACAATCGGTGGTTGCGAAACCTCGGTTGCCCGTCGTGTGCGGTCGTCGCGCATCGGGGGCTCGAAAAAATGCTTGGCTCCGGCTTGGCTTTCAACGCGACCCCAGGTCAGGCGGGGTTACCCGCTGAATTTAAGCATATCAA
>Illumina-ITS2_BOP010111_Dotu
TCTCGGCTCTCGCATCGATGAAGAACGTAGCGAAATGCGATACTTGGTGTGAATTGCAGAATCCCGTGAACCATCGAGTCTTTGAACGCAAGTTGCGCCCGAAGCCATTAGGCCGAGGGCACGCCTGCCTGGGCGTCACACGTCGTTGCACCCCCACTACTCCCTCGGGATTGCGGGGTGCGGATGATGGCCTCCCGTACGCTCCGTCGCGCGGTTGGCATAAATACCAAGTCCTCGGCGACGCACGCCACGACAATCGGTGGTTGCGAAACCTCGGTTGCCCGTCGTGTGCGGTCGTCGCGCATCGGGGGCTCGAAAAAATGCTTGGCTCCGGCTTGGCTTTCAACGCGACCCCAGGTCAGGCGGGGTTACCCGCTGAATTTAAGCATATCAA
>Illumina-ITS2_BOP010111_Otu
TCTCGGCTCTCGCATCGATGAAGAACGTAGCGAAATGCGATACTTGGTGTGAATTGCAGAATCCCGTGAACCATCGAGTCTTTGAACGCAAGTTGCGCCCGAAGCCATTAGGCCGAGGGCACGCCTGCCTGGGCGTCACACGTCGTTGCACCcccACTACTCCCTCGGGATTGCGGGGTGCGGATGATGGCCTCCCGTACGCTCCGTCGcgcgGTTGGCATAAATACCAAGTCCTCGGCGACGCACGCCACGACAATCGGTGGTTGCGAAACCTCGGTTGCCCGTCGTGTGCGGTCGTCGCGCATCGGgggCTCGAAaaaaTGCTTGGCTCCGGCTTGGCTTTCAACGCGACCCCAGGTCAGGCGGGGTTACCCGCTGAATTTAAGCATATCAA
>Illumina-ITS2_BOP010111_Zotu
TCTCGGCTCTCGCATCGATGAAGAACGTAGCGAAATGCGATACTTGGTGTGAATTGCAGAATCCCGTGAACCATCGAGTCTTTGAACGCAAGTTGCGCCCGAAGCCATTAGGCCGAGGGCACGCCTGCCTGGGCGTCACACGTCGTTGCACCcccACTACTCCCTCGGGATTGCGGGGTGCGGATGATGGCCTCCCGTACGCTCCGTCGcgcgGTTGGCATAAATACCAAGTCCTCGGCGACGCACGCCACGACAATCGGTGGTTGCGAAACCTCGGTTGCCCGTCGTGTGCGGTCGTCGCGCATCGGgggCTCGAAaaaaTGCTTGGCTCCGGCTTGGCTTTCAACGCGACCCCAGGTCAGGCGGGGTTACCCGCTGAATTTAAGCATATCAA
>Illumina-ITS2_BOP010112_Cotu
TCTCGGCTCTCGCATCGATGAAGAACGTAGCGAAATGCGATACTTGGTGTGAATTGCAGAATCCCGTGAACCATCGAGTCTTTGAACGCAAGTTGCGCCCGAAGCCATTAGGCCGAGGGCACGCCTGCCTGGGCGTCACACGTCGTTGCACCCCCACTACTCCCTCGGGATTGCGGGGGGCGGATGATGGCCTCCCGTACGCTCCGTCGCGCGGTTGGCATAAATACCAAGTCCTCGGCGACGCACGCCACGACAATCGGTGGTTGCGAAACCTCGGTTGCCCGTCGTGTGCGGTCGTCGCGCATCGAGGGCTAGAAAAAATGCTTGGCTCCGGCTTGGCTTTCAACGCGACCCCAGGTCAGGCGGGGTTACCCGCTGAATTTAAGCATATCAA
>Illumina-ITS2_BOP010112_Otu
TCTCGGCTCTCGCATCGATGAAGAACGTAGCGAAATGCGATACTTGGTGTGAATTGCAGAATCCCGTGAACCATCGAGTCTTTGAACGCAAGTTGCGCCCGAAGCCATTAGGCCGAGGGCACGCCTGCCTGGGCGTCACACGTCGTTGCACCcccACTACTCCCTCGGGATTGCGGggggCGGATGATGGCCTCCCGTACGCTCCGTCGcgcgGTTGGCATAAATACCAAGTCCTCGGCGACGCACGCCACGACAATCGGTGGTTGCGAAACCTCGGTTGCCCGTCGTGTGCGGTCGTCGCGCATCGAGGGCTAGAAaaaaTGCTTGGCTCCGGCTTGGCTTTCAACGCGACCCCAGGTCAGGCGGGGTTACCCGCTGAATTTAAGCATATCAA
>Illumina-ITS2_BOP010112_Zotu
TCTCGGCTCTCGCATCGATGAAGAACGTAGCGAAATGCGATACTTGGTGTGAATTGCAGAATCCCGTGAACCATCGAGTCTTTGAACGCAAGTTGCGCCCGAAGCCATTAGGCCGAGGGCACGCCTGCCTGGGCGTCACACGTCGTTGCACCcccACTACTCCCTCGGGATTGCGGggggCGGATGATGGCCTCCCGTACGCTCCGTCGcgcgGTTGGCATAAATACCAAGTCCTCGGCGACGCACGCCACGACAATCGGTGGTTGCGAAACCTCGGTTGCCCGTCGTGTGCGGTCGTCGCACATCGAGGGCTAGAAaaaaTGCTTGGCTCCGGCTTGGCTTTCAACGCGACCCCAGGTCAGGCGGGGTTACCCGCTGAATTTAAGCATATCAA
>Illumina-ITS2_BOP010116_Cotu
TCTCGGCTCTCGCATCGATGAAGAACGTAGCGAAATGCGATACTTGGTGTGAATTGCAGAATCCCGCGAATCATCGAGTCTTTGAACGCAAGTTGCGCCCGAAGCCATTCGGCCGAGGGCACGTCTGCCTGGGTGTCACGCATCGTTGCCCCAACCCCAAACAATTCTCATGATTTGTGGGGTGCGGGGCAGACATTGGCCTCCCGTGTGCTTCTGCTCGCGGTTAGCCTAAAAGCGAGTCCTAGGCGACGAGCGCCACGACAATCGGTGGTTGAGAAACCCTCGTGACCCGTCGTGTGTTGCTCGTCGCTGTGAAGGTGCTCCTCGACCCTGTTGTGTCGTTTCTGCGACTCTACCATCGCGACCCCAGGTCAGGCGGGATTACCCGCTGAATTTAAGCATATCAA
>Illumina-ITS2_BOP010116_Dotu
TCTCGGCTCTCGCATCGATGAAGAACGTAGCGAAATGCGATACTTGGTGTGAATTGCAGAATCCCGCGAATCATCGAGTCTTTGAACGCAAGTTGCGCCCGAAGCCATTCGGCCGAGGGCACGTCTGCCTGGGTGTCACGCATCGTTGCCCCAACCCCAAACAATTCTCATGATTTGTGGGGTGCGGGGCAGACATTGGCCTCCCGTGTGCTTCTGCTCGCGGTTAGCCTAAAAGCGAGTCCTAGGCGACGAGCGCCACGACAATCGGTGGTTGAGAAACCCTCGTGACCCGTCGTGTGTTGCTCGTCGCTGTGAAGGTGCTCCTCGACCCTGTTGTGTCGTTTCTGCGACTCTACCATCGCGACCCCAGGTCAGGCGGGATTACCCGCTGAATTTAAGCATATCAA
>Illumina-ITS2_BOP010116_Otu
TCTCGGCTCTCGCATCGATGAAGAACGTAGCGAAATGCGATACTTGGTGTGAATTGCAGAATCCCGCGAATCATCGAGTCTTTGAACGCAAGTTGCGCCCGAAGCCATTCGGCCGAGGGCACGTCTGCCTGGGTGTCACGCATCGTTGCCCCAACCCCAAACAATTCTCATGATTTGTGGGGTGCGGGGCAGACATTGGCCTCCCGTGTGCTTCTGCTCGCGGTTAGCCTAAAAGCGAGTCCTAGGCGACGAGCGCCACGACAATCGGTGGTTGAGAAACCCTCGTGACCCGTCGTgtgtTGCTCGTCGCTGTGAAGGTGCTCCTCGACCCTGTTGTGTCGTTTCTGCGACTCTACCATCGCGACCCCAGGTCAGGCGGGATTACCCGCTGAATTTAAGCATATCAA
>Illumina-ITS2_BOP010116_Zotu
TCTCGGCTCTCGCATCGATGAAGAACGTAGCGAAATGCGATACTTGGTGTGAATTGCAGAATCCCGCGAATCATCGAGTCTTTGAACGCAAGTTGCGCCCGAAGCCATTCGGCCGAGGGCACGTCTGCCTGGGTGTCACGCATCGTTGCCCCAACCCCAAACAATTCTCATGATTTGTGGGGTGCGGGGCAGACATTGGCCTCCCGTGTGCTTCTGCTCGCGGTTAGCCTAAAAGCGAGTCCTAGGCGACGAGCGCCACGACAATCGGTGGTTGAGAAACCCTCGTGACCCGTCGTgtgtTGCTCGTCGCTGTGAAGGTGCTCCTCGACCCTGTTGTGTCGTTTCTGCGACTCTACCATCGCGACCCCAGGTCAGGCGGGATTACCCGCTGAATTTAAGCATATCAA
>Illumina-ITS2_BOP010117_Cotu
TCTCGGCTCTCGCATCGATGAAGAACGTAGCGAAATGCGATACTTGGTGTGAATTGCAGAATCCCGCGAATCATCGAGTCTTTGAACGCAAGTTGCGCCCGAAGCCATTCGGCCGAGGGCACGTCTGCCTGGGTGTCACGCATCGTTGCCCCAACCCCAAACACTTCTTATGATGTGTGGGGTGCGGGGAAGACATTGGCCTCCCGTGTGCTTCTGCTCGCGGTTAGCCTAAAAGTGAGTCCTAGGCGACGAGCGCCACGACAATCGGTGGTTGAGAAACCCTCGTGACCCGTCGTGTGTTGCCCGTCGCTGTGAAGGTGCTCCTCGACCCTATTGCGTCGTTCCTGCGACTCTACCATCGCGACCCCAGGTCAGGCGGGATTACCCGCTGAATTTAAGCATATCA
>Illumina-ITS2_BOP010117_Dotu
TCTCGGCTCTCGCATCGATGAAGAACGTAGCGAAATGCGATACTTGGTGTGAATTGCAGAATCCCGCGAATCATCGAGTCTTTGAACGCAAGTTGCGCCCGAAGCCATTCGGCCGAGGGCACGTCTGCCTGGGTGTCACGCATCGTTGCCCCAACCCCAAACACTTCTTATGATGTGTGGGGTGCGGGGAAGACATTGGCCTCCCGTGTGCTTCTGCTCGCGGTTAGCCTAAAAGTGAGTCCTAGGCGACGAGCGCCACGACAATCGGTGGTTGAGAAACCCTCGTGACCCGTCGTGTGTTGCCCGTCGCTGTGAAGGTGCTCCTCGACCCTATTGCGTCGTTCCTGCGACTCTACCATCGCGACCCCAGGTCAGGCGGGATTACCCGCTGAATTTAAGCATATCAA
>Illumina-ITS2_BOP010117_Otu
TCTCGGCTCTCGCATCGATGAAGAACGTAGCGAAATGCGATACTTGGTGTGAATTGCAGAATCCCGCGAATCATCGAGTCTTTGAACGCAAGTTGCGCCCGAAGCCATTCGGCCGAGGGCACGTCTGCCTGGGTGTCACGCATCGTTGCCCCAACCCCAAACACTTCTTATGATGtgtgGGGTGCGGGGAAGACATTGGCCTCCCGTGTGCTTCTGCTCGCGGTTAGCCTAAAAGTGAGTCCTAGGCGACGAGCGCCACGACAATCGGTGGTTGAGAAACCCTCGTGACCCGTCGTgtgtTGCCCGTCGCTGTGAAGGTGCTCCTCGACCCTATTGCGTCGTTCCTGCGACTCTACCATCGCGACCCCAGGTCAGGCGGGATTACCCGCTGAATTTAAGCATATCAA
>Illumina-ITS2_BOP010117_Zotu
TCTCGGCTCTCGCATCGATGAAGAACGTAGCGAAATGCGATACTTGGTGTGAATTGCAGAATCCCGCGAATCATCGAGTCTTTGAACGCAAGTTGCGCCCGAAGCCATTCGGCCGAGGGCACGTCTGCCTGGGTGTCACGCATCGTTGCCCCAACCCCAGACACTTCTTATGATGtgtgGGGTGCGGGGAAGACATTGGCCTCCCGTGTGCTTCTGCTCGCGGTTAGCCTAAAAGTGAGTCCTAGGCGACGAGCGCCACGACAATCGGTGGTTGAGAAACCCTCGTGACCCGTCGTgtgtTGCCCGTCGCTGTGAAGGTGCTCCTCGACCCTATTGCGTCGTTCCTGCGACTCTACCATCGCGACCCCAGGTCAGGCGGGATTACCCGCTGAATTTAAGCATATCAA
>Illumina-ITS2_BOP010118_Cotu
TCTCGGCTCTCGCATCGATGAAGAACGTAGCGAAATGCGATACTTGGTGTGAATTGCAGAATCCCGTGAACCATCGAGTCTTTGAACGCAAGTTGCGCCCGAAGCCATTAGGCCGAGGGCACGCCTGCCTGGGCGTCACACGTCGTTGCCCCCCCATCTACTCCTTCGGGATTGTGGGGGGCGGATGATGGCCTCCCGTGCGCCTCGTCGCGCGGTTGGCATAAATGCCAAGTCCTCGGCGACGCACGCCACGACAATCGGTGGTTGCGAAACCTCGGTTGCCCGTCGTGTGCGGTCGTCGCGCATCGAGGGCTCGAAAAAATTGCCGGGCTCCGGCTCGGCTTTCAACGCGACCCCAGGTCAGGCGGGGTTACCCGCTGAATTTAAGCATATCAA
>Illumina-ITS2_BOP010118_Dotu
TCTCGGCTCTCGCATCGATGAAGAACGTAGCGAAATGCGATACTTGGTGTGAATTGCAGAATCCCGTGAACCATCGAGTCTTTGAACGCAAGTTGCGCCCGAAGCCATTAGGCCGAGGGCACGCCTGCCTGGGCGTCACACGTCGTTGCCCCCCCATCTACTCCTTCGGGATTGTGGGGGGCGGATGATGGCCTCCCGTGCGCCTCGTCGCGCGGTTGGCATAAATGCCAAGTCCTCGGCGACGCACGCCATGACAATCGGTGGTTGCGAAACCTCGGTTGCCCGTCGTGTGCGGTCGTCGCGCATCGAGGGCTCGAAAAAATTGCCGGGCTCCGGCTCGGCTTTCAACGCGACCCCAGGTCAGGCGGGGTTACCCGCTGAATTTAAGCATATCAA
>Illumina-ITS2_BOP010118_Otu
TCTCGGCTCTCGCATCGATGAAGAACGTAGCGAAATGCGATACTTGGTGTGAATTGCAGAATCCCGTGAACCATCGAGTCTTTGAACGCAAGTTGCGCCCGAAGCCATTAGGCCGAGGGCACGCCTGCCTGGGCGTCACACGTCGTTGCCcccccATCTACTCCTTCGGGATTGTGGggggCGGATGATGGCCTCCCGTGCGCCTCGTCGcgcgGTTGGCATAAATGCCAAGTCCTCGGCGACGCACGCCATGACAATCGGTGGTTGCGAAACCTCGGTTGCCCGTCGTGTGCGGTCGTCGCGCATCGAGGGCTCGAAaaaaTTGCCGGGCTCCGGCTCGGCTTTCAACGCGACCCCAGGTCAGGCGGGGTTACCCGCTGAATTTAAGCATATCAA
>Illumina-ITS2_BOP010118_Zotu
TCTCGGCTCTCGCATCGATGAAGAACGTAGCGAAATGCGATACTTGGTGTGAATTGCAGAATCCCGTGAACCATCGAGTCTTTGAACGCAAGTTGCGCCCGAAGCCATTAGGCCGAGGGCACGCCTGCCTGGGCGTCACACGTCGTTGCCcccccATCTACTCCTTCGGGATTGTGGggggCGGATGATGGCCTCCCGTGCGCCTCGTCGcgcgGTTGGCATAAATGCCAAGTCCTCGGCGACGCACGCCATGACAATCGGTGGTTGCGAAACCTCGGTTGCCCGTCGTGTGCGGTCGTCGCGCATCGAGGGCTCGAAaaaaTTGCCGGGCTCCGGCTCGGCTTTCAACGCGACCCCAGGTCAGGCGGGGTTACCCGCTGAATTTAAGCATATCAA
>Illumina-ITS2_BOP010119_Cotu
TCTCGGCTCTCGCATCGATGAAGAACGTAGCGAAATGCGATACTTGGTGTGAATTGCAGAATCCCGTGAACCATCGAGTCTTTGAACGCAAGTTGCGCCCGAAGCCATCCGGTTGAGGGCACGTCTGCCTGGGCGTCACACACCGTTGCCCTCCCAACACTTCGTGCCTTTGGGGCTACGTCGGTTGTGAAGGCGTACATTGGCTTCCCATTAGCTTCGTCTTGTGGTTGGCCCAAATTCTAGTCATTGGCGACCAGCGCCGCGACAATGGTGGTTGTCGAACCTTCGGTGCCCCGTCGTGGGTTCTGGTCGTGCATGATGCAAGGACCCCAATGCATCTAATATGGATGCTTTCGATGCGACCCCAGGTCAGGCGGGGCTACCCGCTGAGTTTAAGCATATCAA
>Illumina-ITS2_BOP010119_Dotu
TCTCGGCTCTCGCATCGATGAAGAACGTAGCGAAATGCGATACTTGGTGTGAATTGCAGAATCCCGTGAACCATCGAGTCTTTGAACGCAAGTTGCGCCCGAAGCCATCCGGTTGAGGGCACGTCTGCCTGGGCGTCACACACCGTTGCCCTCCCAACACTTCGTGCCTTTGGGGCTACGTCGGTTGTGAAGGCGTACATTGGCTTCCCATTAGCTTCGTCTTGTGGTTGGCCCAAATTCTAGTCATTGGCGACCAGCGCCGCGACAATGGTGGTTGTCGAACCTTCGGTGCCCCGTCGTGGGTTCTGGTCGTGCATGATGCAAGGACCCCAATGCATCTAATATGGATGCTTTCGATGCGACCCCAGGTCAGGCGGGGCTACCCGCTGAGTTTAAGCATATCAA
>Illumina-ITS2_BOP010119_Otu
TCTCGGCTCTCGCATCGATGAAGAACGTAGCGAAATGCGATACTTGGTGTGAATTGCAGAATCCCGTGAACCATCGAGTCTTTGAACGCAAGTTGCGCCCGAAGCCATCCGGTTGAGGGCACGTCTGCCTGGGCGTCAcacacCGTTGCCCTCCCAACACTTCGTGCCTTTGGGGCTACGTCGGTTGTGAAGGCGTACATTGGCTTCCCATTAGCTTCGTCTTGTGGTTGGCCCAAATTCTAGTCATTGGCGACCAGCGCCGCGACAATGGTGGTTGTCGAACCTTCGGTGCCCCGTCGTGGGTTCTGGTCGTGCATGATGCAAGGACCCCAATGCATCTAATATGGATGCTTTCGATGCGACCCCAGGTCAGGCGGGGCTACCCGCTGAGTTTAAGCATATCAA
>Illumina-ITS2_BOP010119_Zotu
TCTCGGCTCTCGCATCGATGAAGAACGTAGCGAAATGCGATACTTGGTGTGAATTGCAGAATCCCGTGAACCATCGAGTCTTTGAACGCAAGTTGCGCCCGAAGCCATCCGGTTGAGGGCACGTCTGCCTGGGCGTCAcacacCGTTGCCCTCCCAACACTTCGTGCCTTTGGGGCTACGTCGGTTGTGAAGGCGTACATTGGCTTCCCATTAGCTTCGTCTTGTGGTTGGCCCAAATTCTAGTCATTGGCGACCAGCGCCGCGACAATGGTGGTTGTCGAACCTTCGGTGCCCCGTCGTGGGTTCTGGTCGTGCATGATGCAAGGACCCCAATGCATCTAATATGGATGCTTTCGATGCGACCCCAGGTCAGGCGGGGCTACCCGCTGAGTTTAAGCATATCAA
>Illumina-ITS2_BOP010121_Cotu
TCTCGGCTCTCGCATCGATGAAGAACGCAGCAAAATGCGATACTTGGTGTGAATTGCAGAATCCCGTGAACCATCGAGTTTTTGAACGCAAGTTGCGCCCGAAGCCTTAATGCTGAGGGCACGTCTGCCTGGGCGTCACGCACTTCGTCGCCCTCCACCTCCTCCGCCCGAACGGGACGCGAAGGTGCTGGGTCGGATATTGGCCTCCCGTGCGCCCCGGTGTGCGGCTGGCCTAAATGTGATTCGGCATCGACGCATGTCGCGACAATTGGTGGTTGAAGAACTCAACTTGCGTCTTGTCGTGCACGGCTGCGTCGATCTGCTCGGACGAGTTGACCCCGACGGTGCTCCGCACTTCGACAGCGACCCCAGGTCAGGCGGGATTACCCGCTGAGTTTAAGCATATCAA
>Illumina-ITS2_BOP010121_Otu
GACTCTCGGCAACGGATATCTCGGCTCTCGCATCGATGAAGAACGCAGCAAAATGCGATACTTGGTGTGAATTGCAGAATCCCGTGAACCATCGAGTTtttGAACGCAAGTTGCGCCCGAAGCCTTAATGCTGAGGGCACGTCTGCCTGGGCGTCACGCACTTCATCGCCCTCCACCTCCTCCGCCCGAACGGGACGCGAAGGTGCTGGGTCGGATATTGGCCTCCCGTGCGCCCTGGTGTGCGGCTGGCCTAAATGTGATTCGGCATCGACGCATGTCGCGACAATTGGTGGTTGAAGAACTCAACTTGCGTCTTGTCGTGCACGGCTGCGTCGATCTGCTCGGACGAGTTGACCCCGACGGTGCTCCGCACTTCGACAGCGACCCCAGGTCAGGCGGGATTACCCGCTGAGTTTAAGCATATCAA
>Illumina-ITS2_BOP010121_Zotu
GACTCTCGGCAACGGATATCTCGGCTCTCGCATCGATGAAGAACGCAGCAAAATGCGATACTTGGTGTGAATTGCAGAATCCCGTGAACCATCGAGTTtttGAACGCAAGTTGCGCCCGAAGCCTTAATGCTGAGGGCACGTCTGCCTGGGCGTCACGCACTTCATCGCCCTCCACCTCCTCCGCCCGAACGGGACGCGAAGGTGCTGGGTCGGATATTGGCCTCCCGTGCGCCCTGGTGTGCGGCTGGCCTAAATGTGATTCGGCATCGACGCATGTCGCGACAATTGGTGGTTGAAGAACTCAACTTGCGTCTTGTCGTGCACGGCTGCGTCGATCTGCTCGGACGAGTTGACCCCGACGGTGCTCCGCACTTCGACAGCGACCCCAGGTCAGGCGGGATTACCCGCTGAGTTTAAGCATATCAA
>Illumina-ITS2_BOP010126_Cotu
TCTCGGCTCTCGCATCGATGAAGAACGTAGCGAAATGCGACACTTGGTGTGAATTGCAGAATCCCGCGAATCATCGAGTTTTTGAACGCAAGTTGCGCCCGAAGCCGTCAGGCCGAGGGCACGCCTGCCTGGGTGTCACGCAACGTCGCCACCCCCACCCCCCTACGGGGAAGGCGTGGGATGGCGGATATTGGCCTCCCGTGCGCTCCCGCTCGCGGTTGGCCTAAAACACAGCCCCTTGGCGACGCAGCCACGGCACGCGGTGGTCGAAAGCAATAGCTACTCGGAAACCGCCGTGGCGAGCCTCGTCGCGTGGTGCCAGAGACCCCGCGTCCTCACAAAGCGACCCCAGGTCAGGCGGGAACACCCGCTGAGTTTAAGCATATCAA
>Illumina-ITS2_BOP010126_Dotu
TCTCGGCTCTCGCATCGATGAAGAACGTAGCGAAATGCGACACTTGGTGTGAATTGCAGAATCCCGCGAATCATCGAGTTTTTGAACGCAAGTTGCGCCCGAAGCCGTCAGGCCGAGGGCACGCCTGCCTGGGTGTCACGCAACGTCGCCACCCCCACCCCCCTACGGGGAAGGCGTGGGATGGCGGATATTGGCCTCCCGTGCGCTCCCGCTCGCGGTTGGCCTAAAACACAGCCCCTTGGCGACGCAGCCACGGCACGCGGTGGTCGAAAGCAATAGCTACTCGGAAACCGCCGTGGCGAGCCTCGTCGCGTGGTGCCAAAGACCCCGACGCGAGCGTCCTCACAAAGCGACCCCAGGTCAGGCGGGAACACCCGCTGAGTTTAAGCATATCAA
>Illumina-ITS2_BOP010126_Otu
TCTCGGCTCTCGCATCGATGAAGAACGTAGCGAAATGCGACACTTGGTGTGAATTGCAGAATCCCGCGAATCATCGAGTTtttGAACGCAAGTTGCGCCCGAAGCCGTCAGGCCGAGGGCACGCCTGCCTGGGTGTCACGCAACGTCGCCACCcccACCccccTACGGGGAAGGCGTGGGATGGCGGATATTGGCCTCCCGTGCGCTCCCGCTCGCGGTTGGCCTAAAACACAGCCCCTTGGCGACGCAGCCACGGCACGCGGTGGTCGAAAGCAATAGCTACTCGGAAACCGCCGTGGCGAGCCTCGTCGCGTGGTGCCAAAGACCCCGACGCGAGCGTCCTCACAAAGCGACCCCAGGTCAGGCGGGAACACCCGCTGAGTTTAAGCATATCAA
>Illumina-ITS2_BOP010126_Zotu
TCTCGGCTCTCGCATCGATGAAGAACGTAGCGAAATGCGACACTTGGTGTGAATTGCAGAATCCCGCGAATCATCGAGTTtttGAACGCAAGTTGCGCCCGAAGCCGTCAGGCCGAGGGCACGCCTGCCTGGGTGTCACGCAACGTCGCCACCcccACCccccTACGGGGAAGGCGTGGGATGGCGGATATTGGCCTCCCGTGCGCTCCCGCTCGCGGTTGGCCTAAAACACAGCCCCTTGGCGACGCAGCCACGGCACGCGGTGGTCGAAAGCAATAGCTACTCGGAAACCGCCGTGGCGAGCCTCGTCGCGTGGTGCCAAAGACCCCGACGCGAGCGTCCTCACAAAGCGACCCCAGGTCAGGCGGGAACACCCGCTGAGTTTAAGCATATCAA
>Illumina-ITS2_BOP010127_Cotu
TCTCGGCTCTCGCATCGATGAAGAACGTAGCGAAATGCGACACTTGGTGTGAATTGTAGAATCCTGCGAATCATCGAGTTTTTGAACGCAAGTTGCGCCCAAAGCCGTCAGGCCGAGGGCACGCCTGCTTGGGTGTCACGCAACGTTGCCACCCCCACCTCCTACGGGGAAGACGTGGGATGGTAGATATTGGCCTCTCGTGTGCTCCCGCTCACGGTTTGCCTAAAACACTGCCCATTGGCAATGTAGCCACGGCACGCGGTGGTCAAAAGCAGTAGTTACTCGGAAACCGCCATGGCGAGCCTCGTCGCGTGGAGCCAAAAACCCCAACGTGAGCATCCTCATAAAGTGACCCCAGGTCAGGCGGGAACACCCGCTCAGTTTAAGCATATCAA
>Illumina-ITS2_BOP010127_Dotu
CCTGCTTGGGTGTCACGCAACGTTGCCAGCCCCACCTCCTACGGGGAAGGCGTGGGATGGTAGACATTTGCCTTCTGTGTGCTCCCGTTTGCGGTTGGCCTAAAACACAGCCCCTTGGCGATGTAGCCACGGCACGCGATGGTCGAAAGCAATAGCTACTTGAAAACCGCCGTGGCGAGCCTCGTCGCATGGAGCCCGAAACCCCTACGTGAGCATCCTCATAAAGTGACCCCAGGTCAAGCGGGAACACCCGCTGAGTTTAAGCATATCAA
>Illumina-ITS2_BOP010127_Otu
TCTCGGCTctctcATCGATGAGGAACATAGCGAAATGCGACACTTTGtgtgAATTGCAGAATCCCACGAATCATCGAGTTtttGAACGCAAGTTGTGCCCGAAGCCGTCAGGCCGAGGGCACGCCTGCTTGGGTGTCACGCAACGTTGCCAGCCCCACC
>Illumina-ITS2_BOP010127_Zotu
TCTCGGCTctctcATCGATGAAGAACATAGCGAAATGCGACACTTTGtgtgAATTGCAGAATCCCACGAATCATCGAGTTtttGAACGCAAGTTATGCCCGAAGCCGTCAGGCCAAGGGCACGCCTGCTTGGGTGTCACGCAACGTTGCCAGTCCCACCTCCTACGGGGAAGGCGTGGGAT
>Illumina-ITS2_BOP010128_Cotu
TCTCGGCTCTCGCATCGATGAAGAACGTAGCGAAATGCGACACTTGGTGTGAATTGCAGAATCCCGCGAATCATCGAGTTTTTGAACGCAAGTTGTGCCCGAAGCCGTCAGGCCGAGGGCACGCCTGCTTGGGTGTCACGCAACGTCGCCACCCCCACCCCCTACGGGGAAGGCGTGGGATGGCGGATATTGGCCTCCTGTGCGCTCCCGCTTGCGGTTGGCCTAAAACACAGCCCCTTGGCGATGCAGCCACGGCACGCGGTGGTCGAAAGCAGTAGCTACTCGAAAACCGCCGTGGCGAGCCTCGTCGCATGGAGCCAGAGACCCCGACGCGAGCGTCCTCATAAAGTGACCCCAGGTCAAGCGGGAACACCCGCTGAGTTTAAGCATATCA
>Illumina-ITS2_BOP010128_Dotu
TCTCGGCTCTCGCATCGATGAAGAACGTAGCGAAATGCGACACTTGGTGTGAATTGTAGAATCCTGCGAATCATCGAGTTTTTGAACGCAAGTTGTGCCCGAAGCCGTCAGGCCGAGGGCACGCCTGCTTGGGTGTCACGCAACGTTGCCAGCCCCACCTCCTACGAGGAAGGCGTGGGATGGCAGACATTTGCCTTCTGTGCGCTCCCATTTGCGGTTGGCCTAAAACACAGCCCCTTGGCGATGTAGCCAAGGCACGCGATGGTCGAAAGCAATAGCTACTTGAAAACCGCCGTGGCGAGCCTCGTCGCATGGAGCCCGAAACCCCTACGCGAGCGTCCTCATAAAGTGACCCCAGGTCAAGCGGGAACACCCGCTGAGTTTAAGCATATCAA
>Illumina-ITS2_BOP010128_Otu
TCTCGGCTCTCGCATCGATGAAGAACGTAGCGAAATGCGACACTTGGTGTGAATTGTAGAATCCTGCGAATCATCGAGTTtttGAACGCAAGTTGTGCCCGAAGCCGTCAGGCCGAGGGCACGCCTGCTTGGGTGTCACGCAACGTTGCCAGCCCCACCTCCTACGAGGAAGGCGTGGGATGGCAGACATTTGCCTTCTGTGCGCTCCCATTTGCGGTTGGCCTAAAACACAGCCCCTTGGCGATGTAGCCAAGGCACGCGATGGTCGAAAGCAATAGCTACTTGAAAACCGCCGTGGCGAGCCTCGTCGCATGGAGCCCGAAACCCCTACGCGAGCGTCCTCATAAAGTGACCCCAGGTCAAGCGGGAACACCCGCTGAGTTTAAGCATATCAA
>Illumina-ITS2_BOP010128_Zotu
TCTCGGCTctctcATCGATGAAGAACATAGCGAAATGCGACACTTGGTGTGAATTGCAGAATCCCACGAATCATCGAGTTtttGAACGCAAGTTGTGCCCGAAGCCGTCAGGCCGAGGGCACGCCTGCTTGGGTGTCACGCAACGTTGCCAGCCCCACCTCCTACGAGGAAGGCGTGGGATGGCAGACATTTGCCTTCTGtgtgCTCCCGTTTGCGGTTGGCCTAAAACACAGCCCCTTGGCGATGTAGCCACGGCACGCAATGGTCGAAAGCAATAGCTACTTGAAAACCGCCGTGGCGAGCCTCGTCGCATGGAGCCCGAAACCCCTACGTGAGCGTCCTCATAAAGTGACCCCAGGTCAAGCGGGAACACC
>Illumina-ITS2_BOP010129_Cotu
TCTCGGCTCTCGCATCGATGAAGAACGTAGCGAAATGCGACACTTGGTGTGAATTGCAGAATCCCGTGAATCATCGTGGTTGGCCTAAAACACATCCCCTTGGCGACGCAGCCATGGCATGCGATGGTCGAAAGCATTAGCTACTCGGAAACTGCTGTGGCGGGCCTCGTCGCGTGGAGCCAGAGACCCCGACGCGAGCGTCCTCACAAAGCGACCCCAGGTCAGGCGGGAACACCCGCTGAGTTTAAGCATATCAA
>Illumina-ITS2_BOP010129_Dotu
TCTCGGCTCTCGCATCGATGAAGAACGTAGCGAAATGCGACACTTGGTGTGAATTGCAGAATCCCGTGAATCATCGTGGTTGGCCTAAAACACATCCCCTTGGCGACGCAGCCATGGCATGCGATGGTCGAAAGCATTAGCTACTCGGAAACTGCTGTGGCGGGCCTCGTCGCGTGGAGCCAGAGACCCCGACGCGAGCGTCCTCACAAAGCGACCCCAGGTCAGGCGGGAACACCTGCTAAGTTTAAGCATATCAA
>Illumina-ITS2_BOP010129_Otu
TCTCGGCTCTCGCATCGATGAAGAACGTAGCGAAATGCGACACTTGGTGTGAATTGCAGAATCCCGTGAATCATCGTGGTTGGCCTAAAACACATCCCCTTGGCGACGCAGCCATGGCATGCGATGGTCGAAAGCATTAGCTACTCGGAAACTGCTGTGGCGGGCCTCGTCGCGTGGAGCCAGAGACCCCGACGCGAGCGTCCTCACAAAGCGACCCCAGGTCAGGCGGGAACACCTGCTAAGTTTAAGCATATCAA
>Illumina-ITS2_BOP010129_Zotu
TCTCGGCTCTCGCATCGATGAAGAACGTAGCGAAATGCGACACTTGGTGTGAATTGCAGAATCCCGTGAATCATCGTGGTTGGCCTAAAACACATCCCCTTGGCGACGCAGCCATGGCATGCGATGGTCGAAAGCATTAGCTACTCGGAAACTGCTGTGGCGGGCCTCGTCGCGTGGAGCCAGAGACCCCGACGCGAGCGTCCTCACAAAGCGACCCCAGGTCAGGCGGGAACACCTGCTAAGTTTAAGCATATCAA
>Illumina-ITS2_BOP010131_Cotu
TCTCGGCTCTCGCATCGATGAAGAATGTAGCGAAATGCGACACTTGGTGTGAATTGCAAAATCTCGCGAATAATCAAGTTTTAGAATGAAAGTTGCACCTGAAATCGTCAGGCTGAGGGCACACCTGCCTGGGTGTCACGCAATGTCGCCACCCTGCCTCTCCCCAATGGGGACGACATGGGGAGGTGGATATTGGCCTCCTGTGCGCTCCCGCTCACGATTGGCCTAAAACGTAGCCCCCCGGCAATGGCAGCCACAGCACGCGGTGGTCGAAAGCCTAGCTCCCCGTGGCGAGCCTCGTCACTGTGAAGCTAAAGGCCCAATTGCGTGCGTCCTCACAGAGCAACCCAAGGTCAGGCGGGAACACCTGCTGGGTTTAAGCATATCA
>Illumina-ITS2_BOP010131_Otu
TCTCGGCTCTCGCATCGATGAAGCATGTAGCAAAATGCGACACTTGGTGTGAATTGCAAAATCTCGCGAATAATCAAGTTTTAGAATGAAAGTTGCACCTGAAATCGTCAGGCTGAGGGCACACCTGCCTGGGTGTCACGCAATGTCGCCACCCTGCCTCTCCCCAATGGGGACGACATGGGGAGGTGGATATTGGCCTCCTGTGCGCTCCCGCTCACGATTGGCCTAAAACGTAGCCccccGGCAATGGCAGCCACAGCACGCGGTGGTCGAAAGCCTAGCTC
>Illumina-ITS2_BOP010131_Zotu
TCTCGGCTCTCGCATCGATGAAGCATGTAGCAAAATGCGACACTTGGTGTGAATTGCAAAATCTCGCGAATAATCAAGTTTTACAATGAAAGTTGCACCTGAAGTCGTCAGGCTGAGGGCACACCTGCCTGGGTGTCACGCAATGTCGCCACCCTGCCTCTCCTCAACGGGGACGACGTGGGGAGGTGGATATTGGCCTCCTGTGCGCTCCCGCTCACGATTGGCCTAAAACGTAGCCccccGGCAATGGCAGCCACAGCACGCGGTGGTCGAAAGC
>Illumina-ITS2_BOP010132_Cotu
TCTCGGCTCTCGCATCGATGAAGAACGTAGCGAAATGCGATACTTGGTGTGAATTGCAGAATCCCGTGAACCATCGAGTTTTTGAACGCAAGTTGCGCCCGAAGCCATTAGGCCGAGGGCACGTCTGCCTGGGCGTCACACAACGTTGCCCCCCATCCCAACCTCGACCTCGAGGCGAAGAGGGGGCGGATGCTGGCCTCCCGTGTGCCACGGTCCGCGGCTGGCTGAAATACGGGTCCCCGGCGACGAGTGCCGCAGCAATCGGTGGTTGTCCAACCCTCGGCTCCCTGCTGCGTGCGCGGATCGCTGTCGCGGCCCTACAGAGACCCCAATGCGCTGCCAATGCGGCGTCTCCAACGCGACCCCAGGTCAGGCGGGGCTACCCGCTGAGTTTAAGCATATCAA
>Illumina-ITS2_BOP010132_Dotu
CGGCTGGCTGAAATACGGGTCCCCGGCGACGAGTGCCGCAGCAATCGGTGGTTGTCCAACCCTCGGCTCCCTGCTGCGTGCGCGGATCGCTGTCGCGGCCCTACAGAGACCCCAATGCGCTGCCAATGCGGCGTCTCCAACGCGACCCCAGGTCAGGCGGGGCTACCTGCTGAGTTTAAGCATATCAA
>Illumina-ITS2_BOP010132_Otu
CCTCGGCTCTCGCATCGATGAAGAACGTAGCGAAATGCGATACTTGGTGTGAATTGCAGAATCCCGTGAACCATCGAGTTtttGAACGCAAGTTGCGCCCGAAGCCATTAGGCCGAGGGCACGTCTGCCTGGGCGTCACACGACGTTGCCccccATCCCAACCTCGACCTCGAGGCGAAGAGGgggCGGATGCTGGCCTCCCGTGTGCCACGGTCCGCGGCTGGCTGAAATACGGGTCCCCGGCGACGAGTGCCGCAGCAATCGGTGGTTGTCCAACCCTCGGCTCCCTGCTGCGTGCGCGGATCGCTGTCGCGGCCCTACAGAGACCCCAATGCGCTGCCAATGCGGCGTCTCCAACGCGACCCCAGGTCAGGCGGGGCTACCCGCTGAGTTTAAGCATATCAA
>Illumina-ITS2_BOP010132_Zotu
CCTCGGCTCTCGCATCGATGAAGAACGTAGCGAAATGCGATACTTGGTGTGAATTGCAGAATCCCGTGAACCATCGAGTTtttGAACGCAAGTTGCGCCCGAAGCCATTAGGCCGAGGGCACGTCTGCCTGGGCGTCACACGACGTTGCCccccATCCCAACCTCGACCTCGAGGCGAAGAGGgggCGGATGCTGGCCTCCCGTGTGCCACGGTCCGCGGCTGGCTGAAATACGGGTCCCCGGCGACGAGTGCCGCAGCAATCGGTGGTTGTCCAACCCTCGGCTCCCTGCTGCGTGCGCGGATCGCTGTCGCGGCCCTACAGAGACCCCAATGCGCTGCCAATGCGGCGTCTCCAACGCGACCCCAGGTCAGGCGGGGCTACCCGCTGAGTTTAAGCATATCAA
>Illumina-ITS2_BOP010134_Cotu
TCTCGGCTCTCGCATCGATGAAGAACGTAGCGAAATGCGATACTTGGTGTGAATTGCAGAATCCCGTGAACCATCGAGTTTTTGAACGCAAGTTGCGCCCAACGCCACTAGGCTGAGGGCACGTCTGCCTGGGCGTCACGCACAGCGTCGCGCTCAACACAAGCAATGTTTTCGTGTTGATGAGCGGAAGTTGGCCACCCGAGCTATATCTCAGCTCGGTAGGCCTAAATGATGGCCTCGAGCGATGGGCATCACGATTTATGGTGGTTTAGAACCCCTGTCGTCATAGACCGGCGTCGTGTTTGCCTCGTTGAATGCTCGAGTTGTACAAACCCTTGTGTGTTGCATCTAACACTCACCTTGCGACCCCAGGTCAGGCGGGACTACCCGCTGAGTTTAAGCATATCAA
>Illumina-ITS2_BOP010134_Dotu
TCTCGGCTCTCGCATCGATGAAGAACGTAGCGAAATGCGATACTTGGTGTGAATTGCAGAATCCCGTGAACCATCGAGTTTTTGAACGCAAGTTGCGCCCAACGCCACTAGGCTGAGGGCACGTCTGCCTGGGCGTCACGCACAGCGTCGCGCTCAACACAAGCAATGTTTTCGTGTTGATGAGCGGAAGTTGGCCACCCGAGCTATATCTCAGCTCGGTAGGCCTAAATGATGGCCTCGAGCGATGGGCATCACGATTTATGGTGGTTTAGAACCCCTGTCGTCATAGACCGGCGTCGTGTTTGCCTCGTTGAATGCTCGAGTTGTACAAACCCTTGTGTGTTGCATCTAACACTCACCTTGCGACCCCAGGTCAGGCGGGACTACCCGCTGAGTTTAAGCATATCAA
>Illumina-ITS2_BOP010134_Otu
TCTCGGCTCTCGCATCGATGAAGAACGTAGCGAAATGCGATACTTGGTGTGAATTGCAGAATCCCGTGAACCATCGAGTTtttGAACGCAAGTTGCGCCCAACGCCACTAGGCTGAGGGCACGTCTGCCTGGGCGTCACGCACAGCGTCGCGCTCAACACAAGCAATGTTTTCGTGTTGATGAGCGGAAGTTGGCCACCCGAGCTATATCTCAGCTCGGTAGGCCTAAATGATGGCCTCGAGCGATGGGCATCACGATTTATGGTGGTTTAGAACCCCTGTCGTCATAGACCGGCGTCGTGTTTGCCTCGTTGAATGCTCGAGTTGTACAAACCCTTGtgtgtTGCATCTAACACTCACCTTGCGACCCCAGGTCAGGCGGGACTACCCGCTGAGTTTAAGCATATCAA
>Illumina-ITS2_BOP010134_Zotu
TCTCGGCTCTCGCATCGATGAAGAACGTAGCGAAATGCGATACTTGGTGTGAATTGCAGAATCCCGTGAACCATCGAGTTtttGAACGCAAGTTGCGCCCAACGCCACTAGGCTGAGGGCACGTCTGCCTGGGCGTCACGCACAGCGTCGCGCTCAACACAAGCAATGTTTTCGTGTTGATGAGCGGAAGTTGGCCACCCGAGCTATATCTCAGCTCGGTAGGCCTAAATGATGGCCTCGAGCGATGGGCATCACGATTTATGGTGGTTTAGAACCCCTGTCGTCATAGACCGGCGTCGTGTTTGCCTCGTTGAATGCTCGAGTTGTACAAACCCTTGtgtgtTGCATCTAACACTCACCTTGCGACCCCAGGTCAGGCGGGACTACCCGCTGAGTTTAAGCATATCAA
>Illumina-ITS2_BOP010136_Cotu
TCTCGGCTCTCGCATCGATGAAGAACGTAGCGAAATGCGATACTTGGTGTGAATTGCAGAATCCCGTGAACCATCGAGTTTTTGAACGCAAGTTGCGCCCAAAGCCACTAGGCTGAGGGCACGCCTGCCTGGGCGTCACGCACAGCGTCGCGCTCAACACAAGCAATGTTTTCGTGTTGATGAGCGGAAGTTGGCCACCCGAGCTATCTCAGCTCGGTAGGCCTAAATGATGGCCTCGAGCGATGGGCATCACGATCTATGGTGGTTTAGAACCCCTGTCGTCGTAGACCGGCGTCGTGTTTGCCTTGTTGAATGCTCGAGCTGTACAAACCCTTGTGTGTTGCATCTAACACTCACCTTGCGACCCCAGGTCAGGCGGGACTACCCGCTGAGTTTAAGCATATCAA
>Illumina-ITS2_BOP010136_Dotu
TCTCGGCTCTCGCATCGATGAAGAACGTAGCGAAATGCGATACTTGGTGTGAATTGCAGAATCCCGTGAACCATCGAGTTTTTGAACGCAAGTTGCGCCCAAAGCCACTAGGCTGAGGGCACGCCTGCCTGGGCGTCACGCACAGCGTCGCGCTCAACACAAGCAATGTTTTCGTGTTGATGAGCGGAAGTTGGCCACCCGAGCTATCTCAGCTCGGTAGGCCTAAATGATGGCCTCGAGCGATGGGCATCACGATCTATGGTGGTTTAGAACCCCTGTCGTCGTAGACCGGCGTCGTGTTTGCCTTGTTGAATGCTCGAGCTGTACAAACCCTTGTGTGTTGCATCTAACACTCACCTTGCGACCCCAGGTCAGGCGGGACTACCCGCTGAGTTTAAGCATATCAA
>Illumina-ITS2_BOP010136_Otu
TCTCGGCTCTCGCATCGATGAAGAACGTAGCGAAATGCGATACTTGGTGTGAATTGCAGAATCCCGTGAACCATCGAGTTtttGAACGCAAGTTGCGCCCAAAGCCACTAGGCTGAGGGCACGCCTGCCTGGGCGTCACGCACAGCGTCGCGCTCAACACAAGCAATGTTTTCGTGTTGATGAGCGGAAGTTGGCCACCCGAGCTATCTCAGCTCGGTAGGCCTAAATGATGGCCTCGAGCGATGGGCATCACGATCTATGGTGGTTTAGAACCCCTGTCGTCGTAGACCGGCGTCGTGTTTGCCTTGTTGAATGCTCGAGCTGTACAAACCCTTGtgtgtTGCATCTAACACTCACCTTGCGACCCCAGGTCAGGCGGGACTACCCGCTGAGTTTAAGCATATCAA
>Illumina-ITS2_BOP010136_Zotu
TCTCGGCTCTCGCATCGATGAAGAACGTAGCGAAATGCGATACTTGGTGTGAATTGCAGAATCCCGTGAACCATCGAGTTtttGAACGCAAGTTGCGCCCAAAGCCACTAGGCTGAGGGCACGCCTGCCTGGGCGTCACGCACAGCGTCGCGCTCAACACAAGCAATGTTTTCGTGTTGATGAGCGGAAGTTGGCCACCCGAGCTATCTCAGCTCGGTAGGCCTAAATGATGGCCTCGAGCGATGGGCATCACGATCTATGGTGGTTTAGAACCCCTGTCGTCGTAGACCGGCGTCGTGTTTGCCTTGTTGAATGCTCGAGCTGTACAAACCCTTGtgtgtTGCATCTAACACTCACCTTGCGACCCCAGGTCAGGCGGGACTACCCGCTGAGTTTAAGCATATCAA
>Illumina-ITS2_BOP010137_Cotu
TCTCGGCTCTCGCATCGATGAAGAACGTAACGAAATGCGATACTTGGTGTGAATTGCAGAATCCCGTGAACCATCAAGTTTTTGAACGCAAGTTGCGCCCGAGGCCTCCTGGTCGAGGGCACTTCTGCCTAGGTGTCACGCATCGTCGCCCCCACTCCCCTCGGCTCACGAGGGCGGGGGCGAATACTGGTCTCCCGCGCGCTCCCGCCCGTAGTTGGCCTAAAATTGAGTCTTTGAGATTGTCGCCACGACAAGCGGTGGTTGAGAGACCCTCGGACACGGTCATGCGCGTGCTTGTCGCCCCCGGAACCTCCGGACCCCCGAGCATTGACTTTCAGGGATGCTCTCATTGCGACCCCAGGTCAGACGAGACTACCCGCTGAGTTTAAGCATATCA
>Illumina-ITS2_BOP010138_Cotu
TCTTAGCTCTCGTATAGATGAAGAATGTAACGAAATGTGATACTTGGTGTGAATTGTAGAATCCCGTGAACCATCGAGTCTTTGAACACAAGTTGCACCCGAAGCCATTAGGTCGAGGGCACGTCTGCCTGGGCATCACGCATCATGTCTCCCCCATACACTGCACTCATACCCTGGGCAATGGTAGTGTCGCGAGGCGGATAGTGGCTTCCCATATGCCTCGCGCGCACGAATGTCCTAAATGTGAGTCTATGTCGACGGACATAACGACAAGCGGTGGTTGAAACTCAACTCTCGTAGTGTCGTGGCTATACCCTGTCGCGCGTTTGGACTCCTAAACCTTTCTTGCGCTTAGGTGCTCTGACCGCGAACCCGGGTCCGGCGGGATTGCCCATTGAGTTTAAGCATATTAA
>Illumina-ITS2_BOP010138_Dotu
TCTTAGCTCTCGTATAGATGAAGAATGTAACGAAATGTGATACTTGGTGTGAATTGTAGAATCCCGTGAACCATCGAGTCTTTGAACACAAGTTGCACCCGAAGCCATTAGGTCGAGGGCACGTCTGCCTGGGCATCACGCATCATGTCTCCCCCATACACTGCACTCATACCCTGGGCAATGGTAGTGTCGCGAGGCGGATAGTGGCTTCCCATATGCCTCGCGCGCACGAATGTCCTAAATGTGAGTCTATGTCGACGGACATAACGACAAGCGGTGGTTGAAACTCAACTCTCGTAGTGTCGTGGCTATACCCTGTCGCGCGTTTGGACTCCTAAACCTTTCTTGCGCTTAGGTGCTCTGACCGCGAACCCGGGTCCGGCGGGATTGCCCATTGAGTTTAAGCATATTAA
>Illumina-ITS2_BOP010138_Otu
TCTTAGCTCTCGTATAGATGAAGAATGTAACGAAATGTGATACTTGGTGTGAATTGTAGAATCCCGTGAACCATCGAGTCTTTGAACACAAGTTGCACCCGAAGCCATTAGGTCGAGGGCACGTCTGCCTGGGCATCACGCATCATGTCTCCcccATACACTGCACTCATACCCTGGGCAATGGTAGTGTCGCGAGGCGGATAGTGGCTTCCCATATGCCTCGcgcgcACGAATGTCCTAAATGTGAGTCTATGTCGACGGACATAACGACAAGCGGTGGTTGAAACTCAACTCTCGTAGTGTCGTGGCTATACCCTGTCGcgcgTTTGGACTCCTAAACCTTTCTTGCGCTTAGGTGCTCTGACCGCGAACCCGGGTCCGGCGGGATTGCCCATTGAGTTTAAGCATATTAA
>Illumina-ITS2_BOP010138_Zotu
TCTTAGCTCTCGTATAGATGAAGAATGTAACGAAATGTGATACTTGGTGTGAATTGTAGAATCCCGTGAACCATCGAGTCTTTGAACACAAGTTGCACCCGAAGCCATTAGGTCGAGGGCACGTCTGCCTGGGCATCACGCATCATGTCTCCcccATACACTGCACTCATACCCTGGGCAATGGTAGTGTCGCGAGGCGGATAGTGGCTTCCCATATGCCTCGcgcgcACGAATGTCCTAAATGTGAGTCTATGTCGACGGACATAACGACAAGCGGTGGTTGAAACTCAACTCTCGTAGTGTCGTGGCTATACCCTGTCGcgcgTTTGGACTCCTAAACCTTTCTTGCGCTTAGGTGCTCTGACCGCGAACCCGGGTCCGGCGGGATTGCCCATTGAGTTTAAGCATATTAA
>Illumina-ITS2_BOP010139_Cotu
TCTCGGCTCTCGCATCGATGAAGAACGTAGCGAAATGCGATACTTGGTGTGAATTGCAGAATCCCGTGAACCATCGAGTCTTTGAACGCAAGTTGCGCCCGAAGCCACTAGGCCGAGGGCACGTCTGCCTGGGCGTCACACACCGTTGCCCCCCTTGAACCTCGCCAATCCCTTAATGGGAGAAGCATTCAAGTGGGGCGGAGATTGGCCTCCCGTGAGCTTCTGTCTCGTGGTTGGCCTAAATTCGAGTCATCGGCTGCGATCGCCGCGACATTCGGTGGTTTTCGATTATATCGGTGCCCTGTCGTGCGCGATTCTGTGGCGCGACCCCAATGCGCTGCAAATGCAGTGCCTTCAACGCGACCCCAGGTCAGGCGGGATTACCCGCTGAATTTAAGCATATCAA
>Illumina-ITS2_BOP010139_Dotu
TCTCGGCTCTCGCATCGATGAAGAACGTAGCGAAATGCGATACTTGGTGTGAATTGCAGAATCCCGTGAACCATCGAGTCTTTGAACGCAAGTTGCGCCCGAAGCCACTAGGCCGAGGGCACGTCTGCCTGGGCGTCACACACCGTTGCCCCCCTTGAACCTCGCCAATCCCTTAATGGG
>Illumina-ITS2_BOP010139_Otu
TCTCGGCTCTCGCATCGATGAAGAACGTAGCGAAATGCGATACTTGGTGTGAATTGCAGAATCCCGTGAACCATCGAGTCTTTGAACGCAAGTTGCGCCCGAAGCCACTAGGCCGAGGGCACGTCTGCCTGGGCGTCAcacacCGTTGCCccccTTGAACCTCGCCAATCCCTTAATGGGAGAAGCATTCAAGTGGGGCGGAGATTGGCCTCCCGTGAGCTTCTGTCTCGTGGTTGGCCTAAATTCGAGTCATCGGCTGCGATCGCCGCGACATTCGGTGGTTTTCGATTATATCGGTGCCCTGTCGTGCGCGATTCTGTGGCTGAGTAGACCTATGCGACCCCAATGCGCTGCAAATGCAGTGCCTTCAACGCGACCCCAGGTCAGGCGGGATTACCCGCTGAATTTAAGCATATCAA
>Illumina-ITS2_BOP010139_Zotu
TCTCGGCTCTCGCATCGATGAAGAACGTAGCGAAATGCGATACTTGGTGTGAATTGCAGAATCCCGTGAACCATCGAGTCTTTGAACGCAAGTTGCGCCCGAAGCCACTAGGCCGAGGGCACGTCTGCCTGGGCGTCAcacacCGTTGCCccccTTGAACCTCGCCAATCCCTTAATGGGAGAAGCATTCAAGTGGGGCGGAGATTGGCCTCCCGTGAGCTTCTGTCTCGTGGTTGGCCTAAATTCGAGTCATCGGCTGCGATCGCCGCGACATTCGGTGGTTTTCGATTATATCGGTGCCCTGTCGTGCGCGAGTCTGTGGCTGAGTAGACCTATGCGACCCCAATGCGCTGCAAATGCAGTGCCTTCAACGCGACCCCAGGTCAGGCGGGATTACCCGCTGAATTTAAGCATATCAA
>Illumina-ITS2_BOP010140_Cotu
TCTCGGCTCTCGCATCGATGAAGAACGTAGCGAAATGCGATACTTGATGTGAATTGCAGAATCCCGTGAACCATCGAGTCTTTGAACCAAGTTGCGTCTCAAGCTATTCGGCTGAGGGCATGTCTGCTGGTGTGTCACGCATCGTTACCCCAAAACCCCTCCCCCGTCCAAATCTCTTGAACCCTCAAGTGCGGTCGAAAACGCACGCATCGCGACCCTAGGTCAGGCGGGATTACCCGTTGAGTTTAAACATATCAA
>Illumina-ITS2_BOP010140_Dotu
TCTCGGCTCTCGCATCGATGAAGAACGTAGCGAAATGCGATACTTGATGTGAATTGCAGAATCCCGTGAACCATCGAGTCTTTGAACCAAGTTGCGTCTCAAGCTATTCGGCTGAGGGCATGTCTGCTGGTGTGTCACGCATCGTTACCCCAAAACCCCTCCCCCGTCCAAATCTCTTGAACCCTCAAGTGCGGTCGAAAACGCACGCATCGCGACCCTAGGTCAGGCGGGATTACCCGTTGAGTTTAAACATATCAA
>Illumina-ITS2_BOP010140_Otu
TCTCGGCTCTCGCATCGATGAAGAACGTAGCGAAATGCGATACTTGATGTGAATTGCAGAATCCCGTGAACCATCGAGTCTTTGAACCAAGTTGCGTCTCAAGCTATTCGGCTGAGGGCATGTCTGCTGGTgtgtCACGCATCGTTACCCCAAAACCCCTCCcccGTCCAAATCTCTTGAACCCTCAAGTGCGGTCGAAAACGCACGCATCGCGACCCTAGGTCAGGCGGGATTACCCGTTGAGTTTAAACATATCAA
>Illumina-ITS2_BOP010140_Zotu
TCTCGGCTCTCACATCGATGAAGAACGTAGCGAAATGCGATACTTGATGTGAATTGCAGAATCCCGTGAACCATCGAGTCTTTGAACCAAGTTGCGTCTCAAGCTATTCGGCTGAGGGCATGTCTACTGGTgtgtCACGCATCGTTACCCCAAAACCCCTCCcccGTCCAAATCTCTTGAACCCTCAAGTGCGGTCGAAAACGCACGCATCGCGACCCTAGGTCAGGCGGGATTACCCGTTGAGTTTAAACATATCAA
>Illumina-ITS2_BOP010141_Cotu
TCTCGGCTCTCGCATCGATGAAGAACGTAGCGAAATGCGATACTTGGTGTGAATTGCAGAATCCCGTGAACCATCGAGTTTTTGAACGCAAGTTGCGCCTGAAGCCATTAGGCCGAGGGCACGTCTGCCTGGGCGTCACGCATTGTGTCGCCCACCCTACCCGAGCCTTACCAAGGGCCGGGCGCGGGTGGGCGGAAATTGACCCCCCGTGCACGTCAGTGAGCGGTCGGTCTAAAAATGAAGTCCTCGGCGACGGACGTCACGACAAGTGGTGGTTGACAAACCGTTGCGTCCTGTCGTGGTTCGACCCTAACGTGCCGTTGCCACGGCTTCGATCGCGACCCCAGGTCAGGCGGGATTACCCGCTGAGTTTAAGCATATCAA
>Illumina-ITS2_BOP010141_Dotu
TCTCGGCTCTCGCATCGATGAAGAACGTAGCGAAATGCGATACTTGGTGTGAATTGCAGAATCCCGTGAACCATCGAGTTTTTGAACGCAAGTTGCGCCTGAAGCCATTAGGCCGAGGGCACGTCTGCCTGGGCGTCACGCATTGTGTCGCCCACCCTACCCGAGCCTTACCAAGGGCCGGGCGCGGGTGGGCGGAAATTGACC
>Illumina-ITS2_BOP010141_Otu
TCTCGGCTCTCGCATCGATGAAGAACGTAGCGAAATGCGATACTTGGTGTGAATTGCAGAATCCCGTGAACCATCGAGTTtttGAACGCAAGTTGCGCCTGAAGCCATTAGGCCGAGGGCACGTCTGCCTGGGCGTCACGCATTGTGTCGCCCACCCTACCCGAGCCTTACCAAGGGCCGGGCGCGGGTGGGCGGAAATTGACCccccGTGCACGTCAGTGAGCGGTCGGTCTAAaaaTGAAGTCCTCGGCGACGGACGTCACGACAAGTGGTGGTTGACAAACCGTTGCGTCCTGTCGTGGTCGCCcccGTTGCCGAGCGTTTGCTCTTCGACCCTAACGTGCCGTTGCCACGGCTTCGATCGCGACCCCAGGTCAGGCGGGATTACCCGCTGAGTTTAAGCATATCAATAAGCGGAGGAAAAG
>Illumina-ITS2_BOP010141_Zotu
TCTCGGCTCTCGCATCGATGAAGAACGTAGCGAAATGCGATACTTGGTGTGAATTGCAGAATCCCGTGAACCATCGAGTTtttGAACGCAAGTTGCGCCTGAAGCCATTAGGCCGAGGGCACGTCTGCCTGGGCGTCACGCATTGTGTCGCCCACCCTACCCGAGCCTTACCAAGGGCCGGGCGCGGGTGGGCGGAAATTGACCccccGTGCACGTCAGTGAGCGGTCGGTCTAAaaaTGAAGTCCTCGGCGACGGACGTCACGACAAGTGGTGGTTGACAAACCGTTGCGTCCTGTCGTGGTCGCCcccGTTGCCGAGCGTTTGCTCTTCGACCCTAACGTGCCGTTGCCACGGCTTCGATCGCGACCCCAGGTCAGGCG
>Illumina-ITS2_BOP010142_Cotu
TCTCGGCTCTCGCATCGATGAAGAACGTAGCGAAATGCGATACTTGGTGTGAATTGCAGAATCCCGTGAACCATCGAGTTTTTGAACGCAAGTTGCGCCTGAAGCCATTAGGCCGAGGGCACGTCTGCCTGGGCGTCACGCATTGTGTTGCCCACCCAACTCAAGTCTTACCAAGGATTGGGTGTGGGTGGGCGGATATTGGCCCCCCGTGCACATTAGTGAACGGTCGGCCTAAAAATAAAGTCCTTAGCAATGGACGTCACAACAAGTGGTGGTTGACAAACCGTTGCGTCCTGTTGTGCTTGCCCCCATTGCTAATGGTTTACTTTTGACCCTAATGTGCTGTTATCACGGCTTCGATCGCGACCCCAGGTCAGGCGGGATTACCCGCTGAGTTTAAGCATATCAA
>Illumina-ITS2_BOP010142_Dotu
TCTCGGCTCTCGCATCGATGAAGAACGTAGCGAAATGCGATACTTGGTGTGAATTGCAGAATCCCGTGAACCATCGAGTTTTTGAACGCAAGTTGCGCCTGAAGCCATTAGGCCGAGGGCACGTCTGCCTGGGCGTCACGCATTGTGTTGCCCACCCAACTCAAGTCTTACCAAGGATTGGGTGTGGGTGGGCGGATATTGGCCCCCCGTGCACATTAGTGAACGGTCGGCCTAAAAATAAAGTCCTTAGCAATGGACGTCACAACAAGTGGTGGTTGACAAACCGTTGCGTCCTGTTGTGCTTGCCCCCATTGCTAATGGTTTACTTTTGACCCTAATGTGCTGTTATCACGGCTTCGATCGCGACCCCAGGTCAGGCGGGATTACCCGCTGAGTTTAAGCATATCAA
>Illumina-ITS2_BOP010142_Otu
TCTCGGCTCTCGCATCGATGAAGAACGTAGCGAAATGCGATACTTGGTGTGAATTGCAGAATCCCGTGAACCATCGAGTTtttGAACGCAAGTTGCGCCTGAAGCCATTAGGCCGAGGGCACGTCTGCCTGGGCGTCACGCATTGTGTTGCCCACCCAACTCAAGTCTTACCAAGGATTGGGTGTGGGTGGGCGGATATTGGCCccccGTGCACATTAGTGAACGGTCGGCCTAAaaaTAAAGTCCTTAGCAATGGACGTCACAACAAGTGGTGGTTGACAAACCGTTGCGTCCTGTTGTGCTTGCCcccATTGCTAATGGTTTACTTTTGACCCTAATGTGCTGTTATCACGGCTTCGATCGCGACCCCAGGTCAGGCGGGATTACCCGCTGAGTTTAAGCATATCAA
>Illumina-ITS2_BOP010142_Zotu
TCTCGGCTCTCGCATCGATGAAGAACGTAGCGAAATGCGATACTTGGTGTGAATTGCAGAATCCCGTGAACCATCGAGTTtttGAACGCAAGTTGCGCCTGAAGCCATTAGGCCGAGGGCACGTCTGCCTGGGCGTCACGCATTGTGTTGCCCACCCAACTCAAGTCTTACCAAGGATTGGGTGTGGGTGGGCGGATATTGGCCccccGTGCACATTAGTGAACGGTCGGCCTAAaaaTAAAGTCCTTAGCAATGGACGTCACAACAAGTGGTGGTTGACAAACCGTTGCGTCCTGTTGTGCTTGCCcccATTGCTAATGGTTTACTTTTGACCCTAATGTGCTGTTATCACGGCTTCGATCGCGACCCCAGGTCAGGCGGGATTACCCGCTGAGTTTAAGCATATCAA
>Illumina-ITS2_BOP010144_Cotu
TCTAGGCTCTTGCCACGATGAAGAACGTAGCGAAATGCGATACTTGGTGTGAATTGCAGAATCCCGTGAACCATCGAGTTTTTGAACGCAAGTTGCGCCCGAGGCCACCTGGCCAAGGGCACGCCTGCCTGGGCGTCACGCTTTGCGACGCTCCCCTCCCTCCCATTCTCCTTTTTGGGTGTATGGTGTTTGCGAGGAGCGGATATTGGCTGCCCGTGCAATGTTTGTGCGGTCGGCCGAAAGATGGGCCCCTGGTGTGTTGTGACACGACGAGTGGTGGTCAAATGCCCTTCTCACCGCGTGGGACGTCGAGTCGCATTCCTTGTGGCTCTTGGGACTCTTGGAGCCGCTTCGCGGCAACCTGCATCGCGACCCCAGGTCAGGCGGGGCCACCCGCTGAGTTTAAGCATATCAA
>Illumina-ITS2_BOP010144_Dotu
GAGGCCACCTGGCCAAGGGCACGCCTGCCTGGGCGTCAAGCTTTGCGACGCTCCCCTCCCTCCCATTCTCCTTTTTGGGTGTATGGTGTTTGCGAGGAGCAGATATTGGCTGCCCGTGCAATGTTTGTGCGGTCGGCCGAAAGATGGGCCCCTGGTGTGTTGTGACACGACGAGTGGTGGTCAAATGCCCTTCTCACCGCGTGGGACGTCGAGTCGCATTCCTTGTGGCTCTTGGGACTCTTGGAGCCGCTTCGCGGCAACCTGCATCGCGACCCCAGGTCAGGCGGGGCCACCCGCTGAGTTTAAGCATATCAA
>Illumina-ITS2_BOP010144_Otu
TCTAGGCTCTTGCCACGATGAAGAACGTAGCGAAATGCGATACTTGGTGTGAATTGCAGAATCCCGTGAACCATCGAGTTtttGAACGCAAGTTGCGCCCGAGGCCACCTGGCCAAGGGCACGCCTGCCTGGGCGTCACGCTTTGCGACGCTCCCCTCCCTCCCATTCTCCTTtttGGGTGTATGGTGTTTGCGAGGAGCGGATATTGGCTGCCCGTGCAATGTTTGTGCGGTCGGCCGAAAGATGGGCCCCTGGTgtgtTGTGACACGACGAGTGGTGGTCAAATGCCCTTCTCACCGCGTGGGACGTCGAGTCGCATTCCTTGTGGCTCTTGGGACTCTTGGAGCCGCTTCGCGGCAACCTGCATCGCGACCCCAGGTCAGGCGGGGCCACCCGCTGAGTTTAAGCATATCAA
>Illumina-ITS2_BOP010144_Zotu
TCTAGGCTCTTGCCACGATGAAGAACGTAGCGAAATGCGATACTTGGTGTGAATTGCAGAATCCCGTGAACCATCGAGTTtttGAACGCAAGTTGCGCCCGAGGCCACCTGGCCAAGGGCACGCCTGCCTGGGCGTCACGCTTTGCGACGCTCCCCTCCCTCCCATTCTCCTTtttGGGTGTATGGTGTTTGCGAGGAGCGGATATTGGCTGCCCGTGCCATGTTTGTGCGGTCGGCCGAAAGATGGGCCCCTGGTgtgtCGTGACACGACGAGTGGTGGTCAAATGCCCTTCTCACCGCGTGGGACGTCGAGTCGCATTCCTTGTGGCTCTTGGGACTCTTGGAGCCGCTTCGCGGCAACCTGCATCGCGACCCCAGGTCAGGC
>Illumina-ITS2_BOP010147_Cotu
TCTTGGCTCTCGCATCGATGAAGAACGTAGCGAAATGCGATACTTGGTGTGAATTGCAGAATCCCGTGAACCATCGAGTCTCTGAACGCAAGTTGCGCCCGAAGACATTAGTCCGAGGGCACGCCTGCCTGGGCGTCACATTTAGTTGCCCCCCCCCCTCGCCTTCCTCGGGAATGCGGAGTATAGGGGGGGACGGATGGTGGCCTCCCATGCGCTCTGCTGTGTGGCTGGCATAAATACCAAGTCCCCAGGGACGGGCGCCGCTACAATCGGTGGTTGCGAAACCTATCGGTGGCAAGTTGTGCGTCGCTGCTCGGGGGGGCTCGTGGGACTTTGCGCTTTGCTTCGGCGGTGCTTTCAACGCGACCCCAGGTCAGGTGGGGTTACTCGCTGAATTTAAGCATATCAA
>Illumina-ITS2_BOP010147_Dotu
TCTTGGCTCTCGCATCGATGAAGAACGTAGCGAAATGCGATACTTGGTGTGAATTGCAGAATCCCGTGAACCATCGAGTCTCTGAACGCAAGTTGCGCCCGAAGACATTAGTCCGAGGGCACGCATGCCTGGGCGTCACATTTAGTTGCCCCCCCCCTCGCCTTCCTCGGGAATGCGGAGTATAGGGGGGGACGGATGGTGGCCTCCCATGCGCTCTGCTGTGTGGCTGGCATAAATACCAAGTCCCCAGGGACGGGCGCCGCTACAATCGGTGGTTGCGAAACCTATCGGTGGCAAGTTGTGCGTCGCTGCTCGGGGGGGCTCGTGGGACTTTGCGCTTTGCTTCG
>Illumina-ITS2_BOP010147_Otu
TCTTGGCTCTCGCATCGATGAAGAACGTAGCGAAATGCGATACTTGGTGTGAATTGCAGAATCCCGTGAACCATCGAGTCTCTGAACGCAAGTTGCGCCCGAAGACATTAGTCCGAGGGCACGCATGCCTGGGCGTCACATTTAGTTGCCcccccccTCGCCTTCCTCGGGAATGCGGAGTATAGGgggggACGGATGGTGGCCTCCCATGCGCTCTGCTGtgtgGCTGGCATAAATACCAAGTCCCCAGGGACGGGCGCCGCTACAATCGGTGGTTGCGAAACCTATCGGTGGCAAGTTGTGCGTCGCTGCTCGGgggggCTCGTGGGACTTTGCGCTTTGCTTCG
>Illumina-ITS2_BOP010147_Zotu
TCTTGGCTCTCGCATCGATGAAGAACGTAGCGAAATGCGATACTTGGTGTGAATTGCAGAATCCCGTGAACCATCGAGTCTCTGAACGCAAGTTGCGCCCGAAGACATTAGTCCGAGGGCACGCCTGCCTGGGCGTCACATTTAGTTGCCcccccccTCGCCTTCCTCGGGAATGCGGAGTATAGGgggggACGGATGGTGGCCTCCCATGCGCTCTGCTGtgtgGCTGGCATAAATACCAAGTCCCCAGGGACGGGCGCCGCTACAATCGGTGGTTGCGAAACCTATCGGTGGCAAGTTGTGCGTCGCTGCTCGGGTGGGCTCGTGGGACTTTGCGCTTTGCTTCGGCGGTGCTTTCAACGCGACCCCAGGTCAGGTGGGGTTACTCGCTGAATTTAAGCATATCAA
>Illumina-ITS2_BOP010152_Cotu
TCTCAGCTCTCTTATCAATGAAGAACATAGCGAAATGCAAGACTTAGTGTGAATTGCAGAATATCATGAATCATCGAGTCTTTGAACGCAAGTTGCACCCGAAGCAATTAGGCTGAGGGTACGTTTTCCTGGACGTCATGCATCGCGTCGCCCCCCCTCCCCCCCGCATCTTATAGGTTAACAAGTGGAGGGGGTAGCGCGGCTGGTCCAAAATAGAGTCCCCGAAGGATGACGTCACGATAAGTGGTGGTCGAAACATTCCTGTTATCACGGCGTGCGGTTCCTCGTTGCTTTGGCGGCCAAGTGACCCTGATGCGTCATCGTAAGATGACGCTTCAATTGCCACCCCAGTTTAGGTGGGATTACGCGCTGAGTTTAAGCATATTA
>Illumina-ITS2_BOP010152_Dotu
CCCTAGGCGTGGCTGGTCCAAAATAGAGTCCTCGAAGGAAGACGTCACGACGAGTGGGGGTCGAAACATTCCTCTTATAACATCGTGTGGTTCCCCGTTGCTTTGTCGGCCAAGTGAACCTGATGCATCGTGGTAAGATGACGCTTCAATTGCCACCCCAATTTAGGCGGCATTACGCTATGAATTTAAGCATATTAA
>Illumina-ITS2_BOP010152_Otu
TCTCAGCTctctTATCAATGAAGAACATAGCGAAATGCAAGACTTAGTGTGAATTGCAGAATATCATGAATCATCGAGTTGCACCCGAAGCAATTAGGCTGAGGGTACGTTTTCCTGGACGTCATGCATCGCGTCGCCcccccTCCcccccccGCATCTTATAGGTTAACAAGTGGAGGgggTAGCGCGGCTGGTCCAAAATAGAGTCCCCGAAGGATGACGTCACGATAAGTGGTGGTCGAAACATTCCTGTTATCACGGCGTGCGGTTCCTCGTTGCTTTGGCGGCCAAGTGACCCTGATGCGTCATCGTAAGATGACGCTTCA
>Illumina-ITS2_BOP010152_Zotu
TCTCAGCTctctTATCAATGAAGAACATAGCGAAATGCAAGACTTAGTGTGAATTGCAGAATATCATGAATCATCGAGTTGCACCCGAAGCAATTAGGCTGAGGGTACGTTTTCCTGGACGTCATGCATCGCGTCGCCcccccTCCcccccccGCATCTTATAGGTTAACAAGTGGAGGgggTAGCGCGGCTGGTCCAAAATAGAGTCCCCGAAGGATGACGTCACGATAAGTGGTGGTCGAAACATTCCTGTTATCACGGCGTGCGGTTCCTCGTTGCTTTGGCGGCCAAGTGACCCTGATGCGTCATCGTAAGATGACGCTTCA
>Illumina-ITS2_BOP010153_Cotu
TCTCGGCTCTCGCATCGATGAAGAACGCAGCAAAATGCGATACTTGGTGTGAATTGCAGAATCCCGTGAACCATCGAGTTTTTGAACGCAAGTTGCGCCCGAAGCCATTATGCTGAGGGCACGTCTGCCTGGGCGTCACGCATAGCGTCGCCCTCCACCTCCGTCCCAAAACGGGCTGCAGGTGTCTGGGTTGGATATTGGCCTCCCGTGCGTCTCGGTGTGCGGTTGGCCTAAATGTGATTCGGCATCGACGTATGTCTCGACAATTGGTGGTTGAAGACCTCAACTCTCGTTTTGTCGTGCCAGATTGCGTCGTTCGGCTCGAATGCGTTGACCCCGATGGTGCATTGCACTTCGACAGAGACCCCAGGTCAGGCGGGATTACCCGCTGAGTTTAAGCATATCAA
>Illumina-ITS2_BOP010153_Dotu
TCTCGGCTCTCGCATCGATGAAGAACGCAGCAAAATGCGATACTTGGTGTGAATTGCAGAATCCCGTGAACCATCGAGTTTTTGAACGCAAGTTGCGCCCGAAGCCATTATGCTGAGGGCACGTCTGCCTGGGCGTCACGCATAGCGTCGCCCTCCACCTCCGTCCCAAAACGGGCTGCAGGTGTCTGGGTTGGATATTGGCCTCCCGTGCGTCTCGGTGTGCGGTTGGCCTAAATGTGATT
>Illumina-ITS2_BOP010153_Otu
TCTCGGCTCTCGCATCGATGAAGAACGCAGCAAAATGCGATACTTGGTGTGAATTGCAGAATCCCGTGAACCATCGAGTTtttGAACGCAAGTTGCGCCCGAAGCCATTATGCTGAGGGCACGTCTGCCTGGGCGTCACGCATAGCGTCGCCCTCCACCTCCGTCCCAAAACGGGCTGCAGGTGTCTGGGTTGGATATTGGCCTCCCGTGCGTCTCGGTGTGCGGTTGGCCTAAATGTGATTCGGCATCGACGTATGTCTCGACAATTGGTGGTTGAAGACCTCAACTCTCGTTTTGTCGTGCCAGATTGCGTCGTTCGGCTCGAATGCGTTGACCCCGATGGTGCATTGCACTTCGACAGAGACCCCAGGTCAGGCGGGATTACCCGCTGAGTTTAAGCATATCAATAAGCGG
>Illumina-ITS2_BOP010153_Zotu
GACTCTCGGCAACGGATATCTCGGCTCTCGCATCGATGAAGAACGCAGCAAAATGCGATACTTGGTGTGAATTGCAGAATCCCGTGAACCATCGAGTTtttGAACGCAAGTTGCGCCCGAAGCCATTATGCTGAGGGCACGTCTGCCTGGGCGTCACGCATAGCGTCGCCCGCCACCTCCGTCCCAAAACGGGCTGCAGGTGTCTGGGTTGGATATTGGCCTCCCGTGCGTCTCGGTGTGCGGTTGGCCTAAATGTGATTCGGCATCGACGTATGTCTCGACAATTGGTGGTTGAAGACCTCAACTCTCGTTTTGTCGTGCCAGACTGCGTCGTTCGGCTCGAATGCGTTGACCCCGATGGTGCATTGCACTTCGACAGAGACCCCAGGTCAGGCGGGATTACCCGCTGAGTTTAAGCATATCAA
>Illumina-ITS2_BOP010156_Cotu
TCTCGGCTCTCGCATCGATGAAGAACGTAGCGAAATGCGATACTTGGTGTGAATTGCAGAATCCCGTGAACCATCGAGTCTTTGAACGCAAGTTGCGCCCGAAGCCATCCGGTCGAGGGCACGTCTGCCTGGGCGTCACACACTGTTGCCCCCCTAATCCCTTGTCACTCGTTGTGTAGTGCATGTGGACTAAAAGGGGCGTATATTGGCCTCCCGTGCGATATGGACTTCATGGTTGGCCCAAACTCAAGTCCCTTGTCACGTGCATTGTGGCAAAAGGTGGTTGTCGATCAGTCGGTGCCCCGTCACTTGATGCCGGACATGTAAAGGGACTCCCAGCGACCCCAATGCATCGATAGTGTAGGTGCTTTGAAAGCGACCCCAGGTCAGGCGGGGCTACCCGCTGAGTTTAAG
>Illumina-ITS2_BOP010156_Otu
TCTAGGCTCTTGCATCGATGAAGAACGTAGCGAAATGCGATACTTGGTGTGAATTGCAGAATCCCGTGAACCATCGAGTCTTTGAACGCAAGTTGCGCCCGAAGCCATCCGGTCGAGGGCACGTCTGCCTGGGCGTCAcacacTGTTGCCccccTAATCCCTTGTCACTCGTTGTGTAGTGCATGTGGACTAAAAGGGGCGTATATTGGCCTCCCGTGCGATATGGACTTCATGGTTGGCCCAAACTCAAGTCCCTTGTCACGTGCATTGTGGCAAAAGGTGGTTGTCGATCAGTCGGTGCCCCGTCACTTGATGCCGGACATGTAAAGGGACTCCCAGCGACCCCAATGCATCGATAGTGTAGGTGCTTTGAAAGCGACCCCAGGTCAGGCGGGACTACCCGCTGAGTTT
>Illumina-ITS2_BOP010156_Zotu
TCTCGGCTCTCGCATCGATGAAGAACGTAGCGAAATGCGATACTTGGTGTGAATTGCAGAATCCCGTGAACCATCGAGTCTTTGAACGCAAGTTGCGCCCGAAGCCATCCGGTCGAGGGCACGTCTGCCTGGGCGTCAcacacTGTTGCCccccTAATCCCTTGTCACTCGTTGTGTAGTGCATGTGGACTAAAAGGGGCGTATATTGGCCTCCCGTGCGATATGGACTTCATGGTTGGCCCAAACTCAAGTCCCTTGTCACGTGCATTGTGGCAAAAGGTGGTTGTCGATCAGTCGGTGCCCCGTCACTTGATGCCGGACACGTAAAGGGACTCCCAGCGACCCCAATGCATCGATAGTGTAGGTGCTTTGAAAGCGACCCCAGGTCAGGCGGGGCTACCCGCTGAATTTAAGCATATCAATAAGCGGAGGAAAAG
>Illumina-ITS2_BOP010157_Cotu
TCTCGGCTCTCGCATCGATGAAGAACGTAGCGAAATGCGATACTTGGTGTGAATTGCAGAATCCCGTGAACCATCGAGTCTTTGAACGCAAGTTGCGCCCGAAGCCATTAGGCCGAGGGCACGTCTGCCTGGGCGTCACACGTCGTTGCCCCCCCCAACCCCCTCGGGAGTTGGGATGGGACGGATGATGGCCTCCCGTGTGCTCAGTCACGCGGTTGGCATAAATACCAAGTCCTCGGCGACCAACGCCACGACAATCGGTGGTTGTCAAACCTCGGTTTCCTGTCGTGCGCGTCTGTTGATCGAGTGCTTTCTTAAACAATGCGTGTCGATCCGTCGATGCTTTCAACGCGACCCCAGGTCAGGCGGGGTTACCCGCTGAATTTAAGCATATCAA
>Illumina-ITS2_BOP010157_Dotu
TCTCGGCTCTCGCATCGATGAAGAACGTAGCGAAATGCGATACTTGGTGTGAATTGCAGAATCCCGTGAACCATCGAGTCTTTGAACGCAAGTTGCGCCCGAAGCCATTAGGCCGAGGGCACGTCTGCCTGGGCGTCACACGTCGTTGCCCCCCCCAACCCCCTCGGGAGTTGGGATGGGACGGATGATGGCCTCCCGTGTGCTCAGTCACGCGGTTGGCATAAATACCAAGTCCTCGGCGACCAACGCCACGACAATCGGTGGTTGTCAAACCTCGGTTTCCTGTCGTGCGCGTCTGTTGATCGAGTGCTTTCTTAAACAATGCGTGTCGATCCGTCGATGCTTTCAACGCGACCCCAGGTCAGGCGGGGTTACCCGCTGAATTTAAGCATATCAA
>Illumina-ITS2_BOP010157_Otu
TCTCGGCTCTCGCATCGATGAAGAACGTAGCGAAATGCGATACTTGGTGTGAATTGCAGAATCCCGTGAACCATCGAGTCTTTGAACGCAAGTTGCGCCCGAAGCCATTAGGCCGAGGGCACGTCTGCCTGGGCGTCACACGTCGTTGCCccccccAACCcccTCGGGAGTTGGGATGGGACGGATGATGGCCTCCCGTGTGCTCAGTCACGCGGTTGGCATAAATACCAAGTCCTCGGCGACCAACGCCACGACAATCGGTGGTTGTCAAACCTCGGTTTCCTGTCGTGCGCGTCTGTTGATCGAGTGCTTTCTTAAACAATGCGTGTCGATCCGTCGATGCTTTCAACGCGACCCCAGGTCAGGCGGGGTTACCCGCTGAATTTAAGCATATCAA
>Illumina-ITS2_BOP010157_Zotu
TCTCGGCTCTCGCATCGATGAAGAACGTAGCGAAATGCGATACTTGGTGTGAATTGCAGAATCCCGTGAACCATCGAGTCTTTGAACGCAAGTTGCGCCCGAAGCCATTAGGCCGAGGGCACGTCTGCCTGGGCGTCACACGTCGTTGCCccccccAACCcccTCGGGAGTTGGGATGGGACGGATGATGGCCTCCCGTGTGCTCAGTCACGCGGTTGGCATAAATACCAAGTCCTCGGCGACCAACGCCACGACAATCGGTGGTTGTCAAACCTCGGTTTCCTGTCGTGCGCGTCTGTTGATCGAGTGCTTTCTTAAACAATGCGTGTCGATCCGTCGATGCTTTCAACGCGACCCCAGGTCAGGCGGGGTTACCCGCTGAATTTAAGCATATCAA
>Illumina-ITS2_BOP010158_Cotu
TCTCGGCTCTCGCATCGATGAAGAACGTAGCGAAATGCGATACTTGGTGTGAATTGCAGAATCCCGTGAACCATCGAGTTTTTGAACGCAAGTTGCGCCCAAAGCCATTAGGCCGAGGGCACGTCTGCCTGGGCGTCACGCATTGCGTCGCCCCCACACCCCGTGTCCCCAAAAGGGGCACCGGGCGAGGGGGCGGATATTGGCCTCCCGTGCTCCCGGGTGCGGTTGGCCCAAAAGCGAGTCCCCGGCAGCGGACGTCACGACAAGTGGTGGTTGAAAAGCCTTCTTATCCTGTCGGGCGGTCCTCCGTTGCCACCGGGCACTCTCTTGACCCTGATGCGCCGTTCTTGACGGCGCTTCGACCGCGACCCCAGGTCAGGCGGGATTACCCGCTGAGTTTAAGCATATCAA
>Illumina-ITS2_BOP010158_Dotu
TCTCGGCTCTCGCATCGATGAAGAACGTAGCGAAATGCGATACTTGGTGTGAATTGCAGAATCCCGTGAACCATCGAGTTTTTGAACGCAAGTTGCGCCCAAAGCCATTAGGCCGAGGGCACGTCTGCCTGGGCGTCACGCATTGCGTCGCCCCCACACCCCGTGTCCCCAAAAGGGGCACCGGGCGAGGGGGCGGA
>Illumina-ITS2_BOP010158_Otu
TCTCGGCTCTCGCATCGATGAAGAACGTAGCGAAATGCGATACTTGGTGTGAATTGCAGAATCCCGTGAACCATCGAGTTtttGAACGCAAGTTGCGCCCAAAGCCATTAGGCCGAGGGCACGTCTGCCTGGGCGTCGCGCATTGCGTCGCCcccACACCCCGTGTCCCCAAAAGGGGCACCGGGCGAGGgggCGGATATTGGCCTCCCGTGCTCCCGGGTGCGGTTGGCCCAAAAGCGAGTCCCCGGCAGCGGACGTCACGACAAGTGGTGGTTGAAAAGCCTTCTTATCCTGTCGGGCGGTCCTCCGTTGCCACCGGGCACTctctTGACCCTGATGCGCCGTTCTTGACGGCGCTTCGACCGCGACCCCAGGTCAGGCGGGATTACCCGCTGAGTT
>Illumina-ITS2_BOP010158_Zotu
TCTCGGCTCTCGCATCGATGAAGAACGTAGCGAAATGCGATACTTGGTGTGAATTGCAGAATCCCGTGAACCATCGAGTTtttGAACGCAAGTTGCGCCCAAAGCCATTAGGCCGAGGGCACGTCTGCCTGGGCGTCGCGCATTGCGTCGCCcccACACCCCGTGTCCCCAAAAGGGGCACCGGGCGAGGgggCGGATATTGGCCTCCCGTGCTCCCGGGTGCGGTTGGCCCAAAAGCGAGTCCCCGGCAGCGGACGTCACGACAAGTGGTGGTTGAAAAGCCTTCTTATCCTGTCGGGCGGTCCTCCGTTGCCACCGGGCACTctctTGACCCTGATGCGCCGTTCTTGACGGCGCTTCGACCGCGACCCCAGGTCAGGCGGGATTACCCGCTGAGTT
>Illumina-ITS2_BOP010160_Cotu
TCTCGGCTCTCGCATCGATGAAGAACGTAGCGAAATGCGATACTTGGTGTGAATTGCAGAATCCCGTGAACCATCGAGTCTTTGAACGCAAGTTGCGCCCTAAGCCATTAGGCCGAGGGCACGTCTGCCTGGGTGTCACGCATCGTTGCCCCCCCCAAATCCTATGATCTTGCGGCGGTGGGCGGAAAATGGCCTCCCGTGTGCCTGTGCCCGCGGTTGGCCCAAACAAGAGTTCTCGGTGACGCTTCCCGCGACAATCGGTGGTGTTTTGAAACAGAACCTAGTGATCCTGTCGCGCGGTTGTGTTCTCCTGTCCATGGACTCCTCGACCCTCGAGGGCGTGCGAAAGCGCGCTCGCATCGCGACCCCAGGTCAGGCGGGATTACCCGCTGAGTTTAAGCATATCAA
>Illumina-ITS2_BOP010160_Dotu
TCTCGGCTCTCGCATCGATGAAGAACGTAGCGAAATGCGATACTTGGTGTGAATTGCAGAATCCCGTGAACCATCGAGTCTTTGAACGCAAGTTGCGCCCTAAGCCATTAGGCCGAGGGCACGTCTGCCTGGGTGTCACGCATCGTTGCCCCCCCCAAATCCTATGATCTTGCGGCGGTGGGCGGAAAATGGCCTCCCGTGTGCCTGTGCCCGCGGTTGGCCCAA
>Illumina-ITS2_BOP010160_Otu
TCTCGGCTCTCGCATCGATGAAGAACGTAGCGAAATGCGATACTTGGTGTGAATTGCAGAATCCCGTGAACCATCGAGTCTTTGAACGCAAGTTGCGCCCTAAGCCATTAGGCCGAGGGCACGTCTGCCTGGGTGTCACGCATCGTTGCCccccccAAATCCTATGATCTTGCGGCGGTGGGCGGAAAATGGCCTCCCGTGTGCCTGTGCCCGCGGTTGGCCCAAACAAGAGTTCTCGGTGACGCTTCCCGCGACAATCGGTGGTGTTTTGAAACAGAACCTAGTGATCCTGTCGcgcgGTTGTGTTCTCCTGTCCATGGACTCCTCGACCCTCGAGGGCGTGCGAAAGCgcgcTCGCATCGCGACCCCAGGTCAGGCGGGATTACCCGC
>Illumina-ITS2_BOP010160_Zotu
TCTCGGCTCTCGCATCGATGAAGAACGTAGCGAAATGCGATACTTGGTGTGAATTGCAGAATCCCGTGAACCATCGAGTCTTTGAACGCAAGTTGCGCCCTAAGCCATTAGGCCGAGGGCACGTCTGCCTGGGTGTCACGCATCGTTGCCccccccAAATCCTATGATATTGCGGCGGTGGGCGGAAAATGGCCTCCCGTGTGCCTGTGCCCGCGGTTGGCCCAAACAAGAGTTCTCGGTGGCGCTTCCCGCGACAATCGGTGGTGTTTTGAAACAGAACCTAGTGATCCTGTCGcgcgGTCGTGTTCTCCTGTCCATGGACTCCTCGACCCTCGAGGGCGTGCGAAAGCgcgcTCGCATCGCGACCCCAGGTCAGGCGGGATTACCCGCTGAGTT
>Illumina-ITS2_BOP010161_Cotu
TCTCGGCTCTTGCATCGATGAAGAACGTAGCGAAATGCGATACTTGGTGTGAATTGCAGAATCCCGTGAACCATCGAGTCTTTGAACGCAAGTTGCGCCCGAAGCCATTTAGGCAGAGGGCACGCCTGCCTGGGTGTCACACATCGTTACCCCAACGCAAACAGACGTCCCACACGACGGCCGTTGCGTGGTAGGGTGCACGCTGACCTCCCGCGAGCGGCGTCTCGCGGTTGGTTGAAAATCGAGTTCGCGGCCGAGCACGCCGTGATAAAATGGTGGATGAGCAACGCTCGAGACCAATCACGCGCTGCGACTCGGTCCGCGAAGGACTCCCTGATTGATGACGACCCTACAGTGCGCCTCCTCTCCGGAGACGCTCTCTACGAGACCTCAGGTCAGGCGGGGCTACCCGCTGAGTTTAAGCATATCAA
>Illumina-ITS2_BOP010161_Dotu
TCTCGGCTCTCGCATCGATGAAGAACGTAGCGAAATGCGATACTTGGTGTGAATTGCAGAATCCCGTGAACCATCGAGTCTTTGAACGCAAGTTGCGCCCGAAGCCATTTAAGCAGAGGGCACGCCTGCCTGGGTGTCACACATCGTTACCCCAACGCAAACAGACGTCCCACACGACGGCCGTTGCGTGGTAGGGTGCACGCTGACCTCCCGCGAGCGGCGTCTCGCGGTTGGTTGAAAATCGAGT
>Illumina-ITS2_BOP010161_Otu
TCTCGGCTCTTGCATCGATGAAGAACGTAGCGAAATGCGATACTTGGTGTGAATTGCAGAATCCCGTGAACCATCGAGTCTTTGAACGCAAGTTGCGCCCGAAGCCATTTAGGCAGAGGGCACGCCTGCCTGGGTGTCAcacaTCGTTACCCCAACGCAAACAGACGTCCCACACGACGGCCGTTGCGTGGTAGGGTGCACGCTGACCTCCCGCGAGCGGCGTCTCGCGGTTGGTTGAAAATCGAGTTCGCGGCCGAGGACGCCGTGATAAAATGGTGGATGAGCAACGCTCGAGACCAATCACGCGCTGCGACTCGGTCCGCGAAGGACTCCCTGATTGATGACGACCCTACAGTGCGCCTCCTCTCCGGAGACGCTCTCGACGAGACCTCAGGTCAGGCGGGGCTACCCGCTGAGTT
>Illumina-ITS2_BOP010161_Zotu
GATATCTCGGCTCTTGCATCGATGAAGAACGTAGCGAAATGCGATACTTGGTGTGAATTGCAGAATCCCGTGAACCATCGAGTCTTTGAACGCAAGTTGCGCCCGAAGCCATTTAGGCAGAGGGCACGCCTGCCTGGGTGTCAcacaTCGTTACCCCAACGCAAACAGACGTCCCACACGACGGCCGTTGCGTGGTAGGGTGCACGCTGACCTCCCGCGAGCGGCGTCTCGCGGTTGGTTGAAAATCGAGTTCGCGGCCGAGGACGCCGTGATAAAATGGTGGATGAACAACGCTCGAGACCAATCACGCGCTGCGACTCGGTCCGCGAAGGACTCCCTGATTGATGACGACCCTACAGTGCGCCTCCTCTCCGGAGACGCTCTCGACGAGACCTCAGGTCAGGCGGGGCTACCCGCTGAGTTTAAGCATATCAA
>Illumina-ITS2_BOP010162_Cotu
TCTCGGCTCTCGCATCGATGAAGAACGTAGCGAAATGCGATACTTGGTGTGAATTGCAGAATCCCGTGAACCATCGAGTCTTTGAACGCAAGTTGCGCCCGAAGCCATTAGGCCGAGGGCACGTCTGCCTGGGCGTCACACATCGTTGCCCCCCCCCCCCCGCGCCTCGCTCTGTGAGCGCGCGTTCGGGCGGGGGCGGAAATTGGCCTCCCGTGCGCGATTAGCCTCGCGGTTGGCCCAAAAACGAGTCCTCGGTTGCGAGCGCCGCAACATTCGGTGGTTGTCGAGCATTCGGTGCCCCGTTGCGCGCGCTTTAGCACGTCGTGAGACCCTCGGAGACCCCCAACGCGCCTTTAACTCGGCGCTTCCAACGCGACCCCAGGTCAGGCGGGGCTACCCGCTGAATTTAAGCATATCA
>Illumina-ITS2_BOP010162_Dotu
TCTCGGCTCTCGCATCGATGAAGAACGTAGCGAAATGCGATACTTGGTGTGAATTGCAGAATCCCGTGAACCATCGAGTCTTTGAACGCAAGTTGCGCCCGAAGCCATTAGGCCGAGGGCACGTCTGCCTGGGCGTCACACATCGTTGCCCCCCCCCTCGCGCCTCGCTCTGTGAGCGCGCGTTCGGGCGGGGGCGGAAATTGGCCTCCCGTGCGCGATTAGCCTCGCGGTTGGCCCAAAAACGAGTCCTCGGTTGCGAGCGCCG
>Illumina-ITS2_BOP010162_Otu
CCCCGCGCCTCGCTCTGTGAGCgcgcgTTCGGGCGGgggCGGAAATTGGCCTCCCGTGCGCGATTAGCCTCGCGGTTGGCCCAAaaaCGAGTCCTCGGTTGCGAGCGCCGCAACATTCGGTGGTTGTCGAGCATTCGGTGCCCCGTTGCgcgcgcTTTTGCACGTCGCGAGACCCTCGGAGACCcccAACGCGCCTTTAACTCGGCGCTTCAAACGCGACCCCAGGTCAGGCGGGGCTACCCGCTGAATTTAAGCATATCAA
>Illumina-ITS2_BOP010162_Zotu
CCCCGCGCCTCGCTCTGTGAGCgcgcgTTCGGGCGGgggCGGAAATTGGCCTCCCGTGCGCGATTAGCCTCGCGGTTGGCCCAAaaaCGAGTCCTCGGTTGCGAGCGCCGCAACATTCGGTGGTTGTCGAGCATTCGGTGCCCCGTTGCgcgcgcTTTTGCACGTCGCGAGACCCTCGGAGACCcccAACGCGCCTTTAACTCGGCGCTTCAAACGCGACCCCAGGTCAGGCGGGGCTACCCGCTGAATTTAAGCATATCAA
>Illumina-ITS2_BOP010163_Cotu
TCTCGGCTCTCGCATCGATGAAGAACGTAGCGAAATGCGATACTTGGTGTGAATTGCAGAATCCCGTGAACCATCGAGTCTTTGAACGCAAGTTGCGCCCTAAGCCATTAGGCCGAGGGCACGTCTGCCTGGGTGTCACGCATCGTTGCCCCCCCCAAATCCTATGATCTTGCGGCGGTGGGCGGAAAATGGCCTCCCGTGTGCTTCTGCCCGCGGTTGGCCCAAATGAGAGTTCTCGGTGACGCTTCCCGCGACAATCGGTGGTGTTTGAAACAGAACCTAGTGATCCTGTCGTGCGGTCGTGTTCCACCGTGCACGGACTCCTCGACCCTCGAGAGCGCGCAATAGCACGCTCGCATCGCGACCCCAGGTCAGGCGGGATTACCCGCTGAATTTAAGCATATCAA
>Illumina-ITS2_BOP010163_Dotu
TCTCGGCTCTCGCATCGATGAAGAACGTAGCGAAATGCGATACTTGGTGTGAATTGCAGAATCCCGTGAACCATCGAGTCTTTGAACGCAAGTTGCGCCCTAAGCCATTAGGCCGAGGGCACGTCTGCCTGGGTGTCACGCATCGTTGCCCCCCCCAAATCCTATGATCTTGCGGCGGTGGGCGGAAAATGGCCTCCCGTGTGCTTCTGCCCGCGGTTGGCCCAAATGAGAGTTCTCGGTGACGCTTCCCGCGACAATCGGTGGTGTTTGAAACAGAACCTAGTGATCCTGTCGTGCGGTCGTGTTCCACCGTGCACGGACTCCTCGACCCTCGAGAGCGCGCAATAGCACGCTCGCATCGCGACCCCAGGTCAGGCGGGATTACCCGCTGAATTTAAGCATATCAA
>Illumina-ITS2_BOP010163_Otu
TCTCGGCTCTCGCATCGATGAAGAACGTAGCGAAATGCGATACTTGGTGTGAATTGCAGAATCCCGTGAACCATCGAGTCTTTGAACGCAAGTTGCGCCCTAAGCCATTAGGCCGAGGGCACGTCTGCCTGGGTGTCACGCATCGTTGCCccccccAAATCCTATGATCTTGCGGCGGTGGGCGGAAAATGGCCTCCCGTGTGCTTCTGCCCGCGGTTGGCCCAAATGAGAGTTCTCGGTGACGCTTCCCGCGACAATCGGTGGTGTTTGAAACAGAACCTAGTGATCCTGTCGTGCGGTCGTGTTCCACCGTGCACGGACTCCTCGACCCTCGAGAGCgcgcAATAGCACGCTCGCATCGCGACCCCAGGTCAGGCGGGATTACCCGCTGAATTTAAGCATATCAA
>Illumina-ITS2_BOP010163_Zotu
TCTCGGCTCTCGCATCGATGAAGAACGTAGCGAAATGCGATACTTGGTGTGAATTGCAGAATCCCGTGAACCATCGAGTCTTTGAACGCAAGTTGCGCCCTAAGCCATTAGGCCGAGGGCACGTCTGCCTGGGTGTCACGCATCGTTGCCccccccAAATCCTATGATCTTGCGGCGGTGGGCGGAAAATGGCCTCCCGTGTGCTTCTGCCCGCGGTTGGCCCAAATGAGAGTTCTCGGTGACGCTTCCCGCGACAATCGGTGGTGTTTGAAACAGAACCTAGTGATCCTGTCGTGCGGTCGTGTTCCACCGTGCACGGACTCCTCGACCCTCGAGAGCgcgcAATAGCACGCTCGCATCGCGACCCCAGGTCAGGCGGGATTACCCGCTGAATTTAAGCATATCAA
>Illumina-ITS2_BOP010164_Cotu
TCTCGGCTCTCGCATCGATGAAGAACGTAGTGAAATGTGATACTTGGTGTGAATTATAGAATCCCGTGAACCATTGAGTCTTTAAATGCAAGTTACGCCTGAAGCTATCCGGTCGAGGGCATATCTGCCTTGGTACCTCACATCGCGTTGCCCCCCACACATCCCGTGTGCGATGGGGGCGAATAATGGCCCCCCGTGCACTGCCAGTTCGTGGTCAGCCCAAAAAATAAGTCGCCAGCGACGTCAAGCTCTAGTGACCCTAACGCGCCGTCACCGACAATGCCTCGACCGCGACCCAGGTCAGGCGGGATTACCCACTGAGTTTAAGCATATCA
>Illumina-ITS2_BOP010164_Otu
TCTCGACTCTCGCATTGATGAAGAACGTAGTGAAATGTGATACTTGGTGTGAATTATAGAATCCCGTGAACCATTGAGTCTTTAAATGCAAGTTACGCCTGAAGCTATCCGATCGAGGGCATATCTGCCTTGGTACCTCACATCGCGTTGCCccccAcacaTCCCGTGTGCGATGGgggCGAATAATGGCCccccGTGCACTGCCAGTTCGTGGTCAGCCCAAaaaaCAAGTCGCCAGCGACGTCAGTCACGATAATT
>Illumina-ITS2_BOP010164_Zotu
TCGCGGCTCTCGCATCGATGAAGAAAGTAGTGAAATGTGATACTTGGTGTGAATTATAGAATCCCGTGAACCATTGAGTCTTTAAATGCAAGTTACGCCTGAAGCTATCCGATCGAGGGCATATCTGCCTTGGTACCTCACATCGCGTTACCccccAcacaTCCCGTGTGCGATGGgggCGAATAATGGCCccccGTGCACTGCCAGTTCGTGGTCAGCCCAAaaaaTAAGTCGCCAGCGACGTC
>Illumina-ITS2_BOP010166_Cotu
TCTCGGCTCTCGCATCGATGAAGAACGTAGCGAAATGCGATACTTGGTGTGAATTGCAGAATCCCGTGAACCATCGAGTTTTTGAACGCAAGTTGCGCCCAAAGCCATTAGGCCGAGGGCACGTCTGCCTGGGCGTCACGCATTGCGTCGCCCCCACACCTTGTGTCCCCAAAGGGGCATTGGGTGAGGGGCGGATATTGGCCTCCCGTGCTTTCGGGTGCGGTTGGCTTAAAAGCGAGTCCCCGGCAACGGACGTCACGACAAGTGGTGGTTGAAAAGCCTTCTTATCCTGTTGTGCGGTCCTCCGTTGCCATCGGGCACTCCCCTGATGCGCCGTTCCTGACGGCACTTCGACCGCGACCCCAGGTCAGGCGGGATTACCCGCTGAGTTTAAGCATATCAA
>Illumina-ITS2_BOP010166_Dotu
TCTCGGCTCTCGCATCGATGAAGAACGTAGCGAAATGCGATACTTGGTGTGAATTGCAGAATCCCGTGAACCATCGAGTTTTTGAACGCAAGTTGCGCCCAAAGCCATTAGGCCGAGGGCACGTCTGCCTGGGCGTCACGCATTGCGTCGCCCCCACACCTTGTGTCCCCAAAGGGGCATTGGGT
>Illumina-ITS2_BOP010166_Otu
TCTCGGCTCTCGCATCGATGAAGAACGTAGCGAAATGCGATACTTGGTGTGAATTGCAGAATCCCGTGAACCATCGAGTTtttGAACGCAAGTTGCGCCCAAAGCCATTAGGCCGAGGGCACGTCTGCCTGGGCGTCACGCATTGCGTCGCCcccACACCTTGTGTCCCCAAAGGGGCATTGGGTGAGGGGCGGATATTGGCCTCCCGTGCTTTCGGGTGCGGTTGGCTTAAAAGCGAGTCCCCGGCAACGGACGTCACGACAAGTGGTGGTTGAAAAGCCTTCTTATCCTGTTGTGCGGTCCTCCGTTGCCATCGGGCACTCCCTTGACCCTGATGCGCCGTTCCTGACGGCACTTCGACCGCGACCCCAGGTCAGGCGGGATTACCCGCTGAGTTTAAGCATATCAA
>Illumina-ITS2_BOP010166_Zotu
TCTCGGCTCTCGCATCGATGAAGAACGTAGCGAAATGCGATACTTGGTGTGAATTGCAGAATCCCGTGAACCATCGAGTTtttGAACGCAAGTTGCGCCCAAAGCCATTAGGCCGAGGGCACGTCTGCCTGGGCGTCAcacaTTGCGTCGCCcccACACCTTGTGTCCCCAAAGGGGCATTGGGTGAGGGGCGGATATTGGCCTCCCGTGCTTTCGGGTGCGGTTGGCTTAAAAGCGAGTCCCCGGCAACGGACGTCACGACAAGTGGTGGTTGAAAAGCCTTCTTATCCTGTTGTGCGGTCCTCCGTTGCCATCGGGCACTCCCTTGACCCTGATGCGCCGTTCCTGACGGCACTTCGACCGCGACCCCAGGTCAGGCGGGATTACCCGCTGAGTTTAAGCATATCAAT
>Illumina-ITS2_BOP010167_Cotu
TCTCGGCTCTCGCATCGATGAAGAACGTAGCGAAATGCGATACTTGGTGTGAATTGCAGAATCCCGTGAACCATCGAGTCTTTGAACGCAAGTTGCGCCCGAAGCCATCCGGTCGAGGGCACGTCTGCCTGGGCGTCACACACTGTTGCCCCCCTAATCCCTTGTCACTCGTTGTGTAGTGCATGTGGACTAAAAGGGGCGTATATTGGCCTCCCGTGCGATATGGACTTCATGGTTGGCCCAAACTCAAGTCCCTTGTCACGTGCATTGTGGCAAAAGGTGGTTGTCGATCAGTCGGTGCCCCGTCACTTGATGCCGGACACGTAAAGGGACTCCCAGCGACCCCAATGCATCGATAGTGTAGGTGCTTTGAAAGCGACCCCAGGTCAGGCGGGGCTACCCGCTGAGTTTAAGCATATCAA
>Illumina-ITS2_BOP010167_Dotu
TCTCGGCTCTCGCATCGATGAAGAACGTAGCGAAATGCGATACTTGGTGTGAATTGCAGAATCCCGTGAACCATCGAGTCTTTGAACGCAAGTTGCGCCCGAAGCCATCCGGTCGAGGGCACGTCTGCCTGGGCGTCACACACTGTTGCCCCCCTAATCCCTTGTCACTCGTTGTGTAGTGCATGTGGACTAAAAGGGGCGTATATTGGCCTCCCGTGCGATATGGACTTCATGGTTGGCCCAAACTCAAGTCCCTTGTCACGTGCATTGTGGCAAAAGGTGGTTGTCGATCAGTCGGTGCCCCGTCACTTGATGCCGGACACGTAAAGGGACTCCCAGCGACCCCAATGCATCGATAGT
>Illumina-ITS2_BOP010167_Otu
TCTCGGCTCTCGCATCGATGAAGAACGTAGCGAAATGCGATACTTGGTGTGAATTGCAGAATCCCGTGAACCATCGAGTCTTTGAACGCAAGTTGCGCCCGAAGCCATCCGGTCGAGGGCACGTCTGCCTGGGCGTCAcacacTGTTGCCccccTAATCCCTTGTCACTCGTTGTGTAGTGCATGTGGACTAAAAGGGGCGTATATTGGCCTCCCGTGCGATATGGACTTCATGGTTGGCCCAAACTCAAGTCCCTTGTCACGTGCATTGTGGCAAAAGGTGGTTGTCGATCAGTCGGTGCCCCGTCACTTGATGCCGGACACGTAAAGGGACTCCCAGCGACCCCAATGCATCGATAGTGTAGGTGCTTTGAAAGCGACCCCAGGTCAGGCGGGGCTACCCGCTGAGTTT
>Illumina-ITS2_BOP010167_Zotu
TCTCGGCTCTCGCATCGATGAAGAACGTAGCGAAATGCGATACTTGGTGTGAATTGCAGAATCCCGTGAACCATCGAGTCTTTGAACGCAAGTTGCGCCCGAAGCCATCCGGTCGAGGGCACGTCTGCCTGGGCGTCAcacacTGTTGCCccccTAATCCCTTGTCACTCGTTGTGTAGTGCATGTGGACTAAAAGGGGCGTATATTGGCCTCCCGTGCGATATGGACTTCATGGTTGGCCCAAACTCAAGTCCCTTGTCACGTGCATTGTGGCAAAAGGTGGTTGTCGATCAGTCGGTGCCCCGTCACTTGATGCCGGACACGTAAAGGGACTCCCAGCGACCCCAATGCATCGATAGT
>Illumina-ITS2_BOP010168_Cotu
TCTAGGCTCTTGCATCGATGAAGAACGTAGCGAAATGCGATACTTGGTGTGAATTGCAGAATCCCGTGAACCATCGAGTCTTTGAACGCAAGTTGCGCCCGAAGCCATTAGGTTGAGGGCACGTCTGCCTGGGCGTCACATATCGTTGCCCGATGCCAATTTCCTCTTGATATGAGGTATGTTGTGCAGGGTGAATGATGGCTTCCCGTGAGCACTGTTGCCTCATGGTTGGTTGAAAATTGAGTCCTTGGTAGGGTGTGCCATGATAAATGGTGGTTGAGTGGTGCACGAGACCATATCATGTGAGACTCTACCAAACTTGGCCTCTGTGACCCACGTGCGTCTTTGAACGCTCACGACGAGACCTCAGGTCAGGCGGGGCTACCCGCTGAGTTTAAGCATATCAA
>Illumina-ITS2_BOP010168_Dotu
TCTAGGCTCTTGCATCGATGAAGAACGTAGCGAAATGCGATACTTGGTGTGAATTGCAGAATCCCGTGAACCATCGAGTCTTTGAACGCAAGTTGCGCCCGAAGCCATTAGGTTGAGGGCACGTCTGCCTGGGCGTCACATATCGTTGCCCGATGCCAATTTCCTCTTGATATGAGGTATGTTGTGCAGGGTGAATGATGGCTTCCCGTGAGCACTGTTGCCTCATGGTTGGTTGAAAATTGAGTCCTTGGTAGGGTGTGCCATGATAAATGGTGGTTGAGTGGTGCACGAGACCATATCATGTGAGACTCTACCAAACTTGGCCTCTGTGACCCACGTGCGTCTTTGAACGCTCACGACGAGACCTCAGGTCAGGCGGGGCTACCCGCTGAGTTTAAGCATATCAA
>Illumina-ITS2_BOP010168_Otu
TCTAGGCTCTTGCATCGATGAAGAACGTAGCGAAATGCGATACTTGGTGTGAATTGCAGAATCCCGTGAACCATCGAGTCTTTGAACGCAAGTTGCGCCCGAAGCCATTAGGTTGAGGGCACGTCTGCCTGGGCGTCACATATCGTTGCCCGATGCCAATTTCCTCTTGATATGAGGTATGTTGTGCAGGGTGAATGATGGCTTCCCGTGAGCACTGTTGCCTCATGGTTGGTTGAAAATTGAGTCCTTGGTAGGGTGTGCCATGATAAATGGTGGTTGAGTGGTGCACGAGACCATATCATGTGAGACTCTACCAAACTTGGCCTCTGTGACCCACGTGCGTCTTTGAACGCTCACGACGAGACCTCAGGTCAGGCGGGGCTACCCGCTGAGTTTAAGCATATCAA
>Illumina-ITS2_BOP010168_Zotu
TCTAGGCTCTTGCATCGATGAAGAACGTAGCGAAATGCGATACTTGGTGTGAATTGCAGAATCCCGTGAACCATCGAGTCTTTGAACGCAAGTTGCGCCCGAAGCCATTAGGTTGAGGGCACGTCTGCCTGGGCGTCACATATCGTTGCCCGATGCCAATTTCCTCTTGATATGAGGTATGTTGTGCAGGGTGAATGATGGCTTCCCGTGAGCACTGTTGCCTCATGGTTGGTTGAAAATTGAGTCCTTGGTAGGGTGTGCCATGATAAATGGTGGTTGAGTGGTGCACGAGACCATATCATGTGAGACTCTACCAAACTTGGCCTCTGTGACCCACGTGCGTCTTTGAACGCTCACGACGAGACCTCAGGTCAGGCGGGGCTACCCGCTGAGTTTAAGCATATCAA
>Illumina-ITS2_BOP010169_Cotu
TCTCGGCTCTCGCATCGATGAAGAACGTAGCGAAATGCGATACTTGGTGTGAATTGCAGAATCCCGTGAACCATCGAGTCTTTGAACGCAAGTTGCGCCCGAGGCCTCCTGGTCGAGGGCACGTCTGCCTGGGTGTCACGCATCGTCGCCCCCTCTCCCCTCGGCTCGCGAGGGCGGGGGCGGATACTGGTCTCCCGCGCGCTCCCGCTCGCGGTTGGCCCAAAATCGAGTCCTCGGCGACGGTCGCCACGACGAGCGGTGGTTGAGAGACCCTCGGACAAGGTCGTGCGCGCGCCTGTCGCCCCCGGGATCTCCTGGACCCTCGGGCATCGAATTTCTAGGATGCTCTCGTTGCGACCCCAGGTCAGGCGGGACTACCCGCTGAGTTTAAGCATATCAA
>Illumina-ITS2_BOP010169_Dotu
TCTCGGCTCTCGCATCGATGAAGAACGTAGCGAAATGCGATACTTGGTGTGAATTGCAGAATCCCGTGAACCATCGAGTCTTTGAACGCAAGTTGCGCCCGAGGCCTCCTGGTCGAGGGCACGTCTGCCTGGGTGTCACGCATCGTCGCCCCCTCTCCCCTCGGCTCGCGAGGGCGGGGGCGGATACTGGTCTCCCGCGCGCTCCCGCTCGCGGTTGGCCCAAAATCGAGTCCTCGGCGACGGTCGCCACGACGAGCGGTGGTTGAGAGACCCTCGGACACGGTCGTGCGCGCGCCTGTCGCCCCCGGGATCTCCTGGACCCTCGGGCATCGAATTTCTAGGATGCTCTCGTTGCGACCCCAGGTCAGGCGGGACTACCCGCTGAGTTTAAGCATATCAA
>Illumina-ITS2_BOP010169_Otu
TCTCGGCTCTCGCATCGATGAAGAACGTAGCGAAATGCGATACTTGGTGTGAATTGCAGAATCCCGTGAACCATCGAGTCTTTGAACGCAAGTTGCGCCCGAGGCCTCCTGGTCGAGGGCACGTCTGCCTGGGTGTCACGCATCGTCGCCcccTCTCCCCTCGGCTCGCGAGGGCGGgggCGGATACTGGTCTCCCGcgcgcTCCCGCTCGCGGTTGGCCCAAAATCGAGTCCTCGGCGACGGTCGCCACGACGAGCGGTGGTTGAgagaCCCTCGGACACGGTCGTGCgcgcgcCTGTCGCCcccGGGATCTCCTGGACCCTCGGGCATCGAATTTCTAGGATGCTCTCGTTGCGACCCCAGGTCAGGCGGGACTACCCGCTGAGTTTAAGCATATCAA
>Illumina-ITS2_BOP010169_Zotu
TCTCGGCTCTCGCATCGATGAAGAACGTAGCGAAATGCGATACTTGGTGTGAATTGCAGAATCCCGTGAACCATCGAGTCTTTGAACGCAAGTTGCGCCCGAGGCCTCCTGGTCGAGGGCACGTCTGCCTGGGTGTCACGCATCGTCGCCcccTCTCCCCTCGGCTCGCGAGGGCGGgggCGGATACTGGTCTCCCGcgcgcTCCCGCTCGCGGTTGGCCCAAAATCGAGTCCTCGGCGACGGTCGCCACGACGAGCGGTGGTTGAgagaCCCTCGGACACGGTCGTGCgcgcgcCTGTCGCCcccGGGATCTCCTGGACCCTCGGGCATCGAATTTCTAGGATGCTCTCGTTGCGACCCCAGGTCAGGCGGGACTACCCGCTGAGTTTAAGCATATCAA
>Illumina-ITS2_BOP010170_Cotu
TCTCGGCTCTCGCATCGATGAAGAACGTAGCGAAATGCGATACTTGGTGTGAATTGCAGAATCCCGTGAACCATCGAGTCTTTGAACGCAAGTTGCGCCCGAAGCCATTAGGCCGAGGGCACGCCTGCCTGGGCGTCACACGTCGTTGCCCCCCCATCTACTCCTTCGGGATTGCGGGGGGCGGATGATGGCCTCCCGTGCGCCTCGTCGCGCGGTTGGCATAAATGCCAAGTCCTCGGCGACGCACGCCACGACAATCGGTGGTTGCGAAACCTCGGTTGCCCGTCGTGTGCGGTCGTCGCGCATCGAGGGCTCGAAAAAAACACCGGGTTTCGGCTCGGCTTTCAACGCGACCCCAGGTCAGGCGGGGTTACCCGCTGAATTTAAGCATATCAA
>Illumina-ITS2_BOP010170_Dotu
TCTCGGCTCTCGCATCGATGAAGAACGTAGCGAAATGCGATACTTGGTGTGAATTGCAGAATCCCGTGAACCATCGAGTCTTTGAACGCAAGTTGCGCCCGAAGCCATTAGGCCGAGGGCACGCCTGCCTGGGCGTCACACGTCGTTGCCCCCCCCATCTACTCCTTCGGGATTGCGGGGGGCGGATGATGGCCTCCCGTGCGCCTCGTCGCGCGGTTGGCATAAATGCCAAGTCCTCGGCGACGCACGCCACGACAATCGGTGGTTGCGAAACCTCGGTTGCCCGTCGTGTGCGGTCGTCGCGCATCGAGGGCTCGAAAAAAACACCGGGTTTCGGCTCGGCTTTCAACGCGACCCCAGGTCAGGCGGGGTTACCCGCTGAATTTAAGCATATCAA
>Illumina-ITS2_BOP010170_Otu
TCTCGGCTCTCGCATCGATGAAGAACGTAGCGAAATGCGATACTTGGTGTGAATTGCAGAATCCCGTGAACCATCGAGTCTTTGAACGCAAGTTGCGCCCGAAGCCATTAGGCCGAGGGCACGCCTGCCTGGGCGTCACACGTCGTTGCCccccccATCTACTCCTTCGGGATTGCGGggggCGGATGATGGCCTCCCGTGCGCCTCGTCGcgcgGTTGGCATAAATGCCAAGTCCTCGGCGACGCACGCCACGACAATCGGTGGTTGCGAAACCTCGGTTGCCCGTCGTGTGCGGTCGTCGCGCATCGAGGGCTCGAAaaaaaCACCGGGTTTCGGCTCGGCTTTCAACGCGACCCCAGGTCAGGCGGGGTTACCCGCTGAATTTAAGCATATCAA
>Illumina-ITS2_BOP010170_Zotu
TCTCGGCTCTCGCATCGATGAAGAACGTAGCGAAATGCGATACTTGGTGTGAATTGCAGAATCCCGTGAACCATCGAGTCTTTGAACGCAAGTTGCGCCCGAAGCCATTAGGCCGAGGGCACGCCTGCCTGGGCGTCACACGTCGTTGCCccccccATCTACTCCTTCGGGATTGCGGggggCGGATGATGGCCTCCCGTGCGCCTCGTCGcgcgGTTGGCATAAATGCCAAGTCCTCGGCGACGCACGCCACGACAATCGGTGGTTGCGAAACCTCGGTTGCCCGTCGTGTGCGGTCGTCGCGCATCGAGGGCTCGAAaaaaaCACCGGGTTTCGGCTCGGCTTTCAACGCGACCCCAGGTCAGGCGGGGTTACCCGCTGAATTTAAGCATATCAA
>Illumina-ITS2_BOP010171_Cotu
TCTGGGCTCTCGCATCGATGAAGAACGTAGCGAAATGCGATACTTGGTGTGAATTGCAGAATCCCGTGAACCATCGAGTCTTTGAACGCAAGTTGCGCCCGAAGCCATCCGGCCGAGGGCACGTCTGCCTGGGTGTCACGCAACATGTCGCCCCTAAAGCCCTCCCTCATCCCATCCCGGGGTGTGCGGCAGGCGCAGGGCGCGGACGCTGGCCTCCCGTCGCGCACCGCTGCGGCTGGCCTAAAAATGAGCGATGGAGCGACGCACTCCGCGACGCACGGTGGTGGTAAATTCGCCCCTCGGGCAACAGTCCGGATCGTCCCTCCCTCGGCGCTCGACGGCCTTCCATCAAACACATGCGACCCCAGGTCAGGCGGGGCCACCCGCTGAGTTTAAGCATATCAA
>Illumina-ITS2_BOP010171_Dotu
TCTGGGCTCTCGCATCGATGAAGAACGTAGCGAAATGCGATACTTGGTGTGAATTGCAGAATCCCGTGAACCATCGAGTCTTTGAACGCAAGTTGCGCCCGAAGCCATCCGGCCGAGGGCACGTCTGCCTGGGTGTCACGCAACATGTCGCCCCTAAAGCCCTCCCCCATCCCATCCCGGGGTGTGCGGCAGGCGCAGGGCGCGGACGCTGGCCTCCCGTCGCGCACCGCTGCGGCTGGCCTAAAAATGAGCGATGGA
>Illumina-ITS2_BOP010171_Otu
TCTGGGCTCTCGCATCGATGAAGAACGTAGCGAAATGCGATACTTGGTGTGAATTGCAGAATCCCGTGAACCATCGAGTCTTTGAACGCAAGTTGCGCCCGAAGCCATCCGGCCGAGGGCACGTCTGCCTGGGTGTCACGCAACATGTCGCCCCTAAAGCCCTCCCTCATCCCATCCCGGGGTGTGCGGCAGGCGCAGGGCGCGGACGCTGGCCTCCCGTCGCGCACCGCTGCGGCTGGCCTAAaaaTGAGCGATGGAGCGACGCACTCCGCGACGCACGGTGGTGGTAAATTCGCCCCTCGGGCAACAGTCCGGATCGTCCCTCCCTCGGCGCTCGACGGCCTTCCATCAAACACATGCGACCCCAGGTCAGGCGGGGCCACCCGCTGAGTTTAAGCATATCAA
>Illumina-ITS2_BOP010171_Zotu
TCTGGGCTCTCGCATCGATGAAGAACGTAGCGAAATGCGATACTTGGTGTGAATTGCAGAATCCCGTGAACCATCGAGTCTTTGAACGCAAGTTGCGCCCGAAGCCATCCGGCCGAGGGCACGTCTGCCTGGGTGTCACGCAACATGTCGCCCCTAAAGCCCTCCCTCATCCCATCCCGGGGTGTGCGGCAGGCGCAGGGCGCGGACGCTGGCCTCCCGTCGAGCACCGCTGCGGCTGGCCTAAaaaTGAGCGATGGAGCGACGCACTCCGCGACGCACGGTGGTGGTAAATTCGCCCCTCGGGCAACAGTCCGGATCGTCCCTCCCTCGGCGCTCGACGGCCTTCCATCAAACACATGCGACCCCAGGTCAGGCGGGGCCACCCGCTGAGTTTAAG
>Illumina-ITS2_BOP010172_Cotu
TCTCGGCTCTCGCATCGATGAAGAACGTAGCGAAATGCGATACTTGGTGTGAATTGCAGAATCCCGTGAACCATCGAGTCTTTGAACGCAAGTTGCGCCCGAAGCCATTAGGCCGAGGGCACGTCTGCCTGGGCGTCACACAACGTTGCCCCCCCAAACCTCGTCTTCCAAGAGGACGGGGGGGGCGGATGCTGGCCTCCCGTGCGCCACGGCTCGCGGTTGGCCTAAATGCGAGTACTCGGCGACGAGCGCCGCGGCAATCGGTGGTTGTCCAACCCTCGGTGCCATGCTGCGCGCGCGATCCGCTCACTGTTACTCGACGACCCCAATGCGTCGTAGCCACGACGCCCACAACGCGACCCCAGGTCAGGCGGGGCTACCCGCTGAGTTTAAGCATATCAA
>Illumina-ITS2_BOP010172_Dotu
TCTCGGCTCTCGCATCGATGAAGAACGTAGCGAAATGCGATACTTGGTGTGAATTGCAGAATCCCGTGAACCATCGAGTCTTTGAACGCAAGTTGCGCCCGAAGCCATTAGGCCGAGGGCACGTCTGCCTGGGCGTCACACAACGTTGCCCCCCCAAACCTCGTCTTCCAAGAGGACGGGGGGGGCGGATGCTGGCCTCCCGTGCGCCACGGCTCGCGGTTGGCCTAAATGCGAGTACTCGGCGACGAGCGCCGCGGCAATCGGTGGTTGTCCAACCCTCGGTGCCATGCTGCGCGCGCGATCCGCTCACTGTTACTCGACGACCCCAATGCGTCGTAGCCACGACGCCCACAACGCGACCCCAGGTCAGGCGGGGCTACCCGCTGAGTTTAAGCATATCAA
>Illumina-ITS2_BOP010172_Otu
TCTCGGCTCTCGCATCGATGAAGAACGTAGCGAAATGCGATACTTGGTGTGAATTGCAGAATCCCGTGAACCATCGAGTCTTTGAACGCAAGTTGCGCCCGAAGCCATTAGGCCGAGGGCACGTCTGCCTGGGCGTCAcacaACGTTGCCcccccAAACCTCGTCTTCCAAGAGGACGGggggggCGGATGCTGGCCTCCCGTGCGCCACGGCTCGCGGTTGGCCTAAATGCGAGTACTCGGCGACGAGCGCCGCGGCAATCGGTGGTTGTCCAACCCTCGGTGCCATGCTGCgcgcgcgATCCGCTCACTGTTACTCGACGACCCCAATGCGTCGTAGCCACGACGCCCACAACGCGACCCCAGGTCAGGCGGGGCTACCCGCTGAGTTTAAGCATATCAA
>Illumina-ITS2_BOP010172_Zotu
TCTCGGCTCTCGCATCGATGAAGAACGTAGCGAAATGCGATACTTGGTGTGAATTGCAGAATCCCGTGAACCATCGAGTCTTTGAACGCAAGTTGCGCCCGAAGCCATTAGGCCGAGGGCACGTCTGCCTGGGCGTCAcacaACGTTGCCcccccAAACCTCGTCTTCCAAGAGGACGGggggggCGGATGCTGGCCTCCCGTGCGCCACGGCTCGCGGTTGGCCTAAATGCGAGTACTCGGCGACGAGCGCCGCGGCAATCGGTGGTTGTCCAACCCTCGGTGCCATGCTGCgcgcgcgATCCGCTCACTGTTACTCGACGACCCCAATGCGTCGTAGCCACGACGCCCACAACGCGACCCCAGGTCAGGCGGGGCTACCCGCTGAGTTTAAGCATATCAA
>Illumina-ITS2_BOP010175_Cotu
TCTCGGTTCTCGCATCGATGAAGAACGTAGCGAAATGCGATACTTGGTGTGAATTGTAAAATCCCATGAACCATCGAGTCTTTGAACGCAATTTGTGCCCGAGGCCTCTTGGTCGAGGGCACGTCTGCCTGGGTGTCACGCATCGCCCCCCCATTCCCCTCAGCTCACGAGGGCGAGGGTGGATATTGGTCTCCCACGCGCTTCCGCTCGCGGTTGCCCCAAAATCGAGTCCTCGACGAACCGGGAAATGGTCGTGTGCGTGCTTGTCACCCTTGGGATGTCCTGGACCCTTAGGCATCGACTTTCTAGGATGCTCTCATTGTGACCCCATGTCAGGCGGAACTACCTGCTAAGTTTAAGCATATCA
>Illumina-ITS2_BOP010175_Dotu
TCTCGGTTCTCGCATCGATGAAGAACGTAGCGAAATGCGATACTTGGTGTGAATTGTAAAATCCCATGAACCATCGAGTCTTTGAACGCAATTTGTGCCCGAGGCCTCTTGGTCGAGGGCACGTCTGCCTGGGTGTCACGCATCGCCCCCCCATTCCCCTCAGCTCACGAGGGCGAGGGTGGATATTGGTCTCCCACGCGCTTCCGCTCGCGGTTGCCCCAAAATCGAGTCCTCGACGAACCGGGAAATGGTCGTGTGCGTGCTTGTCACCCTTGGGATGTCCTGGACCCTTAGGCATCGACTTTCTAGGATGCTCTCATTGTGACCCCATGTCAGGCGGAACTACCTGCTAAGTTTAAGCATATCAA
>Illumina-ITS2_BOP010175_Otu
TCTCGGTTCTCGCATCGATGAAGAACGTAGCGAAATGCGATACTTGGTGTGAATTGTAAAATCCCATGAACCATCGAGTCTTTGAACGCAATTTGTGCCCGAGGCCTCTTGGTCGAGGGCACGTCTGCCTGGGTGTCACGCATCGCCcccccATTCCCCTCAGCTCACGAGGGCGAGGGTGGATATTGGTCTCCCACGCGCTTCCGCTCGCGGTTGCCCCAAAATCGAGTCCTCGACGAACCGGGAAATGGTCGTGTGCGTGCTTGTCACCCTTGGGATGTCCTGGACCCTTAGGCATCGACTTTCTAGGATGCTCTCATTGTGACCCCATGTCAGGCGGAACTACCTGCTAAGTTTAAGCATATCAA
>Illumina-ITS2_BOP010175_Zotu
TCTCGGTTCTCGCATCGATGAAGAACGTAGCGAAATGCGATACTTGGTGTGAATTGTAAAATCCCATGAACCATCGAGTCTTTGAACGCAATTTGTGCCCGAGGCCTCTTGGTCGAGGGCACGTCTGCCTGGGTGTCACGCATCGCCcccccATTCCCCTCAGCTCACGAGGGCGAGGGTGGATATTGGTCTCCCACGCGCTTCCGCTCGCGGTTGCCCCAAAATCGAGTCCTCGACGAACCGGGAAATGGTCGTGTGCGTGCTTGTCACCCTTGGGATGTCCTGGACCCTTAGGCATCGACTTTCTAGGATGCTCTCATTGTGACCCCATGTCAGGCGGAACTACCTGCTAAGTTTAAGCATATCAA
>Illumina-ITS2_BOP010178_Cotu
TCTCGGTTCTCGCATCGATGAAGAACGTAGCGAAATGCGATACTTGGTGTGAATTGTAAAATCCCATGAACCATCGAGTCTTTGAACGCAATTTGTGCCCGAGGCCTCTTGGTCGAGGGCACGTCTGCCTGGGTGTCACGCATCGCCCCCCCATTCCCCTCAGCTCACGAGGGCGAGGGTGGATATTGGTCTCCCACGCGCTTCCGCTCGCGGTTGCCCCAAAATCGAGTCCTCGACGAACCGGGAAATGGTCGTGTGCGTGCTTGTCACCCTTGGGATGTCCTGGACCCTTAGGCATCGACTTTCTAGGATGCTCTCATTGTGACCCCATGTCAGGCGGAACTACCTGCTAAGTTTAAGCATATCAA
>Illumina-ITS2_BOP010178_Dotu
TCTCGGTTCTCGCATCGATGAAGAACGTAGCGAAATGCGATACTTGGTGTGAATTGTAAAATCCCATGAACCATCGAGTCTTTGAACGCAATTTGTGCCCGAGGCCTCTTGGTCGAGGGCACGTCTGCCTGGGTGTCACGCATCGCCCCCCCATTCCCCTCAGCTCACGAGGGCGAGGGTGGATATTGGTCTCCCACGCGCTTCCGCTCGCGGTTGCCCCAAAATCGAGTCCTCGACGAACCGGGAAATGGTCGTGTGCGTGCTTGTCACCCTTGGGATGTCCTGGACCCTTAGGCATCGACTTTCTAGGATGCTCTCATTGTGACCCCATGTCAGGCGGAACTACCTGCTAAGTTTAAGCATATCAA
>Illumina-ITS2_BOP010178_Otu
TCTCGGTTCTCGCATCGATGAAGAACGTAGCGAAATGCGATACTTGGTGTGAATTGTAAAATCCCATGAACCATCGAGTCTTTGAACGCAATTTGTGCCCGAGGCCTCTTGGTCGAGGGCACGTCTGCCTGGGTGTCACGCATCGCCcccccATTCCCCTCAGCTCACGAGGGCGAGGGTGGATATTGGTCTCCCACGCGCTTCCGCTCGCGGTTGCCCCAAAATCGAGTCCTCGACGAACCGGGAAATGGTCGTGTGCGTGCTTGTCACCCTTGGGATGTCCTGGACCCTTAGGCATCGACTTTCTAGGATGCTCTCATTGTGACCCCATGTCAGGCGGAACTACCTGCTAAGTTTAAGCATATCAA
>Illumina-ITS2_BOP010178_Zotu
TCTCGGTTCTCGCATCGATGAAGAACGTAGCGAAATGCGATACTTGGTGTGAATTGTAAAATCCCATGAACCATCGAGTCTTTGAACGCAATTTGTGCCCGAGGCCTCTTGGTCGAGGGCACGTCTGCCTGGGTGTCACGCATCGCCcccccATTCCCCTCAGCTCACGAGGGCGAGGGTGGATATTGGTCTCCCACGCGCTTCCGCTCGCGGTTGCCCCAAAATCGAGTCCTCGACGAACCGGGAAATGGTCGTGTGCGTGCTTGTCACCCTTGGGATGTCCTGGACCCTTAGGCATCGACTTTCTAGGATGCTCTCATTGTGACCCCATGTCAGGCGGAACTACCTGCTAAGTTTAAGCATATCAA
>Illumina-ITS2_BOP010179_Cotu
TCTCGGCTCTCGCATCGATGAAGAACGTAGCGAAATGCGATACTTGGTGTGAATTGCAGAATCCCGTGAACCATCGAGTCTTTGAACGCAAGTTGCGCCCGAAGCCGTCAGGCCGAGGGCACGTCTGCATGGGCGTCACGCATCGCGTCGCCCCCTCCCCGCGCTATGCGCTTGCGAGTGGGGCGGATATTGGCCTCCCGTTCGCCTCGGCGTGCGGCTGGCCCAAATGCGATCCCTCGGCGACTCGCGTCGCGACAAGTGGTGGTTGATAGCTCAATCTCGCGTCTCGTCGCGTGCCGCGTCGTCGTCCGTATGGCCAGCGGTTTCGGTGCGTCATCGCACCGTGCCTACGACCGCGACCCCATGTCAGGCGGGATTACCCGCTGAGTTTAAGCATATCAA
>Illumina-ITS2_BOP010179_Dotu
TCTCGGCTCTCGCATCGATGAAGAACGTAGCGAAATGCGATACTTGGTGTGAATTGCAGAATCCCGTGAACCATCGAGTCTTTGAACGCAAGTTGCGCCCGAAGCCGTCAGGCCGAGGGCACGTCTGCATGGGCGTCACGCATCGCGTCGCCCCCTCCCCGCGCTATGCGCTTGCGAGTGGGGCGGATATTGGCCTCC
>Illumina-ITS2_BOP010179_Otu
TCTCGGCTCTCGCATCGATGAAGAACGTAGCGAAATGCGATACTTGGTGTGAATTGCAGAATCCCGTGAACCATCGAGTCTTTGAACGCAAGTTGCGCCCGAAGCCGTCAGGCCGAGGGCACGTCTGCATGGGCGTCACGCATCGCGTCGCCcccTCCCCGCGCTATGCGCTTGCGAGTGGGGCGGATATTGGCCTCCCGTTCGCCTCGGCGTGCGGCTGGCCCGAATGCGATCCCTCGGCGACTCGCGTCGCGACAAGTGGTGGTTGATAGCTCAATCTCGCGTCTCGTCGCGTGCCGCGTCGTCGTCCGTATGGGCATCGGATAAAGACCCAGCGGTTTCGGTGCGTCATCGCACCGTGCCTACGACCGCGACCCCATGTCAGGCGGGATTACCCGCTGAGTTTAAGCATATCAATAAGCGGA
>Illumina-ITS2_BOP010179_Zotu
TCTCGGCTCTCGCATCGATGAAGAACGTAGCGAAATGCGATACTTGGTGTGAATTGCAGAATCCCGTGAACCATCGAGTCTTTGAACGCAAGTTGCGCCCGAAGCCGTCAGGCCGAGGGCACGTCTGCATGGGCGTCACGCATCGCGTCGCCcccTCCCCGCGCTATGCGCTTGCGAGTGGGGCGGATATTGGCCTCCCGTTCGCCTCGGCGTGCGGCTGGCCCGAATGCGATCCCTCGGCGACTCGCGTCGCGACAAGTGGTGGTTGATAGCTCAATCTCGCGTCTCGTCGCGTGCCGCGTCGTCGTCCGTATGGGCATCGGATAAAGACCCAGCGGTTTCGGTGCGTCATCGCACCGTGCCTACGACCGCGACCCCATGTCAGGCGGGATTACCCGCTGAGTTTAAGCATATCAATAAGCGGA
>Illumina-ITS2_BOP010180_Cotu
TCTCGGCTCTCGCATCGATGAAGAACGTAGCGAAATGCGATACTTGGTGTGAATTGCAGAATCCCGTGAACCATCGAGTCTTTGAACGCAAGTTGCGCCCGAGGCCTCCTGGTCGAGGGCACGTCTGCCTGGGTGTCACGCATCGTCGCCCCCGCTCCCCTCGGCTCACGAGGGCGGGGGCGGATACTGGTCTCCCGCGTGCTCCCGCCCGTGGTTGGCCTAAAATCGAGTCCCTGGCGACAGTCGCCACGACAAGCGGTGGTTGAGAGACCCTCGGACACGGTCGTGCGCGTGCTTGTCGCCCCCGGGACCTCCCGGACCCCCGAGCATTGGCTTTCAGGGATGCTCTCGTTGCGACCCCAGGTCAGGCGGGACTACCCGCTGAGTTTAAGCATATCAA
>Illumina-ITS2_BOP010180_Dotu
TCTCGGCTCTCGCATCGATGAAGAACGTAGCGAAATGCGATACTTGGTGTGAATTGCAGAATCCCGTGAACCATCGAGTCTTTGAACGCAAGTTGCGCCCGAGGCCTCCTGGTCGAGGGCACGTCTGCCTGGGTGTCACGCATCGTCGCCCCCGCTCCCCTCCGCTCACGAGGGCGGGGGCGG
>Illumina-ITS2_BOP010180_Otu
TCTCGGCTCTCGCATCGATGAAGAACGTAGCGAAATGCGATACTTGGTGTGAATTGCAGAATCCCGTGAACCATCGAGTCTTTGAACGCAAGTTGCGCCCGAGGCCTCCTGGTCGAGGGCACGTCTGCCTGGGTGTCACGCATCGTCGCCcccGCTCCCCTCGGCTCACGAGGGCGGgggCGGATACTGGTCTCCCGCGTGCTCCCGCCCGTGGTTGGCCTAAAATCGAGTCCCTGGCGACAGTCGCCACGACAAGCGGTGGTTGAgagaCCCTCGGACACGGTCGTGCGCGTGCTTGTCGCCcccGGGACCTCCCGGACCcccGAGCATTGGCTTTCAGGGATGCTCTCGTTGCGACCCCAGGTCAGGCGGGACTACCCGCTGAGTTTAAGCATATCAA
>Illumina-ITS2_BOP010180_Zotu
TCTCGGCTCTCGCATCGATGAAGAACGTAGCGAAATGCGATACTTGGTGTGAATTGCAGAATCCCGTGAACCATCGAGTCTTTGAACGCAAGTTGCGCCCGAGGCCTCCTGGTCGAGGGCACGTCTGCCTGGGTGTCACGTATCGTCGCCcccACTCCCCTCGGCTCACGAGGGCGGgggCGGATACTGGTCTCCCGCGTGCTCCCGCCCGTGGTTGGCCTAAAATCGAGTCCCTGGCGACAGTCGCCACGACAAGCGGTGGTTGAgagaCCCTCGGACACGGTCGTGCGCGTGCTTGTCGCCcccGGGACCTCCCGGACCcccGAGCATTGGCTTTCAGGGATGCTCTCGTTGCGACCCCAGGTCAGGCGGGACTACCCGCTGAGTTTAAGCATATCAA
>Illumina-ITS2_BOP010181_Cotu
TCTCGGCTCTCGCATCGATGAAGAACGTAGCGAAATGCGATACTTGGTGTGAATTGCAGAATCCCGTGAACCATCGAGTCTTTGAACGCAAGTTGCGCCCGAAGCCATTAGGCCGAGGGCACGTCTGCCTGGGCGTCACACAACGTTGCCCCCCCAAACCTCGACTTCCAAGAGGACGGGGGGCGGATGCTGGCCTCCCGTGCGCCACGGCTCGCGGTTGGCCTAAATGCGAGTACTCGGCGACGAGCGCCGCGGCAATCGGTGGTTGTCCAACCCTCGGTGCCATGCCGCGCGCGCGATCCGCTCACTGTTACTCGACGACCCCAATGCGTCGTAGCCACGACGCTCACAACGCGACCCCAGGTCAGGCGGGGCTACCCGCTGAGTTTAAGCATATCAA
>Illumina-ITS2_BOP010181_Dotu
TCTCGGCTCTCGCATCGATGAAGAACGTAGCGAAATGCGATACTTGGTGTGAATTGCAGAATCCCGTGAACCATCGAGTCTTTGAACGCAAGTTGCGCCCGAAGCCATTAGGCCGAGGGCACGTCTGCCTGGGCGTCACACAACGTTGCCCCCCCAAACCTCGACTTCCAAGAGGACGGGGGGCGGATGCTGGCCTCCCGTGCGCCACGGCTCGCGGTTGGCCTAAATGCGAGTACTCGGCGACGAGCGCCGCGGCAATCGGTGGTTGTCCAACCCTCGGTGCCATGCCGCGCGCGCGATCCGCTCACTGTTACTCGACGACCCCAATGCGTCGTAGCCACGACGCTCACAACGCGACCCCAGGTCAGGCGGGGCTACCCGCTGAGTTTAAGCATATCAA
>Illumina-ITS2_BOP010181_Otu
TCTCGGCTCTCGCATCGATGAAGAACGTAGCGAAATGCGATACTTGGTGTGAATTGCAGAATCCCGTGAACCATCGAGTCTTTGAACGCAAGTTGCGCCCGAAGCCATTAGGCCGAGGGCACGTCTGCCTGGGCGTCAcacaACGTTGCCcccccAAACCTCGACTTCCAAGAGGACGGggggCGGATGCTGGCCTCCCGTGCGCCACGGCTCGCGGTTGGCCTAAATGCGAGTACTCGGCGACGAGCGCCGCGGCAATCGGTGGTTGTCCAACCCTCGGTGCCATGCCGcgcgcgcgATCCGCTCACTGTTACTCGACGACCCCAATGCGTCGTAGCCACGACGCTCACAACGCGACCCCAGGTCAGGCGGGGCTACCCGCTGAGTTTAAGCATATCAA
>Illumina-ITS2_BOP010181_Zotu
TCTCGGCTCTCGCATCGATGAAGAACGTAGCGAAATGCGATACTTGGTGTGAATTGCAGAATCCCGTGAACCATCGAGTCTTTGAACGCAAGTTGCGCCCGAAGCCATTAGGCCGAGGGCACGTCTGCCTGGGCGTCAcacaACGTTGCCcccccAAACCTCGACTTCCAAGAGGACGGggggCGGATGCTGGCCTCCCGTGCGCCACGGCTCGCGGTTGGCCTAAATGCGAGTACTCGGCGACGAGCGCCGCGGCAATCGGTGGTTGTCCAACCCTCGGTGCCATGCCGcgcgcgcgATCCGCTCACTGTTACTCGACGACCCCAATGCGTCGTAGCCACGACGCTCACAACGCGACCCCAGGTCAGGCGGGGCTACCCGCTGAGTTTAAGCATATCAA
>Illumina-ITS2_BOP010182_Cotu
TCTCGGCTCTCGCATCGATGAAGAACGTAGCGAAATGCGATACTTGGTGTGAATTGCAGAATCCCGTGAACCATCGAGTCTTTGAACGCAAGTTGCGCCCGAAGCCATTAGGCCGAGGGCACGTCTGCCTGGGCGTCACACAACGTTGCCCCCCCAAACCTCGTCTTCCAAGAGGACGGGGGGGGCGGATGCTGGCCTCCCGTGCGCCACGGCTCGCGGTTGGCCTAAATGCGAGTACTCGGCGACGAGCGCCGCGGCAATCGGTGGTTGTCCAACCCTCGGTGCCATGCTGCGCGCGCGATCCGCTCACTGTTACTCGACGACCCCAATGCGTCGTAGCCACGACGCCCACAACGCGACCCCAGGTCAGGCGGGGCTACCCGCTGAGTTTAAGCATATCAA
>Illumina-ITS2_BOP010182_Dotu
TCTCGGCTCTCGCATCGATGAAGAACGTAGCGAAATGCGATACTTGGTGTGAATTGCAGAATCCCGTGAACCATCGAGTCTTTGAACGCAAGTTGCGCCCGAAGCCATTAGGCCGAGGGCACGTCTGCCTGGGCGTCACACAACGTTGCCCCCCCAAACCTCGTCTTCCAAGAGGACGGGGGGGGCGGATGCTGGCCTCCCGTGCGCCACGGCTCGCGGTTGGCCTAAATGCGAGTACTCGGCGACGAGCGCCGCGGCAATCGGTGGTTGTCCAACCCTCGGTGCCATGCTGCGCGCGCGATCCGCTCACTGTTACTCGACGACCCCAATGCGTCGTAGCCACGACGCCCACAACGCGACCCCAGGTCAGGCGGGGCTACCCGCTGAGTTTAAGCATATCAA
>Illumina-ITS2_BOP010182_Otu
TCTCGGCTCTCGCATCGATGAAGAACGTAGCGAAATGCGATACTTGGTGTGAATTGCAGAATCCCGTGAACCATCGAGTCTTTGAACGCAAGTTGCGCCCGAAGCCATTAGGCCGAGGGCACGTCTGCCTGGGCGTCAcacaACGTTGCCcccccAAACCTCGTCTTCCAAGAGGACGGggggggCGGATGCTGGCCTCCCGTGCGCCACGGCTCGCGGTTGGCCTAAATGCGAGTACTCGGCGACGAGCGCCGCGGCAATCGGTGGTTGTCCAACCCTCGGTGCCATGCTGCgcgcgcgATCCGCTCACTGTTACTCGACGACCCCAATGCGTCGTAGCCACGACGCCCACAACGCGACCCCAGGTCAGGCGGGGCTACCCGCTGAGTTTAAGCATATCAA
>Illumina-ITS2_BOP010182_Zotu
TCTCGGCTCTCGCATCGATGAAGAACGTAGCGAAATGCGATACTTGGTGTGAATTGCAGAATCCCGTGAACCATCGAGTCTTTGAACGCAAGTTGCGCCCGAAGCCATTAGGCCGAGGGCACGTCTGCCTGGGCGTCAcacaACGTTGCCcccccAAACCTCGTCTTCCAAGAGGACGGggggggCGGATGCTGGCCTCCCGTGCGCCACGGCTCGCGGTTGGCCTAAATGCGAGTACTCGGCGACGAGCGCCGCGGCAATCGGTGGTTGTCCAACCCTCGGTGCCATGCTGCgcgcgcgATCCGCTCACTGTTACTCGACGACCCCAATGCGTCGTAGCCACGACGCCCACAACGCGACCCCAGGTCAGGCGGGGCTACCCGCTGAGTTTAAGCATATCAA
>Illumina-ITS2_BOP010188_Cotu
TCTCGGTTCTCGCATTGATGAAGAACGTAGCGAAATGCGATACTTGGTGTGAATTGTAAAATCCCATGAACCATCGAGTGTTTGAACGGAATTTGTGCCCGAGGCCTCTTGATCGAGGGCACATCTGCCTTGGTGTCACGCATCGCCCCCCACTCCCCTCAGCTCACGAGGGCGAGGGTGGATATTGGTCTCCCACGCGCTTCCGCTCGCGGTTACCCCAAAATCGAGTCCTCGACGAACCGGGAAATGGTCGTGTGCGTGCTTGTCACCCTTGGGATGTCCTGGACCCTTAGGTATCGACTTTCTATGATGCTCTCATTGCGACCCCAGGTCAGGCGGGACTACCCGCTGAGTTTAAGCATATCAA
>Illumina-ITS2_BOP010188_Dotu
TCTCGGTTCTCGCATTGATGAAGAACGTAGCGAAATGCGATACTTGGTGTGAATTGTAAAATCCCATGAACCATCGAGTGTTTGAACGGAATTTGTGCCCGAGGCCTCTTGATCGAGGGCACATCTGCCTTGGTGTCACGCATCGCCCCCCACTCCCCTCAGCTCACGAGGGCGAGGGTGGATATTGGTCTCCCACGCGCTTCCGCTCGCGGTTACCCCAAAATCGAGTCCTCGACGAACCGGGAAATGGTCGTGTGCGTGCTTGTCACCCTTGGGATGTCCTGGACCCTTAGGTATCGACTTTCTATGATGCTCTCATTGCGACCCCAGGTCAGGCGGGACTACCCGCTGAGTTTAAGCATATCAA
>Illumina-ITS2_BOP010188_Otu
TCTCGGTTCTCGCATTGATGAAGAACGTAGCGAAATGCGATACTTGGTGTGAATTGTAAAATCCCATGAACCATCGAGTGTTTGAACGGAATTTGTGCCCGAGGCCTCTTGATCGAGGGCACATCTGCCTTGGTGTCACGCATCGCCccccACTCCCCTCAGCTCACGAGGGCGAGGGTGGATATTGGTCTCCCACGCGCTTCCGCTCGCGGTTACCCCAAAATCGAGTCCTCGACGAACCGGGAAATGGTCGTGTGCGTGCTTGTCACCCTTGGGATGTCCTGGACCCTTAGGTATCGACTTTCTATGATGCTCTCATTGCGACCCCAGGTCAGGCGGGACTACCCGCTGAGTTTAAGCATATCAA
>Illumina-ITS2_BOP010188_Zotu
TCTCGGTTCTCGCATTGATGAAGAACGTAGCGAAATGCGATACTTGGTGTGAATTGTAAAATCCCATGAACCATCGAGTGTTTGAACGGAATTTGTGCCCGAGGCCTCTTGATCGAGGGCACATCTGCCTTGGTGTCACGCATCGCCccccACTCCCCTCAGCTCACGAGGGCGAGGGTGGATATTGGTCTCCCACGCGCTTCCGCTCGCGGTTACCCCAAAATCGAGTCCTCGACGAACCGGGAAATGGTCGTGTGCGTGCTTGTCACCCTTGGGATGTCCTGGACCCTTAGGTATCGACTTTCTATGATGCTCTCATTGCGACCCCAGGTCAGGCGGGACTACCCGCTGAGTTTAAGCATATCAA
>Illumina-ITS2_BOP010189_Cotu
TCTCGGCTCTCGCATCGATGAAGAACGTAGCGAAATGCGATACTTGGTGTGAATTGCAGAATCCCGTGAACCATCGAGTCTTTGAACGCAAGTTGCGCCCAAAGCCATTAGGCCGAGGGCACGTCTGCCTGGGCGTCACACAACGTTGCCCCCCCAAACCCAATCCTCAACTTTGAGGAGGACGGCGGGGGGCGGATGCTGGCCTCCCGTGTGCCACGGTTCGCGGTTGGCCCAAATACGAGTACTCGGCGACGAGCGCCGCGGCAATCGGTGGTTGTCCAACCCTCGGTGCCATGCTGCGCGCGCGAGTCGCTCTTCATTACTCGACGACCCCAATGCGTCGTTCACACGACGATCACAACGCGACCCCAGGTCAGGCGGGGCTACCCGCTGAGTTTAAGCATATCA
>Illumina-ITS2_BOP010189_Dotu
GCGGGGGGCGGATGCTGGCCTCCCGTGTGCCACGGTTCGCGGTTGGCCCAAATACGAGTACTCGGCGACGAGCGCCGCGGCAATCGGTGGTTGTCCAACCCTCGGTGCCATGCTGCGCGCGCGAGTCGCTCTTCATTACTCGACGACCCCAATGCGTCGTTCACACGACGATCACAACGCGACCCCAGGTCAGGCGGGGCTACCCGCTGAGTTTAAGCATATCAA
>Illumina-ITS2_BOP010189_Otu
TCTCGGCTCTCGCATCGATGAAGAACGTAGCGAAATGCGATACTTGGTGTGAATTGCAGAATCCCGTGAACCATCGAGTCTTTGAACGCAAGTTGCGCCCAAAGCCATTAGGCCGAGGGCACGTCTGCCTGGGCGTCAcacaACGTTGCCcccccAACCCCAATCCTCAACTTTGAGGAGGACGGCGGggggCGGATGCTGGCCTCCCGTGTGCCACGGTTCGCGGTTGGCCCAAATACGAGTACCCGGCGACGAGCGCCGCGGCAATCGGTGGTTGTCCAACCCTCGGTGCCATGCTGCgcgcgcgAGTCGCTCTTCATTACTCGACGACCCCAATGCGTCGTTCACACGACGATCAC
>Illumina-ITS2_BOP010189_Zotu
TCTCGGCTCTCGCATCGATGAAGAACGTAGCGAAATGCGATACTTGGTGTGAATTGCAGAATCCCGTGAACCATCGAGTCTTTGAACGCAAGTTGCGCCCAAAGCCATTAGGCCGAGGGCACGTCTGCCTGGGCGTCAcacaACGTTGCCcccccAACCCCAATCCTCAACTTTGAGGAGGACGGCGGggggCGGATGCTGGCCTCCCGTGTGCCACGGTTCGCGGTTGGCCCAAATACGAGTACCCGGCGACGAGCGCCGCGGCAATCGGTGGTTGTCCAACCCTCGGTGCCATGCTGCgcgcgcgAGTCGCTCTTCATTACTCGACGACCCCAATGCGTCGTTCACACGACGATCAC
>Illumina-ITS2_BOP010190_Cotu
TCTCGGCTCTCGCATCGATGAAGAACGTAGCGAAATGCGATACTTGGTGTGAATTGCAGAATCCCGTGAACCATCGAGTCTTTGAACGCAAGTTGCGCCTGAAGCCATTCGGCCGAAGGCACGTCTGCCTGGGCGTCACGTACCCAATCGCTCCCCAAAACCTCCCACATTTTTACGGATTTGTGGAGGGCTAGGAGGGCGGAGATTGGCCTCCCGTGCTGTAACGGCGCGGCTGGCCTAAAAGCAAAGCGTCGAGCGACGAAACGTCACGACAAGTGGTGGTAGATAAAGCCCTAGCGGCAGCCTCATCGTGTCGTGTGCGTCCAGTCGCGTTCGATCGCCCAACGACCCCTACACGTCTCGACGAATTCTGTCGCGACCCCAGGTCAGGCGGGACTACCCGCTGAGTTTAAGCATATCAA
>Illumina-ITS2_BOP010190_Dotu
TCTCGGCTCTCGCATCGATGAAGAACGTAGCGAAATGCGATACTTGGTGTGAATTGCAGAATCCCGTGAACCATCGAGTCTTTGAACGCAAGTTGCGCCTGAAGCCATTCGGCCGAAGGCACGCCTGCCTGGGCGTCACGTACCCAATCGCTCCCCAAAACCTCCCACATTTTTACGGATTTGTGGAGG
>Illumina-ITS2_BOP010190_Otu
TCTCGGCTCTCGCATCGATGAAGAACGTAGCGAAATGCGATACTTGGTGTGAATTGCAGAATCCCGTGAACCATCGAGTCTTTGAACGCAAGTTGCGCCTGAAGCCATTCGGCCGAAGGCACGTCTGCCTGGGCGTCACGTACCCAATCGCTCCCCAAAACCTCCCACATTtttACGGATTTGTGGAGGGCTAGGAGAGCGGAGATTGGCCTCCCGTGCTGTAACGGCGCGGATGGCCTAAAAGCAAAGCGTCGAGCGACGAAACGTCACGACAAGTGGTGGTAGATAAAGCCCTAGCGGCAGCCTCATCGTGTCGTGTGCGTCCAGTCGCGTTCGATCGCCCAACGACCCCTACACGTCTCGACGAATTCTGTCGCGACCCCAGGTCAGGCGGGACTACC
>Illumina-ITS2_BOP010190_Zotu
TCTCGGCTCTCGCATCGATGAAGAACGTAGCGAAATGCGATACTTGGTGTGAATTGCAGAATCCCGTGAACCATCGAGTCTTTGAACGCAAGTTGCGCCTGAAGCCATTCGGCCGAAGGCACGTCTGCCTGGGCGTCACGTACCCAATCGCTCCCCAAAACCTCCCACATTtttACGGATTTGTGGAGGGCTAGGAGAGCGGAGATTGGCCTCCCGTGCTGTAACGGCGCGGCTGGCCTAAAAGCAAAGCGTCGAGCGACGAAACGTCACGACAAGTGGTGGTAGATAAAGCCCTAGCGGCAGCCTCATCGTGTCGTGCGCGTCCAGTCGCGTTCGATCGCCCAACGACCCCTACACGTCTCGACGAATTCTGTCGCGACCCCAGGTCAGGCGGGACTACC
>Illumina-ITS2_BOP010191_Cotu
TCTCGGCTCTCGCATCGATGAAGAACGTAGCGAAATGCGATACTTGGTGTGAATTGCAGAATCCCGTGAACCATCGAGTCTTTGAACGCAAGTTGCCCCCGAAGCCATCCGGTCGAGGGCACGTCTGCCTGGGCGTCACACACTGTTGCCCCCCTAATCCCTTGTCACTCGTTCTGTAGTGCATGTGGAGTAAAAAGGGCGTATATTGGCCTCCCGTGCGATATGGACTTCATGGTTGGCCCAAACTCAAGTCCCTTGTCACGTGCATCGTGACAAAAGGTGGTTGTCGATCAGTCGGTGCCCCGTCACTTGATGCCGGACACGTAAAGGGACTCCCAGCGACCCCAATGCATCGATAGTGTAGGTGCTTTGAAAGCGACCCCAGGTCAGGCGGGGCTACCCGCTGAGTTTAAGCATATCAA
>Illumina-ITS2_BOP010191_Dotu
TCTCGGCTCTCGCATCGATGAAGAACGTAGCGAAATGTGATACTTGGTGTGAATTGCAGAATCCCGTGAACCATCGAGTCTTTGAACGCAAGTTGCGCCCGAAGCCATCCGGTCGAGGGCACGTCTGCCTGGGCGTCACACACTGTTGCCCCCCTAATCCCTTGTCACTCGTTCTTTAGTGCATGTGGAGTAAAAAGGGCGTATATTGGCCTCCCGTGCGATATGGACTTCATGGTTGGCCCAAACTCAAGTCCCTTGTCACGTGCATTGTGACAAAAGGTGGTTGTCGATCAGTCGGTGCCCTGTCACTTGATGCCGGACACGTAAAGGGACTCCCAGCGACCCCAATGCATCGATAGTGTAGGTGCTTTGAAATCGACCCCAGGTCAGG
>Illumina-ITS2_BOP010191_Otu
AATCCCGTGAACCATCGAGTCTTTGAACGCAAGTTGCGCCCGAAGCCATCCGGTCGAGGGCACGTCTGCCTGGGCGTCAcacacTGTTGCCccccTAATCCCTTGTCACTCGTTCTGTAGTGCATGTGGAGTAAaaaGGGCGTATATTGGCCTCCCGTGCGATATGGACTTCATGGTTGGCCCAAACTCAAGTCCCTTGTCACGTGCATCGTGACAAAAGGTGGTTGTCGATCAGTCGGTGCCCCGTCACTTGATGCCGGACACGTAAAGGGACTCCCAGCGACCCCAATGCATCGATAGTGTAGGTGCTTTGAAAGCGACCCCAGGTCAGGCGGGGCTACCCGCTGAGTTTAAGCATATCAA
>Illumina-ITS2_BOP010191_Zotu
TCTCGGCTCTCGCATCGATGAAGAACGTAGCGAAATGTGATACTTGGTGTGAATTGCAGAATCCCGTGAACCATCGAGTCTTTGAACGCAAGTTGCGCCCGAAGCCATCCGGTCGAGGGCACGTCTGCCTGGGCGTCAcacacTGTTGCCccccTAATCCCTTGTCACTCGTTCTTTAGTGCATGTGGAGTAAaaaGGGCGTATATTGGCCTCCCGTGCGATATGGACTTCATGGTTGGCCCAAACTCAAGTCCCTTGTCACGTGCATTGTGACAAAAGGTGGTTGTCGATCAGTCGGTGCCCTGTCACTTGATGCCGGACACGTAAAGGGACTCCCAGCGACCCCAATGCATCGATAGTGTAGGTGCTTTGAAATCGACCCCAGGTCAGG
>Illumina-ITS2_BOP010192_Cotu
TCTCGGCTCTCGCATCGATGAAGAACGTAGCGAAATGCGATACTTGGTGTGAATTGCAGAATCCCGTGAACCATCGAGTCTTTGAACGCAAGTTGCGCCTGAAGCCATTCGGCCGAAGGCACGTCTGCCTGGGCGTCACGTACCCAATCGCTCCCCAAAACCTCCCACATTTTTACGGATTTGTGGAGGGCTAGGAGGGCGGAGATTGGCCTCCCGTGCTGTAACGGCGCGGATGGCCTAAAAGCAAAGCGTCGAGCGACGAAACGTCACGACAAGTGGTGGTAGATAAAGCCCTAGCGGCAGCCTCATCGTGTCGTGTGCGTCCAGTCGCGTTCGATCGCCCAACGACCCCTACACGTCTCGACGAATTCTGTCGCGACCCCAGGTCAGGCGGGACTACCCGCTGAGTTTAAGCATATCAA
>Illumina-ITS2_BOP010192_Dotu
TCTCGGCTCTCGCATCGATGAAGAACGTAGCGAAATGCGATACTTGGTGTGAATTGCAGAATCCCGTGAACCATCGAGTCTTTGAACGCAAGTTGCGCCTGAAGCCATTCGGCCGAAGGCACGTCTGCCTGGGCGTCACGTACCCAATCGCTCCCCAAAACCTCCCACATTTTTACGGATTTGTGGAGGGCTAGGAGAGCGGAGATTGGCCTCCCGTGCTGTAACGGCGCGGCTGGCCTAAAAGCAAAGCGTCG
>Illumina-ITS2_BOP010192_Otu
CGAAATGCGATACTTGGTGTGAATTGCAGAATCCCGTGAACCATCGAGTCTTTGAACGCAAGTTGCGCCTGAAGCCATTCGGCCGAAGGCACGTCTGCCTGGGCGTCACGTACCCAATCGCTCCCCAAAACCTCCCACATTtttACGGATTTGCGGAGGGCTAGGAGGGCGGAGATTGGCCTCCCGTGCTGTAACGGCGCGGATGGCCTAAAAGCAAAGCGTCGAGCGACGAAACGTCACGACAAGTGGTGGTAGATAAAGCCCTAGCGGCAGCCTCATCGTGTCGTGCGCGTCCAGTCGCGTTCGATCGCCCAACGACCCCTGCACGTCTCGACGAATTCTGTCGCGACCCCAGGTCAGGCGGGACTACCCGCTGAGTTTAAGCATATCAA
>Illumina-ITS2_BOP010192_Zotu
TCTCGGCTCTCGCATCGATGAAGAACGTAGCGAAATGCGATACTTGGTGTGAATTGCAGAATCCCGTGAACCATCGAGTCTTTGAACGCAAGTTGCGCCTGAAGCCATTCGGCCGAAGGCACGTCTGCCTGGGCGTCACGTACCCAATCGCTCCCCAAAACCTCCCACATTtttACGGATTTGTGGAGGGCTAGGAGAGCGGAGATTGGCCTCCCGTGCTGTAACGGCGCGGCTGGCCTAAAAGCAAAGCGTCGAGCGACGAAACGTCACGACAAGTGGTGGTAGATAAAGCCCTAGCGGCAGCCTCATCGTGTCGTGCGCGTCCAGTCGCGTTCGATCGCCCAACGACCCCTGCACGTCTCGACGAATTCTGTCGCGACCCCAGGTCAGGCGGGACTACCCGCTGAGTTTAAGCATATCAA
>Illumina-ITS2_BOP010193_Cotu
TCTCGGCTCTCGCATCGATGAAGAACGTAGCGAAATGCGATACTTGGTGTGAATTGCAGAATCCCGTGAACCATCGAGTCTTTGAACGCAAGTTGCGCCCGAAGCCATTAGGCCGAGGGCACGTCTGCCTGGGCGTCACACAACGTTGCCCCCCCAAACCTCGTCTTCCAAGAGGACGGGGGGGGCGGATGCTGGCCTCCCGTGCGCCACGGCTCGCGGTTGGCCTAAATGCGAGTACTCGGCGACGAGCGCCGCGGCAATCGGTGGTTGTCCAACCCTCGGTGCCATGCTGCGCGCGCGATCCGCTCACTGTTACTCGACGACCCCAATGCGTCGTAGCCACGACGCCCACAACGCGACCCCAGGTCAGGCGGGGCTACCCGCTGAGTTTAAG
>Illumina-ITS2_BOP010193_Dotu
TCTCGGCTCTCGCATCGATGAAGAACGTAGCGAAATGCGATACTTGGTGTGAATTGCAGAATCCCGTGAACCATCGAGTCTTTGAACGCAAGTTGCGCCCGAAGCCATTAGGCCGAGGGCACGTCTGCCTGGGCGTCACACAACGTTGCCCCCCCAAACCTCGTCTTCCAAGAGGACGGGGGGGGCGGATGCTGGCCTCCCGTGCGCCACGGCTCGCGGTTGGCCTAAATGCGAGTACTCGGCGACGAGCGCCGCGGCAATCGGTGGTTGTCCAACCCTCGGTGCCATGCTGCGCGCGCGATCCGCTCACTGTTACTCGACGACCCCAATGCGTCGTAGCCACGACGCCCACAACGCGACCCCAGGTCAGGCGGGGCTACCCGCTGAGTTTAAGCATATCAA
>Illumina-ITS2_BOP010193_Otu
TCTCGGCTCTCGCATCGATGAAGAACGTAGCGAAATGCGATACTTGGTGTGAATTGCAGAATCCCGTGAACCATCGAGTCTTTGAACGCAAGTTGCGCCCGAAGCCATTAGGCCGAGGGCACGTCTGCCTGGGCGTCAcacaACGTTGCCcccccAAACCTCGTCTTCCAAGAGGACGGggggggCGGATGCTGGCCTCCCGTGCGCCACGGCTCGCGGTTGGCCTAAATGCGAGTACTCGGCGACGAGCGCCGCGGCAATCGGTGGTTGTCCAACCCTCGGTGCCATGCTGCgcgcgcgATCCGCTCACTGTTACTCGACGACCCCAATGCGTCGTAGCCACGACGCCCACAACGCGACCCCAGGTCAGGCGGGGCTACCCGCTGAGTTTAAGCATATCAA
>Illumina-ITS2_BOP010193_Zotu
TCTCGGCTCTCGCATCGATGAAGAACGTAGCGAAATGCGATACTTGGTGTGAATTGCAGAATCCCGTGAACCATCGAGTCTTTGAACGCAAGTTGCGCCCGAAGCCATTAGGCCGAGGGCACGTCTGCCTGGGCGTCAcacaACGTTGCCcccccAAACCTCGTCTTCCAAGAGGACGGggggggCGGATGCTGGCCTCCCGTGCGCCACGGCTCGCGGTTGGCCTAAATGCGAGTACTCGGCGACGAGCGCCGCGGCAATCGGTGGTTGTCCAACCCTCGGTGCCATGCTGCgcgcgcgATCCGCTCACTGTTACTCGACGACCCCAATGCGTCGTAGCCACGACGCCCACAACGCGACCCCAGGTCAGGCGGGGCTACCCGCTGAGTTTAAGCATATCAA
>Illumina-ITS2_BOP010194_Cotu
TCTCGGCTCTCGCATCGATGAAGAACGTAGCGAAATGCGATACTTGGTGTGAATTGCAGAATCCCGTGAACCATCGAGTCTTTGAACGCAAGTTGCGCCCGAGGCCTCCTGGTCGAGGGCACGTCTGCCTGGGTGTCACGCATCGTCGCCCCCACTCCCCTCGGCTCACGAGGGCGGGGGCGGATACTGGTCTCCCGCGCGCTCCCGCCCGTGGTTGGCCTAAAATCGAGTCCTCGGCGACGATCGCCACGACAAGCGGTGGTTGAGAGACCCTCGGACACGGTCGTGCGCGTGCTTGTCGCCCCCGGGACCTCCCGGACCCCCGAGCATTGGCTTTCAAGGATGCTCTCGTTGCGACCCCAGGTCAGGCGGGACTACCCGCTGAGTTTAAGCATATCA
>Illumina-ITS2_BOP010194_Dotu
TCTCGGCTCTCGCATCGATGAAGAACGTAGCAAAATACGATACTTGGTGTGAATTGCAGAATCCCGTGAACCATCGAGTTTTTGAACGCAAGCTGCGCCTGAGGCCTCCTGGTCGAGGGCACATCTGCCTGAGTGTCACGCATCGTCGCCCCCACTCCCCTCGGCTCACGAGGGCGAGGGCGGAT
>Illumina-ITS2_BOP010194_Otu
TCTCGGCTCTCGCATCGATGAAGAACGTAGCGAAATGCGATACTTGGTGTGAATTGCAGAATCCCGTGAACCATCGAGTCTTTGAACGCAAGTTGCGCCCGAGGCCTCCTGGTCGAGGGCACGCCTGCCTGGGTGTCACGCATCGTCGCCcccACTCCCCTCGGCTCACGAGGGCGGgggCGGATACTGGTCTCCCGcgcgcTCCCGCCCGTGGTTGGCCTAAATTCGAGTCCTCGGCGACGGTCGCCACGACAAGCGGTGGTTGAgagaCCCTCGGACACGGTCGTGCGCGTGCTTGTCGCCcccGGGACCTCCCGGACCcccGAGCATTGGCTTTCAAGGATGCTCTCGTTGCGACCCCAGGTCAGGCGGGACTACCCGCTGAGTTTAAGC
>Illumina-ITS2_BOP010194_Zotu
TCTCGGCTCTCGCATCGATGAAGAACGTAGCGAAATGCGATACTTGGTGTGAATTGCAGAATCCCGTGAACCATCGAGTCTTTGAATGCAAGTTGCGCCCGAGGCCTCCTGGTCGAGGGCACGTCTGCCTGGGTGTCACGCATCGTCGCCcccACTCCCCTCGGCTCACGAGGGCGGgggCGG
>Illumina-ITS2_BOP010195_Cotu
TCTCGGCTCTCGCATCGATGAAGAACGTAGCGAAATGCGATACTTGGTGTGAATTGCAGAATCCCGTGAACCATCGAGTCTTTGAACGCAAGTTGCGCCCCAAGCCGTTAGGCCGAGGGCACGCCTGCCTGGGTGTCACGCATCGTTGCCCCCCCCTCCGAAACCCCTCTCCTCTCGAAAGAGACGATGGGACTTGGGTGTGGGCGGATATTGGCCTCCCGTGGGCCGAACGGCTCGCGGTTGGCCTAAATTTGAGTCGTCGGCGATGGGTGCCGTGACGTTCGGTGGTCGAATAAACCTCGAGCTCTCGTCGCGCGTCCGTCGTCGGTACAGTAAGGCTCACTGACCCTGAAGCGTTGTCAACAACGCACGCATCGCCTCAGGGTCAGTGAG
>Illumina-ITS2_BOP010195_Dotu
TCTCGGCTCTCGCATCGATGAAGAACGTAGCGAAATGCGATACTTGGTGTGAATTGCAGAATCCCGTGAACCATCGAGTCTTTGAACGCAAGTTGCGCCCCAAGCCGTTAGGCCGAGGGCACGCCTGCCTGGGTGTCACGCATCGTTGCCCCCCCCTCCGAAACCCCTCTCCTCTCGAAAGAGACGATGGGACTTGGGTGTGGGCGGATATTGGCCTCCCGTGGGCCGAACGGCTCGCGGTTGGCCTAAATTTGAG
>Illumina-ITS2_BOP010195_Otu
TCTCGGCTCTCGCATCGATGAAGAACGTAGCGAAATGCGATACTTGGTGTGAATTGCAGAATCCCGTGAACCATCGAGTCTTTGAACGCAAGTTGCGCCCCAAGCCGTTAGGCCGAGGGCACGCCTGCCTGGGTGTCACGCATCGTTGCCccccccTCCGAAACCCCTCTCCTCTCGAAAGAGACGATGGGACTTGGGTGTGGGCGGATATTGGCCTCCCGTGGGCCGAACGGCTCGCGGTTGGCCTAAATTTGAG
>Illumina-ITS2_BOP010195_Zotu
TCTCGGCTCTCGCATCGATGAAGAACGTAGCGAAATGCGATACTTGGTGTGAATTGCAGAATCCCGTGAACCATCGAGTCTTTGAACGCAAGTTGCGCCCCAAGCCGTTAGGCCGAGGGCACGCCTGCCTGGGTGTCACGCATCGTTGCCccccccTCCGAAACCCCTCTCCTCTCGAAAGAGACGATGGGACTTGGGTGTGGGCGGATATTGGCCTCCCGTGGGCCGAACGGCTCGCGGTTGGCCTAAATTTGAG
>Illumina-ITS2_BOP010198_Cotu
TCTCGGCTCTCGCATCGATGAAGAACGTAGCGAAATGCGATACTTGGTGTGAATTGCAGAATCCCGTGAACCATCGAGTCTTTGAACGCAAGTTGCGCCCCAAGCCGTTAGGCCGAGGGCACGCCTGCCTGGGTGTCACGCATCGTTGCCCCCGCCAAACCCTTGTCCTCGGAAGAGACGGGTGGACTTGGCCGTGGGCGGATATTGGCCTCCCGTGTGCCGAACGGCCTGCGGTTGGCCTAAATATGAGTCGTCGGCGATGGACGCCGTGACGTTCGGTGGTCAAATAAACCTCGAGCTCCCGTTGCGCGTACGTCGTCGGTCTGATAAGGCTCACTGACCCTGAAGCGTTGTCAAAAACGCACGCATCGCGACCCCAGGTCAGGCGGGATTACCCGCTGAGTTTAAGCATATCAA
>Illumina-ITS2_BOP010198_Dotu
TCTCGGCTCTCGCATCGATGAAGAACGTAGCGAAATGCGATACTTGGTGTGAATTGCAGAATCCCGTGAACCATCGAGTCTTTGAACGCAAGTTGCGCCCTAAGCCGTTAGGCCGAGGGCACGCCTGCCTGGGTGTCACGCATCGTTGCCCCCGCCAAACCCTTGTCCTCGGAAGAGACGGGTGGACTTGGC
>Illumina-ITS2_BOP010198_Otu
CGATGAAGAACGTAGCGAAATGCGATACTTGGTGTGAATTGCAGAATCCCGTGAACCATCGAGTCTTTGAACGCAAGTTGCGCCCCAAGCCGTTAGGCCGAGGGCACGCCTGCCTGGGTGTCACGCATCGTTGCCcccGCCAAACCCTTGTCCTCGGAAGAGACGGGTGGACTTGGCCGTGGGCGGATATTGGCCTCCCGTGTGCCGAACGGCCTGCGGTTGGCCTAAATATGAGTCGTCGGCGATGGACGCCGTGACGTTCGGTGGTCAAATAAACCTCGAGCTCCCGTTGCGCGTACGTCGTCGGTCTGATAAGGCTCACTGACCCTGAAGCGTTGTCAAaaaCGCACGCATCGCGACCCCAGGTCAGGCGGGATTACCCGCTGAGTTTAAGCATATCAA
>Illumina-ITS2_BOP010198_Zotu
TCTCGGCTCTCGCATCGATGAAGAACGTAGCGAAATGCGATACTTGGTGTGAATTGCAGAATCCCGTGAACCATCGAGTCTTTGAACGCAAGTTGCGCCCCAAGCCGTTAGGCCGAGGGCACGCCTGCCTGGGTGTCACGCATCGTTGCCcccGCCAAACCCTTGTCCTCGGAAGAGACGGGTGGACTTGGCCGTGGGCGGATATTGGCCTCCCGTGTGCCGAACGGCCTGCGGTTGGCCTAAATACGAGTCGTCGGCGATGGACGCCGTGACGTTCGGTGGTCAAATAAACCTCGAGCTCCCGTTGCGCGTACGTCGTCGTTCTGATAAGGCTCACTGACCCTGAAGCGTTGTCAAaaaCGCACGCATCGCGACCCCAGGTCAGGCGGGATTACCCGCTGAGTTTAAGCATATCAA
>Illumina-ITS2_BOP010199_Cotu
TCTCGGCTCTCGCATCGATGAAGAACGTAGCGAAATGCGATACTTGGTGTGAATTGCAGAATCCCGTGAACCATCGAGTCTTTGAACGCAAGTTGCGCCCCAAGCCGTTAGGCCGAGGGCACGCCTGCCTGGGTGTCACGCATCGTTGCCCCCCCAAACCCCTCTAACACCCCTCCTCGAGAGGGAGACGAGGGGACTTGGCCGTGGGCGGATATTGGCCTCCCGTGTACCGAACGGCCCGCGGTTGGCCTAAATACGAGTCATCGGCGACGGACGTCGTGACGTTCGGTGGTCAAACGAAATAAACCTCGAACTCCCGTCGCGCGTACGCCGCCGGTCTAATAAGGCTCACCGACCCTGAAGAAGCGCTGTCAACGGCGCG
>Illumina-ITS2_BOP010199_Dotu
TCTCGGCTCTCGCATCGATGAAGAACGTAGCGAAATGCGATACTTGGTGTGAATTGCAGAATCCCGTGAACCATCGAGTCTTTGAACGCAAGTTGTGCCCCAAGCCGTTAGGCCGAGGGCACGCCTGCCTGGGTGTCACGCATCGTTGCCCCCCCAAACCCCTCTAACACCCCTCCTCGAGAGGGAGACGAGGGGACTTGGCCGTGGGCGGATATTGGCCTCCCGTGTACCGAACGGCCCGCGGTTGGCCTAAATACGAGTCATCGGCGACGGACGTCGTGACGTTCGGTGGTCAAACGAAATAAACCTCGAACTCCCGTCGCGCG
>Illumina-ITS2_BOP010199_Otu
TCTCGGCTCTCGCATCGATGAAGAACGTAGCGAAATGCGATACTTGGTGTGAATTGCAGAATCCCGTGAACCATCGAGTCTTTGAACGCAAGTTGCGCCCCAAGCCGTTAGGCCGAGGGCACGCCTGCCTGGGTGTCACGCATCGTTGCCcccccAAACCCCTCTAACACCTCTCCTCGAGAGGGAGACGAGGGGACTTGGCCGTGGGCGGATATTGGCCTCCCGTGTACCGAACGGCCCGCGGTTGGCCTAAATACGAGTCATCGGCGACGGACGTCGTGACGTTCGGTGGTCAAACGAAATAAACCTCGAACTCCCGTCGcgcgTACGCCGCCGGTCTAATAAGGCTCACCGACCCTGAAGAAGCGCTGTCAACGGCgcgcACGCATCGCGACCCCAGGTCAGGCGGGATTACCCGCTGAGTTTAAGCATATCAAT
>Illumina-ITS2_BOP010199_Zotu
TCTCGGCTCTCGCATCGATGAAGAACGTAGCGAAATGCGATACTTGGTGTGAATTGCAGAATCCCGTGAACCATCGAGTCTTTGAACGCAAGTTGTGCCCCAAGCCGTTAGGCCGAGGGCACGCCTGCCTGGGTGTCACGCATCGTTGCCcccccAAACCCCTCTAACACCCCTCCTCGAGAGGGAGACGAGGGGACTTGGCCGTGGGCGGATATTGGCCTCCCGTGTACCGAACGGCCCGCGGTTGGCCTAAATACGAGTCATCGGCGACGGACGTCGTGACGTTCGGTGGTCAAACGAAATAAACCTCGAACTCCCGTCGCGCG
>Illumina-ITS2_BOP010200_Cotu
TCTCGGCTCTCGCATCGATGAAGAACGTAGCGAAATGCGATACTTGGTGTGAATTGCAGAATCCCGTGAACCATCGAGTCTTTGAACGCAAGTTGCGCCCCAAGCCGTTAGGCCGAGGGCACGCCTGCCTGGGTGTCACGCATCGTTGCCCCCCTCCCCGAAACCCCTCTCCTCGAAAGAGACGAGGGGACTTGGCCGTGGGGGGGCGGATATTGGCCTCCCGTGTGCCGGACGGCTCGCGGTTGGCCTAAATACGAGTCGTCGGCGACGGACGCCGTGACGTTCGGTGGTGGGATAAACCTCGAGCTCTCGTCGCGCGTACGTCGTCGGTCCGATAAGGCTCACCGACCCTGAAGCGTTGTCAACAGCGCACGCATCGCGACCCCAGGTCAGGCGGGATTACCCGCTGAGTTTAAGCATATCAA
>Illumina-ITS2_BOP010200_Dotu
AGACGAGGGGACTTGGCCGTGGGGGGGCGGATATTGGCCTCCCGTGTGCCGGACGGCTCGCGGTTGGCCTAAATACGAGTCGTCGGCGACGGACGCCGTGACGTTCGGTGGTGGGATAAACCTCGAGCTCTCGTCGCGCGTACGTCGTCGGTCCGATAAGGCTCATCGACCCTGAAGCGTTGTCAACAGCGCACGCATCGCGACCCCAGGTCAGGCGGGATTACCCGCTGAGTTTAAGCATATCAA
>Illumina-ITS2_BOP010200_Otu
TCTCGGCTCTCGCATCGATGAAGAACGTAGCGAAATGCGATACTTGGTGTGAATTGCAGAATCCCGTGAACCATCGAGTCTTTGAACGCAAGTTGCGCCCCAAGCCGTTAGGCCGAGGGCACGCCTGCCTGGGTGTCACGCATCGTTGCCccccTCCCCGAAACCCCTCTCCTCGAAAGAGACGAGGGGACTTGGCCGTGGgggggCGGATATTGGCCTCCCGTGTGCCGGACGGCTCGCGGTTGGCCTAAATACGAGTCGTCGGCGACGGACGCCGTGACGTTCGGTGGTGGGATAAACCTCGAGCTCTCGTCGcgcgTACGCCGTCGGTCCGATAAGGCTCACCGACCCTGAAGCGTTGTCAACAGCGCACGCATCGCGACCCCAGGTCAGGCGGGATTACCCGCTGAGTTTAAGC
>Illumina-ITS2_BOP010200_Zotu
TCTCGGCTCTCGCATCGATGAAGAACGTAGCGAAATGCGATACTTGGTGTGAATTGCAGAATCCCGTGAACCATCGAGTCTTTGAACGCAAGTTGCGCCCCAAGCCGTTAGGCCGAGGGCACGCCTGCCTGGGTGTCACGCATCGTTGCCccccTCCCCGAAACCCCTCTCCTCGAAAGAGACGAGGGGACTTGGCCGTGGgggggCGGATATTGGCCTCCCGTGTGCCGGACGGCTCGCGGTTGGCCTAAATACGAGTCGTCGGCGACGGACGCCGTGACGTTCGGTGGTGGGATAAACCTCGAGCTCTCGTCGcgcgTACGCCGTCGGTCCGATAAGGCTCACCGACCCTGAAGCGTTGTCAACAGCGCACGCATCGCGACCCCAGGTCAGGCGGGATTACCCGCTGAGTTTAAGC
>Illumina-ITS2_BOP010201_Cotu
GAACGCAAGTTGCGCCCAAGCCGTTAGGCCGAGGGCACGCCTGCCTGGGTGTCACGCATCGTTGCCCCCCCCCAAACCCCTCTAACACCTCTCCTCGAGAGGAGGGAGACGAGGGGACTTGGCCGTGGGCGGATATTGGCCTCCCGTGTACCGAACGGCCCGCGGTTGGCCTAAATACGAGTCATCGGCGACGGACGTCGTGACGTTCGGTGGTGAAACGAAATAAACCTCGAGCTCCCGTCGCGCGTACGCCGCCGGTCTAATAAGGCTCACCGACCCTGAAGAAGCGCCGTCAACGGCGCGCACGCATCGCGACCCCAGGTCAGGCGGGATTACCCGCTGAGTTTAAGCATATCA
>Illumina-ITS2_BOP010201_Dotu
GGCCTCCCGTGTACCGAACGGCCCGCGGTTGGCCTAAATACGAGTCATCGGCGACGGACGTCGTGACGTTCGGTGGTGAAACGAAATAAACCTCGAGCTCCCGTCGCGCGTACGCCGCCGGTCTAATAAGTCTCACCGACCCTGAAGAAGCGCCGTCAACGGCGCGCACGCATCGCGACCCCAGGTCAGGCGGGATTACCCGCTGAGTTTAAGCATATCAA
>Illumina-ITS2_BOP010201_Otu
ATCGAGTCTTTGAACGCAAGTTGCGCCCCAAGCCGTTAGGCCGAGGGCACGCCTGCCTGGGTGTCACGCATCGTTGCCcccccccAAACCCCTCTAACACCTCTCCTCGAGAGGAGGGAGACGAGGGGACTTGGCCGTGGGCGGATATTGGCCTCCCGTGTACCGAACGGCCCGCGGTTGGCCTAAATACGAGTCATCGGCGACGGACGTCGTGACGTTCGGTGGTGAAACGAAATAAACCTCGAGCTCCCGTCGcgcgTACGCCGCCGGTCTAATAAGGCTCACCGACCCTGAAGAAGCGCCGTCAACGGCgcgcACGCATCGCGACCCCAGGTCAGGCGGGATTACCCGCTGAGTTTAAGCATATCAA
>Illumina-ITS2_BOP010201_Zotu
ATCGAGTCTTTGAACGCAAGTTGCGCCCCAAGCCGTTAGGCCGAGGGCACGCCTGCCTGGGTGTCACGCATCGTTGCCcccccccAAACCCCTCTAACACCTCTCCTCGAGAGGAGGGAGACGAGGGGACTTGGCCGTGGGCGGATATTGGCCTCCCGTGTACCGAACGGCCCGCGGTTGGCCTAAATACGAGTCATCGGCGACGGACGTCGTGACGTTCGGTGGTGAAACGAAATAAACCTCGAGCTCCCGTCGcgcgTACGCCGCCGGTCTAATAAGGCTCACCGACCCTGAAGAAGCGCCGTCAACGGCgcgcACGCATCGCGACCCCAGGTCAGGCGGGATTACCCGCTGAGTTTAAGCATATCAA
>Illumina-ITS2_BOP010202_Cotu
TCTCGGCTCTCGCATCGATGAAGAACGTAGCGAAATGCGATACTTGGTGTGAATTGCAGAATCCCGTGAACCATCGAGTCTTTGAACGCAAGTTGCGCCCTAAGCCATTAGGCCGAGGGCACGTCTGCCTGGGTGTCACGCATCGTTGCCCCCCCCAAATCCTATGATATTGTGGTGGTGGGTGGAAAATGGCCTCCCGTGTGCTTGCGCCCGCGGTTGGCCCAAATAAGAGTTCTCGGTGATGCTTCCCGCGACAATCGGTGGTGTTTGAAACAGAACCTAGTGATCCTGTCGTGCGGTCGTGTTCTCCCGTCCATGGACTCCTCGACCCTCGAGAGCGTGCAAAAGCGCGCTCGCATCGCGACCCCAGGTCAGGCGGGATTACCCGCTGAGTTTAAGCATATCAA
>Illumina-ITS2_BOP010202_Dotu
TCTCGGCTCTCGCATCGATGAAGAACGTAGCGAAATGCGATACTTGGTGTGAATTGCAGAATCCCGTGAACCATCGAGTCTTTGAACGCAAGTTGCGCCCTAAGCCATTAGGCCGAGGGCACGTCTGCCTGGGTGTCACGCATCGTTGCCCCCCCCAAATCCTATGATATTGTGGTGGTGGGTGGAAAATGGCCTCCCGTGTGCTTGCGCCCGCGGTTGGCTCAAATAAGAGTTCTCGGTGATGCTTCCCGCGACAATCAGTGGTGTTTGAAACAG
>Illumina-ITS2_BOP010202_Otu
ATCTCGGCTCTCGCATCGATGAAGAACGTGGCGAAATGCGATACTTGGTGTGAATTGCAGAATCCCGTGAACCATCGAGTCTTTGAACGCAAGTTGCGCCCTAAGCCATTAGGCCGAGGGCACGTCTGCCTGGGTGTCACGCATCGTTGCCccccccAAATCCTATGATATTGTGGTGGTGGGTGGAAAATGGCCTCCCGTGTGCTTGCGCCCGCGGTTGGCCCAAATAAGAGTTCTCGGTGATGCTTCCCGCGACAATCGGTGGTGTTTGAAATAGAACCTAGTGATCCTGTCGTGCGGTCGTGTTCTCCCGTCCATGGACTCCACGACCCTCGAGAGCATGCAAAAGCgcgcTCGCATCGCGACCCCAGGTCAGGCGGGATTACCCGCTGAGTTTAAGCATATCAA
>Illumina-ITS2_BOP010202_Zotu
ATCTCGGCTCTCGCATCGATGAAGAACGTGGCGAAATGCGATACTTGGTGTGAATTGCAGAATCCCGTGAACCATCGAGTCTTTGAACGCAAGTTGCGCCCTAAGCCATTAGGCCGAGGGCACGTCTGCCTGGGTGTCACGCATCGTTGCCccccccAAATCCTATGATATTGTGGTGGTGGGTGGAAAATGGCCTCCCGTGTGCTTGCGCCCGCGGTTGGCCCAAATAAGAGTTCTCGGTGATGCTTCCCGCGACAATCGGTGGTGTTTGAAATAGAACCTAGTGATCCTGTCGTGCGGTCGTGTTCTCCCGTCCATGGACTCCACGACCCTCGAGAGCATGCAAAAGCgcgcTCGCATCGCGACCCCAGGTCAGGCGGGATTACCCGCTGAGTTTAAGCATATCAA
>Illumina-ITS2_BOP010203_Cotu
TCTCGGCTCTCGCATCGATGAAGAACGTAGCGAAATGCGATACTTGGTGTGAATTGCAGAATCCCGTGAACCATCGAGTCTTTGAACGCAAGTTGCGCCCTAAGCCACTAGGCCGAGGGCACGTCTGCCTGGGTGTCACGCATCGTTGCCCCCCCCAAATCCTTTGATCTTGCGGCGGTGGGCGGAAAATGGCCTCCCGTGTGCTTGTGCCCGCGGTTGGCCCAAATAAGAGTTCTCGGTGACGCTTCCCGCGACAATCGGTGGTGTTTGAAACAGAACCTAGTGATCCTGTCGTGCGGTCGTGTTCTACCGTCCACGGACTCGTCGACCCTCGAGAGTGTGCTAACGCGCGCTCGCATCGCGACCCCAGGTCAGGCGGGATTACCCGCTGAGTTTAAGCATATCAA
>Illumina-ITS2_BOP010203_Dotu
TCTCGGCTCTCGCATCGATGAAGAACGTAGCGAAATGCGATACTTGGTGTGAATTGCAGAATCCCGTGAACCATCGAGTCTTTGAACGCAAGTTGCGCCCTAAGCCACTAGGCCGAGGGCACGTCTGCCTGGGTGTCACGCATCGTTGCCCCCCCCAAATCCTTTGATCTTGCGGCGGTGGGCGGAAAATGGCCTCCCGTGTGCTTGTGCCCGCGGTTGGCCCAAATAAGAGTTCTCGGTGACGCTTCCCGCGACAATCGGTGGTGTTTGAAACAGAACCTAGTGATCCTGTCGTGCGGTCGTGTTCTACCGTCCACGGACTCGTCGACCCTCGAGAGTGTGCTAACGCGCGCTCGCATCGCGACCCCAGGTCAGGCGGGATTACCCGCTGAGTTTAAGCATATCAA
>Illumina-ITS2_BOP010203_Otu
TCTCGGCTCTCGCATCGATGAAGAACGTAGCGAAATGCGATACTTGGTGTGAATTGCAGAATCCCGTGAACCATCGAGTCTTTGAACGCAAGTTGCGCCCTAAGCCACTAGGCCGAGGGCACGTCTGCCTGGGTGTCACGCATCGTTGCCccccccAAATCCTTTGATCTTGCGGCGGTGGGCGGAAAATGGCCTCCCGTGTGCTTGTGCCCGCGGTTGGCCCAAATAAGAGTTCTCGGTGACGCTTCCCGCGACAATCGGTGGTGTTTGAAACAGAACCTAGTGATCCTGTCGTGCGGTCGTGTTCTACCGTCCACGGACTCGTCGACCCTCGAGAGTGTGCTAACGcgcgcTCGCATCGCGACCCCAGGTCAGGCGGGATTACCCGCTGAGTTTAAGCATATCAA
>Illumina-ITS2_BOP010203_Zotu
TCTCGGCTCTCGCATCGATGAAGAACGTAGCGAAATGCGATACTTGGTGTGAATTGCAGAATCCCGTGAACCATCGAGTCTTTGAACGCAAGTTGCGCCCTAAGCCACTAGGCCGAGGGCACGTCTGCCTGGGTGTCACGCATCGTTGCCccccccAAATCCTTTGATCTTGCGGCGGTGGGCGGAAAATGGCCTCCCGTGTGCTTGTGCCCGCGGTTGGCCCAAATAAGAGTTCTCGGTGACGCTTCCCGCGACAATCGGTGGTGTTTGAAACAGAACCTAGTGATCCTGTCGTGCGGTCGTGTTCTACCGTCCACGGACTCGTCGACCCTCGAGAGTGTGCTAACGcgcgcTCGCATCGCGACCCCAGGTCAGGCGGGATTACCCGCTGAGTTTAAGCATATCAA
>Illumina-ITS2_BOP010204_Cotu
TCTCGGCTCTCGCATCGATGAAGAACGTAGCGAAATGCGATACTTGGTGTGAATTGCAGAATCCCGTGAACCATCGAGTCTTTGAACGCAAGTTGCGCCCCAAGCCTTTAGGCCGAGGGCACGTCTGCCTGGGTGTCACGCATCGTTGCCCCCCGCCCAAATCCTACGATCTTGCGGCGGTGGGCGGAAAATGGCCTCCCGTGTGCTTGCGCCCGCGGTTGGCCCAAATCCGAGTTCTCGGTGACGCTTCCCGCGACAATCGGTGGCGTTTGAAACAGAACCTAGTGATCCTGTCGTGCGGTCGCGTTCTCCTGTCCACGGACTCTTTGACCCTCGAGAGCAAGCGAAAGCGCGCTCGCATTGCGACCCCAGGTCAGGCGGGATTACCCGCTGAGTTTAAGCATATCAA
>Illumina-ITS2_BOP010204_Dotu
TCTCGGCTCTCGCATCGATGAAGAACGTAGCGAAATGCGATACTTGGTGTGAATTGCAGAATCCCGTGAACCATCGAGTCTTTGAACGCAAGTTGCGCCCCAAGCCTTTAGGCCGAGGGCACGTCTGCCTGGGTGTCACGCATCGTTGCCCCCCGCCCAAATCCTACGATCTTGCGGCGGTGGGCGGAAAATGGCCTCCCGTGTGCTTGCGCCCGCGGTTGGCCCAAATCCGAGTTCTCGGTGACGCTTCCCGCGACAATCGGTGGCGTTTGAAACAGA
>Illumina-ITS2_BOP010204_Otu
TCTCGGCTCTCGCATCGATGAAGAACGTAGCGAAATGCGATACTTGGTGTGAATTGCAGAATCCCGTGAACCATCGAGTCTTTGAACGCAAGTTGCGCCCCAAGCCTTTAGGCCGAGGGCACGTCTGCCTGGGTGTCACGCATCGTTGCCccccGCCCAAATCCTACGATCTTGCGGCGGTGGGCGGAAAATGGCCTCCCGTGTGCTTGCGCCCGCGGTTGGCCCAAATCCGAGTTCTCGGTGACGCTTCCCGCGACAATCGGTGGCGTTTGAAACAGAACCTAGTGATCCTGTCGTGCGGTCGCGTTCTCCTGTCAACGGACTCTTTGACCCTCGAGAGCAAGCGAAAGCgcgcTCGCATTGCGACCCCAGGTCAGGCGGGATTACCCGCTGAGTTTAAGCATATCAA
>Illumina-ITS2_BOP010204_Zotu
TCTCGGCTCTCGCATCGATGAAGAACGTAGCGAAATGCGATACTTGGTGTGAATTGCAGAATCCCGTGAACCATCGAGTCTTTGAACGCAAGTTGCGCCCCAAGCCTTTAGGCCGAGGGCACGTCTGCCTGGGTGTCACGCATCGTTGCCccccGCCCAAATCCTACGATCTTGCGGCGGTGGGCGGAAAATGGCCTCCCGTGTGCTTGCGCCCGCGGTTGGCCCAAATCCGAGTTCTCGGTGACGCTTCCCGCGACAATCGGTGGCGTTTGAAACAGAACCTAGTGATCCTGTCGTGCGGTCGCGTTCTCCTGTCCACGGACTCTTTGACCCTCGAGAGCAAGCGAAAGCgcgcTCGCATTGCGACCCCAGGTCAGGCGGGATTACCCGCTGAGTTTAAGCATATCAA
>Illumina-ITS2_BOP010208_Cotu
TCTCGGCTCTCGCATCGATGAAGAACGTAGCGAAATGCGATACTTGGTGTGAATTGCAGAATCCCGTGAACCATCGAGTCTTTGAACGCAAGTTGCGCCCCAAGCCATTAGGCCGAGGGCACGCCTGCCTGGGTGTCACGCATCGTCGCCCCCTCCACCCTTTAGCCCAACAAAAGGCTAAGGGCGTTGTTGGGACGGAAAATGGCCTCCCGTAGGCTCCCGGCTTGCGGTTGGCCCAAACGCGAGTCCTCGGCAACGAATGGCGCCGTGACGATCGGTGGTAATGCTCCTAGCGTGCCTTGTCTCCAGTCGCGCGCGCCCGTTGTCCGTGCGGACCCCCTCGGACCCTTTTGTGCATCGCTCGAACGATGCTCGCATCGCGACCCCAGGTCAGGCGGGATTACCCGCTGAGTTTAAGCATATCAA
>Illumina-ITS2_BOP010208_Dotu
TCTCGGCTCTCGCATCGATGAAGAACGTAGCGAAATGCGATACTTGGTGTGAATTGCAGAATCCCGTGAACCATCGAGTCTTTGAACGCAAGTTGCGCCCCAAGCCATTAGGCCGAGGGCACGCCTGCCTGGGTGTCACGCACCGTCGCCCCCTCCACCCTTTAGCCCAACAAAAGGCTAAGGGCGTGCGTTGTTGGGACGGAAAATGGCCTCCCGTAGGCTCCCGGCTTGCGGTTGGCCCAAACGCGAGTCCTCGGCAACGAATGGCGCCGTGAC
>Illumina-ITS2_BOP010208_Otu
CCGTGAACCATCGAGTCTTTGAACGCAAGTTGCGCCCCAAGCCATTAGGCCGAGGGCACGCCTGCCTGGGTGTCACGCATCGTCGCCcccTCCACCCTTTAGCCCAACAAAAGGCTAAGGGCGTGCGTTGTTGGGACGGAAAATGGCCTCCCGTAGGCTCCCGGCTTGCGGTTGGCCCAAACGCGAGTCCTCGGCAACGAATGGCGCCGTGACGATCGGTGGTAATGCTCCTAGCGTGCCTTGTCTCCAGTCGCGTGCGCCCGTTGTCCGTGCGGACCcccTCGGACCCTTTTGTGCATCGCTCGAACGATGCTCGCATCGCGACCCCAGGTCAGGCGGGATTACCCGCTGAGTTTAAGCATATCAA
>Illumina-ITS2_BOP010208_Zotu
GGACGGAAAATGGCCTCCCGTAGGCTCCCGGCTTGCGGTTGGCCCAAACGCGAGTCCTCGGCAACGAATGGCGCCGTGACGATCGGTGGTAACGCTCCTAGCGTGCCTTGTCTCCAGTCGCGTGCGCCCGTTGTCCGTGCGGACCcccTCGGACCCTTTTGTGCATCGCTCGAACGATGCTCGCATCGCGACCCCAGGTCAGGCGGGATTACCCGCTGAGTTTAAGCATATCAA
>Illumina-ITS2_BOP010211_Cotu
CTCCTCGAAAGAGGGAGACGAGGGGACTTGGCCGTGGGCGGATATTGGCCTCCCGTGCGCCGAAGGGCTCGCGGTTGGCCTAAATACGAGTCGTCGACGGTGGACGTCGTGACGTTCGGTGGTCAAACAAACCTCGAGCTCCCGTCGCGCGTACGTCGTCGGTACAACAAGGCTCACCGACCCTGAAGCGTTGTCAACAGCGCACGCATCGCGACCCCAGGTCAGGCGGGATTACCCGCTGAGTTTAAGCATATCAA
>Illumina-ITS2_BOP010211_Dotu
AACCCCTCCCCTCCTCGAAAGAGGGAGACGAGGGGACTTGGCCGTGGGCGGATATTGGCCTCCCGTGCGCCGAAGGGCTCGCGGTTGGCCTAAATACGAGTCGTCGACGGCGGACGTCGTGACGTTCGGTGGTCAAACAAACCTCGAGCTCCCGTTGCGCGTACGTCGTCGGTACAACAAGGCTCACCGACCCTGAAGCGTTGTCAACAGCGCACGCATCGCGACCCCAGGTCAGGCGGGATTACCCGCTGAGTTTAAGCATATCAA
>Illumina-ITS2_BOP010211_Otu
CCGTGAACCATCGAGTCTTTGAACGCAAGTTGCGCCCCAAGCCGTTAGGCCGAGGGCACGCCTGCCTGGGTGTCACGCATCGTTGCCCCTCCcccAAACCCCTCCCCTCCTCGAAAGAGGGAGACGAGGGGACTTGGCCGTGGGCGGATATTGGCCTCCCGTGTGCCGAAGGGCTCGCGGTTGGCCTAAATACGAGTCGTCGACGGTGGACGTCGTGACGTTCGGTGGTCAAACAAACCTCGAGCTCCCGTCATGAGTACGTCGTCGGTACAAACAAGGCTCACCGACCCTGAAGCGTTGTCAACAGCGCACGCATCGCGACCCCAGGTCAGGCGGGATTACCCGCTGAGTTTAAGCATATCAA
>Illumina-ITS2_BOP010211_Zotu
TCTCGGCTCTCGCATCGATGAAGAACGTAGCGAAATGCGATACTTGGTGTGAATTGCAGAATCCCGTGAACCATCGAGTCTTTGAACGCAAGTTGCGCACCAAGCCGTTAGGCCGAGGGCACGCCTGCCTGGGTGTCACGCATCGTTGCCCCTCCcccAGACCCCTCCCCTCCTCGAAAGAGGGAGACGAGGgggCTTGGCCGTGGGCGGATATTGGCCTCCCGTGCGCCGAAGGGCTCGCGGTTGGCCTAAATACGAGTCGTCGACGGTGGACGTCGTGACGTTCGGTGGTCAAACAAACCTCGAGCTCCCGTCATGAGTACGTCGTCGGTACAAACAAGGCTCACCGACCCTGAAACGTTGTCAACAGCGCACGCATCGCGACCCCAGGTCAGGCGGGATTACCCGCTGAGTTTAAGCATATCAATAAGCGGAGGAAAAG
>Illumina-ITS2_BOP010213_Cotu
TCTCGGCTCTCGCATCGATGAAGAACGTAGCGAAATGCGATACTTGGTGTGAATTGCAGAATCCCGTGAACCATCGAGTCTTTGAACGCAAGGAGGGCACGCCTGCCTGGGTGTCACGCATCGTCGCCCCCTCCACCCCTTAGCCCAACAAAAGGCTAAGGGCGTTGCTGGGACGGAAAATGGCCTCCCGTAGGCTCCCAGCTTGCGGTTGGCCCAAACGCGAGTCCTCGGCAACGAATGGCGCCGTGACGATCGGTGGTAATGCTCCTAGCGTGCCTTGTCTCCAGTCGCGCGCGCCCGTTGTCCGTGCGGACCCCCTCGGACCCTTTTGTGCATCGCTCGAACGATGCTCGCATCGCGACCCCAGGTCAGGCGGGATTACCCGCTGAGTTTAAGCATATCA
>Illumina-ITS2_BOP010213_Dotu
CACCCCTTAGCCCAACAAAAGGCTAAGGGCGTTGCTGGGACGGAAAATGGCCTCCCGTAGGCTCCCAGCTTGCGGTTGGCCCAAACGCGAGTCCTCGGCAACGAATGGCGCCGTGACGATCGGTGGTAATGCTCCTAGCGTGCCTTGTCTCCAGTCGCGCGCGCCCGTTGTCCGTGCGGACCCCCTCGGACCCTTTTGTGCATCGCTCGAACGATGCTCGCATCGCGACCCCAGGTCAGGCGGGATTACCCGCTGAGTTTAAGCATATCAA
>Illumina-ITS2_BOP010213_Otu
TCTCGGCTCTCGCATCGATGAAGAACGTAGCGAAATGCGATACTTGGTGTGAATTGCAGAATCCCGTGAACCATCGAGTCTTTGAACGCAAGTTGCGCCCCAAGCCATTAGGCCGAGGGCACGCCTGCCTGGGTGTCACGCATCGTCGCCcccTCCACCCCTTAGCCCAACAAAAGGCTAAGGGCGTTGCTGGGACGGAAAATGGCCTCCCGTAGGCTCCCAGCTTGCGGTTGGCCCAAACGCGAGTCCTCGGCAACGAATGGCGCCGTGACGATCGTTGGTAATGCTCCTAGCGTGCCTTGTCTCCAGTCGcgcgcgcCCGTTGTCCGTGCGGACCcccTCGGACCCTTTTGTGCATCGCTCGAACGATGCTCGCATCGCGACCCCAGGTCAGGCGGGATTACC
>Illumina-ITS2_BOP010213_Zotu
TCTCGGCTCTCACATCGATGAAGAACGTAGCGAAATGCGATACTTGGTGTGAATTGCAGAATCCCGTGAACCATCGAGTCTTTGAACGCAAGTTGCGCCCCAAGCCATTAGGCCGAGGGCACGCCTGCCTGGGTGTCACGCATCGTCGCCcccTCCACCCCTTAGCCCAACAAAAGGCTAAGGGCGTTGCTGGGACGGAAAATGGCCTCCCGTAGGCTCCCAGCTTGCGGTTGGCCCAAACGCGAGTCCTCGGCAACGAATGGCGCCGTGACGATCGTTGGTAATGCTCCTAGCGTGCCTTGTCTCCAGTCGcgcgcgcCCGTTGTCCGTGCGGACCcccTCGGACCCTTTTGTGCATCGCTCGAACGATGCTCGCATCGCGACCCCAGGTCAGGCGGGATTACCCGCTGAGTTT
>Illumina-ITS2_BOP010215_Cotu
TCTCGGCTCTCGCATCGATGAAGAACGTAGCGAAATGCGATACTTGGTGTGAATTGCAGAATCCCGTGAACCATCGAGTCTTTGAACGCAAGTTGCGCCCCAAGCCATTAGGCCGAGGGCACGCCTGCCTGGGTGTCACGCATCGTCGCCCCCTCCACCCTTTAGCCCAACAAAAGGCTAAGGGCGTTGCTGGGACGGAAAATGGCCTCCCGTAGGCTCCCGGCTTGCGGTTGGCCCAAACGCGAGTCCTCGGCAACGAATGGCGCCGTGACGATCGGTGGTAATGCTCCTAGCGTGCCTTGTCTCCAGTCGCGTGCGCCCGTTGTCCGTGCGGACCCCCTCGGACCCTTTTGTGCATCGCTCGAACGATGCTCGCATCGCGACCCCAGGTCAGGCGGGATTACCCGCTGAGTTTAAGCATATCAA
>Illumina-ITS2_BOP010215_Dotu
TCTCGGCTCTCGCATCGATGAAGAACGTAGCGAAATGCGATACTTGGTGTGAATTGCAGAATCCCGTGAACCATCGAGTCTTTGAACGCAAGTTGCGCCCCAAGCCATTAGGCCGAGGGCACGCCTGCCTGGGTGTCACGCATCGTCGCCCCCTCCACCCCTCAGCCCAACAAAAGGCTAAGGGCGTTGCTGGGACGGAAAATGGCCTCCCGTAGGCTCCCCGCTTGCGGTTGGCCCAAACGCGAGTCCTCGGCAACGAATGGC
>Illumina-ITS2_BOP010215_Otu
TCTCGGCTCTCGCATCGATGAAGAACGTAGCGAAATGCGATACTTGGTGTGAATTGCAGAATCCCGTGAACCATCGAGTCTTTGAACGCAAGTTGCGCCCCAAGCCATTAGGCCGAGGGCACGCCTGCCTGGGTGTCACGCATCGTCGCCcccTCCACCCTTTAGCCCAACAAAAGGCTAAGGGCGTGCGTTGCTGGGACGGAAAATGGCCTCCCGTAGGCTCCCCGGCTTGCGGTTGGCCCAAACGCGAGTCCTCGGCAACGAATGGCGCCGTGACGATCGGTGGTAATGCTCCTAGCGTGCCTTGTCTCCAGTCGCGTGCGCCCGTTGTCCGTGCGGACCcccTCGGACCCTTTTGTGCATCGCTCGAACGATGCTCGCATCGCGACCCCAGGTCAGGCGGGATTACCCGCTGAGTTTAAGC
>Illumina-ITS2_BOP010215_Zotu
TCTCGGCTCTCGCATCGATGAAGAACGTAGCGAAATGCGATACTTGGTGTGAATTGCAGAATCCCGTGAACCATCGAGTCTTTGAACGCAAGTTGCGCCCCAAGCCATTAGGCCGAGGGCACGCCTGCCTGGGTGTCACGCATCGTCGCCcccTCCACCCTTTAGCCCAACAAAAGGCTAAGGGCGTGCGTTGCTGGGACGGAAAATGGCCTCCCGTAGGCTCCCCGGCTTGCGGTTGGCCCAAACGCGAGTCCTCGGCAACGAATGGCGCCGTGACGATCGGTGGTAATGCTCCTAGCGTGCCTTGTCTCCAGTCGCGTGCGCCCGTTGTCCGTGCGGACCcccTCGGACCCTTTTGTGCATCGCTCGAACGATGCTCGCATCGCGACCCCAGGTCAGGCGGGATTACCCGCTGAGTTTAAGC
>Illumina-ITS2_BOP010216_Otu
GAATCCCGTGAACCATCGAGTCTTTGAACGCAAGTTGCGCCCCAAGCCATTAGGCCGAGGGCACGCCTGCCTGGGTGTCACGCATCGTCGCCcccTCCACCCCTTAGCCCCACAAAAGGCTAAGGGCGTTGCTGGGACGGAAAATGGCCTCCCGTAGGCTCCCGGCTTGCGGTTGGCCCAAACGCGAGTCCTCGGCAACGAATGGCGCCGTGACGATCGGTGGTAATGCTCCTAGCGTGCCTTGTCTCCAGTCGcgcgcgcCCGTTGTCCGTGCGGACCcccTCGGACCCTTTTGTGCATCGCCCGAACGATGCTCGCATCGCGACCCCAGGTCAGGCGGGATTACCCGCTGAGTTTAAGCATATCAA
>Illumina-ITS2_BOP010216_Zotu
GAATCCCGTGAACCATCGAGTCTTTGAACGCAAGTTGCGCCCCAAGCCATTAGGCCGAGGGCACGCCTGCCTGGGTGTCACGCATCGTCGCCcccTCCACCCCTTAGCCCCACAAAAGGCTAAGGGCGTTGCTGGGACGGAAAATGGCCTCCCGTAGGCTCCCGGCTTGCGGTTGGCCCAAACGCGAGTCCTCGGCAACGAATGGCGCCGTGACGATCGGTGGTAATGCTCCTAGCGTGCCTTGTCTCCAGTCGcgcgcgcCCGTTGTCCGTGCGGACCcccTCGGACCCTTTTGTGCATCGCCCGAACGATGCTCGCATCGCGACCCCAGGTCAGGCGGGATTACCCGCTGAGTTTAAGCATATCAA
>Illumina-ITS2_BOP010218_Cotu
TCTCGGCTCTCGCATCGATGAAGAACGTAGCGAAATGCGATACTTGGTGTGAATTGCAGAATCTCGTGAACCATCGAGTCTTTGAACGCAAGTTGCGCCCGAAGCCATTAGGCCGAAGGCACGTCTGCCTGGGCGTCTCGCAACGCGTCGCCCCCAACCCCCCCCTGTGGGTGCGTTGTGGGCGGATGATGGTCTCCCGTGCGCGAAAGCCCGCGGCTGGCCTAAAAGTGAAGTCCCCGACGATGGATCGTCACGACACGTGGTGGTTGAACAACCTTGTCGCGTCCTGTCGCTGGCGAACCCGTCGTCGGGCGTCTCCAAGACCCTGACGCGCATTATTACCAACGCGCATCGACTGCGACCCCAGGTCAGGCGGGACTACCCGCTGAGTTTAAGCATATCAA
>Illumina-ITS2_BOP010218_Dotu
TCTCGGCTCTCGCATCGATGAAGAACGTAGCGAAATGCGATACTTGGTGTGAATTGCAGAATCTCGTGAACCATCGAGTCTTTGAACGCAAGTTGCGCCCGAAGCCATTAGGCCGAAGGCACGTCTGCCTGGGCGTCTCGCAACGCGTCGCCCCCAACCCCCCCCTGTGGGTGCGTTGTGGGCGGATGATGGTCTCCCGTGCGCGAAAGCCCGCGGCTGGCCTAAAAGTGAAGTCCCCGACGATGGATCGTCACGACACGTGGTGGTTGAACAACCTTGTCGCGTCCTGTCGCTGGCGAACCCGTCGTCGGGCGTCTCCAAGACCCTGACGCGCATTATTACCAACGCGCATCGACTGCGACCCCAGGTCAGGCGGGACTACCCGCTGAGTTTAAGCATATCAA
>Illumina-ITS2_BOP010218_Otu
TCTCGGCTCTCGCATCGATGAAGAACGTAGCGAAATGCGATACTTGGTGTGAATTGCAGAATCTCGTGAACCATCGAGTCTTTGAACGCAAGTTGCGCCCGAAGCCATTAGGCCGAAGGCACGTCTGCCTGGGCGTCTCGCAACGCGTCGCCcccAACCccccccTGTGGGTGCGTTGTGGGCGGATGATGGTCTCCCGTGCGCGAAAGCCCGCGGCTGGCCTAAAAGTGAAGTCCCCGACGATGGATCGTCACGACACGTGGTGGTTGAACAACCTTGTCGCGTCCTGTCGCTGGCGAACCCGTCGTCGGGCGTCTCCAAGACCCTGACGCGCATTATTACCAACGCGCATCGACTGCGACCCCAGGTCAGGCGGGACTACCCGCTGAGTTTAAGCATATCAA
>Illumina-ITS2_BOP010218_Zotu
TCTCGGCTCTCGCATCGATGAAGAACGTAGCGAAATGCGATACTTGGTGTGAATTGCAGAATCTCGTGAACCATCGAGTCTTTGAACGCAAGTTGCGCCCGAAGCCATTAGGCCGAAGGCACGTCTGCCTGGGCGTCTCGCAACGCGTCGCCcccAACCccccccTGTGGGTGCGTTGTGGGCGGATGATGGTCTCCCGTGCGCGAAAGCCCGCGGCTGGCCTAAAAGTGAAGTCCCCGACGATGGATCGTCACGACACGTGGTGGTTGAACAACCTTGTCGCGTCCTGTCGCTGGCGAACCCGTCGTCGGGCGTCTCCAAGACCCTGACGCGCATTATTACCAACGCGCATCGACTGCGACCCCAGGTCAGGCGGGACTACCCGCTGAGTTTAAGCATATCAA
>Illumina-ITS2_BOP010219_Cotu
TCTCGGCTCTCGCATCGATGAAGAACGTAGCGAAATGCGATACTTGGTGTGAATTGCAGAATCTCGTGAACCATCGAGTCTTTGAACGCAAGTTGCGCCCGAAGCCATTAGGCCGAAGGCACGTCTGCCTGGGCGTCTCGCAACGCGTCGCCCCCAACCCCCCCTCCGGTCCGGGTGCGTTGTGGGCGGATGATGGTCTCCCGTGCGCGAAAGCCCGCGGCTGGCCTAAAAGTGAAGTCCCCGACGATGGATCGTCACGACACGTGGTGGTTGCCAAGACCCTGACGCGCATTATTACCAGTGCGCATCGACTGCGACCCCAGGTCAGGCGGGACTACCCGCTGAGTTTAAGCATATCAA
>Illumina-ITS2_BOP010219_Dotu
TCTCGGCTCTCGCATCGATGAAGAACGTAGCGAAATGCGATACTTGGTGTGAATTGCAGAATCTCGTGAACCATCGAGTCTTTGAACGCAAGTTGCGCCCGAAGCCATTAGGCCGAAGGCACGTCTGCCTGGGCGTCTCGCAACGCGTCGCCCCCAACCCCCCCTGTCCTCCGGACATCCGGGTGCGTTGTG
>Illumina-ITS2_BOP010219_Otu
TCTCGGCTCTCGCATCGATGAAGAACGTAGCGAAATGCGATACTTGGTGTGAATTGCAGAATCTCGTGAACCATCGAGTCTTTGAACGCAAGTTGCGCCCGAAGCCATTAGGCCGAAGGCACGTCTGCCTGGGCGTCTCGCAACGCGTCGCCcccAACCccccccTGTGGGTGCGTTGTGGGCGGATGATGGTCTCCCGTGCGCGAAAGCCCGCGGCTGGCCTAAAAGTGAAGTCCCCGACGATGGATCGTCACGACACGTGGTGGTTGAACAACCTTGTCGCGTCCTGTCGCTGGCGAACCCGTTGTCGGGCGTCTCCAAGACCCTGACGCGCATTATTACCAACGCGCATCGACTGCGACCCCAGGTCAGGCGGGACTACCCGCTGAGTTTAAGCATATCAA
>Illumina-ITS2_BOP010219_Zotu
TCTCGGCTCTCGCATCGATGAAGAACGTAGCGAAATGCGATACTTGGTGTGAATTGCAGAATCTCGTGAACCATCGAGTCTTTGAACGCAAGTTGCGCCCGAAGCCATTAGGCCGAAGGCACGTCTGCCTGGGCGTCTCGCAACGCGTCGCCcccAACCcccccTGTCCTCCGGACATCCGGGTGCGTTGTG
>Illumina-ITS2_BOP010220_Cotu
TCTCGGCTCTCGCATCGATGAAGAACGTAGCGAAATGCGATACTTGGTGTGAATTGCAGAATCTCGTGAACCATCGAGTCTTTGAACGCAAGTTGCGCCCGAAGCCATTAGGCCGAAGGCACGTCTGCCTGGGCGTCTCGCAACGCGTCGCCCCCAACCCCCCCCTGTGGGTGCGTTGTGGGCGGATGATGGTCTCCCGTGCGCGAAAGCCCGCGGCTGGCCTAAAAGTGAAGTCCCCGACGATGGATCGTCACGACACGTGGTGGTTGAACAACCTTGTCGCGTCCTGTCGCTGGCGAACCCGTTGTCGGGCGTCTCCAAGACCCTGACGCGCATTATTACCAACGCGCATCGACTGCGACCCCAGGTCAGGCGGGACTACCCGCTGAGTTTAAGCATATCA
>Illumina-ITS2_BOP010220_Dotu
GCGTCGCCCCCAACCCCCCCCTGTGGGTGCGTTGTGGGCGGATGATGGTCTCCCGTGCGCGAAAGCCCGCGGCTGGCCTAAAAGTGAAGTCCCCGACGACGGATCGTCACGACACGTGGTGGTTGAACAACCTTGTCGCGTCCTGTCGCTGGCGAACCCGTTGTCGGGCGTCTCCAAGACCCTGACGCGCATTATTACCAACGCGCATCGACTGCGACCCCAGGTCAGGCGGGACTACCCGCTGAGTTTAAGCATATCAA
>Illumina-ITS2_BOP010220_Otu
GCTCTCGCATCGATGAAGAACGTAGCGAAATGCGATACTTGGTGTGAATTGCAGAATCTCGTGAACCATCGAGTCTTTGAACGCAAGTTGCGCCCGAAGCCATTAGGCCGAAGGCACGTCTGCCTGGGCGTCTCGCAACGCGTCGCCcccAACCccccccTGTGGGTGCGTTGTGGGCGGATGATGGTCTCCCGTGCGCGAAAGCCCGCGGCTGGCCTAAAAGTGAAGTCCCCGACGACGGATCGTCACGACACGTGGTGGTTGAACAACCTTGTCGCGTCCTGTCGCTGGCGAACCCGTTGTCGGGCGTCTCCAAGACCCTGACGCGCATTATTACCAATGCGCATCGACTGCGACCCCAGGTCAGGCGGGACTACCCGCTGAGTTTAAGCATATCAA
>Illumina-ITS2_BOP010220_Zotu
GAAGAACGTAGCGAAATGCGATACTTGGTGTGAATTGCAGAATCTCGTGAACCATCGAGTCTTTGAACGCAAGTTGCGCCCGAAGCCATTAGGCCGAAGGCACGTCTGCCTGGGCGTCTCGCAACGCGTCGCCcccAACCccccccGGGTGCGTTGTGGGCGGATGATGGTCTCCCGTGCGCGAAAGCCCGCGGCTGGCCTAAAAGTGAAGTCCCCGACGATGGATCGTCACGACACGTGGTGGTTGAACAACCTTGTCGCGTCCTGTCGCTGGCGAACCCGTTGTCGGGCGTCTCCAAGACCCTGACGCGCATTATTACCAACGCGCATCGACTGCGACCCCAGGTCAGACGGGACTACCCGCTGAGTTTAAGCATATCGA
>Illumina-ITS2_BOP010221_Cotu
TCTCGGCTCTCGCATCGATGAAGAACGTAGCGAAATGCGATACTTGGTGTGAATTGCAGAATCTCGTGAACCATCGAGTCTTTGAACGCAAGTTGCGCCCGAAGCCATTAGGCCGAAGGCACGTCTGCCTGGGCGTCTCGCAACGCGTCGCCCCCAACCCCCCCCTGTGGGTGCGTTGTGGGCGGATGATGGTCTCCCGTGCGCGAAAGCCCGCGGCTGGCCTAAAAGTGAAGTCCCCGACGATGGATCGTCACGACACGTGGTGGTTGAACAACCTTGTCGCGTCCTGTCGCTGGCGAACCCGTTGTCGGGCGTCTCCAAGACCCTGACGCGCATTATTACCAACGCGCATCGACTGCGACCCCAGGTCAGGCGGGACTACCCGCTGAGTTTAAGCATATCAA
>Illumina-ITS2_BOP010221_Dotu
TCTCGGCTCTCGCATCGATGAAGAACGTAGCGAAATGCGATACTTGGTGTGAATTGCAGAATCTCGTGAACCATCGAGTCTTTGAACGCAAGTTGCGCCCGAAGCCATTAGGCCGAAGGCACGTCTGCCTGGGCGTCTCGCAACGCGTCGCCCCCAACCCCCCCCTGTGGGTGCGTTGTGGGCGGATGATGGTCTCCCGTGCGCGAAAGCCCGCGGCTGGCCTAAAAGTGAAGTCCCCG
>Illumina-ITS2_BOP010221_Otu
TCTCGGCTCTCGCATCGATGAAGAACGTAGCGAAATGCGATACTTGGTGTGAATTGCAGAATCTCGTGAACCATCGAGTCTTTGAACGCAAGTTGCGCCCGAAGCCATTAGGCCGAAGGCACGTCTGCCTGGGCGTCTCGCAACGCGTCGCCcccAACCccccccTGTGGGTGCGTTGTGGGCGGATGATGGTCTCCCGTGCGCGAAAGCCCGCGGCTGGCCTAAAAGTGAAGTCCCCGACGATGGATCGTCACGACACGTGGTGGTTGAACAACCTTGTCGCGTCCTGTCGCTGGCGAACCCGTCGTCGGGCGTCTCCAAGACCCTGACGCGCATTATTACCAACGCGCATCGACTGCGACCCCAGGTCAGGCGGGACTACCCGCTGAGTTTAAGCATATCAA
>Illumina-ITS2_BOP010221_Zotu
CCcccTGTGGGTGCGTTGTGGGCGGATGATGGTCTCCCGTGCGCGAAAGCCCGCGGCTGGCCTAAAAGTGAAGTCCCCGACGATGGATCGTCACGACACGTGGTGGTTGAACAACCTTGTCGCGTCCTGTCGCTGGCGAACCCGTCGTCGGGCGTCTCCAAGACCCTGACGCGCATTATTACCAACGCGCATCGACTGCGACCCCAGGTCAGGCGGGACTACCCGCTGAGTTTAAGCATATCAA
>Illumina-ITS2_BOP010222_Cotu
TCTCGGCTCTCGCATCGATGAAGAACGTAGCGAAATGCGATACTTGGTGTGAATTGCAGAATCTCGTGAACCATCGAGTCTTTGAACGCAAGTTGCGCCCGAAGCCATTAGGCCGAAGGCACGTCTGCCTGGGCGTCTCGCAACGCGTCGCCCCCAACCCCCCCCGGGTGTGTTGTGGGCGGATGATGGCCTCCCGTGCGCGAAAGCCCGCGGCTGGCCTAAAAGTGAAGTCCCCGACGATGGATCGTCACGACACGTGGTGGTTGAACAACCTTGTCGCGTCCTGTCGCTGGCGAACCCGTTGTCGGGCGTCTCCAAGACCCTGACGCGCATTATTACCAATGCGCATCGACTGCGACCCCAGGTCAGGCGGGACTACCCGCTGAGTTTAAGCATATCAAT
>Illumina-ITS2_BOP010222_Dotu
TCTCGGCTCTCGCATCGATGAAGAACGTAGCGAAATGCGATACTTGGTGTGAATTGCAGAATCTCGTGAACCATCGAGTCTTTGAACGCAAGTTGCGCCCGAAGCCATTAGGCCGAAGGCACGTCTGCCTGGGCGTCTCGCAACGCGTCGCCCCCAACCCCCCCCGGGTGCGTTGTGGGCGGATGATGGCCTCCCGTGCGCGAAAGCCCGCGGCTGGCCTAAAAGTGAAGTCCCCGACGATGGATCGTCACGACACGTGGTGGTTGAACAACCTTGTCGCGTCCTGTCGCTGGCGAACCCGTTGTCGGGCGTCTCCAAGACCCTGACGCGCATTATTACCAATGCGCATCGACTGCGACCCCAGGTCAGGCGGGACTACCCGCTGAGTTTAAGCATATCAATAAGCGGAGGAAAAG
>Illumina-ITS2_BOP010222_Otu
TCTCGGCTCTCGCATCGATGAAGAACGTAGCGAAATGCGATACTTGGTGTGAATTGCAGAATCTCGTGAACCATCGAGTCTTTGAACGCAAGTTGCGCCCGAAGCCATTAGGCCGAAGGCACGTCTGCCTGGGCGTCTCGCAACGCGTCGCCcccAACCccccccGGGTGCGTTGTGGGCGGATGATGGCCTCCCGTGCGCGAAAGCCCGCGGCTGGCCTAAAAGTGAAGTCCCCGACGATGGATCGTCACGACACGTGGTGGTTGAACAACCTTGTCGCGTCCTGTCGCTGGCGAACCCGTTGTCGGGCGTCTCCAAGACCCTGACGCGCATTATTACCAATGCGCATCGACTGCGACCCCAGGTCAGGCGGGACTACCCGCTGAGTTTAAGCATATCAATAAGCGGAGGAAAAG
>Illumina-ITS2_BOP010222_Zotu
TCTCGGCTCTCGCATCGATGAAGAACGTAGCGAAATGCGATACTTGGTGTGAATTGCAGAATCTCGTGAACCATCGAGTCTTTGAACGCAAGTTGCGCCCGAAGCCATTAGGCCGAAGGCACGTCTGCCTGGGCGTCTCGCAACGCGTCGCCcccAACCccccccGGGTGCGTTGTGGGCGGATGATGGCCTCCCGTGCGCGAAAGCCCGCGGCTGGCCTAAAAGTGAAGTCCCCGACGATGGATCGTCACGACACGTGGTGGTTGAACAACCTTGTCGCGTCCTGTCGCTGGCGAACCCGTTGTCGGGCGTCTCCAAGACCCTGACGCGCATTATTACCAATGCGCATCGACTGCGACCCCAGGTCAGGCGGGACTACCCGCTGAGTTTAAGCATATCAATAAGCGGAGGAAAAG
>Illumina-ITS2_BOP010226_Cotu
TCTTGGCTCTCGCATCGATGAAGAACGCAGCAAAATGCGATACTTGGTGTGAATTGCAGAATCCCGTGAACCATCGAGTTTTTGAACGCAAGTTGCGCCCGAAGCCATTATGCTGAGGGCACGTCTGCCTGGGCGTCACGCACAACGTCGCCCTCCACCTCGGCCCGCAGAGGGATCGTGGGTGTTGGGTCGGATACTGGCCCCCCGTGCGCATCGGCGCGCGGCCGGCCTAAATGCGATTCGGCATCGACGCGTGTCGCGACGATTGGTGGTTGAAGAACTCAACTCGTGCGTCGTCGCGACGGACCGCGTCGTTCGGCTCGAACGTGCTGACCCCGACGGTGCTTCGCGCCTCGACAGCGACCCCAGGTCAGGCGGGATTACCCGCTGAGTTTAAGCATATCAA
>Illumina-ITS2_BOP010226_Dotu
TCTTGGCTCTCGCATCGATGAAGAACGCAGCAAAATGCGATACTTGGTGTGAATTGCAGAATCCCGTGAACCATCGAGTTTTTGAACGCAAGTTGCGCCCGAAGCCATTATGCTGAGGGCACGTCTGCCTGGGCGTCACGCACAACGTCGCCCTCCACCTCGGCCCGCAGAGGGATCGTGGGTGTTGGGTCGGATACTGGCCCCCCGTGCGCATCGGCGCGCGGCCGGCCTAAATGCGATTCGGCATCGACGCGTGTCGCGACG
>Illumina-ITS2_BOP010226_Otu
TCTTGGCTCTCGCATCGATGAAGAACGCAGCAAAATGCGATACTTGGTGTGAATTGCAGAATCCCGTGAACCATCGAGTTtttGAACGCAAGTTGCGCCCGAAGCCATTATGCTGAGGGCACGTCTGCCTGGGCGTCACGCACAACGTCGCCCTCCACCTCGGCCCGCAGAGGGATCGTGGGTGTTGGGTCGGATACTGGCCTCCCGTGCGCATCGGCgcgcgGCCGGCCTAAATGCGATTCGGCATCGACGCGTGTCGCGACGATTGGTGGTTGAAGAACTCAACTCGcgcgTCGTCGCGACGGACAGCGTCGTTCGGCTCGAACGTGCTGACCCCGACGGTGCTTCGCACCTCGACAGCGACCCCAGGTCAGGCGGGATTACCCGCTGAGTTTAAGCATATCAA
>Illumina-ITS2_BOP010226_Zotu
TCTTGGCTCTCGCATCGATGAAGAACGCAGCAAAATGCGATACTTGGTGTGAATTGCAGAATCCCGTGAACCATCGAGTTtttGAACGCAAGTTGCGCCCGAAGCCATTATGCTGAGGGCACGTCTGCCTGGGCGTCACGCACAACGTCGCCCTCCACCTCGGCCCGCAGAGGGATCGTGGGTGTTGGGTCGGATACTGGCCTCCCGTGCGCATCGGCgcgcgGCCGGCCTAAATGCGATTCGGCATCGACGCGTGTCGCGACGATTGGTGGTTGAAGAACTCAACTCGcgcgTCGTCGCGACGGACAGCGTCGTTCGGCTCGAACGTGCTGACCCCGACGGTGCTTCGCACCTCGACAGCGACCCCAGGTCAGGCGGGATTACCCGCTGAGTTTAAGCATATCAA
>Illumina-ITS2_BOP010227_Cotu
TCTCGGCTCTCGCATCGATGAAGAACGTAGCGAAATGCGATACTTGGTGTGAATTGCAGAATCCCGTGAACCATCGAGTCTTTGAACGCAAGTTGCGCCCGAAGCCGTTAAGCTAAGGGCACGTCTGCCTGGGCGTCTCGCATCGCGTCGCCCCCTCTCCCCGCCCCTCGTGGGCGGGTGCGAAGGGGCGGATATTGGCCTCCCGTGCGCTTCCAAGTGCGGCCGGCCTAAATGCGATCCTGAGGCGATGCACGTCACGACCAGTGGTGGTTGAGCCTCAACTCTCGTGCTGTCGTGTGATACGGCGTCGTCCTACAGGGATTCATGAATGACCCAAAGGCGCCTGCGTGCGAGAACGCATGCACGGTGCTTTCGACCGCGACCCCAGGTCAGGCGGGATTACCCGCTGAGTTTAAGCATATCAA
>Illumina-ITS2_BOP010227_Dotu
TCTCGGCTCTCGCATCGATGAAGAACGTAGCGAAATGCGATACTTGGTGTGAATTGCAGAATCCCGTGAACCATCGAGTCTTTGAACGCAAGTTGCGCCCGAAGCCGTTAAGCTAAGGGCACGTCTGCCTGGGCGTCTCGCATCGCGTCGCCCCCTCTCCCCGCCCCTCGTGGGCGGGTGCGAAGGGGCGGATATTG
>Illumina-ITS2_BOP010227_Otu
TCTCGGCTCTCGCATCGATGAAGAACGTAGCGAAATGCGATACTTGGTGTGAATTGCAGAATCCCGTGAACCATCGAGTCTTTGAACGCAAGTTGCGCCCGAAGCCGTTAAGCTAAGGGCACGTCTGCCTGGGCGTCTCGCATCGCGTCGCCcccTCTCCCCGCCCCTCGTGGGCGGGTGCGAGGgggCGGATATTGGCCTCCCGTGCGCTTCCAAGTGCGGCCGGCCTAAATGCGATCCTGAGGCGATGCACGTCACGACCAGTGGTGGTTGAGCCTCAACTCTCGTGCTGTCGTGTGATACGGCGTCGTCCTACAGGGATTCATGAATGACCCAAAGGCGCCTGCGTGCGAGAACGCATGCACGGTGCTTTCGACCGCGACCCCAGGTCAGGCGGGATTACC
>Illumina-ITS2_BOP010227_Zotu
TCTCGGCTCTCGCATCGATGAAGAACGTAGCGAAATGCGATACTTGGTGTGAATTGCAGAATCCCGTGAACCATCGAGTCTTTGAACGCAAGTTGCGCCCGAAGCCGTTAAGCTAAGGGCACGTCTGCCTGGGCGTCTCGCATCGCGTCGCCcccTCTCCCCGCCCCTCGTGGGCGGGTGCGAGGgggCGGATATTGGCCTCCCGTGCGCTTCCAAGTGCGGCCGGCCTAAATGCGATCCTGAGGCGATGCACGTCACGACCAGTGGTGGTTGAGCCTCAACTCTCGTGCTGTCGTGTGATACGGCGTCGTCCTACAGGGATTCATGAATGACCCAAAGGCGCCTGCGTGCGAGAACGCATGCACGGTGCTTTCGACCGCGACCCCAGGTCAGGCGGGATTACC
>Illumina-ITS2_BOP010228_Cotu
TCTTGGCTCTCGCATCGATGAAGAACGCAGCAAAATGCGATACTTGGTGTGAATTGCAGAATCCCGTGAACCATCGAGTTTTTGAACGCAAGTTGCGCCCGAAGCTATTATGCCGAGGGCACGTCTGCCTGGGCGTCACGCACATCGTCGCCCTCCACCTCGGCTCGTAAAGGGATCGTGGGTGTTGGGACGGATATTGGCCTCCCGTGCGCTTCGGCGTGCGGCTGGCCTAAATGTGATTCGGCATCGACGCATGTCGCGACAATTGGTGGTTGAAGAACTCAACTCGCGCGTTGTCGTGGCGGACCGCGTCGTTCTGCTCGAACGTGCTGACCCCGACGGTGCTTCGCACTTCGACAGCGACCCCAGGTCAGGCGGGATTACCCGCTGAGTTTAAGCATATCAA
>Illumina-ITS2_BOP010228_Otu
TCTTGGCTCTCGCATCGATGAAGAACGCAGCAAAATGCGATACTTGGTGTGAATTGCAGAATCCCGTGAACCATCGAGTTtttGAACGCAAGTTGCGCCCGAAGCTATTATGCCGAGGGCACGTCTGCCTGGGCGTCGCGCACATCGTCGCCCTCCACCTCGACTCGTAAAGGGATCGTGGGTGTTGGGACGGATATTGGCCTCCCGTGCGCTTCGGCGTGCGGCTGGCCTAAATGTGATTCGGCATCGACGCATGTCGCGACAATTGGTGGTTGAAGAACTCAACTCGcgcgTTGTCGTGGCGGACCGCGTCGTTCTGCTCGAACGTGTTGACCCCGACGGTGCTTCGCACTTCGACAGCGACCCCAGGTCAGGCGGGATTACCCGCTGAGTTT
>Illumina-ITS2_BOP010228_Zotu
TCTTGGCTCTCGCATCGATGAAGAACGCAGCAAAATGCGATACTTGGTGTGAATTGCAGAATCCCGTGAACCATCGAGTTtttGAACGCAAGTTGCGCCCGAAGCTATTATGCCGAGGGCACGTCTGCCTGGGCGTCACGCACATCGTCGCCCTCCACCTCGGCTCGTAAAGGGATCGTGGGTGTTGGGACGGATATTGGCCTCCCGTGCGCATCGGCGTGCGGCTGGCCTAAATGTGATTCGGCATCGACGCATGTCGCGACAATTGGTGGTTGAAGAACTCAACTCGcgcgTTGTCGTGGCGGACCGCGTCGTTCTGCTCGAACGTGTTGACCCCGACGGTGCTTCGCACTTCGACAGCGACCCCAGGTCAGGCGGGATTACCCGCTGAGTT
>Illumina-ITS2_BOP010229_Cotu
TCTTGGCTCTCGCATCGATGAAGAACGCAGCAAAATGCGATACTTGGTGTGAATTGCAGAATCCCGTGAACCATCGAGTTTTTGAACGCAAGTTGCGCCCGAAGCTATTATGCCGAGGGCACGTCTGCCTGGGCGTCACGCACATCGTCGCCCTCCACCTCGGCTCGTAAAGGGACCGTGGGTGTTGGGACGGATATTGGCCTCCCGTGCGCATCGACGTGCGGCTGGCCTAAATGTGATTCGGCATCGACGCATGTCGCGACAATTGGTGGTTGAAGAACTCAACTCGCGCGTTGTCGTGGCGGACAGCGTCGTTCTGCTCGAACGTGCTGACCCCGACGGTGCTTCGCACTTCGACAGCGACCCCAGGTCAGGCGGGATTACCCGCTGAGTTTAAGCATATCAA
>Illumina-ITS2_BOP010229_Dotu
TCTTGGCTCTCGCATCGATGAAGAACGCAGCAAAATGCGATACTTGGTGTGAATTGCAGAATCCCGTGAACCATCGAGTTTTTGAACGCAAGTTGCGCCCGAAGCTATTATGCCGAGGGCACGTCTGCCTGGGCGTCACGCACATCGTCGCCCTCCACCTCGGCTCGTAAAGGGACCGTGGGTGTTGGGACGGATATTGGCCTCCCGTGCGCATCGACGTGCGGCTGGCCTAAATGTGATTCGGCATCGACGCATGTCGCGACAATTGGTGGTTGAAGAACTCAACTCGCGCGTTGTCGTGGCGGACAGCGTCGTTCTGCTCGAACGTGCTGACCCCGACGGTGCTTCGCACTTCGACAGCGACCCCAGGTCAGGCGGGATTACCCGCTGAGTTT
>Illumina-ITS2_BOP010229_Otu
TCTTGGCTCTCGCATCGATGAAGAACGCAGCAAAATGCGATACTTGGTGTGAATTGCAGAATCCCGTGAACCATCGAGTTtttGAACGCAAGTTGCGCCCGAAGCTATTATGCCGAGGGCACGTCTGCCTGGGCGTCACGCACATCGTCGCCCTCCACCTCGGCTCGTAAAGGGACCGTGGGTGTTGGGACGGATATTGGCCTCCCGTGCGCATCGACGTGCGGCTGGCCTAAATGTGATTCGGCATCGACGCATGTCGCGACAATTGGTGGTTGAAGAACTCAACTCGcgcgTTGTCGTGGCGGACAGCGTCGTTCTGCTCGAACGTGCTGACCCCGACGGTGCTTCGCACTTCGACAGCGACCCCAGGTCAGGCGGGATTACCCGCTGAGTTT
>Illumina-ITS2_BOP010229_Zotu
TCTTGGCTCTCGCATCGATGAAGAACGCAGCAAAATGCGATACTTGGTGTGAATTGCAGAATCCCGTGAACCATCGAGTTtttGAACGCAAGTTGCGCCCGAAGCTATTATGCCGAGGGCACGTCTGCCTGGGCGTCACGCACATCGTCGCCCTCCACCTCGGCTCGTAAAGGGACCGTGGGTGTTGGGACGGATATTGGCCTCCCGTGCGCATCGACGTGCGGCTGGCCTAAATGTGATTCGGCATCGACGCATGTCGCGACAATTGGTGGTTGAAGAACTCAACTCGcgcgTTGTCGTGGCGGACAGCGTCGTTCTGCTCGAACGTGCTGACCCCGACGGTGCTTCGCACTTCGACAGCGACCCCAGGTCAGGCGGGATTACCCGCTGAGTTT
>Illumina-ITS2_BOP010230_Cotu
TCTCGGCTCTCGCATCGATGAAGAACGTAGCGAAATGCGATACTTGGTGTGAATTGCAGAATCCCGTGAACCATCGAGTTTTTGAACGCAAGTTGCGCCCGAAGCCACTAGGCCGAGGGCACGTCTGCCTGGGCGTCACGCATCGCGTCGCCCCCCAACCCCGCGTCCCACAGGGTCGCGCGCGGCGGGGGGAGCGGAGAATGGCCTCCCGTGCCCCCGGGCGCGGCTGGCCCAAAATCGAGTCCCCGGCGACGGACGTCACGACAAGTGGTGGTCGAAAGAGCCCTCTCATAACGTCGTGCGGTTCCCCGTCGCTCGGGCGGCCAAGTGACCCTGACGCGTCGTCGTCCGACGGCGCTCCGACCGCGACCCCAGGTCAGGCGGGATTACCCGCTGAGTTTAAGC
>Illumina-ITS2_BOP010230_Dotu
TCTCGGCTCTCGCATCGATGAAGAACGTAGCGAAATGCGATACTTGGTGTGAATTGCAGAATCCCATGAACCATCGAGTTTTTGAACGCAAGTTGCGCCCGAAGCCACTAGGCCGAGGGCACGTCTGCCTGGGCGTCACGCATCGCGTCGCCCCCCAACCCCGCGTCCCACAGGGTCGCGCGCGGCGGGGGGAGCGGAGAATGGCCTCCCGTGCCCCCGGGCGCGGCTGGCCCAAAATCGAGTCCCCGGCGACGGACGTCACGACAAGTGGTGGTCGAAAGAGCC
>Illumina-ITS2_BOP010230_Otu
TCTCGGCTCTCGCATCGATGAAGAACGTAGCGAAATGCGATACTTGGTGTGAATTGCAGAATCCCGTGAACCATCGAGTTtttGAACGCAAGTTGCGCCCGAAGCCACTAGGCCGAGGGCACGTCTGCCTGGGCGTCACGCATCGCGTCGCCccccAACCCCGCGTCCCACAGGGTCGcgcgcgGCGGggggAGCGGAGAATGGCCTCCCGTGCCcccGGGCGCGGCTGGCCCAAAATCGAGTCCCCGGCGACGGACGTCACGACAAGTGGTGGTCGAAAGAACCCTCTTATAACGTCGTGCGGTTCCCCGTCGCTCGGGCGGCCAAGTGACCCTGACGCGTCGTCGTCCGACGGCGCTCCGACCGCGACCCCAGGTCAGGCGGGATTACCCGCTGAGTTTAAGCATATCAA
>Illumina-ITS2_BOP010230_Zotu
TCTCGGCTCTCGCATCGATGAAGAACGTAGCGAAATGCGATACTTGGTGTGAATTGCAGAATCCCGTGAACCATCGAGTTtttGAACGCAAGTTGCGCCCGAAGCCACTAGGCCGAGGGCACGTCTGCCTGGGCGTCACGCATCGCGTCGCCccccAACCCCGCGTCCCACAGGGTCGcgcgcgGCGGggggAGCGGAGAATGGCCTCCCGTGCCcccGGGCGCGGCTGGCCCAAAATCGAGTCCCCGGCGACGGACGTCACGACAAGTGGTGGTCGAAAGAACCCTCTTATAACGTCGTGCGGTTCCCCGTCGCTCGGGCGGCCAAGTGACCCTGACGCGTCGTCGTCCGACGGCGCTCCGACCGCGACCCCAGGTCAGGCGGGATTACCCGCTGAGTTTAAGCATATCAA
>Illumina-ITS2_BOP010231_Cotu
TCTTGGCTCTCGCATCGATGAAGAACGCAGCAAAATGCGATACTTGGTGTGAATTGCAGAATCCCGTGAACCATCGAGTTTTTGAACGCAAGTTGCGCCCGAAGCCATTATGCTGAGGGCACGTCTGCCTGGGCGTCACGCATAGCGTCGCCCCCCACCTCCCCCGAAACGGGATCGCAGGTGCTGGGCTGGATATTGGCCTCCCGTGCGCACCCGCGCGCGGCTGGCCCAAACGTGATCCGGCATCGACGTATGTCACGACAATTGGTGGTTGAAGACCTCAACTTGCGCGTTGTCGTGCATGACTGCGTCGTTGCGCCGGGATGTGTTGACCCCGAAGGTGCTTCGCACTTCGACAGCGACCCCAGGTCAGGCGGGATTACCCGCTGAGTTTAAGCATATCAA
>Illumina-ITS2_BOP010231_Dotu
TCTTGGCTCTCGCATCGATGAAGAACGCAGCAAAATGCGATACTTGGTGTGAATTGCAGAATCCCGTGAACCATCGAGTTTTTGAACGCAAGTTGCGCCCGAAGCCATTATGCTGAGGGCACGTCTGCCTGGGCGTCACGCATAGCGTCGCCCCCCACCTCCCCCGAAACGGGATCGCAGGTGCTGGGCTGGATATTGGCCTCCCGTGCGCACCCGCGCGCGGCTGGCCCAAACGTGATCCGGCATCGACGTATGTCACGACAATTGGTGGTTGAAGACCTCAACTTGCGCGTTGTCGTGCATGACTGCGTCGTTGCGCCGGGATGTGTTGACCCCGAAGGTGCTTCGCACTTCGACAGCGACCCCAGGTCAGGCGGGATTACCCGCTGAGTTTAAGCATATCAA
>Illumina-ITS2_BOP010231_Otu
TCTTGGCTCTCGCATCGATGAAGAACGCAGCAAAATGCGATACTTGGTGTGAATTGCAGAATCCCGTGAACCATCGAGTTtttGAACGCAAGTTGCGCCCGAAGCCATTATGCTGAGGGCACGTCTGCCTGGGCGTCACGCATAGCGTCGCCccccACCTCCcccGAAACGGGATCGCAGGTGCTGGGCTGGATATTGGCCTCCCGTGCGCACCCGcgcgcgGCTGGCCCAAACGTGATCCGGCATCGACGTATGTCACGACAATTGGTGGTTGAAGACCTCAACTTGCGCGTTGTCGTGCATGACTGCGTCGTTGCGCCGGGATGTGTTGACCCCGAAGGTGCTTCGCACTTCGACAGCGACCCCAGGTCAGGCGGGATTACCCGCTGAGTTTAAGCATATCAA
>Illumina-ITS2_BOP010231_Zotu
TCTTGGCTCTCGCATCGATGAAGAACGCAGCAAAATGCGATACTTGGTGTGAATTGCAGAATCCCGTGAACCATCGAGTTtttGAACGCAAGTTGCGCCCGAAGCCATTATGCTGAGGGCACGTCTGCCTGGGCGTCACGCATAGCGTCGCCccccACCTCCcccGAAACGGGATCGCAGGTGCTGGGCTGGATATTGGCCTCCCGTGCGCACCCGcgcgcgGCTGGCCCAAACGTGATCCGGCATCGACGTATGTCACGACAATTGGTGGTTGAAGACCTCAACTTGCGCGTTGTCGTGCATGACTGCGTCGTTGCGCCGGGATGTGTTGACCCCGAAGGTGCTTCGCACTTCGACAGCGACCCCAGGTCAGGCGGGATTACCCGCTGAGTTTAAGCATATCAA
>Illumina-ITS2_BOP010232_Cotu
TCTTGGCTCTCGCATCGATGAAGAACGCAGCAAAATGCGATACTTGGTGTGAATTGCAGAATCCCGTGAACCATCGAGTTTTTGAACGCAAGTTGCGCCCGAAGCTATTATGCCGAGGGCACGTCTGCCTGGGCGTCACGCACATCGTCGCCCTCCACCTCGGCTCGTAAAGGGATCGTGGGTGTTGGGACGGATATTGGCCTCCCGTGCGCATCGGCGTGCGGCTGGCCTAAATGTGATTCGGCATCGACGCATGTCGCGACAATTGGTGGTTGAAGAACTCAACTCGCGCGTTGTCGTGGCGGACCGCGTCGTTCTGCTCGAACGTGCTGACCCCGACGGTGCTTCGCACTTCGACAGCGACCCCAGGTCAGGCGGGATTACCCGCTGAGTTTAAGCATATCAA
>Illumina-ITS2_BOP010232_Dotu
ATCGTGGGTGTTGGGACGGATATTGGCTTCCCGTGCGCATCGGCGTGCGGCTGGCCTAAATGTGATTCGGCATCGACGCATGTCGCGACAATTGGTGGTTGAAGAACTCAACTCGCGCGTTGTCGTGGCGGATCGCGTCGTTCTGCTCGAACGTGCTGACCCCGACGGTGCTTCGCACTTCGACAGCGACCCCAGGTCAGGCGGGATTACCCGCTGAGTTTAAGCATATCAA
>Illumina-ITS2_BOP010232_Otu
TCTTGGCTCTCGCATCGATGAAGAACGCAGCAAAATGCGATACTTGGTGTGAATTGCAGAATCCCGTGAACCATCGAGTTtttGAACGCAAGTTGCGCCCGAAGCTATTATGCCGAGGGCACGTCTGCCTGGGCGTCACGCACATCGTCGCCCTCCACCGCGGCTCGTAAAGGGATCGTGGGTGTTGGGACGGATATTGGCCTCCCGTGCGCATCGGCGTGCGGCTGGCCTAAATGTGATTCGGCATCGACGCATGTCGCGACAATTGGTGGTTGAAGAACTCAACTCGcgcgTTGTCGTGGCGGATCGCGTCGTTCTGCTCGAACGTGCTGACCCCGACGGTGCTTCGCACTTCGACAGCGACCCCAGGTCAGGCGGGATTACCCGCTGAGTTTAAGCATATCAA
>Illumina-ITS2_BOP010232_Zotu
TCTTGGCTCTCGCATCGATGAAGAACGCAGCAAAATGCGATACTTGGTGTGAATTGCAGAATCCCGTGAACCATCGAGTTtttGAACGCAAGTTGCGCCCGAAGCTATTATGCCGAGGGCACGTCTGCCTGGGCGTCACGCACATCGTCGCCCTCCACCTCGGCTCGTAAAGGGATCGTGGGTGTTGGGACGGATATTGGCCTCCCGTGCGCATCGGCGTGCGGCTGGCCTAAATGTGATTCGGCATCGACGCATGTCGCGACAATTGGTGGTTGAAGAACTCAACTCGcgcgTTGTCGTGGCGGACCGCGTCGTTCTGCTCGAACGTGCTGACCCCGACGGTGCTTCGCACTTCGACAGCGACCCCAGGTCAGGCGGGATTACCCGCTGAGTTTAAGCATATCAA
>Illumina-ITS2_BOP010233_Cotu
TCTTGGCTCTCGCATCGATGAAGAACGCAGCAAAATGCGATACTTGGTGTGAATTGCAGAATCCCGTGAACCATCGAGTTTTTGAACGCAAGTTGCGCCCGAAGCCATTATGCTGAGGGCACGTCTGCCTGGGCGTCACGCACAACGTCGCCCTCCACCTCGGCCCGCAGAGGGATCGTGGGTGTTGGGTCGGATACTGGCCTCCCGTGCGCATCGGCGCGCGGCCGGCCTAAATGCGATTCGGCATCGACGCGTGTCGCGACGATTGGTGGTTGAAGAACTCAACTCGCGCGTCGTCGCGACGGACAGCGTCGTTCGGCTCGAACGTGCTGACCCCGACGGTGCTTCGCACCTCGACAGCGACCCCAGGTCAGGCGGGATTACCCGCTGAGTTTAAGCATATCAA
>Illumina-ITS2_BOP010233_Dotu
TCTTGGCTCTCGCATCGATGAAGAACGCAGCAAAATGCGATACTTGGTGTGAATTGCAGAATCCCGTGAACCATCGAGTTTTTGAACGCAAGTTGCGCCCGAAGCCATTATGCTGAGGGCACGTCTGCCTGGGCGTCACGCACAACGTCGCCCTCCACCTCGGCCCGCAGAGGGATCGTGGGTGTTGGGTCGGATACT
>Illumina-ITS2_BOP010233_Otu
TCTTGGCTCTCGCATCGATGAAGAACGCAGCAAAATGCGATACTTGGTGTGAATTGCAGAATCCCGTGAACCATCGAGTTtttGAACGCAAGTTGCGCCCGAAGCCATTATGCTGAGGGCACGTCTGCCTGGGCGTCACGCACAACGTCGCCCTCCACCTCGGCCCGCAGAGGGATCGTGGGTGTTGGGTCGGATACTGGCCccccGTGCGCATCGGCgcgcgGCCGGCCTAAATGCGATTCGGCATCGACGCGTGTCGCGACGATTGGTGGTTGAAGAACTCAACTCGcgcgTCGTCGCGACGGACCGCGTCGTTCGGCTCGAACGTGCTGACCCCGACGGTGCTTCGCGCCTCGACAGCGACCCCAGGTCAGGCGGGATTACC
>Illumina-ITS2_BOP010233_Zotu
TCTTGGCTCTCGCATCGATGAAGAACGCAGCAAAATGCGATACTTGGTGTGAATTGCAGAATCCCGTGAACCATCGAGTTTTCGAACGCAAGTTGCGCCCGAAGCCATTATGCCGAGGGCACGTCTGCCTGGGCGTCACGCACAACGTCGCCCTCCACCTCGGCCCGCAGAGGGATCGTGGGTGTTGGGTCGGATACTGGCCTCCCGTGCGCATCGGCgcgcgGCCGGCCTAAATGCGATTCGGCATCGACGCGTGTCGCGACGATTGGTGGTTGAAGAACTCAACTCGcgcgTCGTCGCGACGGACGGCGTCGTTCGGCTCGAACGTGCTGACCCCGACGGTGCTTCGCACCTCGACAGCGACCCCAGGTCAGGCGGGATTACCCGCTGAGTTT
>Illumina-ITS2_BOP010234_Cotu
TCTTGGCTCTCGCATCGATGAAGAACGCAGCAAAATGCGATACTTGGTGTGAATTGCAGAATCCCGTGAACCATCGAGTTTTTGAACGCAAGTTGCGCCCGAAGCCATTGTGCCGAGGGCACGTCTGCCTGGGCGTCACGCACATCGTCGCCCTCCGCCTCGGCCCGTGAAGGGATCGCGGGCGTTGGGTCGGATATTGGCCCCCCGTGCGCTTCGGCGCGCGGCCGGCCCAAATGTGATTCGGCACCGACGCGTGCCGCGACGATTGGTGGTTGAAGAACTCAACTCGCGCGTTGTCGCGGCGTCGTTCGGCCCGAACGTGTAGACCCCGACGGTGCACCGCACCTCGACAGCGACCCCAGGTCAGGCGGGATTACCCGCTGAGTTTAAGCATATCAA
>Illumina-ITS2_BOP010234_Dotu
TCTTGGCTCTCGCATCGATGAAGAACGCAGCAAAATGCGATACTTGGTGTGAATTGCAGAATCCCGTGAACCATCGAGTTTTTGAACGCAAGTTGCGCCCGAAGCCATTGTGCCGAGGGCACGTCTGCCTGGGCGTCACGCACATCGTCGCCCTCCGCCTCGGCCCGTGAAGGGATCGCGGGCGTTGGGTCGGATATTGGCCCCCCGTGCGCCTCGGCGCGCGGCCGGCCCAAATGTGATTCGGCACCGACGCGTGCCGCGACGATTGG
>Illumina-ITS2_BOP010234_Otu
TCTTGGCTCTCGCATCGATGAAGAACGCAGCAAAATGCGATACTTGGTGTGAATTGCAGAATCCCGTGAACCATCGAGTTtttGAACGCAAGTTGCGCCCGAAGCCATTATGCCGAGGGCACGTCTGCCTGGGCGTCACGCACATCGTCGCCCTCCGCCTCGGCCCGTGAAGGGATCGCGGGCGTTGGGTCGGATATTGGCCccccGTGCGCCTCGGCgcgcgGCCGGCCCAAATGTGATTCGGCATCGACGCGTGCCGCGACGATTGGTGGTTGAAGAACTCAACTCGcgcgTTGTCGCGGCGTCGTTCGGCCCGAACGTGTAGACCCCGACGGTGCACCGCACCTCGACAGCGACCCCAGGTCAGGCGGGATTACCCGCTGAGTTTAAGCATATCAA
>Illumina-ITS2_BOP010234_Zotu
TCTTGGCTCTCGCATCGATGAAGAACGCAGCAAAATGCGATACTTGGTGTGAATTGCAGAATCCCGTGAACCATCGAGTTtttGAACGCAAGTTGCGCCCGAAGCCATTATGCCGAGGGCACGTCTGCCTGGGCGTCACGCACATCGTCGCCCTCCGCCTCGGCCCGTGAAGGGATCGCGGGCGTTGGGTCGGATATTGGCCccccGTGCGCCTCGGCgcgcgGCCGGCCCAAATGTGATTCGGCATCGACGCGTGCCGCGACGATTGGTGGTTGAAGAACTCAACTCGcgcgTTGTCGCGGCGTCGTTCGGCCCGAACGTGTAGACCCCGACGGTGCACCGCACCTCGACAGCGACCCCAGGTCAGGCGGGATTACCCGCTGAGTTTAAGCATATCAA
>Illumina-ITS2_BOP010235_Cotu
TCTTGGCTCTCGCATCGATGAAGAACGCAGCAAAATGCGATACTTGGTGTGAATTGCAGAATCCCGTGAACCATCGAGTTTTTGAACGCAAGTTGCGCCCGAAGCCATTATGCCGAGGGCACGTCTGCCTGGGCGTCACGCACATCGTCGCCCTCCGCCTCGGCCCGTAAAGGGATCGCGGGTGTTGGGTCGGATATTGGCCCCCCGTGCGCTTCGGCGCGCGGTCGGCCCAAATGTGATTCGGCATCGACGCGTGCCGCGACGATTGGTGGTTGAAGAACTCAACTCGCGCGTTGTCGCGGCGTCGTTCGGCTCGAACGTGTTGACCCCGACGGTGCATCGCACCTCGACAGCGACCCCAGGTCAGGCGGGATTACCCGCTGAGTTTAAGCATATCAA
>Illumina-ITS2_BOP010235_Dotu
TCTTGGCTCTCGCATCGATGAAGAACGCAGCAAAATGCGATACTTGGTGTGAATTGCAGAATCCCGTGAACCATCGAGTTTTTGAACGCAAGTTGCGCCCGAAGCCATTATGCCGAGGGCACGTCTGCCTGGGCGTCACGCACATCGTCGCCCTCCGCCTCGGCCCGTAAAGGGATCGCGGGTGTTGGGTCGGATATTGGCCCCCCGTGCGCTTCGGCGCGCGGTCGGCCCAAATGTGATTCGGCATCGACGCGTGCCGCGACGATTGGTGGTTGAAGAACTCAACTCGCGCGTTGTCGCGGCGTCGTTCGGCTCGAACGTGTTGACCCCGACGGTGCATCGCACCTCGACAGCGACCCCAGGTCAGGCGGGATTACCCGCTGAGTTTAAGCATATCAA
>Illumina-ITS2_BOP010235_Otu
TCTTGGCTCTCGCATCGATGAAGAACGCAGCAAAATGCGATACTTGGTGTGAATTGCAGAATCCCGTGAACCATCGAGTTtttGAACGCAAGTTGCGCCCGAAGCCATTATGCCGAGGGCACGTCTGCCTGGGCGTCACGCACATCGTCGCCCTCCGCCTCGGCCCGTAAAGGGATCGCGGGTGTTGGGTCGGATATTGGCCccccGTGCGCTTCGGCgcgcgGTCGGCCCAAATGTGATTCGGCATCGACGCGTGCCGCGACGATTGGTGGTTGAAGAACTCAACTCGcgcgTTGTCGCGGCGTCGTTCGGCTCGAACGTGTTGACCCCGACGGTGCATCGCACCTCGACAGCGACCCCAGGTCAGGCGGGATTACCCGCTGAGTTTAAGCATATCAA
>Illumina-ITS2_BOP010235_Zotu
TCTTGGCTCTCGCATCGATGAAGAACGCAGCAAAATGCGATACTTGGTGTGAATTGCAGAATCCCGTGAACCATCGAGTTtttGAACGCAAGTTGCGCCCGAAGCCATTATGCCGAGGGCACGTCTGCCTGGGCGTCACGCACATCGTCGCCCTCCGCCTCGGCCCGTAAAGGGATCGCGGGTGTTGGGTCGGATATTGGCCccccGTGCGCTTCGGCgcgcgGTCGGCCCAAATGTGATTCGGCATCGACGCGTGCCGCGACGATTGGTGGTTGAAGAACTCAACTCGcgcgTTGTCGCGGCGTCGTTCGGCTCGAACGTGTTGACCCCGACGGTGCATCGCACCTCGACAGCGACCCCAGGTCAGGCGGGATTACCCGCTGAGTTTAAGCATATCAA
>Illumina-ITS2_BOP010236_Cotu
TCTTGGCTCTCGCATCGATGAAGAACGCAGCAAAATGCGATACTTGGTGTGAATTGCAGAATCCCGTGAACCATCGAGTTTTTGAACGCAAGTTGCGCCCGAAGCCATTATGCCGAGGGCACGTCTGCCTGGGCGTCACGCACATCGTCGCCCTCCACCTCGACCCGCGAAGGGATCGTCGGTGCGGGGTCGGACATTGGCCTCCCGTGCGCATCGGCGCGCGGCCGGCCCAAATGTGATTCGGCATCGGCGCGTGCCGCGACAATTGGTGGTTGAAGAACTCAACTCGCGCGTTGTCGCGGCGGCTCGCGTCGTTCGGCTCGAATGCGTTGACCCCGACGGTGCCTCGCGCACCTCGACAGCGACCCCAGGTCAGGCGGGATTACCCGCTGAGTTTAAGCATATCAA
>Illumina-ITS2_BOP010236_Dotu
TCTTGGCTCTCGCATCGATGAAGAACGCAGCAAAATGCGATACTTGGTGTGAATTGCAGAATCCCGTGAACCATCGAGTTTTTGAACGCAAGTTGCGCCCGAAGCCATTATGCCGAGGGCACGTCTGCCTGGGCGTCACGCACATCGTCGCCCTCCACCTCGACCCGCGAAGGGATCGTCGGTGCGGGGTCGGACATTGGCCTCCCGTGCGCATCGGCGCGCGGCCGGCCCAAATGTGATTCGGCATCGGCGCGTGCCGCGACAATTGGTGGTTGAAGAACTCAACTCGCGCGTTGTCGCGGCGGCTCGCGTCGTTCGGCTCGAATGCGTTGACCCCGACGGTGCCTCGCGCACCTCGACAGCGACCCCAGGTCAGGCGGGATTACCCGCTGAGTTTAAGCATATCAA
>Illumina-ITS2_BOP010236_Otu
TCTTGGCTCTCGCATCGATGAAGAACGCAGCAAAATGCGATACTTGGTGTGAATTGCAGAATCCCGTGAACCATCGAGTTtttGAACGCAAGTTGCGCCCGAAGCCATTATGCCGAGGGCACGTCTGCCTGGGCGTCACGCACATCGTCGCCCTCCACCTCGACCCGCGAAGGGATCGTCGGTGCGGGGTCGGACATTGGCCTCCCGTGCGCATCGGCgcgcgGCCGGCCCAAATGTGATTCGGCATCGGCGCGTGCCGCGACAATTGGTGGTTGAAGAACTCAACTCGcgcgTTGTCGCGGCGGCTCGCGTCGTTCGGCTCGAATGCGTTGACCCCGACGGTGCCTCGCGCACCTCGACAGCGACCCCAGGTCAGGCGGGATTACCCGCTGAGTTTAAGCATATCAA
>Illumina-ITS2_BOP010236_Zotu
TCTTGGCTCTCGCATCGATGAAGAACGCAGCAAAATGCGATACTTGGTGTGAATTGCAGAATCCCGTGAACCATCGAGTTtttGAACGCAAGTTGCGCCCGAAGCCATTATGCCGAGGGCACGTCTGCCTGGGCGTCACGCACATCGTCGCCCTCCACCTCGACCCGCGAAGGGATCGTCGGTGCGGGGTCGGACATTGGCCTCCCGTGCGCATCGGCgcgcgGCCGGCCCAAATGTGATTCGGCATCGGCGCGTGCCGCGACAATTGGTGGTTGAAGAACTCAACTCGcgcgTTGTCGCGGCGGCTCGCGTCGTTCGGCTCGAACGCGTTGACCCCGACGGTGCCTCGCGCACCTCGACAGCGACCCCAGGTCAGGCGGGATTACCCGCTGAGTTTAAGCATATCAA
>Illumina-ITS2_BOP010237_Cotu
TCTTGGCTCTCGCATCGATGAAGAACGCAGCAAAATGCGATACTTGGTGTGAATTGCAGAATCCCGTGAACCATCGAGTTTTTGAACGCAAGTTGCGCCCGAAGCCATTATGCTGAGGGCACGTCTGCCTGGGCGTCACGCACAACGTCGCCCTCCACCTCGGCCCGCAGAGGGATCGTGGGTGTTGGGTCGGATACTGGCCCCCCGTGCGCATCGGCGCGCGGCCGGCCTAAATGCGATTCGGCATCGACGCGTGTCGCGACGATTGGTGGTTGAAGAACTCAACTCGCGCGTCGTCGCGACGGACCGCGTCGTTCGGCTCGAACGTGCTGACCCCGACGGTGCTTCGCGCCTCGACAGCGACCCCAGGTCAGGCGGGATTACCCGCTGAGTTTAAGCATATCAA
>Illumina-ITS2_BOP010237_Dotu
TCTTGGCTCTCGCATCGATGAAGAACGCAGCAAAATGCGATACTTGGTGTGAATTGCAGAATCCCGTGAACCATCGAGTTTTTGAACGCAAGTTGCGCCCGAAGCCATTATGCTGAGGGCACGTCTGCCTGGGCGTCACGCACAACGTCGCCCTCCACCTCGGCCCGCAGAGGGATCGTGGGTGTTGGGTCGGATACTGGCCCCCCGTGCGCATCGGCGCGCGGCCGGCCTAAATGCGATTCGGCATCGACGCGTGTCGCGACG
>Illumina-ITS2_BOP010237_Otu
TCTTGGCTCTCGCATCGATGAAGAACGCAGCAAAATGCGATACTTGGTGTGAATTGCAGAATCCCGTGAACCATCGAGTTtttGAACGCAAGTTGCGCCCGAAGCCATTATGCTGAGGGCACGTCTGCCTGGGCGTCACGCACAACGTCGCCCTCCACCTCGGCCCCGCAGAGGGATCGTGGGTGTTGGGTCGGATACTGGCCccccGTGCGCTTCGGCgcgcgGCCGGCCTAAATGCGATTCGGCATCGACGCGTGTCGCGACGATTGGTGGTTGAAGAACTCAACTCGcgcgTCGTCGCGACGGACCGCGTCGTTCGGCTCGAACGTGCTGACCCCGACGGTGCTTCGCGCCTCGACAGCGACCCCAGGTCAGGCGGGATTACCCGCTGAGTTTAAGCATATCAA
>Illumina-ITS2_BOP010237_Zotu
TCTTGGCTCTCGCATCGATGAAGAACGCAGCAAAATGCGATACTTGGTGTGAATTGCAGAATCCCGTGAACCATCGAGTTtttGAACGCAAGTTGCGCCCGAAGCCATTATGCTGAGGGCACGTCTGCCTGGGCGTCACGCGCAACGTCGCCCTCCACCTCGGCCCCGCAGAGGGATCGTGGGTGTTGGGTCGGATACTGGCCccccGTGCACATCGGCgcgcgGCCGGCCTAAATGCGATTCGGCATCGACGCGTGTCGCGACGATTGGTGGTTGAAGAACTCAACTCGcgcgTCGTCGCGACGGACCGCGTCGTTCGGCTCGAACGTGCTGACCCCGACGGTGCTTCGCGCCTCGACAGCGACCCCAGGTCAGGCGGGATTACCCGCTGAGTTTAAGC
>Illumina-ITS2_BOP010238_Cotu
ATGCGATCCCGCGGCGATGCACGTCACGACCAGTGGTGGTTGAACCTCAACTTTCGTGCTGTCGTGTGATGCGGCATCGTTCTATCGGGATTCATGAATGACCCAAAGGTGCCTGCGTGCGAGAAGTCGTGCACGGTGCTTTCGACCGCGACCCCAGGTCAGGCGGGATTACCCGCTGAGTTTAAGCATATCA
>Illumina-ITS2_BOP010238_Dotu
TCTCGGCTCTCGCATCGATGAAGAACGTAGCGAAATGCGATACTTGGTGTGAATTGCAGAATCCCGTGAACCATCGAGTCTTTGAACGCAAGTTGCGCCCGAAGCCGTTAAGCTAAGGGCACGTCTGCCTGGGCGTCTCGCATCGCGTCGCCCCCCTCCCCTCTCCTCGTGAGCGGGTGCAGGGGGGCGG
>Illumina-ITS2_BOP010238_Otu
TCTCGGCTCTCGCATCGATGAAGAACGTAGCGAAATGCGATACTTGGTGTGAATTGCAGAATCCCGTGAACCATCGAGTCTTTGAACGCAAGTTGCGCCCGAAGCCGTTAAGCTAAGGGCACGTCTGCCTGGGCGTCTCGCATCGCGTCGCCccccTCCCCTCTCCTCGTGAGCGGGTGCAGGggggCGGATACTGGCCTCCCGTGCATCCCATGTGCGGCCGGCCCAAATGCGATCCCGCGGTGATGCACGTCACGACCAGTGGTGGTTGAACCTCAACTTTCGTGCTGTCGTGTGATACGGCATCGTTCTATCGGGATTCATGAATGACCCAAAGGTGCCTGCGTGCGAGAAGTCGTGCACGGTGCTTTCGACCGCGACCCCAGGTCAGGCGGGATTACCCGCTGAGTTT
>Illumina-ITS2_BOP010238_Zotu
TCTCGGCTCTCGCATCGATGAAGAACGTAGCGAAATGCGATACTTGGTGTGAATTGCAGAATCCCGTGAACCATCGAGTCTTTGAACGCAAGTTGCGCCCGAAGCCGTTAAGCTAAGGGCACGTCTGCCTGGGCGTCTCGCATCGCGTCGCCccccTCCCCTCTCCTCGTGAGCGGGTGCAGGggggCGGATACTGGCCTCCCGTGCATCCCATGTGCGGCCGGCCCAAATGCGATCCCGCGGTGATGCACGTCACGACCAGTGGTGGTTGAACCTCAACTTTCGTGCTGTCGTGTGATACGGCATCGTTCTATCGGGATTCATGAATGACCCAAAGGTGCCTGCGTGCGAGAAGTCGTGCACGGTGCTTTCGACCGCGACCCCAGGTCAGGCGGGATTACCCGCTGAGTTT
>Illumina-ITS2_BOP010239_Cotu
TCTCGGCTCTCGCATCGATGAAGAACGTAGCGAAATGCGATACTTGGTGTGAATTGCAGAATCCCGTGAACCATCGAGTCTTTGAACGCAAGTTGCGCCCGAAGCCGTCAGGCCGAGGGCACGCCTGCCTGGGCGTCACACGCCGTTGCTCCCCCGCGCCCCGCTCCCTTTACTTGGGAGCGACCGCGGGGCGGGCTGATGATGGCCTCCCGTGCGCTCCGCCGCGCGGTTGGCCCAAATACCGAGTCCCCGGCGACGTGCGCCACGACGATCGGTGGTTGAGAGACCTCTGTCGCAAGTCGTGCGCGCCCGTCGCGTCACGCGGGCTCGCTTAGCGCCTCGCGACGCACCTAGTGCGGAGCTTTCAACGCGACCCCAGGTCAGGCGGGGTTACCCGCTGAATTTAAGCAT
>Illumina-ITS2_BOP010239_Dotu
GTCCCCGGCGACGTGCGCCACGACGATCGGTGGTTGAGAGACCTCTGTCGCAAGTCGTGCGCGCCCGTCGCGTCACGCGGGCTCGCTTAGCGCCTCGCGACGCACCTAGTGCGGAGCTTTCAACGCGACCCCAGGTCAGGCGGGGTTACCCGCTGAATTTAAGCATATCAA
>Illumina-ITS2_BOP010239_Otu
TCTCGGCTCTCGCATCGATGAAGAACGTAGCGAAATGCGATACTTGGTGTGAATTGCAGAATCCCGTGAACCATCGAGTCTTTGAACGCAAGTTGCGCCCGAAGCCGTCAGGCCGAGGGCACGCCTGCCTGGGCGTCACACGCCGTTGCTCCcccGCGCCCCGCTCCCTTTACTTGGGAGCGACCGCGGGGCGGGCTGATGATGGCCTCCCGTGCGCTCCGCCGcgcgGTTGGCCCAAATACCGAGTCCCCGGCGACGTGCGCCACGACGATCGGTGGTTGAgagaCCTCTGTCGCAAGTCGTGCgcgcCCGTCGCGTCACGCGGGCTCGCTTAGCGCCTCGCGACGCACCTAGTGCGGAGCTTTCAACGCGACCCCAGGTCAGGCGGGGTTACCCGCTGAATTTAAGCATATCAA
>Illumina-ITS2_BOP010239_Zotu
TCTCGGCTCTCGCATCGATGAAGAACGTAGCGAAATGCGATACTTGGTGTGAATTGCAGAATCCCGTGAACCATCGAGTCTTTGAACGCAAGTTGCGCCCGAAGCCGTCAGGCCGAGGGCACGCCTGCCTGGGCGTCACACGCCGTTGCTCCCTCGCGCCCCGCTCCCTTTACTTGGGAGCGACCGCGGGGCGGGCTGATGATGGCCTCCCGTGCGCTCCGCCGcgcgGTTGGCCCAAATACCGAGTCCCCGGCGACGTGCGCCACGACGATCGGTGGTTGAgagaCCTCTGTCGCAAGTCGTGCgcgcCCGTCGCGTCACGCGGGCTCGCTTAGCGCCTCGCGACGCACCTAGTGCGGAGCTTTCAACGCGACCCCAGGTCAGGCGGGGTTACCCGCTGAAT
>Illumina-ITS2_BOP010241_Cotu
TCTTGGCTCTCGCATCGATGAAGAACGCAGCAAAATGCGATACTTGGTGTGAATTGCAGAATCCCGTGAACCATCGAGTTTTTGAACGCAAGTTGCGCCCGAAGCCATTATGCTGAGGGCACGTCTGCCTGGGCGTCACGCACAACGTCGCCCTCCACCTCGGCCCGCAGAGGGATCGTGGGTGTTGGGTCGGATACTGGCCTCCCGTGCGCATCGGCGCGCGGCCGGCCTAAATGCGATTCGGCATCGACGCGTGTCGCGACGATTGGTGGTTGAAGAACTCAACTCGCGCGTCGTCGCGACGGACAGCGTCGTTCGGCTCGAACGTGCTGACCCCGACGGTGCTTCGCACCTCGACAGCGACCCCAGGTCAGGCGGGATTACC
>Illumina-ITS2_BOP010241_Dotu
TCTTGGCTCTCGCATCGATGAAGAACGCAGCAAAATGCGATACTTGGTGTGAATTGCAGAATCCCGTGAACCATCGAGTTTTTGAACGCAAGTTGCGCCCGAAGCCATTATGCTGAGGGCACGTCTGCCTGGGCGTCACGCACAACGTCGCCCTCCACCTCGGCCCGCAGAGGGATCGTGGGTGTTGGGTCGGATACTGGCCTCCCGTGCGCATCGGCGCGCGGCCGGCCTAAATGCGATTCGGCATCGACGCGTGTCGCGACGATTGGTGGTTGAAGAACTCAACTCGCGCGTCGTCGCGACGGACAGCGTCGTTCGGCTCGAACGTGCTGACCCCGACGGTGCTTCGCACCTCGACAGCGACCCCAGGTCAGGCGGGATTACCCGCTGAGTTTAAGCATATCAA
>Illumina-ITS2_BOP010241_Otu
TCTTGGCTCTCGCATCGATGAAGAACGCAGCAAAATGCGATACTTGGTGTGAATTGCAGAATCCCGTGAACCATCGAGTTtttGAACGCAAGTTGCGCCCGAAGCCATTATGCTGAGGGCACGTCTGCCTGGGCGTCACGCACAACGTCGCCCTCCACCTCGGCCCGCAGAGGGATCGTGGGTGTTGGGTCGGATACTGGCCTCCCGTGCGCATCGGCgcgcgGCCGGCCTAAATGCGATTCGGCATCGACGCGTGTCGCGACGATTGGTGGTTGAAGAACTCAACTCGcgcgTCGTCGCGACGGACAGCGTCGTTCGGCTCGAACGTGCTGACCCCGACGGTGCTTCGCACCTCGACAGCGACCCCAGGTCAGGCGGGATTACCCGCTGAGTTTAAGCATATCAA
>Illumina-ITS2_BOP010241_Zotu
TCTTGGCTCTCGCATCGATGAAGAACGCAGCAAAATGCGATACTTGGTGTGAATTGCAGAATCCCGTGAACCATCGAGTTtttGAACGCAAGTTGCGCCCGAAGCCATTATGCTGAGGGCACGTCTGCCTGGGCGTCACGCACAACGTCGCCCTCCACCTCGGCCCGCAGAGGGATCGTGGGTGTTGGGTCGGATACTGGCCTCCCGTGCGCATCGGCgcgcgGCCGGCCTAAATGCGATTCGGCATCGACGCGTGTCGCGACGATTGGTGGTTGAAGAACTCAACTCGcgcgTCGTCGCGACGGACAGCGTCGTTCGGCTCGAACGTGCTGACCCCGACGGTGCTTCGCACCTCGACAGCGACCCCAGGTCAGGCGGGATTACCCGCTGAGTTTAAGCATATCAA
>Illumina-ITS2_BOP010242_Cotu
TCTCGGCTCTCGCATCGATGAAGAACGTAGCGAAATGCGATACTTGGTGTGAATTGCAGAATCCCGTGAACCATCGAGTTTTTGAACGCAAGTTGCGCCCGAAACCATTAGGTTGAGGGCACGCCTGCCTGGGCGTCTCACATCACCCTGTGCCCTCCCAGAACTCCTTTTGGCGTCTGGTGTTTGGGGCACGGTATATTGGCCCCCCGTGCTCTATGGAGTGCGGTCGGCCTAAAATGACGCACATGACATCTGTCGACACAGAACAGTGGTTGGCGATTAGTCGTTACTATCCTGTGGTGTCGCTTGTGGTGTCGGTTGTTTTGTAGACCCAGAGTGCCGTTGGAACGGTGCCTTGGTTGCGACCCCAGGTCAGGCGGGACTACCCGCTGAGTTTAAGCATATCAA
>Illumina-ITS2_BOP010242_Dotu
TCTCGGCTCTCGCATCGATGAAGAACGTAGCGAAATGCGATACTTGGTGTGAATTGCAGAATCCCGTGAACCATCGAGTTTTTGAACGCAAGTTGCGCCCGAAACCATTAGGTCGAGGGCACGCCTGCCTGGGCGTCTCACATCACCCTGTGCCCTCCCAGAACTCCTTTTGGCGTCTGGTGTTTGGGGCACGGTATATTGGCCCCCCGTGCTCTATGGAGTGCGGTCGGCCTAAAATGACGCACATGACATCTGTCGACACAGAACAGT
>Illumina-ITS2_BOP010242_Otu
TCTCGGCTCTCGCATCGATGAAGAACGTAGCGAAATGCGATACTTGGTGTGAATTGCAGAATCCCGTGAACCATCGAGTTtttGAACGCAAGTTGCGCCCGAAACCATTAGGTTGAGGGCACGCCTGCCTGGGCGTCTCACATCACCCTGCGCCCTCCCAGAACTCCTTTTGGCGTCTGGTGTTTGGGGCACGGTATATTGGCCccccGTGCTCTATGGAGTGCGGTCGGCCTAAAATGACGCACATGACATCTGTCGACACAGAACAGTGGTTGGCGATTAGTCGTTACTATCCTGTGGTGTCGCTTGCGGTGTCGGTTGTTTTGTAGACCCAGAGTGCCGTTGGAACGGTGCCTTG
>Illumina-ITS2_BOP010242_Zotu
TCTCGGCTCTCGCATCGATGAAGAACGTAGCGAAATGCGATACTTGGTGTGAATTGCAGAATCCCGTGAACCATCGAGTTtttGAACGCAAGTTGCGCCCGAAACCATTAGGTTGAGGGCACGCCTGCCTGGGCGTCTCACATCACCCTGTGCCCTCCCAGAACTCCTTTTGGCGTCTGGTGTTTGGGGCACGGTATATTGGCCccccGTGCTCTATGGAGTGCGGTCGGCCTAAAATGACGCACATGACATCTGTCGACACAGAACAGTGGTTGGCGATTAGTCGTTACTATCCTGTGGTGTCGCTTGCGGTGTCGGCTGTTTTGTAGACCCAGAGTGCCGTTGCAATGGTGCCTCGGTTGCGACCCCAGGTCAGGCGGGACTACCCGCTGAGTTTAAGCATATCAA
>Illumina-ITS2_BOP010243_Cotu
TCTCGGCTCTCGCATCGATGAAGAACGTAGCGAAATGCGATACTTGGTGTGAATTGCAGAATCCCGTGAACCATCGAGTCTTTGAACGCAAGTTGCGCCCGAAGCCATCCGGCCGAGGGCACGTCTGCCTGGGCGTCACGCACGCCGTCGCCCCTTTCCCGCCCTGCGCCTTCCCCCCAGGGGACGGGCGCGCGGGGGGTGGGGCGGAACTTGGCCCCCCGTGCCCGTGAGGGCGCGGCCGGCCCAAAAAGAGCCAGGGCCCACGACGCGACCCCAGGTC
>Illumina-ITS2_BOP010243_Dotu
TCTCGGCTCTCGCATCGATGAAGAACGTAGCGAAATGCGATACTTGGTGTGAATTGCAGAATCCCGTGAACCATCGAGTCTTTGAACGCAAGTTGCGCCCGAAGCCATCCGGCCGAGGGCACGTCTGCCTGGGCGTCACGCACGCCGTCGCCCCCTTCCCGCCCTGCGCCTTCCCCCCAGGGGACGGGCGCGCGGGG
>Illumina-ITS2_BOP010243_Otu
TCTCGGCTCTCGCATCGATGAAGAACGTAGCGAAATGCGATACTTGGTGTGAATTGCAGAATCCCGTGAACCATCGAGTCTTTGAACGCAAGTTGCGCCCGAAGCCATCCGGCCGAGGGCACGTCTGCCTGGGCGTCACGCACGCCGTCGCCCCTTTCCCGCCCTGCGCCTTCCccccAGGGGACGGGCgcgcgGggggTGGGGCGGAACTTGGCCccccGTGCCCGTGAGGGCGCGGCCGGCCCAAaaaGAGGGATCCCGGTGGCAGCGGTCACGGCCGGTGGTGGTTGTACCCAAAGCACATTCGCGTCCCGGCGAGCGCCGCCTCACCGTCAGGAATGCCCCTCGCGACCcccGAGCGACGCCCCAGGGCGCCGCCCACGACGCGACC
>Illumina-ITS2_BOP010243_Zotu
TCTCGGCTCTCGCATCGATGAAGAACGTAGCGAAATGCGATACTTGGTGTGAATTGCAGAATCCCGTGAACCATCGAGTCTTTGAACGCAAGTTGCGCCCGAAGCCATCCGGCCGAGGGCACGTCTGCCTGGGCGTCACGCACGCCGTCGCCCCTTTCCCGCCCTGCGCCTTCCccccAGGGGACGGGCgcgcgGggggTGGGGCGGAACTTGGCCccccGTGCCCGTGAGGGCGCGGCCGGCCCA
>Illumina-ITS2_BOP010244_Cotu
TCTCGGCTCTCGTGTCGATGAAGAACGTAGTGAAATGCGATACTTGGTGTGAATTGCACAATCTCGTGAACCATCGAGTCTTTGAACTCAAGTTGCGCCCGAAGCCATCCGGCCGAGGACACGTCTGCCTGGGCGTCACGCACGCCGTCACCCCCCGCCCCGCGCCGCCCCTCACAGGATAGGGGCGCGGGCAGAACTTGGCCCCCCGTGCCTGCGAGGGCGCGGTTGGCCTAAAAAGAGGGATCTCGGTGGCGGCAGTCACGACCGGTTGGTGGTTGTCAAACCTCCCCCGAGCGACGCCCCGTGGCGCCGCCCACGACGCGACCCCAGGTCAGGCGGGACTACCCGCTGAGTTTAAGCATATCA
>Illumina-ITS2_BOP010244_Otu
TCTCGGCTCTTGCATCGATGAAGAACGTAGCGAAATGCGATATTTGGTGTGAATTGCAGAATCCGGTGAACCATCGAGTCTTTGAACGCAAGTTGCGCCCGAAGCCATCCGACCGAGGGCACGTCTGCCTGGGCGTCACGCACGTCGTCGCCcccccGCCCCGCGCCG
>Illumina-ITS2_BOP010244_Zotu
TCTCGGCTCTTGCATCGATGAAGAACGTAGCGAAATGCGATATTTGGTGTGAATTGCAGAATCCGGTGAACCATCGAGTCTTTGAACGCAAGTTGCGCCCGAAGCCATCCGACCGAGGGCACGTCTGCCTGGGCGTCACGCACGTCGTCGCCcccccGCCCCGCGCCG
>Illumina-ITS2_BOP010245_Cotu
TCTCGGCTCTCGCATCGATGAAGAACGTAGCGAAATGCGATACTTGGTGTGAATTGCAGAATCCCGTGAACCATCGAGTTTTTGAACGCAAGTTGCGCCCAAAGCCATTAGGCCGAGGGCACGTCTGCCTGGGCGTCACGCATTGCGTCGCCCCCACACCCCGTGTCCCCAAAAGGGGCACCGGGCGAGGGGGCGGATATTGGCCTCCCGTGCTCCCGGGTGCGGTTGGCCCAAAAGCGAGTCCCCGGCAGCGGACGTCACGACAAGTGGTGGTTGAAAAGCCTTCTTATCCTGTCGGGCGGTCCTCCGTTGCCACCGGGCACTCTCTTGACCCTGATGCGCCGTTCTTGACGGCGCTTCGACCGCGACCCCAGGTCAGGCGGGATTACCCGCTGAGTTTAAGCATATCAA
>Illumina-ITS2_BOP010245_Dotu
TCTCGGCTCTCGCATCGATGAAGAACGTAGCGAAATGCGATACTTGGTGTGAATTGCAGAATCCCGTGAACCATCGAGTTTTTGAACGCAAGTTGCGCCCAAAGCCATTAGGCCGAGGGCACGTCTGCCTGGGCGTCACGCATTGCGTCGCCCCCACACCCCGTGTCCCCAAAAGGGGCACCGGGCGAGGGGGC
>Illumina-ITS2_BOP010245_Otu
TCTCGGCTCTCGCATCGATGAAGAACGTAGCGAAATGCGATACTTGGTGTGAATTGCAGAATCCCGTGAACCATCGAGTTtttGAACGCAAGTTGCGCCCAAAGCCATTAGGCCGAGGGCACGTCTGCCTGGGCGTCACGCATTGCGTCGCCcccACACCCCGTGTCCCCAAAAGGGGCACCCGGCGAGGgggCGGATATTGGCCTCCCGTGCTCCCGGGTGCGGTTGGCCCAAAAGCGAGTCCCCGGCAGCGGACGTCACGACAAGTGGTGGTTGAAAAGCCTTCTTATCCTGTCGGGCGGTCCTCCGTTGCCACCGGGCACTctctTGACCCTGACGCGCCGTTCCTGACGGCGCTTCGACCG
>Illumina-ITS2_BOP010245_Zotu
TCTCGGCTCTCGCATCGATGAAGAACGTAGCGAAATGCGATACTTGGTGTGAATTGCAGAATCCCGTGAACCATCGAGTTtttGAACGCAAGTTGCGCCCAAAGCCATTAGGCCGAGGGCACGTCTGCCTGGGCGTCACGCATTGCGTCGCCcccACACCCCGTGTCCCCAAAAGGGGCACCCGGCGAGGgggCGGATATTGGCCTCCCGTGCTCCCGGGTGCGGTTGGCCCAAAAGCGAGTCCCCGGCAGCGGACGTCACGACAAGTGGTGGTTGAAAAGCCTTCTTATCCTGTCGGGCGGTCCTCCGTTGCCACCGGGCACTctctTGACCCTGACGCGCCGTTCCTGACGGCGCTTCGACCG
>Illumina-ITS2_BOP010246_Cotu
TCTCGGCTCTCGCATCGATGAAGAACGTAGCGAAATGCGATACTTGGTGTGAATTGCAGAATCCCGTGAACCATCGAGTTTTTGAACGCAAGTTGCGCCCAAAGCCATTAGGCCGAGGGCACGTCTGCCTGGGCGTCACGCATTGCGTCGCCCCCACACCCCGTGTCCCCAAAAGGGGCACCGGGCGAGGGGGCGGATATTGGCCTCCCGTGCTCCCGGGTGCGGTTGGCCCAAAAGCGAGTCCCCGGCAGCGGACGTCACGACAAGTGGTGGTTGAAAAGCCTTCTTATCCTGTCGGGCGGTCCTCCGTTGCCACCGGGCACTCTCTTGACCCTGATGCGCCGTTCTTGACGGCGCTTCGACCGCGACCCCAGGTCAGGCGGGATTACCCG
>Illumina-ITS2_BOP010246_Dotu
TCTCGGCTCTCGCATCGATGAAGAACGTAGCGAAATGCGATACTTGGTGTGAATTGCAGAATCCCGTGAACCATCGAGTTTTTGAACGCAAGTTGCGCCCAAAGCCATTAGGCCGAGGGCACGTCTGCCTGGGCGTCACGCATTGCGTCGCCCCCACACCCCGTGTCCCCAAAAGGGGCACCGGGCGAGGGGGCGGATATTGGCCTCCCGTGCTCCCGGGTGCGGTTGGCCCAAAAGCGAGTCCCCGGCAGCGGACGTCACGACAAGTGGTGGTTGAAAAGCCTTCTTATCCTGTCGGGCGGTCCTCCGTTGCCACCGGGCACTCTCTTGACCCTGATGCGCCGTTCCTGACGGCGCTTCGACCGCGACCCCAGGTCAGGCGGGATTACC
>Illumina-ITS2_BOP010246_Otu
TCTCGGCTCTCGCATCGATGAAGAACGTAGCGAAATGCGATACTTGGTGTGAATTGCAGAATCCCGTGAACCATCGAGTTtttGAACGCAAGTTGCGCCCAAAGCCATTAGGCCGAGGGCACGTCTGCCTGGGCGTCACGCATTGCGTCGCCcccACACCCCGTGTCCCCAAAAGGGGCACCGGGCGAGGgggCGGATATTGGCCTCCCGTGCTCCCGGGTGCGGTTGGCCCAAAAGCGAGTCCCCGGCAGCGGACGTCACGACAAGTGGTGGTTGAAAAGCCTTCTTATCCTGTCGGGCGGTCCTCCGTTGCCACCGGGCACTctctTGACCCTGATGCGCCGTTCCTGACGGCGCTTCGACCGCGACCCCAGGTCAGGCGGGATTACC
>Illumina-ITS2_BOP010246_Zotu
TCTCGGCTCTCGCATCGATGAAGAACGTAGCGAAATGCGATACTTGGTGTGAATTGCAGAATCCCGTGAACCATCGAGTTtttGAACGCAAGTTGCGCCCAAAGCCATTAGGCCGAGGGCACGTCTGCCTGGGCGTCACGCATTGCGTCGCCcccACACCCCGTGTCCCCAAAAGGGGCACCGGGCGAGGgggCGGATATTGGCCTCCCGTGCTCCCGGGTGCGGTTGGCCCAAAAGCGAGTCCCCGGCAGCGGACGTCACGACAAGTGGTGGTTGAAAAGCCTTCTTATCCTGTCGGGCGGTCCTCCGTTGCCACCGGGCACTctctTGACCCTGATGCGCCGTTCCTGACGGCGCTTCGACCGCGACCCCAGGTCAGGCGGGATTACC
>Illumina-ITS2_BOP010247_Cotu
TCTCGGCTCTCGCATCGATGAAGAACGTAGCGAAATGCGATACTTGGTGTGAATTGCAGAATCCCGTGAACCATCGAGTTTTTGAACGCAAGTTGCGCCCAAAGCCATTAGGCCGAGGGCACGTCTGCCTGGGCGTCACGCATTGCGTCGCCCCCACACCCCGTGTCCCCAAAAGGGGCACCGGGCGAGGGGGCGGATATTGGCCTCCCGTGCTCCCGGGTGCGGTTGGCCCAAAAGCGAGTCCCCGGCAGCGGACGTCACGACAAGTGGTGGTTGAAAAGCCTTCTTATCCTGTCGGGCGGTCCTCCGTTGCCACCGGGCACTCTCTTGACCCTGATGCGCCGTTCTTGACGGCGCTTCGACCGCGACCCCAGGTCAGGCGGGATTACCCGCTGAGTTTAAGCATATCAA
>Illumina-ITS2_BOP010247_Dotu
TCTCGGCTCTCGCATCGATGAAGAACGTAGCGAAATGCGATACTTGGTGTGAATTGCAGAATCCCGTGAACCATCGAGTTTTTGAACGCAAGTTGCGCCCAAAGCCATTAGGCCGAGGGCACGTCTGCCTGGGCGTCACGCATTGCGTCGCCCCCACACCCCGTGTCCCCAAAAGGGGCACCGGGCGAGGGGGCGGATAT
>Illumina-ITS2_BOP010247_Otu
TCTCGGCTCTCGCATCGATGAAGAACGTAGCGAAATGCGATACTTGGTGTGAATTGCAGAATCCCGTGAACCATCGAGTTtttGAACGCAAGTTGCGCCCAAAGCCATTAGGCCGAGGGCACGTCTGCCTGGGCGTCACGCATTGCGTCGCCcccACACCCCGTGTCCCCAAAAGGGGCACCGGGCGAGGgggCGGATATTGGCCTCCCGTGCTCCCGGGTGCGGTTGGCCCAAAAGCGAGTCCCCGGCAGCGGACGTCACGACAAGTGGTGGTTGAAAAGCCTTCTTATCCTGTCGGGCGGTCCTCCGTTGCCACCGGGCACTctctTGACCCTGATGCGCCGTTCTTGACGGCGCTTCGACCGCGAC
>Illumina-ITS2_BOP010247_Zotu
TCTCGGCTCTCGCATCGATGAAGAACGTAGCGAAATGCGATACTTGGTGTGAATTGCAGAATCCCGTGAACCATCGAGTTtttGAACGCAAGTTGCGCCCAAAGCCATTAGGCCGAGGGCACGTCTGCCTGGGCGTCACGCATTGCGTCGCCcccACACCCCGTGTCCCCAAAAGGGGCACCGGGCGAGGgggCGGATATTGGCCTCCCGTGCTCCCGGGTGCGGTTGGCCCAAAAGCGAGTCCCCGGCAGCGGACGTCACGACAAGTGGTGGTTGAAAAGCCTTCTTATCCTGTCGGGCGGTCCTCCGTTGCCACCGGGCACTctctTGACCCTGATGCGCCGTTCTTGACGGCGCTTCGAC
>Illumina-ITS2_BOP010248_Cotu
TCTCGGCTCTCGCATCGATGAAGAACGTAGCGAAATGCGATACTTGGTGTGAATTGCAGAATCCCGTGAACCATCGAGTTTTTGAACGCAAGTTGCGCCCGAAGCCACTAGGCCGAGGGCACGTCTGCCTGGGCGTCACGCATCGCGTCGCCCCCCAACCCCGCGTCCCAAAGGGTCGCGCGCGGCGGGGGGAGCGGAGAATGGCCTCCCGTGCCCCCGGGCGCGGCTGGCCCAAAATCGAGTCCCCGGCGACGGACGTCACGACAAGTGGTGGTCGAAAGAGCCCTCTCATAACGTCGTGCGGTTCCCCGTCGCTCGGGCGGCCAAGTGACCCTGACGCGTCGTCGTCCGACGGCGCTCCGACCGCGACCCCAGGTCAGGCGGGATTACCCGCTGAGTTTAAGCATATCAA
>Illumina-ITS2_BOP010248_Dotu
TCTCGGCTCTCGCATCGATGAAGAACGTAGCGAAATGCGATACTTGGTGTGAATTGCAGAATCCCGTGAACCATCGAGTTTTTGAACGCAAGTTGCGCCCGAAGCCACTAGGCCGAGGGCACGTCTGCCTGGGCGTCACGCATCGCGTCGCCCCCCAACCCCGCGTCCCAAAGGGTCGCGCGCGGCGGG
>Illumina-ITS2_BOP010248_Otu
GGATATCTCGGCTCTCGCATCGATGAAGAACGTAGCGAAATGCGATACTTGGTGTGAATTGCAGAATCCCGTGAACCATCGAGTTtttGAACGCAAGTTGCGCCCGAAGCCACTAGGCCGAGGGCACGTCTGCCTGGGCGTCGCGCATCGCGTCGCCccccAACCCCGCGTCCCACAGGGTCGcgcgcgGCGGggggAGCGGAGAATGGCCTCCCGTGCCcccGGGCGCGGCTGGCCCAAAATCGAGTCCCCGGCGACGGACGTCACGACAAGTGGTGGTCGAAAGAGCCCTCTCATAACGTCGTGCGGTTCCCCGTCGCTTGGGCGGCCAAGTGACCCTGACGCGTCGTCGTCCGACGGCGCTCCGACCGCGACCCCAGGTCAGGCGGGATTACCCGCTGAGTTTAAGCATATCAA
>Illumina-ITS2_BOP010248_Zotu
TCTCGGCTCTCGCATCGATGAAGAACGTAGCGAAATGCGATACTTGGTGTGAATTGCAGAATCCCGTGAACCATCGAGTTtttGAACGCAAGTTGCGCCCGAAGCCACTAGGCCGAGGGCACGTCTGCCTGGGCGTCACGCATCGCGTCGCCccccAACCCCGCGTCCCACAGGGTCGcgcgcgGCGGggggAGCGGAGAATGGCCTCCCGTGCTCCCGGGCGCGGCTGGCCCAAAATCGAGTCCCCGGCGACGGACGTCACGACAAGTGGTGGTCGAAAGAGCCCTCTCATAAAGTCGTGCGGTTCCCCGTCGCTCGGGCGGCCAAGTGACCCTGACGCGTCGTCGTCCGACGGCGCTCCGACCGCGGCCCCAGGTCAGGCGGGATTACCCGC
>Illumina-ITS2_BOP010249_Cotu
TCTCGGCTCTCGCATCGATGAAGAACGTAGCGAAATGCGATACTTGGTGTGAATTGCAGAATCCCGTGAACCATCGAGTCTTTGAACGCAAGGGGTGTCACGCATCGTTGCCCCCGAACCCCTCCTCCTCGCGTCGTACGCGGGGCGGGGGGTCCCGTCGCGGGCGGAGACTGGCCTCCCGTGGGCCTCGGCCCGCGGTTGGCCCAAATACGAGTCCTCGGCGGTGTATGCCGCGGCGTTCGGTGGCGGAAAAAACCTCGAGCCCTCGCCGCGCGCGCGCCGTCGGTCCAAGGCTCTCTGACCCTGAAGTGCGGTCGAAAACGCACGCATCGCGACCCCAGGTCAGGCGGGATTACCCGCTGAGTTTAAGCATATCAA
>Illumina-ITS2_BOP010249_Dotu
TCTCGGCTCTCGCATCGATGAAGAACGTAGCGAAATGCGATACTTGGTGTGAATTGCAGAATCCCGTGAACCATCGAGTCTTTGAACGCAAGTTGCGCCCCAAGCCATTCGGCCGAGGGCACGTCTGCCTGGGTGTCACGCATCGTTGCCCCCGAACCCCTCCTCCTCGCGTCGTACGCGGGGCGGGGGGTCCCG
>Illumina-ITS2_BOP010249_Otu
TCTCGGCTCTCGCATCGATGAAGAACGTAGCGAAATGCGATACTTGGTGTGAATTGCAGAATCCCGTGAACCATCGAGTCTTTGAACGCAAGTTGCGCCCCAAGCCATTCGGCCGAGGGCACGTCTGCCTGGGTGTCACGCATCGTTGCCcccGAACCCCTCCTCCTCGCGTCGTACGCGGGGCGGggggTCCCGTCGCGGGCGGAGACTGGCCTCCCGTGGGCCTCGGCCCGCGGTTGGCCCAAATACGAGTCCTCGGCGGTGTATGCCGCGGCGTTCGGTGGCGGAAaaaaCCTCGAGCCCTCGCCGcgcgcgcgcCGTCGGTCCAAGGCTctctGACCCTGAAGTGCGGTCGAAAACGCACGCATCGCGACCC
>Illumina-ITS2_BOP010249_Zotu
TCTCGGCTCTCGCATCGATGAAGAACGTAGCGAAATGCGATACTTGGTGTGAATTGCAGAATCCCGTGAACCATCGAGTCTTTGAACGCAAGTTGCGCCCCAAGCCATTCGGCCGAGGGCACGTCTGCCTGGGTGTCACGCATCGTTGCCcccGAACCCCTCCTCCTCGCGCCGTACGCGGGGCGGggggTCCCGTCGCGGGCGGAGACTGGCCTCCCGTGGGCCTCGGCCCGCGGTTGGCCCAAATACGAGTCCTCGGCGGTGTATGCCGCGGCGTTCGGTGGCGGAAaaaaCCTCGAGCCCTCGCCGcgcgcgcTGTCGGTCCAAGGCTctctGACCCTGAAGTGCGGTCGAAAACGCACGCATCGCGACCCCAGGTCAGGCGGGATTACCCGCTGAGTTTAAGCATATCAATAAG
>Illumina-ITS2_BOP010250_Cotu
TCTCGGCTCTCGCATCGATGAAGAACGTAGCGAAATGCGATACTTGGTGTGAATTGCAGAATCCCGTGAACCATCGAGTCTTTGAACGCAAGTTGCGCCCCAAGCCATTCGGCCGAGGGCACGTCTGCCTGGGTGTCACGCACCGTTGCCCCCGAACCCCTCCCCCTCTCGTACGGGGCGGGGACCGTGGGCGGAGATTGGCCTCCCGGGAGCCTCGTCTCGCGGTTGGCCCAAATACGAGTCCTCGGCGGTGCGCGCCGCGGCGTTCGGTGGTGGAAAAGACCTCGAGCCCTCGCCGCGCGCGCGCCGTCGGTCCAAGGCTCCCGGACCCTCGAGTGCCGTCGAAAAGGCACGCATCGCGACC
>Illumina-ITS2_BOP010250_Dotu
CACGCACCGTTGCCCCCGAACCCCTCCCCCTCTCGTACGGGGCGGGGACCGTGGGCGGAGATTGGCCTCCCGGGAGCCTCGTCTCGCGGTTGGCCCAAATACGAGTCCTCGGCGGTGCGCGCCGCGGCGTTCGGTGGTGGAAAAGACCTCGAGCCCTCGCCGCGCGCGCGCCGTCGGTCCAAGGCTCCCGGACCCTCGAGTGCCGTCGAAAAGGCACGCATCGCGACCCCAGGTCAGGCGGGATTACCCGCTGAGTTTAAGCATATCAA
>Illumina-ITS2_BOP010250_Otu
CACGCACCGTTGCCcccGAACCCCTCCcccTCTCGTACGGGGCGGGGACCGTGGGCGGAGATTGGCCTCCCGGGAGCCTCGTCTCGCGGTTGGCCCAAATACGAGTCCTCGGCGGTGCgcgcCGCGGCGTTCGGTGGTGGAAAAGACCTCGAGCCCTCGCCGcgcgcgcgcCGTCGGTCCAAGGCTCCCGGACCCTCGAGTGCCGTCGAAAAGGCACGCATCGCGACCCCAGGTCAGGCGGGATTACCCGCTGAGTTTAAGCATATCAA
>Illumina-ITS2_BOP010250_Zotu
TCTCGGCTCTCGCATCGATGAAGAACGTAGCGAAATGCGATACTTGGTGTGAATTGCAGAATCCCGTGAACCATCGAGTCTTTGAACGCAAGTTGCGCCCCAAGCCATTCGGCCGAGGGCACGTCTGCCTGGGTGTCACGCACCGTTGCCcccGAACCCCTCCcccTCTCGTACGGGGCGGGGACCGTGGGCGGAGATTGGCCTCCCGGGAGCCTCGTCTCGCGGTTGGCCCAAATACGAGTCCTCGGCGGTGCgcgcCGCGGCGTTCGGTGGTGGAAAAGACCTCGAGCCCTCGCCGcgcgcgcgcCGTCGGTCCAAGGCTCCCGGACCCTCGAGTGCCGTCGAAAAGGCACGCATCGCGACCCCAGGTCAGGCGGGATTACCCGCTGAGTTTAAGCATATCAA
>Illumina-ITS2_BOP010252_Cotu
TCTCAGCTCTCACATCAATAAAGAATGTAATGAAATGTGAAACTTGGTATGAATAGGCCTAGGGTACGCCTACCTGAGTGTCAAGTAACGTCGCCACCCCCCCCCCCAATGGGGACTGCGTGGAATGGCAAATATTGGCCTCCCATGCACTCCCACTCATAGTTGGCTTCAAACACAGCCCCATGGAGAGGGCAGCCATGGCATATGGTGGTCGAAATTGCCAGCTCCTCGAAAACTATCGTGGCTAGCCTCGTTGAGGTAAGCCAAAAACACTGACGTGAGCATCCTCACAAAGCAACCCCAGGTAAGGCAGGAAGGAACACCCACTGAGTTTAAGCATATCGA
>Illumina-ITS2_BOP010252_Dotu
TCTCAGCTCTCACATCAATAAAGAATGTAATGAAATGTGAAACTTGGTATGAATTGCAAAATCCCACGAATCATTGAGTTTTTGAAAGCAAGTTGTGCCCAAAGTCGTTAGGCCTAGGGTACGCCTACCTGAGTGTCAAGTAACGTCGCCACCCCCCCCCCCAATGGGGACTGCGTGGAATGGCAAATATTGGCCTCCCATGCACTCCCACTCATAGTTGGCTTCAAACACAGCCCCATGGAGAGGGCAGCCATGGCATATGGTGGTCGAAATTGCCAGCTCCTCGAAAACTATCGTGGCTAGCCTCGTTGAGGTAAGCCAAAAACACTGACGTGAGCATCCTCACAAAGCAACCCCAGGTAAGGCAGGAACACCCACTGAGTTTAAGCATATCGA
>Illumina-ITS2_BOP010252_Otu
TCTCAGCTCTCACATCAATAAAGAATGTAATGAAATGTGAAACTTGGTATGAATTGCAAAATCCCACGAATCATTGAGTTtttGAAAGCAAGTTGTGCCCAAAGTCGTTAGGCCTAGGGTACGCCTACCTGAGTGTCAAGTAACGTCGCCACCcccccccccAATGGGGACTGCGTGGAATGGCAAATATTGGCCTCCCATGCACTCCCACTCATAGTTGGCTTCAAACACAGCCCCATGGAGAGGGCAGCCATGGCATATGGTGGTCGAAATTGCCAGCTCCTCGAAAACTATCGTGGCTAGCCTCGTTGAGGTAAGCCAAaaaCACTGACGTGAGCATCCTCACAAAGCAACCCCAGGTAAGGCAGGAACACCCACTGAGTTTAAGCATATCGA
>Illumina-ITS2_BOP010252_Zotu
TCTCAGCTCTCACATCAATAAAGAATGTAATGAAATGTGAAACTTGGTATGAATTGCAAAATCCCACGAATCATTGAGTTtttGAAAGCAAGTTGTGCCCAAAGTCGTTAGGCCTAGGGTACGCCTACCTGAGTGTCAAGTAACGTCGCCACCcccccccccAATGGGGACTGCGTGGAATGGCAAATATTGGCCTCCCATGCACTCCCACTCATAGTTGGCTTCAAACACAGCCCCATGGAGAGGGCAGCCATGGCATATGGTGGTCGAAATTGCCAGCTCCTCGAAAACTATCGTGGCTAGCCTCGTTGAGGTAAGCCAAaaaCACTGACGTGAGCATCCTCACAAAGCAACCCCAGGTAAGGCAGGAACACCCACTGAGTTTAAGCATATCGA
>Illumina-ITS2_BOP010254_Cotu
TCTCGGCTCTCGCATCGATGAAGAACGTAGCGAAATGCGATACTTGGTGTGAATTGCAGAATCCCGTGAACCATCGAGTTTTTGAACGCAAGTTGCGCCCGAAGCCATTAGGCCGAGGGCACGTCTGCCTGGGCGTCACGCATTGCGTCGCCCCCACACCCTGTGTCCCCAAAAGGGCACCGGGCGCGGGGCGGATATTGGCCTCCCGTGCTCTAGGGCGCGGTTGGCCCAAAAGCGAGTCCCCGGCAACGGACGTCACGACGAGTGGTGGTTAAAAAGCCTTCTTATCCTGTCGTGCGGTCCTCCGCTGCCACCGGGCACTCCCTTGACCCTGATGCGCCGTTCCTGACGGCGCTTCGACCGCGACCCCAGGTCAGGCGGGATTACCCGCTGAGTTTAAGCATATCAA
>Illumina-ITS2_BOP010254_Dotu
TCTCGGCTCTCGCATCGATGAAGAACGTAGCGAAATGCGATACTTGGTGTGAATTGCAGAATCCCGTGAACCATCGAGTTTTTGAACGCAAGTTGCGCCCGAAGCCATTAGGCCGAGGGCACGTCTGCCTGGGCGTCACGCATTGCGTCGCCCCCACACCCTGTGTCCCCAAAAGGGCACCGGGCGCGGGGCGGATATTGGCCTCCCGTGCTCTAGGGCGCGGTTGGCCCAAAAGCGAGTCCCCGGCAACGGACGTCACGACGAGTGGTGGTTAAAAAGCCTTCTTATCCTGTCGTGCGGTCCTCCGCTGCCACCGGGCACTCCCTTGACCCTGATGCGCCGTTCCTGACGGCGCTTCG
>Illumina-ITS2_BOP010254_Otu
TCTCGGCTCTCGCATCGATGAAGAACGTAGCGAAATGCGATACTTGGTGTGAATTGCAGAATCCCGTGAACCATCGAGTTtttGAACGCAAGTTGCGCCCGAAGCCATTAGGCCGAGGGCACGTCTGCCTGGGCGTCACGCATTGCGTCGCCcccACACCCTGTGTCCCCAAAAGGGCACCGGGCGCGGGGCGGATATTGGCCTCCCGTGCTCTAGGGCGCGGTTGGCCCAAAAGCGAGTCCCCGGCAACGGACGTCACGACGAGTGGTGGTTAAaaaGCCTTCTTATCCTGTCGTGCGGTCCTCCGCTGCCACCGGGCACTCCCTTGACCCTGATGCGCCGTTCCTGACGGCGCTTCG
>Illumina-ITS2_BOP010254_Zotu
TCTCGGCTCTCGCATCGATGAAGAACGTAGCGAAATGCGATACTTGGTGTGAATTGCAGAATCCCGTGAACCATCGAGTTtttGAACGCAAGTTGCGCCCGAAGCCATTAGGCCGAGGGCACGTCTGCCTGGGCGTCACGCATTGCGTCGCCcccACACCCTGTGTCCCCAAAAGGGCACCGGGCGCGGGGCGGATATTGGCCTCCCGTGCTCTAGGGCGCGGTTGGCCCAAAAGCGAGTCCCCGGCAACGGACGTCACGACGAGTGGTGGCTAAaaaGCCTTCTTATCCTGTCGTGCGGTCCTCCGCTGCCACCGGGCACTCCCTTGACCCTGATGCGCCGTTCCTGACGGCGCTTCGACCGCGACCCC
>Illumina-ITS2_BOP010255_Cotu
TCTCGGCTCTCGCATCGATGAAGAACGTAGCGAAATGCGATACTTGGTGTGAATTGCAGAATCCCGTGAACCATCGAGTTTTTGAACGCAAGTTGCGCCCAAAGCCATTAGGCTGAGGGCACGTCTGCCTGGGCGTCACGCACTGCGTCGCCCCCACACCCTGTGTCCCCAAAGGGGCATTCGGGCGCGGGGCGGATATTGGCCTCCCGTGCTCTAGGGCGCGGTTGGCCCAAAAGCGAGTCCCCGGCAACGGACGTCACGGCAAGTGGTGGTTGCAAAGCCCTCTTATCCTGTCGTGCGGTCCTCCGCTGCCACCGGGCGCTCCCTTGACCCTGATGCGCCGTTCCTGACGGCGCTTCGACCGCGACCCCAGGTCAGGCGGGATTACCCGCTGAGTTTAAGCATATCAA
>Illumina-ITS2_BOP010255_Dotu
TGGCCCAAAAGCGAGTCCCCGGCAACGGACGTCACGGCAAGTGGTGGTTGCAAAGCCCTCTTATCCTGTCGTGCGGTCCTCCGCTGCCACCGGGCGCTCCCTTGACCCTGATGCGCCGTTCCTGACGGCGCTTCGACCGCGACCCCAGGTCAGGCGGGATTACCCGCTGAGTTTAAGCATATCAA
>Illumina-ITS2_BOP010255_Otu
ACTCTCGGCAACGGATATCTCGGCTCTCGCATCGATGAAGAACGTAGCGAAATGCGATACTTGGTGTGAATTGCAGAATCCCGTGAACCATCGAGTTtttGAACGCAAGTTGCGCCCAAAGCCATTAGGCTGAGGGCACGTCTGCCTGGGCGTCACGCACTGCGTCGCCcccACACCCTGTGTCCCCAAAGGGGCATTCGGGCGCGGGGCGGATATTGGCCTCCCGTGCTCTAGGGCGCGGTTGGCCCAAAAGCGAGTCCCCGGCAACGGACGTCACGGCAAGTGGTGGTTGCAAAGCCCTCTTATCCTGTCGTGCGGTCCTCCGCTGCCACCGGGCGCTCCCTTGACCCTGATGCGCCGTTCCTGACGGCGCTCCGACCGCGACCCCAGGTCAGGCGGGATTACCCGCTGAGTTTAAGCATATCAA
>Illumina-ITS2_BOP010255_Zotu
TCTCGGCTCTCGCATCGATGAAGAACGTAGCGAAATGCGATACTTGGTGTGAATTGCAGAATCCCGTGAACCATCGAGTTtttGAACGCAAGTTGCGCCCAAAGCCATTAGGCTGAGGGCACGTCTGCCTGGGCGTCACGCACTGCGTCGCCcccACACCCTGTGTCCCCAAAGGGGCATTCGGGCGCGGGGCGGATATTGGCCTCCCGTGCTCTAGGGCGCGGTTGGCCCAAAAGCGAGTCCCCGGCAACGGACGTCACGGCAAGTGGTGGTTGCAAAGCCCTCTTATCCTGTCGTGCGGTCCTCCGCTGCCACCGGGCGCTCCCTTGACCCTGATGCGCCGTTCCTGACGGCGCTTCGACCGCGACCCCAGGTCAGGCGGGATTACCCGCTGAGTTTAAGCATATCAA
>Illumina-ITS2_BOP010257_Cotu
TCTCGGCTCTCGCATCGATGAAGAACGTAGCGAAATGCGATACTTGGTGTGAATTGCAGAATCCCGTGAACCATCGAGTTTTTGAACGCAAGTTGCGCCCAAAGCCATTAGGCTGAGGGCACGTCTGCCTGGGCGTCACGCATTGCGTCGCCCCCACACCCTGTGTCCCCAAAGGGGCATTTGGGCGCGGGGCGGATATTGGCCTCCCGTGCTCTAGGGCGCGGTTGGCCCAAAAGCGAGTCCCCGGCAACGGACGTCACGACAAGTGGTGGTTGAAAAGCCTTCTTATCCTGTCGTGCGGTCCTCCGCTGCCACCGGGCGCTCCCTTGACCCTGATGCGCCGTTCCTGACGGCGCTTCGACCGCGACCCCAGGTCAGGCGGGATTACCCGCTGAGTTTAAGCATATCAA
>Illumina-ITS2_BOP010257_Dotu
GGCGCGGTTGGCCCAAAAGCGAGTCCCCGGCAACGGACGTCACGACAAGTGGTGGTTGAAAAGCCTTCTTATCCTGTCGTGCGGTCCTCCGCTGCCACCGGGCGCTCCCTTGACCCTGATGCGCCGTTCCTGACGGCGCTTCGACCGCGACCCCAGGTCAGGCGGGATTACCCGCTGAGTTTAAGCATATCAA
>Illumina-ITS2_BOP010257_Otu
TCTCGGCTCTCGCATCGATGAAGAACGTAGCGAAATGCGATACTTGGTGTGAATTGCAGAATCCCGTGAACCATCGAGTTtttGAACGCAAGTTGCGCCCAAAGCCATTAGGCTGAGGGCACGTCTGCCTGGGCGTCACGCATTGCGTCGCCcccACACCCTGTGTCCCCAAAGGGGCATTTGGGCGCGGGGCGGATATTGGCCTCCCGTGCTCTAGGGCGCGGTTGGCCCAAAAGCGAGTCCCCGGCAACGGACGTCACGACAAGTGGTGGTTGAAAAGCCTTCTTATCCTGTCGTGCGGTCCTCCGCTGCCACCGGGCGCTCCCTTGACCCTGATGCGCCGTTCCTGACGGCGCTTCGACCGCGACCCCAGGTCAGGCGGGATTACC
>Illumina-ITS2_BOP010257_Zotu
TCTCGGCTCTCGCATCGATGAAGAACGTAGCGAAATGCGATACTTGGTGTGAATTGCAGAATCCCGTGAACCATCGAGTTtttGAACGCAAGTTGCGCCCAAAGCCATTAGGCTGAGGGCACGTCTGCCTGGGCGTCACGCATTGTGTCGCCcccACACCCTGTGTCCCCAAAGGGGCATTTGGGCGCGGGGCGGATATTGGCCTCCCGTGCTCTAGGGCGCGGTTGGCCCAAAAGCGAGTCCCCGGCAACGGACGTCACGACAAGTGGTGGTTGAAAAGCCTTCTTATCCTGTCGTGCGGTCCTCCGCTGCCACCGGGCGCTCCCTTGACCCTGATGCGCCGTTCCTGACGGCGCTTCGACCGCGACCCCAGGTCAGGCGGGATTACCCGCTGAGTTTAAGCATA
>Illumina-ITS2_BOP010258_Cotu
TCTCGGCTCTCGCATCGATGAAGAACGTAGCGAAATGCGATACTTGGTGTGAATTGCAGAATCCCGTGAACCATCGAGTTTTTGAACGCAAGTTGCGCCCAAAGCCATTAGGCTGAGGGCACGTCTGCCTGGGCGTCACGCATTGCGTCGCCCCCACACCCTGTGTCCCCGAAGGGGCACTGGGCGCGGGGCGGATATTGGCCTCCCGTGCTTTAGGGTGCGGTTGGCCCAAAAGCGAGTCCCCGGCAACGGACGTCACGACAAGTGGTGGTTGAAAAGCCTTCTTATCCTGTCGTGCGGTCCTCCGCTGCCACCGGGCGCTCCCTTGACCCTGATGCGCCGTTCCTGACGGCGCTTCGACCGCGACCCCAGGTCAGGCGGGATTACCCGCTGAG
>Illumina-ITS2_BOP010258_Dotu
TCTCGGCTCTCGCATCGATGAAGAACGTAGCGAAATGCGATACTTGGTGTGAATTGCAGAATCCCGTGAACCATCGAGTTTTTGAACGCAAGTTGCGCCCAAAGCCATTAGGCTGAGGGCACGTCTGCCTGGGCGTCACGCATTGCGTCGCCCCCACACCCTGTGTCCCCGAAGGGGCACTGGGCGCGGGGCGGATATTGGCCT
>Illumina-ITS2_BOP010258_Otu
TCTCGGCTCTCGCATCGATGAAGAACGTAGCGAAATGCGATACTTGGTGTGAATTGCAGAATCCCGTGAACCATCGAGTTtttGAACGCAAGTTGCGCCCAAAGCCATTAGGCTGAGGGCACGTCTGCCTGGGCGTCACGCATTGCGTCGCCcccACACCCTGTGTCCCCGAAGGGGCACTGGGCGCGGGGCGGATATTGGCCTCCCGTGCTTTAGGGTGCGGTTGGCCCAAAAGCGAGTCCCCGGCAACGGACGTCACGACAAGTGGTGGTTGAAAAGCCTTCTTATCCTGTCGTGCGGTCCTCCGCTGCCACCGGGCGCTCCCTTGACCCTGATGCGCCGTTCCTGACGGCGCTTCGACC
>Illumina-ITS2_BOP010258_Zotu
TCTCGGCTCTCGCATCGATGAAGAACGTAGCGAAATGCGATACTTGGTGTGAATTGCAGAATCCCGTGAACCATCGAGTTtttGAACGCAAGTTGCGCCCAAAGCCATTAGGCTGAGGGCACGTCTGCCTGGGCGTCACGCATTGCGTCGCCcccACACCCTGTGTCCCCGAAGGGGCACTGGGCGCGGGGCGGATATTGGCCTCCCGTGCTTTAGGGTGCGGTTGGCCCAAAAGCGAGTCCCCGGCAACGGACGTCACGACAAGTGGTGGTTGAAAAGCCTTCTTATCCTGTCGTGCGGTCCTCCGCTGCCACCGGGCGCTCCCTTGACCCTGATGCGCCGTTCCTGACGGCGCTTCGACCGCGACCCCAGGTCAGGCGGGATTACCCGCTGAGTTTAAGCATATCACTAAGC
>Illumina-ITS2_BOP010259_Cotu
TCTCGGCTCTCGCATCGATGAAGAACGTAGCGAAATGCGATACTTGGTGTGAATTGCAGAATCCCGTGAACCATCGAGTTTTTGAACGCAAGTTGCGCCCAAAGCCATTAGGCCGAGGGCACGTCTGCCTGGGCGTCACGCATTGCGTCGCCCCCACACCCCGCGTCCCCGAAAGGGGAGGCACCGGGCGAGGGGGGCGGATATTGGCCTCCCGTGCTTCCGGGTGCGGTTGGCCCAAAAGCGAGTCCCCGGCAGCGGACGTCACGACAAGTGGTGGTTGAAAAGCCCTCTTATCCTGTCGTGCGGTCCTCCGTTGCCACCGGGTGCTCCCTTGACCCTGACGCGCCGTTCCTGACGGCGCTTCGACCGCGACCCCAGGTCAGGCGGGATTACCCGCTGAGTTT
>Illumina-ITS2_BOP010259_Dotu
TCTCGGCTCTCGCATCGATGAAGAACGTAGCGAAATGCGATACTTGGTGTGAATTGCAGAATCCCGTGAACCATCGAGTTTTTGAACGCAAGTTGCGCCCAAAGCCATTAGGCCGAGGGCACGTCTGCCTGGGCGTCACGCATTGCGTCGCCCCCACACCCCGCGTCCCCGAAAGGGGAGGCACCGGGCGAGGGGGGCGGATATTGGCCTCCCGTGCCTCCGGGTGCGGTTGGCCCAAAAGCGAGTCCCCGGCAGCGGACGTCACGACAAGTGGTGGTTGAAAAGCCCTCTTATCCTGTCGTGCGGTCCTCCGTTGCCACCGGGCACTCCCTTGACCCTGACGTGCCGTTCCTGACGGCGCTTCGACCGCGACCCCAGGTCAGGCGGGATTAC
>Illumina-ITS2_BOP010259_Otu
TCTCGGCTCTCGCATCGATGAAGAACGTAGCGAAATGCGATACTTGGTGTGAATTGCAGAATCCCGTGAACCATCGAGTTtttGAACGCAAGTTGCGCCCAAAGCCATTAGGCCGAGGGCACGTCTGCCTGGGCGTCACGCATTGCGTCGCCcccACACCCCGCGTCCCCGAAAGGGGAGGCACCGGGCGAGGggggCGGATATTGGCCTCCCGTGCCTCCGGGTGCGGTTGGCCCAAAAGCGAGTCCCCGGCAGCGGACGTCACGACAAGTGGTGGTTGAAAAGCCCTCTTATCCTGTCGTGCGGTCCTCCGTTGCCACCGGGCACTCCCTTGACCCTGACGTGCCGTTCCTGACGGCGCTTCGACCGCGACCCCAGGTCAGGCGGGATTAC
>Illumina-ITS2_BOP010259_Zotu
TCTCGGCTCTCGCATCGATGAAGAACGTAGCGAAATGCGATACTTGGTGTGAATTGCAGAATCCCGTGAACCATCGAGTTtttGAACGCAAGTTGCGCCCAAAGCCATTAGGCCGAGGGCACGTCTGCCTGGGCGTCACGCATTGCGTCGCCcccACACCCCGCGTCCCCGAAAGGGGAGGCACCGGGCGAGGggggCGGATATTGGCCTCCCGTGCTTCCGGGTGCGGTTGGCCCAAAAGCGAGTCCCCGGCAGCGGACGTCACGACAAGTGGTGGTCGAAAAGCCCTCTTATCCTGTCGTGCGGTCCTCCGTTGCCACCGGGTGCTCCCTTGACCCTGACGCGCCGTTCCTGACGGCGCTTCGACCGCGACCCCAGGTCAGGCGGGATTACCCGCTGAGTTTAAGCATATC
>Illumina-ITS2_BOP010260_Cotu
TCTCGGCTCTCGCATCGATGAAGAACGTAGCGAAATGCGATACTTGGTGTGAATTGCAGAATCCCGTGAACCATCGAGTTTTTGAACGCAAGTTGCGCCCAAAGCCATTAGGCTGAGGGCACGTCTGCCTGGGCGTCACGCATTGCGTCGCCCCCACACCCTGTGTCCCCGAAGGGGCACTGGGCGCGGGGCGGATATTGGCCTCCCGTGCTTTAGGGTGCGGTTGGCCCAAAAGCGAGTCCCCGGCAACGGACGTCACGACAAGTGGTGGTTGAAAAGCCTTCTTATCCTGTCGTGCGGTCCTCCGCTGCCACCGGGCGCTCCCTTGACCCTGATGCGCCGTTCCTGACGGCGCTTCGACCGCGACCCCAGGTCAGGCGGGATTACCCGCTGAGTTTAAGCATATCAA
>Illumina-ITS2_BOP010260_Dotu
GTCCCCGAAGGGGCACTGGGCGCGGGGCGGATATTGGCCTCCCGTGCTTTAGGGTGCGGTTGGCCCAAAAGCGAGTCCCCGGCAACGGACGTCACGACAAGTGGTGGTTGAAAAGCCTTCTTATCCTGTCGTGCGGTCCTCCGCTGCCACCGGGCGCTCCCTTGACCCTGATGCGCCGTTCCTGACGGCGCTTCGACCGCGACCCCAGGTCAGGCGGGATTACCCGCTGAGTTTAAGCATATCAA
>Illumina-ITS2_BOP010260_Otu
TCTCGGCTCTCGCATCGATGAAGAACGTAGCGAAATGCGATACTTGGTGTGAATTGCAGAATCCCGTGAACCATCGAGTTtttGAACGCAAGTTGCGCCCAGAGCCATTAGGCTGAGGGCACGTCTGCCTGGGCGTCACGCATTGCGTCGCCcccACACCCTGTGTCCCCGAAGGGGCACTGGGCGCGGGGCGGATATTGGCCTCCCGTGCTTTAGGGTGCGGTTGGCCCAAAAGCGAGTCCCCGGCAACGGACGTCACGACAAGTGGTGGTTGAAAAGCCTTCTTATCCTGTCGTGCGGTCCTCCGCTGCCACCGGGCGCTCCCTTGACCCTGATGCGCCGTTCCTGACGGCGCTTCGACCGCGACCCCAGGTCAGGCGGGATTACCCGCTGAGTTTAAGCATATCAATAAGCGG
>Illumina-ITS2_BOP010260_Zotu
TCTCGGCTCTCGCATCGATGAAGAACGTAGCGAAATGCGATACTTGGTGTGAATTGCAGAATCCCGTGAACCATCGAGTTtttGAACGCAAGTTGCGCCCAAAGCCATTAGGTTGAGGGCACGTCTGCCTGGGCGTCACGCATTGCGTCGCCcccACACCCTGTGTCCCCGAAGGGGCACTGGGCGCGGGGCGGATATTGGCCTCCCGTGCTTTAGGGTGCGGTTGGCCCAAAAGCGAGTCCCCGGCAACGGACGTCACGACAAGTGGTGGTTGAAAAGCCTTCTTATCCTGTCGTGCGGTCCTCCGCTGCCACCGGGCGCTCCCTTGACCCTGATGCGCCGTTCCTGACGGCGCTTCGACCGCGACCCCAGGTCAGGCGGGATTACCCGCTGAGTTTAAGCATATCAA
>Illumina-ITS2_BOP010262_Cotu
TCTCGGCTCTCGCATCGATGAAGAACGTAGCGAAATGCGATACTTGGTGTGAATTGCAGAATCCCGTGAACCATCGAGTTTTTGAACGCAAGTTGCGCCCAAAGCCATTAGGCTGAGGGCACGTCTGCCTGGGCGTCACGCATTGCGTCGCCCCCACACCCTGTGTCCCCGAAGGGGCACTGGGCGCGGGGCGGATATTGGCCTCCCGTGCTTTAGGGTGCGGTTGGCCCAAAAGCGAGTCCCCGGCAACGGACGTCACGACAAGTGGTGGTTGAAAAGCCTTCTTATCCTGTCGTGCGGTCCTCCGCTGCCACCGGGCGCTCCCTTGACCCTGATGCGCCGTTCCTGACGGCGCTTCGACCGCGACCCCAGGTCAGGCGGGATTACCCGCTG
>Illumina-ITS2_BOP010262_Dotu
TCTCGGCTCTCGCATCGATGAAGAACGTAGCGAAATGCGATACTTGGTGTGAATTGCAGAATCCCGTGAACCATCGAGTTTTTGAACGCAAGTTGCGCCCAAAGCCATTAGGCTGAGGGCACGTCTGCCTGGGCGTCACGCATTGCGTCGCCCCCACACCCTGTGTCCCCGAAGGGGCACTGGGCGAGGGGCGGATATTGGCCTCCCGTGCTTTAGGGTGCGGTTGGCCCAAAAGCGAGTCCCCGGCAACG
>Illumina-ITS2_BOP010262_Otu
TCTCGGCTCTCGCATCGATGAAGAACGTAGCGAAATGCGATACTTGGTGTGAATTGCAGAATCCCGTGAACCATCGAGTTtttGAACGCAAGTTGCGCCCAAAGCCATTAGGCTGAGGGCACGTCTGCCTGGGCGTCACGCATTGCGTCGCCcccACACCCTGTGTCCCCGAAGGGGCACTGGGCGCGGGGCGGATATTGGCCTCCCGTGCTTTAGGGTGCGGTTGGCCCAAAAGCGAGTCCCCGGCAACGGACGTCACGACAAGTGGTGGTTGAAAAGCCTTCTTATCCTGTCGTGCGGTCCTCCGCTGCCACCGGGCGCTCCCTTGACCCTGATGCGCCGTTCCTGACGGCGCTTCGACCGCGACCCCAGGTCAGGCGGGATTACCCGCTGAGTTTAAGCATATCAA
>Illumina-ITS2_BOP010262_Zotu
TCTCGGCTCTCGCATCGATGAAGAACGTAGCGAAATGCGATACTTGGTGTGAATTGCAGAATCCCGTGAACCATCGAGTTtttGAACGCAAGTTGCGCCCAAAGCCATTAGGCTGAGGGCACGTCTGCCTGGGCGTCACGCATTGCGTCGCCcccACACCCTGTGTCCCCGAAGGGGCACTGGGCGCGGGGCGGATATTGGCCTCCCGTGCTTTAGGGTGCGGTTGGCCCAAAAGCGAGTCCCCGGCAACGGACGTCACGACAAGTGGTGGTTGAAAAGCCTTCTTATCCTGTCGTGCGGTCCTCCGCTGCCACCGGGCGCTCCCTTGACCCTGATGCGCCGTTCCTGACGGCGCTTCGACCGCGACCCCAGGTCAGGTGGGATTACCCGCCTGACC
>Illumina-ITS2_BOP010263_Cotu
TCTAGGCTCTCGCATCGATGAAGAACGTAGCAAAATGCGATACTTGGTGTGAATTGCAGAATCCCGTGAATCATCGAGTCTTTGAACGCAAGTTGCGCCCGAAGCCATTAGGCCGAGGGCACGCCTGCCTGGGCGTCACGCACTCGTCGCCCCCCCACACCTCCCTCCCCCTCGGACGGGAGGCGGAGAGGGGGCGGACATTGGCCTCCCGTGGGCGCCCCAGCCCGCGGTTGGCCGAAAATCGGTCCCGCGGCGACGTACGCCACGACGAGCGGTGGATTTCGCACGGCTCGACGTCGCGCGCGTCACGTCGCCTCAGGGGCCCCCCACGAGAAAGGCCCGAGACCCTCGATCGCGACCCCAGGTCAGGCGGGACCACCCGCTGAGTTTAAGCATATCAA
>Illumina-ITS2_BOP010263_Dotu
TCTAGGCTCTCGCATCGATGAAGAACGTAGCAAAATGCGATACTTGGTGTGAATTGCAGAATCCCGTGAATCATCGAGTCTTTGAACGCAAGTTGCGCCCGAAGCCATTAGGCCGAGGGCACGCCTGCCTGGGCGTCACGCACTCGTCGCCCCCCCACACCTCCCTCCCCCTCGGACGGGAGGCGGAGAGGGGGCGGACATTGGCCTCCCGTGGGCGCCCCAGCCCGCGGTTGGCCGAAAATCGGTCCCGCGGCGACGTACGCCACGACGAGCGGTGGATTTCGCACGGCTCGACGTCGCGCGCGTCACGTCGCCTCAGGGGCCCCCCACGAGAAAGGCCCGAGACCCTCGATCGCGACCCCAGGTCAGGCGGGACCACCCGCTGAGTTTAAGCATATCAA
>Illumina-ITS2_BOP010263_Otu
TCTAGGCTCTCGCATCGATGAAGAACGTAGCAAAATGCGATACTTGGTGTGAATTGCAGAATCCCGTGAATCATCGAGTCTTTGAACGCAAGTTGCGCCCGAAGCCATTAGGCCGAGGGCACGCCTGCCTGGGCGTCACGCACTCGTCGCCcccccACACCTCCCTCCcccTCGGACGGGAGGCGGAGAGGgggCGGACATTGGCCTCCCGTGGGCGCCCCAGCCCGCGGTTGGCCGAAAATCGGTCCCGCGGCGACGTACGCCACGACGAGCGGTGGATTTCGCACGGCTCGACGTCGcgcgcgTCACGTCGCCTCAGGGGCCccccACGAGAAAGGCCCGAGACCCTCGATCGCGACCCCAGGTCAGGCGGGACCACCCGCTGAGTTTAAGCATATCAA
>Illumina-ITS2_BOP010263_Zotu
TCTAGGCTCTCGCATCGATGAAGAACGTAGCAAAATGCGATACTTGGTGTGAATTGCAGAATCCCGTGAATCATCGAGTCTTTGAACGCAAGTTGCGCCCGAAGCCATTAGGCCGAGGGCACGCCTGCCTGGGCGTCACGCACTCGTCGCCcccccACACCTCCCTCCcccTCGGACGGGAGGCGGAGAGGgggCGGACATTGGCCTCCCGTGGGCGCCCCAGCCCGCGGTTGGCCGAAAATCGGTCCCGCGGCGACGTACGCCACGACGAGCGGTGGATTTCGCACGGCTCGACGTCGcgcgcgTCACGTCGCCTCAGGGGCCccccACGAGAAAGGCCCGAGACCCTCGATCGCGACCCCAGGTCAGGCGGGACCACCCGCTGAGTTTAAGCATATCAA
>Illumina-ITS2_BOP010264_Cotu
TCTCGGCTCTCGCATCGATGAAGAACGTAGCGAAATGCGATACTTGGTGTGAATTGCAGAATCCCGTGAACCATCGAGTCTTTGAACGCAAGTTGCGCCCGAAGCCGTCAGGCCGAGGGCACGCCTGCCTGGGCGTCACACGCCGTTGCTCCCCCCGCGACTCCCTCGGGATCTCGGGCGGGACGGATGATGGCCTCCCGTGCGCTCCGTCGCGCGGTTGGCCCAAATGACGAGTCCCCGGCGGCCGACGCCACGACAATCGGTGGTTGCGAGACCTCGGTTGCCCGTCGTGCGCCAAGGTCGCCGTTCGGGGTTTGCTCAACTAAGCGCCGCGCTCCCGCTTCGGCGGGAGCTTTCAACGCGACCCCAGGTCAGGCGGGGTTACCCGCTG
>Illumina-ITS2_BOP010264_Dotu
TCTCGGCTCTCGCATCGATGAAGAACGTAGCGAAATGCGATACTTGGTGTGAATTGCAGAATCCCGTGAACCATCGAGTCTTTGAACGCAAGTTGCGCCCGAAGCCGTCAGGCCGAGGGCACGCCTGCCTGGGCGTCACACGCCGTTGCTCCCCCCGCGACTCCCTCGGGATCTCGGGCGGGACGGATGATGGCCTCCCGTGCGCTCCGTCGCGCGGTTGGCCCAAATGACGAGTCCCCAGCGGCCG
>Illumina-ITS2_BOP010264_Otu
TCTCGGCTCTCGCATCGATGAAGAACGTAGCGAAATGCGATACTTGGTGTGAATTGCAGAATCCCGTGAACCATCGAGTCTTTGAACGCAAGTTGCGCCCGAAGCCGTCAGGCCGAGGGCACGCCTGCCTGGGCGTCACACGCCGTTGCTCCccccGCGACTCCCTCGGGATCTCGGGCGGGACGGATGATGGCCTCCCGTGCGCTCAGTCGcgcgGTTGGCCCAAATGACGAGTCCCCGGCGGCCGACGCCACGACAATCGGTGGTTGCGAGACCTCGGTTGCCCGTCGTGCGCCAAGGTCGCCGTTCGGGGTTTGCTCAACTAAGCGCCGCGCTCCCGCTTCGGCGGGAGCTTTCAACGCGACCCCAGGTCAGGCGGGGTTACCCGCTG
>Illumina-ITS2_BOP010264_Zotu
TCTCGGCTCTCGCATCGATGAAGAACGTAGCGAAATGCGATACTTGGTGTGAATTGCAGAATCCCGTGAACCATCGAGTCTTTGAACGCAAGTTGCGCCCGAAGCCGTCAGGCCGAGGGCACGCCTGCCTGGGCGTCACACGCCGTTGCTCCccccGCGACTCCCTCGGGATCTCGGGCGGGACGGATGATGGCCTCCCGTGCGCTCCGTCGcgcgGTTGGCCCAAATGACGAGTCCCCGGCGGCCGACGCCACGACAATCGGTGGTTGCGAGACCTCGGTTGCCCGTCGTGCGCCAAGGTCGCCGTTCGGGGTTTGCTCAACTAAGCGCCGCGCTCCCGCTTCGGCGGGAGCTTTCAACGCGACCCCAGGT
>Illumina-ITS2_BOP010265_Cotu
TCTCGGCTCTCGCATCGATGAAGAACGTAGCGAAATGCGATACTTGGTGTGAATTGCAGAATCCCGTGAACCATCGAGTCTTTGAACGCAAGTTGCGCCCGAAGCCACTAGGCCGAGGGCACGCCTGCCTGGGCGTCACACGCCGTTGCCCCCCCATCTACTCCTTCGGGATTGCGGGGGGGCGGATGATGGCCTCCCGTGCGCCTCGCCGCGCGGTTGGCATAAATACCAAGTCCTCGGCGACGCACGCCACGACAATCGGTGGTTGCGAAACCTCGGTTGCCCGTCGTGTGCGTTCGTCGCGCATCGAGGGCTCGAAAAAATGCTCGGCTCCGGCTCGGCTTTCAACGCGACCCCAGGTCAGGCGGGGTTACCCGCTGAATTTAAGCATATCAA
>Illumina-ITS2_BOP010265_Dotu
TCTCGGCTCTCGCATCGATGAAGAACGTAGCGAAATGCGATACTTGGTGTGAATTGCAGAATCCCGTGAACCATCGAGTCTTTGAACGCAAGTTGCGCCCGAAGCCACTAGGCCGAGGGCACGCCTGCCTGGGCGTCACACGCCGTTGCCCCCCCATCTACTCCTTCGGGATTGCGGGGGGGCGGATGATGGCCTCCCGTGCGCCTCGCCGCGCGGTTGGCATAAATACCAAGTCCTCGGCGACGCACGCCACGACAATCGGTGGTTGCGAAACCTCGGTTGCCCGTCGTGTGCGTTCGTCGCGCATCGAGGGCTCGAAAAAATGCTCGGCTCCGGCTCGGCTTTCAACGCGACCCCAGGTCAGGCGGGGTTACCCGCTGAATTTAAGCATATCAA
>Illumina-ITS2_BOP010265_Otu
TCTCGGCTCTCGCATCGATGAAGAACGTAGCGAAATGCGATACTTGGTGTGAATTGCAGAATCCCGTGAACCATCGAGTCTTTGAACGCAAGTTGCGCCCGAAGCCACTAGGCCGAGGGCACGCCTGCCTGGGCGTCACACGCCGTTGCCcccccATCTACTCCTTCGGGATTGCGGgggggCGGATGATGGCCTCCCGTGCGCCTCGCCGcgcgGTTGGCATAAATACCAAGTCCTCGGCGACGCACGCCACGACAATCGGTGGTTGCGAAACCTCGGTTGCCCGTCGTGTGCGTTCGTCGCGCATCGAGGGCTCGAAaaaaTGCTCGGCTCCGGCTCGGCTTTCAACGCGACCCCAGGTCAGGCGGGGTTACCCGCTGAATTTAAGCATATCAA
>Illumina-ITS2_BOP010265_Zotu
TCTCGGCTCTCGCATCGATGAAGAACGTAGCGAAATGCGATACTTGGTGTGAATTGCAGAATCCCGTGAACCATCGAGTCTTTGAACGCAAGTTGCGCCCGAAGCCACTAGGCCGAGGGCACGCCTGCCTGGGCGTCACACGCCGTTGCCcccccATCTACTCCTTCGGGATTGCGGgggggCGGATGATGGCCTCCCGTGCGCCTCGCCGcgcgGTTGGCATAAATACCAAGTCCTCGGCGACGCACGCCACGACAATCGGTGGTTGCGAAACCTCGGTTGCCCGTCGTGTGCGTTCGTCGCGCATCGAGGGCTCGAAaaaaTGCTCGGCTCCGGCTCGGCTTTCAACGCGACCCCAGGTCAGGCGGGGTTACCCGCTGAATTTAAGCATATCAA
>Illumina-ITS2_BOP010266_Cotu
TCTCGGCTCTCGCATCGATGAAGAACGTAGCGAAATGCGATACTTGGTGTGAATTGCAGAATCCCGTGAACCATCGAGTCTTTGAACTTAGGCCGAGGGCACGTCTGCCTGGGCGTCACGCATCGCGTCGCCCCCCAACCCCGCACTCCCTCATGGGAGTCGAGGCAGAGGGGCGGATATTGGCCTCCCGTGTCTCACCACGCGGTTGGCCCAAATGTGAGTCCTTGGCGACGGACGTCACGACAAGTGGTGGTTGTAAAAAGCCCTCTTCTCATGTCGTGCGGTGACCCGTCGCCAGCAAAGGCTCTCATGACCCTGTTGCGCCGTCCTCGACGCGCGCTCCGACCGCGACCCCAGGTCAGGCGGGACTACCCGCTGAGTTTAAGCATATCAA
>Illumina-ITS2_BOP010266_Dotu
TCTCGGCTCTTGTTACGATGAAGAACGTAGCGAAATGCGATACTTAGTGTGAATTGCAGAATCCCGTGAATCATCGAGTTTTTGAACGCAATTTGCGCCCGAGGCTTCGGTCGAGGGCACGTCTGTCTGGGCGTCGCATTCCAATCAAACGCGCTCCCTGCAATATGTTAGGGAGCAGCGGACGTGGTCGTCCGTGCC
>Illumina-ITS2_BOP010266_Otu
TCTCGGCTCTCGCATCGATGAAGAACGTAGCGAAATGCGATACTTGGTGTGAATTGCAGAATCCCGGGAACCATCGAGTCTTTGAACGCAAGTTGTGCCCGAAGCCGTTAGGCCGAGGGCACGTCTGCCTGGGCGTCACGCATCGCGTCGCCccccAACCCCGCACTCCCTCATGGGAGTCGAGGCAGAGGGGCGGATATTGGCCTCCCGTGTCTCACCACGCGGTTGGCCCAAATGTGAGTCCTTGGCGACGGACGTCACGACAAGTGGTGGTTGTAAaaaGCCCTCTTCTCATGTCGTGCGGTGACCCGTCGCCAGCAAAGGCTCTCATGACCCTGTTGCGCCGTCCTCGACGcgcgcTCCGACCGCGACCCCAGGTCAGGCGGGACTACCCGCTGAGTTTAAGCATATCAA
>Illumina-ITS2_BOP010266_Zotu
TCTCGGCTCTTGTTACGATGAAGAACGTAGCGAAATGTGATACTTAGTGTGAATTGCAGAATCCCGTGAATCATCGAGTTtttGAACGCAATTTGCGCCCGAGGCTTCGGTCGAGGGCACGTCTGTCTGGGCGTCGCATTCCAATCAAACGCGCCCCTTGCAATATGTTAGGGAGCAGCGGACGTGGTCGTCCGTGCCCAACGCGGTGCGGTTGGCTGAAATGTGGCAGGCGATGTTTCGTGGCGTGCGTCGGCAAGCGGTGATCTTGTCCCCTTGGTTGGGCAGTCGGCGTTAGCCGACGCGGGCTCTGtgtgGCATCCCTGGAACTTGCTTTGCTctctctTGTCCTCCCATTGGGTAGGGCGGATTTAGCTCCAACTTGCGACCTCAGCTCAGGCGAGAACACCCGCTGAGTTTAAGCATATAATTAAGCGGAGGAAA
>Illumina-ITS2_BOP010267_Cotu
TCTCGGCTCTCGCATCGATGAAGAACGTAGCGAAATGCGATACTTGGTGTGAATTGCAGAATCCCGTGAACCATCGAGTCTTTGAACGCAAGTTGCGCCCGAAGCCATTAGGCCGAGGGCACGTCTGCCTGGGCGTCACACGTCGTTGCCCCCCCCAACCCCTCGGGAGTTGGATGGGACGGATGATGGCCTCCCGTGTGCTCAGTCACGCGGTTGGCATAAATACCAAGTCCTCGGCGACCAACGCCACGACAATCGGTGGTTGTCAAACCTCGGTTTCCTGTCGTGCGCGTCTGTTGATCGAGTGCTTTCTTAAACAATGCGTGTCGATCCGTCGATGCTCTCAACGCGACCCCAGGTCAGGCGGGGTTACCCGCTGAATTTAAGCATATCAA
>Illumina-ITS2_BOP010267_Dotu
TCTCGGCTCTCGCATCGATGAAGAACGTAGCGAAATGCGATACTTGGTGTGAATTGCAGAATCCCGTGAACCATCGAGTCTTTGAACGCAAGTTGCGCCCGAAGCCATTAGGCCGAGGGCACGTCTGCCTGGGCGTCACACGTCGTTGCCCCCCCCAACCCCTCGGGAGTTGGATGGGACGGATGATGGCCTCCCGTGTGCTCAGTCACGCGGTTGGCATAAATACCAAGTCCTCGGCGACCAACGCCACGACAATCGGTGGTTGTCAAACCTCGGTTTCCTGTCGTGCGCGTCTGTTGATCGAGTGCTTTCTTAAACAATGCGTGTCGATCCGTCGATGCTCTCAACGCGACCCCAGGTCAGGCGGGGTTACCCGCTGAATTTAAGCATATCAA
>Illumina-ITS2_BOP010267_Otu
TCTCGGCTCTCGCATCGATGAAGAACGTAGCGAAATGCGATACTTGGTGTGAATTGCAGAATCCCGTGAACCATCGAGTCTTTGAACGCAAGTTGCGCCCGAAGCCATTAGGCCGAGGGCACGTCTGCCTGGGCGTCACACGTCGTTGCCccccccAACCCCTCGGGAGTTGGATGGGACGGATGATGGCCTCCCGTGTGCTCAGTCACGCGGTTGGCATAAATACCAAGTCCTCGGCGACCAACGCCACGACAATCGGTGGTTGTCAAACCTCGGTTTCCTGTCGTGCGCGTCTGTTGATCGAGTGCTTTCTTAAACAATGCGTGTCGATCCGTCGATGCTCTCAACGCGACCCCAGGTCAGGCGGGGTTACCCGCTGAATTTAAGCATATCAA
>Illumina-ITS2_BOP010267_Zotu
TCTCGGCTCTCGCATCGATGAAGAACGTAGCGAAATGCGATACTTGGTGTGAATTGCAGAATCCCGTGAACCATCGAGTCTTTGAACGCAAGTTGCGCCCGAAGCCATTAGGCCGAGGGCACGTCTGCCTGGGCGTCACACGTCGTTGCCccccccAACCCCTCGGGAGTTGGATGGGACGGATGATGGCCTCCCGTGTGCTCAGTCACGCGGTTGGCATAAATACCAAGTCCTCGGCGACCAACGCCACGACAATCGGTGGTTGTCAAACCTCGGTTTCCTGTCGTGCGCGTCTGTTGATCGAGTGCTTTCTTAAACAATGCGTGTCGATCCGTCGATGCTCTCAACGCGACCCCAGGTCAGGCGGGGTTACCCGCTGAATTTAAGCATATCAA
>Illumina-ITS2_BOP010269_Cotu
TCTCGGCTCTCGCATCGATGAAGAACGTAGCGAAATGCGATACTTGGTGTGAATTGCAGAATCCCGTGAACCATCGAGTTTTTGAACGCAAGTTGCGCCCGAAGCCATTAGGCCGAGGGCACGTCTGCCTGGGCGTCACACATTGCCGTCGCCCCCCTTCCAAATTTTTCCCATTCCTGGGGACGTTGGTAGTCGGGCGGATATTGGTCTCCCGTGCTCTCGAGCGCGGTTGGCCCAAAAGCGAGTCCTCGGCAACGGACGTCACGACAAGTGGTGGTTGAAAAGCCTTCTTATCCTGTCGTGCACCAATTCGTTGTCGCGGGCATCGAGTTGACCCTGACGCGTCGTCTCTGACGTCGCTTCGATCGCGACCCCAGGTCAGGCGGGATTACCCGCTGAGTTTAAGCATATCA
>Illumina-ITS2_BOP010269_Dotu
TCTCGGCTCTCGCATCGATGAAGAACGTAGCGAAATGCGATACTTGGTGTGAATTGCAGAATCCCGTGAACCATCGAGTTTTTGAACGCAAGTTGCGCCCGAAGCCATTAGGCCGAGGGCACGTCTGCCTGGGCGTCACACATTGCCGTCGCCCCCCTTCCAAATTTTTCCCATTCCTGGGGACGTTGGTAGTCGGGCGGATATTGGTCTCCCGTGCTCTCGAGCGCGGTTGGCCCAAAAGCGAGTC
>Illumina-ITS2_BOP010269_Otu
TCTCGGCTCTCGCATCGATGAAGAACGTAGCGAAATGCGATACTTGGTGTGAATTGCAGAATCCCGTGAACCATCGAGTTtttGAACGCAAGTTGCGCCCGAAGCCATTAGGCCGAGGGCACGTCTGCCTGGGCGTCAcacaTTGCCGTCGCCccccTTCCAAATTtttCCCATTCCTGGGGACGTTGGTAGTCGGGCGGATATTGGTCTCCCGTGCTCTCGAGCGCGGTTGGCCCAAAAGCGAGTC
>Illumina-ITS2_BOP010269_Zotu
CCAAAAGCGAGTCCTCGGCAACGGACGTCACGACAAGTGGTGGTTGAAAAGCCTTCTTATCCTGTCGTGCACCAATTCGTTGTCGCGGGGATCGAGTTGACCCTGACGCGTCGTCTCTGACGTCGCTTCGATCGCGACCCCAGGTCAGGCGGGATTACCCGCTGAGTTTAAGCATACCAA
>Illumina-ITS2_BOP010270_Cotu
TCTAGGCTCTTGCATCGATGAAGAACGTAGCGAAATGCGATACTTGGTGTGAATTGCAGAATCCCGTGAACCATCGAGTCTTTGAACGCAAGTTGCGCCCGATGCCATTAGGCTGAGGGCACGTCTGCCTGGGCGTCACATATCGTTGCCCGATGCCTATTACATCGTGATAGGAATTTCTAGGGCGAAAGTTGGCTTCCCGTGAGCGTTGTTGCCTCGCGGTTGGTTGAAAATCGAGTCCTTGGTAGGGTGTGCCATGATAGATGGTGGTCGAGTTAGCGCGATACCAATCATGTGCGGGCTCTCCAAAATATGGCCTCTGTGACCCACACGCGTCATTTGGCGCTCATGATGAGACCTCAGGTCAGGCGGGGCTACCCGCTGAGTTTAAGCATATCAA
>Illumina-ITS2_BOP010270_Otu
TCTAGGCTCTTGCATCGATGAAGAACGTAGCGAAATGCGATACTTGGTGTGAATTGCAGAATCCCGTGAACCATCGAGTCTTTGAACGCAAGTTGCGCCCGATGCCATTAGGCTGAGGGCACGTCTGCCTGGGCGTCACATATCGTTGCCCGATGCCTATTACATCGTGATAGGAATTTCTAGGGCGAAAGTTGGCTTCCCGTGAGCGTTGTTGCCTCGCGGTTGGTTGAAAATCGAGTCCTTGGTAGGGTGTGCCATGATAGATGGTGGTCGAGTTAGCGCGATACCAATCATGTGCGGGCTCTCCAAAATATGGCCTCTGTGACCCACACGCGTCATTTGGCGCTCATGATGAGACCTCAGGTCAGGCGGGGCTACCCGCTGAGTTTAAGCATATCAA
>Illumina-ITS2_BOP010270_Zotu
TCTAGGCTCTTGCATCGATGAAGAACGTAGCGAAATGCGATACTTGGTGTGAATTGCAGAATCCCGTGAACCATCGAGTCTTTGAACGCAAGTTGCGCCCGATGCCATTAGGCTGAGGGCACGTCTGCCTGGGCGTCACATATCGTTGCCCGATGCCTATTACATCGTGATAGGAATTTCTAGGGCGAAAGTTGGCTTCCCGTGAGCGTTGTTGCCTCGCGGTTGGTTGAAAATCGAGTCCTTGGTAGGGTGTGCCATGATAGATGGTGGTCGAGTTAGCACGATACCAATCATGTGCGGGCTCTCCAAAATATGGCCTCTGTGACCCACACGCGTCATTTGGCGCTCATGATGAGACCTCAGGTCAGGCGGGGCTACCCGCTGAGTTTAAGCATATCAA
>Illumina-ITS2_BOP010271_Cotu
TCTAGGCTCTCGCATCGATGAAGAACGTAGCGAAATGCGATACTTGGTGTGAATTGCAGAATCCCGCGAATCATCGAGTTTTTGAACGCAAGTTGCGCCCGAAGCCATTCGGCCGAGGGCACGTCTGCCTGGGTGTCACGCATCGTTGCCCCCCCAAACTCCGGTTCGGGCGGGGCGGAAGTTGGCCTCCCGTGCGTGCCTGCGCGCGCGGTTAGCCCAAAAGCGAGTCCTCGGCGACGAGCGCCACGACAATCGGTGGTTTTTTTACCCTCGTTCCTCGTCGTGCGTGCCCCGTCGCCCGAACGCGCTCTTGCGACCCTTACGCGTCGCCTCGGCGGCGCTCCCAACGCGACCCCAGGTCAGGCGGGACTACCCGCTGAGTTTAAGCATATCAA
>Illumina-ITS2_BOP010271_Dotu
TCTAGGCTCTCGCATCGATGAAGAACGTAGCGAAATGCGATACTTGGTGTGAATTGCAGAATCCCGCGAATCATCGAGTTTTTGAACGCAAGTTGCGCCCGAAGCCATTCGGCCGAGGGCACGTCTGCCTGGGTGTCACGCATCGTTGCCCCCCCAAACTCCGGTTCGGGCGGGGCGGAAGTTGGCCTCCCGTGCGTGCCTGCGCGCGCGGTTAGCCCAAAAGCGAGTCCTCGGCGACGAGCGCCACGACAATCGGTGGTTTTTTTACCCTCGTTCCTCGTCGTGCGTGCCCCGTCGCCCGAACGCGCTCTTGCGACCCTTACGCGTCGCCTCGGCGGCGCTCCCAACGCGACCCCAGGTCAGGCGGGACTACCCGCTGAGTTTAAGCATATCAA
>Illumina-ITS2_BOP010271_Otu
TCTAGGCTCTCGCATCGATGAAGAACGTAGCGAAATGCGATACTTGGTGTGAATTGCAGAATCCCGCGAATCATCGAGTTtttGAACGCAAGTTGCGCCCGAAGCCATTCGGCCGAGGGCACGTCTGCCTGGGTGTCACGCATCGTTGCCcccccAAACTCCGGTTCGGGCGGGGCGGAAGTTGGCCTCCCGTGCGTGCCTGCgcgcgcgGTTAGCCCAAAAGCGAGTCCTCGGCGACGAGCGCCACGACAATCGGTGGTTtttttACCCTCGTTCCTCGTCGTGCGTGCCCCGTCGCCCGAACGCGCTCTTGCGACCCTTACGCGTCGCCTCGGCGGCGCTCCCAACGCGACCCCAGGTCAGGCGGGACTACCCGCTGAGTTTAAGCATATCAA
>Illumina-ITS2_BOP010271_Zotu
TCTAGGCTCTCGCATCGATGAAGAACGTAGCGAAATGCGATACTTGGTGTGAATTGCAGAATCCCGCGAATCATCGAGTTtttGAACGCAAGTTGCGCCCGAAGCCATTCGGCCGAGGGCACGTCTGCCTGGGTGTCACGCATCGTTGCCcccccAAACTCCGGTTCGGGCGGGGCGGAAGTTGGCCTCCCGTGCGTGCCTGCgcgcgcgGTTAGCCCAAAAGCGAGTCCTCGGCGACGAGCGCCACGACAATCGGTGGTTtttttACCCTCGTTCCTCGTCGTGCGTGCCCCGTCGCCCGAACGCGCTCTTGCGACCCTTACGCGTCGCCTCGGCGGCGCTCCCAACGCGACCCCAGGTCAGGCGGGACTACCCGCTGAGTTTAAGCATATCAA
>Illumina-ITS2_BOP010272_Cotu
TCTCGGCTCTTGCATCGATGAAGAACGTAGCGAAATGCGATACTTGGTGTGAATTGCAGAATCCCGTGAACCATCGAGTCTTTGAACGCAAGTTGCGCCCGAAGCCATTAGGCCGAGGGCACGCCTGCCTGGGTGTCGCACATCGTTGCCCCAATGCCTCAGCCCTGTTGCAAGGCATGGCAAAGGGGCGAATGTTGGCTTCCCGCGAGCGATGCCCTCACGGTTGGCTGAAAATCGAGTCCGTGGTGGAGTGTGCCGCGATGGATGGTGGTTGAGTAAAAGCTCGAGACCGATCGTGTGTGTCGCCCCTACCGGATTTGGGACTCCATGACCCACGAGCGGCCGTTGGCCGCCCACGACGGGACCTCAGGTCAGGCGGGGCTACCCGCTGAGTTTAAGCATATCAA
>Illumina-ITS2_BOP010272_Dotu
TCTCGGCTCTTGCATCGATGAAGAACGTAGCGAAATGCGATACTTGGTGTGAATTGCAGAATCCCGTGAACCATCGAGTCTTTGAACGCAAGTTGCGCCCGAAGCCATTAGGCCGAGGGCACGCCTGCCTGGGTGTCGCACATCGTTGCCCCAATGCCTCAGCCCTGTTGCAAGGCATGGCAAAGGGGCGAATGTTGGCTTCCCGCGAGCGATGCCCTCACGGTTGGCTGAAAATCGAGTCCGTGGTGGAGTGTGCCGCGATGGATGGTGGTTGAGTAAAAGCTCGAGACCGATCGTGTGTGTCGCCCCTACCGGATTTGGGACTCCATGACCCACGAGCGGCCGTTGGCCGCCCACGACGGGACCTCAGGTCAGGCGGGGCTACCCGCTGAGTTTAAGCATATCAA
>Illumina-ITS2_BOP010272_Otu
TCTCGGCTCTTGCATCGATGAAGAACGTAGCGAAATGCGATACTTGGTGTGAATTGCAGAATCCCGTGAACCATCGAGTCTTTGAACGCAAGTTGCGCCCGAAGCCATTAGGCCGAGGGCACGCCTGCCTGGGTGTCGCACATCGTTGCCCCAATGCCTCAGCCCTGTTGCAAGGCATGGCAAAGGGGCGAATGTTGGCTTCCCGCGAGCGATGCCCTCACGGTTGGCTGAAAATCGAGTCCGTGGTGGAGTGTGCCGCGATGGATGGTGGTTGAGTAAAAGCTCGAGACCGATCGTgtgtgtCGCCCCTACCGGATTTGGGACTCCATGACCCACGAGCGGCCGTTGGCCGCCCACGACGGGACCTCAGGTCAGGCGGGGCTACCCGCTGAGTTTAAGCATATCAA
>Illumina-ITS2_BOP010272_Zotu
TCTCGGCTCTTGCATCGATGAAGAACGTAGCGAAATGCGATACTTGGTGTGAATTGCAGAATCCCGTGAACCATCGAGTCTTTGAACGCAAGTTGCGCCCGAAGCCATTAGGCCGAGGGCACGCCTGCCTGGGTGTCGCACATCGTTGCCCCAATGCCTCAGCCCTGTTGCAAGGCATGGCAAAGGGGCGAATGTTGGCTTCCCGCGAGCGATGCCCTCACGGTTGGCTGAAAATCGAGTCCGTGGTGGAGTGTGCCGCGATGGATGGTGGTTGAGTAAAAGCTCGAGACCGATCGTgtgtgtCGCCCCTACCGGATTTGGGACTCCATGACCCACGAGCGGCCGTTGGCCGCCCACGACGGGACCTCAGGTCAGGCGGGGCTACCCGCTGAGTTTAAGCATATCAA
>Illumina-ITS2_BOP010273_Cotu
TCTCGGCTCTCGCATCGATGAAGAACGCAGCAAAATGCGATACTTGGTGTGAATTGCAGAATCCCGTGAACCATCGAGTTTTGAACGCAAGTTGCGCCCGAAGCCATTATGCTGAGGGCACGTCTGCCTGGGCGTCACGCATCTCGTCGCCCTCCACCTCCCCCCGAAAGGGATTCGTGGGGTGTTGGGTTGGATATTGGCCTCCCGTGCGCCCTCGTGCGCGGCTGGCCTAAATTTGATTCGGCATCGACGTATGTCACGACAATTGGTGGTTGAAGACCTCAACTTGCGTGTTGTCGTGCAAGGCTGCGTCGTTTTGATCGGATGTTTTGACCCCAAGGTGCTTTTGCACTTCGACAGCGACCCCAGGTCAGGCGGGATTACCCGCTGAGTTTAAGCATATCAA
>Illumina-ITS2_BOP010273_Dotu
GGCCTCCCGTGCGCCCTCGTGCGCGGCTGGCCTAAATTTGATTCGGCATCGACGTATGTCACGACAATTGGTGGTTGAAGACCTCAACTTGCGTGTTGTCGTGCAAGGCTGCGTCGTTTTGATCGGATGTTTTGACCCCAAGGTGCTTTTGCACTTCGACAGCGACCCCAGGTCAGGCGGGATTACCCGCTGAGTTTAAGCATATCAA
>Illumina-ITS2_BOP010273_Otu
TCTCGGCTCTCGCATCGATGAAGAACGCAGCAAAATGCGATACTTGGTGTGAATTGCAGAATCCCGTGAACCATCGAGTTtttGAACGCAAGTTGCGCCCGAAGCCATTATGCTGAGGGCACGTCTGCCTGGGCGTCACGCATCTCGTCGCCCTCCACCTCCccccGAAAGGGATTCGTGGGGTGTTGGGTTGGATATTGGCCTCCCGTGCGCCCTCGTGCGCGGCTGGCCTAAATTTGATTCGGCATCGACGTATGTCACGACAATTGGTGGTTGAAGACCTCAACTTGCGTGTTGTCGTGCAAGGCTGCGTCGTTTTGATCGGATGTTTTGACCCCAAGGTGCTTTTGCACTTCGACAGCGACCCCAGGTCAGGCGGGATTACCCGCTGAGTTTAAGCATATCAA
>Illumina-ITS2_BOP010273_Zotu
CTCGGCTCTCGCATCGATGAAGAACGCAGCAAAATGCGATACTTGGTGTGAATTGCAGAATCCCGTGAACCATCGAGTTtttGAACGCAAGTTGCGCCCGAAGCCATTATGCTGAGGGCACGTCTGCCTGGGCGTCACGCATCTCGTCGCCCTCCACCTTCCcccGAAAGGGATTCGTGGGGTGTTGGGTTGGATATTGGCCTCCCGTGCGCCCTCGTGCGCGGCTGGCCTAAATTTGATTCGGCATCGACGTATGTCACGACAATTGGTGGTTGAAGACCTCAACTTGCGTGTTGTCGTGCAAGGCTGCGTCGTTTTGATCGGATGTTTTGACCCCAAGGTGCTTTTGCACTTCGACAGCGACCCCAGGTCAGGCGGGATTACCCGCTGAGTTTAAGCATATCAA
>Illumina-ITS2_BOP010274_Cotu
TCTCGGCTCTCGCATCGATGAAGAACGCAGCAAAATGCGATACTTGGTGTGAATTGCAGAATCCCGTGAACCATCGAGTTTTTGAACGCAAGTTGCGCCCGAAGCCATTATGCTGAGGGCACGTCTGCCTGGGCGTCACGCATCTCGTCGCCCTCCACCTCCTCCCGAGAGGGATTCGTGGGGTGTTGGGTTGGATATTGGCCTCCCGTGCGCCCTCATGTGCGGCTGGCCTAAATTTGATTCGGCATCGACGCATGTCACGACAATTGGTGGTTGAAGACCTCAACTTGCGTGTTGTCGTGCAAGGCTGCGTCGCTTTGATCGGATGTTTTGACCCCATGGTGCTTTTGCACTTCGACAGCGACCCCAGGTCAGGCGGGATTACCCGCTGAGTTTAAGCATATCAA
>Illumina-ITS2_BOP010274_Dotu
TCTCGGCTCTCGCATCGATGAAGAACGCAGCAAAATGCGATACTTGGTGTGAATTGCAGAATCCCGTGAACCATCGAGTTTTTGAACGCAAGTTGCGCCCGAAGCCATTATGCTGAGGGCACGTCTGCCTGGGCGTCACGCATCTCGTCGCCCTCCACCTCCTCCCGAGAGGGAGGTGGTGG
>Illumina-ITS2_BOP010274_Otu
TCTCGGCTCTCGCATCGATGAAGAACGCAGCAAAATGCGATACTTGGTGTGAATTGCAGAATCCCGTGAACCATCGAGTTtttGAACGCAAGTTGCGCCCGAAGCCATTATGCTGAGGGCACGTCTGCCTGGGCGTCACGCATCTCGTCGCCCTCCACCTCCTCCCGAGAGGGATTCGTGGGGTGTTGGGTTGGATATTGGCCTCCCGTGCGCCCTCATGTGCGGCTGGCCTAAATTTGATTCGGCATCGACGTATGTCACGACAATTGGTGGTTGAAGACCTCAACTTGCGTGTTGTCGTGCAAGGCTGCGTCGCTTTGATCGGATGTTTTGACCCCATGGTGCTTTTGCACTTCGACAGCGACCCCAGGTCAGGCGGGATTACCCGCTGAGTTTAAGCATATCAATAAGCGGAGG
>Illumina-ITS2_BOP010274_Zotu
TCTCGGCTCTCGCATCGATGAAGAACGCAGCAAAATGCGATACTTGGTGTGAATTGCAGAATCCCGTGAACCATCGAGTTtttGAACGCAAGTTGCGCCCGAAGCCATTATGCTGAGGGCACGTCTGCCTGGGCGTCACGCATCTCGTCGCCCTCCACCTCCTCCCGAAAGGGATTCGTGGGGTGTTGGGTTGGATATTGGCCTCCCGTGCGCCCTCATGTGCGGCTGGCCTAAATTTGATTCGGCATCGACACATGTCACGACAATTGGTGGTTGAAGACCTCAACTTGCGTGTTGTCGTGCAAGGCTGCGTCGCTTTGATCGGATGTTTTGACCCCATGGTGCTTTTGCACTTCGACAGCGACCCCAGGTCAGGCGGGATTACCCGCTGAGTTTAAGCATATCAATAAGCGGAGGA
>Illumina-ITS2_BOP010275_Cotu
TCTCGGCTCTCGCATCGATGAAGAACGCAGCAAAATGCGATACTTGGTGTGAATTGCAGAATCCCGTGAACCATCGAGTTTTTGAACGCAAGTTGCGCCCGAAGCCATTATGCTGAGGGCACGTCTGCCTGGGCGTCACGCATCTCGTCGCCCTCCACCTCTCCCCGAAAGGGATTCGTGAGGTGCTGGGCTGGATATTGGCCTCCCGTGCGCCATCGTGTGCGGTTGGCCTAAATTTGATTCGGCATCGACGCATGTCACGACAATTGGTGGTTGATGACCTCAACTTGCGTGTTGTCGTGCAAGGCTGCGTCGTTTTGATCGGATGTTTTGACCCCATGGTGCTTTTGCACTTCGACAGCGACCCCAGGTCAGGCGGGATTACCCGCTGAGTTTAAGCATATCAA
>Illumina-ITS2_BOP010275_Dotu
TCTCGGCTCTCGCATCGATGAAGAACGCAGCAAAATGCGATACTTGGTGTGAATTGCAGAATCCCGTGAACCATCGAGTTTTTGAACGCAAGTTGCGCCCGAAGCCATTATGCTGAGGGCACGTCTGCCTGGGCGTCACGCATCTCGTCGCCCTCCACCTCTCCCCGAAAGGGATTCGTGAGGTGCTGGGCTGGATATTGGCCTCCCGTGCGCCATCGTGTGCGGTTGGCCTAAATTTGATTCGGCATCGACGCATGTCACGACAATTGGTGGTTGATGACCTCAACTTGCGTGTTGTCGTGCAAGGCTGCGTCGTTTTGATCGGATGTTTTGACCCCAAGGTGCTTTTGCACTTCGACAGCGACCCCAGGTCAGGCGGGATTACCCGCTGAGTTTAAGCATATCAATAAGCGG
>Illumina-ITS2_BOP010275_Otu
TCTCGGCTCTCGCATCGATGAAGAACGCAGCAAAATGCGATACTTGGTGTGAATTGCAGAATCCCGTGAACCATCGAGTTtttGAACGCAAGTTGCGCCCGAAGCCATTATGCTGAGGGCACGTCTGCCTGGGCGTCACGCATCTCGTCGCCCTCCACCTCTCCCCGAAAGGGATTCGTGAGGTGCTGGGCTGGATATTGGCCTCCCGTGCGCCATCGTGTGCGGTTGGCCTAAATTTGATTCGGCATCGACGCATGTCACGACAATTGGTGGTTGATGACCTCAACTTGCGTGTTGTCGTGCAAGGCTGCGTCGTTTTGATCGGATGTTTTGACCCCAAGGTGCTTTTGCACTTCGACAGCGACCCCAGGTCAGGCGGGATTACCCGCTGAGTTTAAGCATATCAATAAGCGG
>Illumina-ITS2_BOP010275_Zotu
TCTCGGCTCTCGCATCGATGAAGAACGCAGCAAAATGCGATACTTGGTGTGAATTGCAGAATCCCGTGAACCATCGAGTTtttGAACGCAAGTTGCGCCCGAAGCCATTATGCTGAGGGCACGTCTGCCTGGGCGTCACGCATCTCGTCGCCCTCCACCTCTCCCCGAAAGGGATTCGTGAGGTGCTGGGCTGGATATTGGCCTCCCGTGCGCCATCGTGTGCGGTTGGCCTAAATTTGATTCGGCATCGACGCATGTCACGACAATTGGTGGTTGATGACCTCAACTTGCGTGTTGTCGTGCAAGGCTGCGTCGTTTTGATCGGATGTTTTGACCCCAAGGTGCTTTTGCACTTCGACAGCGACCCCAGGTCAGGCGGGATTACCCGCTGAGTTTAAGCATATCAATAAGCGG
>Illumina-ITS2_BOP010276_Cotu
TCTCGGCTCTCGCATCGATGAAGAACGTAGCGAAATGCGATACTTGGTGTGAATTGCAGAATCCCGTGAACCATCGAGTCTTTGAACGCAAGTTGCGCCCGAAGCCATTAGGCCGAGGGCACGTCTGCCTGGGCGTCACGCATCGCGTCGCCCCCCCTCCTGCGCATCGCGCTCGCGATGGGGGGGCGGAGACTGGCCTCCCGTGCCCCTCGGCGCGGCTGGCCCAAATGCGATCCCTCGGCGACGCACGTCACGACCAGTGGTGGTTGATCTCAACTCGCGTGCTGTCGTGCGGCGCGGCGTCGTCCGCAGTGGAGTCAACGATGACCCAACGGCGCATTGCGCCTTCGACCGCGACCCCAGGTCAGGCGGGATTACCCGCTGAGTTTAAGCATATCAA
>Illumina-ITS2_BOP010276_Dotu
TCTCGGCTCTCGCATCGATGAAGAACGTAGCGAAATGCGATACTTGGTGTGAATTGCAGAATCCCGTGAACCATCGAGTCTTTGAACGCAAGTTGCGCCCGAAGCCATTAGGCCGAGGGCACGTCTGCCTGGGCGTCACGCATCGCGTCGCCCCCCCTCCTGCGCATCGCGCTCGCGATGGGGGGGCGGAGACTGGCCTCCCGTGCCCCTCGGCGCGGCTGGCCCAAATGCGATCCCTCGGCGACGCACGTCACGACCAGTGGTGGTTGATCTCAACTCGCGTGCTGTCGTGCGGCGCGGCGTCGTCCGCAGTGGAGTCAACGATGACCCAACGGCGCATTGCGCCTTCGACCGCGACCCCAGGTCAGGCGGGATTACCCGCTGAGTTTAAGCATATCAA
>Illumina-ITS2_BOP010276_Otu
TCTCGGCTCTCGCATCGATGAAGAACGTAGCGAAATGCGATACTTGGTGTGAATTGCAGAATCCCGTGAACCATCGAGTCTTTGAACGCAAGTTGCGCCCGAAGCCATTAGGCCGAGGGCACGTCTGCCTGGGCGTCACGCATCGCGTCGCCcccccTCCTGCGCATCGCGCTCGCGATGGgggggCGGAGACTGGCCTCCCGTGCCCCTCGGCGCGGCTGGCCCAAATGCGATCCCTCGGCGACGCACGTCACGACCAGTGGTGGTTGATCTCAACTCGCGTGCTGTCGTGCGGCGCGGCGTCGTCCGCAGTGGAGTCAACGATGACCCAACGGCGCATTGCGCCTTCGACCGCGACCCCAGGTCAGGCGGGATTACCCGCTGAGTTTAAGCATATCAA
>Illumina-ITS2_BOP010276_Zotu
TCTCGGCTCTCGCATCGATGAAGAACGTAGCGAAATGCGATACTTGGTGTGAATTGCAGAATCCCGTGAACCATCGAGTCTTTGAACGCAAGTTGCGCCCGAAGCCATTAGGCCGAGGGCACGTCTGCCTGGGCGTCACGCATCGCGTCGCCcccccTCCTGCGCATCGCGCTCGCGATGGgggggCGGAGACTGGCCTCCCGTGCCCCTCGGCGCGGCTGGCCCAAATGCGATCCCTCGGCGACGCACGTCACGACCAGTGGTGGTTGATCTCAACTCGCGTGCTGTCGTGCGGCGCGGCGTCGTCCGCAGTGGAGTCAACGATGACCCAACGGCGCATTGCGCCTTCGACCGCGACCCCAGGTCAGGCGGGATTACCCGCTGAGTTTAAGCATATCAA
>Illumina-ITS2_BOP010277_Cotu
TCTCGGCTCTCGCATCGATGAAGAACGCAGCAAAATGCGATACTTGGTGTGAATTGCAGAATCCCGTGAACCATCGAGTTTTTGAACGCAAGTTGCGCCCGAAGCCATTATGCTGAGGGCACGTCTGCCTGGGCGTCACGCATAGCGTCACCCTCCACCTCCGTCCCTAAACGGGTTGTAGGTGTTTGGGTTGGATATTGGCCTCCCGTGCGTCTCGGTGTGCGGTTGGCCTAAATGTGATTCGGCATCGACGCATGTCTCGACAATTGGTGGTTGAAGACCTCAACTTTCGTTTTGTCGTGCGAGATTGCGTTGCTTGGCTCGAATGCGTTGACCCCGATGGTGCTTTGCACTTCGACAGAGACCCCAGGTCAGGCGGGATTACCCGCTGAGTTTAAGCATATCAA
>Illumina-ITS2_BOP010277_Dotu
TCTCGGCTCTCACATCGATGAAGAACGCAGCAAAATGCGATACTTGGTGTGAATTGCAGAATCCCGTGAACCATCGAGTTTTTGAACGCAAGTTGCGCCCGAAGCCATTATGCTGAGGGCACGTCTGCCTGGGCGTCACGCATAGCGTCACCCTCCACCTCCGTCCCTAAACGGGTTGTAGGTGTTTGGGTTGGATATTGGCCTCCCGTGCGTCTCGGTGTGCGGTTGGCCTAAATGTGATTCGGCATCGACGCATGTCTCGACAATTGGTGGTTGAAGACCTCAACTTTCGTTTTGTCGTGCGAGATTGCGTTGCTTGGCTCGAATGCGTTGACCCCGATGGTGCTTTGCACTTCGACAGAGACCCCAGGTCAGGCGGGATTACCCGCTGAGTTTAAGCATATCAA
>Illumina-ITS2_BOP010277_Otu
TCTCGGCTCTCACATCGATGAAGAACGCAGCAAAATGCGATACTTGGTGTGAATTGCAGAATCCCGTGAACCATCGAGTTtttGAACGCAAGTTGCGCCCGAAGCCATTATGCTGAGGGCACGTCTGCCTGGGCGTCACGCATAGCGTCACCCTCCACCTCCGTCCCTAAACGGGTTGTAGGTGTTTGGGTTGGATATTGGCCTCCCGTGCGTCTCGGTGTGCGGTTGGCCTAAATGTGATTCGGCATCGACGCATGTCTCGACAATTGGTGGTTGAAGACCTCAACTTTCGTTTTGTCGTGCGAGATTGCGTTGCTTGGCTCGAATGCGTTGACCCCGATGGTGCTTTGCACTTCGACAGAGACCCCAGGTCAGGCGGGATTACCCGCTGAGTTTAAGCATATCAA
>Illumina-ITS2_BOP010277_Zotu
TCTCGGCTCTCACATCGATGAAGAACGCAGCAAAATGCGATACTTGGTGTGAATTGCAGAATCCCGTGAACCATCGAGTTtttGAACGCAAGTTGCGCCCGAAGCCATTATGCTGAGGGCACGTCTGCCTGGGCGTCACGCATAGCGTCACCCTCCACCTCCGTCCCTAAACGGGTTGTAGGTGTTTGGGTTGGATATTGGCCTCCCGTGCGTCTCGGTGTGCGGTTGGCCTAAATGTGATTCGGCATCGACGCATGTCTCGACAATTGGTGGTTGAAGACCTCAACTTTCGTTTTGTCGTGCGAGATTGCGTTGCTTGGCTCGAATGCGTTGACCCCGATGGTGCTTTGCACTTCGACAGAGACCCCAGGTCAGGCGGGATTACCCGCTGAGTTTAAGCATATCAA
>Illumina-ITS2_BOP010278_Cotu
TCTCGGCTCTCGCATCGATGAAGAACGCAGCAAAATGCGATACTTGGTGTGAATTGCAGAATCCCGTGAACCATCGAGTTTTTGAACGCAAGTTGCGCCCGAAGCCATTATGCTGAGGGCACGTCTGCCTGGGCGTCACGCATAGCGTCGCCCTCCACCTCCGTCCCTAAACGGGTTGTAGGTGTTTGGGTTGGATATTGGCCTCCCGTGCATCTCGGTGTGCGGTTGGCCTAAATGTGATTCGGCATCGACGCATGTCTCGACAATTGGTGGTTGAAGACCTCAACTTTCGTTTTGTCGTGCGAGATTGCGTTGCTTGGCTCGAATGCGTTGACCCCGATGGTGCTTTGCACTTCGACAGAGACCCCAGGTCAGGCGGGATTACCCGCTGAGTTTAAGCATATCAA
>Illumina-ITS2_BOP010278_Dotu
TCTCGGCTCTCGCATCGATGAAGAACGCAGCAAAATGCGATACTTGGTGTGAATTGCAGAATCCCGTGAACCATCGAGTTTTTGAACGCAAGTTGCGCCCGAAGCCATTATGCTGAGGGCACGTCTGCCTGGGCGTCACGCATAGCGTCGCCCTCCACCTCCGTCCCTAAATGGGTTGTAGGTGTTTGGGTTGGATATTGGCCTCCCGTGCATCTCGGTGTGCGGTTGGCCTAAATGTGATTCGGCATCGACGCATGTCTCGACAATTGGTGGTTGAAGACCTCAACTTTCGTTTTGTCGTGCGAGATTGCGTTGCTTAGCTCGAATGCGTTGACCCCGATGGTGCTTTGCACTTCGACAGAGACCCCAGGTCAGGCGGGATTACCCGCTGAGTTTAAGCATATCAA
>Illumina-ITS2_BOP010278_Otu
TCTCGGCTCTCGCATCGATGAAGAACGCAGCAAAATGCGATACTTGGTGTGAATTGCAGAATCCCGTGAACCATCGAGTTtttGAACGCAAGTTGCGCCCGAAGCCATTATGCTGAGGGCACGTCTGCCTGGGCGTCACGCATAGCGTCGCCCTCCACCTCCGTCCCTAAATGGGTTGTAGGTGTTTGGGTTGGATATTGGCCTCCCGTGCATCTCGGTGTGCGGTTGGCCTAAATGTGATTCGGCATCGACGCATGTCTCGACAATTGGTGGTTGAAGACCTCAACTTTCGTTTTGTCGTGCGAGATTGCGTTGCTTAGCTCGAATGCGTTGACCCCGATGGTGCTTTGCACTTCGACAGAGACCCCAGGTCAGGCGGGATTACCCGCTGAGTTTAAGCATATCAA
>Illumina-ITS2_BOP010278_Zotu
TCTCGGCTCTCGCATCGATGAAGAACGCAGCAAAATGCGATACTTGGTGTGAATTGCAGAATCCCGTGAACCATCGAGTTtttGAACGCAAGTTGCGCCCGAAGCCATTATGCTGAGGGCACGTCTGCCTGGGCGTCACGCATAGCGTCGCCCTCCACCTCCGTCCCTAAATGGGTTGTAGGTGTTTGGGTTGGATATTGGCCTCCCGTGCATCTCGGTGTGCGGTTGGCCTAAATGTGATTCGGCATCGACGCATGTCTCGACAATTGGTGGTTGAAGACCTCAACTTTCGTTTTGTCGTGCGAGATTGCGTTGCTTAGCTCGAATGCGTTGACCCCGATGGTGCTTTGCACTTCGACAGAGACCCCAGGTCAGGCGGGATTACCCGCTGAGTTTAAGCATATCAA
>Illumina-ITS2_BOP010279_Cotu
TCTCGGCTCTCGCATCGATGAAGAACGCAGCAAAATGCGATACTTGGTGTGAATTGCAGAATCCCGTGAATCATCGAGTTTTTGAACGCAAGTTGCGCCCGAAGCCATTATGCTGAGGGCACGTCTGCCTGGGCGTCACGCATAGCGTCGCCCTCCACCTCCGTCCCTAAACGGGTTGTAGGTGTTTTGGGTTGGATATTGGCCTCCCGTGCGTCTCGATGTGCGGTTGGCCTAAATGTGATTCGGCATCGACGTATGTCTTGACAATTGGTGGTTGAATACCTCAACTTTCGTTTTGTCGTGCTACATTGCGTTGCCTGGCTCGAATGCGTTGACCCCGTTGGTGCTTTGCACTTCGACAGAGACCCCAGGTCAGGCGGGATTACCCGCTGAGTTTAAGCATATCAA
>Illumina-ITS2_BOP010279_Dotu
TCTCGGCTCTCGCATCGATGAAGAACGCAGCAAAATGCGATACTTGGTGTGAATTGCAGAATCCCGTGAATCATCGAGTTTTTGAACGCAAGTTGCGCCCGAAGCCATTATGCTGAGGGCACGTCTGCCTGGGCGTCACGCATAGCGTCGCCCTCCACCTCCGTCCCTAAACGGGTTGTAGGTGT
>Illumina-ITS2_BOP010279_Otu
TCTCGGCTCTCGCATCGATGAAGAACGCAGCAAAATGCGATACTTGGTGTGAATTGCAGAATCCCGTGAATCATCGAGTTtttGAACGCAAGTTGCGCCCGAAGCCATTATGCTGAGGGCACGTCTGCCTGGGCGTCACGCATAGCGTCGCCCTCCACCTCCGTCCCTAAACGGGTTGTAGGTGTTTTGGGTTGGATATTGGCCTCCCGTGCGTCTCGATGTGCGGTTGGCCTAAATGTGATTCGGCATCGACGTATGTCTTGACAATTGGTGGTTGAATACCTCAACTTTCGTTTTGTCGTGCTACATTGCGTTGCCTGGCTCGAATGCGTTGACCCCGTTGGTGCTTTGCACT
>Illumina-ITS2_BOP010279_Zotu
CATCGATGAAGAACGCAGCAAAATGCGATACTTGGTGTGAATTGCAGAATCCCGTGAATCATCGAGTTtttGAACGCAAGTTGCGCCCGAAGCCATTATGCTGAGGGCACGTCTGCCTGGGCGTCACGCATAGCGTCGCCCTCCACCTCCGTCCCTAAACGGGTTGTAGGTGTTTTGGGTTGGATATTGGCCccccGTGCGTCTCGATGTGCGGTTGGCCTAAATGTGATTCGGCATCGACGTATGTCTTGACAATTGGTGGTTGAATACCTCAACTTTCGTTTTGTCGTGCTACATTGCGTTGCCTGGCTCGAATGCGTTGACCCCGTTGGTGCTTTGCACTTCGACAGAGACCCCAGGTCAGGCGGGATTACCCGCCGAGTTTAAGCATATCAA
>Illumina-ITS2_BOP010280_Cotu
TCTAGGCTCTCGCATCGATGAAGAACGTAGCGAAATGCGATACTTGGTGTGAATTGCAGAATCCCGTGAACCATCGAGTTTTTGAACGCAAGTTGCGCCCGAAGCCATTAGGCCGAGGGCACGTCTGCCTGGGCGTCACGCATCTCGTCGCCGACCCCTTCCCAATCGTTCGGGGCGGCGGAAGTTGGCCTCCCGTGTCCTCGTGGCGCGGTCGGCCCAAACGCGAGTCCTCGGCGCTTGACGTCACGACAAGTGGTGGTTGAACTCATCAACACGATCGATGTCGCGACTCTGCCCGACGGAACCTCACGACCCTAGAGCCCTGACATTTCAGTAGAAAGATAAGGGCCTTCGACCGCGACCCCAGGTCAGGCGGGATTACCCGCTGAGTTTAAGCATATCAA
>Illumina-ITS2_BOP010280_Dotu
TCTAGGCTCTCGCATCGATGAAGAACGTAGCGAAATGCGATACTTGGTGTGAATTGCAGAATCCCGTGAACCATCGAGTTTTTGAACGCAAGTTGCGCCCGAAGCCATTAGGCCGAGGGCACGTCTGCCTGGGCGTCACGCATCTCGTCGCCGACCCCTTCCCAATCGTTCGGGGCGGCGGAAGTTGGCCTCCCGTGTCCTCGTGGCGCGGTCGGCCCAAACGCGAGTCCTCGGCGCTTGACGTCACGACAAGTGGTGGTTGAACTCATCAACACGATCGATGTCGCGACTCTGCCCGACGGAACCTCACGACCCTAGAGCCCTGACATTTCAGTAGAAAGATAAGGGCCTTCGACCGCGACCCCAGGTCAGGCGGGATTACCCGCTGAGTTTAAGCATATCAA
>Illumina-ITS2_BOP010280_Otu
TCTAGGCTCTCGCATCGATGAAGAACGTAGCGAAATGCGATACTTGGTGTGAATTGCAGAATCCCGTGAACCATCGAGTTtttGAACGCAAGTTGCGCCCGAAGCCATTAGGCCGAGGGCACGTCTGCCTGGGCGTCACGCATCTCGTCGCCGACCCCTTCCCAATCGTTCGGGGCGGCGGAAGTTGGCCTCCCGTGTCCTCGTGGCGCGGTCGGCCCAAACGCGAGTCCTCGGCGCTTGACGTCACGACAAGTGGTGGTTGAACTCATCAACACGATCGATGTCGCGACTCTGCCCGACGGAACCTCACGACCCTAGAGCCCTGACATTTCAGTAGAAAGATAAGGGCCTTCGACCGCGACCCCAGGTCAGGCGGGATTACCCGCTGAGTTTAAGCATATCAA
>Illumina-ITS2_BOP010280_Zotu
TCTAGGCTCTCGCATCGATGAAGAACGTAGCGAAATGCGATACTTGGTGTGAATTGCAGAATCCCGTGAACCATCGAGTTtttGAACGCAAGTTGCGCCCGAAGCCATTAGGCCGAGGGCACGTCTGCCTGGGCGTCACGCATCTCGTCGCCGACCCCTTCCCAATCGTTCGGGGCGGCGGAAGTTGGCCTCCCGTGTCCTCGTGGCGCGGTCGGCCCAAACGCGAGTCCTCGGCGCTTGACGTCACGACAAGTGGTGGTTGAACTCATCAACACGATCGATGTCGCGACTCTGCCCGACGGAACCTCACGACCCTAGAGCCCTGACATTTCAGTAGAAAGATAAGGGCCTTCGACCGCGACCCCAGGTCAGGCGGGATTACCCGCTGAGTTTAAGCATATCAA
>Illumina-ITS2_BOP010281_Cotu
TCTCGGCTCTCGCATCGATGAAGAACGTAGCGAAATGCGATACTTGGTGTGAATTGCAGAATCCCGTGAACCATCGAGTCTTTGAACGCAAGTTGCGCCCGAAGCCATTAGGCCGAGGGCACGTCTGCCTGGGCGTCACGCATCGCGTCGCCCCCCCACCCCGCGTCCCACAGGGCCGCGGTCGGCGGGGGGTGCGGACAATGGCCTCCCGTGCCCCCGGGCGCGGCTGGCCCAAAATCGAGTCCCCGGCGGCGGACGTCACGACGAGTGGTGGTCGAAACATTCCTCTTATCACGTCGTGCGGTTCCCCGTCGCTCGGGCGGCCGAGTGACCCTGACGCGTCGTCTTCCGACGGCGCTCCGACCGCGACCCCAGGTCAGGCGGGATTACCCGCTGAGTTTAAGCATATCAA
>Illumina-ITS2_BOP010281_Dotu
TCTCGGCTCTCGCATCGATAAAGAACGTAGCGAAATGCGATACTTGGTGTGAATTGCAGAATCCCGTGAACCATCGAGTCTTTGAACGCAAGTTGCGCCCGAAGCCATTAGGCCGAGGGCACGTCTGCCTGGGCGTCACGCATCGCGTCGCCCCCCCAACCCGCGTCCCACAGGGCCGCGGGCGGC
>Illumina-ITS2_BOP010281_Otu
TCTCGGCTCTCGCATCGATGAAGAACGTAGCGAAATGCGATACTTGGTGTGAATTGCAGAATCCCGTGAACCATCGAGTCTTTGAACGCAAGTTGCGCCCGAAGCCATTAGGCCGAGGGCACGTCTGCCTGGGCGTCACGCATCGCGTCGCCccccccAACCCGCGTCCCACAGGGCCGCGGGCGGCGGggggTGCGGACAATGGCCTCCCGTGCCcccGGGCGCGGCTGGCCCAAAATTGAGTCCCCGGCGGCGGACGTCACGACGAGTGGTGGTCGAAACATTCCTCTTATCACGTCGTGCGGTTCCCCGTCGCTCGGGCGGCCGAGTGACCCTGACGCGTCGTCTTCCGACGGCGCTCCGACCGCGACCCCAGGTCAGGCGGGAT
>Illumina-ITS2_BOP010281_Zotu
TCTCGGCTCTCGCATCGATGAAGAACGTAGCGAAATGCGATACTTGGTGTGAATTGCAGAATCCCGTGAACCATCGAGTCTTTGAACGCAAGTTGCGCCCGAAGCCATTAGGCCGAGGGCACGTCTGCCTGGGCGTCACGCATCGCGTCGCCcccccACCCCGCGTCCCACAGGGCCGCGGTCGGCGGggggTGCGGACAATGGCCTCCCGTGCCcccGGGCGCGGCTGGCCCAAAATCGAGTCCCCGGCGGCGGACGTCACGACGAGTGGTGGTCGAAACAT
>Illumina-ITS2_BOP010282_Cotu
TCTAGGCTCTCGCATCGATGAAGAACGTAGCGAAATGCGATACTTGGTGTGAATTGCAGAATCCCGTGAACCATCGAGTTTTTGAACGCAAGTTGCGCCCGAAGCCATTAGGCCGAGGGCACGTCTGCCTGGGCGTCACGCATCGCGTCGCCCCCCTCCCATCCCTTCGGGGCGTCGGCGAGGGGGGCGGATATTGGCCCCCCGTGCGCCTCGGCGCGCGGCCGGCCCAAATGTGATCCCGCGTCGACGCGTGTCGCGACCAGTGGTGGTTGAAAGCTCAACTCGCGTGCTGTCGCAACGTGCCGTCGCAGACCCAACGGCGCTCCCCGGAGCGCCTTCGACCGCGACCCCAGGTCAGGCGGGATTACCCGCTGAGTTTAAGCAT
>Illumina-ITS2_BOP010282_Dotu
TCTAGGCTCTCGCATCGATGAAGAACGTAGCGAAATGCGATACTTGGTGTGAATTGCAGAATCCCGTGAACCATCGAGTTTTTGAACGCAAGTTGCGCCCGAAGCCATTAGGCCGAGGGCACGTCTGCCTGGGCGTCACGCATCGCGTCGCCCCCCTCCCATCCCTTCGGGGCGTCGGCGAGG
>Illumina-ITS2_BOP010282_Otu
CCATCGAGTTtttGAACGCAAGTTGCGCCCGAAGCCATTAGGCCGAGGGCACGTCTGCCTGGGCGTCACGCATCGCGTCGCCccccTCCCATCCCTTCGGGGCGTCGGCGAGGggggTGGATATTGGCCccccGTGCGCCTCGGCgcgcgGCCGGCCCAAATGTGATCCCGCGTCGACGCGTGTCGCGACCAGTGGTGGTTGAAAGCTCAACTCGCGTGCTGTCGCAACGTGCCGCGTCGTTTGCTCGGGCATCGTCGCAGACCCAACGGCGCTCCCCGGAGCGCCTTCGACCGCGATCCCAGGTCAGGCGGGATTACCCGCCGAGTTTAAGCATACCAA
>Illumina-ITS2_BOP010282_Zotu
TCTAGGCTCTCGCATCGATGAAGAACGTAGCGAAATGCGATACTTGGTGTGAATTGCAGAATCCCGTGAACCATCGAGTTtttGAACGCAAGTTGCGCCCGAAGCCATTAGGCCGAGGGCACGTCTGCCTGGGCGTCACGCATCGCGTCGCCccccTCCCATCCCTTCGGGGCGTCGGCGAGGggggCGGATATTGGCCccccGTGCGCCTCGGCgcgcgGCCGGCCCAAATGTGATCCCGCGTCGACGCGTGTCGCGACCAGTGGTGGTTGAAAGCTCAACTCGCGTGCTGTCGCAACGTGCCGCGTCGTTTGCTCGGGCATCGTCGCAGACCCAACGGCGCTCCCCGGAGCGCCTTCGACCGCGACCCCAGGTCAGGCGGGATTACCCGCTGAGTTTAAGCATATCAA
>Illumina-ITS2_BOP010283_Cotu
TCTCGGCTCTCGCATCGATGAAGAACGTAGCGAAATGCGATACTTGGTGTGAATTGCAGAATCCCGTGAACCATCGAGTCTTTGAACGCAAGTTGCGCCCGAAGCCATTAGGCCGAGGGCACGTCTGCCTGGGCGTCACGCATCGCGTCGCCCCCCCACCCCGCGTCCCACAGGGCCGCGGGCGGCGGGGGGTGCGGACAATGGCCTCCCGTGCCCCCGGGCGCGGCTGGCCCAAAATCGAGTCCCCGGCGGCGGACGTCACGACGAGTGGTGGTCGAAACATTCCTCTTATCACGTCGTGCGGTTCCCCGTCGCTCGGGCGGCCGAGTGACCCTGACGCGTCGTCTTCCGACGGCGCTCCGACCGCGACCCCAGGTCAGGCGGGATTACCCGCTGAGTTTAAGCATATCAA
>Illumina-ITS2_BOP010283_Dotu
CCCGGGCGCGGCTGGCCCAAAATCGAGTCCCCGGCGGCGGACGTCACGACGAGTGGTGGTCGAAACATTCCTCTTATCACGTCGTGCGGTTCCCCGTCGCTCGGGCGGCCTAGTGACCCTGACGCGTCGTCGTCCGACGGCGCTCCGACCGCGACCCCAGGTCAGGCGGGATTACCCGCTGAGTTTAAGCATATCAA
>Illumina-ITS2_BOP010283_Otu
TCTCGGCTCTCGCATCGATGAAGAACGTAGCTAAATGCGATACTTGGTGTGAATTGCAGAATCCCGTGAACCATCGAGTCTTTGAACGCAAGTTGCGCCCGAAGCCATTAGGCCGAGGGCACGTCTGCCTGGGCGTCACGCATCGCGTCGCCcccccACCCCGCGTCCCACAGGGCCGCGGGCGGCGGggggTGCGGACAATGGCCTCCCGTGCCTTCGGGCGCGGCTGGCCCAAAATCGAGTCCCCGGCGGCGGACGTCACGACGAGTGGTGGTCGAAACATTCCTCTTATCACGTCGTGCGGTTCCCCGTCGCTCGGGCGGCCGAGTGACCCTGACGCGTCGTCTTCCGACGGCGCTCCGACCGCGACCCC
>Illumina-ITS2_BOP010283_Zotu
TCTCGGCTCTCGCATCGATGAAGAACGTAGCGAAATGCGATACTTGGTGTGAATTGCAGAATCCCGTGAACCATCGAGTCTTTGAACGCAAGTTGCGCCCGAAGCCATTAGGCCGAGGGCACGTCTGCCTGGGCGTCACGCATCGCGTCGCCcccccACCCCGCGTCCCACAGGGCCGCGGGCGGCGGggggTGCGGACAATGGCCTCCCGTGCCcccGGGCGTGGCTGGCCCAAAATCGAGTCCCCGGCGGCGGACGTCACGACGAGTGGTGGTCGAAACATTCCTCTTATCACGTCGTGCGGTTCCCCGTCGCTCGGGCGGCCGAGTGACCCTGACGCGTCGTCTTCCGGCGGCGCTCCGACCGCGACCCCAGGTCAGGCGGGATTACCC
>Illumina-ITS2_BOP010286_Cotu
TCTTGGCTCTCGCATCGATGAAGAACGTAGCGAAATGCGATACTTGGTGTGAATTGCAGAATCCCGTGAACCATCGAGTCTTTGAACGCAAGTTGCGCCCGAAGCCTTTAGGCCGAGGGCACGTCTGCATGGGCGTCACGCATCGCGTCGCCCCCCCAAACACTGAGCACCCAGAGTGCTCTCTGGCTTGGTGGGGAGCGGACATTGGCCTCCCGTGCCTTTCGGCGCGGCTGGCTCAAACTTGAGTCCCCTGCGTAGGACGCACGACAAGTGGTGGTTGATAACAAGGCCCTCGCGTCCCGTCGTGCACGCACCTTCGCGATCCCCACGCATGTGGTGGCCGATGATGGTT
>Illumina-ITS2_BOP010286_Dotu
CTGCATGGGCGTCACGCATCGCGTCGCCCCCCCAAACACTGAGCACCCAGAGTGCTCTCTGGCTTGGTGGGGAGCGGACATTGGCCTCCCGTGCCTTTCGGCGCGGCTGGCTCAAACTTGAGTCCCCTGCGTAGGACGCACGACAAGTGGTGGTTGATAACAAGGCCCTCGCGTCCCGTCGTGCGGCAATCCTCCGCGGGATTTGGCTCGTCACAAGTGACCCTGATGACGCACCTTCGCGATCCCCACGCATGTGGTGGCCGATGATGGTTGCGCCCCGACCGCGACCCCATGTCAGGCGGGACTACCCGCTGAATTTAAGCATATCAA
>Illumina-ITS2_BOP010286_Otu
GAAGAACGTAGCGAAATGCGATACTTGGTGTGAATTGCAGAATCCCGTGAACCATCGAGTCTTTGAACGCAAGTTGCGCCCGAAGCCTTTAGGCCGAGGGCACGTCTGCATGGGCGTCACGCATCGCGTCGCCcccccAAACACTGAGCACCCAGAGTGCTctctGGCTTGGTGGGGAGCGGACATTGGCCTCCCGTGCCTTTCGGCGCGGCTGGCTCAAACTTGAGTCCCCTGCGTAGGACGCACGACAAGTGGTGGTTGATAACAAGGCCCTCGCGTCCCGTCGTGCGGCAATCCTCCGCGGGATTTGGCTCGTCACAAGTGACCCTGATGACGCACCTTCGCGATCCCCACGCATGTGGTGGCCGATGATGGTTGCGCTCCGACCGCGACCCCATGTCAGGCGGGACTACCCGCTGAATTTAAGCATATCAA
>Illumina-ITS2_BOP010286_Zotu
TCTTGGCTCTCGCATCGATGAAGAACGTAGCGAAATGCGATACTTGGTGTGAATTGCAGAATCCCGTGAACCATCGAGTCTTTGAACGCAAGTTGCGCCCGAAGCCTTTAGGCCGAGGGCACGTCTGCATGGGCGTCACGCATCGCGTCGCCcccccAAACACTGAGCACCCAGAGTGCTctctGGCTTGGTGGGGAGCGGACATTGGCCTCCCGTGCCTTTCGGCGCGGCTGGCTCAAACTTGAGTCCCCTGCGTAGGACGCACGACAAGTGGTGGTTGATAACAAGGCCCTCGCGTCCCGTCGTGCGGCAATCCTCCGCGGGATTTGGCTCGTCACAAGTGACCC
>Illumina-ITS2_BOP010287_Cotu
TCTCGGCTCTCGCATCGATGAAGAACGTAGCGAAATGCGATACTTGGTGTGAATTGCAGAATCCCGTGAACCATCGAGTCTTTGAACGCAAGTTGCGCCCGAAGCCATTAGGCCGAGGGCACGTCTGCCTGGGCGTCACGCATCGCGTCGCCCCCCCGCCCCGCTTCCCACAGGGACGCGAGCGGCGGGGGGCGCGGACAATGGCCTCCCGTGCCCCCGGGCGCGGCTGGCCCAAAATCGAGTCCCCGGCGGCGGACGTCACGACGAGTGGTGGTCGAAACATTCCTCTCCTCACGTCGTGCGGTTCCCCGTCGCCCGGGCGGCCAAGCGACCCTGACGCGTCGTCCTACGGCGGCGCTCCGACCGCGACCCCAGGTCAGGCGGGATTACCCGCTGAGTTT
>Illumina-ITS2_BOP010287_Dotu
TCTCGGCTCTCGCATCGATGAAGAACGTAGCGAAATGCGATACTTGGTGTGAATTGCAGAATCCCGTGAACCATCGAGTCTTTGAACGCAAGTTGCGCCCGAAGCCATTAGGCCGAGGGCACGTCTGCCTGGGCGTCACGCATCGCGTCGCCCCCCCGCCCCGCTTCCCACAGGGACGCGAGTGGCGGGGGGCGCGGACAATGGCCTCCCGTGCCCCCGGGTGCGGCTGGCCCAAAATCGAGTCCCTGGCGGCGGACGTCACGACGAGTGGTGGTCGAAACATTCCTCTTATCACGTCGTGCGGTTCCCCGTCGCCCGGGCGGCCAAGCGACCCTGACGCGTCGTCCTACGGCGGCGCTCCGACCGCGACCCCAGGTCAGGCGGG
>Illumina-ITS2_BOP010287_Otu
TCTCGGCTCTCGCATCGATGAAGAACGTAGCGAAATGCGATACTTGGTGTGAATTGCAGAATCCCGTGAACCATCGAGTCTTTGAACGCAAGTTGCGCCCGAAGCCATTAGGCCGAGGGCACGTCTGCCTGGGCGTCACGCATCGCGTCGCCcccccGCCCCGCTTCCCACAGGGACGCGAGTGGCGGggggCGCGGACAATGGCCTCCCGTGCCcccGGGTGCGGCTGGCCCAAAATCGAGTCCCTGGCGGCGGACGTCACGACGAGTGGTGGTCGAAACATTCCTCTTATCACGTCGTGCGGTTCCCCGTCGCCCGGGCGGCCAAGCGACCCTGACGCGTCGTCCTACGGCGGCGCTCCGACCGCGACCCCAGGTCAGGCGGG
>Illumina-ITS2_BOP010287_Zotu
TCTCGGCTCTCGCATCGATGAAGAACGTAGCGAAATGCGATACTTGGTGTGAATTGCAGAATCCCGTGAACCATCGAGTCTTTGAACGCAAGTTGCGCCCGAAGCCATTAGGCCGAGGGCACGTCTGCCTGGGCGTCACGCATCGCGTCGCCcccccGCCCAGCTTCCCACAGGGACGCGAGCGGCGGggggCGCGGACAATGGCCTCCCGTGCCcccGGGTGCGGCTGGCCCAAAATCGAGTCCCCGGCGGCGGACGTCACGACGAGTGGTGGTCGAAACATTCCTCTTATCACGTCGTGCGGTTCCCCGTCGCCCGGGCGGCCAAGCGACCCTGACGCGTCGTCCTACGGCGGCGCTCCGACCGCGACCCCAGGTCAGGCGGGATTACCCGCTGAGTTTAAGCATATCAATAAGCGGAGG
>Illumina-ITS2_BOP010288_Cotu
TCTCGGCTCTCGCATCGATGAAGAACGTAGCGAAATGCGATACTTGGTGTGAATTGCAGAATCCCGTGAACCATCGAGTCTTTGAACGCAAGTTGCGCCCGAAGCCATTAGGCCGAGGGCACGTCTGCCTGGGCGTCACGCATCGCGTCGCCCCCCCACCCCGCGTCCCACAGGGTCGCGAGCGGCGGGGGGTGCGGACAATGGCCTCCCGTGCCCCCGGGCGCGGCTGGCCCAAAATCGAGTCCCCGACGGCGGACGTCACGACGATTGGTGGTCGAAACATTCCTCTTATCACGTCGTGCGGTTCCCCGTCGCTCGGGCGGCCAAGTGACCCTGACGCGTCGTCTTGCGACTGCGCTCCGACCGCGACCCCAGGTCAGGCGGGATTACCCGCTGAGTTTAAGCATATCAA
>Illumina-ITS2_BOP010288_Dotu
TCTCGGCTCTCGCATCGATGAAGAACGTAGCGAAATGCGATACTTGGTGTGAATTGCAGAATCCCGTGAACCATCGAGTCTTTGAACGCAAGTTGCGCCCGAAGCCATTAGGCCGAGGGCACGTCTGCCTGGGCGTCACGCATCGCGTCGCCCCCCCACCCCGCGTCCCACAGGGTCGCGAGCGGCGGGGGGTGCGGACAATGGCCTCCCGTGCCCCCGGGCGCGGCTGGCC
>Illumina-ITS2_BOP010288_Otu
TCTCGGCTCTCGCATCGATGAAGAACGTAGCGAAATGCGATACTTGGTGTGAATTGCAGAATCCCGTGAACCATCGAGTCTTTGAACGCAAGTTGCGCCCGAAGCCATTAGGCCGAGGGCACGTCTGCCTGGGCGTCACGCATCGCGTCGCCcccccACCCCGCGTCCCACAGGGTCGCGAGCGGCGGggggTGCGGACAATGGCCTCCCGTGCCcccGGGCGCGGCTGGCCCAAAATCGAGTCCCCGACGGCGGACGTCACGACGATTGGTGGTCGAAACATTCCTCTTATCACGTCGTGCGGTTCCCCGTCGCTCGGGCGGCCAAGTGACCCTGACGCGTCGTCTTGCGACTGCGCTCCGACCGCGACCCCAGGTCAGGCGGGATTACCCGCTGA
>Illumina-ITS2_BOP010288_Zotu
TCTCGGCTCTCGCATCGATGAAGAACATAGCGAAATGCGATACTTGGTGTGAATTGCAGAATCCCGTGAACCATCGAGTCTTTGAACGCAAGTTGCGCCCGAAGCCATTAGGCCGAGGGCACGTCTGCCTGGGCGTCACGCATCGCGTCGCCcccccACCCCGCGTCCCACAGGGTCGCGAGCGGCGGggggTGCGGACAATGGCCTCCCGTGCCcccGGGCGCGGCTGGCCCAAAATCGAGTCCCCGACGGCGGACGTCACGACGATTGGTGGTCGAAACATTCCTCTTATCACGTCGTGCGGTTCCCCGTCGCTCGGGCGGCCAAGTGACCCTGACGCGTCGTCTTGCGACTGCGCTCCGACCGCGACCCCAGGTCAGGCGGGATTACCCGCTGAGTTTAAGC
>Illumina-ITS2_BOP010290_Cotu
TCTAGGCTCTTGCATCGATGAAGAACGTAGCGAAATGCGATACTTGGTGTGAATTGCAGAATCCCGTGAACCATCGAGTCTTTGAACGCAAGTTGCGCCCGAAGCCATTAGGTTGAGGGCACGTCTGCCTGGGCGTCACATATCGTTGCCCGATGCCAATTTCCTCTTGATAGGAGGTATGTTGTGCAGGGTGAATGATGGCTTCCCGTGAGCATTGCTGCCTCATGGTTGGTTGAAAATTGAGTCCTTGGTAGGGTGTGCCATGATTGATGGTGGTTGAGTGATGCACGAGACCATATCATGTGAGACTCTACCAAACTTGGCCTCTGTGACCCACGTGCGTCTTTGAACGCTCATGACGAGACCTCAGGTCAGGCGGGGCTACCCGCTGAGTTTAAGCATATCAA
>Illumina-ITS2_BOP010290_Dotu
TCTAGGCTCTTGCATCGATGAAGAACGTAGCGAAATGCGATACTTGGTGTGAATTGCAGAATCCCGTGAACCATCGAGTCTTTGAACGCAAGTTGCGCCCGAAGCCATTAGGTTGAGGGCACGTCTGCCTGGGCGTCACATATCGTTGCCCGATGCCAATTTCCTCTTGATAGGAGGTATGTTGTGCAGGGTGAATGATGGCTTCCCGTGAGCATTGCTGCCTCATGGTTGGTTGAAAATTGAGTCCTTGGTAGGGTGTGCCATGATTGATGGTGGTTGAGTGATGCACGAGACCATATCATGTGAGACTCTACCAAACTTGGCCTCTGTGACCCACGTGCGTCTTTGAACGCTCATGACGAGACCTCAGGTCAGGCGGGGCTACCCGCTGAGTTTAAGCATATCAA
>Illumina-ITS2_BOP010290_Otu
TCTAGGCTCTTGCATCGATGAAGAACGTAGCGAAATGCGATACTTGGTGTGAATTGCAGAATCCCGTGAACCATCGAGTCTTTGAACGCAAGTTGCGCCCGAAGCCATTAGGTTGAGGGCACGTCTGCCTGGGCGTCACATATCGTTGCCCGATGCCAATTTCCTCTTGATAGGAGGTATGTTGTGCAGGGTGAATGATGGCTTCCCGTGAGCATTGCTGCCTCATGGTTGGTTGAAAATTGAGTCCTTGGTAGGGTGTGCCATGATTGATGGTGGTTGAGTGATGCACGAGACCATATCATGTGAGACTCTACCAAACTTGGCCTCTGTGACCCACGTGCGTCTTTGAACGCTCATGACGAGACCTCAGGTCAGGCGGGGCTACCCGCTGAGTTTAAGCATATCAA
>Illumina-ITS2_BOP010290_Zotu
TCTAGGCTCTTGCATCGATGAAGAACGTAGCGAAATGCGATACTTGGTGTGAATTGCAGAATCCCGTGAACCATCGAGTCTTTGAACGCAAGTTGCGCCCGAAGCCATTAGGTTGAGGGCACGTCTGCCTGGGCGTCACATATCGTTGCCCGATGCCAATTTCCTCTTGATAGGAGGTATGTTGTGCAGGGTGAATGATGGCTTCCCGTGAGCATTGCTGCCTCATGGTTGGTTGAAAATTGAGTCCTTGGTAGGGTGTGCCATGATTGATGGTGGTTGAGTGATGCACGAGACCATATCATGTGAGACTCTACCAAACTTGGCCTCTGTGACCCACGTGCGTCTTTGAACGCTCATGACGAGACCTCAGGTCAGGCGGGGCTACCCGCTGAGTTTAAGCATATCAA
>Illumina-ITS2_BOP010291_Cotu
TCTCGGCTCTCGCATCGATGAAGAACGTAGCGAAATGCGATACTTGGTGTGAATTGCAGAATCCCGTGAACCATCGAGTCTTTGAACGCAAGTTGCGCCCGAAGCCATTAGGCCGAGGGCACGTCTGCCTGGGCGTCACGCATCGCGTCGCCCCCCCACCCCGCGTCCCACAGGGTCGCGAGCGGCGGGGGGTGCGGACAATGGCCTCCCGTGCCCCCGGGCGCGGCCGGCCCAAAATCGAGTCCCCGGCGGCGGACGTCACGACGAGTGGTGGTCGAAACATTCCTCTTATCACGTCGTGCGGTTCCCCGTCGCCCGGGCGGCCAAGCGACCCTGACGCGTCGTCGTGCGACGGCGCTCCGACCGCGACCCCAGGTCAGGCGGGATTACCCGCTGAGTTTAAGCATATCAA
>Illumina-ITS2_BOP010291_Dotu
TCTCGGCTCTCGCATCGATGAAGAACGTAGCGAAATGCGATACTTGGTGTGAATTGCAGAATCCCGTGAACCATCGAGTCTTTGAACGCAAGTTGCGCCCGAAGCCATTAGGCCGAGGGCACGTCTGCCTGGGCGTCACGCATCGCGTCGCCCCCCCACCCCGCGTCCCACAGGGTCGCGAGCGGCGGGGGGTGCGGACAATGGCCTCCCGTGCCCCCGGGCGCGGCCGGCCCAAAATCGAGTCCCCGGCGGCGGACGTC
>Illumina-ITS2_BOP010291_Otu
TGCGCCCGAAGCCATTAGGCCGAGGGCACGTCTGCCTGGGCGTCACGCATCGCGTCGCCcccccACCCCGCGTCCCACAGGGTCGCGAGCGGCGGggggTGCGGACAATGGCCTCCCGTGCCCTCGGGCGCGGCCGGCCCAAAATCGAGTCCCCGGCGGCGGACGTCACGACGAGTGGTGGTCGAAACATTCCTCTTATCACGTCGTGCGGTTCCCCGTCGCCCGGGCGGCCAAGCGACCCTGACGCGTCGTCGTGCGACGGCGCTCCGACCGCGACCCCAGGTCAGGCGGGATTACCCGCTGAGTTTAAGCATATCAA
>Illumina-ITS2_BOP010291_Zotu
CCGCGTCCCACAGGGTCGCGAGCGGCGGggggTGCGGACAATGGCCTCCCGTGCCcccGGGCGCGGCCGGCCCAAAATCGAGTCCCCGGCGGCGGACATCACGACGAGTGGTGGTCGAAACATTCCTCTTATCACGTCGTGCGGTTCCCCGTCGCCCGGGCGGCCAAGCGACCCTGACGCGTCGTCGTGCGACGGCGCTCCGACCGCGACCCCAGGTCAGGCGGGATTACCCGCTGAGTTTAAGCATATCAA
>Illumina-ITS2_BOP010292_Cotu
TCTCGGCTCTCGCATCGATGAAGAACGTAGCGAAATGCGATACTTGGTGTGAATTGCAGAATCCCGTGAACCATCGAGTCTTTGAACGCAAGTTGCGCCCGAAGCCATTAGGCCGAGGGCACGTCTGCCTGGGCGTCACGCATCGCGTCGCCCCCCCACCCCGCGTCCCACAGGGCCGCGGTCGGCGGGGGGTGCGGACAATGGCCTCCCGTGCCCCCGGGCGCGGCTGGCCCAAAATCGAGTCCCCGGCGGCGGACGTCACGACGAGTGGTGGTCGAAACATTCCTCTTATCACGTCGTGCGGTTCCCCGTCGCTCGGGCGGCCGAGTGACCCTGACGCGTCGTCTTCCGACGGCGCTCCGACCGCGACCCCAGGTCAGGCGGGATTACCCGCTGAGTTTAAGCATATCAA
>Illumina-ITS2_BOP010292_Dotu
TCTCGGCTCTCGCATCGATGAAGAACGTAGCGAAATGCGATACTTGGTGTGAATTGCAGAATCCCGTGAACCATCGAGTCTTTGAACGCAAGTTGCGCCCGAAGCCATTAGGCCGAGGGCACGTCTGCCTGGGCGTCACGCATCGCGTCGCCCCCCCACCCCGCGTCCCACAGGGCCGCGGTCGGCGGGGGGTGCGGACAATGGCCTCCCGTGCCCCCGGGCGCGGCTGGCCCA
>Illumina-ITS2_BOP010292_Otu
TCTCGGCTCTCGCATCGATGAAGAACGTAGCGAAATGCGATACTTGGTGTGAATTGCAGAATCCCGTGAACCATCGAGTCTTTGAACGCAAGTTGCGCCCGAAGCCATTAGGCCGAGGGCACGTCTGCCTGGGCGTCACGCATCGCGTCGCCcccccACCCCGCGTCCCACAGGGCCGCGGGCGGCGGggggTGCGGACAATGGCCTCCCGTACCcccGGGCGCGGCTGGCCCAAAATCGAGTCCCCGGCGGCGGACGTCACGACGAGTGGTGGTCGAAACATTCCTCTTATCACGTCGTGCGGTTCCCCGTCGCTCGGGCGGCCGAGTGACCCTGACGCGTCGTCTTCCGACGGCGCTCCGACCGCGACCCCAGGTCAGGCGGGATTACCCGCTGAGTT
>Illumina-ITS2_BOP010292_Zotu
TCTCGGCTCTCGCATCGATGAAGAACGTAGCGAAATGCGATACTTGGTGTGAATTGCAGAATCCCGTGAACCATCGAGTCTTTGAACGCAAGTTGCGCCCGAAGCCATTAGGCCGAGGGCACGTCTGCCTGGGCGTCACGCATCGCGTCGCCcccccACCCCGCGTCCCACAGGGCCGCGGGCGGCGGggggTGCGGACAATGGCCTCCCGTACCcccGGGCGCGGCTGGCCCAAAATCGAGTCCCCGGCGGCGGACGTCACGACGAGTGGTGGTCGAAACATTCCTCTTATCACGTCGTGCGGTTCCCCGTCGCTCGGGCGGCCGAGTGACCCTGACGCGTCGTCTTCCGACGGCGCTCCGACCGCGACCCCAGGTCAGGCGGGATTACCCGCTGAGTT
>Illumina-ITS2_BOP010293_Cotu
TCTCAGCTCTCGCATCGATGAAGAACGTAGCGAAATGCGATACTTGGTGTGAATTGCAGAATCCCGTGAACCATCGAGTCTTTGAACGCAAGTTGCGCCCGAAGCCATTAGGCCGAGGGCACGTCTGCCTGGGCGTCACGCATCGCGTCGCCCCCCTCCCGCGCACCGCGCTCGCGAAGGGGACGGAGATTGGCCTCCCGTGCGCGCCTCCATCGCGCGCGGCCGGCCCAAATGCGATCCCTCGGCGACGCACGTCACGACCAGTGGTGGTTGAACAACGCTCAACTCTCATGCTGTCGTGCGGCACCGCGTGGTCCGTTCGGGCATCACCAACGACCGCTTTCGACGGCGACCCCAGGTCAGGCGGGATCACCCGCTGAGTTTAAGCATATCAA
>Illumina-ITS2_BOP010294_Cotu
TCTCGGCTCTCGCATCGATGAAGAACGTAGCGAAATACGATACTTGGTGTGAATTGTAAAATCCCGTCAACCATCGAGTCACGCATCGCGTCACCCCCCCACCTCGCCCATCGGGTCTCGAGCGGCGACGGGTGTAGACAATGGCCTCTCGTGCCTCCGGGCTCGACTGGCCCGAAATCGAGTCCTCGGCGGCGGACGTCACGACGAGTGGTGGTCGAAACATTCCTCTTATCACGTCGTGCGGTTCCCCGTCGCTCGGGCGGCCAAGTGACCCTGACGCGTCGTCGTCCGACGGCGCTCCGACCGCGACCCCAGGTCAGGCGGGATTACCCGCTGAGTTTAAGCATATCA
>Illumina-ITS2_BOP010295_Cotu
TCTCGGCTCTCGCATCGATGAAGAACGTAGCGAAATGCGATACTTGGTGTGAATTGCAGAATCCCGTGAACCATCGAGTCTTTGCGCCCGAAGCCATTAGGCCGAGGGCACGTCTGCCTGGGCGTCACGCATCGCGTCGCCCCCCTCCCGCGCACAGCGCTGGCGAGGGGGGCGGAGATTGGCCTCCCGTGCGCCCACGTCGCGCGCGGCCGGCCCAAATGCGATCCCTCGGCGACGCACGTCACGACCAGTGGTGGTTGAACAACGCTCAACTCTCGTGCTGTCGTGCGGCACCGCGTCGTCCGTTCGGGCATCACCAACGACCCGAGGGGCGCGTGCACGCGTGCACCGCGCCTTCGACTGCGACCCCAGGTCAGGCGGGATCACCCGCTGAGTTTAAGCATATCAA
>Illumina-ITS2_BOP010295_Dotu
TCTCGGCTCTCGCATCGATGAAGAACGTAGCGAAATGCGATACTTGGTGTGAATTGCAGAATCCCGTGAACCATCGAGTCTTTGAACGCAAGTTGCGCCCGAAGCCACTAGGCCGAGGGCACGTCTGCCTGGGCGTCACGCATTGCGTCGCCCCCCTCCCGCGCACAGCGCTGGCGAGGGGGGGGAGATTGG
>Illumina-ITS2_BOP010295_Otu
TCTCGGCTCTCGCATCGATGAAGAACGTAGCGAAATGCGATACTTGGTGTGAATTGCAGAATCCCGTGAACCATCGAGTCTTTGAACGCAAGTTGCGCCCGAAGCCATTAGGCCGAGGGCACGTCTGCCTGGGCGTCACGCATCGCGCCGCCccccTCCCGCGCACAGCGCTGGCGAGGggggCGGAGATTGGCCTCCCGTGCGCCCACGTCGcgcgcgGCCGGCCCAAATGCGATCCCTCGGCGACGCACGTCACGACCAGTGGTGGTTGAACAACGCTCAACTCTCGTGCTGTCGTGCGGCACCGCGTCGTCCGTTCGGGCATCACCAACGACCCGAGGGGCGCGTGCACGCGTGCACCGCGCCTTCGACTGCGACCCCAGGTCAGGCGGGATCACCCGCTGAGTT
>Illumina-ITS2_BOP010295_Zotu
TCTCGGCTCTCGCATCGATGAAGAACGTAGCGAAATGCGATACTCGGTGTGAATTGCAGAATCCCGTGAACCATCGAGTCTTTGAACGCAAGTTGCGCCCGAAGCCATTAGGCCGAGGGCACGTCTGCCTGGGCGTCACGCATCGCGTCGCCccccTCCCGCGCACAGCGCTGGCGAGGggggCGGAGATTGGCCTCCCGTGCGCCCACGTCGcgcgcgGCCGGCCCAAATGCGATCCCTCGGCGACGCACGTCACGACCAGTGGTGGTTGAACAACGCTCAACTCTCGTGCTGTCGTGCGGCACCGCGTCGTCCGTTCGGGCATCACCAACGACCCGAGGGGCGCGTGCACGCGTGCACCGCGCCTTCGACTGCGACCCCAGGTCAGGCGGGATTACCCGCTGAGTTTAAGCATATCAATAAG
>Illumina-ITS2_BOP010296_Cotu
TCTCGGCTCTCGCATCGATGAAGAACGTAGCGAAATGCGATACTTGGTGTGAATTGCAGAATCCCGCGAATCATCGAGTCTTTGAACGCAAGTTGCGCCCGAAGCCATTCGGCCGAGGGCACGTCTGCCTGGGTGTCACGCATCGTTGCCCCAACCCCAAACACTACTTGTGCTGTGCGGGGTGCGGGGCAGACATTGGCCTCCCGTGTGCTCTTCTCGCTCGCGGTTAGCCTAAAAGTGAGTCCTGGGCGACGAGCGCCACGACAATCGGTGGTTGAGAAACCCTCGTGACCCGTCGTGTGTTTGCCCGTCGCTGTGAAGGTGCTCCTCGACCCTATTGTGTCGTTCTTGCGACTCTACCATCGCGACCCCAGGTCAGGCGGGATTACCCGCTGAATTTAAGCATATCAA
>Illumina-ITS2_BOP010296_Dotu
TCTCGGCTCTCGCATCGATGAAGAACGTAGCGAAATGCGATACTTGGTGTGAATTGCAGAATCCCGCGAATCATCGAGTCTTTGAACGCAAGTTGCGCCCGAAGCCATTCGGCCGAGGGCACGTCTGCCTGGGTGTCACGCATCGTTGCCCCAACCCCAAACACTACTTGTGCTGTGCGGGGTGCGGGGCAGACATTGGCCTCCCGTGTGCTCTTCTCGCTCGCGGTTAGCCTAAAAGTGAGTCCTGGGCGACGAGCGCCACGACAATCGGTGGTTGAGAAACCCTCGTGACCCGTCGTGTGTTTGCCCGTCGCTGTGAAGGTGCTCCTCGACCCTATTGTGTCGTTCTTGCGACTCTACCATCGCGACCCCAGGTCAGGCGGGATTACCCGCTGAATTTAAGCATATCAA
>Illumina-ITS2_BOP010296_Otu
TCTCGGCTCTCGCATCGATGAAGAACGTAGCGAAATGCGATACTTGGTGTGAATTGCAGAATCCCGCGAATCATCGAGTCTTTGAACGCAAGTTGCGCCCGAAGCCATTCGGCCGAGGGCACGTCTGCCTGGGTGTCACGCATCGTTGCCCCAACCCCAAACACTACTTGTGCTGTGCGGGGTGCGGGGCAGACATTGGCCTCCCGTGTGCTCTTCTCGCTCGCGGTTAGCCTAAAAGTGAGTCCTGGGCGACGAGCGCCACGACAATCGGTGGTTGAGAAACCCTCGTGACCCGTCGTgtgtTTGCCCGTCGCTGTGAAGGTGCTCCTCGACCCTATTGTGTCGTTCTTGCGACTCTACCATCGCGACCCCAGGTCAGGCGGGATTACCCGCTGAATTTAAGCATATCAA
>Illumina-ITS2_BOP010296_Zotu
TCTCGGCTCTCGCATCGATGAAGAACGTAGCGAAATGCGATACTTGGTGTGAATTGCAGAATCCCGCGAATCATCGAGTCTTTGAACGCAAGTTGCGCCCGAAGCCATTCGGCCGAGGGCACGTCTGCCTGGGTGTCACGCATCGTTGCCCCAACCCCAAACACTACTTGTGCTGTGCGGGGTGCGGGGCAGACATTGGCCTCCCGTGTGCTCTTCTCGCTCGCGGTTAGCCTAAAAGTGAGTCCTGGGCGACGAGCGCCACGACAATCGGTGGTTGAGAAACCCTCGTGACCCGTCGTgtgtTTGCCCGTCGCTGTGAAGGTGCTCCTCGACCCTATTGTGTCGTTCTTGCGACTCTACCATCGCGACCCCAGGTCAGGCGGGATTACCCGCTGAATTTAAGCATATCAA
>Illumina-ITS2_BOP010297_Cotu
TCTCGGCTCTCGCATCGATGAAGAACGTAGCGAAATGCGATACTTGGTGTGAATTGCAGAATCCCGCGAATCATCGAGTCTTTGAACGCAAGTTGCGCCCGAAGCCATTCGGCCGAGGGCACGTCTGCCTGGGTGTCACGCATCGTTGCCCCAACCCCAAACACTACTTGTGCTGTGCGGGGTGCGGGGCAGACATTGGCCTCCCGTGTGCTCTTCTCGCTCGCGGTTAGCCTAAAAGTGAGTCCTGGGCGACGAGCGCCACGACAATCGGTGGTTGAGAAACCCTCGTGACCCGTCGTGTGTTTGCCCGTCGCTGTGAAGGTGCTCCTCGACCCTATTGTGTCGTTCTTGCGACTCTACCATCGCGACCCCAGGTCAGGCGGGATTACCCGCTGAATTTAAGCATATCA
>Illumina-ITS2_BOP010297_Dotu
TCGGCCGAGGGCACGTCTGCCTGGGTGTCACGCATCGTTGCCCCAACCCCAAACACTACTTGTGCTGTGCGGGGTGCGGGGCAGACATTGGCCTCCCGTGTGCTCTTCTCGCTCGCGGTTAGCCTAAAAGTGAGTCCTGGGCGACGAGCGCCACGACAATCGGTGGTTGAGAAACCCTCGTGACCCGTCGTGTGTTTGCCCGTCGCTGTGAAGGTGCTCCTCGACCCTATTGTGTCGTTCTTGCGACTCTACCATCGCGACCCCAGGTCAGGCGGGATTACCCGCTGAATTTAAGCATATCAA
>Illumina-ITS2_BOP010297_Otu
TCTCGGCTCTCGCATCGATGAAGAACGTAGCGAAATGCGATACTTGGTGTGAATTGCAGAATCCCGCGAATCATCGAGTCTCTGAACGCAAGTTGCGCCCGAAGCCATTCGGCCGAGGGCACGTCTGCCTGGGTGTCACGCATCGTTGCCCCAACCCCAAACACTACTTGTGCTGTGCGGGGTGCGGGGCAGACATTGGCCTCCCGTGTGCTCTTCTCGCTCGCGGTTAGCCTAAAAGTGAGTCCTGGGCGACGAGCGCCACGACAATCGGTGGTTGAGAAACCCTCGTGACCCGTCGTgtgtTTGTCCGTCGCTGTGAAGGTGCTCCTCGACCCTATTGTGTCGTTCTTGCGACTCTAC
>Illumina-ITS2_BOP010297_Zotu
TCTCGGCTCTCGCATCGATGAAGAACGTAGCGAAATGCGATACTTGGTGTGAATTGCAGAATCCCGCGAATCATCGAGTCTTTGAACGCAAGTTGCGCCCGAAGCCATTCGGCCGAGGGCACGTCTGCCTGGGTGTCACGCATCGTTGCCCCAACCCCAAACACTACTTGTGCTGTGCGGGGTGCGGGGCAGACATTGGCCTCCCGTGTGCTCTTCTCGCTCGCGGTTAGCCTAAAAGTGAGTCCTGGGCGACGAGCGCCACGACAATCGGTGGTTGAGAAACCCTCGTGACCCGTCGTgtgtTTGCCCGTCGCTGTGAAGGTGCTCCTCGACCCTATTGTGTCGTTCTTGCGACTCTACCATCGCGACCCCAGGTCAGGCGGGATTACCCGCTGAATTTAAGCATATCAA
>Illumina-ITS2_BOP010299_Cotu
TCTCGGCTCTCGCATCGATGAAGAACGTAGCGAAATGCGATACTTGGTGTGAATTGCAGAATCCCGCGAATCATCGAGTCTTTGAACGCAAGTTGCGCCCGAAGCCATTCGGCCGAGGGCACGTCTGCCTGGGTGTCACGCATCGTTGCCCCAACCCCAAACACCTCTTGTGCTGTGCGGGGTGCGGGGCAGACATTGGCCTCCCGTGTGCTCTTGCTCGCGGTTAGCCTAAAAGCGAGTCCTGGGCGACGAGCGCCACGACAATCGGTGGTTGAGAAACCCTCGTGACCCGTCGTGTGTTGCCCGTCGCTGTGAAGGCGCTCATCGACCCTATTGTGTCGTTCTTGCGACTCTACCATCGCGACCCCAGGTCAGGCGGGATTACCCGCTGAATTTAAGCATATCAA
>Illumina-ITS2_BOP010299_Dotu
CGATGAAGAACGTAGCGAAATGCGATACTTGGTGTGAATTGCAGAATCCCGCGAATCATCGAGTCTTTGAACGCAAGTTGCGCCCGAAGCCATTCGGCCGAGGGCACGTCTGCCTGGGTGCCACGCATCGTTGCCCCAACCCCAAACACCTCTTGTGCTGTGCGGGGTGCGGGGCAGACATTGGCCTCCCGTGTGCTCTTGCTCGCGGTTAGCCTAAAAGCGAGTCCTGGGCGACGAGCGCCACGACAATCGGTGGTTGAGAAACCCTCGTGACCCGTCGTGTGTTGCCCGTCGCTGTGAAGGCGCTCATCGACCCTATTGTGTCGTTCTTGCGACTCTACCATCGCGACCCCAGGTCAGGCGGGATTACCCGCTGAATTTAAGCATATCAA
>Illumina-ITS2_BOP010299_Otu
CGATGAAGAACGTAGCGAAATGCGATACTTGGTGTGAATTGCAGAATCCCGCGAATCATCGAGTCTTTGAACGCAAGTTGCGCCCGAAGCCATTCGGCCGAGGGCACGTCTGCCTGGGTGCCACGCATCGTTGCCCCAACCCCAAACACCTCTTGTGCTGTGCGGGGTGCGGGGCAGACATTGGCCTCCCGTGTGCTCTTGCTCGCGGTTAGCCTAAAAGCGAGTCCTGGGCGACGAGCGCCACGACAATCGGTGGTTGAGAAACCCTCGTGACCCGTCGTgtgtTGCCCGTCGCTGTGAAGGCGCTCATCGACCCTATTGTGTCGTTCTTGCGACTCTACCATCGCGACCCCAGGTCAGGCGGGATTACCCGCTGAATTTAAGCATATCAA
>Illumina-ITS2_BOP010299_Zotu
CGATGAAGAACGTAGCGAAATGCGATACTTGGTGTGAATTGCAGAATCCCGCGAATCATCGAGTCTTTGAACGCAAGTTGCGCCCGAAGCCATTCGGCCGAGGGCACGTCTGCCTGGGTGCCACGCATCGTTGCCCCAACCCCAAACACCTCTTGTGCTGTGCGGGGTGCGGGGCAGACATTGGCCTCCCGTGTGCTCTTGCTCGCGGTTAGCCTAAAAGCGAGTCCTGGGCGACGAGCGCCACGACAATCGGTGGTTGAGAAACCCTCGTGACCCGTCGTgtgtTGCCCGTCGCTGTGAAGGCGCTCATCGACCCTATTGTGTCGTTCTTGCGACTCTACCATCGCGACCCCAGGTCAGGCGGGATTACCCGCTGAATTTAAGCATATCAA
>Illumina-ITS2_BOP010300_Cotu
TCTCGGCTCTCGCATCGATGAAGAACGTAGCGAAATGCGATACTTGGTGTGAATTGCAGAATCCCGTGAACCATCGAGTCTTTGAACGCAAGTTGCGCCCGAAGCCATCCGGCCGAGGGCACGTCTGCCTGGGCGTCACACACCGTTGCCCCCCCCAACCCCCTCCGGGGGCAGGAGGCGGGGCGGATGCTGGCCTCCCGTGAGCCTCGCCTCGCGGTTGGCCCAAATGCGAGAACTCTGCCGCGAGCATCGCGGCGATGGTGGTTGTCGAACACTCGGTGCCCCGTCGCGAATGCCCGCAGCGTCCGTCTCGGAACGACCCCGACGCGCGGCCACGCGCCGCGCCTCCAACGCGACCCCAGGTCAGGCGGGGCTACCCGCTGAATTTAAGCATATCAA
>Illumina-ITS2_BOP010300_Dotu
TCTCGGCTCTCGCATCGATGAAGAACGTAGCGAAATGCGATACTTGGTGTGAATTGCAGAATCCCGTGAACCATCGAGTCTTTGAACGCAAGTTGCGCCCGAAGCCATCCGGCCGAGGGCACGTCTGCCTGGGCGTCACACACCGTTGCCCCCCCCAACCCCCTCCGGGGGCAGGAGGCGGGGCGGATGCTGGCCTCCCGTGAGCCTCGCCTCGCGGTTGGCCCAAATGCGAGAACTCTGCCGCGAGCATCGCGGCGATGGTGGTTGTCGAACACTCGGCGCCCCGTCGCGAATGCCCGCAGCGTCCGTCTCGGAACGACCCCGACGCGCGGCCACGCGCCGCGCCTCCAACGCGACCCCAGGTCAGGCGGGGCTACCCGCTGAATTTAAGCATATCAA
>Illumina-ITS2_BOP010300_Otu
TCTCGGCTCTCGCATCGATGAAGAACGTAGCGAAATGCGATACTTGGTGTGAATTGCAGAATCCCGTGAACCATCGAGTCTTTGAACGCAAGTTGCGCCCGAAGCCATCCGGCCGAGGGCACGTCTGCCTGGGCGTCAcacacCGTTGCCccccccAACCcccTCCGGgggCAGGAGGCGGGGCGGATGCTGGCCTCCCGTGAGCCTCGCCTCGCGGTTGGCCCAAATGCGAGAACTCTGCCGCGAGCATCGCGGCGATGGTGGTTGTCGAACACTCGGCGCCCCGTCGCGAATGCCCGCAGCGTCCGTCTCGGAACGACCCCGACGcgcgGCCACGCGCCGCGCCTCCAACGCGACCCCAGGTCAGGCGGGGCTACCCGCTGAATTTAAGCATATCAA
>Illumina-ITS2_BOP010300_Zotu
TCTCGGCTCTCGCATCGATGAAGAACGTAGCGAAATGCGATACTTGGTGTGAATTGCAGAATCCCGTGAACCATCGAGTCTTTGAACGCAAGTTGCGCCCGAAGCCATCCGGCCGAGGGCACGTCTGCCTGGGCGTCAcacacCGTTGCCccccccAACCcccTCCGGgggCAGGAGGCGGGGCGGATGCTGGCCTCCCGTGAGCCTCGCCTCGCGGTTGGCCCAAATGCGAGAACTCTGCCGCGAGCATCGCGGCGATGGTGGTTGTCGAACACTCGGTGCCCCGTCGCGAATGCCCGCAGCGTCCGTCTCGGAACGACCCCGACGcgcgGCCACGCGCCGCGCCTCCAACGCGACCCCAGGTCAGGCGGGGCTACCCGCTGAATTTAAGCATATCAA
>Illumina-ITS2_BOP010301_Cotu
TCTCGGCTCTCGCATCGATGAAGAACGTAGCGAAATGCGATACTTGGTGTGAATTGCAGAATCCCGTGAACCATCGAGTCTTTGAACGCAAGTTGCGCCCGAAGCCATCCGGCCGAGGGCACGTCTGCCTGGGCGTCACACACCGTTGCCCCCCCAAACCCCGTCGGGGCAGGGGGGCGGATGCTGGCCTCCCGTGAGCCTCGCCTCGCGGCCGGCCCAAACGCGAGATCCCTGCCGCGGGCGTCGCGGCGATGGTGGTTGTCGAATAACTCGGTGCCCCGTCGCGAGCGCCCCCGGCGTGCCGTCTCGGAACGACCCCTGCGCGCGGCCCAGCGCCGCGCTTCCAACGCGACCCCAGGTCAGGCGGGGCTACCCGCTGAATTTAAGCATATCAA
>Illumina-ITS2_BOP010301_Dotu
TCTCGGCTCTCGCATCGATGAAGAACGTAGCGAAATGCGATACTTGGTGTGAATTGCAGAATCCCGTGAACCATCGAGTCTTTGAACGCAAGTTGCGCCCGAAGCCATCCGGCCGAGGGCACGTCTGCCTGGGCGTCACACACCGTTGCCCCCCCAAACCCCGTCGGGGCAGG
>Illumina-ITS2_BOP010301_Otu
TCTCGGCTCTCGCATCGATGAAGAACGTAGCGAAATGCGATACTTGGTGTGAATTGCAGAATCCCGTGAACCATCGAGTCTTTGAACGCAAGTTGCGCCCGAAGCCATCCGGCCGAGGGCACGTCTGCCTGGGCGTCAcacacCGTTGCCcccccAAACCCCGTCGGGGCAGAGGgggggCGGATGCTGGCCTCCCGTGAGCCTCGCCTCGCGGCCGGCCCAAACGCGAGATCCCTGCCGCGGGCGTCGCGGCGATGGTGGTTGTCGAATAACTCGGCGCCCCGTCGCGAGCGCCcccGGCGTGCCGTCTCGGAACGACCCCTGCgcgcgGCCCAGCGCCGCGCTTCCAAC
>Illumina-ITS2_BOP010301_Zotu
TCTCGGCTCTCGCATCGATGAAGAACGTAGCGAAATGCGATACTTGGTGTGAATTGCAGAATCCCGTGAACCATCGAGTCTTTGAACGCAAGTTGCGCCCGAAGCCATCCGGCCGAGGGCACGTCTGCCTGGGCGTCAcacacCGTTGCCcccccAAACCCCGTCGGGGCAGAGGgggggCGGATGCTGGCCTCCCGTGAGCCTCGCCTCGCGGCCGGCCCAAACGCGAGATCCCTGCCGCGGGCGTCGCGGCGATGGTGGTTGTCGAATAACTCGGTGCCCCGTCGCGAGCGCCcccGGCGTGCCGTCTCGGAACGACCCCTGCgcgcgGCCCAGCGCCGCGCTTCCAACGCGACCCCAGGTCAGGCGGGGCTACCCGCTGAATTTAAGCATATCAA
>Illumina-ITS2_BOP010302_Cotu
TCTCGGCTCTCGCATCGATGAAGAACGTAGCGAAATGCGATACTTGGTGTGAATTGCAGAATCCCGTGAACCATCGAGTCTTTGAACGCAAGTTGCGCCCGAAGCCATCCGGCCGAGGGCACGTCTGCCTGGGCGTCACACACCGTTGCCCCCCCAAACCCCGTCGGGGCAGAGGGGGGGCGGATGCTGGCCTCCCGTGAGCCTCGCCTCGCGGCCGGCCCAAACGCGAGATCCCTGCCGCGGGCGTCGCGGCGATGGTGGTTGTCGAATAACTCGGTGCCCCGTCGCGAGCGCCCCCGGCGTGCCGTCTCGGAACGACCCCTGCGCGCGGCCCAGCGCCGCGCTTCCAACGCGACCCCAGGTCAGGCGGGGCTACCCGCTGAATTTAAGCATATCAA
>Illumina-ITS2_BOP010302_Dotu
TCTCGGCTCTCGCATCGATGAAGAACGTAGCGAAATGCGATACTTGGTGTGAATTGCAGAATCCCGTGAACCATCGAGTCTTTGAACGCAAGTTGCGCCCGAAGCCATCCGGCCGAGGGCACGTCTGCCTGGGCGTCACACACCGTTGCCCCCCCAAACCCCGTCGGGGCAGAGGGGGGGCGGATGCTGGCCTCCCGTGAGCCTCGCCTCGCGGCCGGCCCAAACGCGAGATCCCTGCCGCGGGCGTCGCGGCGATGGTGGTTGTCGAATAACTCGGTGCCCCGTCGCGAGCGCCCCCGGCGTGCCGTCTCGGAACGACCCCTGCGCGCGGCCCAGCGCCGCGCTTCCAACGCGACCCCAGGTCAGGCGGGGCTACCCGCTGAATTTAAGCATATCAA
>Illumina-ITS2_BOP010302_Otu
TCTCGGCTCTCGCATCGATGAAGAACGTAGCGAAATGCGATACTTGGTGTGAATTGCAGAATCCCGTGAACCATCGAGTCTTTGAACGCAAGTTGCGCCCGAAGCCATCCGGCCGAGGGCACGTCTGCCTGGGCGTCAcacacCGTTGCCcccccAAACCCCGTCGGGGCAGAGGgggggCGGATGCTGGCCTCCCGTGAGCCTCGCCTCGCGGCCGGCCCAAACGCGAGATCCCTGCCGCGGGCGTCGCGGCGATGGTGGTTGTCGAATAACTCGGTGCCCCGTCGCGAGCGCCcccGGCGTGCCGTCTCGGAACGACCCCTGCgcgcgGCCCAGCGCCGCGCTTCCAACGCGACCCCAGGTCAGGCGGGGCTACCCGCTGAATTTAAGCATATCAA
>Illumina-ITS2_BOP010302_Zotu
TCTCGGCTCTCGCATCGATGAAGAACGTAGCGAAATGCGATACTTGGTGTGAATTGCAGAATCCCGTGAACCATCGAGTCTTTGAACGCAAGTTGCGCCCGAAGCCATCCGGCCGAGGGCACGTCTGCCTGGGCGTCAcacacCGTTGCCcccccAAACCCCGTCGGGGCAGAGGgggggCGGATGCTGGCCTCCCGTGAGCCTCGCCTCGCGGCCGGCCCAAACGCGAGATCCCTGCCGCGGGCGTCGCGGCGATGGTGGTTGTCGAATAACTCGGTGCCCCGTCGCGAGCGCCcccGGCGTGCCGTCTCGGAACGACCCCTGCgcgcgGCCCAGCGCCGCGCTTCCAACGCGACCCCAGGTCAGGCGGGGCTACCCGCTGAATTTAAGCATATCAA
>Illumina-ITS2_BOP010303_Cotu
TCTCGGCTCTCGCATCGATGAAGAACGTAGCGAAATGCGATACTTGGTGTGAATTGCAAAATCCCGTGAACCATCGAGTCTTTGAACGCAAGTTGCGCCCGAAGCCATTAGGCCGAGGGCACGTCTGCCTGGGCGTCACACATCGTTGCCCCCCCCGCACCTCGCTCTGTGAGTGCGCGTTCGGGCGGGGGCGGAAATTGGCCTCCCGTGCGCGATCAGCCTCGCGGTTGGCCCAAAAACGAGTCCTCGGTTGCGAGCGCCGCAACATTCGGTGGTTGTCGAGCATTCGGTGCCCCGTTGCGCGCGCTTTAGCACGTCGCGAGACCCTCGGAGACCCCCAACGCGCCTTTAACTCGGCGCTTCCAATGCGACCCCAGGTCAGGCGGGGCTACCCGCTGAATTTAAGCATATCAA
>Illumina-ITS2_BOP010303_Dotu
TCTCGGCTCTCGCATCGATGAAGAACGTAGCGAAATGCGATACTTGGTGTGAATTGCAGAATCCCGTGAACCATCGAGTCTTTGAACGCAAGTTGCGCCCGAAGCCATTAGGCCGAGGGCACGTCTGCCTGGGCGTCACACATCGTTGCCCCCCCCGCACCTCGCTCTGTGAGTGCGCGTTCGGGCGGGGGCGGAAATTGGCCTCCCGTGCGCGATCAGCCTCGCGGTTGGCCCAAAAACGAGTCCTCGGTTGCGAGCGCCGCAACATTCGGTGGTTGTCGAGCATTCGGTGCCCCGTTGCGCGCGCTTTTGCACGTCGCGAG
>Illumina-ITS2_BOP010303_Otu
TCTCGGCTCTCGCATCGATGAAGAACGTAGCGAAATGCGATACTTGGTGTGAATTGCAGAATCCCGTGAACCATCGAGTCTTTGAACGCAAGTTGCGCCCGAAGCCATTAGGCCGAGGGCACGTCTGCCTGGGCGTCAcacaTCGTTGCCccccccGCACCTCGCTCTGTGAGTGCGCGTTCGGGCGGgggCGGAAATTGGCCTCCCGTGCGCGATCAGCCTCGCGGTTGGCCCAAaaaCGAGTCCTCGGTTGCGAGCGCCGCAACATTCGGTGGTTGTCGAGCATTCGGTGCCCCGTTGCgcgcgcTTTAGCACGTCGCGAGACCCTCGGAGACCcccAACGCGCCTTTAACTCGGCGCTTCCAATGCGACCCCAGGTCAGGCGGGGCTACCCGCTGAATTTAAGCATATCAA
>Illumina-ITS2_BOP010303_Zotu
TCTCGGCTCTCGCATCGATGAAGAACGTAGCGAAATGCGATACTTGGTGTGAATTGCAGAATCCCGTGAACCATCGAGTCTTTGAACGCAAGTTGCGCCCGAAGCCATTAGGCCGAGGGCACGTCTGCCTGGGCGTCAcacaTCGTTGCCccccccGCACCTCGCTCTGTGAGTGCGCGTTCGGGCGGgggCGGAAATTGGCCTCCCGTGCGCGATCAGCCTCGCGGTTGGCCCAAaaaCGAGTCCTCGGTTGCGAGCGCCGCAACATTCGGTGGTTGTCGAGCATTCGGTGCCCCGTTGCgcgcgcTTTTGCACGTCGCGAG
>Illumina-ITS2_BOP010304_Cotu
TCTCGGCTCTCGCATCGATGAAGAACGTAGCGAAATGCGATACTTGGTGTGAATTGCAGAATCCCGTGAACCATCGAGTCTTTGAACGCAAGTTGCGCCCGAAGCCATCCGGCCGAGGGCACGTCTGCCTGGGCGTCACACACCGTTGCCCCCCCAAACCCCGTCGGGGAAGAAGGGGGGCGGATGCTGGCCTCCCGTGAGCCTCGCCTCGCGGCTGGCCCAAATGCGAGATCTCTGCTGCGAGCGTCGCGGCGATGGTGGTTGTCGAATAACTCGGTGCCCCGTCGCGAACGCCCCCAGCGTGCTGTCTCGGAACGACCCCTGCGCGCGGCCTCAAAACCGCGCTTCCAACGCGACCCCAGGTCAGGCGGGGCTACCCGCTGAATTTAAGCATATCAA
>Illumina-ITS2_BOP010304_Dotu
TCTCGGCTCTCGCATCGATGAAGAACGTAGCGAAATGCGATACTTGGTGTGAATTGCAGAATCCCGTGAACCATCGAGTCTTTGAACGCAAGTTGCGCCCGAAGCCATCCGGCCGAGGGCACGTCTGCCTGGGCGTCACACACCGTTGCCCCCCCAAACCCCGTCGGGGAAGAAGGGGGGCGGATGCTGGCCTCCCGTGAGCCTCGCCTCGCGGCTGGCCCAAATGCGAGATCTCTGCTGCGAGCGTCGCGGCGATGGTGGTTGTCGAATAACTCGGTGCCCCGTCGCGAACGCCCCCAGCGTGCTGTCTCGGAACGACCCCTGCGCGCGGCCTCAAAACCGCGCTTCCAACGCGACCCCAGGTCAGGCGGGGCTACCCGCTGAATTTAAGCATATCAA
>Illumina-ITS2_BOP010304_Otu
TCTCGGCTCTCGCATCGATGAAGAACGTAGCGAAATGCGATACTTGGTGTGAATTGCAGAATCCCGTGAACCATCGAGTCTTTGAACGCAAGTTGCGCCCGAAGCCATCCGGCCGAGGGCACGTCTGCCTGGGCGTCAcacacCGTTGCCcccccAAACCCCGTCGGGGAAGAAGGggggCGGATGCTGGCCTCCCGTGAGCCTCGCCTCGCGGCTGGCCCAAATGCGAGATCTCTGCTGCGAGCGTCGCGGCGATGGTGGTTGTCGAATAACTCGGTGCCCCGTCGCGAACGCCcccAGCGTGCTGTCTCGGAACGACCCCTGCgcgcgGCCTCAAAACCGCGCTTCCAACGCGACCCCAGGTCAGGCGGGGCTACCCGCTGAATTTAAGCATATCAA
>Illumina-ITS2_BOP010304_Zotu
TCTCGGCTCTCGCATCGATGAAGAACGTAGCGAAATGCGATACTTGGTGTGAATTGCAGAATCCCGTGAACCATCGAGTCTTTGAACGCAAGTTGCGCCCGAAGCCATCCGGCCGAGGGCACGTCTGCCTGGGCGTCAcacacCGTTGCCcccccAAACCCCGTCGGGGAAGAAGGggggCGGATGCTGGCCTCCCGTGAGCCTCGCCTCGCGGCTGGCCCAAATGCGAGATCTCTGCTGCGAGCGTCGCGGCGATGGTGGTTGTCGAATAACTCGGTGCCCCGTCGCGAACGCCcccAGCGTGCTGTCTCGGAACGACCCCTGCgcgcgGCCTCAAAACCGCGCTTCCAACGCGACCCCAGGTCAGGCGGGGCTACCCGCTGAATTTAAGCATATCAA
>Illumina-ITS2_BOP010305_Cotu
TCTCGGCTCTCGCATCGATGAAGAACGTAGCGAAATGCGATACTTGGTGTGAATTGCAGAATCCCGTGAACCATCGAGTCTTTGAACGCAAGTTGCGCCCGAAGCCATCCGGCCGAGGGCACGTCTGCCTGGGCGTCACACACCGTTGCCCCCCCAAACCCCGTCGGGGAAGAAGGGGGGCGGATGCTGGCCTCCCGTGAGCCTCGCCTCGCGGCTGGCCCAAATGCGAGATCTCTGCTGCGAGCGTCGCGGCGATGGTGGTTGTCGAATAACTCGGTGCCCCGTCGCGAACGCCCCCAGCGTGCTGTCTCGGAACGACCCCTGCGCGCGGCCTCGCGCCGCGCTTCCAACGCGACCCCAGGTCAGGCGGGGCTACCCGCTGAATTTAAGCATATCAA
>Illumina-ITS2_BOP010305_Dotu
TCTCGGCTCTCGCATCGATGAAGAACGTAGCGAAATGCGATACTTGGTGTGAATTGCAGAATCCCGTGAACCATCGAGTCTTTGAACGCAAGTTGCGCCCGAAGCCATCCGGCCGAGGGCACGTCTGCCTGGGCGTCACACACCGTTGCCCCCCCAAACCCCGTCGGGGAAGAAGGGGGGCGGATGCTGGCCTCCCGTGAGCCTCGCCTCGCGGCTGGCCCAAATGCGAGATCTCTGCTGCGAGCGTCGCGGCGATGGTGGTTGTCGAATAACTCGGTGCCCCGTCGCGAACGCCCCCAGCGTGCTGTCTCGGAACGACCCCTGCGCGCGGCCTCGCGCCGCGCTTCCAACGCGACCCCAGGTCAGGCGGGGCTACCCGCTGAATTTAAGCATATCAA
>Illumina-ITS2_BOP010305_Otu
TCTCGGCTCTCGCATCGATGAAGAACGTAGCGAAATGCGATACTTGGTGTGAATTGCAGAATCCCGTGAACCATCGAGTCTTTGAACGCAAGTTGCGCCCGAAGCCATCCGGCCGAGGGCACGTCTGCCTGGGCGTCAcacacCGTTGCCcccccAAACCCCGTCGGGGAAGAAGGggggCGGATGCTGGCCTCCCGTGAGCCTCGCCTCGCGGCTGGCCCAAATGCGAGATCTCTGCTGCGAGCGTCGCGGCGATGGTGGTTGTCGAATAACTCGGTGCCCCGTCGCGAACGCCcccAGCGTGCTGTCTCGGAACGACCCCTGCgcgcgGCCTCGCGCCGCGCTTCCAACGCGACCCCAGGTCAGGCGGGGCTACCCGCTGAATTTAAGCATATCAA
>Illumina-ITS2_BOP010305_Zotu
TCTCGGCTCTCGCATCGATGAAGAACGTAGCGAAATGCGATACTTGGTGTGAATTGCAGAATCCCGTGAACCATCGAGTCTTTGAACGCAAGTTGCGCCCGAAGCCATCCGGCCGAGGGCACGTCTGCCTGGGCGTCAcacacCGTTGCCcccccAAACCCCGTCGGGGAAGAAGGggggCGGATGCTGGCCTCCCGTGAGCCTCGCCTCGCGGCTGGCCCAAATGCGAGATCTCTGCTGCGAGCGTCGCGGCGATGGTGGTTGTCGAATAACTCGGTGCCCCGTCGCGAACGCCcccAGCGTGCTGTCTCGGAACGACCCCTGCgcgcgGCCTCGCGCCGCGCTTCCAACGCGACCCCAGGTCAGGCGGGGCTACCCGCTGAATTTAAGCATATCAA
>Illumina-ITS2_BOP010306_Cotu
TCTCGGCTCTCGCATCGATGAAGAACGTAGCGAAATGCGATACTTGGTGTGAATTGCAGAATCCCGTGAACCATCGAGTCTTTGAACGCAAGTTGCGCCCGAAGCCATCCGGCCGAGGGCACGTCTGCCTGGGCGTCACACACCGTTGCCCCCCCAAACCCCGTCGGGGGAGAAGGGGGGCGGATGCTGGCCTCCCGTGAGCCTCGCCTCGCGGCTGGCCCAAATGCGAGATCTCTGCTGCGAGCGTCGCGGCGATGGTGGTTGTCGAATAACTCGGTGCCCCGTCGCGAGCGCCCCCAGCGTGCCGTCTCGGAACGACCCCTGCGCGCGGCCTCAAAACCGCGCTTCCAACGCGACCCCAGGTCAGGCGGGGCTACCCGCTGAATTTAAGCATATCA
>Illumina-ITS2_BOP010306_Dotu
CCCGTGAACCATCGAGTCTTTGAACGCAAGTTGCGCCCGAAGCCATCCGGCCGAGGGCACGTCTGCCTGGGCGTCACACACCGTTGCCCCCCCAAACCCCGTCGGGGGAGAAGGGGGGCGGATGCTGGCCTCCCGTGAGCCTCGCCTCGCGGCTGGCCCAAATGCGAGATCTCTGCTGCGAGCGTCGCGGCGATGGTGGTTGTCGAATAACTCGGTGCCCCGTCGCGAGCGCCCCCAGCGTGCCGTCTCGGAACGACCCCTGCGCGCGGCCTCAAAACCGCGCTTCCAACGCGACCCCAGGTCAGGCGGGGCTACCCGCTGAATTTAAGCATATCAA
>Illumina-ITS2_BOP010306_Otu
TCTCGGCTCTCGCATCGATGAAGAACGTAGCGAAATGCGATACTTGGTGTGAATTGCAGAATCCCGTGAACCATCGAGTCTTTGAACGCAAGTTGCGCCCGAAGCCATCCGGCCGAGGGCACGTCTGCCTGGGCGTCAcacacCGTTGCCcccccAAACCCCGTCGGgggAGAAGGggggCGGATGCTGGCCTCCCGTGAGCCTCGCCTCGCGGCTGGCCCAAATGCGAGATCTCTGCTGCGAGCGTCGCGGCGATGGTGGTTGTCGAATAACTCGGTGCCCCGTCGCGAGCGCCcccAGCGTGCCGTCTCGGAACGACCCCTGCgcgcgGCCTCAAAACCGCGCTTCCAACGCGACCCCAGGTCAGGCGGGGCTACCCGCTGAATTTAAGCATATCAA
>Illumina-ITS2_BOP010306_Zotu
TCTCGGCTCTCGCATCGATGAAGAACGTAGCGAAATGCGATACTTGGTGTGAATTGCAGAATCCCGTGAACCATCGAGTCTTTGAACGCAAGTTGCGCCCGAAGCCATCCGGCCGAGGGCACGTCTGCCTGGGCGTCAcacacCGTTGCCcccccAAACCCCGTCGGgggAGAAGGggggCGGATGCTGGCCTCCCGTGAGCCTCGCCTCGCGGCTGGCCCAAATGCGAGATCTCTGCTGCGAGCGTCGCGGCGATGGTGGTTGTCGAATAACTCGGTGCCCCGTCGCGAGCGCCcccAGCGTGCCGTCTCGGAACGACCCCTGCgcgcgGCCTCAAAACCGCGCTTCCAACGCGACCCCAGGTCAGGCGGGGCTACCCGCTGAATTTAAGCATATCAA
>Illumina-ITS2_BOP010307_Cotu
TCTCGGCTCTCGCATCGATGAAGAACGTAGCGAAATGCGATACTTGGTGTGAATTGCAGAATCCCGTGAACCATCGAGTCTTTGAACGCAAGTTGCGCCCGAAGCCATCCGGCCGAGGGCACGTCTGCCTGGGCGTCACACACCGTTGCCCCCCCAAACCCCGTCGGGGAAGAAGGGGGGCGGATGCTGGCCTCCCGTGAGCCTCGCCTCGCGGCTGGCCCAAATGCGAGATCTCTGCTGCGAGCGTCGCGGCGATGGTGGTTGTCGAATAACTCGGTGCCCCGTCGCGAACGCCCCCAGCGTGCTGTCTCGGAACGACCCCTGCGCGCGGCCTCGCGCCGCGCTTCCAACGCGACCCCAGGTCAGGCGGGGCTACCCGCTGAATTTAAGCATATCAA
>Illumina-ITS2_BOP010307_Dotu
TCTCGGCTCTTGCATCGATGAAGAACGTAGCGAAATGCGATACTTGGTGTGAATTGCAGAATCCCGTGAACCATCGAGTCTTTGAACGCAAGTTGCGCCCGAAGCCATCCGGCCGAGGGCACGTCTGCCTGGGCGTCACACACCGTTGCCCCCCCAAACCCCGTCGGGGAAGAAGGGGGCGGATGCTGGCCTCCCGTGAGCCTCGCCTCGCGGCTGGCCCAAATGCGAGATCTCTGCTGCGGGCGTCGCGGCGATGGTGGTTGTCGAATAACTCGGTGCCCCGTCGCGAACGCCCCCAGCGTGCTGT
>Illumina-ITS2_BOP010307_Otu
AGAATCCCGTGAACCATCGAGTCTTTGAACGCAAGTTGCGCCCGAAGCCATCCGGCCGAGGGCACGTCTGCCTGGGCGTCAcacacCGTTGCCcccccAAACCCCGTCGGGGAAGAAGGggggCGGATGCTGGCCTCCCGTGAGCCTCGCCTCGCGGCTGGCCCAAATGCGAGATCTCTGCTGCGAGCGTCGCGGCGATGGTGGTTGTCGAATAACTCGGTGCCCCGTCGCGAACGCCcccAGCGTGCTGTCTCGGAACGACCCCTGCgcgcgGCCTCGCGCCGCGCTTCCAACGCGACCCCAGGTCAGGCGGGGCTACCCGCTGAATTTAAGCATATCAA
>Illumina-ITS2_BOP010307_Zotu
TCTCGGCTCTCGCATCGATGAAGAACGTAGCGAAATGCGATACTTGGTGTGAATTGCAGAATCCCGTGAACCATCGAGTCTTTGAACGCAAGTTGCGCCCGAAGCCATCCGGCCGAGGGCACGTCTGCCTGGGCGTCAcacacCGTTGCCcccccAAACCCCGTCGGGGAAGAAGGggggCGGATGCTGGCCTCCCGTGAGCCTTGCCTCGCGGCTGGCCCAAATGCGAGATCTCTGCTGCGAGCGTCGCGGCGATGGTGGTTGTCGAATAACTCGGTGCCCCGTCGCGAACGCCcccAGCGTGCTGTCTCGGAATGACCCCTGCgcgcgGCCTCGCGCCGCGCTTCCAACGCGACCCCAGGTCAGGCGGGGCTACCCGCTGAATTTAAGCATATCAA
>Illumina-ITS2_BOP010308_Cotu
TCTCGGCTCTCGCATCGATGAAGAACGTAGCGAAATGCGATACTTGGTGTGAATTGCAGAATCCCGTGAACCATCGAGTCTTTGAACGCAAGTTGCGCCCGAAGCCATCCGGCCGAGGGCACGTCTGCCTGGGCGTCACACACCGTTGCCCCCCCAAACCCCGTCGGGGAAAAAGGGGGGCGGATGCTGGCCTCCCGTGAGCCTCGCCTCGCGGCTGGCCCAAATGCGAGATCTCTGCTGCGAGCGTCGCGGCGATGGTGGTTGTCGAATAACTCGGTGCCCCGTCGCGAACGCCCCCAGCGTGCTGTCTCGGAACGACCCCTGCGCGCGGCCTCGCGCCGCGCTTCCAACGCGACCCCAGGTCAGGCGGGGCTACCCGCTGAATTTAAGCATATCAA
>Illumina-ITS2_BOP010308_Dotu
TCTCGGCTCTCGCATCGATGAAGAACGTAGCGAAATGCGATACTTGGTGTGAATTGCAGAATCCCGTGAACCATCGAGTCTTTGAACGCAAGTTGCGCCCGAAGCCATCCGGCCGAGGGCACGTCTGCCTGGGCGTCACACACCGTTGCCCCCCCAAACCCCGTCGGGGAAAGAGGGGGGCGGATGCTGGCCTC
>Illumina-ITS2_BOP010308_Otu
TCTCGGCTCTCGCATCGATGAAGAACGTAGCGAAATGCGATACTTGGTGTGAATTGCAGAATCCCGTGAACCATCGAGTCTTTGAACGCAAGTTGCGCCCGAAGCCATCCGGCCGAGGGCACGTCTGCCTGGGCGTCAcacacCGTTGCCccccccAAACCCCGTCGGGGAAGAAGGggggCAGATGCTGGCCTCCCGTGAGCCTCGCCTCGCGGCTGGTCCAAATGCGAGATCTCTGCTGCGAGCGTCGCGGCGATGGTGGTTGTCGAATAACTCGGTGCCCCGTCGCGAACGCCcccAGCGTGCTGTCTCGGAACGACCCCTGCgcgcgGCCTCGCGCCGCGCTTCCAACGCGACCCCAGGTCAGGCGGGGCTACCCGCTGAATT
>Illumina-ITS2_BOP010308_Zotu
TCTCGGCTCTCGCATCGATGAAGAACGTAGCGAAATGCGATACTTGGTGTGAATTGCAGAATCCCGTGAACCATCGAGTCTTTGAACGCAAGTTGCGCCCGAAGCCATCCGGCCGAGGGCACGTCTGCCTGGGCGTCAcacacCGTTGCCccccccAAACCCCGTCGGGGAAGAAGGggggCAGATGCTGGCCTCCCGTGAGCCTCGCCTCGCGGCTGGTCCAAATGCGAGATCTCTGCTGCGAGCGTCGCGGCGATGGTGGTTGTCGAATAACTCGGTGCCCCGTCGCGAACGCCcccAGCGTGCTGTCTCGGAACGACCCCTGCgcgcgGCCTCGCGCCGCGCTTCCAACGCGACCCCAGGTCAGGCGGGGCTACCCGCTGAATT
>Illumina-ITS2_BOP010309_Cotu
TCTAGGCTCTCGCATTGATGAAGAACGTAGCGAAATGCGATACTTGGTGTGAATTATAGAATCCTGTGAGCCATCGAGTTTTTGAACGCAAGTTGCGCCCGAAGCCATTAGGTCGAGGGCACGTCTGCCTGGGCGTCACGCATGTCGACGCATGTCGCGACCAGTGGTGGTTGAAAGCTCAATTAGCGTGCTGTCGCGAAGCGCCGCGTCGTTCGCTCGTGCATCGTCGCAGACCCAACGACGCTCCCCGGAGATCCTTCGACCGCGACCCCAGGTCAGGCGGGATTACCCGCTGAGTTTAAGCATATCAA
>Illumina-ITS2_BOP010309_Dotu
TCTAGGCTCTCGCATTGATGAAGAACATAGCGAAATGCGATACTTGGTGTGAATTATAGAATCCTGTGAGCCATCGAGTTTTTGAACGCAAGTTGCGCCCGAAGCCATTAGGTCGAGGGCACGTCTGCCTGGGCGTCACGCATGTCGACGCATGTCGCGACCAGTGGTGGTTGAAAGCTCAATTAGCGTGCTGTCGCGAAGCACCGCGTCGTTCGCTCGTGCATCGTCGCAGACCCCACGACGCTCCCCGGAGATCCTTCGACCGCGACCCCAGGTTAGGCGGGATTACCCGCTGAGTTTAAGCATATCAA
>Illumina-ITS2_BOP010309_Otu
TCTAGGCTCTCGCATTGATGAAGAACATAGCGAAATGCGATACTTGGTGTGAATTATAGAATCCTGTGAGCCATCGAGTTtttGAACGCAAGTTGCGCCCGAAGCCATTAGGTCGAGGGCACGTCTGCCTGGGCGTCACGCATGTCGACGCATGTCGCGACCAGTGGTGGTTGAAAGCTCAATTAGCGTGCTGTCGCGAAGCACCGCGTCGTTCGCTCGTGCATCGTCGCAGACCCCACGACGCTCCCCGGAGATCCTTCGACCGCGACCCCAGGTTAGGCGGGATTACCCGCTGAGTTTAAGCATATCAA
>Illumina-ITS2_BOP010309_Zotu
TCTAGGCTCTCGCATTGATGAAGAACGTAGCGAAATGCGATACTTGGTGTGAATTATAGAATCCTGTGAGCCATCGGGTTtttGAACGCAAGTTGCGCCCGAAGCCATTAGGTCGAGGGCACGTCTGCCTGGGCGTCACGCATGTCGACGCATGTCGCGACCAGTGGTGGTTGAAAGCTCAATTAGCGTGCTGTCGAGAAGCGCCGCGTCGTTCGCTCGTGCATCGTCGCAGACCCAACGACGCTCCCCGGAGATCCTTCGACCGCGACCCCAGGTCAGGCGGGATTACCCGCTGAGTTTAAGCATATCAA
>Illumina-ITS2_BOP010311_Cotu
TCTCGGCTCTCGCATCGATGAAGAACGTAGTGAAATGCGATACTTGGTGTGAATTGCAGAATCCCGTGAACCATCGAGTCTTTGAACGCAAGTTGCGCCCGAAGCCATTAGGCCGAGGGCACGTCTGCCTGGGCGTCTCGCAACGCGTCGCCACCCCTTCCCGACTAGCCAAGCGCTGCGGGCTCCGGGGGGCGGATGGTGGCCTCCCGTGCACGGGCAACGCGCGCGGTTGGCCAAAAAATGAGTCCACGACGACGGACGTCACGACAAGACAAGTGGTGGTTGAGAGACCCTCGGTCGCGTCGCGTCGTGCGCGCTGCCGTCGTCGACGGCGGGCTCAAGTGACCCTTGCGCACCGGCACCCCGTGCCATGTGCCTCGACCGCGACCCCAGGTCAGGCGGGACCACCCGCTGAGTTTAAGCATATCAA
>Illumina-ITS2_BOP010311_Dotu
TCTCGGCTCTCGCATCGATGAAGAACGTAGTGAAATGCGATACTTGGTGTGAATTGCAGAATCCCGTGAACCATCGAGTCTTTGAACGCAAGTTGCGCCCGAAGCCATTAGGCCGAGGGCACGTCTGCCTGGGCGTCTCGCAACGCGTCGCCACCCCTTCCCGACTAGCCAAGCGCTGCGGGCTCCGGGGGGCGGATGGTGGCCTCCCGTGCACGGGCAACGCGCGCGGTTGGCCAAAAAATGAGTCCACGACGACGGACGTCACGACAAGACAAGTGGTGGTTGAGAGACCCTCGGTCGCGTCGCGTCGTGCGCGCTGCCGTCGTCGACGGCGGGCTCAAGTGACCCTTGCGCACCGGCACCCCGTGCCATGTGCCTCGACCGCGACCCCAGGTCAGGCGGGACCACC
>Illumina-ITS2_BOP010311_Otu
TCTCGGCTCTCGCATCGATGAAGAACGTAGTGAAATGCGATACTTGGTGTGAATTGCAGAATCCCGTGAACCATCGAGTCTTTGAACGCAAGTTGCGCCCGAAGCCATTAGGCCGAGGGCACGTCTGCCTGGGCGTCTCGCAACGCGTCGCCACCCCTTCCCGACTAGCCAAGCGCTGCGGGCTCCGGggggCGGATGGTGGCCTCCCGTGCACGGGCAACGcgcgcgGTTGGCCAAaaaaTGAGTCCACGACGACGGACGTCACGACAAGACAAGTGGTGGTTGAgagaCCCTCGGTCGCGTCGCGTCGTGCgcgcTGCCGTCGTCGACGGCGGGCTCAAGTGACCCTTGCGCACCGGCACCCCGTGCCATGTGCCTCGACCGCGACCCCAGGTCAGGCGGGACCACC
>Illumina-ITS2_BOP010311_Zotu
TCTCGGCTCTCGCATCGATGAAGAACGTAGTGAAATGCGATACTTGGTGTGAATTGCAGAATCCCGTGAACCATCGAGTCTTTGAACGCAAGTTGCGCCCGAAGCCATTAGGCCGAGGGCACGTCTGCCTGGGCGTCTCGCAACGCGTCGCCACCCCTTCCCGACTAGCCAAGCGCTGCGGGCTCCGGggggCGGATGGTGGCCTCCCGTGCACGGGCAACGcgcgcgGTTGGCCAAaaaaTGAGTCCACGACGACGGACGTCACGACAAGACAAGTGGTGGTTGAgagaCCCTCGGTCGCGTCGCGTCGTGCgcgcTGCCGTCGTCGACGGCGGGCTCAAGTGACCCTTGCGCACCGGCACCCCGTGCCATGTGCCTCGACCGCGACCCCAGGTCAGGCGGGACCACC
>Illumina-ITS2_BOP010312_Cotu
TCTCGGCTCTCGCATCGATGAAGAACGTAGTGAAATGCGATACTTGGTGTGAATTGCAGAATCCCGTGAACCATCGAGTCTTTGAACGCAAGTTGCGCCCGAAGCCGTTAGGCCGAGGGCACGTCTGCCTGGGCGTCTCACATCGCGTCGCCCCCCCACACGCACCTCGGGTGCTGTCGGGGGGCGGACAATGGCCCCCCGTGCGCCGCAGGCTCGCGGTCGGCCCAAAAAACGAGTCGCCGGCGACGACTGACGTCACGACAAGTGGTGGTAGAGAAATCATTTTCTTCGCGTGCTGTCGTGCGATCGAACGTCTCCGGCGGAGAGCTCCAGCGACCCTGACGCGCCGTCTCGACGGTGCCTCGACCGCGACCCCAGGTCAGGCGGGACTACCCGCTGAGTTTAAGCATATCAA
>Illumina-ITS2_BOP010312_Dotu
TCTCGGCTCTCGCATCGATGAAGAACGTAGTGAAATGCGATACTTGGTGTGAATTGCAGAATCCCGTGAACCATCGAGTCTTTGAACGCAAGTTGCGCCCGAAGCCGTTAGGCCGAGGGCACGTCTGCCTGGGCGTCTCACATCGCGTCGCCCCCCACACACCTCGGGTGCTGTTGGGGGGCGGACAATGGCCCCCCGTGCGCCGCAGGCTCGCGGTCGGCCCAAAAAACGAGTCGCCGGCGACGACTGACGTCACGACAAGTGGTGGTAGAGAAATATTTTTCTTCTTCGCGTGCTGTCGTGCGATCGAACGTCTCCGGCGGAGAGCTCCAGCGACCCTGACGCGCCGTCTCGACGGTGCCTCGACCGCGACCCCAGGTCAGGCGGGACTACCCGCTGAGTTTAAGCATATCAAT
>Illumina-ITS2_BOP010312_Otu
TCTCGGCTCTCGCATCGATGAAGAACGTAGTGAAATGCGATACTTGGTGTGAATTGCAGAATCCCGTGAACCATCGAGTCTTTGAACGCAAGTTGCGCCCGAAGCCGTTAGGCCGAGGGCACGTCTGCCTGGGCGTCTCACATCGCGTCGCCccccAcacacCTCGGGTGCTGTTGGggggCGGACAATGGCCccccGTGCGCCGCAGGCTCGCGGTCGGCCCAAaaaaCGAGTCGCCGGCGACGACTGACGTCACGACAAGTGGTGGTAGAGAAATATTtttCTTCTTCGCGTGCTGTCGTGCGATCGAACGTCTCCGGCGGAGAGCTCCAGCGACCCTGACGCGCCGTCTCGACGGTGCCTCGACCGCGACCCCAGGTCAGGCGGGACTACCCGCTGAGTTTAAGCATATCAAT
>Illumina-ITS2_BOP010312_Zotu
TCTCGGCTCTCGCATCGATGAAGAACGTAGTGAAATGCGATACTTGGTGTGAATTGCAGAATCCCGTGAACCATCGAGTCTTTGAACGCAAGTTGCGCCCGAAGCCGTTAGGCCGAGGGCACGTCTGCCTGGGCGTCTCACATCGCGTCGCCcccccACACGCACCTCGGGTGCTGTCGGggggCGGACAATGGCCccccGTGCGCCGCAGGCTCGCGGTCGGCCCAAaaaaCGAGTCGCCGGCGACGACTGACGTCACGACAAGTGGTGGTAGAGAAATCATTTTCTTCGCGTGCTGTCGTGCGATCGAACGTCTCCGGCGGAGAGCTCCAGCGACCCTGACGCGCCGTCTCGACGGTGCCTCGACCGCGACCCCAGGTCAGGCGGGACTACCCGCTGAGTTT
>Illumina-ITS2_BOP010313_Cotu
TCTCGGCTCTCGCATCGATGAAGAACGTAGTGAAATGCGATACTTGGTGTGAATTGCAGAATCCCGTGAACCATCGAGTCTTTGAACGCAAGTTGCGCCCGAAGCCGTTAGGCCGAGGGCACGTCTGCCTGGGCGTCTCACATCGCGTCGCCCCCCCACACGCACCTCGGGTGCTGTCGGGGGGCGGACAATGGCCCCCCGTGCGCCGCAGGCTCGCGGTCGGCCCAAAAAACGAGTCGCCGGCGACGACTGACGTCACGACAAGTGGTGGTAGAGAAATTTTCTTCTTCGCGTGCTGTCGTGCGATCGAACGTCTCCGGCGGAGAGCTCCAGCGACCCTGACGCGCCGTCTCGACGGTGCCTCGACCGCGACCCCAGGTCAGGCGGGACTACCCGCTGAGTTTAAGCATATCAA
>Illumina-ITS2_BOP010313_Dotu
AGTTGCGCCCGAAGCCGTTAGGCCGAGGGCACGTCTGCCTGGGCGTCTCACATCGCGTCGCCCCCCCACACGCACCTCGGGTGCTGTCGGGGGGCGGACAATGGCCCCCCGTGCGCCGCAGGCTCGCGGTCGGCCCAAAAAACGAGTCGCCGGCGACGACTGACGTCACGACAAGTGGTGGTAGAGAAATATTTTTCTTCTTCGCGTGCTGTCGTGCGATCGAACGTCTCCGGCGGAGAGCTCCAGCGACCCTGACGCGCCGTCTCGACGGTGCCTCGACCGCGACCCCAGGTCAGGCGGGACTACCCGCTGAGTTTAAGCATATCAA
>Illumina-ITS2_BOP010313_Otu
TCTCGGCTCTCGCATCGATGAAGAACGTAGTGAAATGCGATACTTGGTGTGAATTGCAGAATCCCGTGAACCATCGAGTCTTTGAACGCAAGTTGCGCCCGAAGCCGTTAGGCCGAGGGCACGTCTGCCTGGGCGTCTCACATCGCGTCGCCcccccACACGCACCTCGGGTGCTGTCGGggggCGGACAATGGCCccccGTGCGCCGCAGGCTCGCGGTCGGCCCAAaaaaCGAGTCGCCGGCGACGACTGACGTCACGACAAGTGGTGGTAGAGAAATATTtttCTTCTTCGCGTGCTGTCGTGCGATCGAACGTCTCCGGCGGAGAGCTCCAGCGACCCTGACGCGCCGTCTCGACGGTGCCTCGACCGCGACCCCAGGTCAGGCGGGACTACCCGCTGAGTTTAAGCATATCAATAAGCGGAGGA
>Illumina-ITS2_BOP010313_Zotu
TCTCGGCTCTCGCATCGATGAAGAACGTAGTGAAATGCGATACTTGGTGTGAATTGCAGAATCCCGTGAACCATCGAGTCTTTGAACGCAAGTTGCGCCCGAAGCCGTTAGGCCGAGGGCACGTCTGCCTGGGCGTCTCACATCGCGTCGCCcccccACACGCACCTCGGGTGCTGTCGGggggCGGACAATGGCCccccGTGCGCCGCAGGCTCGCGGTCGGCCCAAAAGACGAGTCGCCGGCGACGACTGACGTCACGACAAGTGGTGGTAGAGAAATATTtttCTTCTTCGCGTGCTGTCGTGCGATCGAACGTGGCCGGCGGAGAGCTCCAGCGACCCTGACGCGCCGTCTCGACGGTGCCTCGACCGCGACCCCAGGTCAGGCGGGACTACCCGCTGAGTTT
>Illumina-ITS2_BOP010314_Cotu
TCTCGGCTCTCGCATCGATGAAGAACGCAGCAAAATGCGATACTTGGTGTGAATTGCAGAATCCCGTGAATCATCGAGTTTTTGAACGCAAGTTGCGCCCGAAGCCATTATGCTGAGGGCACGTCTGCCTGGGCGTCACGCATAGCGTCGCCCTCCACCTCCGTCCCTGAACGGGTTGTAGGTGTTTGGGTTGGATATTGGCCTCCCGTGCGTCTCGGTGTGCGGTTGGCCTAAATGTGATTCGGCATCGACGCATGTCTCGACAATTGGTGGTTGAAGACCTCAACTTTCGTTTTGTCGTGCTAGATTGCGTTGCCTGGCTCGAATGCGTTGACCCCGATGGTGCTTTGCACTTCGACAGAGACCCCAGGTCAGGCGGGATTACCCGCTGAGTTTAAGCATATCAA
>Illumina-ITS2_BOP010314_Dotu
TCTCGGCTCTCGCATCGATGAAGAACGTAGCGAAATGCGATACTTGGTGTGAATTGCAGAATCCCGTGAATCATCGAGTTTTTGAACGCAAGTTGCGCCCGAAGCCATTATGCTGAGGGCACGTCTGCCTGGGCGTCACGCATAGCGTCGCCCTCCACCTCCGTCCCTGAACGGGTTGTAGGTGTTTGGGTTGGATATTGGCCTCCCGTGCGTCTCGGTGTGCGGTTGGCCTAAATGTGATTCGGCATCGACGCATGTCTCGACAATTGGTGGTTGAAGACCTCAACTTTCGTTTTGTCGTGCTAGATTGCGTTGCCTGGCTCGAATGCGTTGACCCCGATGGTGCTTTGCACTTCGACAGAGACCCCAGGTCAGGCGGGATTACCCGCTGAGTTTAAGCATATCAA
>Illumina-ITS2_BOP010314_Otu
TCTCGGCTCTCGCATCGATGAAGAACGTAGCGAAATGCGATACTTGGTGTGAATTGCAGAATCCCGTGAATCATCGAGTTtttGAACGCAAGTTGCGCCCGAAGCCATTATGCTGAGGGCACGTCTGCCTGGGCGTCACGCATAGCGTCGCCCTCCACCTCCGTCCCTGAACGGGTTGTAGGTGTTTGGGTTGGATATTGGCCTCCCGTGCGTCTCGGTGTGCGGTTGGCCTAAATGTGATTCGGCATCGACGCATGTCTCGACAATTGGTGGTTGAAGACCTCAACTTTCGTTTTGTCGTGCTAGATTGCGTTGCCTGGCTCGAATGCGTTGACCCCGATGGTGCTTTGCACTTCGACAGAGACCCCAGGTCAGGCGGGATTACCCGCTGAGTTTAAGCATATCAA
>Illumina-ITS2_BOP010314_Zotu
TCTCGGCTCTCGCATCGATGAAGAACGCAGCAAAATGCGATACTTGGTGTGAATTGCAGAATCCCGTGAATCATCGAGTTtttGAACGCAAGTTGCGCCCGAAGCCATTATGCTGAGGGCACGTCTGCCTGGGCGTCACGCATAGCGTCGCCCTCCACCTCCGTCCCTGAACGGGTTGTAGGTGTTTGGGTTGGATATTGGCCTCCCGTGCGTCTCGGTGTGCGGTTGGCCTAAATGTGATTCGGCATCGACGCATGTCTCGACAATTGGTGGTTGAAGACCTCAACTTTCGTTTTGTCGTGCTAGATTGCGTTGCCTGGCTCGAATGCGTTGACCCCGATGGTGCTTTGCACTTCGACAGAGACCCCAGGTCAGGCGGGATTACCCGCTGAGTTTAAGCATATCAA
>Illumina-ITS2_BOP010315_Cotu
TCTCGGCTCTCGCATCGATGAAGAACGTAGTGAAATGCGATACTTGGTGTGAATTGCAGAATCCCGTGAACCATCGAGTCTTTGAACGCAAGTTGCGCCCGAAGCCATCCGGCCGAGGGCACGTCTGCCTGGGCGTCTCACATCGCGTCGCCCCCCCCGCACACCCCGTGTGCGACGGGGGCGGACAATGGCCCCCCGTGCGCTGCCAGTTCGCGGTCGGCCCAAAAAATGAGTCGCCGGCGACGTCGGTCACGACAATTGGTGGTTGAGAAAATAAAAACTCTCGAGCGTCATGTCGTGCGCGCTGACGTTGCCGCGAGAATCCCTCGACCGCGACCCCAGGTCAGGCGGGACTACCCGCTGAGTTTAAGCATATCAA
>Illumina-ITS2_BOP010315_Dotu
TCTCGGCTCTCGCATCGATGAAGAACGTAGTGAAATGCGATACTTGGTGTGAATTACAGAATCCCGTGAACCATCGAGTCTTTGAACGCAAGTTGCGCCCAAAGTCATTCGGCCGAGGGCATGTCTGCCTGGGCGTCTCGCATCGCGTCGCCCCCCGCACACCCCGTGTGCGACGAGGGCGGACAATG
>Illumina-ITS2_BOP010315_Otu
TCTCGGCTCTCGCATCGATGAAGAACGTAGTGAAATGCGATACTTGGTGTGAATTGCAGAATCCCGTGAACCATCGAGTCTTTGAACGCAAGTTGCGCCCGAAGCCATCCGGCCGAGGGCACGTCTGCCTGGGCGTCTCACATCGCGTCGCCccccccGCACACCCCGTGTGCGACGGggggCGG
>Illumina-ITS2_BOP010315_Zotu
TCTCGGCTCTCGCATCGATGAAGAACGTAGTGAAATGCGATACTTGGTGTGAATTGCAGAATCCCGTGAACCATCGAGTCTTTGAACGCAAGTTGCGCCCGAAGCCATCCGGCCGAGGGCACGTCTGCCTGGGCGTCTCACATCGCGTCGCCccccccGCACACCCCGTGTGCGACGGggggCGG
>Illumina-ITS2_BOP010316_Cotu
TCTCGGCTCTCGCATCGATGAAGAACGTAGTGAAATGCGATACTTGGTGTGAATTGCAGAATCCCGTGAACCATCGAGTCTTTGAACGCAAGTTGCGCCCGAAGCCATCCGGCCGAGGGCACGTCTGCCTGGGCGTCTCACATCGCGTCGCCCCCCCCGCACACCCCGTGTGCGACGGGGGCGGACAATGGCCCCCCGTGCGCTCCCAGTTCGCGGTCGGCCCAAAAAACGAGTCGCCGGCGACGTCGGTCACGACAATTGGTGGTTGAGAAAATAAAAACTCTCGAGCGTCACGTCGTGCGCGCCGACGTCGCCAGCGAGAAGCTCCAGCGACCCTGACGCGCCGTCACCGACGGTGCCTCGACCGCGACCCCAGGTCAGGCGGGACTACCCGCTGAGTTTAAGCATATCAA
>Illumina-ITS2_BOP010316_Dotu
TCTCGGCTCTCGCATCGATGAAGAACGTAGTGAAATGCGATACTTGGTGTGAATTGCAGAATCCCGTGAACCATCGAGTCTTTGAACGCAAGTTGCGCCCGAAGCCATCCGGCCGAGGGCACGTCTGCCTGGGCGTCTCACATCGCGTCGCCCCCCCCGCACACCCCGTGTGCGACGGGGGGCGGACAATGGCCCCCCGTGCGCTTCCCAGTTCGCGGTCGGCCCAAAAAACGAGCCGCCGGCGACGTCGGTCACGACAATTGGTGGTTGAGAAAATAAAAACTCTCGAGCGTCACGTTGTGCGCGCCAACGTCGCCAGCGAGGAGCTCCAGCGACCCTGACGCGCCGTCGCCGACGGTGCCTCAACCGCAACCCCAGGTCAGGCGGGACTACC
>Illumina-ITS2_BOP010316_Otu
TCTCGGCTCTCGCATCGATGAAGAACGTAGTGAAATGCGATACTTGGTGTGAATTGCAGAATCCCGTGAACCATCGAGTCTTTGAACGCAAGTTGCGCCCGAAGCCATCCGGCCGAGGGCACGTCTGCCTGGGCGTCTCACATCGCGTCGCCccccccGCACACCCCGTGTGCGACGGggggCGGACAATGGCCccccGTGCGCTTCCCAGTTCGCGGTCGGCCCAAaaaaCGAGCCGCCGGCGACGTCGGTCACGACAATTGGTGGTTGAGAAAATAAaaaCTCTCGAGCGTCACGTTGTGCgcgcCAACGTCGCCAGCGAGGAGCTCCAGCGACCCTGACGCGCCGTCGCCGACGGTGCCTCAACCGCAACCCCAGGTCAGGCGGGACTACC
>Illumina-ITS2_BOP010316_Zotu
TCTCGGCTCTCGCATCGATGAAGAACGTAGTGAAATGCGATACTTGGTGTGAATTGCAGAATCCCGTGAACCATCGAGTCTTTGAACGCAAGTTGCGCCCGAAGCCATCCGGCCGAGGGCATGTCTGCTTGGGCGTCTCACATCGCGTCGCCccccccGCACACCCCGTGTGCGACGGggggCGGACAATGGCCccccGTGCGCTTCCCAGTTCGCGGTCGGCCCAAaaaaCGAGCCGCCGGCGACGTCGGTCACGACAATTGGTGGTTGAGAAAATAAaaaCTCTCGAGCGTCACGTCGTGCgcgcCGACGTCGCCAGCGAGGAGCTCCAGCGACCCTGACGCGCCGTCACCGACGGTGCCTCGACCGCGACCCCAGGTCAGGCGGGACTACCCGCTGAGTTTAAGCATATCAATAAGCGGAGGA
>Illumina-ITS2_BOP010317_Cotu
CCTACGGGGGGCGGACGATGGCCTCCCGCGAGCGCCCTGCCTCGTGGTTGGCCCAAAATTCGAGTCCTCGGTCACGTCATCGTGGCGACCGGTGGTTGTCGATCCTACGGTGCCCCGTCACGTGCGTTGTTCGCCTGTCGGGACTCCTACAGACCCCGTTGCGCCAAAGCTCGGGCGCCTCCAACGCGACCCCAGGTCAGGCGGGGATACCCGCTGAGTTTAAGCATATCA
>Illumina-ITS2_BOP010317_Dotu
ACCCACCCACCCACCAAAACGCCGTGCCGTTGCTCGTGGGGGCGCGTGGAACCTACGGGGGGCGGACGATGGCCTCCCGCGAGCGCCCTGCCTCGTGGTTGGCCCAAAATTCGAGTCCTCGGTCACGTCATCGTGGCGACCGGTGGTTGTCGATCCTACGGTGCCCCGTCACGTGCGTTGTTCGCCTGTCGGGACTCCTACAGACCCCGTTGCGCCAAAGCTCGGGCGCCTCCAACGCGACCCCAGGTCAGGCGGGGATACCCGCTGAGTTTAAGCATATCAA
>Illumina-ITS2_BOP010317_Otu
ACCCACCCACCCACCAAAACGCCGTGCCGTTGCTCGTGGgggCGCGTGGAACCTACGGggggCGGACGATGGCCTCCCGCGAGCGCCCTGCCTCGTGGTTGGCCCAAAATTCGAGTCCTCGGTCACGTCATCGTGGCGACCGGTGGTTGTCGATCCTACGGTGCCCCGTCACGTGCGTTGTTCGCCTGTCGGGACTCCTACAGACCCCGTTGCGCCAAAGCTCGGGCGCCTCCAACGCGACCCCAGGTCAGGCGGGGATACCCGCTGAGTTTAAGCATATCAA
>Illumina-ITS2_BOP010317_Zotu
ACCCACCCACCCACCAAAACGCCGTGCCGTTGCTCGTGGgggCGCGTGGAACCTACGGggggCGGACGATGGCCTCCCGCGAGCGCCCTGCCTCGTGGTTGGCCCAAAATTCGAGTCCTCGGTCACGTCATCGTGGCGACCGGTGGTTGTCGATCCTACGGTGCCCCGTCACGTGCGTTGTTCGCCTGTCGGGACTCCTACAGACCCCGTTGCGCCAAAGCTCGGGCGCCTCCAACGCGACCCCAGGTCAGGCGGGGATACCCGCTGAGTTTAAGCATATCAA
>Illumina-ITS2_BOP010318_Cotu
TCTCGGCTCTCGCATCGATGAAGAACGTAGCGAAATGCGATACTTGGTGTGAATTGCAGAATCCCGTGAACCATCGAGTCTTTGAACGCAAGTTGCGCCTGAAGCCATCAGGCTGAGGGCACGTCTGCCTGGGCGTCAAACACCGATGCCCCCCCAAATCCCCTCGTCACTCTCCCCTGAGTGCCCGGGGAGTGTGGGGGTCGGATGATGGCCTCCCGTGTCTTGGCTCGCGGTTGGCCCAAAGTCGAGTCCTCGGTCACGGTTACCGTGGTGACAGGTGGTTGTCGGTCGCTCGGTACCCCGTCACGTGCGCCGGACACGAATCGAGACTCTCTTGATTACCCCAACGCATCCCCGTTTGGGTGCCTCTGATGTGACCCCAGGTCAGGCGGGGCTACCCGCTGAGTTTAAGCATATCAA
>Illumina-ITS2_BOP010318_Dotu
TCTCGGCTCTCGCATCGATGAAGAACGTAGCGAAATGCGATACTTGGTGTGAATTGCAGAATCCCGTGAACCATCGAGTCTTTGAACGCAAGTTGCGCCTGAAGCCATCAGGCTGAGGGCACGTCTGCCTGGGCGTCAAACACCGATGCCCCCCCAAATCCCCTCGTCACTCTCCCCTGAGTGCCCGGGGAGTGTGGGGGTCGGATGATGGCCTCCCGTGTCTTGGCTCGCGGTTGGCCCAAAGTCGAGTCCTCGGTCACGGTTACCGTGGTGACAGGTGGTTGTCGGTCGCTCGGTAC
>Illumina-ITS2_BOP010318_Otu
CTCGGCTCTCGCATCGATGAAGAACGTAGCGAAATGCGATACTTGGTGTGAATTGCAGAATCCCGTGAACCATCGAGTCTTTGAACGCAAGTTGCGCCTGAAGCCATCAGGCTGAGGGCACGTCTGCCTGGGCGTCAAACACCGATGCCcccccAAATCCCCTCGTCACTCTCCCCTGAGTGCCCGGGGAGTGTGGgggTCGGATGATGGCCTCCCGTGTCTTGGCTCGCGGTTGGCCCAAAGTCGAGTCCTCGGTCACGGTTACCGTGGTGACAGGTGGTTGTCGGTCGCTCGGTACCCCGTCACGTGCGCCGGACACGAATCGAGACTctctTGATTACCCCAACGCATCCCCGTTTGGGTGCCTCTGATGTGACCCCAGGTCAGGCGGGGCTACCCGCTGAGTTTAAGCATATCAA
>Illumina-ITS2_BOP010318_Zotu
TCTCGGCTCTCGCATCGATGAAGAACGTAGCGAAATGCGATACTTGGTGTGAATTGCAGAATCCCGTGAACCATCGAGTCTTTGAACGCAAGTTGCGCCTGAAGCCATCAGGCTGAGGGCACGTCTGCCTGGGCGTCAAACACCGATGCCcccccAAATCCCCTCGTCACTCTCCCCTGAGTGCCCGGGGAGTGTGGgggTCGGATGATGGCCTCCCGTGTCTTGGCTCGCGGTTGGCCCAAAGTCGAGTCCTCGGTCACGGTTACCGTGGTGACAGGTGGTTGTCGGTCGCTCGGTACCCCGTCACGTGCGCCGGACACGAATCGAGAC
>Illumina-ITS2_BOP010319_Cotu
TCTCGGCTCTCGCATCGATGAAGAACGTAGCGAAATGCGATACTTGGTGTGAATTGCAGAATCCCGTGAACCATCGAGTCTTTGAACGCAAGTTGCGCCCGAAGCCATCCGGTTGAGGGCACGTCTGCCTGGGCGTCACACACCGTTGCCCTCCAAAAACCACGTGCCTTTGAGGCTGCGTCGGTTGCGAAGGCGTACATTGGCTTCCCACGAGCTTTGCCTTGTGGTTGGCCCAAATTCTAGTCATTGGCGACCAATGCCACGACAATTGTGGTTGTCGAACCTTCGGTGCCCCGTCGTCGGTTTTGGTCGTGCACGATGCAAGGACCCCAACGCATCCAACATGGATGCTTTCGATGCGACCCCAGGTCAGGCGGGGCTACCCGCTGAGTTTAAGCATATCAA
>Illumina-ITS2_BOP010319_Dotu
TCTCGGCTCTCGCATCGATGAAGAACGTAGCGAAATGCGATACTTGGTGTGAATTGCAGAATCCCGTGAACCATCGAGTCTTTGAACGCAAGTTGCGCCCGAAGCCATCCGGTTGAGGGCACGTCTGCCTGGGCGTCACACACCGTTGCCCTCCAAAAACCACGTGCCTTTGAGGCTGCGTCGGTTGCGAAGGCGTACATTGGCTTCCCACGAGCTTTGCCTTGTGGTTGGCCCAAATTCTAGTCATTGGCGACCAATGCCACGACAATTGTGGTTGTCGAACCTTCGGTGCCCCGTCGTCGGTTTTGGTCGTGCACGATGCAAGGACCCCAACGCATCCAACATGGATGCTTTCGATGCGACCCCAGGTCAGGCGGGGCTACCCGCTGAGTTTAAGCATATCAA
>Illumina-ITS2_BOP010319_Otu
TCTCGGCTCTCGCATCGATGAAGAACGTAGCGAAATGCGATACTTGGTGTGAATTGCAGAATCCCGTGAACCATCGAGTCTTTGAACGCAAGTTGCGCCCGAAGCCATCCGGTTGAGGGCACGTCTGCCTGGGCGTCAcacacCGTTGCCCTCCAAaaaCCACGTGCCTTTGAGGCTGCGTCGGTTGCGAAGGCGTACATTGGCTTCCCACGAGCTTTGCCTTGTGGTTGGCCCAAATTCTAGTCATTGGCGACCAATGCCACGACAATTGTGGTTGTCGAACCTTCGGTGCCCCGTCGTCGGTTTTGGTCGTGCACGATGCAAGGACCCCAACGCATCCAACATGGATGCTTTCGATGCGACCCCAGGTCAGGCGGGGCTACCCGCTGAGTTTAAGCATATCAA
>Illumina-ITS2_BOP010319_Zotu
TCTCGGCTCTCGCATCGATGAAGAACGTAGCGAAATGCGATACTTGGTGTGAATTGCAGAATCCCGTGAACCATCGAGTCTTTGAACGCAAGTTGCGCCCGAAGCCATCCGGTTGAGGGCACGTCTGCCTGGGCGTCAcacacCGTTGCCCTCCAAaaaCCACGTGCCTTTGAGGCTGCGTCGGTTGCGAAGGCGTACATTGGCTTCCCACGAGCTTTGCCTTGTGGTTGGCCCAAATTCTAGTCATTGGCGACCAATGCCACGACAATTGTGGTTGTCGAACCTTCGGTGCCCCGTCGTCGGTTTTGGTCGTGCACGATGCAAGGACCCCAACGCATCCAACATGGATGCTTTCGATGCGACCCCAGGTCAGGCGGGGCTACCCGCTGAGTTTAAGCATATCAA
>Illumina-ITS2_BOP010320_Cotu
TCTCGGCTCTCGCATCGATGAAGAACGTAGCGAAATGCGATACTTGGTGTGAATTGCAGAATCCCGTGAACCATCGAGTCTTTGAACGCAAGTTGCGCCCGAAGCCATCCGGTTGAGGGCACGTCTGCCTGGGCGTCACACACCGTTGCCCTCCTAACACCACGTGCCTTTGAGGCTGCGTCGGTTGCGAAGGCGTACATTGGCTTCCCATGAGCTTTGCCTTGTGGTTGGCCCAAATTCTAGTCATTGGCGACCAATGCCACGACAATTGTGGTTGTCGAACCTTCGGTGCCCCGTCGTCGGTTTTGGTCGTGCACGATGCAAGGACCCCAACGCATCCAACATGGATGCTTTCGATGCGACCCCAGGTCAGGCGGGGCTACCCGCTGAGTTTAAGCATATCAA
>Illumina-ITS2_BOP010320_Dotu
TCTCGGCTCTCGCATCGATGAAGAACGTAGCGAAATGCGATACTTGGTGTGAATTGCAGAATCCCGTGAACCATCGAGTCTTTGAACGCAAGTTGCGCCCGAAGCCATCCGGTTGAGGGCACGTCTGCCTGGGCGTCACACACCGTTGCCCTCCTAACACCACGTGCCTTTGAGGCTGCGTCGGTTGCGAAGGCGTACATTGGCTTCCCATGAGCTTTGCCTTGTGGTTGGCCCAAATTCTAGTCATTGGCGACCAATGCCACGACAATTGTGGTTGTCGAACCTTCGGTGCCCCGTCGTCGGTTTTGGTCGTGCACGATGCAAGGACCCCAACGCATCCAACATGGATGCTTTCGATGCGACCCCAGGTCAGGCGGGGCTACCCGCTGAGTTTAAGCATATCAA
>Illumina-ITS2_BOP010320_Otu
TCTCGGCTCTCGCATCGATGAAGAACGTAGCGAAATGCGATACTTGGTGTGAATTGCAGAATCCCGTGAACCATCGAGTCTTTGAACGCAAGTTGCGCCCGAAGCCATCCGGTTGAGGGCACGTCTGCCTGGGCGTCAcacacCGTTGCCCTCCTAACACCACGTGCCTTTGAGGCTGCGTCGGTTGCGAAGGCGTACATTGGCTTCCCATGAGCTTTGCCTTGTGGTTGGCCCAAATTCTAGTCATTGGCGACCAATGCCACGACAATTGTGGTTGTCGAACCTTCGGTGCCCCGTCGTCGGTTTTGGTCGTGCACGATGCAAGGACCCCAACGCATCCAACATGGATGCTTTCGATGCGACCCCAGGTCAGGCGGGGCTACCCGCTGAGTTTAAGCATATCAA
>Illumina-ITS2_BOP010320_Zotu
TCTCGGCTCTCGCATCGATGAAGAACGTAGCGAAATGCGATACTTGGTGTGAATTGCAGAATCCCGTGAACCATCGAGTCTTTGAATGCAAGTTGCGCCCGAAGCCATCCGGTTGAGGGCACGTCTGCCTGGGCGTCAcacacCGTTGCCCTCCTAACACCACGTGCCTTCGAGGCTGCGTCGGTTGCGAAGGCGTACATTGGCTTCCCATGAGCTTTGCCTTGTGGTTGGCCCAAATTCTAGTCATTGGCGACCAATGCCACGACAATTGTGGTTGTCGAACCTTCGGTGCCCCGTCGTCGGTTTTGGTCGTGCACGATGCAAGGACCCCAACGCATCCAACATGGATGCTTTCGATGCGACCCCAGGTCAGGCGGGGCTACCCGCTGAGTTTAAGCATATCAA
>Illumina-ITS2_BOP010322_Cotu
TCTCGGCTCTCGCATCGATGAAGAACGTAGCGAAATGCGATACTTGGTGTGAATTGCAGAATCCCGTGAACCATCGAGTCTTTGAACGCAAGTTGCGCCCGAAGCCATTAGGCCGAGGGCACGTCTGCCTGGGCGTCACGCATCGCGTCGCCCCCCAACCCCGCACTCCCTCATGGGAGTCGAGGCAGAGGGGCGGATATTGGCCTCCCGTGTCTCACCACGCGGTTGGCCCAAATGTGAGTCCTTGGCGACGGACGTCACGACAAGTGGTGGTTGTAAAAAGCCCTCTTCTCATGTCGTGCGGTGACCCGTCGCCAGCAAAGGCTCTCATGACCCTGTTGCGCCGTCCTCGACGCGCGCTCCGACCGCGACCCCAGGTCAGGCGGGACTACCCGCTGAGTTTAAGCATATCAA
>Illumina-ITS2_BOP010322_Dotu
TCTCGGCTCTCGCATCGATGAAGAACGTAGCGAAATGCGATACTTGGTGTGAATTGCAGAATCCCGTGAACCATCGAGTCTTTGAACGCAAGTTGCGCCCGAAGCCATTAGGCCGAGGGCACGTCTGCCTGGGCGTCACGCATCGCGTCGCCCCCCAACCCCGCACTCCCTCATGGGAGTCGAGGCAGAGG
>Illumina-ITS2_BOP010322_Otu
TCTCGGCTCTCGCATCGATGAAGAACGTAGCGAAATGCGATACTTGGTGTGAATTGCAGAATCCCGTGAACCATCGAGTCTTTGAACGCAAGTTGCGCCCGAAGCCATTAGGCCGAGGGCACGTCTGCCTGGGCGTCACGCATCGCGTCGCCccccAACCCCGCACTCCCTCATGGGAGTCGAGGCAGAGGGGCGGATATTGGCCTCCCGTGTCTCACCACGCGGTTGGCCCAAATGTGAGTCCTTGGCGACGGACGTCACGACAAGTGGTGGTTGTAAaaaGCCCTCTTCTCATGTCGTGCGGTGACCCGTCGCCAGCAAAGGCTCTCATGACCCTGTTGCGCCGTCCTCGACGcgcgcTCCG
>Illumina-ITS2_BOP010322_Zotu
TCTCGGCTCTCGCATCGATGAAGAACGTAGCGAAATGCGATACTTGGTGTGAATTGCAGAATCCCGTGAACCATCGAGTCTTTGAACGCAAGTTGCGCCCGAAGCCATTAGGCCGAGGGCACGTCTGCCTGGGCGTCACGCATCGCGTCGCCccccAACCCCGCACTCCCTCATGGGAGTCGAGGCAGAGGGGCGGATATTGGCCTCCCGTGTCTCACCACGCGGTTGGCCCAAATGTGAGTCCTTGGCGACAGACGTCACGACAAGTGGTGGTTGTAAaaaGCCCTCTTCTCATGTCGTGCGGTGACCCGTCGCCAGCAAAGGCTCTCATGACCCTGTTGCGCCGTCCTCGACGcgcgcTCCGACCGCGACCCCAGGT
>Illumina-ITS2_BOP010323_Cotu
TCTCGGCTCTCGCATCGATGAAGAACGTAGCGAAATGCGATACTTGGTGTGAATTGCAGAATCCCGTGAACCATCGAGTCTTTGAACGCAAGTTGCGCCCGAAGCCATTAGGCCGAGGGCACGTCTGCCTGGGCGTCACGCATCGCGTCGCCCCCCAACCATGCACTCTCTCACGGGAGTCATGACTGAGGGGCGGATACTGGCCTCCCGTGTCTCACCGCGCGGTTGGCCCAAATGTGAGTCCTTGGCGACGGGCGTCACGACAAGTGGTGGTTGTAAAAAGCCCTCTTCTCCTGTCGTGCGGTGGACCGTCGCCAGCAAAAGCTCATGTGACCCTGTTGTGCCGTCCTCGACGAGCACTCCGACCGCGACCCCAGGTCAGGCGGGACTACCCGCTGAGTTTAAGCATATCAA
>Illumina-ITS2_BOP010323_Dotu
CGTCACGACAAGTGGTGGTTGTAAAAAGCCCTCTTCTCCTGTCGTGCGGTGGACCGTCGCCAGCAAAAGCTCATGTGACCCTGTTGTGCCGTCCTCGACGAGCACTCCGACCGCGACCCCAGGTCAGGCGGGACTACCCGCTGAGTTTAAGCATATCAA
>Illumina-ITS2_BOP010323_Otu
TCTCGGCTCTCGCATCGATGAAGAACGTAGCGAAATGCGATACTTGGTGTGAATTGCAGAATCCCGTGAACCATCGAGTCTTTGAACGCAAGTTGCGCCCGAAGCCATTAGGCCGAGGGCACGTCTGCCTGGGCGTCACGCATCGCGTCGCCccccAACCATGCACTctctcACGGGAGTCATGACTGAGGGGCGGATACTGGCCTCCCGTGTCTCACCGcgcgGTTGGCCCAAATGTGAGTCCTTGGCAACGGGCGTCACGACAAGTGGTGGTTGTAAaaaGCCCTCTTCTCCTGTCGTGCGGTGGACCGTCGCCAGCAAAAGCTCATGTGACCCTGTTGTGCCGTCCTCGACGAGCACTCCGAC
>Illumina-ITS2_BOP010323_Zotu
TCTCGGCTCTCGCATCGATGAAGAACGTAGCGAAATGCGATACTTGGTGTGAATTGCAGAATCCCGTGAACCATCGAGTCTTTGAACGCAAGTTGCGCCCGAAGCCATTAGGCTGAGGGCACGTCTGCCTGGGCGTCACGCATCGCGTCGCCccccAACCATGCACTctctcACGGGAGTCATGACTGAGGGGCGGATACTGGCCTCCCGTGTCTCACCGcgcgGTTGGCCCAAATGTGAGTCCTTGGCAACGGGCGTCACGACAAGTGGTGGTTGTAAaaaGCCCTCTTCTCCTGTCGTGCGGTGGACCGTCGCCAGCAAAAGCTCATGTGACCCTGTTGTGCCGTCCTCGACGAGCACTCCGACCGCGACCCCAGGTCAGGCGGGACTACCCGCTGAGTTT
>Illumina-ITS2_BOP010324_Cotu
TCTCGGCTCTCGCATCGATGAAGAACGTAGCGAAATGCGATACTTGGTGTGAATTGCAGAATCCCGTGAACCATCGAGTCTTTGAACGCAAGTTGCGCCCGAAGCCGCTAGGCCGAGGGCACGTCTGCCTGGGTGTCACGCAACGTCGCCAGCGCCGGATCCTACGGGCGCGGCGGATGATGGCCTCCCGGGAGCCTCGCCTCCCGGCCGGCCGAAAAAGGGGCCCTACGTGACGGCCGCCACGATCCACGGTGGTTGAGTGAGCATTCGCTCGAGGCCAAGACGTGCGCGCGCCGTCCCACGGCGGGGGCCAGTCGGACGGGGCACAGCCCGCCCACTCGTACGCGACCCCAGGTCAGGCGGGGCTACCCGCTGAGTTTAAGCATATCAA
>Illumina-ITS2_BOP010324_Dotu
TCTCGGCTCTCGCATCGATGAAGAACGTAGCGAAATGCGATACTTGGTGTGAATTGCAGAATCCCGTGAACCATCGAGTCTTTGAACGCAAGTTGCGCCCGAAGCCGCTAGGCCGAGGGCACGTCTGCCTGGGTGTCACGCAACGTCGCCAGCGCCGGATCCTACGGGCGCGGCGGATGATGGCCTCCCGGGAGCCTCGCCTCCCGGCCGGCCGAAAAAGGGGCCCTACGTGACGGCCGCCACGATCCACGGTGGTTGAGTGAGCATTCGCTCGAGGCCAAGACGTGCGCGCGCCGTCCCACGGCGGGGGCCAGTCGGACGGGGCACAGCCCGCCCACTCGTACGCGACCCCAGGTCAGGCGGGGCTACCCGCTGAGTTTAAGCATATCAA
>Illumina-ITS2_BOP010324_Otu
TCTCGGCTCTCGCATCGATGAAGAACGTAGCGAAATGCGATACTTGGTGTGAATTGCAGAATCCCGTGAACCATCGAGTCTTTGAACGCAAGTTGCGCCCGAAGCCGCTAGGCCGAGGGCACGTCTGCCTGGGTGTCACGCAACGTCGCCAGCGCCGGATCCTACGGGCGCGGCGGATGATGGCCTCCCGGGAGCCTCGCCTCCCGGCCGGCCGAAaaaGGGGCCCTACGTGACGGCCGCCACGATCCACGGTGGTTGAGTGAGCATTCGCTCGAGGCCAAGACGTGCgcgcgcCGTCCCACGGCGGgggCCAGTCGGACGGGGCACAGCCCGCCCACTCGTACGCGACCCCAGGTCAGGCGGGGCTACCCGCTGAGTTTAAGCATATCAA
>Illumina-ITS2_BOP010324_Zotu
TCTCGGCTCTCGCATCGATGAAGAACGTAGCGAAATGCGATACTTGGTGTGAATTGCAGAATCCCGTGAACCATCGAGTCTTTGAACGCAAGTTGCGCCCGAAGCCGCTAGGCCGAGGGCACGTCTGCCTGGGTGTCACGCAACGTCGCCAGCGCCGGATCCTACGGGCGCGGCGGATGATGGCCTCCCGGGAGCCTCGCCTCCCGGCCGGCCGAAaaaGGGGCCCTACGTGACGGCCGCCACGATCCACGGTGGTTGAGTGAGCATTCGCTCGAGGCCAAGACGTGCgcgcgcCGTCCCACGGCGGgggCCAGTCGGACGGGGCACAGCCCGCCCACTCGTACGCGACCCCAGGTCAGGCGGGGCTACCCGCTGAGTTTAAGCATATCAA
>Illumina-ITS2_BOP010325_Cotu
TCTCGGCTCTCGCATCGATGAAGAACGTAGCGAAATGCGATACTTGGTGTGAATTGCAGAATCCCGTGAACCATCGAGTCTTTGAACGCAAGTTGCGCCCGAAGCCATTAGGCTGAGGGCACGTCTGCCTGGGCGTCACGCATCGCGTCGCCCCCCAAGCCCGCACTCCCTCATGGGAGTCGTGGCGGAGGGGCGGATACTGGCCTCCCGTGTCTCACCGTGCGGTTGGCCCAAATGCGAGTCCTTGGCGACGGACGTCACGACAAGTGGTGGTTGTAAAATGCCCTATTCTCCAGCTCCCGTGACCCTGTTGTGCCGTCCTCGACGCGCACTCCGACCGCGACCCCAGGTCAGGCGGGACTACCCGCTGAGTTT
>Illumina-ITS2_BOP010325_Dotu
TCTCGGCTCTCGCATCGATGAAGAACGTAGCGAAATGCGATACTTGGTGTGAATTGCAGAATCCCGTGAACCATCGAGTCTTTGAACGCAAGTTGCGCCCGAAGCCATTAGGCTGAGGGCACGTCTGCCTGGGCGTCACGCATCGCGTCGCCCCCCAAGCCCGCACTCCCTCATGGGAGTCGTGGCGGAGGGGCGGATA
>Illumina-ITS2_BOP010325_Otu
TCTCGGCTCTCGCATCGATGAAGAACGTAGCGAAATGCGATACTTGGTGTGAATTGCAGAATCCCGTGAACCATCGAGTCTTTGAACGCAAGTTGCGCCCGAAGCCATTAGGCTGAGGGCACGTCTGCCTGGGCGTCACGCATCGCGTCGCCccccAAGCCCGCACTCCCTCATGGGAGTCGTGGCGGAGGGGCGGATACTGGCCTCCCGTGTCTCACCGTGCGGTTGGCCCAAATGCGAGTCCTTGGCGACGGACGTCACGACAAGTGGTGGTTGTAAAATGCCCTATTCTCCTGTCGTGCGGTTACCCGTTGCCATCAAAAGCTCCCGTGACCCTGTTGTGCCGTCCTCGACGCGCACTCCGACCGCGACCCCAGGTCAGGCGGGACT
>Illumina-ITS2_BOP010325_Zotu
TCTCGGCTCTCGCATCGATGAAGAACGTAGCGAAATGCGATACTTGGTGTGAATTGCAGAATCCCGTGAACCATCGAGTCTTTGAACGCAAGTTGCGCCCGAAGCCATTAGGCTGAGGGCACGTCTGCCTGGGCGTCACGCATCGCGTCGCCccccAAGCCCGCACTCCCTCATGGGAGTCGTGGCGGAGGGGCGGATA
>Illumina-ITS2_BOP010326_Cotu
TCTCGGCTCTCGCATCGATGAAGAACGTAGCGAAATGCGATACTTGGTGTGAATTGCAGAATCCCGTGAACCATCGAGTCTTTGAACGCAAGTTGCGCCCGAAGCCATCCGGTTGAGGGCACGTCTGCCTGGGCGTCACACACCGTTGCCCTCCCGACACCACGTGCCTTCAAGGCTACGTCGGTCGTGGAGGCGTACATTGGCTTCCCGCGAGCCTCGTCTCGTGGCTGGCCCAAATTCTAGTCATTGGCGACCGGTGCCACGACAATGGTGGTCGTCGAACCTTCGGTCCCCCGTCGTGGGTTCCGGTCGTGCATGATGCAGGGACCCCAAAGCATCCGGTGAAGGATGCTTTCGATGCGACCCCAGGTCAGGCGGGGCTACCCGCTGAGTTT
>Illumina-ITS2_BOP010326_Dotu
TCTCGGCTCTCGCATCGATGAAGAACGTAGCGAAATGCGATACTTGGTGTGAATTGCAGAATCCCGTGAACCATCGAGTCTTTGAACGCAAGTTGCGCCCGAAGCCATCCGGTTGAGGGCACGTCTGCCTGGGCGTCACACACCGTTGCCCTCCCGACACCACGTGCCTTCAAGGCTACGTCGGTCGTGGAGGCGTACATTGGCTTCCCGCGAGCCTCGTCTCGTGGCTGGCCCAAATTCTAGTCATTGGCGACCGGTGCCACGACAATGGTGGTCGTCGAACCTTCGGTCCCCCGTCGTGGGTTCCGGTCGTGCATGATGCAGGGACCCCAAAGCATCCGGTGAAGGATGCTTTCGATGCGACCCCAGGTCAGGCGGGGCTACCCGCTGAGTTT
>Illumina-ITS2_BOP010326_Otu
TCTCGGCTCTCGCATCGATGAAGAACGTAGCGAAATGCGATACTTGGTGTGAATTGCAGAATCCCGTGAACCATCGAGTCTTTGAACGCAAGTTGCGCCCGAAGCCATCCGGTTGAGGGCACGTCTGCCTGGGCGTCAcacacCGTTGCCCTCCCGACACCACGTGCCTTCAAGGCTACGTCGGTCGTGGAGGCGTACATTGGCTTCCCGCGAGCCTCGTCTCGTGGCTGGCCCAAATTCTAGTCATTGGCGACCGGTGCCACGACAATGGTGGTCGTCGAACCTTCGGTCCcccGTCGTGGGTTCCGGTCGTGCATGATGCAGGGACCCCAAAGCATCCGGTGAAGGATGCTTTCGATGCGACCCCAGGTCAGGCGGGGCTACCCGCTGAGTTT
>Illumina-ITS2_BOP010326_Zotu
TCTCGGCTCTCGCATCGATGAAGAACGTAGCGAAATGCGATACTTGGTGTGAATTGCAGAATCCCGTGAACCATCGAGTCTTTGAACGCAAGTTGCGCCCGAAGCCATCCGGTTGAGGGCACGTCTGCCTGGGCGTCAcacacCGTTGCCCTCCCGACACCACGTGCCTTCAAGGCTACGTCGGTCGTGGAGGCGTACATTGGCTTCCCGCGAGCCTCGTCTCGTGGCTGGCCCAAATTCTAGTCATTGGCGACCGGTGCCACGACAATGGTGGTCGTCGAACCTTCGGTCCcccGTCGTGGGTTCCGGTCGTGCATGATGCAGGGACCCCAAAGCATCCGGTGAAGGATGCTTTCGATGCGACCCCAGGTCAGGCGGGGCTACCCGCTGAGTTT
>Illumina-ITS2_BOP010329_Cotu
TCTCGGCTCTCGCATCGATGAAGAACGTAGCGAAATGCGATACTTGGTGTGAATTGCAGAATCCCGTGAACCATCGAGTCTTTGAACGCAAGTTGCGCCCCTACTCCTTCGGGATTGGGGGGGCGGATGATGGCCTCCCGTGCGCCTCGTCGCGCGGTTGGCATAAATACCAAGTCCTCGGCGACGCACGCCATGACAATCGGTGGTTGCGAAACCTCGGTTGCCCGTCGTGTGCGGTCGTCGCGCATCGAGGGCTCGAATAAAATGCTCGGCTCCGGCTCGGCTTTCAACGCGACCCCAGGTCAGGCGGGGTTACCCGCTGAATTTAAGCATATCA
>Illumina-ITS2_BOP010330_Cotu
TCTCGGCTCTCGCATCGATGAAGAACGTAGCGAAATGCGATACTTGGTGTGAATTGCAGAATCCCGCGAATCATCGAGTCTTTGAACGCAAGTTGCGCCCGAAGCCATCTGGTCGAGGGCACGTCTGCCTGGGCGTCACGCATCGTTGCCCCCAACCCCCATCGCCTCTCCAAGAGACGAGGGCGGTCTGCGGGGCGGACATTGGCCTCCCGTGAGCTTCCGCTCGCGGCTGGCCTAAAAGCGAGTCCTCGGCGACGAGCGCCACGACAATCGGTGGTTGACAAACCCTCGTGCCCCGTCGTGCGCGGCTCGTCGCTCGTCTTGTGCTCTGTGACCCTGTAGCGTCGCGCTCGCGACTCTTCCGACGCGACCCCAGGTCAGGCGGGACTACCCGCTGAATTTAAGCATATCAA
>Illumina-ITS2_BOP010330_Dotu
AAAGCGAGTCCTCGGCGACGAGCGCCACGACAATCGGTGGTTGACAAACCCTCGTGCCCCGTCGTGCGCGGCTCGTCGCTCGTCTTGTGCTCTGTGACCCTGTAGCGTCGCGCTCGCGACTCTTCCGACGCGACCCCAGGTCAGGCGGGACTACCCGCTGAATTTAAGCATATCAA
>Illumina-ITS2_BOP010330_Otu
TCTCGGCTCTCGCATCGATGAAGAACGTAGCGAAATGCGATACTTGGTGTGAATTGCAGAATCCCGCGAATCATCGAGTCTTTGAACGCAAGTTGCGCCCGAAGCCATCTGGTCGAGGGCACGTCTGCCTGGGCGTCACGCATCGTTGCCcccAACCcccATCGCCTCTCCAAGAGACGAGGGCGGTCTGCGGGGCGGACATTGGCCTCCCGTGAGCTTCCGCTCGCGGCTGGCCTAAAAGCGAGTCCTCGGCGACGAGCGCCACGACAATCGGTGGTTGACAAACCCTCGTGCCCCGTCGTGCGCGGCTCGTCGCTCGTCTTGTGCTCTGTGACCCTGTAGCGTCGCGCTCGCGACTCTTCCGACGCGACC
>Illumina-ITS2_BOP010330_Zotu
TCTCGGCTCTCGCATCGATGAAGAACGTAGCGAAATGCGATACTTGGTGTGAATTGCAGAATCCCGCGAATCATCGAGTCTTTGAACGCAAGTTGCGCCCGAAGCCATCTGGTCGAGGGCACGTCTGCCTGGGCGTCACGCATCGTTGCCcccAACCcccATCGCCTCTCCAAGAGACGAGGGCGGTCTGCGGGGCGGACATTGGCCTCCCGTGAGCTTCCGCTCGCGGCTGGCCTAAAAGCGAGTCCTCGGCGACGAGCGCCACGACAATCGGTGGTTGACAAACCCTCGTGCCCCGTCGTGCGCGGCTCGTCGCTCGTCTTGTGCTCTGTGACCCTGTAGCGTCGCGCTCGCGACTCTTCCGACGCGACCCCAGGTCAGGCGGGACTACCCGCTGAATTTAAGCATATCAA
>Illumina-ITS2_BOP010331_Cotu
TCTCGGCTCTCGCATCGATGAAGAACGTAGCGAAATGCGATACTTGGTGTGAATTGCAGAATCCCGTGAACCATCGAGTCTTTGAACGCAAGTTGCGCCCGAAGCCATTAGGCCGAGGGCACGCCTGCCTGGGCGTCACACGTCGTTGCACCCCCACTACTCCCTCGGGATTGCGGGGTGCGGATGATGGCCTCCCGTACGCTCCGTCGCGCGGTTGGCATAAATACCAAGTCCTCGGCGACGCACGCCACGACAATCGGTGGTTGCGAAACCTCGGTTGCCCGTCGTGTGCGGTCGTCGCGCATCGGGGGCTCGAAAAAATGCTTGGCTCCGGCTTGGCTTTCAACGCGACCCCAGGTCAGGCGGGGTTACCCGCTGAATTTAAGCATATCAA
>Illumina-ITS2_BOP010331_Dotu
TCTCGGCTCTCGCATCGATGAAGAACGTAGCGAAATGCGATACTTGGTGTGAATTGCAGAATCCCGTGAACCATCGAGTCTTTGAACGCAAGTTGCGCCCGAAGCCATTAGGCCGAGGGCACGCCTGCCTGGGCGTCACACGTCGTTGCACCCCCACTACTCCCTCGGGATTGCGGGGTGCGGATGATGGCCTCCCGTACGCTCCGTCGCGCGGTTGGCATAAATACCAAGTCCTCGGCGACGCACGCCACGACAATCGGTGGTTGCGAAACCTCGGTTGCCCGTCGTGTGCGGTCGTCGCGCATCGGGGGCTCGAAAAAATGCTTGGCTCCGGCTTGGCTTTCAACGCGACCCCAGGTCAGGCGGGGTTACCCGCTGAATTTAAGCATATCAA
>Illumina-ITS2_BOP010331_Otu
TCTCGGCTCTCGCATCGATGAAGAACGTAGCGAAATGCGATACTTGGTGTGAATTGCAGAATCCCGTGAACCATCGAGTCTTTGAACGCAAGTTGCGCCCGAAGCCATTAGGCCGAGGGCACGCCTGCCTGGGCGTCACACGTCGTTGCACCcccACTACTCCCTCGGGATTGCGGGGTGCGGATGATGGCCTCCCGTACGCTCCGTCGcgcgGTTGGCATAAATACCAAGTCCTCGGCGACGCACGCCACGACAATCGGTGGTTGCGAAACCTCGGTTGCCCGTCGTGTGCGGTCGTCGCGCATCGGgggCTCGAAaaaaTGCTTGGCTCCGGCTTGGCTTTCAACGCGACCCCAGGTCAGGCGGGGTTACCCGCTGAATTTAAGCATATCAA
>Illumina-ITS2_BOP010331_Zotu
TCTCGGCTCTCGCATCGATGAAGAACGTAGCGAAATGCGATACTTGGTGTGAATTGCAGAATCCCGTGAACCATCGAGTCTTTGAACGCAAGTTGCGCCCGAAGCCATTAGGCCGAGGGCACGCCTGCCTGGGCGTCACACGTCGTTGCACCcccACTACTCCCTCGGGATTGCGGGGTGCGGATGATGGCCTCCCGTACGCTCCGTCGcgcgGTTGGCATAAATACCAAGTCCTCGGCGACGCACGCCACGACAATCGGTGGTTGCGAAACCTCGGTTGCCCGTCGTGTGCGGTCGTCGCGCATCGGgggCTCGAAaaaaTGCTTGGCTCCGGCTTGGCTTTCAACGCGACCCCAGGTCAGGCGGGGTTACCCGCTGAATTTAAGCATATCAA
>Illumina-ITS2_BOP010333_Cotu
TCTCGGCTCTCGCATCGATGAAGAACGTAGCGAAATGCGATACTTGGTGTGAATTGCAGAATCCCGTGAACCATCGAGTCTTTGAACGCAAGTTGCGCCCGAAGCCATTAGGCCGAGGGCACGCCTGCCTGGGCGTCACACGTCGTTGCACCCCCACTACTCCCTCGGGATTGCGGGGTGCGGATGATGGCCTCCCGTACGCTCCGTCGCGCGGTTGGCATAAATACCAAGTCCTCGGCGACGCACGCCACGACAATCGGTGGTTGCGAAACCTCGGTTGCCCGTCGTGTGCGGTCGTCGCGCATCGGGGGCTCGAAAAAATGCTTGGCTCCGGCTTGGCTTTCAACGCGACCCCAGGTCAGGCGGGGTTACCCGCTGAATTTAAGCATATCAA
>Illumina-ITS2_BOP010333_Dotu
TCTCGGCTCTCGCATCGATGAAGAACGTAGCGAAATGCGATACTTGGTGTGAATTGCAGAATCCCGTGAACCATCGAGTCTTTGAACGCAAGTTGCGCCCGAAGCCATTAGGCCGAGGGCACGCCTGCCTGGGCGTCACACGTCGTTGCACCCCCACTACTCCCTCGGGATTGCGGGGTGCGGATGATGGCCTCCCGTACGCTCCGTCGCGCGGTTGGCATAAATACCAAGTCCTCGGCGACGCACGCCACGACAATCGGTGGTTGCGAAACCTCGGTTGCCCGTCGTGTGCGGTCGTCGCGCATCGGGGGCTCGAAAAAATGCTTGGCTCCGGCTTGGCTTTCAACGCGACCCCAGGTCAGGCGGGGTTACCCGCT
>Illumina-ITS2_BOP010333_Otu
TCTCGGCTCTCGCATCGATGAAGAACGTAGCGAAATGCGATACTTGGTGTGAATTGCAGAATCCCGTGAACCATCGAGTCTTTGAACGCAAGTTGCGCCCGAAGCCATTAGGCCGAGGGCACGCCTGCCTGGGCGTCACACGTCGTTGCACCcccACTACTCCCTCGGGATTGCGGGGTGCGGATGATGGCCTCCCGTACGCTCCGTCGcgcgGTTGGCATAAATACCAAGTCCTCGGCGACGCACGCCACGACAATCGGTGGTTGCGAAACCTCGGTTGCCCGTCGTGTGCGGTCGTCGCGCATCGGgggCTCGAAaaaaTGCTTGGCTCCGGCTTGGCTTTCAACGCGACCCCAGGTCAGGCGGGGTTACCCGCT
>Illumina-ITS2_BOP010333_Zotu
TCTCGGCTCTCGCATCGATGAAGAACGTAGCGAAATGCGATACTTGGTGTGAATTGCAGAATCCCGTGAACCATCGAGTCTTTGAACGCAAGTTGCGCCCGAAGCCATTAGGCCGAGGGCACGCCTGCCTGGGCGTCACACGTCGTTGCACCcccACTACTCCCTCGGGATTGCGGGGTGCGGATGATGGCCTCCCGTACGCTCCGTCGcgcgGTTGGCATAAATACCAAGTCCTCGGCGACGCACGCCACGACAATCGGTGGTTGCGAAACCTCGGTTGCCCGTCGTGTGCGGTCGTCGCGCATCGGgggCTCGAAaaaaTGCTTGGCTCCGGCTTGGCTTTCAACGCGACCCCAGGTCAGGCGGGGTTACCCGCT
>Illumina-ITS2_BOP010334_Cotu
TCTCGGCTCTCGCATCGATGAAGAACGTAGCGAAATGCGATACTTGGTGTGAATTGCAGAATCCCGTGAACCATCGAGTCTTTGAACGCAAGTTGCGCCCGAAGCCATTAGGCCGAGGGCACGCCTGCCTGGGCGTCACACGTCGTTGCACCCCCACTACTCCCTCGGGATTGCGGGGTGCGGATGATGGCCTCCCGTACGCTCCGTCGCGCGGTTGGCATAAATACCAAGTCCTCGGCGACGCACGCCACGACAATCGGTGGTTGCGAAACCTCGGTTGCCCGTCGTGTGCGGTCGTCGCGCATCGGGGGCTCGAAAAAATGCTTGGCTCCGGCTTGGCTTTCAACGCGACCCCAGGTCAGGCGGGGTTACCCGCTGAATTTAAGCATATCAA
>Illumina-ITS2_BOP010334_Dotu
TCTCGGCTCTCGCATCGATGAAGAACGTAGCGAAATGCGATACTTGGTGTGAATTGCAGAATCCCGTGAACCATCGAGTCTTTGAACGCAAGTTGCGCCCGAAGCCATTAGGCCGAGGGCACGCCTGCCTGGGCGTCACACGTCGTTGCACCCCCACTACTCCCTCGGGATTGCGGGGTGCGGATGATGGCCTCCCGTACGCTCCGTCGCGCGGTTGGCATAAATACCAAGTCCTCGGCGACGCACGCCACGACAATCGGTGGTTGCGAAACCTCGGTTGCCCGTCGTGTGCGGTCGTCGCGCATCGGGGGCTCGAAAAAATGCTTGGCTCCGGCTTGGCTTTCAACGCGACCCCAGGTCAGGCGGGGTTACCCGCTGAATTTAAGCATATCAA
>Illumina-ITS2_BOP010334_Otu
TCTCGGCTCTCGCATCGATGAAGAACGTAGCGAAATGCGATACTTGGTGTGAATTGCAGAATCCCGTGAACCATCGAGTCTTTGAACGCAAGTTGCGCCCGAAGCCATTAGGCCGAGGGCACGCCTGCCTGGGCGTCACACGTCGTTGCACCcccACTACTCCCTCGGGATTGCGGGGTGCGGATGATGGCCTCCCGTACGCTCCGTCGcgcgGTTGGCATAAATACCAAGTCCTCGGCGACGCACGCCACGACAATCGGTGGTTGCGAAACCTCGGTTGCCCGTCGTGTGCGGTCGTCGCGCATCGGgggCTCGAAaaaaTGCTTGGCTCCGGCTTGGCTTTCAACGCGACCCCAGGTCAGGCGGGGTTACCCGCTGAATTTAAGCATATCAA
>Illumina-ITS2_BOP010334_Zotu
TCTCGGCTCTCGCATCGATGAAGAACGTAGCGAAATGCGATACTTGGTGTGAATTGCAGAATCCCGTGAACCATCGAGTCTTTGAACGCAAGTTGCGCCCGAAGCCATTAGGCCGAGGGCACGCCTGCCTGGGCGTCACACGTCGTTGCACCcccACTACTCCCTCGGGATTGCGGGGTGCGGATGATGGCCTCCCGTACGCTCCGTCGcgcgGTTGGCATAAATACCAAGTCCTCGGCGACGCACGCCACGACAATCGGTGGTTGCGAAACCTCGGTTGCCCGTCGTGTGCGGTCGTCGCGCATCGGgggCTCGAAaaaaTGCTTGGCTCCGGCTTGGCTTTCAACGCGACCCCAGGTCAGGCGGGGTTACCCGCTGAATTTAAGCATATCAA
>Illumina-ITS2_BOP010335_Cotu
TCTCGGCTCTCGCATCGATGAAGAACGTAGCGAAATGCGATACTTGGTGTGAATTGCAGAATCCCGTGAACCATCGAGTCTTTGAACGCAAGTTGCGCCCGAAGCCATTAGGCCGAGGGCACGCCTGCCTGGGCGTCACACGTCGTTGCCCCCCCATCAACTCCTTCGGGATTGCGGGGGGCGGATGATGGCCTCCCGTGCGCCTCGCCGCGCGGTTGGCATAAATGCCAAGTCCTCGGCGACGCACGCCACGACAATCGGTGGTTGCGAAACCTCGGTTGCCCGTCGTGTGCGGTCGTCGCGCATCGAGGGCTCGAAAAAATTGCCGGGCTCCGGCTCGGCTTTCAACGCGACCCCAGGTCAGGCGGGGTTACCCGCTGAATTTAAGCATATCAA
>Illumina-ITS2_BOP010335_Dotu
GTCGCGCGGTTGGCATAAATGCCAAGTCCTCGGCGACGCACGCCACGACAATCGGTGGTTGCGAAACCTCGGTTGCCCGTCGTGTGCGGTCGTCGCGCATCGAGGGCTCGAAAAAATTGCTGGGCTCCGGCTCGGCTTTCAATGCGACCCCAGGTCAGGCGGGGTTACCCGCTGAATTTAAGCATATCAA
>Illumina-ITS2_BOP010335_Otu
TCTCGGCTCTCGCATCGATGAAGAACGTAGCGAAATGCGATACTTGGTGTGAATTGCAGAATCCCGTGAACCATCGAGTCTTTGAACGCAAGTTGCGCCCGAAGCCATTAGGACGAGGGCACGCCTGCCTGGGCGTCACACGTCGTTGCCcccccATCAACTCCTTCGGGATTGCGGggggCGGATGATGGCCTCCCGTGCGCCTCGCCGcgcgGTTGGCATAAATGCCAAGTCCTCGGCGACGCACGCCACGACAATCGGTGGTTGCGAAACCTCGGTTGCCCGTCGTGTGCGGTCGTCGCGCATCGAGGGCTCGAAaaaaTTGCCGGGCTCCGGCTCGGCTTTCAACGCGACCCCAGGTCAGGCGGGGTTACCCGCTGAACTTAAGCATATCAA
>Illumina-ITS2_BOP010335_Zotu
TCTCGGCTCTCGCATCGATGAAGAACGTAGCGAAATGCGATACTTGGTGTGAATTGCAGAATCCCGTGAACCATCGAGTCTTTGAACGCAAGTTGCGCCCGAAGCCATTAGGCCGAGGGCACGCCTGCCTGGGCGTCACACGTCGTTGCCcccccATCAACTCCTTCGGGATTGCGGggggCGGATGATGGCCTCCCGTGCGCCTCGCCGcgcgGTTGGCATAAATGCCAAGTCCTCGGCGACGCACGCCACGACAATCGGTGGTTGCGAAACCTCGGTTGCCCGTCGTGTGCGGTCGTCGCGCATCGAGGGCTCGAAaaaGTTGCTGGGCTCCGGCTCGGCTTTCAACGCGACCCCAGGTCAGGCGGGGTTACCCGCTGAATTTAAGCATATCAA
>Illumina-ITS2_BOP010336_Cotu
TCTCGGCTCTCGCATCGATGAAGAACGTAGCGAAATGCGATACTTGGTGTGAATTGCAGAATCCCGTGAACCATCGAGTCTTTGAACGCAAGTTGCGCCCGAAGCCATTAGGCCGAGGGCACGCCTGCCTGGGCGTCACACGTCGTTGCCCCCCCATCTACTCCTTCGGGATTGCGGGGGGCGGATGATGGCCTCCCGTGCGCCTCGTCGCGCGGTTGGCATAAATACCAAGTCCTCGGCGACGCACGCCACGACAATCGGTGGTTGCGAAACCTCGGTTGCCCGTCGTGTGCGGTCGTCGCGCATCGAGGGCTCGAAAAAATACTGGGCTCCGGCTCGGCTTTAAACGCGACCCCAGGTCAGGCGGGGTTACCCGCTGAATTTAAGCATATCA
>Illumina-ITS2_BOP010336_Dotu
TCTCGGCTCTCGCATCGATGAAGAACGTAGCGAAATGCGATACTTGGTGTGAATTGCAGAATCCCGTGAACCATCGAGTCTTTGAACGCAAGTTGCGCCCGAAGCCATTAGGCCGAGGGCACGCCTGCCTGGGCGTCACACGTCGTTGCCCCCCCATCTACTCCTTCGGGATTGTGGGGGGCGGATGATGGCCTCCCGTGCGCCTCGTTGCGCGGTTGGCATAAATACCAAGTCCTCGGCGACGCACGCCACGACAATCGGTGGTTGCGAAACCTCGGTTGCCCGTCGTGTGCGGTCGTCGCGCATCGAGGGCTCGAAAAAATACTGGGCTCCGGCTCGGCTTTCAACGCGACCCCAGGTCAGGCGGGGTTACCCGCT
>Illumina-ITS2_BOP010336_Otu
TCTCGGCTCTCGCATCGATGAAGAACGTAGCGAAATGCGATACTTGGTGTGAATTGCAGAATCCCGTGAACCATCGAGTCTTTGAACGCAAGTTGCGCCCGAAGCCATTAGGCCGAGGGCACGCCTGCCTGGGCGTCACACGTCGTTGCCcccccATCTACTCCTTCGGGATTGTGGggggCGGATGATGGCCTCCCGTGCGCCTCGTTGCGCGGTTGGCATAAATACCAAGTCCTCGGCGACGCACGCCACGACAATCGGTGGTTGCGAAACCTCGGTTGCCCGTCGTGTGCGGTCGTCGCGCATCGAGGGCTCGAAaaaaTACTGGGCTCCGGCTCGGCTTTCAACGCGACCCCAGGTCAGGCGGGGTTACCCGCT
>Illumina-ITS2_BOP010336_Zotu
TCTCGGCTCTCGCATCGATGAAGAACGTAGCGAAATGCGATACTTGGTGTGAATTGCAGAATCCCGTGAACCATCGAGTCTTTGAACGCAAGTTGCGCCCGAAGCCATTAGGCCGAGGGCACGCCTGCCTGGGCGTCACACGTCGTTGCCcccccATCTACTCCTTCGGGATTGTGGggggCGGATGATGGCCTCCCGTGCGCCTCGTTGCGCGGTTGGCATAAATACCAAGTCCTCGGCGACGCACGCCACGACAATCGGTGGTTGCGAAACCTCGGTTGCCCGTCGTGTGCGGTCGTCGCGCATCGAGGGCTCGAAaaaaTACTGGGCTCCGGCTCGGCTTTCAACGCGACCCCAGGTCAGGCGGGGTTACCCGCT
>Illumina-ITS2_BOP010337_Cotu
TCTCGGCTCTCGCATCGATGAAGAACGTAGCGAAATGCGATACTTGGTGTGAATTGCAGAATCCCGTGAACCATCGAGTCTTTGAACGCAAGTTGCGCCCGAAGCCATTAGGCCGAGGGCACGCCTGCCTGGGCGTCACACGCCGTTGCCCCCCCATCTACTCCTTCGGGATTGCGGGGGGCGGATGATGGCCTCCCGTGCGCCTCGTCGCGCGGTTGGCATAAATGCCAAGTCCTCGGCGACGCACGCCACGACAATCGGTGGTTGCGAAACCTCGGTTGCCCGTCGTGTGCGGTCGTCGCGCATCGAGGGCTCGAAAAAAACACCGGGCTCCGGCTCGGCTTTCAACGCGACCCCAGGTCAGGCGGGGTTACCCGCTGAATTTAAGCATATCAA
>Illumina-ITS2_BOP010337_Dotu
TCTCGGCTCTCGCATCGATGAAGAACGTAGCGAAATGCGATACTTGGTGTGAATTGCAGAATCCCGTGAACCATCGAGTCTTTGAACGCAAGTTGCGCCCGAAGCCATTAGGCCGAGGGCACGCCTGCCTGGGCGTCACACGCCGTTGCCCCCCCATCTACTCCTTCGGGATTGCGGGGGGCGGATGATGGCCTCCCGTGCGCCCCGTCGCACGGTTGGCATAAATGCCAAGTCCTCGGCGACGCACGCCACGACAATCGGTGGTTGCGAAACCTCGGTTGCCCGTCGTGTGCGGTCGTCGCGCATCGAGGG
>Illumina-ITS2_BOP010337_Otu
TCTCGGCTCTCGCATCGATGAAGAACGTAGCGAAATGCGATACTTGGTGTGAATTGCAGAATCCCGTGAACCATCGAGTCTTTGAACGCAAGTTGCGCCCGAAGCCATTAGGCCGAGGGCACGCCTGCCTGGGCGTCACACGCCGTTGCCcccccATCTACTCCTTCGGGATTGCGGggggCGGATGATGGCCTCCCGTGCGCCCCGTCGCACGGTTGGCATAAATGCCAAGTCCTCGGCGACGCACGCCACGACAATCGGTGGTTGCGAAACCTCGGTTGCCCGTCGTGTGCGGTCGTCGCGCATCGAGGGCTCGAAAATACACCGGGCTCCGGCTCGGCTTTCAACGCGACCCCAGGTCAGGCGGGGTTACCCGCTGAATTTAAGCATATCAAT
>Illumina-ITS2_BOP010337_Zotu
TCTCGGCTCTCGCATCGATGAAGAACGTAGCGAAATGCGATACTTGGTGTGAATTGCAGAATCCCGTGAACCATCGAGTCTTTGAACGCAAGTTGCGCCCGAAGCCATTAGGCCGAGGGCACGCCTGCCTGGGCGTCACACGTCGTTGCCcccccATCTACTCCTTCGGGATTGCGGggggCGGATGATGGCCTCCCGTGCGCCTCGTCGcgcgGTTGGCATAAATGCCAAGTCCTCGGCGACGCACGCCACGACAATCGGTGGTTGCGAAGCCTCGGTTGCCCGTCGTGTGCGGTCGTCGCGCATCGAGGGCTCGAAaaaaaCACCGGGTTTCGGCTCGGCTTT
>Illumina-ITS2_BOP010338_Cotu
TCTCGGCTCTCGCATCGATGAAGAACGTAGCGAAATGCGATACTTGGTGTGAATTGCAGAATCCCGTGAACCATCGAGTCTTTGAACGCAAGTTGCGCCCGAAGCCATTAGGCCGAGGGCACGCCTGCCTGGGCGTCACACGTCGTTGCACCCCCACTACTCCCTCGGGATTGCGGGGTGCGGATGATGGCCTCCCGTACGCTCCGTCGCGCGGTTGGCATAAATACCAAGTCCTCGGCGACGCACGCCACGACAATCGGTGGTTGCGAAACCTCGGTTGCCCGTCGTGTGCGGTCGTCGCGCATCGGGGGCTCGAAAAAATGCTTGGCTCCGGCTTGGCTTTCAACGCGACCCCAGGTCAGGCGGGGTTACCCGCTGAATTTAAGCATATCAA
>Illumina-ITS2_BOP010338_Dotu
TCTCGGCTCTCGCATCGATGAAGAACGTAGCGAAATGCGATACTTGGTGTGAATTGCAGAATCCCGTGAACCATCGAGTCTTTGAACGCAAGTTGCGCCCGAAGCCATTAGGCCGAGGGCACGCCTGCCTGGGCGTCACACGTCGTTGCACCCCCACTACTCCCTCGGGATTGCGGGGTGCGGATGATGGCCTCCCGTACGCTCCGTCGCGCGGTTGGCATAAATACCAAGTCCTCGGCGACGCACGCCACGACAATCGGTGGTTGCGAAACCTCGGTTGCCCGTCGTGTGCGGTCGTCGCGCATCGGGGGCTCGAAAAAATGCTTGGCTCCGGCTTGGCTTTCAACGCGACCCCAGGTCAGGCGGGGTTACCCGCTGAATTTAAGCATATCAA
>Illumina-ITS2_BOP010338_Otu
TCTCGGCTCTCGCATCGATGAAGAACGTAGCGAAATGCGATACTTGGTGTGAATTGCAGAATCCCGTGAACCATCGAGTCTTTGAACGCAAGTTGCGCCCGAAGCCATTAGGCCGAGGGCACGCCTGCCTGGGCGTCACACGTCGTTGCACCcccACTACTCCCTCGGGATTGGggggTGCGGATGATGGCCTCCCGTACGCTCCGTCGcgcgGTTGGCATAAATACCAAGTCCTCGGCGACGCACGCCACGACAATCGGTGGTTGCGAAACCTCGGTTGCCCGTCGTGTGCGGTCGTCGCGCATCGAGGGCTAGAAaaaaTGCTTGGCTCCGGCTTGGCTTTCAACGCGACCCCAGGTCAGGCGGGGTTACCCGCTGAATTTAAGCATATCAA
>Illumina-ITS2_BOP010338_Zotu
TCTCGGCTCTCGCATCGATGAAGAACGTAGCGAAATGCGATACTTGGTGTGAATTGCAGAATCCCGTGAACCATCGAGTCTTTGAACGCAAGTTGCGCCCGAAGCCATTAGGCCGAGGGCACGCCTGCCTGGGCGTCACACGTCGTTGCACCcccACTACTCCCTCGGGATTGCGGGGTGCGGATGATGGCCTCCCGTACGCTCCGTCGcgcgGTTGGCATAAATACCAAGTCCTCGGCGACGCACGCCACGACAATCGGTGGTTGCGAAACCTCGGTTGCCCGTCGTGTGCGGTCGTCGCGCATCGGgggCTCGAAaaaaTGCTTGGCTCCGGCTTGGCTTTCAACGCGACCCCAGGTCAGGCGGGGTTACCCGCTGAATTTAAGCATATCAA
>Illumina-ITS2_BOP010339_Cotu
TCTCGGCTCTCGCATCGATGAAGAACGTAGCGAAATGCGATACTTGGTGTGAATTGCAGAATCCCGTGAACCATCGAGTCTTTGAACGCAAGTTGCGCCCGAAGCCATTAGGCCGAGGGCACGCCTGCCTGGGCGTCACACGTCGTTGCCCCCCCACCACTCCCTCGGGATTGCGGGGGGCGGATGATGGCCTCCCGTACGCTCCGTCGCGCGGTTGGCATAAATACCAAGTCCTCGGCGACGCACGCCACGACAATCGGTGGTTGCGAGACCTCGGTTGCCCGTCGTGTGCGGTCGTCGCGCATCGAGGGCTCGAAAGGGTGCTTGGCTCCGGCTTGGCTTTCAACGCGACCCCAGGTCAGGCGGGGTTACCCGCTGAATTTAAGCATATCAA
>Illumina-ITS2_BOP010339_Dotu
TCTCGGCTCTCGCATCGATGAAGAACGTAGCGAAATGCGATACTTGGTGTGAATTGCAGAATCCCGTGAACCATCGAGTCTTTGAACGCAAGTTGCGCCCGAAGCCATTAGGCCGAGGGCACGCCTGCCTGGGCGTCACACGTCGTTGCCCCCCCACCACTCCCTCGGGATTGCGGGGGGCGGATGATGGCCTCCCGTACGCTCCGTCGCGCGGTTGGCATAAATACCAAGTCCTCGGCGACGCACGCCACGACAATCGGTGGTTGCGAGACCTCGGTTGCCCGTCGTGTGCGGTCGTCGCGCATCGAGGGCTCGAAAGGGTGCTTGGCTCCGGCTTGGCTTTCAACGCGACCCCAGGTCAGGCGGGGTTACCCGCTGAATTTAAGCATATCAA
>Illumina-ITS2_BOP010339_Otu
TCTCGGCTCTCGCATCGATGAAGAACGTAGCGAAATGCGATACTTGGTGTGAATTGCAGAATCCCGTGAACCATCGAGTCTTTGAACGCAAGTTGCGCCCGAAGCCATTAGGCCGAGGGCACGCCTGCCTGGGCGTCACACGTCGTTGCCcccccACCACTCCCTCGGGATTGCGGggggCGGATGATGGCCTCCCGTACGCTCCGTCGcgcgGTTGGCATAAATACCAAGTCCTCGGCGACGCACGCCACGACAATCGGTGGTTGCGAGACCTCGGTTGCCCGTCGTGTGCGGTCGTCGCGCATCGAGGGCTCGAAAGGGTGCTTGGCTCCGGCTTGGCTTTCAACGCGACCCCAGGTCAGGCGGGGTTACCCGCTGAATTTAAGCATATCAA
>Illumina-ITS2_BOP010339_Zotu
TCTCGGCTCTCGCATCGATGAAGAACGTAGCGAAATGCGATACTTGGTGTGAATTGCAGAATCCCGTGAACCATCGAGTCTTTGAACGCAAGTTGCGCCCGAAGCCATTAGGCCGAGGGCACGCCTGCCTGGGCGTCACACGTCGTTGCCcccccACCACTCCCTCGGGATTGCGGggggCGGATGATGGCCTCCCGTACGCTCCGTCGcgcgGTTGGCATAAATACCAAGTCCTCGGCGACGCACGCCACGACAATCGGTGGTTGCGAGACCTCGGTTGCCCGTCGTGTGCGGTCGTCGCGCATCGAGGGCTCGAAAGGGTGCTTGGCTCCGGCTTGGCTTTCAACGCGACCCCAGGTCAGGCGGGGTTACCCGCTGAATTTAAGCATATCAA
>Illumina-ITS2_BOP010340_Cotu
TCTCGGCTCTCGCATCGATGAAGAACGTAGCGAAATGCGATACTTGGTGTGAATTGCAGAATCCCGTGAACCATCGAGTCTTTGAACGCAAGTTGCGCCCGAAGCCATTAGGCCGAGGGCACGCCTGCCTGGGCGTCACACGTCGTTGCACCCCCATCTACTCCTTCGGGATTGGGGGGGCGGATGATGGCCTCCCGTGCGCCTCGTCGCGCGGTTGGCATAAATACCAAGTCCTCGGCGACGCACGCCATGACAATCGGTGGTTGCGAAACCTCGGTTGCCCGTCGTGTGCGGTCGTCGCGCATCGAGGGCTCGAATAAAATGCTCGGCTCCGGCTCGGCTTTCAACGCGACCCCAGGTCAGGCGGGGTTACCCGCTGAATTTAAGCATATCAA
>Illumina-ITS2_BOP010340_Dotu
GGCGGATGATGGCCTCCCGTGCGCCTCGTCGCGCGGTTGGCATAAATACCAAGTCCTCGGCGACGCACGCCATGACAATCGGTGGTTGCGAAACCTCGGTTGCCCGTCGTGTGCGGTCGTCGCGCATCGAGGGCTCGAATAAAATGCTCGGCTCCGGCTCGGCTTTCAACGCGACCCCAGGTCAGGCGGGGTTACCCGCTGAATTTAAGCATATCAA
>Illumina-ITS2_BOP010340_Otu
TCTCGGCTCTCGCATCGATGAAGAACGTAGCGAAATGCGATACTTGGTGTGAATTGCAGAATCCCGTGAACCATCGAGTCTTTGAACGCAAGTTGCGCCCGAAGCCATTAGGCCGAGGGCACGCCTGCCTGGGCGTCACACGTCGTTGCACCcccATCTACTCCTTCGGGATTGGgggggCGGATGATGGCCTCCCGTGCGCCTCGTCGcgcgGTTGGCATAAATACCAAGTCCTCGGCGACGCACGCCATGACAATCGGTGGTTGCGAAACCTCGGTTGCCCGTCGTGTGCGGTCGTCGCGCATCGAGGGCTCGAATAAAATGCTCGGCTCCGGCTCGGCTTTCAACGCGACCCCAGGTCAGGCGGGGTTACCCGCTGAATTTAAGCATATCAA
>Illumina-ITS2_BOP010340_Zotu
TCTCGGCTCTCGCATCGATGAAGAACGTAGCGAAATGCGATACTTGGTGTGAATTGCAGAATCCCGTGAACCATCGAGTCTTTGAACGCAAGTTGCGCCCGAAGCCATTAGGCCGAGGGCACGCCTGCCTGGGCGTCACACGTCGTTGCACCcccATCTACTCCTTCGGGATTGGgggggCGGATGATGGCCTCCCGTGCGCCTCGTCGcgcgGTTGGCATAAATACCAAGTCCTCGGCGACGCACGCCATGACAATCGGTGGTTGCGAAACCTCGGTTGCCCGTCGTGTGCGGTCGTCGCGCATCGAGGGCTCGAATAAAATGCTCGGCTCCGGCTCGGCTTTCAACGCGACCCCAGGTCAGGCGGGGTTACCCGCTGAATTTAAGCATATCAA
>Illumina-ITS2_BOP010341_Cotu
TCTCGGCTCTCGCATCGATGAAGAACGTAGCGAAATGCGATACTTGGTGTGAATTGCAGAATCCCGTGAACCATCGAGTCTTTGAACGCAAGTTGCGCCCGAAGCCATTAGGCCGAGGGCACGCCTGCCTGGGCGTCACACGTCGTTGCCACCCCACTACTCCCTCGGGATCGCGGGGGGCGGATGATGGCCTCCCGTACGCTCCGTCGCGCGGTTGGCATAAATACCAAGTCCTCGGCGACGCACGCCACGACAATCGGTGGTTGCGAAACCTCGGTTGCCCGTCGTGTGCGGTCGTCGCGCATCGAGGGCTCGAAAACGTGCTCGGCTCCGGCTTGGCTTTCAACGCGACCCCAGGTCAGGCGGGGTTACCCGCTGAATTTAAGCATATCAA
>Illumina-ITS2_BOP010341_Dotu
TCTCGGCTCTCGCATCGATGAAGAACGTAGCGAAATGCGATACTTGGTGTGAATTGCAGAATCCCGTGAACCATCGAGTCTTTGAACGCAAGTTGCGCCCGAAGCCATTAGGCCGAGGGCACGCCTGCCTGGGCGTCACACGTCGTTGCCACCCCGCTACTCCCTCGGGATCGCGGGGGGCGGATGATGGCCTCCCGTACGCTCCGTCGCGCGGTTGGCATAAATACCAAGTCCTCGGCGACGCACGCCACGACAATCGGTGGTTGCGAAACCTCGGTTGCCCGTCGTGTGCGGTCGTCGCGCATCGAGGGCTCGAAAACGTGCTCGGCTCCGGCTTGGCTTTCAACGCGACCCCAGGTCAGGCGGGGTTACCCGCTGAATTTAAGCATATCAA
>Illumina-ITS2_BOP010341_Otu
TCTCGGCTCTCGCATCGATGAAGAACGTAGCGAAATGCGATACTTGGTGTGAATTGCAGAATCCCGTGAACCATCGAGTCTTTGAACGCAAGTTGCGCCCGAAGCCATTAGGCCGAGGGCACGCCTGCCTGGGCGTCACACGTCGTTGCCACCCCGCTACTCCCTCGGGATCGCGGggggCGGATGATGGCCTCCCGTACGCTCCGTCGcgcgGTTGGCATAAATACCAAGTCCTCGGCGACGCACGCCACGACAATCGGTGGTTGCGAAACCTCGGTTGCCCGTCGTGTGCGGTCGTCGCGCATCGAGGGCTCGAAAACGTGCTCGGCTCCGGCTTGGCTTTCAACGCGACCCCAGGTCAGGCGGGGTTACCCGCTGAATTTAAGCATATCAA
>Illumina-ITS2_BOP010341_Zotu
TCTCGGCTCTCGCATCGATGAAGAACGTAGCGAAATGCGATACTTGGTGTGAATTGCAGAATCCCGTGAACCATCGAGTCTTTGAACGCAAGTTGCGCCCGAAGCCATTAGGCCGAGGGCACGCCTGCCTGGGCGTCACACGTCGTTGCCACCCCACTACTCCCTCGGGATTGCGGggggCGGATGATGGCCTCCCGTACGCTCCGTCGcgcgGTTGGCATAAATACCAAGTCCTCGGCGACGCACGCCACGACAATCGGTGGTTGCGAAACCTCGGTTGCCCGTCGTGTGCGGTCGTCGCGCATCGAGGGCTCGAAAACGTGCTCGGCTCCGGCTTGGCTTTCAACGCGACCCCAGGTCAGGCGGGGTTACCCGCTGAATTTAAGCATATCAA
>Illumina-ITS2_BOP010342_Cotu
TCTCGGCTCTCGCATCGATGAAGAACGTAGCGAAATGCGATACTTGGTGTGAATTGCAGAATCCCGTGAACCATCGAGTCTTTGAACGCAAGTTGCGCCCGAAGCCACTAGGCCGAGGGCACGCCTGCCTGGGCGTCACACGACGTTGCCCCCCCCATCTACTCCTTCGGGATTTGGGGGGGGCGGATGATGGCCTCCCGTGCGCCTCGCCGCGCGGTTGGCATAAATACCAAGTCCTCGGCGACGCACGCCACGACAATCGGTGGTTGCGAAACCTCGGTTGCCCGTCGTGTGCGTTCGTCGCGCATCGAGGGCTCGAAAAAATGCCCGGCTCCGGCTCGGCTTTCAACGCGACCCCAGGTCAGGCGGGGTTACCCGCTGAATTTAAGCATATCAA
>Illumina-ITS2_BOP010342_Dotu
TCTCGGCTCTCGCATCGATGAAGAACGTAGCGAAATGCGATACTTGGTGTGAATTGCAGAATCCCGTGAACCATCGAGTCTTTGAACGCAAGTTGCGCCCGAAGCCACTAGGCCGAGGGCACGCCTGCCTGGGCGTCACACGACGTTGCCCCCCCCATCTACTCCTTCGGGATTGCGGGGAGGGCGGATGATGGCCTCCCGTGCGCCTCGCCGCGCGGTTGGCATAAATACCAAGTCCTCGGCGACGCACGCCACGACAATCGGTGGTTGCGAAACCTCGGTTGCCCGTCGTGTGCGTTCGTCGCGCATCGAGGGCTCGAAAAAATGCCCGGCTCCGGCTCGGCTTTCAACGCGACCCCAGGTCAGGCGGGGTTACCCGCTGAATTTAAGCATATCAA
>Illumina-ITS2_BOP010342_Otu
TCTCGGCTCTCGCATCGATGAAGAACGTAGCGAAATGCGATACTTGGTGTGAATTGCAGAATCCCGTGAACCATCGAGTCTTTGAACGCAAGTTGCGCCCGAAGCCACTAGGCCGAGGGCACGCCTGCCTGGGCGTCACACGACGTTGCCccccccATCTACTCCTTCGGGATTGCGGGGAGGGCGGATGATGGCCTCCCGTGCGCCTCGCCGcgcgGTTGGCATAAATACCAAGTCCTCGGCGACGCACGCCACGACAATCGGTGGTTGCGAAACCTCGGTTGCCCGTCGTGTGCGTTCGTCGCGCATCGAGGGCTCGAAaaaaTGCCCGGCTCCGGCTCGGCTTTCAACGCGACCCCAGGTCAGGCGGGGTTACCCGCTGAATTTAAGCATATCAA
>Illumina-ITS2_BOP010342_Zotu
TCTCGGCTCTCGCATCGATGAAGAACGTAGCGAAATGCGATACTTGGTGTGAATTGCAGAATCCCGTGAACCATCGAGTCTTTGAACGCAAGTTGCGCCCGAAGCCACTAGGCCGAGGGCACGCCTGCCTGGGCGTCACACGACGTTGCCccccccATCTACTCCTTCGGGATTGCGGGGAGGGCGGATGATGGCCTCCCGTGCGCCTCGCCGcgcgGTTGGCATAAATACCAAGTCCTCGGCGACGCACGCCACGACAATCGGTGGTTGCGAAACCTCGGTTGCCCGTCGTGTGCGTTCGTCGCGCATCGAGGGCTCGAAaaaaTGCCCGGCTCCGGCTCGGCTTTCAACGCGACCCCAGGTCAGGCGGGGTTACCCGCTGAATTTAAGCATATCAA
>Illumina-ITS2_BOP010345_Cotu
TCTCGGCTCTTGTTACGATGAAGAACGTAGCGAAATGCGATACTTAGTGTGAATTGCAGAATCCCGTGAATCATCGAGTTTTTGAACGCAATTTGCGCCCGAGGCTTCGGTCGAGGGCACGTCTGTCTGGGCGTCGCATTCCAATCAAACGCGCCCCTTGCAATATGTTAGGGAGCAGCGGACGTGGTCGTCCGTGCCCAACGCGGTGCGGTTGGCTGAAATGTGGCAGGCGATGTTTCGTGGCGTGCGTCGGCAAGCGGTGATCTTGTCCCCTTGGTTGGGCAGTCGGCGCTTGCTTTGCTCTCTCTTGTCCTCCCATTGGGTAGGGCGG
>Illumina-ITS2_BOP010345_Dotu
TCTCGGCTCTTGTTACGATGAAGAACGTGGCGAAATGCGATACTTAGTGTGAATTGCAGAATCCCGTGAATCATCGAGTTTTTGAACGCAATTTGCGCCCGAGGCTTCGGTCGAGGGCACGTCTGTCTGGGCGTCGCATTCCAATCAAACGCGCCCCTTGCAATATGTTAGGGAGCAGCGGACGTGGTCGTC
>Illumina-ITS2_BOP010345_Otu
CCTCGGCGACGCACGCCACGACAATCGGTGGTTGCGAAACCTCGGTTGCCCGTCGTGTGCGTTCGTCGCGCATCGAGGGCTCGAAaaaaTGCTCGGCTCCGGCTCGGCTTTCAACGCGACCCCAGGTCAGGCGGGGTTACCCGCTGAATTTAAGCATATCAA
>Illumina-ITS2_BOP010345_Zotu
CCTCGGCGACGCACGCCACGACAATCGGTGGTTGCGAAACCTCGGTTGCCCGTCGTGTGCGTTCGTCGCGCATCGAGGGCTCGAAaaaaTGCTCGGCTCCGGCTCGGCTTTCAACGCGACCCCAGGTCAGGCGGGGTTACCCGCTGAATTTAAGCATATCAA
>Illumina-ITS2_BOP010348_Cotu
TCTCGGCTCTCGCATCGATGAAGAACGTAGCGAAATGCGATACTTGGTGTGAATTGCAGAATCCCGCGAATCATCGAGTCTTTGAACGCAAGTTGCGCCCGAAGCCATTCGGCCGAGGGCACGTCTGCCTGGGTGTCACGCATCGTTGCCCCAACCCCAAACACTTCTTACGCTGTGCGGGGTGCGGGGAAGACATTGGCCTCCCGTGCGCTTTTGCTCGCGGTTAGCCTAAAAGTGAGTCCTAGGCGACGAGCGCCACGACAATCGGTGGTTGAGAAACCCTCGTGACCCGTCGTGTGTCGCCCGTCGCTGTGAAGGTGCTCCTCGACCCTATTGTGTCGTTCTTGCGACTCTACCATCGCGACCCCAGGTCAGGCGGGATTACCCGCTGAATTTAAGCATATCAA
>Illumina-ITS2_BOP010348_Dotu
TCTCGGCTCTCGCATCGATGAAGAACGTAGCGAAATGCGATACTTGGTGTGAATTGCAGAATCCCGCGAATCATCGAGTCTTTGAACGCAAGTTGCGCCCGAAGCCATTCGGCCGAGGGCACGTCTGCCTGGGTGTCACGCATCGTTGCCCCAACCCCAAACACTTCTTACGCTGTGCGGGGTGCGGGGAAGACATTGGCCTCCCGTGCGCTTTTGCTCGCGGTTAGCCTAAAAGTGAGTCCTAGGCGACGAGCGCCACGACAATCGGTGGTTGAGAAACCCTCGTGACCCGTCGTGTGTCGCCCGTCGCTGTGAAGGTGCTCCTCGACCCTATTGTGTCGTTCTTGCGACTCTACCATCGCGACCCCAGGTCAGGCGGGATTACCCGCTGAATTTAAGCATATCAA
>Illumina-ITS2_BOP010348_Otu
TCTCGGCTCTCGCATCGATGAAGAACGTAGCGAAATGCGATACTTGGTGTGAATTGCAGAATCCCGCGAATCATCGAGTCTTTGAACGCAAGTTGCGCCCGAAGCCATTCGGCCGAGGGCACGTCTGCCTGGGTGTCACGCATCGTTGCCCCAACCCCAAACACTTCTTACGCTGTGCGGGGTGCGGGGAAGACATTGGCCTCCCGTGCGCTTTTGCTCGCGGTTAGCCTAAAAGTGAGTCCTAGGCGACGAGCGCCACGACAATCGGTGGTTGAGAAACCCTCGTGACCCGTCGTgtgtCGCCCGTCGCTGTGAAGGTGCTCCTCGACCCTATTGTGTCGTTCTTGCGACTCTACCATCGCGACCCCAGGTCAGGCGGGATTACCCGCTGAATTTAAGCATATCAA
>Illumina-ITS2_BOP010348_Zotu
TCTCGGCTCTCGCATCGATGAAGAACGTAGCGAAATGCGATACTTGGTGTGAATTGCAGAATCCCGCGAATCATCGAGTCTTTGAACGCAAGTTGCGCCCGAAGCCATTCGGCCGAGGGCACGTCTGCCTGGGTGTCACGCATCGTTGCCCCAACCCCAAACACTTCTTACGCTGTGCGGGGTGCGGGGAAGACATTGGCCTCCCGTGCGCTTTTGCTCGCGGTTAGCCTAAAAGTGAGTCCTAGGCGACGAGCGCCACGACAATCGGTGGTTGAGAAACCCTCGTGACCCGTCGTgtgtCGCCCGTCGCTGTGAAGGTGCTCCTCGACCCTATTGTGTCGTTCTTGCGACTCTACCATCGCGACCCCAGGTCAGGCGGGATTACCCGCTGAATTTAAGCATATCAA
>Illumina-ITS2_BOP010359_Cotu
TCTCGGCTCTCGCATCGATGAAGAACGTAGCGAAATGCGATACTTGGTGTGAATTGCAGAATCCCGTGAACCATCGAGTCTTTGAACGCAAGTTGCGCCCTAAGCCATTAGGCCGAGGGCACGTCTGCCTGGGTGTCACGCATCGTTGCCCCCCCCCAAATCCTATGATGTTGCGGCGGTGGGCGGAAAATGGCCTCCCGTGTGCTTCTGCCCGCGGTTGGCCCAAATGAGAGTTCTCGGTGACGCTTCCCGCGACAATCGGTGGTGTTTGAAACAGAACCTAGTGATACTGTCGTGCGGTCGTGTTCTACCGTGCACGGACTCCTCGACCCTCGAGAGCGCGCAATAGCACGCTCGCATCGCGACCCCAGGTCAGGCGGGATTACCCGCTGAATTTAAGCATATCAA
>Illumina-ITS2_BOP010359_Dotu
CCCGTGTGCTTCTGCCCGCGGTTGGCCCAAATGAGAGTTCTCGGTGACGCTTCCCGCGACAATCGGTGGTGTTTGAAACAGAACCTAGTGATACTGTCGTGCGGTCGTGTTCTACCGTGCACGGACTCCTCGACCCTCGAGAGCGCGCAATAGCACGCTCGCATCGCGACCCCAGGTCAGGCGGGATTACCCGCTGAATTTAAGCATATCAA
>Illumina-ITS2_BOP010359_Otu
TCTCGGCTCTCGCATCGATGAAGAACGTAGCGAAATGCGATACTTGGTGTGAATTGCAGAATCCCGTGAACCATCGAGTCTTTGAACGCAAGTTGCGCCCTAAGCCATTAGGCCGAGGGCACGTCTGCCTGGGTGTCACGCATCGTTGCCcccccccAAATCCTATGATGTTGCGGCGGTGGGCGGAAAATGGCCTCCCGCGTGCTTCTGCCCGCGGTTGGCCCAAATGAGAGTTCTCGGTGACGCTTCCCGCGACAATCGGTGGTGTTTGAAACAGAACCTAGTGATACTGTCGTGTGGTCGTGTTCTACCGTGCACGGACTCCTCGACCCTCGAGAGCgcgcAATAGCACGCTCGCATCGCGACCCCAGGTCAGGCGGGATTACCCGCTGAATT
>Illumina-ITS2_BOP010359_Zotu
TCTCGGCTCTCGCATCGATGAAGAACGTAGCGAAATGCGATACTTGGTGTGAATTGCAGAATCCCGTGAACCATCGAGTCTTTGAACGCAAGTTGCGCCCTAAGCCATTAGGCCGAGGGCACGTCTGCCTGGGTGTCACGCATCGTTGCCccccccccAAATCCTATGATGTTGCGGCGGTGGGCGGAAAATGGCCTCCCGTGTGCTTCTGCCCGCGGTTGGCCCAAATGAGAGTTCTCGGTGACGCTTCCCGCGACAATCGGTGGTGTTTGAAACAGAACCTAGTGATACTGTCGTGCGGTCGTGTTCTACCGTGCACGGACTCCTCGACCCTCGAGAGCgcgcAATAGCACGCTCGCATCGCGACCCCAGGTCAGGCGGGATTACCCGCTGAATTTAAGCATATCAA
>Illumina-ITS2_BOP010417_Cotu
TCTAGGCTCTCGCATCGATGAAGAACGTAGCGAAATGCGATACTTGGTGTGAATTGCAGAATCCCGCGAATCATCGAGTTTTTGAACGCAAGTTGCGCCCGAAGCCATTCGGCCGAGGGCACGTCTGCCTGGGTGTCACGCATCGTTGCCCCCCCAAACTCCGGTTCGGGCGGGGCGGAAGTTGGCCTCCCGTGCGTGCCTGCGCGCGCGGTTAGCCCAAAAGCGAGTCCTCGGCGACGAGCGCCACGACAATCGGTGGTTTTTTTACCCTCGTTCCTCGTCGTGCGTGTCCCGTCGCCCGAACACGCTCTTCTGACCCTCACGCGTCGCCTCGGCGGCGCTCCCAACGCGACCCCAGGTCAGGCGGGACTACCCGCTGAGTTTAAGCATATCAA
>Illumina-ITS2_BOP010417_Dotu
[truncated: 104,456 more chars]
