# Supplementary material for: Method for quick DNA barcode reference library construction
Source: Ecol Evol. 2021 Aug 4;11(17):11627–38. doi: 10.1002/ece3.7788 (PMC8427591; doi:10.1002/ece3.7788)
Supplement: Supplementary file 15 — Result S1 [file ECE3-11-11627-s016.zip › Illumina-matK1.fasta]

>Illumina-matK1_BOP010001_Cotu
AAATCCTTCGCTATTGGGTGAAAGATGCCTCTTCTTTGCATTTATTACGGCTTTTTCTTCACGAGTATTCTAATTGGAATAGTTTTATTACTACAAAAAAATCTATTTCGATTTTTTCAAAAACAAATCCAAGATTATTCTTGTTCCTATATAATTCTTATGCTTGTGAATACGAATCCATCTTACTTTTTCTCCGCAACCAATTTTCTCATTTACGATTAACATCTTCTGGGGTCTTTTTTGAGCGAATATATTTCTATGGAAAAATAAAACATCCTGTAGAAGAAGTCTTTGCTAATGATTTTCCGGCTATTCGACGGGTCTTCAAAGATCCTTTCATG
>Illumina-matK1_BOP010001_Dotu
AAATCCTTCGCTATTGGGTGAAAGATGCCTCTTCTTTGCATTTATTACGGCTTTTTCTTCACGAGTATTCTAATTGGAATAGTTTTATTACTACAAAAAAATCTATTTCGATTTTTTCAAAAACAAATCCAAGATTATTCTTGTTCCTATATAATTCTTATGCTTGTGAATACGAATCCATCTTACTTTTTCTCCGCAACCAATTTTCTCATTTACGATTAACATCTTCTGGGGTCTTTTTTGAGCGAATATATTTCTATGGAAAAATAAAACATCCTGTAGAAGAAGTCTTTGCTAATGATTTTCCGGCTATTCGACGGGTCTTCAAAGATCCTTTCATG
>Illumina-matK1_BOP010001_Otu
CCTTCGCTATTGGGTGAAAGATGCCTCTTCTTTGCATTTATTACGGCTTTTTCTTCACGAGTATTCTAATTGGAATAGTTTTATTACTACAAAAAAATCTATTTCGATTTTTTCAAAAACAAATCCAAGATTATTCTTGTTCCTATATAATTCTTATGCTTGTGAATACGAATCCATCTTACTTTTTCTCCGCAACCAATTTTCTCATTTACGATTAACATCTTCTGGGGTCTTTTTTGAGCGAATATATTTCTATGGAAAAATAAAACATCCTGTAGAAGAAGTCTTTGCTAATGATTTTCCGGCTATTCGACGGGTCTTCAAAGATCCTTTCATG
>Illumina-matK1_BOP010001_Zotu
CCTTCGCTATTGGGTGAAAGATGCCTCTTCTTTGCATTTATTACGGCTTTTTCTTCACGAGTATTCTAATTGGAATAGTTTTATTACTACAAAAAAATCTATTTCGATTTTTTCAAAAACAAATCCAAGATTATTCTTGTTCCTATATAATTCTTATGCTTGTGAATACGAATCCATCTTACTTTTTCTCCGCAACCAATTTTCTCATTTACGATTAACATCTTCTGGGGTCTTTTTTGAGCGAATATATTTCTATGGAAAAATAAAACATCCTGTAGAAGAAGTCTTTGCTAATGATTTTCCGGCTATTCGACGGGTCTTCAAAGATCCTTTCATG
>Illumina-matK1_BOP010002_Cotu
AAACTCTTCGCAATTGGGTAAAAGATGCCTCTTCTTTGCATTTATTACGATTCTTTCTTCGCGAGTATTGTAATTGGAATAGTCTTATTACTCCAAAGAAAGCCAGTTCTTCTTTTTCAAAAAGGAATCAAAAATTATTCTTCTTCTTATATAATTATCATGTATGTGAATACGAATCTATTTTCGTCTTTCTACGTAACCAATCTTCTCATTTACGATCAACATCTTCTGGAGCTCTTCTTGAACGAATCTATTTCTATGGAAAAATAGAACGTCTTGTAGACGTCTTTGTTAAGGATTTTCAGACCAATCTATGCTTGTTCAAGGATCCTTTCATG
>Illumina-matK1_BOP010002_Dotu
AAACTCTTCGCAATTGGGTAAAAGATGCCTCTTCTTTGCATTTATTACGATTCTTTCTTCGCGAGTATTGTAATTGGAATAGTCTTATTACTCCAAAGAAAGCCAGTTCTTCTTTTTCAAAAAGGAATCAAAAATTATTCTTCTTCTTATATAATTATCATGTATGTGAATACGAATCTATTTTCGTCTTTCTACGTAACCAATCTTCTCATTTACGATCAACATCTTCTGGAGCTCTTCTTGAACGAATCTATTTCTATGGAAAAATAGAACGTCTTGTAGACGTCTTTGTTAAGGATTTTCAGACCAATCTATGCTTGTTCAAGGATCCTTTCATG
>Illumina-matK1_BOP010002_Otu
TCTTCGCAATTGGGTAAAAGATGCCTCTTCTTTGCATTTATTACGATTCTTTCTTCGCGAGTATTGTAATTGGAATAGTCTTATTACTCCAAAGAAAGCCAGTTCTTCTTTTTCAAAAAGGAATCAAAAATTATTCTTCTTCTTATATAATTATCATGTATGTGAATACGAATCTATTTTCGTCTTTCTACGTAACCAATCTTCTCATTTACGATCAACATCTTCTGGAGCTCTTCTTGAACGAATCTATTTCTATGGAAAAATAGAACGTCTTGTAGACGTCTTTGTTAAGGATTTTCAGACCAATCTATGCTTGTTCAAGGATCCTTTCATG
>Illumina-matK1_BOP010002_Zotu
TCTTCGCAATTGGGTAAAAGATGCCTCTTCTTTGCATTTATTACGATTCTTTCTTCGCGAGTATTGTAATTGGAATAGTCTTATTACTCCAAAGAAAGCCAGTTCTTCTTTTTCAAAAAGGAATCAAAAATTATTCTTCTTCTTATATAATTATCATGTATGTGAATACGAATCTATTTTCGTCTTTCTACGTAACCAATCTTCTCATTTACGATCAACATCTTCTGGAGCTCTTCTTGAACGAATCTATTTCTATGGAAAAATAGAACGTCTTGTAGACGTCTTTGTTAAGGATTTTCAGACCAATCTATGCTTGTTCAAGGATCCTTTCATG
>Illumina-matK1_BOP010003_Cotu
AAACTCTTCGCAATTGGGTAAAAGATGCCTCTTCTTTGCATTTATTACGATTCTTTCTTCGCGAGTATTGTAATTGGAATAGTCTTATTACTCCAAAGAAAGCCAGTTCTTCTTTTTCAAAAAGGAATCAAAGATTATTCTTCTTCTTATATAATTCTCATGTATGTGAATACGAATCTATTTTCGTCTTTCTACGTAACCAATCTTCTCATTTACGATCAACATCTTCTGGAGCTCTTCTTGAACGAATATATTTCTATGGAAAAATAGAACGTCTTGTAGACGTCTTTGTTAAGGATTTTCAGACCAATCTATGCTTGTTCAAGGATCCTTTCATG
>Illumina-matK1_BOP010003_Dotu
AAACTCTTCGCAATTGGGTAAAAGATGCCTCTTCTTTGCATTTATTACGATTCTTTCTTCGCGAGTATTGTAATTGGAATAGTCTTATTACTCCAAAGAAAGCCAGTTCTTCTTTTTCAAAAAGGAATCAAAGATTATTCTTCTTCTTATATAATTCTCATGTATGTGAATACGAATCTATTTTCGTCTTTCTACGTAACCAATCTTCTCATTTACGATCAACATCTTCTGGAGCTCTTCTTGAACGAATATATTTCTATGGAAAAATAGAACGTCTTGTAGACGTCTTTGTTAAGGATTTTCAGACCAATCTATGCTTGTTCAAGGATCCTTTCATG
>Illumina-matK1_BOP010003_Otu
TCTTCGCAATTGGGTAAAAGATGCCTCTTCTTTGCATTTATTACGATTCTTTCTTCGCGAGTATTGTAATTGGAATAGTCTTATTACTCCAAAGAAAGCCAGTTCTTCTTTTTCAAAAAGGAATCAAAGATTATTCTTCTTCTTATATAATTCTCATGTATGTGAATACGAATCTATTTTCGTCTTTCTACGTAACCAATCTTCTCATTTACGATCAACATCTTCTGGAGCTCTTCTTGAACGAATATATTTCTATGGAAAAATAGAACGTCTTGTAGACGTCTTTGTTAAGGATTTTCAGACCAATCTATGCTTGTTCAAGGATCCTTTCATG
>Illumina-matK1_BOP010003_Zotu
TCTTCGCAATTGGGTAAAAGATGCCTCTTCTTTGCATTTATTACGATTCTTTCTTCGCGAGTATTGTAATTGGAATAGTCTTATTACTCCAAAGAAAGCCAGTTCTTCTTTTTCAAAAAGGAATCAAAGATTATTCTTCTTCTTATATAATTCTCATGTATGTGAATACGAATCTATTTTCGTCTTTCTACGTAACCAATCTTCTCATTTACGATCAACATCTTCTGGAGCTCTTCTTGAACGAATATATTTCTATGGAAAAATAGAACGTCTTGTAGACGTCTTTGTTAAGGATTTTCAGACCAATCTATGCTTGTTCAAGGATCCTTTCATG
>Illumina-matK1_BOP010004_Cotu
AAACTCTTCGCAATTGGGTAAAAGATGCCTCTTCTTTGCATTTATTACGATTCTTTCTTCGCGAGTATTGTAATTGGAATAGTCTTATTACTCCAAAGAAAGCCAGTTCTTCTTTTTCAAAAAGGAATCAAAGATTATTCTTCTTCTTATATAATTCTCATGTATGTGAATACGAATCTATTTTCGTCTTTCTACGTAACCAATCTTCTCATTTACGATCAACATCTTCTGGAGCTCTTCTTGAACGAATATATTTCTATGGAAAACTAGAACGTCTTGTAGACGTCTTTGTTAAGGATTTTCAGACCAATCTATGCTTGTTCAAGGATCCTTTCATG
>Illumina-matK1_BOP010004_Dotu
AAACTCTTCGCAATTGGGTAAAAGATGCCTCTTCTTTGCATTTATTACGATTCTTTCTTCGCGAGTATTGTAATTGGAATAGTCTTATTACTCCAAAGAAAGCCAGTTCTTCTTTTTCAAAAAGGAATCAAAGATTATTCTTCTTCTTATATAATTCTCATGTATGTGAATACGAATCTATTTTCGTCTTTCTACGTAACCAATCTTCTCATTTACGATCAACATCTTCTGGAGCTCTTCTTGAACGAATATATTTCTATGGAAAACTAGAACGTCTTGTAGACGTCTTTGTTAAGGATTTTCAGACCAATCTATGCTTGTTCAAGGATCCTTTCATG
>Illumina-matK1_BOP010004_Otu
TCTTCGCAATTGGGTAAAAGATGCCTCTTCTTTGCATTTATTACGATTCTTTCTTCGCGAGTATTGTAATTGGAATAGTCTTATTACTCCAAAGAAAGCCAGTTCTTCTTTTTCAAAAAGGAATCAAAGATTATTCTTCTTCTTATATAATTCTCATGTATGTGAATACGAATCTATTTTCGTCTTTCTACGTAACCAATCTTCTCATTTACGATCAACATCTTCTGGAGCTCTTCTTGAACGAATATATTTCTATGGAAAACTAGAACGTCTTGTAGACGTCTTTGTTAAGGATTTTCAGACCAATCTATGCTTGTTCAAGGATCCTTTCATG
>Illumina-matK1_BOP010004_Zotu
TCTTCGCAATTGGGTAAAAGATGCCTCTTCTTTGCATTTATTACGATTCTTTCTTCGCGAGTATTGTAATTGGAATAGTCTTATTACTCCAAAGAAAGCCAGTTCTTCTTTTTCAAAAAGGAATCAAAGATTATTCTTCTTCTTATATAATTCTCATGTATGTGAATACGAATCTATTTTCGTCTTTCTACGTAACCAATCTTCTCATTTACGATCAACATCTTCTGGAGCTCTTCTTGAACGAATATATTTCTATGGAAAACTAGAACGTCTTGTAGACGTCTTTGTTAAGGATTTTCAGACCAATCTATGCTTGTTCAAGGATCCTTTCATG
>Illumina-matK1_BOP010005_Cotu
AAACTCTTCGCAATTGGGTAAAAGATGCCTCTTCTTTGCATTTATTACGATTCTTTCTTCGCGAGTATTGTAATTGGAATAGTCTTATTACTCCAAAGAAAGCCAGTTCTTCTTTTTCAAAAAGGAATCAAAGATTCTTCTTCTTCTTATATAATTCTCATGTATGTGAATACGAATCTATTTTCGTCTTTCTACGTAACCAATCTTCTCATTTACGATCAACATCTTCTGGAGCTCTTCTTGAACGAATATATTTCTATGGAAAACTAGAACGTCTTGTAGACGTCTTTGTTAAGGATTTTCAGACCAATCTATGCTTGTTCAAGGATCCTTTCATG
>Illumina-matK1_BOP010005_Dotu
AAACTCTTCGCAATTGGGTAAAAGATGCCTCTTCTTTGCATTTATTACGATTCTTTCTTCGCGAGTATTGTAATTGGAATAGTCTTATTACTCCAAAGAAAGCCAGTTCTTCTTTTTCAAAAAGGAATCAAAGATTCTTCTTCTTCTTATATAATTCTCATGTATGTGAATACGAATCTATTTTCGTCTTTCTACGTAACCAATCTTCTCATTTACGATCAACATCTTCTGGAGCTCTTCTTGAACGAATATATTTCTATGGAAAACTAGAACGTCTTGTAGACGTCTTTGTTAAGGATTTTCAGACCAATCTATGCTTGTTCAAGGATCCTTTCATG
>Illumina-matK1_BOP010005_Otu
TCTTCGCAATTGGGTAAAAGATGCCTCTTCTTTGCATTTATTACGATTCTTTCTTCGCGAGTATTGTAATTGGAATAGTCTTATTACTCCAAAGAAAGCCAGTTCTTCTTTTTCAAAAAGGAATCAAAGATTCTTCTTCTTCTTATATAATTCTCATGTATGTGAATACGAATCTATTTTCGTCTTTCTACGTAACCAATCTTCTCATTTACGATCAACATCTTCTGGAGCTCTTCTTGAACGAATATATTTCTATGGAAAACTAGAACGTCTTGTAGACGTCTTTGTTAAGGATTTTCAGACCAATCTATGCTTGTTCAAGGATCCTTTCATG
>Illumina-matK1_BOP010005_Zotu
TCTTCGCAATTGGGTAAAAGATGCCTCTTCTTTGCATTTATTACGATTCTTTCTTCGCGAGTATTGTAATTGGAATAGTCTTATTACTCCAAAGAAAGCCAGTTCTTCTTTTTCAAAAAGGAATCAAAGATTCTTCTTCTTCTTATATAATTCTCATGTATGTGAATACGAATCTATTTTCGTCTTTCTACGTAACCAATCTTCTCATTTACGATCAACATCTTCTGGAGCTCTTCTTGAACGAATATATTTCTATGGAAAACTAGAACGTCTTGTAGACGTCTTTGTTAAGGATTTTCAGACCAATCTATGCTTGTTCAAGGATCCTTTCATG
>Illumina-matK1_BOP010006_Cotu
AAACCCTTCGCTATTGGGTGAAAGACGCCTCTTCTTTGCATTTATTACGACTCTTTCTTCACGAGTATTATAATTGGAATAGTCTTATTACTTCAAATAATTTTTTTTTTTCAAAAAGTAATCCACGATTATTCTTACTCCTATATAATTCTCATGTATGTGAATACGAATTCATCTTACTTTTTCTTCGTAATCAATCTTCTCATTTACAATTAACCTCTTCTGGGATCTTTTTTGAGCGAATACATTTCTATGAAAAAATAAAATATCCTGTAGAAGAAGTCTTTGCTAATGATTTTCCGGCCTCCATCTTATGGTTCTTCAAGGATCCTTTTATG
>Illumina-matK1_BOP010006_Dotu
AAACCCTTCGCTATTGGGTGAAAGACGCCTCTTCTTTGCATTTATTACGACTCTTTCTTCACGAGTATTATAATTGGAATAGTCTTATTACTTCAAATAATTTTTTTTTTTCAAAAAGTAATCCACGATTATTCTTACTCCTATATAATTCTCATGTATGTGAATACGAATTCATCTTACTTTTTCTTCGTAATCAATCTTCTCATTTACAATTAACCTCTTCTGGGATCTTTTTTGAGCGAATACATTTCTATGAAAAAATAAAATATCCTGTAGAAGAAGTCTTTGCTAATGATTTTCCGGCCTCCATCTTATGGTTCTTCAAGGATCCTTTTATG
>Illumina-matK1_BOP010006_Otu
CCTTCGCTATTGGGTGAAAGACGCCTCTTCTTTGCATTTATTACGACTCTTTCTTCACGAGTATTATAATTGGAATAGTCTTATTACTTCAAATAATTTTTTTTTTTCAAAAAGTAATCCACGATTATTCTTACTCCTATATAATTCTCATGTATGTGAATACGAATTCATCTTACTTTTTCTTCGTAATCAATCTTCTCATTTACAATTAACCTCTTCTGGGATCTTTTTTGAGCGAATACATTTCTATGAAAAAATAAAATATCCTGTAGAAGAAGTCTTTGCTAATGATTTTCCGGCCTCCATCTTATGGTTCTTCAAGGATCCTTTTATG
>Illumina-matK1_BOP010006_Zotu
CCTTCGCTATTGGGTGAAAGACGCCTCTTCTTTGCATTTATTACGACTCTTTCTTCACGAGTATTATAATTGGAATAGTCTTATTACTTCAAATAATTTTTTTTTTTCAAAAAGTAATCCACGATTATTCTTACTCCTATATAATTCTCATGTATGTGAATACGAATTCATCTTACTTTTTCTTCGTAATCAATCTTCTCATTTACAATTAACCTCTTCTGGGATCTTTTTTGAGCGAATACATTTCTATGAAAAAATAAAATATCCTGTAGAAGAAGTCTTTGCTAATGATTTTCCGGCCTCCATCTTATGGTTCTTCAAGGATCCTTTTATG
>Illumina-matK1_BOP010007_Cotu
TATAAAAGGATCCTTGAAGAACCATAAGGTGGCCGGAAAATCGTTAGCAAAGACTTCTTCGACAGGATATTTTATTTTTTCATAAAAACGTATTCGCTCAAAAAGAATCCCAGAAGAGGTTAATCGTAAATGATTAGATTGGTTACGGAGAAAAAGTAAAATGGATTCGTATTCACATACATAAGAATTATATAGGAGCAAGAATAATCTTTGATTACTTTTTGCAAAAATGGATTTTTTTGGAGTAATAAGAGTATTCCAATTATAATACTCGTGAAGAAAGAGCCGTAATAAATGCAAAGAAGAGGGATCTTTCACGCAGTAGCGAAGGGTTT
>Illumina-matK1_BOP010007_Dotu
AAACCCTTCGCTACTGCGTGAAAGATCCCTCTTCTTTGCATTTATTACGGCTCTTTCTTCACGAGTATTATAATTGGAATACTCTTATTACTCCAAAAAAATCCATTTTTGCAAAAAGTAATCAAAGATTATTCTTGCTCCTATATAATTCTTATGTATGTGAATACGAATCCATTTTACTTTTTCTCCGTAACCAATCTAATCATTTACGATTAACCTCTTCTGGGATTCTTTTTGAGCGAATACGTTTTTATGAAAAAATAAAATATCCTGTCGAAGAAGTCTTTGCTAACGATTTTCCGGCCACCTTATGGTTCTTCAAGGATCCTTTTATA
>Illumina-matK1_BOP010007_Otu
CCCTCTTCTTTGCATTTATTACGGCTCTTTCTTCACGAGTATTATAATTGGAATACTCTTATTACTCCAAAAAAATCCATTTTTGCAAAAAGTAATCAAAGATTATTCTTGCTCCTATATAATTCTTATGTATGTGAATACGAATCCATTTTACTTTTTCTCCGTAACCAATCTAATCATTTACGATTAACCTCTTCTGGGATTCTTTTTGAGCGAATACGTTTTTATGAAAAAATAAAATATCCTGTCGAAGAAGTCTTTGCTAACGATTTTCCGGCCACCTTATGGTTCTTCAAGGATCCTTTTATA
>Illumina-matK1_BOP010007_Zotu
CCCTCTTCTTTGCATTTATTACGGCTCTTTCTTCACGAGTATTATAATTGGAATACTCTTATTACTCCAAAAAAATCCATTTTTGCAAAAAGTAATCAAAGATTATTCTTGCTCCTATATAATTCTTATGTATGTGAATACGAATCCATTTTACTTTTTCTCCGTAACCAATCTAATCATTTACGATTAACCTCTTCTGGGATTCTTTTTGAGCGAATACGTTTTTATGAAAAAATAAAATATCCTGTCGAAGAAGTCTTTGCTAACGATTTTCCGGCCACCTTATGGTTCTTCAAGGATCCTTTTATA
>Illumina-matK1_BOP010009_Cotu
AAACCCTTCGCTATTGGGTGAAAGACGCCTCTTCTTTGCATTTATTACGACTCTTTCTTCACGAGTATTATAATTGGAATAGTCTTATTACTTCAAATAATTTTTTTTTTTCAAAAAGTAATCCACGATTATTCTTACTCCTATATAATTCTCATGTATGTGAATACGAATTCATCTTACTTTTTCTTCGTAATCAATCTTCTCATTTACAATTAACCTCTTCTGGGATCTTTTTTGAGCGAATACATTTCTATGAAAAAATAAAATATCCTGTAGAAGAAGTCTTTGCTAATGATTTTCCGGCCTCCATCTTATGGTTCTTCAAGGATCCTTTTATG
>Illumina-matK1_BOP010009_Dotu
AAACCCTTCGCTATTGGGTGAAAGACGCCTCTTCTTTGCATTTATTACGACTCTTTCTTCACGAGTATTATAATTGGAATAGTCTTATTACTTCAAATAATTTTTTTTTTTCAAAAAGTAATCCACGATTATTCTTACTCCTATATAATTCTCATGTATGTGAATACGAATTCATCTTACTTTTTCTTCGTAATCAATCTTCTCATTTACAATTAACCTCTTCTGGGATCTTTTTTGAGCGAATACATTTCTATGAAAAAATAAAATATCCTGTAGAAGAAGTCTTTGCTAATGATTTTCCGGCCTCCATCTTATGGTTCTTCAAGGATCCTTTTATG
>Illumina-matK1_BOP010009_Otu
CCTTCGCTATTGGGTGAAAGACGCCTCTTCTTTGCATTTATTACGACTCTTTCTTCACGAGTATTATAATTGGAATAGTCTTATTACTTCAAATAATTTTTTTTTTTCAAAAAGTAATCCACGATTATTCTTACTCCTATATAATTCTCATGTATGTGAATACGAATTCATCTTACTTTTTCTTCGTAATCAATCTTCTCATTTACAATTAACCTCTTCTGGGATCTTTTTTGAGCGAATACATTTCTATGAAAAAATAAAATATCCTGTAGAAGAAGTCTTTGCTAATGATTTTCCGGCCTCCATCTTATGGTTCTTCAAGGATCCTTTTATG
>Illumina-matK1_BOP010009_Zotu
CCTTCGCTATTGGGTGAAAGACGCCTCTTCTTTGCATTTATTACGACTCTTTCTTCACGAGTATTATAATTGGAATAGTCTTATTACTTCAAATAATTTTTTTTTTTCAAAAAGTAATCCACGATTATTCTTACTCCTATATAATTCTCATGTATGTGAATACGAATTCATCTTACTTTTTCTTCGTAATCAATCTTCTCATTTACAATTAACCTCTTCTGGGATCTTTTTTGAGCGAATACATTTCTATGAAAAAATAAAATATCCTGTAGAAGAAGTCTTTGCTAATGATTTTCCGGCCTCCATCTTATGGTTCTTCAAGGATCCTTTTATG
>Illumina-matK1_BOP010011_Cotu
GAACCTTTCGCTATTGGGTAAAAGATGCCTCTTCTTTACATTTATTGCGATTCTTTCTTCATGAGTATTTTAATTGGAATAGTCTTATTACTCCAAAGAAATCAAATTCCATTTTTTCAACAAGTAATCCAAGATTTTTCTTGTTCCTATATAATTCTCATGTATATGAATACGAATCAATCTTCTTTTTTCTCCGTAACCAATCCTCTCATTTACGATCAACATCTTCAGGACTCCTTTTTGAGCGAATTTCTTTTTATGGAAAAGTAGAAGATCTTGTCCAAGTCTTTGTTAATGATTTTCAGGACAACTTATGGTTGTTCAAGCATCCTATCATG
>Illumina-matK1_BOP010011_Dotu
GAACCTTTCGCTATTGGGTAAAAGATGCCTCTTCTTTACATTTATTGCGATTCTTTCTTCATGAGTATTTTAATTGGAATAGTCTTATTACTCCAAAGAAATCAAATTCCATTTTTTCAACAAGTAATCCAAGATTTTTCTTGTTCCTATATAATTCTCATGTATATGAATACGAATCAATCTTCTTTTTTCTCCGTAACCAATCCTCTCATTTACGATCAACATCTTCAGGACTCCTTTTTGAGCGAATTTCTTTTTATGGAAAAGTAGAAGATCTTGTCCAAGTCTTTGTTAATGATTTTCAGGACAACTTATGGTTGTTCAAGCATCCTATCATG
>Illumina-matK1_BOP010011_Otu
CTTTCGCTATTGGGTAAAAGATGCCTCTTCTTTACATTTATTGCGATTCTTTCTTCATGAGTATTTTAATTGGAATAGTCTTATTACTCCAAAGAAATCAAATTCCATTTTTTCAACAAGTAATCCAAGATTTTTCTTGTTCCTATATAATTCTCATGTATATGAATACGAATCAATCTTCTTTTTTCTCCGTAACCAATCCTCTCATTTACGATCAACATCTTCAGGACTCCTTTTTGAGCGAATTTCTTTTTATGGAAAAGTAGAAGATCTTGTCCAAGTCTTTGTTAATGATTTTCAGGACAACTTATGGTTGTTCAAGCATCCTATCATG
>Illumina-matK1_BOP010011_Zotu
CTTTCGCTATTGGGTAAAAGATGCCTCTTCTTTACATTTATTGCGATTCTTTCTTCATGAGTATTTTAATTGGAATAGTCTTATTACTCCAAAGAAATCAAATTCCATTTTTTCAACAAGTAATCCAAGATTTTTCTTGTTCCTATATAATTCTCATGTATATGAATACGAATCAATCTTCTTTTTTCTCCGTAACCAATCCTCTCATTTACGATCAACATCTTCAGGACTCCTTTTTGAGCGAATTTCTTTTTATGGAAAAGTAGAAGATCTTGTCCAAGTCTTTGTTAATGATTTTCAGGACAACTTATGGTTGTTCAAGCATCCTATCATG
>Illumina-matK1_BOP010012_Cotu
AAACCCTTCGCTATTGGGTGAAAGACGCCTCTTCTTTGCATTTATTACGACTCTTTCTTCACGAGTATTATAATTGGAATAGTCTTATTACTTCAAATATTTTTTTTTTTTCAAAAAGTAATCCACGATTATTCTTGCTCCTATATAATTCTCATGTATGTGAATACGAATTCATCTTACTTTTTCTTCGTAATCAATCTTCTCATTTACAATTAATCTCTTCTGGGATCTTTTTTGAGCGAATACATTTCTATGAAAAAATAAAATATCCTGTAGAAGAAGTCTTTGCTAATGATTTTCCGGCCGCCATCTTATGGTTCTTCAAGGATCCTTTTATG
>Illumina-matK1_BOP010012_Dotu
AAACCCTTCGCTATTGGGTGAAAGACGCCTCTTCTTTGCATTTATTACGACTCTTTCTTCACGAGTATTATAATTGGAATAGTCTTATTACTTCAAATATTTTTTTTTTTTCAAAAAGTAATCCACGATTATTCTTGCTCCTATATAATTCTCATGTATGTGAATACGAATTCATCTTACTTTTTCTTCGTAATCAATCTTCTCATTTACAATTAATCTCTTCTGGGATCTTTTTTGAGCGAATACATTTCTATGAAAAAATAAAATATCCTGTAGAAGAAGTCTTTGCTAATGATTTTCCGGCCGCCATCTTATGGTTCTTCAAGGATCCTTTTATG
>Illumina-matK1_BOP010012_Otu
CCTTCGCTATTGGGTGAAAGACGCCTCTTCTTTGCATTTATTACGACTCTTTCTTCACGAGTATTATAATTGGAATAGTCTTATTACTTCAAATATTTTTTTTTTTTCAAAAAGTAATCCACGATTATTCTTGCTCCTATATAATTCTCATGTATGTGAATACGAATTCATCTTACTTTTTCTTCGTAATCAATCTTCTCATTTACAATTAATCTCTTCTGGGATCTTTTTTGAGCGAATACATTTCTATGAAAAAATAAAATATCCTGTAGAAGAAGTCTTTGCTAATGATTTTCCGGCCGCCATCTTATGGTTCTTCAAGGATCCTTTTATG
>Illumina-matK1_BOP010012_Zotu
CCTTCGCTATTGGGTGAAAGACGCCTCTTCTTTGCATTTATTACGACTCTTTCTTCACGAGTATTATAATTGGAATAGTCTTATTACTTCAAATATTTTTTTTTTTTCAAAAAGTAATCCACGATTATTCTTGCTCCTATATAATTCTCATGTATGTGAATACGAATTCATCTTACTTTTTCTTCGTAATCAATCTTCTCATTTACAATTAATCTCTTCTGGGATCTTTTTTGAGCGAATACATTTCTATGAAAAAATAAAATATCCTGTAGAAGAAGTCTTTGCTAATGATTTTCCGGCCGCCATCTTATGGTTCTTCAAGGATCCTTTTATG
>Illumina-matK1_BOP010013_Cotu
AAATCCTTCGCTACTGGGTAAAAGATGCCTCTTCGTTGCATTTATTACGTCTTTTTCTTCACGATTATTATAATTGGAATAGTCTTATTATTTCAAATAAATCTATTTCTATTTTTTTAAAAAGTAATTCGAGATTCTTTTTATTCCTATATAATTCTCATGTTTGTGAATATGAATCCATCTTACTTTTTATCCGTAACCAATCTTGTCATTTACGATTAACATCTTCTGGGAGCTTTTTTGAGCGAATATATTTCTATGAAAAAATAAAGCATCCTATAGAAGAAGTCTTTTCTAACGATTTTCCGGCTATCCCATTGTTCTTCCAGGATCCTTTCATG
>Illumina-matK1_BOP010013_Dotu
AAATCCTTCGCTACTGGGTAAAAGATGCCTCTTCGTTGCATTTATTACGTCTTTTTCTTCACGATTATTATAATTGGAATAGTCTTATTATTTCAAATAAATCTATTTCTATTTTTTTAAAAAGTAATTCGAGATTCTTTTTATTCCTATATAATTCTCATGTTTGTGAATATGAATCCATCTTACTTTTTATCCGTAACCAATCTTGTCATTTACGATTAACATCTTCTGGGAGCTTTTTTGAGCGAATATATTTCTATGAAAAAATAAAGCATCCTATAGAAGAAGTCTTTTCTAACGATTTTCCGGCTATCCCATTGTTCTTCCAGGATCCTTTCATG
>Illumina-matK1_BOP010013_Otu
CCTTCGCTACTGGGTAAAAGATGCCTCTTCGTTGCATTTATTACGTCTTTTTCTTCACGATTATTATAATTGGAATAGTCTTATTATTTCAAATAAATCTATTTCTATTTTTTTAAAAAGTAATTCGAGATTCTTTTTATTCCTATATAATTCTCATGTTTGTGAATATGAATCCATCTTACTTTTTATCCGTAACCAATCTTGTCATTTACGATTAACATCTTCTGGGAGCTTTTTTGAGCGAATATATTTCTATGAAAAAATAAAGCATCCTATAGAAGAAGTCTTTTCTAACGATTTTCCGGCTATCCCATTGTTCTTCCAGGATCCTTTCATG
>Illumina-matK1_BOP010013_Zotu
CCTTCGCTACTGGGTAAAAGATGCCTCTTCGTTGCATTTATTACGTCTTTTTCTTCACGATTATTATAATTGGAATAGTCTTATTATTTCAAATAAATCTATTTCTATTTTTTTAAAAAGTAATTCGAGATTCTTTTTATTCCTATATAATTCTCATGTTTGTGAATATGAATCCATCTTACTTTTTATCCGTAACCAATCTTGTCATTTACGATTAACATCTTCTGGGAGCTTTTTTGAGCGAATATATTTCTATGAAAAAATAAAGCATCCTATAGAAGAAGTCTTTTCTAACGATTTTCCGGCTATCCCATTGTTCTTCCAGGATCCTTTCATG
>Illumina-matK1_BOP010014_Cotu
AGACCCTTCGCTACCGGGTGAAAGATGCCTCCTCTTTACATTTATTGCGGTTCTTTCTTCATGAGTATTCTAATGGTAATATTCTTATTATTCTAAATAAATCTATTTCTATTTTTTCAAAAAGTAATTCAAGATTATTATTATTCCTATATAATTCTTATATATGTGAATACGAATCCGTTTTCCTTTTTCTCCGTAACCAATCTAATCATTTACGATTAACATCTTCTGGAGTCCTTTTTGAGCGAATCTATTTACATAGAAAAATGGAAGATCTTGTCGAAGTCTTTGTTAATGATTTTCAGGGCATCCTATGCTTCCTCAAGGATCCTTTCATT
>Illumina-matK1_BOP010014_Dotu
AGACCCTTCGCTACCGGGTGAAAGATGCCTCCTCTTTACATTTATTGCGGTTCTTTCTTCATGAGTATTCTAATGGTAATATTCTTATTATTCTAAATAAATCTATTTCTATTTTTTCAAAAAGTAATTCAAGATTATTATTATTCCTATATAATTCTTATATATGTGAATACGAATCCGTTTTCCTTTTTCTCCGTAACCAATCTAATCATTTACGATTAACATCTTCTGGAGTCCTTTTTGAGCGAATCTATTTACATAGAAAAATGGAAGATCTTGTCGAAGTCTTTGTTAATGATTTTCAGGGCATCCTATGCTTCCTCAAGGATCCTTTCATT
>Illumina-matK1_BOP010014_Otu
CCTTCGCTACCGGGTGAAAGATGCCTCCTCTTTACATTTATTGCGGTTCTTTCTTCATGAGTATTCTAATGGTAATATTCTTATTATTCTAAATAAATCTATTTCTATTTTTTCAAAAAGTAATTCAAGATTATTATTATTCCTATATAATTCTTATATATGTGAATACGAATCCGTTTTCCTTTTTCTCCGTAACCAATCTAATCATTTACGATTAACATCTTCTGGAGTCCTTTTTGAGCGAATCTATTTACATAGAAAAATGGAAGATCTTGTCGAAGTCTTTGTTAATGATTTTCAGGGCATCCTATGCTTCCTCAAGGATCCTTTCATT
>Illumina-matK1_BOP010014_Zotu
CCTTCGCTACCGGGTGAAAGATGCCTCCTCTTTACATTTATTGCGGTTCTTTCTTCATGAGTATTCTAATGGTAATATTCTTATTATTCTAAATAAATCTATTTCTATTTTTTCAAAAAGTAATTCAAGATTATTATTATTCCTATATAATTCTTATATATGTGAATACGAATCCGTTTTCCTTTTTCTCCGTAACCAATCTAATCATTTACGATTAACATCTTCTGGAGTCCTTTTTGAGCGAATCTATTTACATAGAAAAATGGAAGATCTTGTCGAAGTCTTTGTTAATGATTTTCAGGGCATCCTATGCTTCCTCAAGGATCCTTTCATT
>Illumina-matK1_BOP010015_Cotu
AAATCCTTCGCTACTGGGTAAAAGATGCCTCTTCGTTGCATTTATTACGTCTTTTTCTTCACGATTATTATAATTGGAATAGTCTTATTATTTCAAATAAATCTATTTCTATTTTTTTTAAAAGTAATTCGAGATTCTTTTTATTCCTATATAATTCTCATGTTTGTGAATATGAATCCATCTTACTTTTTATCCGTAACCAATCTTGTCATTTACGATTAACATCTTCTGGGAGCTTTTTTGAGCGAATATATTTCTATGAAAAAATAAAGCATCCTAGAAAAGAAGTCTTTTCTAACGATTTTCCGGCTATCCCATTGTTCTTCCAGGATCCTTTCATG
>Illumina-matK1_BOP010015_Dotu
AAATCCTTCGCTACTGGGTAAAAGATGCCTCTTCGTTGCATTTATTACGTCTTTTTCTTCACGATTATTATAATTGGAATAGTCTTATTATTTCAAATAAATCTATTTCTATTTTTTTTAAAAGTAATTCGAGATTCTTTTTATTCCTATATAATTCTCATGTTTGTGAATATGAATCCATCTTACTTTTTATCCGTAACCAATCTTGTCATTTACGATTAACATCTTCTGGGAGCTTTTTTGAGCGAATATATTTCTATGAAAAAATAAAGCATCCTAGAAAAGAAGTCTTTTCTAACGATTTTCCGGCTATCCCATTGTTCTTCCAGGATCCTTTCATG
>Illumina-matK1_BOP010015_Otu
CCTTCGCTACTGGGTAAAAGATGCCTCTTCGTTGCATTTATTACGTCTTTTTCTTCACGATTATTATAATTGGAATAGTCTTATTATTTCAAATAAATCTATTTCTATTTTTTTTAAAAGTAATTCGAGATTCTTTTTATTCCTATATAATTCTCATGTTTGTGAATATGAATCCATCTTACTTTTTATCCGTAACCAATCTTGTCATTTACGATTAACATCTTCTGGGAGCTTTTTTGAGCGAATATATTTCTATGAAAAAATAAAGCATCCTAGAAAAGAAGTCTTTTCTAACGATTTTCCGGCTATCCCATTGTTCTTCCAGGATCCTTTCATG
>Illumina-matK1_BOP010015_Zotu
CCTTCGCTACTGGGTAAAAGATGCCTCTTCGTTGCATTTATTACGTCTTTTTCTTCACGATTATTATAATTGGAATAGTCTTATTATTTCAAATAAATCTATTTCTATTTTTTTTAAAAGTAATTCGAGATTCTTTTTATTCCTATATAATTCTCATGTTTGTGAATATGAATCCATCTTACTTTTTATCCGTAACCAATCTTGTCATTTACGATTAACATCTTCTGGGAGCTTTTTTGAGCGAATATATTTCTATGAAAAAATAAAGCATCCTAGAAAAGAAGTCTTTTCTAACGATTTTCCGGCTATCCCATTGTTCTTCCAGGATCCTTTCATG
>Illumina-matK1_BOP010017_Cotu
AAACCCTTCGCTATTGGGTGAAAGATCCCTCTTCTTTACATTTATTACGATTCTTTCTTCACGAGTATTATAATTGGAATAGTCTTATTACTCCAAAAATTTTTTTTTTTTCAAAAAGTAATCCACGATTATTCTTGCTCCTATATAATTCTCATGTATGTGAATACGAATCCATTTTACTTTTTCTTCGTAATCAATCTTCTCATTTACGATTAACCTCTTCTGGTATCTTTTTTGAGCGAATCCATTTCTATGAAAAAAAAAAATATCCTGTAGAAGAAGTCTTCGTTAATGATTTTCCGGCCGCCATCTTATGGTTCTTCAAGGATCCTTTTATG
>Illumina-matK1_BOP010017_Dotu
AAACCCTTCGCTATTGGGTGAAAGATCCCTCTTCTTTACATTTATTACGATTCTTTCTTCACGAGTATTATAATTGGAATAGTCTTATTACTCCAAAAATTTTTTTTTTTTCAAAAAGTAATCCACGATTATTCTTGCTCCTATATAATTCTCATGTATGTGAATACGAATCCATTTTACTTTTTCTTCGTAATCAATCTTCTCATTTACGATTAACCTCTTCTGGTATCTTTTTTGAGCGAATCCATTTCTATGAAAAAAAAAAATATCCTGTAGAAGAAGTCTTCGTTAATGATTTTCCGGCCGCCATCTTATGGTTCTTCAAGGATCCTTTTATG
>Illumina-matK1_BOP010017_Otu
CCTTCGCTATTGGGTGAAAGATCCCTCTTCTTTACATTTATTACGATTCTTTCTTCACGAGTATTATAATTGGAATAGTCTTATTACTCCAAAAATTTTTTTTTTTTCAAAAAGTAATCCACGATTATTCTTGCTCCTATATAATTCTCATGTATGTGAATACGAATCCATTTTACTTTTTCTTCGTAATCAATCTTCTCATTTACGATTAACCTCTTCTGGTATCTTTTTTGAGCGAATCCATTTCTATGAAAAAAAAAAATATCCTGTAGAAGAAGTCTTCGTTAATGATTTTCCGGCCGCCATCTTATGGTTCTTCAAGGATCCTTTTATG
>Illumina-matK1_BOP010017_Zotu
CCTTCGCTATTGGGTGAAAGATCCCTCTTCTTTACATTTATTACGATTCTTTCTTCACGAGTATTATAATTGGAATAGTCTTATTACTCCAAAAATTTTTTTTTTTTCAAAAAGTAATCCACGATTATTCTTGCTCCTATATAATTCTCATGTATGTGAATACGAATCCATTTTACTTTTTCTTCGTAATCAATCTTCTCATTTACGATTAACCTCTTCTGGTATCTTTTTTGAGCGAATCCATTTCTATGAAAAAAAAAAATATCCTGTAGAAGAAGTCTTCGTTAATGATTTTCCGGCCGCCATCTTATGGTTCTTCAAGGATCCTTTTATG
>Illumina-matK1_BOP010018_Cotu
AAACCCTTCGCTATTGGGTGAAGGATCCCTCTTCTTTACATTTATTACGATTCTTTCTTCACGAGTATTATAATTGGAATAGTCTTATTACTCCAAAAAAAATTATTTTTTCAAAAAGTAATCCACGATTATTCTTGCTCCTATATAATTCTCATATATGTGAATACGAATCCATTTTACTTTTTCTTCGTAATCAATCTTCTCATTTACGATTAACCTCTTCTGGTATCTTTTTTGAGCGAATCCATTTCTATGAAAAAAAAAAATATCCTGTAGAAGAAGTCTTCGTTAATGATTTTACGGCCGCCATCTTATGGTTCTTCAAGGATCCTTTTATG
>Illumina-matK1_BOP010018_Otu
CTTCTTTACATTTATTACGATTCTTTCTTCACGAGTATTATAATTGGAATAGTCTTATTACTCCAAAAAAAATTATTTTTTCAAAAAGTAATCCACGATTATTCTTGCTCCTATATAATTCTCATATATGTGAATACGAATCCATTTTACTTTTTCTTCGTAATCAATCTTCTCATTTACGATTAACCTCTTCTGGTATCTTTTTTGAGCGAATCCATTTCTATGAAAAAAAAAAATATCCTGTAGAAGAAGTCTTCGTTAATGATTTTACGGCCGCCATCTTATGGTTCTTCAAGGATCCTTTTATG
>Illumina-matK1_BOP010018_Zotu
CTTCTTTACATTTATTACGATTCTTTCTTCACGAGTATTATAATTGGAATAGTCTTATTACTCCAAAAAAAATTATTTTTTCAAAAAGTAATCCACGATTATTCTTGCTCCTATATAATTCTCATATATGTGAATACGAATCCATTTTACTTTTTCTTCGTAATCAATCTTCTCATTTACGATTAACCTCTTCTGGTATCTTTTTTGAGCGAATCCATTTCTATGAAAAAAAAAAATATCCTGTAGAAGAAGTCTTCGTTAATGATTTTACGGCCGCCATCTTATGGTTCTTCAAGGATCCTTTTATG
>Illumina-matK1_BOP010019_Cotu
AAACTCTTCGCTACTGGGTAAAAGATGCTTCTTCTTTGCATTTATTACGATTCTTTCTCCACGAGTATTGTAATTGGAATACTCCAAATAAAGCCGGTTCTTCTTTTTCAAAAAGAAATCAAAGACTATTCTTCTTCCTATATAATTCTCATCTATGTGAATACGAATCCATCTTCATCTTTCTCCGTAACCAATCTTCTCATTTACGCTCAACATCTTCTGGAACCCTTCTTGAACGAATATATTTCTATGGAAAAATAAAATATCTTGTAAAAGTCTTTGTTAAGTCTTTTCAAGTCAATCTATTGTTGTTGAAGGATCCTTTCATG
>Illumina-matK1_BOP010019_Dotu
AAACTCTTCGCTACTGGGTAAAAGATGCTTCTTCTTTGCATTTATTACGATTCTTTCTCCACGAGTATTGTAATTGGAATACTCCAAATAAAGCCGGTTCTTCTTTTTCAAAAAGAAATCAAAGACTATTCTTCTTCCTATATAATTCTCATCTATGTGAATACGAATCCATCTTCATCTTTCTCCGTAACCAATCTTCTCATTTACGCTCAACATCTTCTGGAACCCTTCTTGAACGAATATATTTCTATGGAAAAATAAAATATCTTGTAAAAGTCTTTGTTAAGTCTTTTCAAGTCAATCTATTGTTGTTGAAGGATCCTTTCATG
>Illumina-matK1_BOP010019_Otu
TCTTCGCTACTGGGTAAAAGATGCTTCTTCTTTGCATTTATTACGATTCTTTCTCCACGAGTATTGTAATTGGAATACTCCAAATAAAGCCGGTTCTTCTTTTTCAAAAAGAAATCAAAGACTATTCTTCTTCCTATATAATTCTCATCTATGTGAATACGAATCCATCTTCATCTTTCTCCGTAACCAATCTTCTCATTTACGCTCAACATCTTCTGGAACCCTTCTTGAACGAATATATTTCTATGGAAAAATAAAATATCTTGTAAAAGTCTTTGTTAAGTCTTTTCAAGTCAATCTATTGTTGTTGAAGGATCCTTTCATG
>Illumina-matK1_BOP010019_Zotu
TCTTCGCTACTGGGTAAAAGATGCTTCTTCTTTGCATTTATTACGATTCTTTCTCCACGAGTATTGTAATTGGAATACTCCAAATAAAGCCGGTTCTTCTTTTTCAAAAAGAAATCAAAGACTATTCTTCTTCCTATATAATTCTCATCTATGTGAATACGAATCCATCTTCATCTTTCTCCGTAACCAATCTTCTCATTTACGCTCAACATCTTCTGGAACCCTTCTTGAACGAATATATTTCTATGGAAAAATAAAATATCTTGTAAAAGTCTTTGTTAAGTCTTTTCAAGTCAATCTATTGTTGTTGAAGGATCCTTTCATG
>Illumina-matK1_BOP010020_Cotu
AAACCCTTCGCTATTGGGTGAAAGATCCCTCTTCTTTACATTTATTACGACTCTTTCTTCACGAGTATTCTAATTGGAATAGTCTTATTACTCCAAAAAAAATTATTTTTTCAAAAAGTAATCCACGATTATTCTTGCTCCTATATAATTCTCATGTATGTGAATACGAATCCATTTTCCTTTTTCTTCGTAATCAATCTTCTCATTTACGATTAACCTCTTCTGGTATCTTTTTTGAGCGAATACATTTCTATGAAAAAAAAAAATATCCTGTAGAAGAAGTCTTCGTTAATGATTTTCCGGCCGCCATCTTATGGTTCTTCAAGGATCCTTTTATG
>Illumina-matK1_BOP010020_Dotu
AAACCCTTCGCTATTGGGTGAAAGATCCCTCTTCTTTACATTTATTACGACTCTTTCTTCACGAGTATTCTAATTGGAATAGTCTTATTACTCCAAAAAAAATTATTTTTTCAAAAAGTAATCCACGATTATTCTTGCTCCTATATAATTCTCATGTATGTGAATACGAATCCATTTTCCTTTTTCTTCGTAATCAATCTTCTCATTTACGATTAACCTCTTCTGGTATCTTTTTTGAGCGAATACATTTCTATGAAAAAAAAAAATATCCTGTAGAAGAAGTCTTCGTTAATGATTTTCCGGCCGCCATCTTATGGTTCTTCAAGGATCCTTTTATG
>Illumina-matK1_BOP010020_Otu
CCTTCGCTATTGGGTGAAAGATCCCTCTTCTTTACATTTATTACGACTCTTTCTTCACGAGTATTCTAATTGGAATAGTCTTATTACTCCAAAAAAAATTATTTTTTCAAAAAGTAATCCACGATTATTCTTGCTCCTATATAATTCTCATGTATGTGAATACGAATCCATTTTCCTTTTTCTTCGTAATCAATCTTCTCATTTACGATTAACCTCTTCTGGTATCTTTTTTGAGCGAATACATTTCTATGAAAAAAAAAAATATCCTGTAGAAGAAGTCTTCGTTAATGATTTTCCGGCCGCCATCTTATGGTTCTTCAAGGATCCTTTTATG
>Illumina-matK1_BOP010020_Zotu
CCTTCGCTATTGGGTGAAAGATCCCTCTTCTTTACATTTATTACGACTCTTTCTTCACGAGTATTCTAATTGGAATAGTCTTATTACTCCAAAAAAAATTATTTTTTCAAAAAGTAATCCACGATTATTCTTGCTCCTATATAATTCTCATGTATGTGAATACGAATCCATTTTCCTTTTTCTTCGTAATCAATCTTCTCATTTACGATTAACCTCTTCTGGTATCTTTTTTGAGCGAATACATTTCTATGAAAAAAAAAAATATCCTGTAGAAGAAGTCTTCGTTAATGATTTTCCGGCCGCCATCTTATGGTTCTTCAAGGATCCTTTTATG
>Illumina-matK1_BOP010023_Cotu
AAACCCTTCGCTATTGGGTGAAAGATCCCTCTTCTTTACATTTATTACGACTCTTTCTTCACGAGTATTATAATTGGAATAGTCTTATTACTCCAAAAAAAATTCTTTTTTCAAAAAGTAATCCACGATTATTCTTGCTCCTATATAATTCTCATGTATGTGAATACGAATCCATTTTACTTTTTCTTCGTAATCAATCTTCTCATTTACGATTAACCTCTTCTGGTATCTTTTTTGAGCGAATACATTTCTATGAAAAAAAAAAATATCCTGTAGAAGAAGTCTTCGTTAATGATTTTCCGGCCGCCATCTTATGGTTCTTCAAGGATCCTTTTATG
>Illumina-matK1_BOP010023_Dotu
AAACCCTTCGCTATTGGGTGAAAGATCCCTCTTCTTTACATTTATTACGACTCTTTCTTCACGAGTATTATAATTGGAATAGTCTTATTACTCCAAAAAAAATTCTTTTTTCAAAAAGTAATCCACGATTATTCTTGCTCCTATATAATTCTCATGTATGTGAATACGAATCCATTTTACTTTTTCTTCGTAATCAATCTTCTCATTTACGATTAACCTCTTCTGGTATCTTTTTTGAGCGAATACATTTCTATGAAAAAAAAAAATATCCTGTAGAAGAAGTCTTCGTTAATGATTTTCCGGCCGCCATCTTATGGTTCTTCAAGGATCCTTTTATG
>Illumina-matK1_BOP010023_Otu
CCTTCGCTATTGGGTGAAAGATCCCTCTTCTTTACATTTATTACGACTCTTTCTTCACGAGTATTATAATTGGAATAGTCTTATTACTCCAAAAAAAATTCTTTTTTCAAAAAGTAATCCACGATTATTCTTGCTCCTATATAATTCTCATGTATGTGAATACGAATCCATTTTACTTTTTCTTCGTAATCAATCTTCTCATTTACGATTAACCTCTTCTGGTATCTTTTTTGAGCGAATACATTTCTATGAAAAAAAAAAATATCCTGTAGAAGAAGTCTTCGTTAATGATTTTCCGGCCGCCATCTTATGGTTCTTCAAGGATCCTTTTATG
>Illumina-matK1_BOP010023_Zotu
CCTTCGCTATTGGGTGAAAGATCCCTCTTCTTTACATTTATTACGACTCTTTCTTCACGAGTATTATAATTGGAATAGTCTTATTACTCCAAAAAAAATTCTTTTTTCAAAAAGTAATCCACGATTATTCTTGCTCCTATATAATTCTCATGTATGTGAATACGAATCCATTTTACTTTTTCTTCGTAATCAATCTTCTCATTTACGATTAACCTCTTCTGGTATCTTTTTTGAGCGAATACATTTCTATGAAAAAAAAAAATATCCTGTAGAAGAAGTCTTCGTTAATGATTTTCCGGCCGCCATCTTATGGTTCTTCAAGGATCCTTTTATG
>Illumina-matK1_BOP010024_Cotu
AAATCCTTCGCTATTGGGTGAAAGATCCCTCCTCTTTGCATTTATTACGACTCTTTCTTCACGAGTATTGGAATTTGAACAGTCTTATTATTCCAAAGAAATCTATTTCCTTTTTTGTAAAAAAGAATCAAAGATTCTTCTTGTTCTTATATAATTCTCATGTATATGAATACGAGTCCGTTTTCTTTTTTCTTTGTAAGCAATCCTTTCATTTCCGATTAACATTTTATCAGGTCTTTCTTGAGCGAATATATTTCTATGGAAAAATAGAACATTTTGTAGAAGTCTTTACTAAGGATTGGGGGGACAGCCTATGCTTGCTCAAGGATCCTTTCATA
>Illumina-matK1_BOP010024_Dotu
AAATCCTTCGCTATTGGGTGAAAGATCCCTCCTCTTTGCATTTATTACGACTCTTTCTTCACGAGTATTGGAATTTGAACAGTCTTATTATTCCAAAGAAATCTATTTCCTTTTTTGTAAAAAAGAATCAAAGATTCTTCTTGTTCTTATATAATTCTCATGTATATGAATACGAGTCCGTTTTCTTTTTTCTTTGTAAGCAATCCTTTCATTTCCGATTAACATTTTATCAGGTCTTTCTTGAGCGAATATATTTCTATGGAAAAATAGAACATTTTGTAGAAGTCTTTACTAAGGATTGGGGGGACAGCCTATGCTTGCTCAAGGATCCTTTCATA
>Illumina-matK1_BOP010024_Otu
CCTTCGCTATTGGGTGAAAGATCCCTCCTCTTTGCATTTATTACGACTCTTTCTTCACGAGTATTGGAATTTGAACAGTCTTATTATTCCAAAGAAATCTATTTCCTTTTTTGTAAAAAAGAATCAAAGATTCTTCTTGTTCTTATATAATTCTCATGTATATGAATACGAGTCCGTTTTCTTTTTTCTTTGTAAGCAATCCTTTCATTTCCGATTAACATTTTATCAGGTCTTTCTTGAGCGAATATATTTCTATGGAAAAATAGAACATTTTGTAGAAGTCTTTACTAAGGATTGGGGGGACAGCCTATGCTTGCTCAAGGATCCTTTCATA
>Illumina-matK1_BOP010024_Zotu
CCTTCGCTATTGGGTGAAAGATCCCTCCTCTTTGCATTTATTACGACTCTTTCTTCACGAGTATTGGAATTTGAACAGTCTTATTATTCCAAAGAAATCTATTTCCTTTTTTGTAAAAAAGAATCAAAGATTCTTCTTGTTCTTATATAATTCTCATGTATATGAATACGAGTCCGTTTTCTTTTTTCTTTGTAAGCAATCCTTTCATTTCCGATTAACATTTTATCAGGTCTTTCTTGAGCGAATATATTTCTATGGAAAAATAGAACATTTTGTAGAAGTCTTTACTAAGGATTGGGGGGACAGCCTATGCTTGCTCAAGGATCCTTTCATA
>Illumina-matK1_BOP010025_Cotu
AAAGCCTTCGCTGCTGGGTACAAGATGCCCCTTCTTTGCATTTATTGCGATTCTTTCTCCACGAGTATCATAATTGGAATAGTTTTATTTCTCCAAAGAAATCAATTTTTATTTTTTCAAAAAAAAATAAAAGATTCTTCTTGTTCCTATATAATTCTTATGTCTATGAATGTGAATCCATATTCGTTTTTCTCTGTAAACAATCTTCTCATTTACGATCAACATCTTCTGGAGCCCTTCTTGAGCGAACACATTTCTATGTAAAAATAGAGGATCTTGTAATAGTCTTTCGTAATGATTTTCAGACCATCCTATGGTTGTTCAAGGATCCTTTGATG
>Illumina-matK1_BOP010025_Dotu
AAAGCCTTCGCTGCTGGGTACAAGATGCCCCTTCTTTGCATTTATTGCGATTCTTTCTCCACGAGTATCATAATTGGAATAGTTTTATTTCTCCAAAGAAATCAATTTTTATTTTTTCAAAAAAAAATAAAAGATTCTTCTTGTTCCTATATAATTCTTATGTCTATGAATGTGAATCCATATTCGTTTTTCTCTGTAAACAATCTTCTCATTTACGATCAACATCTTCTGGAGCCCTTCTTGAGCGAACACATTTCTATGTAAAAATAGAGGATCTTGTAATAGTCTTTCGTAATGATTTTCAGACCATCCTATGGTTGTTCAAGGATCCTTTGATG
>Illumina-matK1_BOP010025_Otu
CTTCGCTGCTGGGTACAAGATGCCCCTTCTTTGCATTTATTGCGATTCTTTCTCCACGAGTATCATAATTGGAATAGTTTTATTTCTCCAAAGAAATCAATTTTTATTTTTTCAAAAAAAAATAAAAGATTCTTCTTGTTCCTATATAATTCTTATGTCTATGAATGTGAATCCATATTCGTTTTTCTCTGTAAACAATCTTCTCATTTACGATCAACATCTTCTGGAGCCCTTCTTGAGCGAACACATTTCTATGTAAAAATAGAGGATCTTGTAATAGTCTTTCGTAATGATTTTCAGACCATCCTATGGTTGTTCAAGGATCCTTTGATG
>Illumina-matK1_BOP010025_Zotu
CTTCGCTGCTGGGTACAAGATGCCCCTTCTTTGCATTTATTGCGATTCTTTCTCCACGAGTATCATAATTGGAATAGTTTTATTTCTCCAAAGAAATCAATTTTTATTTTTTCAAAAAAAAATAAAAGATTCTTCTTGTTCCTATATAATTCTTATGTCTATGAATGTGAATCCATATTCGTTTTTCTCTGTAAACAATCTTCTCATTTACGATCAACATCTTCTGGAGCCCTTCTTGAGCGAACACATTTCTATGTAAAAATAGAGGATCTTGTAATAGTCTTTCGTAATGATTTTCAGACCATCCTATGGTTGTTCAAGGATCCTTTGATG
>Illumina-matK1_BOP010029_Cotu
AAACCCTTCGCTATTGGGTGAAAGATCCCTCTTCTTTACATTTATTACGACTCTTTCTTCACGAGTATTATAATTGGAATAGTCTTATTACTCCAAAAAAAATTCTTTTTTCAAAAAGTAATCCACGATTATTCTTGCTCCTATATAATTCTCATGTATGTGAATACGAATCCATTTTACTTTTTCTTCGTAATCAATCTTCTCATTTACGATTAACCTCTTCTGGTATCTTTTTTGAGCGAATAAATTTCTATGAAAAAAAAAAATATCCTGTAGAAGAAGTCTTCGTTAATGATTTTCCGGCCGCCATCTTATGGTTCTTCAAGGATCCTTTTATG
>Illumina-matK1_BOP010029_Otu
CCTTCGCTATTGGGTGAAAGATCCCTCTTCTTTACATTTATTACGACTCTTTCTTCACGAGTATTATAATTGGAATAGTCTTATTACTCCAAAAAAAATTCTTTTTTCAAAAAGTAATCCACGATTATTCTTGCTCCTATATAATTCTCATGTATGTGAATACGAATCCATTTTACTTTTTCTTCGTAATCAATCTTCTCATTTACGATTAACCTCTTCTGGTATCTTTTTTGAGCGAATAAATTTCTATGAAAAAAAAAAATATCCTGTAGAAGAAGTCTTCGTTAATGATTTTCCGGCCGCCATCTTATGGTTCTTCAAGGATCCTTTTATG
>Illumina-matK1_BOP010029_Zotu
CCTTCGCTATTGGGTGAAAGATCCCTCTTCTTTACATTTATTACGACTCTTTCTTCACGAGTATTATAATTGGAATAGTCTTATTACTCCAAAAAAAATTCTTTTTTCAAAAAGTAATCCACGATTATTCTTGCTCCTATATAATTCTCATGTATGTGAATACGAATCCATTTTACTTTTTCTTCGTAATCAATCTTCTCATTTACGATTAACCTCTTCTGGTATCTTTTTTGAGCGAATAAATTTCTATGAAAAAAAAAAATATCCTGTAGAAGAAGTCTTCGTTAATGATTTTCCGGCCGCCATCTTATGGTTCTTCAAGGATCCTTTTATG
>Illumina-matK1_BOP010030_Cotu
AAACCCTTCGCTATTGGGTGAAAGATCCCTCTTCTTTACATTTATTACGACTCTTTCTTCACGAGTATTATAATTGGAATAGTCTTATTACTCCAAAAAAAATTCTTTTTTCAAAAAGTAATCCACGATTATTCTTGCTCCTATATAATTCTCATGTATGTGAATACGAATCCATTTTACTTTTTCTTCGTAATCAATCTTCTCATTTACGATTAACCTCTTCTGGTATCTTTTTTGAGCGAATACATTTCTATGAAAAAAAAAAATATCCTGTAGAAGAAGTCTTCGTTAATGAGTTTCCGGCCGCCATCTTATGGTTCTTCAAGGATCCTTTTATG
>Illumina-matK1_BOP010030_Dotu
AAACCCTTCGCTATTGGGTGAAAGATCCCTCTTCTTTACATTTATTACGACTCTTTCTTCACGAGTATTATAATTGGAATAGTCTTATTACTCCAAAAAAAATTCTTTTTTCAAAAAGTAATCCACGATTATTCTTGCTCCTATATAATTCTCATGTATGTGAATACGAATCCATTTTACTTTTTCTTCGTAATCAATCTTCTCATTTACGATTAACCTCTTCTGGTATCTTTTTTGAGCGAATACATTTCTATGAAAAAAAAAAATATCCTGTAGAAGAAGTCTTCGTTAATGAGTTTCCGGCCGCCATCTTATGGTTCTTCAAGGATCCTTTTATG
>Illumina-matK1_BOP010030_Otu
CCTTCGCTATTGGGTGAAAGATCCCTCTTCTTTACATTTATTACGACTCTTTCTTCACGAGTATTATAATTGGAATAGTCTTATTACTCCAAAAAAAATTCTTTTTTCAAAAAGTAATCCACGATTATTCTTGCTCCTATATAATTCTCATGTATGTGAATACGAATCCATTTTACTTTTTCTTCGTAATCAATCTTCTCATTTACGATTAACCTCTTCTGGTATCTTTTTTGAGCGAATACATTTCTATGAAAAAAAAAAATATCCTGTAGAAGAAGTCTTCGTTAATGAGTTTCCGGCCGCCATCTTATGGTTCTTCAAGGATCCTTTTATG
>Illumina-matK1_BOP010030_Zotu
CCTTCGCTATTGGGTGAAAGATCCCTCTTCTTTACATTTATTACGACTCTTTCTTCACGAGTATTATAATTGGAATAGTCTTATTACTCCAAAAAAAATTCTTTTTTCAAAAAGTAATCCACGATTATTCTTGCTCCTATATAATTCTCATGTATGTGAATACGAATCCATTTTACTTTTTCTTCGTAATCAATCTTCTCATTTACGATTAACCTCTTCTGGTATCTTTTTTGAGCGAATACATTTCTATGAAAAAAAAAAATATCCTGTAGAAGAAGTCTTCGTTAATGAGTTTCCGGCCGCCATCTTATGGTTCTTCAAGGATCCTTTTATG
>Illumina-matK1_BOP010036_Cotu
AAACCCTTCGCTATTGGGTGAAAGATCCCTCTTCTTTACATTTATTACGACTCTTTCTTCACGAGTATTATAATTGGAATAGTCTTATTACTCCAAAAAAAATTCTTTTTTCAAAAAGTAATCCACGATTATTCTTGCTCCTATATAATTCTCATGTATGTGAATACGAATCCATTTTACTTTTTCTTCGTAATCAATCTTCTCATTTACGATTAACCTCTTCTGGTATCTTTTTTGAGCGAATACATTTCTATGAAAAAAAAAAATATCCTGTAGAAGAAGTCTTCGTTAATGAGTTTCCGGCCGCCATCTTATGGTTCTTCAAGGATCCTTTTATG
>Illumina-matK1_BOP010036_Dotu
AAACCCTTCGCTATTGGGTGAAAGATCCCTCTTCTTTACATTTATTACGACTCTTTCTTCACGAGTATTATAATTGGAATAGTCTTATTACTCCAAAAAAAATTCTTTTTTCAAAAAGTAATCCACGATTATTCTTGCTCCTATATAATTCTCATGTATGTGAATACGAATCCATTTTACTTTTTCTTCGTAATCAATCTTCTCATTTACGATTAACCTCTTCTGGTATCTTTTTTGAGCGAATACATTTCTATGAAAAAAAAAAATATCCTGTAGAAGAAGTCTTCGTTAATGAGTTTCCGGCCGCCATCTTATGGTTCTTCAAGGATCCTTTTATG
>Illumina-matK1_BOP010036_Otu
CCTTCGCTATTGGGTGAAAGATCCCTCTTCTTTACATTTATTACGACTCTTTCTTCACGAGTATTATAATTGGAATAGTCTTATTACTCCAAAAAAAATTCTTTTTTCAAAAAGTAATCCACGATTATTCTTGCTCCTATATAATTCTCATGTATGTGAATACGAATCCATTTTACTTTTTCTTCGTAATCAATCTTCTCATTTACGATTAACCTCTTCTGGTATCTTTTTTGAGCGAATACATTTCTATGAAAAAAAAAAATATCCTGTAGAAGAAGTCTTCGTTAATGAGTTTCCGGCCGCCATCTTATGGTTCTTCAAGGATCCTTTTATG
>Illumina-matK1_BOP010036_Zotu
CCTTCGCTATTGGGTGAAAGATCCCTCTTCTTTACATTTATTACGACTCTTTCTTCACGAGTATTATAATTGGAATAGTCTTATTACTCCAAAAAAAATTCTTTTTTCAAAAAGTAATCCACGATTATTCTTGCTCCTATATAATTCTCATGTATGTGAATACGAATCCATTTTACTTTTTCTTCGTAATCAATCTTCTCATTTACGATTAACCTCTTCTGGTATCTTTTTTGAGCGAATACATTTCTATGAAAAAAAAAAATATCCTGTAGAAGAAGTCTTCGTTAATGAGTTTCCGGCCGCCATCTTATGGTTCTTCAAGGATCCTTTTATG
>Illumina-matK1_BOP010037_Cotu
AAACCCTTCGCTATTGGGTGAAAGACGCCTCTTCTTTGCATTTATTACGACTCTTTCTTCACGAGTATTATAATTGGAATAGTCTTATTACTTCAAATAATTTTTTTTTTTCAAAAAGTAATCCACGATTATTCTTACTCCTATATAATTCTCATGTATGTGAATACGAATTCATCTTACTTTTTCTTCGTAATCAATCTTCTCATTTACAATTAACCTCTTCTGGGATCTTTTTTGAGCGAATACATTTCTATGAAAAAATAAAACATCCTGTAGAAGAAGTCTTTGCTAATGATTTTCCGGCCTCCATCTTATGGTTCTTCAAGGATCCTTTTATG
>Illumina-matK1_BOP010037_Dotu
AAACCCTTCGCTATTGGGTGAAAGACGCCTCTTCTTTGCATTTATTACGACTCTTTCTTCACGAGTATTATAATTGGAATAGTCTTATTACTTCAAATAATTTTTTTTTTTCAAAAAGTAATCCACGATTATTCTTACTCCTATATAATTCTCATGTATGTGAATACGAATTCATCTTACTTTTTCTTCGTAATCAATCTTCTCATTTACAATTAACCTCTTCTGGGATCTTTTTTGAGCGAATACATTTCTATGAAAAAATAAAACATCCTGTAGAAGAAGTCTTTGCTAATGATTTTCCGGCCTCCATCTTATGGTTCTTCAAGGATCCTTTTATG
>Illumina-matK1_BOP010037_Otu
CCTTCGCTATTGGGTGAAAGACGCCTCTTCTTTGCATTTATTACGACTCTTTCTTCACGAGTATTATAATTGGAATAGTCTTATTACTTCAAATAATTTTTTTTTTTCAAAAAGTAATCCACGATTATTCTTACTCCTATATAATTCTCATGTATGTGAATACGAATTCATCTTACTTTTTCTTCGTAATCAATCTTCTCATTTACAATTAACCTCTTCTGGGATCTTTTTTGAGCGAATACATTTCTATGAAAAAATAAAACATCCTGTAGAAGAAGTCTTTGCTAATGATTTTCCGGCCTCCATCTTATGGTTCTTCAAGGATCCTTTTATG
>Illumina-matK1_BOP010037_Zotu
CCTTCGCTATTGGGTGAAAGACGCCTCTTCTTTGCATTTATTACGACTCTTTCTTCACGAGTATTATAATTGGAATAGTCTTATTACTTCAAATAATTTTTTTTTTTCAAAAAGTAATCCACGATTATTCTTACTCCTATATAATTCTCATGTATGTGAATACGAATTCATCTTACTTTTTCTTCGTAATCAATCTTCTCATTTACAATTAACCTCTTCTGGGATCTTTTTTGAGCGAATACATTTCTATGAAAAAATAAAACATCCTGTAGAAGAAGTCTTTGCTAATGATTTTCCGGCCTCCATCTTATGGTTCTTCAAGGATCCTTTTATG
>Illumina-matK1_BOP010038_Cotu
AAACCCTTCGCTATTGGGTGAAAGACGCCTCTTCTTTGCATTTATTACGACTCTTTCTTCACGAGTATTATAATTGGAATAGTCTTATTACTTCAAATAATTTTTTTTTTTCAAAAAGTAATCCACGATTATTCTTACTCCTATATAATTCTCATGTATGTGAATACGAATTCATCTTACTTTTTCTTCGTAATCAATCTTCTCATTTACAATTAACCTCTTCTGGGATCTTTTTTGAGCGAATACATTTCTATGAAAAAATAAAACATCCTGTAGAAGTAGAAGAAGTCTTTGCTAATGATTTTCCGGCCTCCATCTTATGGTTCTTCAAGGATCCTTTTATG
>Illumina-matK1_BOP010038_Dotu
AAACCCTTCGCTATTGGGTGAAAGACGCCTCTTCTTTGCATTTATTACGACTCTTTCTTCACGAGTATTATAATTGGAATAGTCTTATTACTTCAAATAATTTTTTTTTTTCAAAAAGTAATCCACGATTATTCTTACTCCTATATAATTCTCATGTATGTGAATACGAATTCATCTTACTTTTTCTTCGTAATCAATCTTCTCATTTACAATTAACCTCTTCTGGGATCTTTTTTGAGCGAATACATTTCTATGAAAAAATAAAACATCCTGTAGAAGTAGAAGAAGTCTTTGCTAATGATTTTCCGGCCTCCATCTTATGGTTCTTCAAGGATCCTTTTATG
>Illumina-matK1_BOP010038_Otu
CATTTATTACGACTCTTTCTTCACGAGTATTATAATTGGAATAGTCTTATTACTTCAAATAATTTTTTTTTTTCAAAAAGTAATCCACGATTATTCTTACTCCTATATAATTCTCATGTATGTGAATACGAATTCATCTTACTTTTTCTTCGTAATCAATCTTCTCATTTACAATTAACCTCTTCTGGGATCTTTTTTGAGCGAATACATTTCTATGAAAAAATAAAACATCCTGTAGAAGTAGAAGAAGTCTTTGCTAATGATTTTCCGGCCTCCATCTTATGGTTCTTCAAGGATCCTTTTATG
>Illumina-matK1_BOP010038_Zotu
CATTTATTACGACTCTTTCTTCACGAGTATTATAATTGGAATAGTCTTATTACTTCAAATAATTTTTTTTTTTCAAAAAGTAATCCACGATTATTCTTACTCCTATATAATTCTCATGTATGTGAATACGAATTCATCTTACTTTTTCTTCGTAATCAATCTTCTCATTTACAATTAACCTCTTCTGGGATCTTTTTTGAGCGAATACATTTCTATGAAAAAATAAAACATCCTGTAGAAGTAGAAGAAGTCTTTGCTAATGATTTTCCGGCCTCCATCTTATGGTTCTTCAAGGATCCTTTTATG
>Illumina-matK1_BOP010040_Cotu
AAACCCTTCGCTATTGGGTGAAAGACGCCTCTTCTTTGCATTTATTACGACTCTTTCTTCACGAGTATTATAATTGGAATAGTCTTATTACTTCAAATAATTTTTTTTTTTCAAAAAGTAATCCACGATTATTCTTACTCCTATATAATTCTCATGTATGTGAATACGAATTCATCTTACTTTTTCTTCGTAATCAATCTTCTCATTTACAATTAACCTCTTCTGGGATCTTTTTTGAGCGAATACATTTCTATGAAAAAATAAAACATCCTGTAGAAGAAGTCTTTGCTAATGATTTTCCGGCCTCCATCTTATGGTTCTTCAAGGATCCTTTTATG
>Illumina-matK1_BOP010040_Dotu
AAACCCTTCGCTATTGGGTGAAAGACGCCTCTTCTTTGCATTTATTACGACTCTTTCTTCACGAGTATTATAATTGGAATAGTCTTATTACTTCAAATAATTTTTTTTTTTCAAAAAGTAATCCACGATTATTCTTACTCCTATATAATTCTCATGTATGTGAATACGAATTCATCTTACTTTTTCTTCGTAATCAATCTTCTCATTTACAATTAACCTCTTCTGGGATCTTTTTTGAGCGAATACATTTCTATGAAAAAATAAAACATCCTGTAGAAGAAGTCTTTGCTAATGATTTTCCGGCCTCCATCTTATGGTTCTTCAAGGATCCTTTTATG
>Illumina-matK1_BOP010040_Otu
CCTTCGCTATTGGGTGAAAGACGCCTCTTCTTTGCATTTATTACGACTCTTTCTTCACGAGTATTATAATTGGAATAGTCTTATTACTTCAAATAATTTTTTTTTTTCAAAAAGTAATCCACGATTATTCTTACTCCTATATAATTCTCATGTATGTGAATACGAATTCATCTTACTTTTTCTTCGTAATCAATCTTCTCATTTACAATTAACCTCTTCTGGGATCTTTTTTGAGCGAATACATTTCTATGAAAAAATAAAACATCCTGTAGAAGAAGTCTTTGCTAATGATTTTCCGGCCTCCATCTTATGGTTCTTCAAGGATCCTTTTATG
>Illumina-matK1_BOP010040_Zotu
CCTTCGCTATTGGGTGAAAGACGCCTCTTCTTTGCATTTATTACGACTCTTTCTTCACGAGTATTATAATTGGAATAGTCTTATTACTTCAAATAATTTTTTTTTTTCAAAAAGTAATCCACGATTATTCTTACTCCTATATAATTCTCATGTATGTGAATACGAATTCATCTTACTTTTTCTTCGTAATCAATCTTCTCATTTACAATTAACCTCTTCTGGGATCTTTTTTGAGCGAATACATTTCTATGAAAAAATAAAACATCCTGTAGAAGAAGTCTTTGCTAATGATTTTCCGGCCTCCATCTTATGGTTCTTCAAGGATCCTTTTATG
>Illumina-matK1_BOP010041_Cotu
AAACCCTTCGCTATTGGGTGAAAGACGCCTCTTCTTTGCATTTATTACGACTCTTTCTTCACGAGTATTATAATTGGAATAGTCTTATTACTTCAAATAATTTTTTTTTTTCAAAAAGTAATCCACGATTATTCTTACTCCTATATAATTCTCATGTATGTGAATACGAATTCATCTTACTTTTTCTTCGTAATCAATCTTCTCATTTACAATTAACCTCTTCTGGGATCTTTTTTGAGCGAATACATTTCTATGAAAAAATAAAATATCCTGTAGAAGAAGTCTTTGCTAATGATTTTCCGGCCTCCATCTTATGGTTCTTCAAGGATCCTTTTATG
>Illumina-matK1_BOP010041_Dotu
AAACCCTTCGCTATTGGGTGAAAGACGCCTCTTCTTTGCATTTATTACGACTCTTTCTTCACGAGTATTATAATTGGAATAGTCTTATTACTTCAAATAATTTTTTTTTTTCAAAAAGTAATCCACGATTATTCTTACTCCTATATAATTCTCATGTATGTGAATACGAATTCATCTTACTTTTTCTTCGTAATCAATCTTCTCATTTACAATTAACCTCTTCTGGGATCTTTTTTGAGCGAATACATTTCTATGAAAAAATAAAATATCCTGTAGAAGAAGTCTTTGCTAATGATTTTCCGGCCTCCATCTTATGGTTCTTCAAGGATCCTTTTATG
>Illumina-matK1_BOP010041_Otu
CCTTCGCTATTGGGTGAAAGACGCCTCTTCTTTGCATTTATTACGACTCTTTCTTCACGAGTATTATAATTGGAATAGTCTTATTACTTCAAATAATTTTTTTTTTTCAAAAAGTAATCCACGATTATTCTTACTCCTATATAATTCTCATGTATGTGAATACGAATTCATCTTACTTTTTCTTCGTAATCAATCTTCTCATTTACAATTAACCTCTTCTGGGATCTTTTTTGAGCGAATACATTTCTATGAAAAAATAAAATATCCTGTAGAAGAAGTCTTTGCTAATGATTTTCCGGCCTCCATCTTATGGTTCTTCAAGGATCCTTTTATG
>Illumina-matK1_BOP010041_Zotu
CCTTCGCTATTGGGTGAAAGACGCCTCTTCTTTGCATTTATTACGACTCTTTCTTCACGAGTATTATAATTGGAATAGTCTTATTACTTCAAATAATTTTTTTTTTTCAAAAAGTAATCCACGATTATTCTTACTCCTATATAATTCTCATGTATGTGAATACGAATTCATCTTACTTTTTCTTCGTAATCAATCTTCTCATTTACAATTAACCTCTTCTGGGATCTTTTTTGAGCGAATACATTTCTATGAAAAAATAAAATATCCTGTAGAAGAAGTCTTTGCTAATGATTTTCCGGCCTCCATCTTATGGTTCTTCAAGGATCCTTTTATG
>Illumina-matK1_BOP010044_Cotu
AAACCCTTCGCTATTGGGTGAAAGATCCCTCTTCTTTACATTTATTACGACTCTTTCTTCACGAGTATTATAATTGGAATAGTCTTATTACTCCAAAAAAAATTATTTTTTCAAAAAGTAATCCACGATTATTCTTGTTCCTATATAATTCTCATGTATGTGAATACGAATCCATTTTACTTTTTCTTCGTAATCAATCTTCTCATTTACGATTAACCTCTTCTGGTATCTTTTTTGAGCGAATCCATTTCTATGAAAAAAAAAAATATCCTGTAGAAGAAGTCTTTGTTAATGATTTTCCGGCCGCCATCTTATGGTTCTTCAAGGATCCTTTTATG
>Illumina-matK1_BOP010044_Dotu
AAACCCTTCGCTATTGGGTGAAAGATCCCTCTTCTTTACATTTATTACGACTCTTTCTTCACGAGTATTATAATTGGAATAGTCTTATTACTCCAAAAAAAATTATTTTTTCAAAAAGTAATCCACGATTATTCTTGTTCCTATATAATTCTCATGTATGTGAATACGAATCCATTTTACTTTTTCTTCGTAATCAATCTTCTCATTTACGATTAACCTCTTCTGGTATCTTTTTTGAGCGAATCCATTTCTATGAAAAAAAAAAATATCCTGTAGAAGAAGTCTTTGTTAATGATTTTCCGGCCGCCATCTTATGGTTCTTCAAGGATCCTTTTATG
>Illumina-matK1_BOP010044_Otu
CCTTCGCTATTGGGTGAAAGATCCCTCTTCTTTACATTTATTACGACTCTTTCTTCACGAGTATTATAATTGGAATAGTCTTATTACTCCAAAAAAAATTATTTTTTCAAAAAGTAATCCACGATTATTCTTGTTCCTATATAATTCTCATGTATGTGAATACGAATCCATTTTACTTTTTCTTCGTAATCAATCTTCTCATTTACGATTAACCTCTTCTGGTATCTTTTTTGAGCGAATCCATTTCTATGAAAAAAAAAAATATCCTGTAGAAGAAGTCTTTGTTAATGATTTTCCGGCCGCCATCTTATGGTTCTTCAAGGATCCTTTTATG
>Illumina-matK1_BOP010044_Zotu
CCTTCGCTATTGGGTGAAAGATCCCTCTTCTTTACATTTATTACGACTCTTTCTTCACGAGTATTATAATTGGAATAGTCTTATTACTCCAAAAAAAATTATTTTTTCAAAAAGTAATCCACGATTATTCTTGTTCCTATATAATTCTCATGTATGTGAATACGAATCCATTTTACTTTTTCTTCGTAATCAATCTTCTCATTTACGATTAACCTCTTCTGGTATCTTTTTTGAGCGAATCCATTTCTATGAAAAAAAAAAATATCCTGTAGAAGAAGTCTTTGTTAATGATTTTCCGGCCGCCATCTTATGGTTCTTCAAGGATCCTTTTATG
>Illumina-matK1_BOP010045_Cotu
AAACTCTTCGTCACTGGGTAAAAGATGTCTCTTCTTTGCATTTATTACGGTTCTTTCTACATGAGTATCGTAATTGGAATATGCTTATTACTCCAAAAAAACCCAGTTCCCCCTTTTCAAAAAAAAATAAAAGATTATTCTTATTCCTATATAATTCTCATGTATGTGAATACGAATCCATCTTCCTCTTTCTACGTAACCAATCTTCTCATTTACGATCAATATCTTCTGGAGCCCTTCTTGAACGAATATATTTCTATGGAAAAATAGAGCATCGTGTAGAAGTCGTTGCTAAGGATTTTCAGGCTATCCTATGGTTGTTCAAGGATCCTAACATA
>Illumina-matK1_BOP010045_Dotu
AAACTCTTCGTCACTGGGTAAAAGATGTCTCTTCTTTGCATTTATTACGGTTCTTTCTACATGAGTATCGTAATTGGAATATGCTTATTACTCCAAAAAAACCCAGTTCCCCCTTTTCAAAAAAAAATAAAAGATTATTCTTATTCCTATATAATTCTCATGTATGTGAATACGAATCCATCTTCCTCTTTCTACGTAACCAATCTTCTCATTTACGATCAATATCTTCTGGAGCCCTTCTTGAACGAATATATTTCTATGGAAAAATAGAGCATCGTGTAGAAGTCGTTGCTAAGGATTTTCAGGCTATCCTATGGTTGTTCAAGGATCCTAACATA
>Illumina-matK1_BOP010045_Otu
TCTTCGTCACTGGGTAAAAGATGTCTCTTCTTTGCATTTATTACGGTTCTTTCTACATGAGTATCGTAATTGGAATATGCTTATTACTCCAAAAAAACCCAGTTCCCCCTTTTCAAAAAAAAATAAAAGATTATTCTTATTCCTATATAATTCTCATGTATGTGAATACGAATCCATCTTCCTCTTTCTACGTAACCAATCTTCTCATTTACGATCAATATCTTCTGGAGCCCTTCTTGAACGAATATATTTCTATGGAAAAATAGAGCATCGTGTAGAAGTCGTTGCTAAGGATTTTCAGGCTATCCTATGGTTGTTCAAGGATCCTAACATA
>Illumina-matK1_BOP010045_Zotu
TCTTCGTCACTGGGTAAAAGATGTCTCTTCTTTGCATTTATTACGGTTCTTTCTACATGAGTATCGTAATTGGAATATGCTTATTACTCCAAAAAAACCCAGTTCCCCCTTTTCAAAAAAAAATAAAAGATTATTCTTATTCCTATATAATTCTCATGTATGTGAATACGAATCCATCTTCCTCTTTCTACGTAACCAATCTTCTCATTTACGATCAATATCTTCTGGAGCCCTTCTTGAACGAATATATTTCTATGGAAAAATAGAGCATCGTGTAGAAGTCGTTGCTAAGGATTTTCAGGCTATCCTATGGTTGTTCAAGGATCCTAACATA
>Illumina-matK1_BOP010046_Cotu
AAACTCTTCGTCACTGGGTAAAAGATGTCTCTTCTTTGCATTTATTACGGTTCTTTCTACACGAGTATCGTAATTGGAATAGGCTTATTACTCCAAAAAAACCCAGTTCCTCTTTTTCAAAAAAAAATCAAAGATTATTCTTGTTCCTATATAATTCTCATGTATGTGAATACGAATCCATCTTCGTCTTTCTCCGTAACCAATCTTCTCATTTACGATCAACATCTTCTGGAGCCCTTCTTGAACGAATATATTTCTATGGAAAAATAGAACATCGTGTAGAAGTTTTTGCTAAGGATTTTCAGGCTATCCTATGGTTGTTCAAGGATCCTTTCATC
>Illumina-matK1_BOP010046_Dotu
AAACTCTTCGTCACTGGGTAAAAGATGTCTCTTCTTTGCATTTATTACGGTTCTTTCTACACGAGTATCGTAATTGGAATAGGCTTATTACTCCAAAAAAACCCAGTTCCTCTTTTTCAAAAAAAAATCAAAGATTATTCTTGTTCCTATATAATTCTCATGTATGTGAATACGAATCCATCTTCGTCTTTCTCCGTAACCAATCTTCTCATTTACGATCAACATCTTCTGGAGCCCTTCTTGAACGAATATATTTCTATGGAAAAATAGAACATCGTGTAGAAGTTTTTGCTAAGGATTTTCAGGCTATCCTATGGTTGTTCAAGGATCCTTTCATC
>Illumina-matK1_BOP010046_Otu
TCTTCGTCACTGGGTAAAAGATGTCTCTTCTTTGCATTTATTACGGTTCTTTCTACACGAGTATCGTAATTGGAATAGGCTTATTACTCCAAAAAAACCCAGTTCCTCTTTTTCAAAAAAAAATCAAAGATTATTCTTGTTCCTATATAATTCTCATGTATGTGAATACGAATCCATCTTCGTCTTTCTCCGTAACCAATCTTCTCATTTACGATCAACATCTTCTGGAGCCCTTCTTGAACGAATATATTTCTATGGAAAAATAGAACATCGTGTAGAAGTTTTTGCTAAGGATTTTCAGGCTATCCTATGGTTGTTCAAGGATCCTTTCATC
>Illumina-matK1_BOP010046_Zotu
TCTTCGTCACTGGGTAAAAGATGTCTCTTCTTTGCATTTATTACGGTTCTTTCTACACGAGTATCGTAATTGGAATAGGCTTATTACTCCAAAAAAACCCAGTTCCTCTTTTTCAAAAAAAAATCAAAGATTATTCTTGTTCCTATATAATTCTCATGTATGTGAATACGAATCCATCTTCGTCTTTCTCCGTAACCAATCTTCTCATTTACGATCAACATCTTCTGGAGCCCTTCTTGAACGAATATATTTCTATGGAAAAATAGAACATCGTGTAGAAGTTTTTGCTAAGGATTTTCAGGCTATCCTATGGTTGTTCAAGGATCCTTTCATC
>Illumina-matK1_BOP010048_Cotu
AAACTCTTCGTTACTGGGTAAAGGATGCCTCTTCTTTGCATTTATTACGGTTCTTTCTACACGAGTATCGTAATTGGAATAATCTTATTACTCCAAAGAAACCCAGTTCCTCTTTTTCAAAAAGAAATCAAAGATTATTCTTGTTCTTGTATAATTCTCATGTATGTGAATACGAATCCATTTTTTTATTTTTCCGTAACCAATCTTCTCACTTACAATCAACATCTTTTGGAGCCCTTCTTGAACGAATATATTTCTATGGAAAAATAGAACATCGTGTAGAAGTCTTTGCTAAGGATTTTCAGGTTATCCTATGGTTGTTCAAGGATCCTTTCATA
>Illumina-matK1_BOP010048_Dotu
AAACTCTTCGTTACTGGGTAAAGGATGCCTCTTCTTTGCATTTATTACGGTTCTTTCTACACGAGTATCGTAATTGGAATAATCTTATTACTCCAAAGAAACCCAGTTCCTCTTTTTCAAAAAGAAATCAAAGATTATTCTTGTTCTTGTATAATTCTCATGTATGTGAATACGAATCCATTTTTTTATTTTTCCGTAACCAATCTTCTCACTTACAATCAACATCTTTTGGAGCCCTTCTTGAACGAATATATTTCTATGGAAAAATAGAACATCGTGTAGAAGTCTTTGCTAAGGATTTTCAGGTTATCCTATGGTTGTTCAAGGATCCTTTCATA
>Illumina-matK1_BOP010048_Otu
TCTTCGTTACTGGGTAAAGGATGCCTCTTCTTTGCATTTATTACGGTTCTTTCTACACGAGTATCGTAATTGGAATAATCTTATTACTCCAAAGAAACCCAGTTCCTCTTTTTCAAAAAGAAATCAAAGATTATTCTTGTTCTTGTATAATTCTCATGTATGTGAATACGAATCCATTTTTTTATTTTTCCGTAACCAATCTTCTCACTTACAATCAACATCTTTTGGAGCCCTTCTTGAACGAATATATTTCTATGGAAAAATAGAACATCGTGTAGAAGTCTTTGCTAAGGATTTTCAGGTTATCCTATGGTTGTTCAAGGATCCTTTCATA
>Illumina-matK1_BOP010048_Zotu
TCTTCGTTACTGGGTAAAGGATGCCTCTTCTTTGCATTTATTACGGTTCTTTCTACACGAGTATCGTAATTGGAATAATCTTATTACTCCAAAGAAACCCAGTTCCTCTTTTTCAAAAAGAAATCAAAGATTATTCTTGTTCTTGTATAATTCTCATGTATGTGAATACGAATCCATTTTTTTATTTTTCCGTAACCAATCTTCTCACTTACAATCAACATCTTTTGGAGCCCTTCTTGAACGAATATATTTCTATGGAAAAATAGAACATCGTGTAGAAGTCTTTGCTAAGGATTTTCAGGTTATCCTATGGTTGTTCAAGGATCCTTTCATA
>Illumina-matK1_BOP010049_Cotu
AAACTCTTCGCTACTGGGTGAAAGATGCCTCTTCTTTGCATTTATTACGATTCTTTCTCTATGAGTATCAGAATTGGCATAATAGCATTCCTCCAACTCCAAGGAAATCCAGTTCCTTTTTTTCAAAAGGGAATCAAAGGTTATTCTTGTTCCTATATAATTATTATGTATGTGAATACGAATCCATCTTCGTTTTTCTTTGTAACCAATCTTCTCATTTACGATCAACATCTTCTGGAACTCTTTTTGAACGAATATATTTCTATGGAAAACTAAAACATCTTGTAGAAGCCTTTGCTAATGCTTTTCAGACCCTCCTATGGTTGCTCAAAGATCCTTTCATG
>Illumina-matK1_BOP010049_Dotu
AAACTCTTCGCTACTGGGTGAAAGATGCCTCTTCTTTGCATTTATTACGATTCTTTCTCTATGAGTATCAGAATTGGCATAATAGCATTCCTCCAACTCCAAGGAAATCCAGTTCCTTTTTTTCAAAAGGGAATCAAAGGTTATTCTTGTTCCTATATAATTATTATGTATGTGAATACGAATCCATCTTCGTTTTTCTTTGTAACCAATCTTCTCATTTACGATCAACATCTTCTGGAACTCTTTTTGAACGAATATATTTCTATGGAAAACTAAAACATCTTGTAGAAGCCTTTGCTAATGCTTTTCAGACCCTCCTATGGTTGCTCAAAGATCCTTTCATG
>Illumina-matK1_BOP010049_Otu
TCTTCGCTACTGGGTGAAAGATGCCTCTTCTTTGCATTTATTACGATTCTTTCTCTATGAGTATCAGAATTGGCATAATAGCATTCCTCCAACTCCAAGGAAATCCAGTTCCTTTTTTTCAAAAGGGAATCAAAGGTTATTCTTGTTCCTATATAATTATTATGTATGTGAATACGAATCCATCTTCGTTTTTCTTTGTAACCAATCTTCTCATTTACGATCAACATCTTCTGGAACTCTTTTTGAACGAATATATTTCTATGGAAAACTAAAACATCTTGTAGAAGCCTTTGCTAATGCTTTTCAGACCCTCCTATGGTTGCTCAAAGATCCTTTCATG
>Illumina-matK1_BOP010049_Zotu
TCTTCGCTACTGGGTGAAAGATGCCTCTTCTTTGCATTTATTACGATTCTTTCTCTATGAGTATCAGAATTGGCATAATAGCATTCCTCCAACTCCAAGGAAATCCAGTTCCTTTTTTTCAAAAGGGAATCAAAGGTTATTCTTGTTCCTATATAATTATTATGTATGTGAATACGAATCCATCTTCGTTTTTCTTTGTAACCAATCTTCTCATTTACGATCAACATCTTCTGGAACTCTTTTTGAACGAATATATTTCTATGGAAAACTAAAACATCTTGTAGAAGCCTTTGCTAATGCTTTTCAGACCCTCCTATGGTTGCTCAAAGATCCTTTCATG
>Illumina-matK1_BOP010050_Cotu
AAATCCTTCGATACTGGTTGAAAGATCCCCCCTTCTTTCATTTATTAAGGTTGTTTCTTTATCAGTATTTTAATTGGAATAGTTTTATTAATCCAAAAAAATCTATTTCTACTTTTTCAAAAAATAATCCAAGATTTTTCTTGTTCCTATATAATTTTTATGTATGTGAATACGAATCTATCTTCCTTTTTCTACGTAAAAAATCCTCTCAGTTACGATTAACATCTTTTAGCGTTCTTTTTGAGCGAATCTATTTCTATACAAAAATAGAACATCTTGTAGAAGTCTTTCCTAAGGATTTTTTTTTTCGTCTACCTCTACCTTATCATGATCCTTTCATT
>Illumina-matK1_BOP010050_Dotu
AAATCCTTCGATACTGGTTGAAAGATCCCCCCTTCTTTCATTTATTAAGGTTGTTTCTTTATCAGTATTTTAATTGGAATAGTTTTATTAATCCAAAAAAATCTATTTCTACTTTTTCAAAAAATAATCCAAGATTTTTCTTGTTCCTATATAATTTTTATGTATGTGAATACGAATCTATCTTCCTTTTTCTACGTAAAAAATCCTCTCAGTTACGATTAACATCTTTTAGCGTTCTTTTTGAGCGAATCTATTTCTATACAAAAATAGAACATCTTGTAGAAGTCTTTCCTAAGGATTTTTTTTTTCGTCTACCTCTACCTTATCATGATCCTTTCATT
>Illumina-matK1_BOP010050_Otu
CCTTCGATACTGGTTGAAAGATCCCCCCTTCTTTCATTTATTAAGGTTGTTTCTTTATCAGTATTTTAATTGGAATAGTTTTATTAATCCAAAAAAATCTATTTCTACTTTTTCAAAAAATAATCCAAGATTTTTCTTGTTCCTATATAATTTTTATGTATGTGAATACGAATCTATCTTCCTTTTTCTACGTAAAAAATCCTCTCAGTTACGATTAACATCTTTTAGCGTTCTTTTTGAGCGAATCTATTTCTATACAAAAATAGAACATCTTGTAGAAGTCTTTCCTAAGGATTTTTTTTTTCGTCTACCTCTACCTTATCATGATCCTTTCATT
>Illumina-matK1_BOP010050_Zotu
CCTTCGATACTGGTTGAAAGATCCCCCCTTCTTTCATTTATTAAGGTTGTTTCTTTATCAGTATTTTAATTGGAATAGTTTTATTAATCCAAAAAAATCTATTTCTACTTTTTCAAAAAATAATCCAAGATTTTTCTTGTTCCTATATAATTTTTATGTATGTGAATACGAATCTATCTTCCTTTTTCTACGTAAAAAATCCTCTCAGTTACGATTAACATCTTTTAGCGTTCTTTTTGAGCGAATCTATTTCTATACAAAAATAGAACATCTTGTAGAAGTCTTTCCTAAGGATTTTTTTTTTCGTCTACCTCTACCTTATCATGATCCTTTCATT
>Illumina-matK1_BOP010051_Cotu
AAACCTTTCGCTACTGGGTAAAAGATGCCTCTTCTTTACATTTATTGCGATTCTTTCTTCACGAGTATTTTAATTGGAATAGTCTTATTACTCCAAAGAAATCAATTTCCATTTTTTCAACAAGTAATCCAAGATTTTTCTTGTTCCTATATAATTCTCATGTATATGAAGATGAATTCATCTTCTTTTTTCTCCGTAATCAATCTTCTCATTTACGATCAACATCTTCTGGAGTCCTTTTTGAGCGAATCCATTTTTATGGAAAAGTAAACTATCTTGTTGAAGTCTTTGCCAATGATTTTCAGAACATCTTATGGTTGTTTAAGGATCCTTTCATG
>Illumina-matK1_BOP010051_Dotu
AAACCTTTCGCTACTGGGTAAAAGATGCCTCTTCTTTACATTTATTGCGATTCTTTCTTCACGAGTATTTTAATTGGAATAGTCTTATTACTCCAAAGAAATCAATTTCCATTTTTTCAACAAGTAATCCAAGATTTTTCTTGTTCCTATATAATTCTCATGTATATGAAGATGAATTCATCTTCTTTTTTCTCCGTAATCAATCTTCTCATTTACGATCAACATCTTCTGGAGTCCTTTTTGAGCGAATCCATTTTTATGGAAAAGTAAACTATCTTGTTGAAGTCTTTGCCAATGATTTTCAGAACATCTTATGGTTGTTTAAGGATCCTTTCATG
>Illumina-matK1_BOP010051_Otu
CTTTCGCTACTGGGTAAAAGATGCCTCTTCTTTACATTTATTGCGATTCTTTCTTCACGAGTATTTTAATTGGAATAGTCTTATTACTCCAAAGAAATCAATTTCCATTTTTTCAACAAGTAATCCAAGATTTTTCTTGTTCCTATATAATTCTCATGTATATGAAGATGAATTCATCTTCTTTTTTCTCCGTAATCAATCTTCTCATTTACGATCAACATCTTCTGGAGTCCTTTTTGAGCGAATCCATTTTTATGGAAAAGTAAACTATCTTGTTGAAGTCTTTGCCAATGATTTTCAGAACATCTTATGGTTGTTTAAGGATCCTTTCATG
>Illumina-matK1_BOP010051_Zotu
CTTTCGCTACTGGGTAAAAGATGCCTCTTCTTTACATTTATTGCGATTCTTTCTTCACGAGTATTTTAATTGGAATAGTCTTATTACTCCAAAGAAATCAATTTCCATTTTTTCAACAAGTAATCCAAGATTTTTCTTGTTCCTATATAATTCTCATGTATATGAAGATGAATTCATCTTCTTTTTTCTCCGTAATCAATCTTCTCATTTACGATCAACATCTTCTGGAGTCCTTTTTGAGCGAATCCATTTTTATGGAAAAGTAAACTATCTTGTTGAAGTCTTTGCCAATGATTTTCAGAACATCTTATGGTTGTTTAAGGATCCTTTCATG
>Illumina-matK1_BOP010052_Cotu
AAACCCTTCGCTACTGGGTCAAAGATACTTCTTCTTTGCATTTATTACGATTTTTTCTTCACGAGTATTGGAATTGGAACAGTCTTATTATTCCAAAAAATTTTATTTCTTTTTTTGCAAAAAGTAATCCACGATTATTCTTGTTTCTATATAATTCTCATGTATATGAATATGAATCCATCTTCTTTTTTCTCCGTAACCAATCCTTTCATTTACGATCAACATTTTTTCGGGTCCTTCTTGAGCGAATATATTTTTATGGAAAAATAGAGCATTTTGCAGAAGTCTTTGCTAATGATTTTCAGGCCATTCTACGGTTGTTCAAAGATCCTTTCATG
>Illumina-matK1_BOP010052_Dotu
AAACCCTTCGCTACTGGGTCAAAGATACTTCTTCTTTGCATTTATTACGATTTTTTCTTCACGAGTATTGGAATTGGAACAGTCTTATTATTCCAAAAAATTTTATTTCTTTTTTTGCAAAAAGTAATCCACGATTATTCTTGTTTCTATATAATTCTCATGTATATGAATATGAATCCATCTTCTTTTTTCTCCGTAACCAATCCTTTCATTTACGATCAACATTTTTTCGGGTCCTTCTTGAGCGAATATATTTTTATGGAAAAATAGAGCATTTTGCAGAAGTCTTTGCTAATGATTTTCAGGCCATTCTACGGTTGTTCAAAGATCCTTTCATG
>Illumina-matK1_BOP010052_Otu
CCTTCGCTACTGGGTCAAAGATACTTCTTCTTTGCATTTATTACGATTTTTTCTTCACGAGTATTGGAATTGGAACAGTCTTATTATTCCAAAAAATTTTATTTCTTTTTTTGCAAAAAGTAATCCACGATTATTCTTGTTTCTATATAATTCTCATGTATATGAATATGAATCCATCTTCTTTTTTCTCCGTAACCAATCCTTTCATTTACGATCAACATTTTTTCGGGTCCTTCTTGAGCGAATATATTTTTATGGAAAAATAGAGCATTTTGCAGAAGTCTTTGCTAATGATTTTCAGGCCATTCTACGGTTGTTCAAAGATCCTTTCATG
>Illumina-matK1_BOP010052_Zotu
CCTTCGCTACTGGGTCAAAGATACTTCTTCTTTGCATTTATTACGATTTTTTCTTCACGAGTATTGGAATTGGAACAGTCTTATTATTCCAAAAAATTTTATTTCTTTTTTTGCAAAAAGTAATCCACGATTATTCTTGTTTCTATATAATTCTCATGTATATGAATATGAATCCATCTTCTTTTTTCTCCGTAACCAATCCTTTCATTTACGATCAACATTTTTTCGGGTCCTTCTTGAGCGAATATATTTTTATGGAAAAATAGAGCATTTTGCAGAAGTCTTTGCTAATGATTTTCAGGCCATTCTACGGTTGTTCAAAGATCCTTTCATG
>Illumina-matK1_BOP010053_Cotu
AAACTCTTCGCTACTGGGTAAAAGATGCCCCCTCTTTGCATTTATTACGATTCTTTCTCCACGAGTATCCTAATTTGACTAGTCTTATTATTCAAAAGAAAGCCGGTTCTTCTTTTTCAAAACGAAATCAAAGATTATTTTTCTTCCTATATAATTCTCATGTATGTGAATACGAATTCATCTTCGTCTTTCTCCGTAACCAATCTTCTCATTTACGATCAACATCTTCTGGAGCCTTTCTTGAACGAATATATTTCTATGAAAAAATAGAACATCTTGTAGAAGTCTTTGCTAAGGATTTTCAAGCCAATCTATGGTTGTTCAAGGATCCTTTCATG
>Illumina-matK1_BOP010053_Dotu
AAACTCTTCGCTACTGGGTAAAAGATGCCCCCTCTTTGCATTTATTACGATTCTTTCTCCACGAGTATCCTAATTTGACTAGTCTTATTATTCAAAAGAAAGCCGGTTCTTCTTTTTCAAAACGAAATCAAAGATTATTTTTCTTCCTATATAATTCTCATGTATGTGAATACGAATTCATCTTCGTCTTTCTCCGTAACCAATCTTCTCATTTACGATCAACATCTTCTGGAGCCTTTCTTGAACGAATATATTTCTATGAAAAAATAGAACATCTTGTAGAAGTCTTTGCTAAGGATTTTCAAGCCAATCTATGGTTGTTCAAGGATCCTTTCATG
>Illumina-matK1_BOP010053_Otu
TCTTCGCTACTGGGTAAAAGATGCCCCCTCTTTGCATTTATTACGATTCTTTCTCCACGAGTATCCTAATTTGACTAGTCTTATTATTCAAAAGAAAGCCGGTTCTTCTTTTTCAAAACGAAATCAAAGATTATTTTTCTTCCTATATAATTCTCATGTATGTGAATACGAATTCATCTTCGTCTTTCTCCGTAACCAATCTTCTCATTTACGATCAACATCTTCTGGAGCCTTTCTTGAACGAATATATTTCTATGAAAAAATAGAACATCTTGTAGAAGTCTTTGCTAAGGATTTTCAAGCCAATCTATGGTTGTTCAAGGATCCTTTCATG
>Illumina-matK1_BOP010053_Zotu
TCTTCGCTACTGGGTAAAAGATGCCCCCTCTTTGCATTTATTACGATTCTTTCTCCACGAGTATCCTAATTTGACTAGTCTTATTATTCAAAAGAAAGCCGGTTCTTCTTTTTCAAAACGAAATCAAAGATTATTTTTCTTCCTATATAATTCTCATGTATGTGAATACGAATTCATCTTCGTCTTTCTCCGTAACCAATCTTCTCATTTACGATCAACATCTTCTGGAGCCTTTCTTGAACGAATATATTTCTATGAAAAAATAGAACATCTTGTAGAAGTCTTTGCTAAGGATTTTCAAGCCAATCTATGGTTGTTCAAGGATCCTTTCATG
>Illumina-matK1_BOP010054_Cotu
AAACCCTTCGATACTGGGTGAAAGATGCCTCTTCTTTTCATTTATTAAGACTCTTTCTTTATGAGTATTGTAATTGGAATAGTCTTATTACTCCAAAAAAATGGATTTCTACTTTTTCAAAAAGTAATTCAAGATTATTCTTGTTCCTATATAATTTTTATGTATGTGAATATGAATCTATCCTTATTTTTCTCCGTAACAAATCTTCTTATTTACGATTAACATCTTCTGGAGTCCTTTTTGAGCGAATATATTTCTATGCAAAAATAGAACATCGTGTAGAAGTCTTTGATAAGGATTTTCCGTCTACCCTATGGTTCTTCAAGGACCCTTTCATT
>Illumina-matK1_BOP010054_Dotu
AAACCCTTCGATACTGGGTGAAAGATGCCTCTTCTTTTCATTTATTAAGACTCTTTCTTTATGAGTATTGTAATTGGAATAGTCTTATTACTCCAAAAAAATGGATTTCTACTTTTTCAAAAAGTAATTCAAGATTATTCTTGTTCCTATATAATTTTTATGTATGTGAATATGAATCTATCCTTATTTTTCTCCGTAACAAATCTTCTTATTTACGATTAACATCTTCTGGAGTCCTTTTTGAGCGAATATATTTCTATGCAAAAATAGAACATCGTGTAGAAGTCTTTGATAAGGATTTTCCGTCTACCCTATGGTTCTTCAAGGACCCTTTCATT
>Illumina-matK1_BOP010054_Otu
CCTTCGATACTGGGTGAAAGATGCCTCTTCTTTTCATTTATTAAGACTCTTTCTTTATGAGTATTGTAATTGGAATAGTCTTATTACTCCAAAAAAATGGATTTCTACTTTTTCAAAAAGTAATTCAAGATTATTCTTGTTCCTATATAATTTTTATGTATGTGAATATGAATCTATCCTTATTTTTCTCCGTAACAAATCTTCTTATTTACGATTAACATCTTCTGGAGTCCTTTTTGAGCGAATATATTTCTATGCAAAAATAGAACATCGTGTAGAAGTCTTTGATAAGGATTTTCCGTCTACCCTATGGTTCTTCAAGGACCCTTTCATT
>Illumina-matK1_BOP010054_Zotu
CCTTCGATACTGGGTGAAAGATGCCTCTTCTTTTCATTTATTAAGACTCTTTCTTTATGAGTATTGTAATTGGAATAGTCTTATTACTCCAAAAAAATGGATTTCTACTTTTTCAAAAAGTAATTCAAGATTATTCTTGTTCCTATATAATTTTTATGTATGTGAATATGAATCTATCCTTATTTTTCTCCGTAACAAATCTTCTTATTTACGATTAACATCTTCTGGAGTCCTTTTTGAGCGAATATATTTCTATGCAAAAATAGAACATCGTGTAGAAGTCTTTGATAAGGATTTTCCGTCTACCCTATGGTTCTTCAAGGACCCTTTCATT
>Illumina-matK1_BOP010055_Cotu
AAACCCTTCGCTATTGGGTAAAAGATGCCTCTTCTTTGCATTTATTACGGCTTTTTCTTCACGAGTCTTATAATTTGAATCGATTTCTTATTCAAAATAAATCTATTTCTATTTTTTCAAAAACTAATCCAAGATTCTTTTTGTTCCTGTATAATTTTCATGTTTGTGAATATGAATCCATCTTAATTTTTCTCCGTAACCAATCTTCTCATTTACGATTAACATCCTCAGGGGGCTTTTTTGAGCGAATATATTTCTATGGAAAAGGAAAAATAAAACATCCCGTAGAAGAATTCTTTGCTGATGATTTTTCGACTAGTCTATGGTTCTTACAGGATCTCGTGATG
>Illumina-matK1_BOP010055_Dotu
AAACCCTTCGCTATTGGGTAAAAGATGCCTCTTCTTTGCATTTATTACGGCTTTTTCTTCACGAGTCTTATAATTTGAATCGATTTCTTATTCAAAATAAATCTATTTCTATTTTTTCAAAAACTAATCCAAGATTCTTTTTGTTCCTGTATAATTTTCATGTTTGTGAATATGAATCCATCTTAATTTTTCTCCGTAACCAATCTTCTCATTTACGATTAACATCCTCAGGGGGCTTTTTTGAGCGAATATATTTCTATGGAAAAGGAAAAATAAAACATCCCGTAGAAGAATTCTTTGCTGATGATTTTTCGACTAGTCTATGGTTCTTACAGGATCTCGTGATG
>Illumina-matK1_BOP010055_Otu
CCTTCGCTATTGGGTAAAAGATGCCTCTTCTTTGCATTTATTACGGCTTTTTCTTCACGAGTCTTATAATTTGAATCGATTTCTTATTCAAAATAAATCTATTTCTATTTTTTCAAAAACTAATCCAAGATTCTTTTTGTTCCTGTATAATTTTCATGTTTGTGAATATGAATCCATCTTAATTTTTCTCCGTAACCAATCTTCTCATTTACGATTAACATCCTCAGGGGGCTTTTTTGAGCGAATATATTTCTATGGAAAAGGAAAAATAAAACATCCCGTAGAAGAATTCTTTGCTGATGATTTTTCGACTAGTCTATGGTTCTTACAGGATCTCGTGATG
>Illumina-matK1_BOP010055_Zotu
CCTTCGCTATTGGGTAAAAGATGCCTCTTCTTTGCATTTATTACGGCTTTTTCTTCACGAGTCTTATAATTTGAATCGATTTCTTATTCAAAATAAATCTATTTCTATTTTTTCAAAAACTAATCCAAGATTCTTTTTGTTCCTGTATAATTTTCATGTTTGTGAATATGAATCCATCTTAATTTTTCTCCGTAACCAATCTTCTCATTTACGATTAACATCCTCAGGGGGCTTTTTTGAGCGAATATATTTCTATGGAAAAGGAAAAATAAAACATCCCGTAGAAGAATTCTTTGCTGATGATTTTTCGACTAGTCTATGGTTCTTACAGGATCTCGTGATG
>Illumina-matK1_BOP010056_Cotu
AAAGTCTTCGCTATTGGGTAAAAGATGCCTCTTCTTTGCATTTATTACGATTCTTTCTTCACGAGTATTGTAATTGGAATAGTCTTATTACTGCAAAGAAAGCCAGTTCTTCTTTTTCAAAAAGGAATCAAAGATTATTCTTCTTCTTATATAATTCTCATGTATATGAATACGAATCTATTTTCGTCTTTCTACGTAACCAATCTTCTCATTTACGATCAACATCTTCTGGAGCTCTTCTTGAACGAATCTATTTCTATGGAAAAATAGAACATCTTGTAGACGTCTTTGTTAAGGATTTTCAGACCAACCTCTGCTTGTTCAAGGATCCTTTCATG
>Illumina-matK1_BOP010056_Dotu
AAAGTCTTCGCTATTGGGTAAAAGATGCCTCTTCTTTGCATTTATTACGATTCTTTCTTCACGAGTATTGTAATTGGAATAGTCTTATTACTGCAAAGAAAGCCAGTTCTTCTTTTTCAAAAAGGAATCAAAGATTATTCTTCTTCTTATATAATTCTCATGTATATGAATACGAATCTATTTTCGTCTTTCTACGTAACCAATCTTCTCATTTACGATCAACATCTTCTGGAGCTCTTCTTGAACGAATCTATTTCTATGGAAAAATAGAACATCTTGTAGACGTCTTTGTTAAGGATTTTCAGACCAACCTCTGCTTGTTCAAGGATCCTTTCATG
>Illumina-matK1_BOP010056_Otu
TCTTCGCTATTGGGTAAAAGATGCCTCTTCTTTGCATTTATTACGATTCTTTCTTCACGAGTATTGTAATTGGAATAGTCTTATTACTGCAAAGAAAGCCAGTTCTTCTTTTTCAAAAAGGAATCAAAGATTATTCTTCTTCTTATATAATTCTCATGTATATGAATACGAATCTATTTTCGTCTTTCTACGTAACCAATCTTCTCATTTACGATCAACATCTTCTGGAGCTCTTCTTGAACGAATCTATTTCTATGGAAAAATAGAACATCTTGTAGACGTCTTTGTTAAGGATTTTCAGACCAACCTCTGCTTGTTCAAGGATCCTTTCATG
>Illumina-matK1_BOP010056_Zotu
TCTTCGCTATTGGGTAAAAGATGCCTCTTCTTTGCATTTATTACGATTCTTTCTTCACGAGTATTGTAATTGGAATAGTCTTATTACTGCAAAGAAAGCCAGTTCTTCTTTTTCAAAAAGGAATCAAAGATTATTCTTCTTCTTATATAATTCTCATGTATATGAATACGAATCTATTTTCGTCTTTCTACGTAACCAATCTTCTCATTTACGATCAACATCTTCTGGAGCTCTTCTTGAACGAATCTATTTCTATGGAAAAATAGAACATCTTGTAGACGTCTTTGTTAAGGATTTTCAGACCAACCTCTGCTTGTTCAAGGATCCTTTCATG
>Illumina-matK1_BOP010057_Cotu
AAATCCTTCGCTACTGGGTAAAAGATGCCTCTTCGTTGCATTTATTACGTCTTTTTCTTCACGATTATTATAATTGGAATAGTCTTATTATTTCAAATAAATCTATTTCTATTTTTTTTAAAAGTAATTCGAGATTCTTTTTATTCCTATATAATTCTCATGTTTGTGAATATGAATCCATCTTACTTTTTATCCGTAACCAATCTTGTCATTTACGATTAACATCTTCTGGGAGCTTTTTTGAGCGAATATATTTCTATGAAAAAATAAAGCATCCTATAGAAGAAGTCTTTTCTAACGATTTTCCGGCTATCCCATTGTTCTTCCAGGATCCTTTCATG
>Illumina-matK1_BOP010057_Dotu
AAATCCTTCGCTACTGGGTAAAAGATGCCTCTTCGTTGCATTTATTACGTCTTTTTCTTCACGATTATTATAATTGGAATAGTCTTATTATTTCAAATAAATCTATTTCTATTTTTTTTAAAAGTAATTCGAGATTCTTTTTATTCCTATATAATTCTCATGTTTGTGAATATGAATCCATCTTACTTTTTATCCGTAACCAATCTTGTCATTTACGATTAACATCTTCTGGGAGCTTTTTTGAGCGAATATATTTCTATGAAAAAATAAAGCATCCTATAGAAGAAGTCTTTTCTAACGATTTTCCGGCTATCCCATTGTTCTTCCAGGATCCTTTCATG
>Illumina-matK1_BOP010057_Otu
AAATCCTTCGCTACTGGGTAAAAGATGCCTCTTCGTTGCATTTATTACGTCTTTTTCTTCACGATTATTATAATTGGAATAGTCTTATTATTTCAAATAAATCTATTTCTATTTTTTTTAAAAGTAATTCGAGATTCTTTTTATTCCTATATAATTCTCATGTTTGTGAATATGAATCCATCTTACTTTTTATCCGTAACCAATCTTGTCATTTACGATTAACATCTTCTGGGAGCTTTTTTGAGCGAATATATTTCTATGAAAAAATAAAGCATCCTATAGAAGAAGTCTTTTCTAACGATTTTCCGGCTATCCCATTGTTCTTCCAGGATCCTTTCATG
>Illumina-matK1_BOP010057_Zotu
AAATCCTTCGCTACTGGGTAAAAGATGCCTCTTCGTTGCATTTATTACGTCTTTTTCTTCACGATTATTATAATTGGAATAGTCTTATTATTTCAAATAAATCTATTTCTATTTTTTTTAAAAGTAATTCGAGATTCTTTTTATTCCTATATAATTCTCATGTTTGTGAATATGAATCCATCTTACTTTTTATCCGTAACCAATCTTGTCATTTACGATTAACATCTTCTGGGAGCTTTTTTGAGCGAATATATTTCTATGAAAAAATAAAGCATCCTATAGAAGAAGTCTTTTCTAACGATTTTCCGGCTATCCCATTGTTCTTCCAGGATCCTTTCATG
>Illumina-matK1_BOP010059_Cotu
AAACCCTTCGCTATTGGTTGAAAGATGTCTCGTCTTTTCATTTATTAAGGATCTTTCTTCACAAATATTGTAATTGGAATAGTCTTATTACTCCAAAAAAATCGATTTCTACTTTTTTAAATTTAAAAAGTAATCCAAGATTATTCTTGTTCCTATATAATTTGCATGTCTTCGAATATGAATCTATCTTCCTTTTTCTCCGTAACAAATCTTCTCATTTACGATTAACATCCTCTGGAGTCCTTTTTGAGCGAATATATTTCTATGGAAAAATAGAACATCTTGTAAAAGTCTTTGCTAAAGATTTTCTGTCGACCCTATGGTTCTTCAAGGATCCTTTCATT
>Illumina-matK1_BOP010059_Dotu
AAACCCTTCGCTATTGGTTGAAAGATGTCTCGTCTTTTCATTTATTAAGGATCTTTCTTCACAAATATTGTAATTGGAATAGTCTTATTACTCCAAAAAAATCGATTTCTACTTTTTTAAATTTAAAAAGTAATCCAAGATTATTCTTGTTCCTATATAATTTGCATGTCTTCGAATATGAATCTATCTTCCTTTTTCTCCGTAACAAATCTTCTCATTTACGATTAACATCCTCTGGAGTCCTTTTTGAGCGAATATATTTCTATGGAAAAATAGAACATCTTGTAAAAGTCTTTGCTAAAGATTTTCTGTCGACCCTATGGTTCTTCAAGGATCCTTTCATT
>Illumina-matK1_BOP010059_Otu
AAACCCTTCGCTATTGGTTGAAAGATGTCTCGTCTTTTCATTTATTAAGGATCTTTCTTCACAAATATTGTAATTGGAATAGTCTTATTACTCCAAAAAAATCGATTTCTACTTTTTTAAATTTAAAAAGTAATCCAAGATTATTCTTGTTCCTATATAATTTGCATGTCTTCGAATATGAATCTATCTTCCTTTTTCTCCGTAACAAATCTTCTCATTTACGATTAACATCCTCTGGAGTCCTTTTTGAGCGAATATATTTCTATGGAAAAATAGAACATCTTGTAAAAGTCTTTGCTAAAGATTTTCTGTCGACCCTATGGTTCTTCAAGGATCCTTTCATT
>Illumina-matK1_BOP010059_Zotu
AAACCCTTCGCTATTGGTTGAAAGATGTCTCGTCTTTTCATTTATTAAGGATCTTTCTTCACAAATATTGTAATTGGAATAGTCTTATTACTCCAAAAAAATCGATTTCTACTTTTTTAAATTTAAAAAGTAATCCAAGATTATTCTTGTTCCTATATAATTTGCATGTCTTCGAATATGAATCTATCTTCCTTTTTCTCCGTAACAAATCTTCTCATTTACGATTAACATCCTCTGGAGTCCTTTTTGAGCGAATATATTTCTATGGAAAAATAGAACATCTTGTAAAAGTCTTTGCTAAAGATTTTCTGTCGACCCTATGGTTCTTCAAGGATCCTTTCATT
>Illumina-matK1_BOP010060_Cotu
AAACCCTTCGCTATTGGTTGAAAGATGTCTCGTCTTTTCATTTATTAAGGATCTTTCTTCACAAATATTGTAATTGGAATAGTCTTATTACTCCAAAAAAATCGATTTCTACTTTTTTAAATTTAAAAAGTAATCCAAGATTATTCTTGTTCCTATATAATTTGCATGTCTTCGAATATGAATCTATCTTCCTTTTTCTCCGTAACAAATCTTCTCATTTACGATTAACATCCTCTGGAGTCCTTTTTGAGCGAATATATTTCTATGGAAAAATAGAACATCTTGTAAAAGTCTTTGCTAAAGATTTTCTGTCGACCCTATGGTTCTTCAAGGATCCTTTCATT
>Illumina-matK1_BOP010060_Dotu
AAACCCTTCGCTATTGGTTGAAAGATGTCTCGTCTTTTCATTTATTAAGGATCTTTCTTCACAAATATTGTAATTGGAATAGTCTTATTACTCCAAAAAAATCGATTTCTACTTTTTTAAATTTAAAAAGTAATCCAAGATTATTCTTGTTCCTATATAATTTGCATGTCTTCGAATATGAATCTATCTTCCTTTTTCTCCGTAACAAATCTTCTCATTTACGATTAACATCCTCTGGAGTCCTTTTTGAGCGAATATATTTCTATGGAAAAATAGAACATCTTGTAAAAGTCTTTGCTAAAGATTTTCTGTCGACCCTATGGTTCTTCAAGGATCCTTTCATT
>Illumina-matK1_BOP010060_Otu
AAACCCTTCGCTATTGGTTGAAAGATGTCTCGTCTTTTCATTTATTAAGGATCTTTCTTCACAAATATTGTAATTGGAATAGTCTTATTACTCCAAAAAAATCGATTTCTACTTTTTTAAATTTAAAAAGTAATCCAAGATTATTCTTGTTCCTATATAATTTGCATGTCTTCGAATATGAATCTATCTTCCTTTTTCTCCGTAACAAATCTTCTCATTTACGATTAACATCCTCTGGAGTCCTTTTTGAGCGAATATATTTCTATGGAAAAATAGAACATCTTGTAAAAGTCTTTGCTAAAGATTTTCTGTCGACCCTATGGTTCTTCAAGGATCCTTTCATT
>Illumina-matK1_BOP010060_Zotu
AAACCCTTCGCTATTGGTTGAAAGATGTCTCGTCTTTTCATTTATTAAGGATCTTTCTTCACAAATATTGTAATTGGAATAGTCTTATTACTCCAAAAAAATCGATTTCTACTTTTTTAAATTTAAAAAGTAATCCAAGATTATTCTTGTTCCTATATAATTTGCATGTCTTCGAATATGAATCTATCTTCCTTTTTCTCCGTAACAAATCTTCTCATTTACGATTAACATCCTCTGGAGTCCTTTTTGAGCGAATATATTTCTATGGAAAAATAGAACATCTTGTAAAAGTCTTTGCTAAAGATTTTCTGTCGACCCTATGGTTCTTCAAGGATCCTTTCATT
>Illumina-matK1_BOP010061_Cotu
AAATCTTTCGATATTGGATAAAAGATGTCTTTTTCTTTCACTTATTAAGGTTGTTTTTTTATTACTATTGTGACGGGAACAGTTTTTTTACTCCAAAAAAATCGATTTCTACTTTTTTTTTAAAAAGTAATCCAAGATTTTTCTTACTACTATATAATTTATATGTATGGGAATACGAATCTATCTTTCTTTTTCTACGTAATAAATCCTCTCAGTTACGATTTAAATATTTTCGCGTTTTTTTTGAGCGAGTTTTTTTCTATGAAAAAATAGAACATCTTGCAGAAATATTTGTTAAGAATTTTTCATATACCTTATTATCCTTCAGGGATCCTTTCATC
>Illumina-matK1_BOP010061_Dotu
AAATCTTTCGATATTGGATAAAAGATGTCTTTTTCTTTCACTTATTAAGGTTGTTTTTTTATTACTATTGTGACGGGAACAGTTTTTTTACTCCAAAAAAATCGATTTCTACTTTTTTTTTAAAAAGTAATCCAAGATTTTTCTTACTACTATATAATTTATATGTATGGGAATACGAATCTATCTTTCTTTTTCTACGTAATAAATCCTCTCAGTTACGATTTAAATATTTTCGCGTTTTTTTTGAGCGAGTTTTTTTCTATGAAAAAATAGAACATCTTGCAGAAATATTTGTTAAGAATTTTTCATATACCTTATTATCCTTCAGGGATCCTTTCATC
>Illumina-matK1_BOP010061_Otu
TTCGATATTGGATAAAAGATGTCTTTTTCTTTCACTTATTAAGGTTGTTTTTTTATTACTATTGTGACGGGAACAGTTTTTTTACTCCAAAAAAATCGATTTCTACTTTTTTTTTAAAAAGTAATCCAAGATTTTTCTTACTACTATATAATTTATATGTATGGGAATACGAATCTATCTTTCTTTTTCTACGTAATAAATCCTCTCAGTTACGATTTAAATATTTTCGCGTTTTTTTTGAGCGAGTTTTTTTCTATGAAAAAATAGAACATCTTGCAGAAATATTTGTTAAGAATTTTTCATATACCTTATTATCCTTCAGGGATCCTTTCATC
>Illumina-matK1_BOP010061_Zotu
TTCGATATTGGATAAAAGATGTCTTTTTCTTTCACTTATTAAGGTTGTTTTTTTATTACTATTGTGACGGGAACAGTTTTTTTACTCCAAAAAAATCGATTTCTACTTTTTTTTTAAAAAGTAATCCAAGATTTTTCTTACTACTATATAATTTATATGTATGGGAATACGAATCTATCTTTCTTTTTCTACGTAATAAATCCTCTCAGTTACGATTTAAATATTTTCGCGTTTTTTTTGAGCGAGTTTTTTTCTATGAAAAAATAGAACATCTTGCAGAAATATTTGTTAAGAATTTTTCATATACCTTATTATCCTTCAGGGATCCTTTCATC
>Illumina-matK1_BOP010062_Cotu
AAATCTTGCGATACTGGGTGAAAGATACCCCTTTCTTTCATTTATTAAGGTTGTTTCTTTATGAGTATTGTAATTGGAATAGTCTTATTACTCCAAAAAAATCGATTTCTACTTTTTCAAAAAGTAATCCAAGATTTTTCTTATTCCTATATCATTTTTATGTATGTGAATACGAATCTATCTTCCTTTTTCTACGTAACAAATCCTCTCATTTACGATTAAAATCTTTTAGTGTTTTTTTTGAGCGAATCTATTTCTATGCAAAAATAGAAGGTTTTGTCGAAATCTTTACTAAGGATTTTTCGTCTACCTTATCATTCTTCACAGATACTTTCATT
>Illumina-matK1_BOP010062_Dotu
AAATCTTGCGATACTGGGTGAAAGATACCCCTTTCTTTCATTTATTAAGGTTGTTTCTTTATGAGTATTGTAATTGGAATAGTCTTATTACTCCAAAAAAATCGATTTCTACTTTTTCAAAAAGTAATCCAAGATTTTTCTTATTCCTATATCATTTTTATGTATGTGAATACGAATCTATCTTCCTTTTTCTACGTAACAAATCCTCTCATTTACGATTAAAATCTTTTAGTGTTTTTTTTGAGCGAATCTATTTCTATGCAAAAATAGAAGGTTTTGTCGAAATCTTTACTAAGGATTTTTCGTCTACCTTATCATTCTTCACAGATACTTTCATT
>Illumina-matK1_BOP010062_Otu
CTTGCGATACTGGGTGAAAGATACCCCTTTCTTTCATTTATTAAGGTTGTTTCTTTATGAGTATTGTAATTGGAATAGTCTTATTACTCCAAAAAAATCGATTTCTACTTTTTCAAAAAGTAATCCAAGATTTTTCTTATTCCTATATCATTTTTATGTATGTGAATACGAATCTATCTTCCTTTTTCTACGTAACAAATCCTCTCATTTACGATTAAAATCTTTTAGTGTTTTTTTTGAGCGAATCTATTTCTATGCAAAAATAGAAGGTTTTGTCGAAATCTTTACTAAGGATTTTTCGTCTACCTTATCATTCTTCACAGATACTTTCATT
>Illumina-matK1_BOP010062_Zotu
CTTGCGATACTGGGTGAAAGATACCCCTTTCTTTCATTTATTAAGGTTGTTTCTTTATGAGTATTGTAATTGGAATAGTCTTATTACTCCAAAAAAATCGATTTCTACTTTTTCAAAAAGTAATCCAAGATTTTTCTTATTCCTATATCATTTTTATGTATGTGAATACGAATCTATCTTCCTTTTTCTACGTAACAAATCCTCTCATTTACGATTAAAATCTTTTAGTGTTTTTTTTGAGCGAATCTATTTCTATGCAAAAATAGAAGGTTTTGTCGAAATCTTTACTAAGGATTTTTCGTCTACCTTATCATTCTTCACAGATACTTTCATT
>Illumina-matK1_BOP010063_Cotu
AAATCCTTCGCTATTGGGTGAAAGATGCCTCTTCTTTGCATTTATTACGGTTTTTTCTTCACGAGTATTGTAATTGGAATAGTTTTATTACTCCAAAATCTACTTTTTCAAAAAGTAATCCAAGATTATTCTTGTTCCTATATAATTCTTATGTATGTGAATATGAATCCATCTTCCTTTTTCTCCGTAACCAATCTTCTCATTTACGATTAACATCTTCTGGGGTCTTTTTTGAGCGAATATATTTCTATGGAAAAATAGAACATCTTGTAGAAGAAGTCTTTGCTAATGATTTTCCGGCTATCCTATGGTTCTTCAAGGATCCTTTCAT
>Illumina-matK1_BOP010063_Otu
CCTTCGATATTGGGTGAAAGATGCCCCTTTTTTTCATTTATTACGGTTGTTTCTTTATAATTTTTGTAATTGGAATAGTTTTAGTACTCCAAAATCTACTTTTTCAAAAAGTAATCCAAGATTATTCTTGTTCCTCTATAATTTTTATGTATGTGAATATGAATCTATCTTCCTTTTTCTACGTAAAAAATCCTCTCATTTACGATTAAAATCTTTTAGCGTTTTTTTTGAGCGAATCTTTTTTTATGCAAAAAGAGAACATCTTGTAGAAGTTTTTGCTAAGGATTTTTCGTCTACCTTAACATTCTTCAATGATCCTCTCATT
>Illumina-matK1_BOP010063_Zotu
CCTTCGATATTGGGTGAAAGATGCCCCTTTTTTTCATTTATTACGGTTGTTTCTTTATAATTTTTGTAATTGGAATAGTTTTAGTACTCCAAAATCTACTTTTTCAAAAAGTAATCCAAGATTATTCTTGTTCCTCTATAATTTTTATGTATGTGAATATGAATCTATCTTCCTTTTTCTACGTAAAAAATCCTCTCATTTACGATTAAAATCTTTTAGCGTTTTTTTTGAGCGAATCTTTTTTTATGCAAAAAGAGAACATCTTGTAGAAGTTTTTGCTAAGGATTTTTCGTCTACCTTAACATTCTTCAATGATCCTCTCATT
>Illumina-matK1_BOP010064_Cotu
AAATCCTTCGCTACTGGGTAAAAGATGCCTCTTCTTTACATTTATTACGGTTCTTTCTACACGAGTATTTTAATTTGAATTGGAATAGTCTTAGTAATCCAAAGAAATCGATTTCCATTTTTTCAAAAAGTAATTCAAGATTATTCTTGTTCCTATATAATTCTCATGTATGTGAATATGAATCCATCTTCTTTTTTCTCCGTAACCAATCTTCTCATTTACGATCAACATCTTCTGGAGTCCTTCTTGAGCGAATATATTTCTATCGAAAAGTAGAACATCTTGTCGAAGTCTTGGCTAATGATTTTGATTTTCAGGACATCTTATGCTTGTTCAAGGATCCTTTCATG
>Illumina-matK1_BOP010064_Dotu
AAATCCTTCGCTACTGGGTAAAAGATGCCTCTTCTTTACATTTATTACGGTTCTTTCTACACGAGTATTTTAATTTGAATTGGAATAGTCTTAGTAATCCAAAGAAATCGATTTCCATTTTTTCAAAAAGTAATTCAAGATTATTCTTGTTCCTATATAATTCTCATGTATGTGAATATGAATCCATCTTCTTTTTTCTCCGTAACCAATCTTCTCATTTACGATCAACATCTTCTGGAGTCCTTCTTGAGCGAATATATTTCTATCGAAAAGTAGAACATCTTGTCGAAGTCTTGGCTAATGATTTTGATTTTCAGGACATCTTATGCTTGTTCAAGGATCCTTTCATG
>Illumina-matK1_BOP010064_Otu
CCTTCGCTACTGGGTAAAAGATGCCTCTTCTTTACATTTATTACGGTTCTTTCTACACGAGTATTTTAATTTGAATTGGAATAGTCTTAGTAATCCAAAGAAATCGATTTCCATTTTTTCAAAAAGTAATTCAAGATTATTCTTGTTCCTATATAATTCTCATGTATGTGAATATGAATCCATCTTCTTTTTTCTCCGTAACCAATCTTCTCATTTACGATCAACATCTTCTGGAGTCCTTCTTGAGCGAATATATTTCTATCGAAAAGTAGAACATCTTGTCGAAGTCTTGGCTAATGATTTTGATTTTCAGGACATCTTATGCTTGTTCAAGGATCCTTTCATG
>Illumina-matK1_BOP010064_Zotu
CCTTCGCTACTGGGTAAAAGATGCCTCTTCTTTACATTTATTACGGTTCTTTCTACACGAGTATTTTAATTTGAATTGGAATAGTCTTAGTAATCCAAAGAAATCGATTTCCATTTTTTCAAAAAGTAATTCAAGATTATTCTTGTTCCTATATAATTCTCATGTATGTGAATATGAATCCATCTTCTTTTTTCTCCGTAACCAATCTTCTCATTTACGATCAACATCTTCTGGAGTCCTTCTTGAGCGAATATATTTCTATCGAAAAGTAGAACATCTTGTCGAAGTCTTGGCTAATGATTTTGATTTTCAGGACATCTTATGCTTGTTCAAGGATCCTTTCATG
>Illumina-matK1_BOP010065_Cotu
AACTCCTTCAATACCGGATCAAAGATGTTCCATCTTTGCATTTATTGCGATTCTTTCTCAACTACTATTCGAATTGGAATAGTCTTATTACTTCAATGAAATCGATTTTTCTTTTGAAAAAAGAAAATAAAAGACTATTTCGATTCCTATATAACTCTTATGTATCAGAATATGAATTTTTCTTGTTGTTTCTTCGTAAACAATCTTCTTGCTTACCATTAACATCTTCTGGAACCTTTGTGGAACGAATCCACTTTTCTAGGAAGATGGAACATTTTGGGGTAATGTACCCAGGTTTTTTTCGGAAAACCGTATGGATCTTTATGGATCCTCTTATG
>Illumina-matK1_BOP010065_Otu
TTCCATCTTTGCATTTATTGCGATTCTTTCTCAACTACTATTCGAATTGGAATAGTCTTATTACTTCAATGAAATCGATTTTTCTTTTGAAAAAAGAAAATAAAAGACTATTTCGATTCCTATATAACTCTTATGTATCAGAATATGAATTTTTCTTGTTGTTTCTTCGTAAACAATCTTCTTGCTTACCATTAACATCTTCTGGAACCTTTGTGGAACGAATCCACTTTTCTAGGAAGATGGAACATTTTGGGGTAATGTACCCAGGTTTTTTTCGGAAAACCGTATGGATCTTTATGGATCCTCTTATG
>Illumina-matK1_BOP010065_Zotu
TTCCATCTTTGCATTTATTGCGATTCTTTCTCAACTACTATTCGAATTGGAATAGTCTTATTACTTCAATGAAATCGATTTTTCTTTTGAAAAAAGAAAATAAAAGACTATTTCGATTCCTATATAACTCTTATGTATCAGAATATGAATTTTTCTTGTTGTTTCTTCGTAAACAATCTTCTTGCTTACCATTAACATCTTCTGGAACCTTTGTGGAACGAATCCACTTTTCTAGGAAGATGGAACATTTTGGGGTAATGTACCCAGGTTTTTTTCGGAAAACCGTATGGATCTTTATGGATCCTCTTATG
>Illumina-matK1_BOP010066_Cotu
AAACCCTTCGCTATTGGGTGAAAGATCCCTCTTCTTTGCATTTATTACGACTCTTTCTTCACGAGTATTATAATTATAATAGGAATAGTCTTATTACTCCAAATAAATTTATTTTTTCAAAAAGTAATCCACGATTATTCTTGCTCCTATATAATTCTCATGTATGTGAATATGAATCCATCTTCCTTTTTCTTCGTAATCAATCTTCTCATTTACGATTAACCTCTTATGGGATCTTTTTTGAGCAAATTCATTTCTATGAAAAGATAAAATATCCGGTAGAAAATGATTTTACGGTCGCCATCTTATGGTTCTTCAAGGATCCTTTTATG
>Illumina-matK1_BOP010066_Dotu
AAACCCTTCGCTATTGGGTGAAAGATCCCTCTTCTTTGCATTTATTACGACTCTTTCTTCACGAGTATTATAATTATAATAGGAATAGTCTTATTACTCCAAATAAATTTATTTTTTCAAAAAGTAATCCACGATTATTCTTGCTCCTATATAATTCTCATGTATGTGAATATGAATCCATCTTCCTTTTTCTTCGTAATCAATCTTCTCATTTACGATTAACCTCTTATGGGATCTTTTTTGAGCAAATTCATTTCTATGAAAAGATAAAATATCCGGTAGAAAATGATTTTACGGTCGCCATCTTATGGTTCTTCAAGGATCCTTTTATG
>Illumina-matK1_BOP010066_Otu
CCTTCGCTATTGGGTGAAAGATCCCTCTTCTTTGCATTTATTACGACTCTTTCTTCACGAGTATTATAATTATAATAGGAATAGTCTTATTACTCCAAATAAATTTATTTTTTCAAAAAGTAATCCACGATTATTCTTGCTCCTATATAATTCTCATGTATGTGAATATGAATCCATCTTCCTTTTTCTTCGTAATCAATCTTCTCATTTACGATTAACCTCTTATGGGATCTTTTTTGAGCAAATTCATTTCTATGAAAAGATAAAATATCCGGTAGAAAATGATTTTACGGTCGCCATCTTATGGTTCTTCAAGGATCCTTTTATG
>Illumina-matK1_BOP010066_Zotu
CCTTCGCTATTGGGTGAAAGATCCCTCTTCTTTGCATTTATTACGACTCTTTCTTCACGAGTATTATAATTATAATAGGAATAGTCTTATTACTCCAAATAAATTTATTTTTTCAAAAAGTAATCCACGATTATTCTTGCTCCTATATAATTCTCATGTATGTGAATATGAATCCATCTTCCTTTTTCTTCGTAATCAATCTTCTCATTTACGATTAACCTCTTATGGGATCTTTTTTGAGCAAATTCATTTCTATGAAAAGATAAAATATCCGGTAGAAAATGATTTTACGGTCGCCATCTTATGGTTCTTCAAGGATCCTTTTATG
>Illumina-matK1_BOP010067_Cotu
AACCCCTTCGCTGTTGGATACAAGATATCCCCGCTTTGCATTTATTGCGATTCTTTCTTTACAAGTTTCAGAATTGGAATAATCTTATTACTCAAAAACCGAAATATATTTCGGTTTTTTCAAACGAGAATCGAAGATTATTCTTGTTCCTATATAATTTTCATGTATATGAATGCGAATCGATATTCCCCTTTCTCCGTAAACAATCTGCTCATTTACGATCAACATCTTCTAGCGCCTTTCTTGAGAGAACACATTTTTTTGGAAAAATAGAACATTTTTTGGTAGTTTTTCGTAATGATTTTCACACCATCCTCTGGGTTTTCAAGGACCTTTTCATA
>Illumina-matK1_BOP010067_Dotu
AACCCCTTCGCTGTTGGATACAAGATATCCCCGCTTTGCATTTATTGCGATTCTTTCTTTACAAGTTTCAGAATTGGAATAATCTTATTACTCAAAAACCGAAATATATTTCGGTTTTTTCAAACGAGAATCGAAGATTATTCTTGTTCCTATATAATTTTCATGTATATGAATGCGAATCGATATTCCCCTTTCTCCGTAAACAATCTGCTCATTTACGATCAACATCTTCTAGCGCCTTTCTTGAGAGAACACATTTTTTTGGAAAAATAGAACATTTTTTGGTAGTTTTTCGTAATGATTTTCACACCATCCTCTGGGTTTTCAAGGACCTTTTCATA
>Illumina-matK1_BOP010067_Otu
CCTTCGCTGTTGGATACAAGATATCCCCGCTTTGCATTTATTGCGATTCTTTCTTTACAAGTTTCAGAATTGGAATAATCTTATTACTCAAAAACCGAAATATATTTCGGTTTTTTCAAACGAGAATCGAAGATTATTCTTGTTCCTATATAATTTTCATGTATATGAATGCGAATCGATATTCCCCTTTCTCCGTAAACAATCTGCTCATTTACGATCAACATCTTCTAGCGCCTTTCTTGAGAGAACACATTTTTTTGGAAAAATAGAACATTTTTTGGTAGTTTTTCGTAATGATTTTCACACCATCCTCTGGGTTTTCAAGGACCTTTTCATA
>Illumina-matK1_BOP010067_Zotu
CCTTCGCTGTTGGATACAAGATATCCCCGCTTTGCATTTATTGCGATTCTTTCTTTACAAGTTTCAGAATTGGAATAATCTTATTACTCAAAAACCGAAATATATTTCGGTTTTTTCAAACGAGAATCGAAGATTATTCTTGTTCCTATATAATTTTCATGTATATGAATGCGAATCGATATTCCCCTTTCTCCGTAAACAATCTGCTCATTTACGATCAACATCTTCTAGCGCCTTTCTTGAGAGAACACATTTTTTTGGAAAAATAGAACATTTTTTGGTAGTTTTTCGTAATGATTTTCACACCATCCTCTGGGTTTTCAAGGACCTTTTCATA
>Illumina-matK1_BOP010068_Cotu
AACCCCTTCGCTGTTGGATACAAGATATCCCCGCTTTGCATTTATTGCGATTCTTTCTTTACGAGTTTCAGAATTGGAATAATCTTATTACTCAAAAACAGAAATATATTTCTGTTTTTTCAAACGAGAATAGAAGATTATTCTTGTTCCTATATAATTTTCATGTATATGAATGCGAATCGATATTCCCCTTTCTCCGTAAACAATCTGCTCATTTACGATCAACATCTTCTAGCGCCTTTCTTGAGAGAACACATTTTTTTGGAAAAATAGAACATTTTTTGGTAGTTTTTCGTAATGATTTTCACACCATCCTCTGGGTTTTCAAGGACTTTTTCAT
>Illumina-matK1_BOP010068_Dotu
AACCCCTTCGCTGTTGGATACAAGATATCCCCGCTTTGCATTTATTGCGATTCTTTCTTTACGAGTTTCAGAATTGGAATAATCTTATTACTCAAAAACAGAAATATATTTCTGTTTTTTCAAACGAGAATAGAAGATTATTCTTGTTCCTATATAATTTTCATGTATATGAATGCGAATCGATATTCCCCTTTCTCCGTAAACAATCTGCTCATTTACGATCAACATCTTCTAGCGCCTTTCTTGAGAGAACACATTTTTTTGGAAAAATAGAACATTTTTTGGTAGTTTTTCGTAATGATTTTCACACCATCCTCTGGGTTTTCAAGGACTTTTTCATA
>Illumina-matK1_BOP010068_Otu
CCTTCGCTGTTGGATACAAGATATCCCCGCTTTGCATTTATTGCGATTCTTTCTTTACGAGTTTCAGAATTGGAATAATCTTATTACTCAAAAACAGAAATATATTTCTGTTTTTTCAAACGAGAATAGAAGATTATTCTTGTTCCTATATAATTTTCATGTATATGAATGCGAATCGATATTCCCCTTTCTCCGTAAACAATCTGCTCATTTACGATCAACATCTTCTAGCGCCTTTCTTGAGAGAACACATTTTTTTGGAAAAATAGAACATTTTTTGGTAGTTTTTCGTAATGATTTTCACACCATCCTCTGGGTTTTCAAGGACTTTTTCATA
>Illumina-matK1_BOP010068_Zotu
CCTTCGCTGTTGGATACAAGATATCCCCGCTTTGCATTTATTGCGATTCTTTCTTTACGAGTTTCAGAATTGGAATAATCTTATTACTCAAAAACAGAAATATATTTCTGTTTTTTCAAACGAGAATAGAAGATTATTCTTGTTCCTATATAATTTTCATGTATATGAATGCGAATCGATATTCCCCTTTCTCCGTAAACAATCTGCTCATTTACGATCAACATCTTCTAGCGCCTTTCTTGAGAGAACACATTTTTTTGGAAAAATAGAACATTTTTTGGTAGTTTTTCGTAATGATTTTCACACCATCCTCTGGGTTTTCAAGGACTTTTTCATA
>Illumina-matK1_BOP010069_Cotu
AACCCCTTCGCTGTTGGATACAAGATATCCCCGCTTTGCATTTATTGCGATTCTTTCTTTACGAGTTTCAGAATTGGAATAATCTTATTACTCAAAAACCGAAATATATTTCGGTTTTTTCAAACGAGAATCGAAGATTATTCTTGTTCCTATATAATTTTCATGTATATGAATGCGAATCGATATTCCCCTTTCTCCGTAAACAATCTGCTCATTTACGATCAACATCTTCTAGCGCCTTTCTTGAGAGAACACATTTTTTTGGAAAAATAGAACATTTTTTGGTAGTTTTTCGTAATGATTTTCACACCATCCTCTGGGTTTTCAAGGACCTTTTCATA
>Illumina-matK1_BOP010069_Dotu
AACCCCTTCGCTGTTGGATACAAGATATCCCCGCTTTGCATTTATTGCGATTCTTTCTTTACGAGTTTCAGAATTGGAATAATCTTATTACTCAAAAACCGAAATATATTTCGGTTTTTTCAAACGAGAATCGAAGATTATTCTTGTTCCTATATAATTTTCATGTATATGAATGCGAATCGATATTCCCCTTTCTCCGTAAACAATCTGCTCATTTACGATCAACATCTTCTAGCGCCTTTCTTGAGAGAACACATTTTTTTGGAAAAATAGAACATTTTTTGGTAGTTTTTCGTAATGATTTTCACACCATCCTCTGGGTTTTCAAGGACCTTTTCATA
>Illumina-matK1_BOP010069_Otu
CCTTCGCTGTTGGATACAAGATATCCCCGCTTTGCATTTATTGCGATTCTTTCTTTACGAGTTTCAGAATTGGAATAATCTTATTACTCAAAAACCGAAATATATTTCGGTTTTTTCAAACGAGAATCGAAGATTATTCTTGTTCCTATATAATTTTCATGTATATGAATGCGAATCGATATTCCCCTTTCTCCGTAAACAATCTGCTCATTTACGATCAACATCTTCTAGCGCCTTTCTTGAGAGAACACATTTTTTTGGAAAAATAGAACATTTTTTGGTAGTTTTTCGTAATGATTTTCACACCATCCTCTGGGTTTTCAAGGACCTTTTCATA
>Illumina-matK1_BOP010069_Zotu
CCTTCGCTGTTGGATACAAGATATCCCCGCTTTGCATTTATTGCGATTCTTTCTTTACGAGTTTCAGAATTGGAATAATCTTATTACTCAAAAACCGAAATATATTTCGGTTTTTTCAAACGAGAATCGAAGATTATTCTTGTTCCTATATAATTTTCATGTATATGAATGCGAATCGATATTCCCCTTTCTCCGTAAACAATCTGCTCATTTACGATCAACATCTTCTAGCGCCTTTCTTGAGAGAACACATTTTTTTGGAAAAATAGAACATTTTTTGGTAGTTTTTCGTAATGATTTTCACACCATCCTCTGGGTTTTCAAGGACCTTTTCATA
>Illumina-matK1_BOP010070_Cotu
AACCCCTTCGCTGTTGGATACAAGATATCCCCGCTTTGCATTTATTGCGATTCTTTCTTTACGAGTTTCAGAATTGGAATAATCTTATTACTCAAAAACCGAAATATATTTCGGTTTTTTCAAACGAGAATCGAAGATTATTCTTGTTCCTATATAATTTTCATGTATATGAATGCGAATCGATATTCCCCTTTCTCCGTAAACAATCTGCTCATTTACGATCAACATCTTCTAGCGCCTTTCTTGAGAGAACACATTTTTTTGGAAAAATAGAACATTTTTTGGTAGTTTTTCGTAATGATTTTCACACCATCCTCTGGGTTTTCAAGGACCTTTTCATA
>Illumina-matK1_BOP010070_Dotu
AACCCCTTCGCTGTTGGATACAAGATATCCCCGCTTTGCATTTATTGCGATTCTTTCTTTACGAGTTTCAGAATTGGAATAATCTTATTACTCAAAAACCGAAATATATTTCGGTTTTTTCAAACGAGAATCGAAGATTATTCTTGTTCCTATATAATTTTCATGTATATGAATGCGAATCGATATTCCCCTTTCTCCGTAAACAATCTGCTCATTTACGATCAACATCTTCTAGCGCCTTTCTTGAGAGAACACATTTTTTTGGAAAAATAGAACATTTTTTGGTAGTTTTTCGTAATGATTTTCACACCATCCTCTGGGTTTTCAAGGACCTTTTCATA
>Illumina-matK1_BOP010070_Otu
CCTTCGCTGTTGGATACAAGATATCCCCGCTTTGCATTTATTGCGATTCTTTCTTTACGAGTTTCAGAATTGGAATAATCTTATTACTCAAAAACCGAAATATATTTCGGTTTTTTCAAACGAGAATCGAAGATTATTCTTGTTCCTATATAATTTTCATGTATATGAATGCGAATCGATATTCCCCTTTCTCCGTAAACAATCTGCTCATTTACGATCAACATCTTCTAGCGCCTTTCTTGAGAGAACACATTTTTTTGGAAAAATAGAACATTTTTTGGTAGTTTTTCGTAATGATTTTCACACCATCCTCTGGGTTTTCAAGGACCTTTTCATA
>Illumina-matK1_BOP010070_Zotu
CCTTCGCTGTTGGATACAAGATATCCCCGCTTTGCATTTATTGCGATTCTTTCTTTACGAGTTTCAGAATTGGAATAATCTTATTACTCAAAAACCGAAATATATTTCGGTTTTTTCAAACGAGAATCGAAGATTATTCTTGTTCCTATATAATTTTCATGTATATGAATGCGAATCGATATTCCCCTTTCTCCGTAAACAATCTGCTCATTTACGATCAACATCTTCTAGCGCCTTTCTTGAGAGAACACATTTTTTTGGAAAAATAGAACATTTTTTGGTAGTTTTTCGTAATGATTTTCACACCATCCTCTGGGTTTTCAAGGACCTTTTCATA
>Illumina-matK1_BOP010071_Cotu
AAACCCTTCGCTATTGGGTGAAAGATCCCTCTTCTTTGCATTTATTACGACTCTTTCTTCACGAGTATTATAATTATAATAGGAATAGTCTTATTACTCCAAATAAATTTATTTTTTCAAAAAGTAATCCACGATTATTCTTGCTCCTATATAATTCTCATGTATGTGAATATGAATCCATCTTCCTTTTTCTTCGTAATCAATCTTCTCATTTACGATTAACCTCTTATGGGATCTTTTTTGAGCAAATTCATTTCTATGAAAAGATAAAATATCCGGTAGAAAATGATTTTACGGTCGCCATCTTATGGTTCTTCAAGGATCCTTTTATG
>Illumina-matK1_BOP010071_Dotu
AAACCCTTCGCTATTGGGTGAAAGATCCCTCTTCTTTGCATTTATTACGACTCTTTCTTCACGAGTATTATAATTATAATAGGAATAGTCTTATTACTCCAAATAAATTTATTTTTTCAAAAAGTAATCCACGATTATTCTTGCTCCTATATAATTCTCATGTATGTGAATATGAATCCATCTTCCTTTTTCTTCGTAATCAATCTTCTCATTTACGATTAACCTCTTATGGGATCTTTTTTGAGCAAATTCATTTCTATGAAAAGATAAAATATCCGGTAGAAAATGATTTTACGGTCGCCATCTTATGGTTCTTCAAGGATCCTTTTATG
>Illumina-matK1_BOP010071_Otu
CCTTCGCTATTGGGTGAAAGATCCCTCTTCTTTGCATTTATTACGACTCTTTCTTCACGAGTATTATAATTATAATAGGAATAGTCTTATTACTCCAAATAAATTTATTTTTTCAAAAAGTAATCCACGATTATTCTTGCTCCTATATAATTCTCATGTATGTGAATATGAATCCATCTTCCTTTTTCTTCGTAATCAATCTTCTCATTTACGATTAACCTCTTATGGGATCTTTTTTGAGCAAATTCATTTCTATGAAAAGATAAAATATCCGGTAGAAAATGATTTTACGGTCGCCATCTTATGGTTCTTCAAGGATCCTTTTATG
>Illumina-matK1_BOP010071_Zotu
CCTTCGCTATTGGGTGAAAGATCCCTCTTCTTTGCATTTATTACGACTCTTTCTTCACGAGTATTATAATTATAATAGGAATAGTCTTATTACTCCAAATAAATTTATTTTTTCAAAAAGTAATCCACGATTATTCTTGCTCCTATATAATTCTCATGTATGTGAATATGAATCCATCTTCCTTTTTCTTCGTAATCAATCTTCTCATTTACGATTAACCTCTTATGGGATCTTTTTTGAGCAAATTCATTTCTATGAAAAGATAAAATATCCGGTAGAAAATGATTTTACGGTCGCCATCTTATGGTTCTTCAAGGATCCTTTTATG
>Illumina-matK1_BOP010072_Cotu
AAACCCTTCGCTATTGGGTGAAAGATCCCTCTTCTTTGCATTTATTACGACTCTTTCTTCACGAGTATTATAATTATAATAGGAATAGTCTTATTACTCCAAATAAATTTATTTTTTCAAAAAGTAATCCACGATTATTCTTGCTCCTATATAATTCTCATGTATGTGAATATGAATCCATCTTCCTTTTTCTTCGTAATCAATCTTCTCATTTACGATTAACCTCTTATGGGATCTTTTTTGAGCAAATTCATTTCTATGAAAAGATAAAATATCCGGTAGAAAATGATTTTACGGTCGCCATCTTATGGTTCTTCAAGGATCCTTTTATG
>Illumina-matK1_BOP010072_Dotu
AAACCCTTCGCTATTGGGTGAAAGATCCCTCTTCTTTGCATTTATTACGACTCTTTCTTCACGAGTATTATAATTATAATAGGAATAGTCTTATTACTCCAAATAAATTTATTTTTTCAAAAAGTAATCCACGATTATTCTTGCTCCTATATAATTCTCATGTATGTGAATATGAATCCATCTTCCTTTTTCTTCGTAATCAATCTTCTCATTTACGATTAACCTCTTATGGGATCTTTTTTGAGCAAATTCATTTCTATGAAAAGATAAAATATCCGGTAGAAAATGATTTTACGGTCGCCATCTTATGGTTCTTCAAGGATCCTTTTATG
>Illumina-matK1_BOP010072_Otu
CCTTCGCTATTGGGTGAAAGATCCCTCTTCTTTGCATTTATTACGACTCTTTCTTCACGAGTATTATAATTATAATAGGAATAGTCTTATTACTCCAAATAAATTTATTTTTTCAAAAAGTAATCCACGATTATTCTTGCTCCTATATAATTCTCATGTATGTGAATATGAATCCATCTTCCTTTTTCTTCGTAATCAATCTTCTCATTTACGATTAACCTCTTATGGGATCTTTTTTGAGCAAATTCATTTCTATGAAAAGATAAAATATCCGGTAGAAAATGATTTTACGGTCGCCATCTTATGGTTCTTCAAGGATCCTTTTATG
>Illumina-matK1_BOP010072_Zotu
CCTTCGCTATTGGGTGAAAGATCCCTCTTCTTTGCATTTATTACGACTCTTTCTTCACGAGTATTATAATTATAATAGGAATAGTCTTATTACTCCAAATAAATTTATTTTTTCAAAAAGTAATCCACGATTATTCTTGCTCCTATATAATTCTCATGTATGTGAATATGAATCCATCTTCCTTTTTCTTCGTAATCAATCTTCTCATTTACGATTAACCTCTTATGGGATCTTTTTTGAGCAAATTCATTTCTATGAAAAGATAAAATATCCGGTAGAAAATGATTTTACGGTCGCCATCTTATGGTTCTTCAAGGATCCTTTTATG
>Illumina-matK1_BOP010073_Cotu
AACCCCTTCGCTGTTGGATACAAGATATCCCCGCTTTGCATTTATTGCGATTCTTTCTTTACGAGTTTCAGAATTGGAATAATCTTATTACTCAAAAACCGAAATATATTTCGGTTTTTTCAAACGAGAATCGAAGATTATTCTTGTTCCTATATAATTTTCATGTATATGAATGCGAATCGATATTCCCCTTTCTCCGTAAACAATCTGCTCATTTACGATCAACATCTTCTAGCGCCTTTCTTGAGAGAACACATTTTTTTGGAAAAATAGAACATTTTTTGGTAGTTTTTCGTAATGATTTTCACACCATCCTCTGGGTTTTCAAGGACCTTTTCATA
>Illumina-matK1_BOP010073_Dotu
AACCCCTTCGCTGTTGGATACAAGATATCCCCGCTTTGCATTTATTGCGATTCTTTCTTTACGAGTTTCAGAATTGGAATAATCTTATTACTCAAAAACCGAAATATATTTCGGTTTTTTCAAACGAGAATCGAAGATTATTCTTGTTCCTATATAATTTTCATGTATATGAATGCGAATCGATATTCCCCTTTCTCCGTAAACAATCTGCTCATTTACGATCAACATCTTCTAGCGCCTTTCTTGAGAGAACACATTTTTTTGGAAAAATAGAACATTTTTTGGTAGTTTTTCGTAATGATTTTCACACCATCCTCTGGGTTTTCAAGGACCTTTTCATA
>Illumina-matK1_BOP010073_Otu
CCTTCGCTGTTGGATACAAGATATCCCCGCTTTGCATTTATTGCGATTCTTTCTTTACGAGTTTCAGAATTGGAATAATCTTATTACTCAAAAACCGAAATATATTTCGGTTTTTTCAAACGAGAATCGAAGATTATTCTTGTTCCTATATAATTTTCATGTATATGAATGCGAATCGATATTCCCCTTTCTCCGTAAACAATCTGCTCATTTACGATCAACATCTTCTAGCGCCTTTCTTGAGAGAACACATTTTTTTGGAAAAATAGAACATTTTTTGGTAGTTTTTCGTAATGATTTTCACACCATCCTCTGGGTTTTCAAGGACCTTTTCATA
>Illumina-matK1_BOP010073_Zotu
CCTTCGCTGTTGGATACAAGATATCCCCGCTTTGCATTTATTGCGATTCTTTCTTTACGAGTTTCAGAATTGGAATAATCTTATTACTCAAAAACCGAAATATATTTCGGTTTTTTCAAACGAGAATCGAAGATTATTCTTGTTCCTATATAATTTTCATGTATATGAATGCGAATCGATATTCCCCTTTCTCCGTAAACAATCTGCTCATTTACGATCAACATCTTCTAGCGCCTTTCTTGAGAGAACACATTTTTTTGGAAAAATAGAACATTTTTTGGTAGTTTTTCGTAATGATTTTCACACCATCCTCTGGGTTTTCAAGGACCTTTTCATA
>Illumina-matK1_BOP010074_Cotu
AAATCCTTCGCTACTGGGTAAAGGATGCCTCTTCTTTACATTTATTACGGTTCTTTCTACACGAGTATTTTAATTTGAATTGGAATAGTCTTAGTAATCCAAAGAAATCAATTTCCATTTTTTCAAAAAGTAATTCAAGATTATTCTTGTTCCTATATAATTCTCATGTATGTGAATATGAATCCATCTTCTTTTTTCTCCGTAACCAATCTTCTCATTTACGATCAACATCTTCTGGAGTCCTTCTTGAGCGAATCTATTTCTATCGAAAAGTAGAACATCTTGTCGAAGTCTTGGCTAATGATTTTGATTTTCAGGACATCTTATGCTTGTTCAAGGATCCTTTCATG
>Illumina-matK1_BOP010074_Dotu
AAATCCTTCGCTACTGGGTAAAGGATGCCTCTTCTTTACATTTATTACGGTTCTTTCTACACGAGTATTTTAATTTGAATTGGAATAGTCTTAGTAATCCAAAGAAATCAATTTCCATTTTTTCAAAAAGTAATTCAAGATTATTCTTGTTCCTATATAATTCTCATGTATGTGAATATGAATCCATCTTCTTTTTTCTCCGTAACCAATCTTCTCATTTACGATCAACATCTTCTGGAGTCCTTCTTGAGCGAATCTATTTCTATCGAAAAGTAGAACATCTTGTCGAAGTCTTGGCTAATGATTTTGATTTTCAGGACATCTTATGCTTGTTCAAGGATCCTTTCATG
>Illumina-matK1_BOP010074_Otu
CCTTCGCTACTGGGTAAAGGATGCCTCTTCTTTACATTTATTACGGTTCTTTCTACACGAGTATTTTAATTTGAATTGGAATAGTCTTAGTAATCCAAAGAAATCAATTTCCATTTTTTCAAAAAGTAATTCAAGATTATTCTTGTTCCTATATAATTCTCATGTATGTGAATATGAATCCATCTTCTTTTTTCTCCGTAACCAATCTTCTCATTTACGATCAACATCTTCTGGAGTCCTTCTTGAGCGAATCTATTTCTATCGAAAAGTAGAACATCTTGTCGAAGTCTTGGCTAATGATTTTGATTTTCAGGACATCTTATGCTTGTTCAAGGATCCTTTCATG
>Illumina-matK1_BOP010074_Zotu
CCTTCGCTACTGGGTAAAGGATGCCTCTTCTTTACATTTATTACGGTTCTTTCTACACGAGTATTTTAATTTGAATTGGAATAGTCTTAGTAATCCAAAGAAATCAATTTCCATTTTTTCAAAAAGTAATTCAAGATTATTCTTGTTCCTATATAATTCTCATGTATGTGAATATGAATCCATCTTCTTTTTTCTCCGTAACCAATCTTCTCATTTACGATCAACATCTTCTGGAGTCCTTCTTGAGCGAATCTATTTCTATCGAAAAGTAGAACATCTTGTCGAAGTCTTGGCTAATGATTTTGATTTTCAGGACATCTTATGCTTGTTCAAGGATCCTTTCATG
>Illumina-matK1_BOP010075_Cotu
AAACTCTTCGCAATTGGGTAAAAGATGCCCCTTCTTTGCATTTATTACGATTCTTTCTTCGCGAGTATTGTAATTGGAATAGTCTTATTACTCCAAAGAAAGCCAGTTCTTCTTTTTCAAAAAGGAATCAAAGATTATTCCTCTTCTTATATAATTCTCATGTATGTGAATACGAATCTATTTTCGTCTTTCTACGTAACCAATCTTCTCATTTACGATCAACATCTTCTGGAGCTCTTCTTGAACGAATCTATTTCTATGGAAAAATAGAACGTCTTGTAGACGTCTTTGTTAAGGATTTTCAGACCAATCTATGCCTGTTCAAGGATCCTTTCATG
>Illumina-matK1_BOP010075_Dotu
AAACTCTTCGCAATTGGGTAAAAGATGCCCCTTCTTTGCATTTATTACGATTCTTTCTTCGCGAGTATTGTAATTGGAATAGTCTTATTACTCCAAAGAAAGCCAGTTCTTCTTTTTCAAAAAGGAATCAAAGATTATTCCTCTTCTTATATAATTCTCATGTATGTGAATACGAATCTATTTTCGTCTTTCTACGTAACCAATCTTCTCATTTACGATCAACATCTTCTGGAGCTCTTCTTGAACGAATCTATTTCTATGGAAAAATAGAACGTCTTGTAGACGTCTTTGTTAAGGATTTTCAGACCAATCTATGCCTGTTCAAGGATCCTTTCATG
>Illumina-matK1_BOP010075_Otu
TCTTCGCAATTGGGTAAAAGATGCCCCTTCTTTGCATTTATTACGATTCTTTCTTCGCGAGTATTGTAATTGGAATAGTCTTATTACTCCAAAGAAAGCCAGTTCTTCTTTTTCAAAAAGGAATCAAAGATTATTCCTCTTCTTATATAATTCTCATGTATGTGAATACGAATCTATTTTCGTCTTTCTACGTAACCAATCTTCTCATTTACGATCAACATCTTCTGGAGCTCTTCTTGAACGAATCTATTTCTATGGAAAAATAGAACGTCTTGTAGACGTCTTTGTTAAGGATTTTCAGACCAATCTATGCCTGTTCAAGGATCCTTTCATG
>Illumina-matK1_BOP010075_Zotu
TCTTCGCAATTGGGTAAAAGATGCCCCTTCTTTGCATTTATTACGATTCTTTCTTCGCGAGTATTGTAATTGGAATAGTCTTATTACTCCAAAGAAAGCCAGTTCTTCTTTTTCAAAAAGGAATCAAAGATTATTCCTCTTCTTATATAATTCTCATGTATGTGAATACGAATCTATTTTCGTCTTTCTACGTAACCAATCTTCTCATTTACGATCAACATCTTCTGGAGCTCTTCTTGAACGAATCTATTTCTATGGAAAAATAGAACGTCTTGTAGACGTCTTTGTTAAGGATTTTCAGACCAATCTATGCCTGTTCAAGGATCCTTTCATG
>Illumina-matK1_BOP010076_Cotu
AACCCCTTCGCTGTTGGATACAAGATATCCCCGCTTTGCATTTATTGCGATTCTTTCTTTACGAGTTTCAGAATTGGAATAATCTTATTACTCAAAAACCGAAATATATTTCGGTTTTTTCAAACGAGAATCGAAGATTATTCTTGTTCCTATATAATTTTCATGTATATGAATGCGAATCGATATTCCCCTTTCTCCGTAAACAATCTGCTCATTTACGATCAACATCTTCTAGCGCCTTTCTTGAGAGAACACATTTTTTTGGAAAAATAGAACATTTTTTGGTAGTTTTTCGTAATGATTTTCACACCATCCTCTGGGTTTTCAAGGACCTTTTCATA
>Illumina-matK1_BOP010076_Dotu
AACCCCTTCGCTGTTGGATACAAGATATCCCCGCTTTGCATTTATTGCGATTCTTTCTTTACGAGTTTCAGAATTGGAATAATCTTATTACTCAAAAACCGAAATATATTTCGGTTTTTTCAAACGAGAATCGAAGATTATTCTTGTTCCTATATAATTTTCATGTATATGAATGCGAATCGATATTCCCCTTTCTCCGTAAACAATCTGCTCATTTACGATCAACATCTTCTAGCGCCTTTCTTGAGAGAACACATTTTTTTGGAAAAATAGAACATTTTTTGGTAGTTTTTCGTAATGATTTTCACACCATCCTCTGGGTTTTCAAGGACCTTTTCATA
>Illumina-matK1_BOP010076_Otu
CCTTCGCTGTTGGATACAAGATATCCCCGCTTTGCATTTATTGCGATTCTTTCTTTACGAGTTTCAGAATTGGAATAATCTTATTACTCAAAAACCGAAATATATTTCGGTTTTTTCAAACGAGAATCGAAGATTATTCTTGTTCCTATATAATTTTCATGTATATGAATGCGAATCGATATTCCCCTTTCTCCGTAAACAATCTGCTCATTTACGATCAACATCTTCTAGCGCCTTTCTTGAGAGAACACATTTTTTTGGAAAAATAGAACATTTTTTGGTAGTTTTTCGTAATGATTTTCACACCATCCTCTGGGTTTTCAAG
>Illumina-matK1_BOP010076_Zotu
CCTTCGCTGTTGGATACAAGATATCCCCGCTTTGCATTTATTGCGATTCTTTCTTTACGAGTTTCAGAATTGGAATAATCTTATTACTCAAAAACCGAAATATATTTCGGTTTTTTCAAACGAGAATCGAAGATTATTCTTGTTCCTATATAATTTTCATGTATATGAATGCGAATCGATATTCCCCTTTCTCCGTAAACAATCTGCTCATTTACGATCAACATCTTCTAGCGCCTTTCTTGAGAGAACACATTTTTTTGGAAAAATAGAACATTTTTTGGTAGTTTTTCGTAATGATTTTCACACCATCCTCTGGGTTTTCAAG
>Illumina-matK1_BOP010077_Cotu
AACCCCTTCGCTGTTGGATACAAGATATCCCCGCTTTGCATTTATTGCGATTCTTTCTTTACAAGTTTCAGAATTGGAATAATCTTATTACTCAAAAACCGAAATATATTTCGGTTTTTTCAAACGAGAATCGAAGATTATTCTTGTTCCTATATAATTTTCATGTATATGAATGCGAATCGATATTCCCCTTTCTCCGTAAACAATCTGCTCATTTACGATCAACATCTTCTAGCGCCTTTCTTGAGAGAACACATTTTTTTGGAAAAATAGAACATTTTTTGGTAGTTTTTCGTAATGATTTTCACACCATCCTCTGGGTTTTCAAGGACCTTTTCAT
>Illumina-matK1_BOP010077_Dotu
AACCCCTTCGCTGTTGGATACAAGATATCCCCGCTTTGCATTTATTGCGATTCTTTCTTTACAAGTTTCAGAATTGGAATAATCTTATTACTCAAAAACCGAAATATATTTCGGTTTTTTCAAACGAGAATCGAAGATTATTCTTGTTCCTATATAATTTTCATGTATATGAATGCGAATCGATATTCCCCTTTCTCCGTAAACAATCTGCTCATTTACGATCAACATCTTCTAGCGCCTTTCTTGAGAGAACACATTTTTTTGGAAAAATAGAACATTTTTTGGTAGTTTTTCGTAATGATTTTCACACCATCCTCTGGGTTTTCAAGGACCTTTTCATA
>Illumina-matK1_BOP010077_Otu
CCTTCGCTGTTGGATACAAGATATCCCCGCTTTGCATTTATTGCGATTCTTTCTTTACAAGTTTCAGAATTGGAATAATCTTATTACTCAAAAACCGAAATATATTTCGGTTTTTTCAAACGAGAATCGAAGATTATTCTTGTTCCTATATAATTTTCATGTATATGAATGCGAATCGATATTCCCCTTTCTCCGTAAACAATCTGCTCATTTACGATCAACATCTTCTAGCGCCTTTCTTGAGAGAACACATTTTTTTGGAAAAATAGAACATTTTTTGGTAGTTTTTCGTAATGATTTTCACACCATCCTCTGGGTTTTCAAGGACCTTTTCATA
>Illumina-matK1_BOP010077_Zotu
CCTTCGCTGTTGGATACAAGATATCCCCGCTTTGCATTTATTGCGATTCTTTCTTTACAAGTTTCAGAATTGGAATAATCTTATTACTCAAAAACCGAAATATATTTCGGTTTTTTCAAACGAGAATCGAAGATTATTCTTGTTCCTATATAATTTTCATGTATATGAATGCGAATCGATATTCCCCTTTCTCCGTAAACAATCTGCTCATTTACGATCAACATCTTCTAGCGCCTTTCTTGAGAGAACACATTTTTTTGGAAAAATAGAACATTTTTTGGTAGTTTTTCGTAATGATTTTCACACCATCCTCTGGGTTTTCAAGGACCTTTTCATA
>Illumina-matK1_BOP010078_Cotu
AACCCCTTCGCTGTTGGATACAAGATATCCCCGCTTTGCATTTATTGCGATTCTTTCTTTACGAGTTTCAGAATTGGAATAATCTTATTACTCAAAAACAGAAATATATTTCTGTTTTTTCAAACGAGAATCGAAGATTATTCTTGTTCCTATATAATTTTCATGTATATGAATGCGAATCGATATTCCCCTTTCTCCGTAAACAATCTGCTCATTTACGATCAACATCTTCTAGCGCCTTTCTTGAGAGAACACATTTTTTTGGAAAAATAGAACATTTTTTGGTAGTTTTTCGTAATGATTTTCACACCATCCTCTGGGTTTTCAAGGACCTTTTCATA
>Illumina-matK1_BOP010078_Dotu
AACCCCTTCGCTGTTGGATACAAGATATCCCCGCTTTGCATTTATTGCGATTCTTTCTTTACGAGTTTCAGAATTGGAATAATCTTATTACTCAAAAACAGAAATATATTTCTGTTTTTTCAAACGAGAATCGAAGATTATTCTTGTTCCTATATAATTTTCATGTATATGAATGCGAATCGATATTCCCCTTTCTCCGTAAACAATCTGCTCATTTACGATCAACATCTTCTAGCGCCTTTCTTGAGAGAACACATTTTTTTGGAAAAATAGAACATTTTTTGGTAGTTTTTCGTAATGATTTTCACACCATCCTCTGGGTTTTCAAGGACCTTTTCATA
>Illumina-matK1_BOP010078_Otu
CCTTCGCTGTTGGATACAAGATATCCCCGCTTTGCATTTATTGCGATTCTTTCTTTACGAGTTTCAGAATTGGAATAATCTTATTACTCAAAAACAGAAATATATTTCTGTTTTTTCAAACGAGAATCGAAGATTATTCTTGTTCCTATATAATTTTCATGTATATGAATGCGAATCGATATTCCCCTTTCTCCGTAAACAATCTGCTCATTTACGATCAACATCTTCTAGCGCCTTTCTTGAGAGAACACATTTTTTTGGAAAAATAGAACATTTTTTGGTAGTTTTTCGTAATGATTTTCACACCATCCTCTGGGTTTTCAAGGACCTTTTCATA
>Illumina-matK1_BOP010078_Zotu
CCTTCGCTGTTGGATACAAGATATCCCCGCTTTGCATTTATTGCGATTCTTTCTTTACGAGTTTCAGAATTGGAATAATCTTATTACTCAAAAACAGAAATATATTTCTGTTTTTTCAAACGAGAATCGAAGATTATTCTTGTTCCTATATAATTTTCATGTATATGAATGCGAATCGATATTCCCCTTTCTCCGTAAACAATCTGCTCATTTACGATCAACATCTTCTAGCGCCTTTCTTGAGAGAACACATTTTTTTGGAAAAATAGAACATTTTTTGGTAGTTTTTCGTAATGATTTTCACACCATCCTCTGGGTTTTCAAGGACCTTTTCATA
>Illumina-matK1_BOP010079_Cotu
AACCCCTTCGCTGTTGGATACAAGATATCCCCGCTTTGCATTTATTGCGATTCTTTCTTTACGAGTTTCAGAATTGGAATAATCTTATTACTCAAAAACAGAAATATATTTCTGTTTTTTCAAACGAGAATAGAAGATTATTCTTGTTCCTATATAATTTTCATGTATATGAATGCGAATCGATATTCCCCTTTCTCCGTAAACAATCTGCTCATTTACGATCAACATCTTCTAGCGCCTTTCTTGAGAGAACACATTTTTTTGGAAAAATAGAACATTTTTTGGTAGTTTTTCGTAATGATTTTCACACCATCCTCTGGGTTTTCAAGGACTTTTTCATA
>Illumina-matK1_BOP010079_Dotu
AACCCCTTCGCTGTTGGATACAAGATATCCCCGCTTTGCATTTATTGCGATTCTTTCTTTACGAGTTTCAGAATTGGAATAATCTTATTACTCAAAAACAGAAATATATTTCTGTTTTTTCAAACGAGAATAGAAGATTATTCTTGTTCCTATATAATTTTCATGTATATGAATGCGAATCGATATTCCCCTTTCTCCGTAAACAATCTGCTCATTTACGATCAACATCTTCTAGCGCCTTTCTTGAGAGAACACATTTTTTTGGAAAAATAGAACATTTTTTGGTAGTTTTTCGTAATGATTTTCACACCATCCTCTGGGTTTTCAAGGACTTTTTCATA
>Illumina-matK1_BOP010079_Otu
CCTTCGCTGTTGGATACAAGATATCCCCGCTTTGCATTTATTGCGATTCTTTCTTTACGAGTTTCAGAATTGGAATAATCTTATTACTCAAAAACAGAAATATATTTCTGTTTTTTCAAACGAGAATAGAAGATTATTCTTGTTCCTATATAATTTTCATGTATATGAATGCGAATCGATATTCCCCTTTCTCCGTAAACAATCTGCTCATTTACGATCAACATCTTCTAGCGCCTTTCTTGAGAGAACACATTTTTTTGGAAAAATAGAACATTTTTTGGTAGTTTTTCGTAATGATTTTCACACCATCCTCTGGGTTTTCAAGGACTTTTTCATA
>Illumina-matK1_BOP010079_Zotu
CCTTCGCTGTTGGATACAAGATATCCCCGCTTTGCATTTATTGCGATTCTTTCTTTACGAGTTTCAGAATTGGAATAATCTTATTACTCAAAAACAGAAATATATTTCTGTTTTTTCAAACGAGAATAGAAGATTATTCTTGTTCCTATATAATTTTCATGTATATGAATGCGAATCGATATTCCCCTTTCTCCGTAAACAATCTGCTCATTTACGATCAACATCTTCTAGCGCCTTTCTTGAGAGAACACATTTTTTTGGAAAAATAGAACATTTTTTGGTAGTTTTTCGTAATGATTTTCACACCATCCTCTGGGTTTTCAAGGACTTTTTCATA
>Illumina-matK1_BOP010080_Cotu
AACCCCTTCGCTGTTGGATACAAGATATCCCCGCTTTGCATTTATTGCGATTCTTTCTTTACGAGTTTCAGAATTGGAATAATCTTATTACTCAAAAACAAAAACAGAAATTTATTTCTGTTTTTTCAAACGAGAATAGAAGATTATTCTTGTTCCTATATAATTTTCATGTATATGAATGCGAATCGATATTCCCCTTTCTCCGTAAACAATCTGCTCATTTACGATCAACATCTTCTAGCGCCTTTCTTGAGAGAACACATTTTTTTGGAAAAATAGAACATTTTTTGGTAGTTTTTCGTAATGATTTTCACACCATCCTCTGGGTTTTCAAGGACTTTTTCATA
>Illumina-matK1_BOP010080_Dotu
AACCCCTTCGCTGTTGGATACAAGATATCCCCGCTTTGCATTTATTGCGATTCTTTCTTTACGAGTTTCAGAATTGGAATAATCTTATTACTCAAAAACAAAAACAGAAATTTATTTCTGTTTTTTCAAACGAGAATAGAAGATTATTCTTGTTCCTATATAATTTTCATGTATATGAATGCGAATCGATATTCCCCTTTCTCCGTAAACAATCTGCTCATTTACGATCAACATCTTCTAGCGCCTTTCTTGAGAGAACACATTTTTTTGGAAAAATAGAACATTTTTTGGTAGTTTTTCGTAATGATTTTCACACCATCCTCTGGGTTTTCAAGGACTTTTTCATA
>Illumina-matK1_BOP010080_Otu
CCTTCGCTGTTGGATACAAGATATCCCCGCTTTGCATTTATTGCGATTCTTTCTTTACGAGTTTCAGAATTGGAATAATCTTATTACTCAAAAACAAAAACAGAAATTTATTTCTGTTTTTTCAAACGAGAATAGAAGATTATTCTTGTTCCTATATAATTTTCATGTATATGAATGCGAATCGATATTCCCCTTTCTCCGTAAACAATCTGCTCATTTACGATCAACATCTTCTAGCGCCTTTCTTGAGAGAACACATTTTTTTGGAAAAATAGAACATTTTTTGGTAGTTTTTCGTAATGATTTTCACACCATCCTCTGGGTTTTCAAGGACTTTTTCATA
>Illumina-matK1_BOP010080_Zotu
CCTTCGCTGTTGGATACAAGATATCCCCGCTTTGCATTTATTGCGATTCTTTCTTTACGAGTTTCAGAATTGGAATAATCTTATTACTCAAAAACAAAAACAGAAATTTATTTCTGTTTTTTCAAACGAGAATAGAAGATTATTCTTGTTCCTATATAATTTTCATGTATATGAATGCGAATCGATATTCCCCTTTCTCCGTAAACAATCTGCTCATTTACGATCAACATCTTCTAGCGCCTTTCTTGAGAGAACACATTTTTTTGGAAAAATAGAACATTTTTTGGTAGTTTTTCGTAATGATTTTCACACCATCCTCTGGGTTTTCAAGGACTTTTTCATA
>Illumina-matK1_BOP010081_Cotu
AACCCCTTCGCTGTTGGATACAAGATATCCCCGCTTTGCATTTATTGCGATTCTTTCTTTACAAGTTTCAGAATTGGAATAATCTTATTACTCAAAAACCGAAATATATTTCGGTTTTTTCAAACGAGAATCGAAGATTATTCTTGTTCCTATATAATTTTCATGTATATGAATGCGAATCGATATTCCCCTTTCTCCGTAAACAATCTGCTCATTTACGATCAACATCTTCTAGCGCCTTTCTTGAGAGAACACATTTTTTTGGAAAAATAGAACATTTTTTGGTAGTTTTTCGTAATGATTTTCACACCATCCTCTGGGTTTTCAAGGACCTTTTCATA
>Illumina-matK1_BOP010081_Dotu
AACCCCTTCGCTGTTGGATACAAGATATCCCCGCTTTGCATTTATTGCGATTCTTTCTTTACAAGTTTCAGAATTGGAATAATCTTATTACTCAAAAACCGAAATATATTTCGGTTTTTTCAAACGAGAATCGAAGATTATTCTTGTTCCTATATAATTTTCATGTATATGAATGCGAATCGATATTCCCCTTTCTCCGTAAACAATCTGCTCATTTACGATCAACATCTTCTAGCGCCTTTCTTGAGAGAACACATTTTTTTGGAAAAATAGAACATTTTTTGGTAGTTTTTCGTAATGATTTTCACACCATCCTCTGGGTTTTCAAGGACCTTTTCATA
>Illumina-matK1_BOP010081_Otu
CCTTCGCTGTTGGATACAAGATATCCCCGCTTTGCATTTATTGCGATTCTTTCTTTACAAGTTTCAGAATTGGAATAATCTTATTACTCAAAAACCGAAATATATTTCGGTTTTTTCAAACGAGAATCGAAGATTATTCTTGTTCCTATATAATTTTCATGTATATGAATGCGAATCGATATTCCCCTTTCTCCGTAAACAATCTGCTCATTTACGATCAACATCTTCTAGCGCCTTTCTTGAGAGAACACATTTTTTTGGAAAAATAGAACATTTTTTGGTAGTTTTTCGTAATGATTTTCACACCATCCTCTGGGTTTTCAAGGACCTTTTCATA
>Illumina-matK1_BOP010081_Zotu
CCTTCGCTGTTGGATACAAGATATCCCCGCTTTGCATTTATTGCGATTCTTTCTTTACAAGTTTCAGAATTGGAATAATCTTATTACTCAAAAACCGAAATATATTTCGGTTTTTTCAAACGAGAATCGAAGATTATTCTTGTTCCTATATAATTTTCATGTATATGAATGCGAATCGATATTCCCCTTTCTCCGTAAACAATCTGCTCATTTACGATCAACATCTTCTAGCGCCTTTCTTGAGAGAACACATTTTTTTGGAAAAATAGAACATTTTTTGGTAGTTTTTCGTAATGATTTTCACACCATCCTCTGGGTTTTCAAGGACCTTTTCATA
>Illumina-matK1_BOP010082_Cotu
AACCCCTTCGCTGTTGGATACAAGATATCCCCGCTTTGCATTTATTGCGATTCTTTCTTTACGAGTTTCAGAATTGGAATAATCTTATTACTCAAAAACAGAAATATATTTCTGTTTTTTCAAACGAGAATCGAAGATTATTCTTGTTCCTATATAATTTTCATGTATATGAATGCGAATCGATATTCCCCTTTCTCCGTAAACAATCTGCTCATTTACGATCAACATCTTCTAGCGCCTTTCTTGAGAGAACACATTTTTTTGGAAAAATAGAACATTTTTTGGTAGTTTTTCGTAATGATTTTCACACCATCCTCTGGGTTTTCAAGGACCTTTTCATA
>Illumina-matK1_BOP010082_Dotu
AACCCCTTCGCTGTTGGATACAAGATATCCCCGCTTTGCATTTATTGCGATTCTTTCTTTACGAGTTTCAGAATTGGAATAATCTTATTACTCAAAAACAGAAATATATTTCTGTTTTTTCAAACGAGAATCGAAGATTATTCTTGTTCCTATATAATTTTCATGTATATGAATGCGAATCGATATTCCCCTTTCTCCGTAAACAATCTGCTCATTTACGATCAACATCTTCTAGCGCCTTTCTTGAGAGAACACATTTTTTTGGAAAAATAGAACATTTTTTGGTAGTTTTTCGTAATGATTTTCACACCATCCTCTGGGTTTTCAAGGACCTTTTCATA
>Illumina-matK1_BOP010082_Otu
CCTTCGCTGTTGGATACAAGATATCCCCGCTTTGCATTTATTGCGATTCTTTCTTTACGAGTTTCAGAATTGGAATAATCTTATTACTCAAAAACAGAAATATATTTCTGTTTTTTCAAACGAGAATCGAAGATTATTCTTGTTCCTATATAATTTTCATGTATATGAATGCGAATCGATATTCCCCTTTCTCCGTAAACAATCTGCTCATTTACGATCAACATCTTCTAGCGCCTTTCTTGAGAGAACACATTTTTTTGGAAAAATAGAACATTTTTTGGTAGTTTTTCGTAATGATTTTCACACCATCCTCTGGGTTTTCAAGGACCTTTTCATA
>Illumina-matK1_BOP010082_Zotu
CCTTCGCTGTTGGATACAAGATATCCCCGCTTTGCATTTATTGCGATTCTTTCTTTACGAGTTTCAGAATTGGAATAATCTTATTACTCAAAAACAGAAATATATTTCTGTTTTTTCAAACGAGAATCGAAGATTATTCTTGTTCCTATATAATTTTCATGTATATGAATGCGAATCGATATTCCCCTTTCTCCGTAAACAATCTGCTCATTTACGATCAACATCTTCTAGCGCCTTTCTTGAGAGAACACATTTTTTTGGAAAAATAGAACATTTTTTGGTAGTTTTTCGTAATGATTTTCACACCATCCTCTGGGTTTTCAAGGACCTTTTCATA
>Illumina-matK1_BOP010083_Cotu
AACCCCTTCGCTGTTGGATACAAGATATCCCCGCTTTGCATTTATTGCGATTCTTTCTTTACGAGTTTCAGAATTGGAATAATCTTATTACTCAAAAACCGAAATATATTTCGGTTTTTTCAAACGAGAATCGAAGATTATTCTTGTTCCTATATAATTTTCATGTATATGAATGCGAATCGATATTCCCCTTTCTCCGTAAACAATCTGCTCATTTACGATCAACATCTTCTAGCGCCTTTCTTGAGAGAACACATTTTTTTGGAAAAATAGAACATTTTTTGGTAGTTTTTCGTAATGATTTTCACACCATCCTCTGGGTTTTCAAGGACCTTTTCATA
>Illumina-matK1_BOP010083_Dotu
AACCCCTTCGCTGTTGGATACAAGATATCCCCGCTTTGCATTTATTGCGATTCTTTCTTTACGAGTTTCAGAATTGGAATAATCTTATTACTCAAAAACCGAAATATATTTCGGTTTTTTCAAACGAGAATCGAAGATTATTCTTGTTCCTATATAATTTTCATGTATATGAATGCGAATCGATATTCCCCTTTCTCCGTAAACAATCTGCTCATTTACGATCAACATCTTCTAGCGCCTTTCTTGAGAGAACACATTTTTTTGGAAAAATAGAACATTTTTTGGTAGTTTTTCGTAATGATTTTCACACCATCCTCTGGGTTTTCAAGGACCTTTTCATA
>Illumina-matK1_BOP010083_Otu
CCTTCGCTGTTGGATACAAGATATCCCCGCTTTGCATTTATTGCGATTCTTTCTTTACGAGTTTCAGAATTGGAATAATCTTATTACTCAAAAACCGAAATATATTTCGGTTTTTTCAAACGAGAATCGAAGATTATTCTTGTTCCTATATAATTTTCATGTATATGAATGCGAATCGATATTCCCCTTTCTCCGTAAACAATCTGCTCATTTACGATCAACATCTTCTAGCGCCTTTCTTGAGAGAACACATTTTTTTGGAAAAATAGAACATTTTTTGGTAGTTTTTCGTAATGATTTTCACACCATCCTCTGGGTTTTCAAGGACCTTTTCATA
>Illumina-matK1_BOP010083_Zotu
TCTTCGCTGTTGGATACAAGATATCCCCGCTTTGCATTTATTGCGATTCTTTCTTTACGAGTTTCAGAATTGGAATAATCTTATTACTCAAAAACCGAAATATATTTCGGTTTTTTCAAACGAGAATCGAAGATTATTCTTGTTCCTATATAATTTTCATGTATATGAATGCGAATCGATATTCCCCTTTCTCCGTAAACAATCTGCTCATTTACGATCAACATCTTCTAGCGCCTTTCTTGAGAGAACACATTTTTTTGGAAAAATAGAACATTTTTTGGTAGTTTTTCGTAATGATTTTCACACCATCCTCTGGGTTTTCAAGGACCTTTTCATA
>Illumina-matK1_BOP010084_Cotu
AAACTCTTCGCTACTGGGTAAAAGATGCTTCTTCTTTGCATTTATTACGATTCTTTCTCCACGAGTATTGTAATTGGAATAGTCTTATTACTCCAAAGAAAGCCAATTCCTCTTTTTCAAAAAGAAATCAAAGATTATTCTTATTCCTATATAATTCTCATGTATATGAATACGAATCCATCTTCATTTTTCTCCGTAACCAATCTTCTCATTTACGATCAACATCTTCTGGAACCCTTCTTGAACGAATATATTTCTATGGAAAAATAGAATATCTTGTAAAAGTCTTTGTTAAGCTTAAGGATTTTCAGGTCAACCTATGGTTGTTCAAGGATCCTTTCAT
>Illumina-matK1_BOP010085_Cotu
AAACTCTTCGCTATTGGGTAAAAGATGCCTCTTCTTTGCATTTATTACGATTCTTTCTTCACGAGTATTGTAATTGGAATAGTCTTATTACTCCAAAGAAAGCCAGTTCTTCTTTTTCAAAAAAGAATCAAAGATTATTCTTCTTTTTATATAATTCTCATGTATGTGAATACGAATCTATTTTCGTCTTTCTACGTAACCAATCTTCTCATTTCCGATCAACATCTTCTGGAGCTCTTCTTGAACGAATATATTTCTATGGAAAAATAGAACGTCTTGTAGACGTCTTTGTTAAGGATTTTCAGACCAATCTATGCTTGTTCAAGGATCCTTTCATG
>Illumina-matK1_BOP010085_Dotu
AAACTCTTCGCTATTGGGTAAAAGATGCCTCTTCTTTGCATTTATTACGATTCTTTCTTCACGAGTATTGTAATTGGAATAGTCTTATTACTCCAAAGAAAGCCAGTTCTTCTTTTTCAAAAAAGAATCAAAGATTATTCTTCTTTTTATATAATTCTCATGTATGTGAATACGAATCTATTTTCGTCTTTCTACGTAACCAATCTTCTCATTTCCGATCAACATCTTCTGGAGCTCTTCTTGAACGAATATATTTCTATGGAAAAATAGAACGTCTTGTAGACGTCTTTGTTAAGGATTTTCAGACCAATCTATGCTTGTTCAAGGATCCTTTCATG
>Illumina-matK1_BOP010085_Otu
TCTTCGCTATTGGGTAAAAGATGCCTCTTCTTTGCATTTATTACGATTCTTTCTTCACGAGTATTGTAATTGGAATAGTCTTATTACTCCAAAGAAAGCCAGTTCTTCTTTTTCAAAAAAGAATCAAAGATTATTCTTCTTTTTATATAATTCTCATGTATGTGAATACGAATCTATTTTCGTCTTTCTACGTAACCAATCTTCTCATTTCCGATCAACATCTTCTGGAGCTCTTCTTGAACGAATATATTTCTATGGAAAAATAGAACGTCTTGTAGACGTCTTTGTTAAGGATTTTCAGACCAATCTATGCTTGTTCAAGGATCCTTTCATG
>Illumina-matK1_BOP010085_Zotu
TCTTCGCTATTGGGTAAAAGATGCCTCTTCTTTGCATTTATTACGATTCTTTCTTCACGAGTATTGTAATTGGAATAGTCTTATTACTCCAAAGAAAGCCAGTTCTTCTTTTTCAAAAAAGAATCAAAGATTATTCTTCTTTTTATATAATTCTCATGTATGTGAATACGAATCTATTTTCGTCTTTCTACGTAACCAATCTTCTCATTTCCGATCAACATCTTCTGGAGCTCTTCTTGAACGAATATATTTCTATGGAAAAATAGAACGTCTTGTAGACGTCTTTGTTAAGGATTTTCAGACCAATCTATGCTTGTTCAAGGATCCTTTCATG
>Illumina-matK1_BOP010086_Cotu
AACCCCTTCGCTGTTGGATACAAGATATCCCCGCTTTGCATTTATTGCGATTCTTTCTTTACGAGTTTCAGAATTGGAATAATCTTATTACTCAAAAACCGAAATATATTTCGGTTTTTTCAAACGAGAATCGAAGATTATTCTTGTTCCTATATAATTTTCATGTATATGAATGCGAATCGATATTCCCCTTTCTCCGTAAACAATCTGCTCATTTACGATCAACATCTTCTAGCGCCTTTCTTGAGAGAACACATTTTTTTGGAAAAATAGAACATTTTTTGGTAGTTTTTCGTAATGATTTTCACACCATCCTCTGGGTTTTCAAGGACCTTTTCATA
>Illumina-matK1_BOP010086_Dotu
AACCCCTTCGCTGTTGGATACAAGATATCCCCGCTTTGCATTTATTGCGATTCTTTCTTTACAAGTTTCAGAATTGGAATAATCTTATTACTCAAAAACCGAAATATATTTCGGTTTTTTCAAACGAGAATCGAAGATTATTCTTGTTCCTATATAATTTTCATGTATATGAATGCGAATCGATATTCCCCTTTCTCCGTAAACAATCTGCTCATTTACGATCAACATCTTCTAGCGCCTTTCTTGAGAGAACACATTTTTTTGGAAAAATAGAACATTTTTTGGTAGTTTTTCGTAATGATTTTCACACCATCCTCTGGGTTTTCAAGGACCTTTTCATA
>Illumina-matK1_BOP010086_Otu
CCTTCGCTGTTGGATACAAGATATCCCCGCTTTGCATTTATTGCGATTCTTTCTTTACAAGTTTCAGAATTGGAATAATCTTATTACTCAAAAACCGAAATATATTTCGGTTTTTTCAAACGAGAATCGAAGATTATTCTTGTTCCTATATAATTTTCATGTATATGAATGCGAATCGATATTCCCCTTTCTCCGTAAACAATCTGCTCATTTACGATCAACATCTTCTAGCGCCTTTCTTGAGAGAACACATTTTTTTGGAAAAATAGAACATTTTTTGGTAGTTTTTCGTAATGATTTTCACACCATCCTCTGGGTTTTCAAGGACCTTTTCATA
>Illumina-matK1_BOP010086_Zotu
CCTTCGCTGTTGGATACAAGATATCCCCGCTTTGCATTTATTGCGATTCTTTCTTTACAAGTTTCAGAATTGGAATAATCTTATTACTCAAAAACCGAAATATATTTCGGTTTTTTCAAACGAGAATCGAAGATTATTCTTGTTCCTATATAATTTTCATGTATATGAATGCGAATCGATATTCCCCTTTCTCCGTAAACAATCTGCTCATTTACGATCAACATCTTCTAGCGCCTTTCTTGAGAGAACACATTTTTTTGGAAAAATAGAACATTTTTTGGTAGTTTTTCGTAATGATTTTCACACCATCCTCTGGGTTTTCAAGGACCTTTTCATA
>Illumina-matK1_BOP010087_Cotu
AAATCCTTCGATGCTGGGTGAAAGATGTTTCTTCTTTGCATTTATTACGATTTGTTCTCCATGAGTATTGGAATTGGAATAGTCTTCTTACTCCAAAGAAATCCATTTACATTTTTTCACAAAGTAATCCAAGATTTTTCTTGTTCCTATATAATTCTTATGTGTCGGAATACGAATCTATCTTTCTTTTTCTACGTAAACAAGATTCTCATTTATGGTCAACATCCTCTCGGGTCCTTCTTGAGCGAATCCATTTCTATCGAAAAATAGAACATCTTGCAGAAGTCTTTCCTAATTATTTTCAGGTTATCCTTTGGTTGTTGAAGGATCCTTGCACA
>Illumina-matK1_BOP010087_Dotu
AAATCCTTCGATGCTGGGTGAAAGATGTTTCTTCTTTGCATTTATTACGATTTGTTCTCCATGAGTATTGGAATTGGAATAGTCTTCTTACTCCAAAGAAATCCATTTACATTTTTTCACAAAGTAATCCAAGATTTTTCTTGTTCCTATATAATTCTTATGTGTCGGAATACGAATCTATCTTTCTTTTTCTACGTAAACAAGATTCTCATTTATGGTCAACATCCTCTCGGGTCCTTCTTGAGCGAATCCATTTCTATCGAAAAATAGAACATCTTGCAGAAGTCTTTCCTAATTATTTTCAGGTTATCCTTTGGTTGTTGAAGGATCCTTGCACA
>Illumina-matK1_BOP010087_Otu
CCTTCGATGCTGGGTGAAAGATGTTTCTTCTTTGCATTTATTACGATTTGTTCTCCATGAGTATTGGAATTGGAATAGTCTTCTTACTCCAAAGAAATCCATTTACATTTTTTCACAAAGTAATCCAAGATTTTTCTTGTTCCTATATAATTCTTATGTGTCGGAATACGAATCTATCTTTCTTTTTCTACGTAAACAAGATTCTCATTTATGGTCAACATCCTCTCGGGTCCTTCTTGAGCGAATCCATTTCTATCGAAAAATAGAACATCTTGCAGAAGTCTTTCCTAATTATTTTCAGGTTATCCTTTGGTTGTTGAAGGATCCTTGCACA
>Illumina-matK1_BOP010087_Zotu
CCTTCGATGCTGGGTGAAAGATGTTTCTTCTTTGCATTTATTACGATTTGTTCTCCATGAGTATTGGAATTGGAATAGTCTTCTTACTCCAAAGAAATCCATTTACATTTTTTCACAAAGTAATCCAAGATTTTTCTTGTTCCTATATAATTCTTATGTGTCGGAATACGAATCTATCTTTCTTTTTCTACGTAAACAAGATTCTCATTTATGGTCAACATCCTCTCGGGTCCTTCTTGAGCGAATCCATTTCTATCGAAAAATAGAACATCTTGCAGAAGTCTTTCCTAATTATTTTCAGGTTATCCTTTGGTTGTTGAAGGATCCTTGCACA
>Illumina-matK1_BOP010088_Cotu
AAACCCTTCGATACTGGGTGAAAGATGCCCCTTTCTTTCATTTATTAAGGTTGTTTATTTATGAGTATTGTAATTGGAATAGTCTTATTACTCCAAAAAAATATATTTCTACTTTTTCAAAAAGGAATACAAGATTCTTCTTGTTCCTATATAATTTTTATGTATGTGAATACGAATCTATCTTACTTTTTCTCCGTAACAAATCCGCTCATTTACGATTAACATCTTTTAGCGTTCTTTTTGAACGAATCTATTTCTATGCAAAAATAGAACATCTTGTAGAAGTCTTTGCTAAGGATTTTTCGTCTACCTTATCATTCTTCAAGGATCCTTTCATT
>Illumina-matK1_BOP010088_Dotu
AAACCCTTCGATACTGGGTGAAAGATGCCCCTTTCTTTCATTTATTAAGGTTGTTTATTTATGAGTATTGTAATTGGAATAGTCTTATTACTCCAAAAAAATATATTTCTACTTTTTCAAAAAGGAATACAAGATTCTTCTTGTTCCTATATAATTTTTATGTATGTGAATACGAATCTATCTTACTTTTTCTCCGTAACAAATCCGCTCATTTACGATTAACATCTTTTAGCGTTCTTTTTGAACGAATCTATTTCTATGCAAAAATAGAACATCTTGTAGAAGTCTTTGCTAAGGATTTTTCGTCTACCTTATCATTCTTCAAGGATCCTTTCATT
>Illumina-matK1_BOP010088_Otu
CCTTCGATACTGGGTGAAAGATGCCCCTTTCTTTCATTTATTAAGGTTGTTTATTTATGAGTATTGTAATTGGAATAGTCTTATTACTCCAAAAAAATATATTTCTACTTTTTCAAAAAGGAATACAAGATTCTTCTTGTTCCTATATAATTTTTATGTATGTGAATACGAATCTATCTTACTTTTTCTCCGTAACAAATCCGCTCATTTACGATTAACATCTTTTAGCGTTCTTTTTGAACGAATCTATTTCTATGCAAAAATAGAACATCTTGTAGAAGTCTTTGCTAAGGATTTTTCGTCTACCTTATCATTCTTCAAGGATCCTTTCATT
>Illumina-matK1_BOP010088_Zotu
CCTTCGATACTGGGTGAAAGATGCCCCTTTCTTTCATTTATTAAGGTTGTTTATTTATGAGTATTGTAATTGGAATAGTCTTATTACTCCAAAAAAATATATTTCTACTTTTTCAAAAAGGAATACAAGATTCTTCTTGTTCCTATATAATTTTTATGTATGTGAATACGAATCTATCTTACTTTTTCTCCGTAACAAATCCGCTCATTTACGATTAACATCTTTTAGCGTTCTTTTTGAACGAATCTATTTCTATGCAAAAATAGAACATCTTGTAGAAGTCTTTGCTAAGGATTTTTCGTCTACCTTATCATTCTTCAAGGATCCTTTCATT
>Illumina-matK1_BOP010090_Cotu
AAGCCCTTCGCTACTGGGTAAAAGATGCTTCTTCTTTGCATTTATTACGGTTCTCTCTCTACCAGTATTGTAATTTGAAGAGATTTATTACTCCAAAGAAATCTATTTCAATTTTTAATCCAAGATTATTCTTGTTCCTATATAATTCTCATGCATATGAATACGAATCCATTTTCCTTTTTCTCCGTAATCAATCTTCTCATTTACGATCAACATCTTCTGGAGTCTTTCTTGAACGAATTTATTTCTATGGAAAAATAGAGTATCTTGTAGAAGTCTTTTATAATGATTTTCAGAACAACCTGTGGTTGTTCAAAGACCCTTTCATA
>Illumina-matK1_BOP010090_Dotu
AAGCCCTTCGCTACTGGGTAAAAGATGCTTCTTCTTTGCATTTATTACGGTTCTCTCTCTACCAGTATTGTAATTTGAAGAGATTTATTACTCCAAAGAAATCTATTTCAATTTTTAATCCAAGATTATTCTTGTTCCTATATAATTCTCATGCATATGAATACGAATCCATTTTCCTTTTTCTCCGTAATCAATCTTCTCATTTACGATCAACATCTTCTGGAGTCTTTCTTGAACGAATTTATTTCTATGGAAAAATAGAGTATCTTGTAGAAGTCTTTTATAATGATTTTCAGAACAACCTGTGGTTGTTCAAAGACCCTTTCATA
>Illumina-matK1_BOP010090_Otu
CCTTCGCTACTGGGTAAAAGATGCTTCTTCTTTGCATTTATTACGGTTCTCTCTCTACCAGTATTGTAATTTGAAGAGATTTATTACTCCAAAGAAATCTATTTCAATTTTTAATCCAAGATTATTCTTGTTCCTATATAATTCTCATGCATATGAATACGAATCCATTTTCCTTTTTCTCCGTAATCAATCTTCTCATTTACGATCAACATCTTCTGGAGTCTTTCTTGAACGAATTTATTTCTATGGAAAAATAGAGTATCTTGTAGAAGTCTTTTATAATGATTTTCAGAACAACCTGTGGTTGTTCAAAGACCCTTTCATA
>Illumina-matK1_BOP010090_Zotu
CCTTCGCTACTGGGTAAAAGATGCTTCTTCTTTGCATTTATTACGGTTCTCTCTCTACCAGTATTGTAATTTGAAGAGATTTATTACTCCAAAGAAATCTATTTCAATTTTTAATCCAAGATTATTCTTGTTCCTATATAATTCTCATGCATATGAATACGAATCCATTTTCCTTTTTCTCCGTAATCAATCTTCTCATTTACGATCAACATCTTCTGGAGTCTTTCTTGAACGAATTTATTTCTATGGAAAAATAGAGTATCTTGTAGAAGTCTTTTATAATGATTTTCAGAACAACCTGTGGTTGTTCAAAGACCCTTTCATA
>Illumina-matK1_BOP010091_Cotu
GAACCTTTCGCTATTGGGTAAAAGATGCCTCTTCTTTACATTTATTGCGATTCTTTCTTCATGAGTATTTTAATTGGAATAGTCTTATTACTCCAAAGAAATCAAATTCCATTTTTTCAACAAGTAATCCAAGATTTTTCTTGTTCCTATATAATTCTCATGTATATGAATATGAATCAACCTTCTTTTTTCTCCGTAACCAATCTTCTCATTTACGATCAACATCTTCAGGACTCCTTTTTGAGCGAATTTCTTTTTATGGAAAAGTAGAAGATCTTGTCCAAGTCTTTGTTAATGATTTTCAGGACAACTTATGGTTGTTCAAGCATCCTATCATG
>Illumina-matK1_BOP010091_Dotu
GAACCTTTCGCTATTGGGTAAAAGATGCCTCTTCTTTACATTTATTGCGATTCTTTCTTCATGAGTATTTTAATTGGAATAGTCTTATTACTCCAAAGAAATCAAATTCCATTTTTTCAACAAGTAATCCAAGATTTTTCTTGTTCCTATATAATTCTCATGTATATGAATATGAATCAACCTTCTTTTTTCTCCGTAACCAATCTTCTCATTTACGATCAACATCTTCAGGACTCCTTTTTGAGCGAATTTCTTTTTATGGAAAAGTAGAAGATCTTGTCCAAGTCTTTGTTAATGATTTTCAGGACAACTTATGGTTGTTCAAGCATCCTATCATG
>Illumina-matK1_BOP010091_Otu
CTTTCGCTATTGGGTAAAAGATGCCTCTTCTTTACATTTATTGCGATTCTTTCTTCATGAGTATTTTAATTGGAATAGTCTTATTACTCCAAAGAAATCAAATTCCATTTTTTCAACAAGTAATCCAAGATTTTTCTTGTTCCTATATAATTCTCATGTATATGAATATGAATCAACCTTCTTTTTTCTCCGTAACCAATCTTCTCATTTACGATCAACATCTTCAGGACTCCTTTTTGAGCGAATTTCTTTTTATGGAAAAGTAGAAGATCTTGTCCAAGTCTTTGTTAATGATTTTCAGGACAACTTATGGTTGTTCAAGCATCCTATCATG
>Illumina-matK1_BOP010091_Zotu
CTTTCGCTATTGGGTAAAAGATGCCTCTTCTTTACATTTATTGCGATTCTTTCTTCATGAGTATTTTAATTGGAATAGTCTTATTACTCCAAAGAAATCAAATTCCATTTTTTCAACAAGTAATCCAAGATTTTTCTTGTTCCTATATAATTCTCATGTATATGAATATGAATCAACCTTCTTTTTTCTCCGTAACCAATCTTCTCATTTACGATCAACATCTTCAGGACTCCTTTTTGAGCGAATTTCTTTTTATGGAAAAGTAGAAGATCTTGTCCAAGTCTTTGTTAATGATTTTCAGGACAACTTATGGTTGTTCAAGCATCCTATCATG
>Illumina-matK1_BOP010092_Cotu
AAACCCTTCACTGCTGGATACAAGATGCCCCCTCTTTGCATTTATTGCGATTCTTTCTCCACGAGTATCGTAATTCGAATAGTCTCATTACTCCAAAGAAATCCATTTCTCTTTTTTCAAAAGAGAATCAAAGATTCTTCTTGTTACTATATAATTCTCATGTATATGAATGTGAATCCGTATTAGTGTTTCTCCGTAAACAATCTTCTCATTTACGATCAACATCCTCTGGAACTTTTCTTGAGCGAACACATTTCTATGGAAAAATAGAACATCTTGTAGTAGTGCTTCGTAATGATTTTCAGAAGACCCTATGGTTGTTCAAGGACCCTTTCATG
>Illumina-matK1_BOP010092_Dotu
AAACCCTTCACTGCTGGATACAAGATGCCCCCTCTTTGCATTTATTGCGATTCTTTCTCCACGAGTATCGTAATTCGAATAGTCTCATTACTCCAAAGAAATCCATTTCTCTTTTTTCAAAAGAGAATCAAAGATTCTTCTTGTTACTATATAATTCTCATGTATATGAATGTGAATCCGTATTAGTGTTTCTCCGTAAACAATCTTCTCATTTACGATCAACATCCTCTGGAACTTTTCTTGAGCGAACACATTTCTATGGAAAAATAGAACATCTTGTAGTAGTGCTTCGTAATGATTTTCAGAAGACCCTATGGTTGTTCAAGGACCCTTTCATG
>Illumina-matK1_BOP010092_Otu
CCTTCACTGCTGGATACAAGATGCCCCCTCTTTGCATTTATTGCGATTCTTTCTCCACGAGTATCGTAATTCGAATAGTCTCATTACTCCAAAGAAATCCATTTCTCTTTTTTCAAAAGAGAATCAAAGATTCTTCTTGTTACTATATAATTCTCATGTATATGAATGTGAATCCGTATTAGTGTTTCTCCGTAAACAATCTTCTCATTTACGATCAACATCCTCTGGAACTTTTCTTGAGCGAACACATTTCTATGGAAAAATAGAACATCTTGTAGTAGTGCTTCGTAATGATTTTCAGAAGACCCTATGGTTGTTCAAGGACCCTTTCATG
>Illumina-matK1_BOP010092_Zotu
CCTTCACTGCTGGATACAAGATGCCCCCTCTTTGCATTTATTGCGATTCTTTCTCCACGAGTATCGTAATTCGAATAGTCTCATTACTCCAAAGAAATCCATTTCTCTTTTTTCAAAAGAGAATCAAAGATTCTTCTTGTTACTATATAATTCTCATGTATATGAATGTGAATCCGTATTAGTGTTTCTCCGTAAACAATCTTCTCATTTACGATCAACATCCTCTGGAACTTTTCTTGAGCGAACACATTTCTATGGAAAAATAGAACATCTTGTAGTAGTGCTTCGTAATGATTTTCAGAAGACCCTATGGTTGTTCAAGGACCCTTTCATG
>Illumina-matK1_BOP010093_Cotu
AAACTCTTCGTTACTGGGTAAAGGATGCTTCTTCTTTGCATTTATTACGGTTCTTTCTACACGAGTATCGTAATCGTAATTGGAATAATCTTAGTACTCCAAAGAAACCCAGTTCCTCTTTTTCAAAAAGAAATAAAAGATTATTCTTGTTCCTATATAATTCTCATGTATGTGAATACGAATCCATTTTTTTCTTTTTCCGTAACCAATCTTCTCACTTACGATCAACATCTTTTGGAGCCCTTCTTGAACGAATCTATTTCTATGGAAAAATAGAACATCGTGTAGAAGTCTTTGCTAAGGATTTTCATGTTAGCCTATGGTTGTTCAAGGATCCTTTCATA
>Illumina-matK1_BOP010093_Dotu
AAACTCTTCGTTACTGGGTAAAGGATGCTTCTTCTTTGCATTTATTACGGTTCTTTCTACACGAGTATCGTAATCGTAATTGGAATAATCTTAGTACTCCAAAGAAACCCAGTTCCTCTTTTTCAAAAAGAAATAAAAGATTATTCTTGTTCCTATATAATTCTCATGTATGTGAATACGAATCCATTTTTTTCTTTTTCCGTAACCAATCTTCTCACTTACGATCAACATCTTTTGGAGCCCTTCTTGAACGAATCTATTTCTATGGAAAAATAGAACATCGTGTAGAAGTCTTTGCTAAGGATTTTCATGTTAGCCTATGGTTGTTCAAGGATCCTTTCATA
>Illumina-matK1_BOP010093_Otu
TCTTCGTTACTGGGTAAAGGATGCTTCTTCTTTGCATTTATTACGGTTCTTTCTACACGAGTATCGTAATCGTAATTGGAATAATCTTAGTACTCCAAAGAAACCCAGTTCCTCTTTTTCAAAAAGAAATAAAAGATTATTCTTGTTCCTATATAATTCTCATGTATGTGAATACGAATCCATTTTTTTCTTTTTCCGTAACCAATCTTCTCACTTACGATCAACATCTTTTGGAGCCCTTCTTGAACGAATCTATTTCTATGGAAAAATAGAACATCGTGTAGAAGTCTTTGCTAAGGATTTTCATGTTAGCCTATGGTTGTTCAAGGATCCTTTCATA
>Illumina-matK1_BOP010093_Zotu
TCTTCGTTACTGGGTAAAGGATGCTTCTTCTTTGCATTTATTACGGTTCTTTCTACACGAGTATCGTAATCGTAATTGGAATAATCTTAGTACTCCAAAGAAACCCAGTTCCTCTTTTTCAAAAAGAAATAAAAGATTATTCTTGTTCCTATATAATTCTCATGTATGTGAATACGAATCCATTTTTTTCTTTTTCCGTAACCAATCTTCTCACTTACGATCAACATCTTTTGGAGCCCTTCTTGAACGAATCTATTTCTATGGAAAAATAGAACATCGTGTAGAAGTCTTTGCTAAGGATTTTCATGTTAGCCTATGGTTGTTCAAGGATCCTTTCATA
>Illumina-matK1_BOP010094_Cotu
AAACTCTTCGCTATTGGGTAAAAGATGCCTCTTCTTTGCATTTATTACGATTCTTTCTTCACGAGTATTGTAATTGGAATAGTCTTATTACTCCAAAGAAAGCCAGTTCTTCTTTTTCAAAAAGGAATCAAAGATTATTCTTCTTCTTATATAATTCTCATGTATGTGAATACGAATCTATTTTCGTCTTTCTACGTAACCAATCTTCTCATTTACGATCAACATCTTCTGGAGCTCTTCTTGAACGAATATATTTCTATGGAAAAATAGAACGTCTTGTAGACGTCTTTGTTAAGGATTTTCAGACCAACCTATGCTTGTTCAAGGATCCTTTCATG
>Illumina-matK1_BOP010094_Dotu
AAACTCTTCGCTATTGGGTAAAAGATGCCTCTTCTTTGCATTTATTACGATTCTTTCTTCACGAGTATTGTAATTGGAATAGTCTTATTACTCCAAAGAAAGCCAGTTCTTCTTTTTCAAAAAGGAATCAAAGATTATTCTTCTTCTTATATAATTCTCATGTATGTGAATACGAATCTATTTTCGTCTTTCTACGTAACCAATCTTCTCATTTACGATCAACATCTTCTGGAGCTCTTCTTGAACGAATATATTTCTATGGAAAAATAGAACGTCTTGTAGACGTCTTTGTTAAGGATTTTCAGACCAACCTATGCTTGTTCAAGGATCCTTTCATG
>Illumina-matK1_BOP010094_Otu
TCTTCGCTATTGGGTAAAAGATGCCTCTTCTTTGCATTTATTACGATTCTTTCTTCACGAGTATTGTAATTGGAATAGTCTTATTACTCCAAAGAAAGCCAGTTCTTCTTTTTCAAAAAGGAATCAAAGATTATTCTTCTTCTTATATAATTCTCATGTATGTGAATACGAATCTATTTTCGTCTTTCTACGTAACCAATCTTCTCATTTACGATCAACATCTTCTGGAGCTCTTCTTGAACGAATATATTTCTATGGAAAAATAGAACGTCTTGTAGACGTCTTTGTTAAGGATTTTCAGACCAACCTATGCTTGTTCAAGGATCCTTTCATG
>Illumina-matK1_BOP010094_Zotu
TCTTCGCTATTGGGTAAAAGATGCCTCTTCTTTGCATTTATTACGATTCTTTCTTCACGAGTATTGTAATTGGAATAGTCTTATTACTCCAAAGAAAGCCAGTTCTTCTTTTTCAAAAAGGAATCAAAGATTATTCTTCTTCTTATATAATTCTCATGTATGTGAATACGAATCTATTTTCGTCTTTCTACGTAACCAATCTTCTCATTTACGATCAACATCTTCTGGAGCTCTTCTTGAACGAATATATTTCTATGGAAAAATAGAACGTCTTGTAGACGTCTTTGTTAAGGATTTTCAGACCAACCTATGCTTGTTCAAGGATCCTTTCATG
>Illumina-matK1_BOP010095_Cotu
AAGCCCTTCGCTACTGGGTAAAAGATGCTTCTTCTTTGCATTTATTACGGTTCTCTCTCTACGAGTATTGTAATTTGAAGAGTTTTATTACTCCAAAGAAATCTATTTCGATTTTTAATCCAAGATTATTCTTGTTCCTATATAATTCTCATGTATGTGAATACGAATCCATTTTCCTTTTTCTCCGTAACCAATCTTCTCATTTACGATCAACATCTTCTGGAGTCTTTCTTGAACGAATTTATTTCTATGGAAAAATAGAGTATCTTGTAGAAGTCTTTTATAATGATTTTCAGAACAACCTATGGTTGTTCAAAGACCCTTTCATA
>Illumina-matK1_BOP010095_Dotu
AAGCCCTTCGCTACTGGGTAAAAGATGCTTCTTCTTTGCATTTATTACGGTTCTCTCTCTACGAGTATTGTAATTTGAAGAGTTTTATTACTCCAAAGAAATCTATTTCGATTTTTAATCCAAGATTATTCTTGTTCCTATATAATTCTCATGTATGTGAATACGAATCCATTTTCCTTTTTCTCCGTAACCAATCTTCTCATTTACGATCAACATCTTCTGGAGTCTTTCTTGAACGAATTTATTTCTATGGAAAAATAGAGTATCTTGTAGAAGTCTTTTATAATGATTTTCAGAACAACCTATGGTTGTTCAAAGACCCTTTCATA
>Illumina-matK1_BOP010095_Otu
CCTTCGCTACTGGGTAAAAGATGCTTCTTCTTTGCATTTATTACGGTTCTCTCTCTACGAGTATTGTAATTTGAAGAGTTTTATTACTCCAAAGAAATCTATTTCGATTTTTAATCCAAGATTATTCTTGTTCCTATATAATTCTCATGTATGTGAATACGAATCCATTTTCCTTTTTCTCCGTAACCAATCTTCTCATTTACGATCAACATCTTCTGGAGTCTTTCTTGAACGAATTTATTTCTATGGAAAAATAGAGTATCTTGTAGAAGTCTTTTATAATGATTTTCAGAACAACCTATGGTTGTTCAAAGACCCTTTCATA
>Illumina-matK1_BOP010095_Zotu
CCTTCGCTACTGGGTAAAAGATGCTTCTTCTTTGCATTTATTACGGTTCTCTCTCTACGAGTATTGTAATTTGAAGAGTTTTATTACTCCAAAGAAATCTATTTCGATTTTTAATCCAAGATTATTCTTGTTCCTATATAATTCTCATGTATGTGAATACGAATCCATTTTCCTTTTTCTCCGTAACCAATCTTCTCATTTACGATCAACATCTTCTGGAGTCTTTCTTGAACGAATTTATTTCTATGGAAAAATAGAGTATCTTGTAGAAGTCTTTTATAATGATTTTCAGAACAACCTATGGTTGTTCAAAGACCCTTTCATA
>Illumina-matK1_BOP010096_Cotu
AAGCCCTTCGCTACTGGGTAAAAGATGCTTCTTCTTTGCATTTATTACGGTTCTCTCTCTACGAGTATTGTAATTTGAAGAGTTTTATTACTCCAAAGAAATCTATTTCGATTTTTAATCCAAGATTATTCTTGTTCCTATATAATTCTCATGTATGTGAATACGAATCCATTTTCCTTTTTCTCCGTAACCAATCTTCTCATTTACGATCAACATCTTCTGGAGTCTTTCTTGAACGAATTTATTTCTATGGAAAAATAGAGTATCTTGTAGAAGTCTTTTATAATGATTTTCAGAACAACCTATGGTTGTTCAAAGACCCTTTCATA
>Illumina-matK1_BOP010096_Dotu
AAGCCCTTCGCTACTGGGTAAAAGATGCTTCTTCTTTGCATTTATTACGGTTCTCTCTCTACGAGTATTGTAATTTGAAGAGTTTTATTACTCCAAAGAAATCTATTTCGATTTTTAATCCAAGATTATTCTTGTTCCTATATAATTCTCATGTATGTGAATACGAATCCATTTTCCTTTTTCTCCGTAACCAATCTTCTCATTTACGATCAACATCTTCTGGAGTCTTTCTTGAACGAATTTATTTCTATGGAAAAATAGAGTATCTTGTAGAAGTCTTTTATAATGATTTTCAGAACAACCTATGGTTGTTCAAAGACCCTTTCATA
>Illumina-matK1_BOP010096_Otu
CCTTCGCTACTGGGTAAAAGATGCTTCTTCTTTGCATTTATTACGGTTCTCTCTCTACGAGTATTGTAATTTGAAGAGTTTTATTACTCCAAAGAAATCTATTTCGATTTTTAATCCAAGATTATTCTTGTTCCTATATAATTCTCATGTATGTGAATACGAATCCATTTTCCTTTTTCTCCGTAACCAATCTTCTCATTTACGATCAACATCTTCTGGAGTCTTTCTTGAACGAATTTATTTCTATGGAAAAATAGAGTATCTTGTAGAAGTCTTTTATAATGATTTTCAGAACAACCTATGGTTGTTCAAAGACCCTTTCATA
>Illumina-matK1_BOP010096_Zotu
CCTTCGCTACTGGGTAAAAGATGCTTCTTCTTTGCATTTATTACGGTTCTCTCTCTACGAGTATTGTAATTTGAAGAGTTTTATTACTCCAAAGAAATCTATTTCGATTTTTAATCCAAGATTATTCTTGTTCCTATATAATTCTCATGTATGTGAATACGAATCCATTTTCCTTTTTCTCCGTAACCAATCTTCTCATTTACGATCAACATCTTCTGGAGTCTTTCTTGAACGAATTTATTTCTATGGAAAAATAGAGTATCTTGTAGAAGTCTTTTATAATGATTTTCAGAACAACCTATGGTTGTTCAAAGACCCTTTCATA
>Illumina-matK1_BOP010097_Cotu
AACGCCTTCGCTACTGGATAAAGGATGCCTCCTCTTTACATTTATTACGGTTCTTTCTCCACGAGTATTTTAATTCGAATAGTCTTATTACTCCAAAGAACTCTATTTCTGTTTTTTTAAAAAGGAATCCAAGATTGTTATTGTTTCTATATAATTCTCATGTATATGAATATGAATCCATCCTCTTTTTTCTCGGTAACCAATCGTCTCATTTACGATCAACATCCTCTCGAGTCCTCGTTGAGCGAATGTATTTCTATGGAAAAGTCGAACATCTTGTCGAAGTCTTTGCTAAAGATTTTCAGGACATCCTATGGTTGTTCAAGGATCCTTTCATG
>Illumina-matK1_BOP010097_Dotu
AACGCCTTCGCTACTGGATAAAGGATGCCTCCTCTTTACATTTATTACGGTTCTTTCTCCACGAGTATTTTAATTCGAATAGTCTTATTACTCCAAAGAACTCTATTTCTGTTTTTTTAAAAAGGAATCCAAGATTGTTATTGTTTCTATATAATTCTCATGTATATGAATATGAATCCATCCTCTTTTTTCTCGGTAACCAATCGTCTCATTTACGATCAACATCCTCTCGAGTCCTCGTTGAGCGAATGTATTTCTATGGAAAAGTCGAACATCTTGTCGAAGTCTTTGCTAAAGATTTTCAGGACATCCTATGGTTGTTCAAGGATCCTTTCATG
>Illumina-matK1_BOP010097_Otu
CCTTCGCTACTGGATAAAGGATGCCTCCTCTTTACATTTATTACGGTTCTTTCTCCACGAGTATTTTAATTCGAATAGTCTTATTACTCCAAAGAACTCTATTTCTGTTTTTTTAAAAAGGAATCCAAGATTGTTATTGTTTCTATATAATTCTCATGTATATGAATATGAATCCATCCTCTTTTTTCTCGGTAACCAATCGTCTCATTTACGATCAACATCCTCTCGAGTCCTCGTTGAGCGAATGTATTTCTATGGAAAAGTCGAACATCTTGTCGAAGTCTTTGCTAAAGATTTTCAGGACATCCTATGGTTGTTCAAGGATCCTTTCATG
>Illumina-matK1_BOP010097_Zotu
CCTTCGCTACTGGATAAAGGATGCCTCCTCTTTACATTTATTACGGTTCTTTCTCCACGAGTATTTTAATTCGAATAGTCTTATTACTCCAAAGAACTCTATTTCTGTTTTTTTAAAAAGGAATCCAAGATTGTTATTGTTTCTATATAATTCTCATGTATATGAATATGAATCCATCCTCTTTTTTCTCGGTAACCAATCGTCTCATTTACGATCAACATCCTCTCGAGTCCTCGTTGAGCGAATGTATTTCTATGGAAAAGTCGAACATCTTGTCGAAGTCTTTGCTAAAGATTTTCAGGACATCCTATGGTTGTTCAAGGATCCTTTCATG
>Illumina-matK1_BOP010098_Cotu
AAACCCTTCACTGCTGGATACAAGATGCCCCCTCTTTGCATTTATTGCGATTCTTTCTCCACGAGTATCGTAATTCGAATAGTCTCATTACTCCAAAGAAATCCATTTCTCTTTTTTCAAAAGAGAATCAAAGATTCTTCTTGTTACTATATAATTCTCATGTATATGAATGTGAATCCGTATTAGTGTTTCTCCGTAAACAATCTTCTCATTTACGATCAACATCCTCTGGAACTTTTCTTGAGCGAACACATTTCTATGGAAAAATAGAACATCTTGTAGTAGTGCTTCGTAATGATTTTCAGAAGACCCTATGGTTGTTCAAGGACCCTTTCATG
>Illumina-matK1_BOP010098_Otu
CCTTCACTGCTGGATACAAGATGCCCCCTCTTTGCATTTATTGCGATTCTTTCTCCACGAGTATCGTAATTCGAATAGTCTCATTACTCCAAAGAAATCCATTTCTCTTTTTTCAAAAGAGAATCAAAGATTCTTCTTGTTACTATATAATTCTCATGTATATGAATGTGAATCCGTATTAGTGTTTCTCCGTAAACAATCTTCTCATTTACGATCAACATCCTCTGGAACTTTTCTTGAGCGAACACATTTCTATGGAAAAATAGAACATCTTGTAGTAGTGCTTCGTAATGATTTTCAGAAGACCCTATGGTTGTTCAAGGACCCTTTCATG
>Illumina-matK1_BOP010098_Zotu
CCTTCACTGCTGGATACAAGATGCCCCCTCTTTGCATTTATTGCGATTCTTTCTCCACGAGTATCGTAATTCGAATAGTCTCATTACTCCAAAGAAATCCATTTCTCTTTTTTCAAAAGAGAATCAAAGATTCTTCTTGTTACTATATAATTCTCATGTATATGAATGTGAATCCGTATTAGTGTTTCTCCGTAAACAATCTTCTCATTTACGATCAACATCCTCTGGAACTTTTCTTGAGCGAACACATTTCTATGGAAAAATAGAACATCTTGTAGTAGTGCTTCGTAATGATTTTCAGAAGACCCTATGGTTGTTCAAGGACCCTTTCATG
>Illumina-matK1_BOP010099_Cotu
AAACCCTTCACTGCTGGATACAAGATGCCCCCTCTTTGCATTTATTGCGATTCTTTCTCCACGAGTATCGTAATTCGAATAGTCTCATTACTCCAAAGAAATCCATTTCTCTTTTTTCAAAAGAGAATCAAAGATTCTTCTTGTTCCTATATAATTCTCATGTATATGAATGTGAATCCGTATTAGTGTTTCTCCGTAAACAATCTTCTCATTTACGATCAACATCCTCTGGAACTTTTCTTGAGCGAACACATTTCTATGGAAAAATAGAACATCTTGTAGTAGTGCTTCGTAATGATTTTCAGAAGACCCTATGGTTGTTCAAGGACCCTTTCATG
>Illumina-matK1_BOP010099_Otu
CCTTCACTGCTGGATACAAGATGCCCCCTCTTTGCATTTATTGCGATTCTTTCTCCACGAGTATCGTAATTCGAATAGTCTCATTACTCCAAAGAAATCCATTTCTCTTTTTTCAAAAGAGAATCAAAGATTCTTCTTGTTCCTATATAATTCTCATGTATATGAATGTGAATCCGTATTAGTGTTTCTCCGTAAACAATCTTCTCATTTACGATCAACATCCTCTGGAACTTTTCTTGAGCGAACACATTTCTATGGAAAAATAGAACATCTTGTAGTAGTGCTTCGTAATGATTTTCAGAAGACCCTATGGTTGTTCAAGGACCCTTTCATG
>Illumina-matK1_BOP010099_Zotu
CCTTCACTGCTGGATACAAGATGCCCCCTCTTTGCATTTATTGCGATTCTTTCTCCACGAGTATCGTAATTCGAATAGTCTCATTACTCCAAAGAAATCCATTTCTCTTTTTTCAAAAGAGAATCAAAGATTCTTCTTGTTCCTATATAATTCTCATGTATATGAATGTGAATCCGTATTAGTGTTTCTCCGTAAACAATCTTCTCATTTACGATCAACATCCTCTGGAACTTTTCTTGAGCGAACACATTTCTATGGAAAAATAGAACATCTTGTAGTAGTGCTTCGTAATGATTTTCAGAAGACCCTATGGTTGTTCAAGGACCCTTTCATG
>Illumina-matK1_BOP010100_Cotu
AAACCCTTCACTGCTGGATACAAGATGCCCCCTCTTTGCATTTATTGCGATTCTTTCTCCACGAGTATCGTAATTCGAATAGTCTCATTACTCCAAAGAAATCCATTTCTCTTTTTTCAAAAGAGAATCAAAGATTCTTCTTGTTACTATATAATTCTCATGTATATGAATGTGAATCCGTATTAGTGTTTCTCCGTAAACAATCTTCTCATTTACGATCAACATCCTCTGGAACTTTTCTTGAGCGAACACATTTCTATGGAAAAATAGAACATCTTGTAGTAGTGCTTCGTAATGATTTTCAGAAGACCCTATGGTTGTTCAAGGACCCTTTCATG
>Illumina-matK1_BOP010100_Dotu
AAACCCTTCACTGCTGGATACAAGATGCCCCCTCTTTGCATTTATTGCGATTCTTTCTCCACGAGTATCGTAATTCGAATAGTCTCATTACTCCAAAGAAATCCATTTCTCTTTTTTCAAAAGAGAATCAAAGATTCTTCTTGTTACTATATAATTCTCATGTATATGAATGTGAATCCGTATTAGTGTTTCTCCGTAAACAATCTTCTCATTTACGATCAACATCCTCTGGAACTTTTCTTGAGCGAACACATTTCTATGGAAAAATAGAACATCTTGTAGTAGTGCTTCGTAATGATTTTCAGAAGACCCTATGGTTGTTCAAGGACCCTTTCATG
>Illumina-matK1_BOP010100_Otu
CCTTCACTGCTGGATACAAGATGCCCCCTCTTTGCATTTATTGCGATTCTTTCTCCACGAGTATCGTAATTCGAATAGTCTCATTACTCCAAAGAAATCCATTTCTCTTTTTTCAAAAGAGAATCAAAGATTCTTCTTGTTACTATATAATTCTCATGTATATGAATGTGAATCCGTATTAGTGTTTCTCCGTAAACAATCTTCTCATTTACGATCAACATCCTCTGGAACTTTTCTTGAGCGAACACATTTCTATGGAAAAATAGAACATCTTGTAGTAGTGCTTCGTAATGATTTTCAGAAGACCCTATGGTTGTTCAAGGACCCTTTCATG
>Illumina-matK1_BOP010100_Zotu
CCTTCACTGCTGGATACAAGATGCCCCCTCTTTGCATTTATTGCGATTCTTTCTCCACGAGTATCGTAATTCGAATAGTCTCATTACTCCAAAGAAATCCATTTCTCTTTTTTCAAAAGAGAATCAAAGATTCTTCTTGTTACTATATAATTCTCATGTATATGAATGTGAATCCGTATTAGTGTTTCTCCGTAAACAATCTTCTCATTTACGATCAACATCCTCTGGAACTTTTCTTGAGCGAACACATTTCTATGGAAAAATAGAACATCTTGTAGTAGTGCTTCGTAATGATTTTCAGAAGACCCTATGGTTGTTCAAGGACCCTTTCATG
>Illumina-matK1_BOP010101_Cotu
AAACCCTTAACTGCTGGATACAAGATGCTCCCTCTTTGCATTTATTGAGATTTTTTCTCCACGAGTATCGTAATTCGAATAGTCTCGTTAGTTCAAAGAAATCCATTCCTTTTTTTTTCTCAAAAGAGAATCAAAGATTATTCTTGTTTCTATATAATTCTCATGTATATGAATGCGAATCCATATTCGTTTTTCTCGGTAAACAAGCCTCTCGTTTACGATCAACATCCTCTGGAGCCTTTCTTGAGCGAACATATTTCTATGGAAAAATAGATAATTTTTTAGTAGTGCTTTGTAATCATTTTCAGAAGACCCTGTGGTTACTTAAGGACCCTTTTGCA
>Illumina-matK1_BOP010101_Dotu
AAACCCTTAACTGCTGGATACAAGATGCTCCCTCTTTGCATTTATTGAGATTTTTTCTCCACGAGTATCGTAATTCGAATAGTCTCGTTAGTTCAAAGAAATCCATTCCTTTTTTTTTCTCAAAAGAGAATCAAAGATTATTCTTGTTTCTATATAATTCTCATGTATATGAATGCGAATCCATATTCGTTTTTCTCGGTAAACAAGCCTCTCGTTTACGATCAACATCCTCTGGAGCCTTTCTTGAGCGAACATATTTCTATGGAAAAATAGATAATTTTTTAGTAGTGCTTTGTAATCATTTTCAGAAGACCCTGTGGTTACTTAAGGACCCTTTTGCA
>Illumina-matK1_BOP010101_Otu
CCTTAACTGCTGGATACAAGATGCTCCCTCTTTGCATTTATTGAGATTTTTTCTCCACGAGTATCGTAATTCGAATAGTCTCGTTAGTTCAAAGAAATCCATTCCTTTTTTTTTCTCAAAAGAGAATCAAAGATTATTCTTGTTTCTATATAATTCTCATGTATATGAATGCGAATCCATATTCGTTTTTCTCGGTAAACAAGCCTCTCGTTTACGATCAACATCCTCTGGAGCCTTTCTTGAGCGAACATATTTCTATGGAAAAATAGATAATTTTTTAGTAGTGCTTTGTAATCATTTTCAGAAGACCCTGTGGTTACTTAAGGACCCTTTTGCA
>Illumina-matK1_BOP010101_Zotu
CCTTAACTGCTGGATACAAGATGCTCCCTCTTTGCATTTATTGAGATTTTTTCTCCACGAGTATCGTAATTCGAATAGTCTCGTTAGTTCAAAGAAATCCATTCCTTTTTTTTTCTCAAAAGAGAATCAAAGATTATTCTTGTTTCTATATAATTCTCATGTATATGAATGCGAATCCATATTCGTTTTTCTCGGTAAACAAGCCTCTCGTTTACGATCAACATCCTCTGGAGCCTTTCTTGAGCGAACATATTTCTATGGAAAAATAGATAATTTTTTAGTAGTGCTTTGTAATCATTTTCAGAAGACCCTGTGGTTACTTAAGGACCCTTTTGCA
>Illumina-matK1_BOP010102_Cotu
AAATCCTTCGCTACTGGGTGAAAGATGCCTCTTTTTTTCATTTATTACGGTTTTTTCTTTATAATTTTTGTAATAGGAATAGTCTTATTACTCCAAAAAAATCGATTTCTACCTTTTCAAAAAGTAATCCAAGATTATTCTTGTTCCTCTATAATTTTTATGTATGTGAATATGAATCTATCTTCCGTTTTCTACGTAACCAATCCTCTCATTTACGATTAAAATCTTTTAGCGTTTTTTTTGAGCGAATCTTTTTTTATGCAAAAAGAGAACATCTTGTAAAAGTTTTTCCTAAGGATTTTTCGTCTACCTTAACATTCTTCAAGGATCCTTTCATT
>Illumina-matK1_BOP010102_Dotu
AAATCCTTCGCTACTGGGTGAAAGATGCCTCTTTTTTTCATTTATTACGGTTTTTTCTTTATAATTTTTGTAATAGGAATAGTCTTATTACTCCAAAAAAATCGATTTCTACCTTTTCAAAAAGTAATCCAAGATTATTCTTGTTCCTCTATAATTTTTATGTATGTGAATATGAATCTATCTTCCGTTTTCTACGTAACCAATCCTCTCATTTACGATTAAAATCTTTTAGCGTTTTTTTTGAGCGAATCTTTTTTTATGCAAAAAGAGAACATCTTGTAAAAGTTTTTCCTAAGGATTTTTCGTCTACCTTAACATTCTTCAAGGATCCTTTCATT
>Illumina-matK1_BOP010102_Otu
CCTTCGCTACTGGGTGAAAGATGCCTCTTTTTTTCATTTATTACGGTTTTTTCTTTATAATTTTTGTAATAGGAATAGTCTTATTACTCCAAAAAAATCGATTTCTACCTTTTCAAAAAGTAATCCAAGATTATTCTTGTTCCTCTATAATTTTTATGTATGTGAATATGAATCTATCTTCCGTTTTCTACGTAACCAATCCTCTCATTTACGATTAAAATCTTTTAGCGTTTTTTTTGAGCGAATCTTTTTTTATGCAAAAAGAGAACATCTTGTAAAAGTTTTTCCTAAGGATTTTTCGTCTACCTTAACATTCTTCAAGGATCCTTTCATT
>Illumina-matK1_BOP010102_Zotu
CCTTCGCTACTGGGTGAAAGATGCCTCTTTTTTTCATTTATTACGGTTTTTTCTTTATAATTTTTGTAATAGGAATAGTCTTATTACTCCAAAAAAATCGATTTCTACCTTTTCAAAAAGTAATCCAAGATTATTCTTGTTCCTCTATAATTTTTATGTATGTGAATATGAATCTATCTTCCGTTTTCTACGTAACCAATCCTCTCATTTACGATTAAAATCTTTTAGCGTTTTTTTTGAGCGAATCTTTTTTTATGCAAAAAGAGAACATCTTGTAAAAGTTTTTCCTAAGGATTTTTCGTCTACCTTAACATTCTTCAAGGATCCTTTCATT
>Illumina-matK1_BOP010104_Cotu
AAACCCTTCACTGCTGGATACAAGATGCCCCCTCTTTGCATTTATTGCGATTCTTTCTCCACGAGTATCGTAATTCGAATAGTCTCATTACTCCAAAGAAATCCATTTCTCTTTTTTCAAAAGAGAATCAAAGATTCTTCTTGTTACTATATAATTCTCATGTATATGAATGTGAATCCGTATTAGTGTTTCTCCGTAAACAATCTTCTCATTTACGATCAACATCCTCTGGAACTTTTCTTGAGCGAACACATTTCTATGGAAAAATAGAACATCTTGTAGTAGTGCTTCGTAATGATTTTCAGAAGACCCTATGGTTGTTCAAGGACCCTTTCATG
>Illumina-matK1_BOP010104_Dotu
AAACCCTTCACTGCTGGATACAAGATGCCCCCTCTTTGCATTTATTGCGATTCTTTCTCCACGAGTATCGTAATTCGAATAGTCTCATTACTCCAAAGAAATCCATTTCTCTTTTTTCAAAAGAGAATCAAAGATTCTTCTTGTTACTATATAATTCTCATGTATATGAATGTGAATCCGTATTAGTGTTTCTCCGTAAACAATCTTCTCATTTACGATCAACATCCTCTGGAACTTTTCTTGAGCGAACACATTTCTATGGAAAAATAGAACATCTTGTAGTAGTGCTTCGTAATGATTTTCAGAAGACCCTATGGTTGTTCAAGGACCCTTTCATG
>Illumina-matK1_BOP010104_Otu
CCTTCACTGCTGGATACAAGATGCCCCCTCTTTGCATTTATTGCGATTCTTTCTCCACGAGTATCGTAATTCGAATAGTCTCATTACTCCAAAGAAATCCATTTCTCTTTTTTCAAAAGAGAATCAAAGATTCTTCTTGTTACTATATAATTCTCATGTATATGAATGTGAATCCGTATTAGTGTTTCTCCGTAAACAATCTTCTCATTTACGATCAACATCCTCTGGAACTTTTCTTGAGCGAACACATTTCTATGGAAAAATAGAACATCTTGTAGTAGTGCTTCGTAATGATTTTCAGAAGACCCTATGGTTGTTCAAGGACCCTTTCATG
>Illumina-matK1_BOP010104_Zotu
CCTTCACTGCTGGATACAAGATGCCCCCTCTTTGCATTTATTGCGATTCTTTCTCCACGAGTATCGTAATTCGAATAGTCTCATTACTCCAAAGAAATCCATTTCTCTTTTTTCAAAAGAGAATCAAAGATTCTTCTTGTTACTATATAATTCTCATGTATATGAATGTGAATCCGTATTAGTGTTTCTCCGTAAACAATCTTCTCATTTACGATCAACATCCTCTGGAACTTTTCTTGAGCGAACACATTTCTATGGAAAAATAGAACATCTTGTAGTAGTGCTTCGTAATGATTTTCAGAAGACCCTATGGTTGTTCAAGGACCCTTTCATG
>Illumina-matK1_BOP010105_Cotu
AAACTCTTCGCTACTGGGTAAAAGATGCCTGTTCTTTGCATTTATTACGATTCTTTCTCCACGAGTATCATAATTGGAATGGTCTTATTACTCCAAAGAAATCTAGTTTTTCTTTTTCAAAAAGAAATAAAAGATTATTCTTGTTCCTATATAATTCTCATGTATATGAATACGAATCTATCTTCGTTTTTCTCCGCAACCAATCTTCTCATTTACGATCAATATCTTCTGGAACCCTTCTTGAACGAATATATTTCTATGGAAAAATAGAAAATTTTGTAGAAGTCTTTACTAAGGATTTTCAGGCCATTCTATGGTTGTTCAAGGATCCTTTCATG
>Illumina-matK1_BOP010105_Otu
AAACTCTTCGCTACTGGGTAAAAGATGCCTGTTCTTTGCATTTATTACGATTCTTTCTCCACGAGTATCATAATTGGAATGGTCTTATTACTCCAAAGAAATCTAGTTTTTCTTTTTCAAAAAGAAATAAAAGATTATTCTTGTTCCTATATAATTCTCATGTATATGAATACGAATCTATCTTCGTTTTTCTCCGCAACCAATCTTCTCATTTACGATCAATATCTTCTGGAACCCTTCTTGAACGAATATATTTCTATGGAAAAATAGAAAATTTTGTAGAAGTCTTTACTAAGGATTTTCAGGCCATTCTATGGTTGTTCAAGGATCCTTTCATG
>Illumina-matK1_BOP010105_Zotu
AAACTCTTCGCTACTGGGTAAAAGATGCCTGTTCTTTGCATTTATTACGATTCTTTCTCCACGAGTATCATAATTGGAATGGTCTTATTACTCCAAAGAAATCTAGTTTTTCTTTTTCAAAAAGAAATAAAAGATTATTCTTGTTCCTATATAATTCTCATGTATATGAATACGAATCTATCTTCGTTTTTCTCCGCAACCAATCTTCTCATTTACGATCAATATCTTCTGGAACCCTTCTTGAACGAATATATTTCTATGGAAAAATAGAAAATTTTGTAGAAGTCTTTACTAAGGATTTTCAGGCCATTCTATGGTTGTTCAAGGATCCTTTCATG
>Illumina-matK1_BOP010106_Cotu
AAACCCTTCGCTATTGGGTAAAAGATGCCTCTTCTTTACATTTATTACGATTCTTTCTTCACGAGTATTATAATTGGAATAGTCTTATTACTCCAAAAAAAACTATTTCGATTTTTTCCAAAAGTAATCCAAGATTATTCTTGCTCCTATATAATTCTCATGTATGTGAATACGAATCCATTTTACTTTTTCTCCGTAACCAATCTTCTCATTTACGATCAACATCTTCTGGAATCTTTCTTGAACGAATATATTTCTATGGAAAAATAGAATATCTTGTAGAAGAAGTCTTTGTTAATGATTTTCAGGCCGCCATCCTATGGTTCTTCAAGGATCCTTTCATG
>Illumina-matK1_BOP010107_Cotu
AAGCCTTTCGATACTGGGTAAAAGATGTCTCTTCTTTCCATTTATTGCGATTCTTTCTTCACGAGTATTTTAATTGGAATAGTCTTATTACTCCAAAGAAATCCATTTCCATTTTTTCAACAAGTAATACAAGATTTTTCTTTTTCCTATATAATTCTCATGTATATGAATATGAATCCATCTTCCTTTTTCTTCGTAAGCAATCTTCTCATTTACGATCAACATCTTCTGGAGTCCTTCTTGAGCGAATCCGTTTTTATGGAAAAGTAAAACATCTTGTCGAAGTCTTTGCTAATGATGTCCAAGACATCTTATGGTTGTTCAAAGATCCTTTCATG
>Illumina-matK1_BOP010107_Dotu
AAGCCTTTCGATACTGGGTAAAAGATGTCTCTTCTTTCCATTTATTGCGATTCTTTCTTCACGAGTATTTTAATTGGAATAGTCTTATTACTCCAAAGAAATCCATTTCCATTTTTTCAACAAGTAATACAAGATTTTTCTTTTTCCTATATAATTCTCATGTATATGAATATGAATCCATCTTCCTTTTTCTTCGTAAGCAATCTTCTCATTTACGATCAACATCTTCTGGAGTCCTTCTTGAGCGAATCCGTTTTTATGGAAAAGTAAAACATCTTGTCGAAGTCTTTGCTAATGATGTCCAAGACATCTTATGGTTGTTCAAAGATCCTTTCATG
>Illumina-matK1_BOP010107_Otu
GGTAAAAGATGTCTCTTCTTTCCATTTATTGCGATTCTTTCTTCACGAGTATTTTAATTGGAATAGTCTTATTACTCCAAAGAAATCCATTTCCATTTTTTCAACAAGTAATACAAGATTTTTCTTTTTCCTATATAATTCTCATGTATATGAATATGAATCCATCTTCCTTTTTCTTCGTAAGCAATCTTCTCATTTACGATCAACATCTTCTGGAGTCCTTCTTGAGCGAATCCGTTTTTATGGAAAAGTAAAACATCTTGTCGAAGTCTTTGCTAATGATGTCCAAGACATCTTATGGTTGTTCAAAGATCCTTTCATG
>Illumina-matK1_BOP010107_Zotu
GGTAAAAGATGTCTCTTCTTTCCATTTATTGCGATTCTTTCTTCACGAGTATTTTAATTGGAATAGTCTTATTACTCCAAAGAAATCCATTTCCATTTTTTCAACAAGTAATACAAGATTTTTCTTTTTCCTATATAATTCTCATGTATATGAATATGAATCCATCTTCCTTTTTCTTCGTAAGCAATCTTCTCATTTACGATCAACATCTTCTGGAGTCCTTCTTGAGCGAATCCGTTTTTATGGAAAAGTAAAACATCTTGTCGAAGTCTTTGCTAATGATGTCCAAGACATCTTATGGTTGTTCAAAGATCCTTTCATG
>Illumina-matK1_BOP010108_Cotu
AAACCCTTCGCTGCTGGATACAGGATGCCCCCTCTTTGCATTTATTGCGATTCTTTCTCCATGAGTATTGGAATTCAAATAGTCTCATTACTCCAAAGAAATCCATTTCCTTTTTTTCAAAAGAGAATCAAAGATTATTCTTGTTCCTATATAATTCGCATGTATATGAATGCGAATCCGTATTCATTTTTCTCCGTAAACAATCTTCCCATTTACGATCTACATCTTTTGGATCTTTTCTTGAGCGAACACATTTCTATGGAAAAATAGAGCATCTTGTAGTAGTGCTTGGGAATGATTTTCCGAAGACCTTATGGTTGTTCAAAGATCCTTTCGTG
>Illumina-matK1_BOP010108_Dotu
AAACCCTTCGCTGCTGGATACAGGATGCCCCCTCTTTGCATTTATTGCGATTCTTTCTCCATGAGTATTGGAATTCAAATAGTCTCATTACTCCAAAGAAATCCATTTCCTTTTTTTCAAAAGAGAATCAAAGATTATTCTTGTTCCTATATAATTCGCATGTATATGAATGCGAATCCGTATTCATTTTTCTCCGTAAACAATCTTCCCATTTACGATCTACATCTTTTGGATCTTTTCTTGAGCGAACACATTTCTATGGAAAAATAGAGCATCTTGTAGTAGTGCTTGGGAATGATTTTCCGAAGACCTTATGGTTGTTCAAAGATCCTTTCGTG
>Illumina-matK1_BOP010108_Otu
CCTTCGCTGCTGGATACAGGATGCCCCCTCTTTGCATTTATTGCGATTCTTTCTCCATGAGTATTGGAATTCAAATAGTCTCATTACTCCAAAGAAATCCATTTCCTTTTTTTCAAAAGAGAATCAAAGATTATTCTTGTTCCTATATAATTCGCATGTATATGAATGCGAATCCGTATTCATTTTTCTCCGTAAACAATCTTCCCATTTACGATCTACATCTTTTGGATCTTTTCTTGAGCGAACACATTTCTATGGAAAAATAGAGCATCTTGTAGTAGTGCTTGGGAATGATTTTCCGAAGACCTTATGGTTGTTCAAAGATCCTTTCGTG
>Illumina-matK1_BOP010108_Zotu
CCTTCGCTGCTGGATACAGGATGCCCCCTCTTTGCATTTATTGCGATTCTTTCTCCATGAGTATTGGAATTCAAATAGTCTCATTACTCCAAAGAAATCCATTTCCTTTTTTTCAAAAGAGAATCAAAGATTATTCTTGTTCCTATATAATTCGCATGTATATGAATGCGAATCCGTATTCATTTTTCTCCGTAAACAATCTTCCCATTTACGATCTACATCTTTTGGATCTTTTCTTGAGCGAACACATTTCTATGGAAAAATAGAGCATCTTGTAGTAGTGCTTGGGAATGATTTTCCGAAGACCTTATGGTTGTTCAAAGATCCTTTCGTG
>Illumina-matK1_BOP010110_Cotu
AAATCCTTCGCTACTGGGTAAAAGATGTCTCTTCGTTGCATTTATTACGTCTTTTTCTTCACGATTATTATAATTGGAATAGTCTTATTATTTCAAATAAATCTATTTCTATTTTTTTAAAAAGTAATTCGAGATTCTTTTTATTCCTATATAATTCTCATGTTTGTGAATATGAATCCATCTTACTTTTTATCCGTAACCAATCTTGTCATTTACGATTAACATCTTCTGGGAGCTTTTTTGAGCGAATATATTTCTATGAAAAAATAAAGCATCCTAGAAAAGAAGTCTTTTCTAACGATTTTCCGGCTATCCCATTGTTTTTCCAGGATCCTTTCATG
>Illumina-matK1_BOP010110_Dotu
AAATCCTTCGCTACTGGGTAAAAGATGTCTCTTCGTTGCATTTATTACGTCTTTTTCTTCACGATTATTATAATTGGAATAGTCTTATTATTTCAAATAAATCTATTTCTATTTTTTTAAAAAGTAATTCGAGATTCTTTTTATTCCTATATAATTCTCATGTTTGTGAATATGAATCCATCTTACTTTTTATCCGTAACCAATCTTGTCATTTACGATTAACATCTTCTGGGAGCTTTTTTGAGCGAATATATTTCTATGAAAAAATAAAGCATCCTAGAAAAGAAGTCTTTTCTAACGATTTTCCGGCTATCCCATTGTTTTTCCAGGATCCTTTCATG
>Illumina-matK1_BOP010110_Otu
CCTTCGCTACTGGGTAAAAGATGTCTCTTCGTTGCATTTATTACGTCTTTTTCTTCACGATTATTATAATTGGAATAGTCTTATTATTTCAAATAAATCTATTTCTATTTTTTTAAAAAGTAATTCGAGATTCTTTTTATTCCTATATAATTCTCATGTTTGTGAATATGAATCCATCTTACTTTTTATCCGTAACCAATCTTGTCATTTACGATTAACATCTTCTGGGAGCTTTTTTGAGCGAATATATTTCTATGAAAAAATAAAGCATCCTAGAAAAGAAGTCTTTTCTAACGATTTTCCGGCTATCCCATTGTTTTTCCAGGATCCTTTCATG
>Illumina-matK1_BOP010110_Zotu
CCTTCGCTACTGGGTAAAAGATGTCTCTTCGTTGCATTTATTACGTCTTTTTCTTCACGATTATTATAATTGGAATAGTCTTATTATTTCAAATAAATCTATTTCTATTTTTTTAAAAAGTAATTCGAGATTCTTTTTATTCCTATATAATTCTCATGTTTGTGAATATGAATCCATCTTACTTTTTATCCGTAACCAATCTTGTCATTTACGATTAACATCTTCTGGGAGCTTTTTTGAGCGAATATATTTCTATGAAAAAATAAAGCATCCTAGAAAAGAAGTCTTTTCTAACGATTTTCCGGCTATCCCATTGTTTTTCCAGGATCCTTTCATG
>Illumina-matK1_BOP010111_Cotu
AAACCCTTCGCTATTGGGTGAAAGACGCCTCTTCTTTGCATTTATTACGACTCTTTCTTCACGAGTATTATAATTGGAATAGTCTTATTACTTCAAATAATTTTTTTTTTTCAAAAAGTAATCCACGATTATTCTTACTCCTATATAATTCTCATGTATGTGAATACGAATTCATCTTACTTTTTCTTCGTAATCAATCTTCTCATTTACAATTAACCTCTTCTGGGATCTTTTTTGAGCGAATACATTTCTATGAAAAAATAAAACATCCTGTAGAAGAAGTCTTTGCTAATGATTTTCCGGCCTCCATCTTATGGTTCTTCAAGGATCCTTTTATG
>Illumina-matK1_BOP010111_Dotu
AAACCCTTCGCTATTGGGTGAAAGACGCCTCTTCTTTGCATTTATTACGACTCTTTCTTCACGAGTATTATAATTGGAATAGTCTTATTACTTCAAATAATTTTTTTTTTTCAAAAAGTAATCCACGATTATTCTTACTCCTATATAATTCTCATGTATGTGAATACGAATTCATCTTACTTTTTCTTCGTAATCAATCTTCTCATTTACAATTAACCTCTTCTGGGATCTTTTTTGAGCGAATACATTTCTATGAAAAAATAAAACATCCTGTAGAAGAAGTCTTTGCTAATGATTTTCCGGCCTCCATCTTATGGTTCTTCAAGGATCCTTTTATG
>Illumina-matK1_BOP010111_Otu
CCTTCGCTATTGGGTGAAAGACGCCTCTTCTTTGCATTTATTACGACTCTTTCTTCACGAGTATTATAATTGGAATAGTCTTATTACTTCAAATAATTTTTTTTTTTCAAAAAGTAATCCACGATTATTCTTACTCCTATATAATTCTCATGTATGTGAATACGAATTCATCTTACTTTTTCTTCGTAATCAATCTTCTCATTTACAATTAACCTCTTCTGGGATCTTTTTTGAGCGAATACATTTCTATGAAAAAATAAAACATCCTGTAGAAGAAGTCTTTGCTAATGATTTTCCGGCCTCCATCTTATGGTTCTTCAAGGATCCTTTTATG
>Illumina-matK1_BOP010111_Zotu
CCTTCGCTATTGGGTGAAAGACGCCTCTTCTTTGCATTTATTACGACTCTTTCTTCACGAGTATTATAATTGGAATAGTCTTATTACTTCAAATAATTTTTTTTTTTCAAAAAGTAATCCACGATTATTCTTACTCCTATATAATTCTCATGTATGTGAATACGAATTCATCTTACTTTTTCTTCGTAATCAATCTTCTCATTTACAATTAACCTCTTCTGGGATCTTTTTTGAGCGAATACATTTCTATGAAAAAATAAAACATCCTGTAGAAGAAGTCTTTGCTAATGATTTTCCGGCCTCCATCTTATGGTTCTTCAAGGATCCTTTTATG
>Illumina-matK1_BOP010112_Cotu
AAACCCTTCGCTATTGGGTGAAAGACGCCTCTTCTTTGCATTTATTACGACTCTTTCTTCACGAGTATTATAATTGGAATAGTCTTATTACTTCAAATAATTTTTTTTTTTCAAAAAGTAATCCACGATTATTCTTACTCCTATATAATTCTCATGTATGTGAATACGAATTCATCTTACTTTTTCTTCGTAATCAATCTTCTCATTTACAATTAACCTCTTCTGGGATCTTTTTTGAGCGAATACATTTCTATGAAAAAATAAAACATCCTGTAGAAGTAGAAGAAGTCTTTGCTAATGATTTTCCGGCCTCCATCTTATGGTTCTTCAAGGATCCTTTTATG
>Illumina-matK1_BOP010112_Dotu
AAACCCTTCGCTATTGGGTGAAAGACGCCTCTTCTTTGCATTTATTACGACTCTTTCTTCACGAGTATTATAATTGGAATAGTCTTATTACTTCAAATAATTTTTTTTTTTCAAAAAGTAATCCACGATTATTCTTACTCCTATATAATTCTCATGTATGTGAATACGAATTCATCTTACTTTTTCTTCGTAATCAATCTTCTCATTTACAATTAACCTCTTCTGGGATCTTTTTTGAGCGAATACATTTCTATGAAAAAATAAAACATCCTGTAGAAGTAGAAGAAGTCTTTGCTAATGATTTTCCGGCCTCCATCTTATGGTTCTTCAAGGATCCTTTTATG
>Illumina-matK1_BOP010112_Otu
CCTTCGCTATTGGGTGAAAGACGCCTCTTCTTTGCATTTATTACGACTCTTTCTTCACGAGTATTATAATTGGAATAGTCTTATTACTTCAAATAATTTTTTTTTTTCAAAAAGTAATCCACGATTATTCTTACTCCTATATAATTCTCATGTATGTGAATACGAATTCATCTTACTTTTTCTTCGTAATCAATCTTCTCATTTACAATTAACCTCTTCTGGGATCTTTTTTGAGCGAATACATTTCTATGAAAAAATAAAACATCCTGTAGAAGTAGAAGAAGTCTTTGCTAATGATTTTCCGGCCTCCATCTTATGGTTCTTCAAGGATCCTTTTATG
>Illumina-matK1_BOP010112_Zotu
CCTTCGCTATTGGGTGAAAGACGCCTCTTCTTTGCATTTATTACGACTCTTTCTTCACGAGTATTATAATTGGAATAGTCTTATTACTTCAAATAATTTTTTTTTTTCAAAAAGTAATCCACGATTATTCTTACTCCTATATAATTCTCATGTATGTGAATACGAATTCATCTTACTTTTTCTTCGTAATCAATCTTCTCATTTACAATTAACCTCTTCTGGGATCTTTTTTGAGCGAATACATTTCTATGAAAAAATAAAACATCCTGTAGAAGTAGAAGAAGTCTTTGCTAATGATTTTCCGGCCTCCATCTTATGGTTCTTCAAGGATCCTTTTATG
>Illumina-matK1_BOP010116_Cotu
AAACCCTTCGCTACCGGGTGAAAGATGCCTCCTCTTTGCATTTATTGCGGTTCTTTCTTCATGAGTATTCGAATTGGAATATTGTTATTATTCCAAATAAAGCTATTTCTTTTTTTTCAAAAAGTAATTCAAGATTATTGTTATTCTTATATAATTCTCATATATGTGAATACGAATCTGTCTTCCTTTTTCTCCGTAAACAATCTTCTCATTTACGATTAACATCTTCTGGAGTCCTTTTTGAGCGAATTTATTTACATAGAAAAATAATAAAACATCTTGTCGAAGTCTTTGCTAATGATTTTCCGGGCATCCTATGTTTCCTGAAGGATCCTTTCATT
>Illumina-matK1_BOP010116_Dotu
AAACCCTTCGCTACCGGGTGAAAGATGCCTCCTCTTTGCATTTATTGCGGTTCTTTCTTCATGAGTATTCGAATTGGAATATTGTTATTATTCCAAATAAAGCTATTTCTTTTTTTTCAAAAAGTAATTCAAGATTATTGTTATTCTTATATAATTCTCATATATGTGAATACGAATCTGTCTTCCTTTTTCTCCGTAAACAATCTTCTCATTTACGATTAACATCTTCTGGAGTCCTTTTTGAGCGAATTTATTTACATAGAAAAATAATAAAACATCTTGTCGAAGTCTTTGCTAATGATTTTCCGGGCATCCTATGTTTCCTGAAGGATCCTTTCATT
>Illumina-matK1_BOP010116_Otu
CCTTCGCTACCGGGTGAAAGATGCCTCCTCTTTGCATTTATTGCGGTTCTTTCTTCATGAGTATTCGAATTGGAATATTGTTATTATTCCAAATAAAGCTATTTCTTTTTTTTCAAAAAGTAATTCAAGATTATTGTTATTCTTATATAATTCTCATATATGTGAATACGAATCTGTCTTCCTTTTTCTCCGTAAACAATCTTCTCATTTACGATTAACATCTTCTGGAGTCCTTTTTGAGCGAATTTATTTACATAGAAAAATAATAAAACATCTTGTCGAAGTCTTTGCTAATGATTTTCCGGGCATCCTATGTTTCCTGAAGGATCCTTTCATT
>Illumina-matK1_BOP010116_Zotu
CCTTCGCTACCGGGTGAAAGATGCCTCCTCTTTGCATTTATTGCGGTTCTTTCTTCATGAGTATTCGAATTGGAATATTGTTATTATTCCAAATAAAGCTATTTCTTTTTTTTCAAAAAGTAATTCAAGATTATTGTTATTCTTATATAATTCTCATATATGTGAATACGAATCTGTCTTCCTTTTTCTCCGTAAACAATCTTCTCATTTACGATTAACATCTTCTGGAGTCCTTTTTGAGCGAATTTATTTACATAGAAAAATAATAAAACATCTTGTCGAAGTCTTTGCTAATGATTTTCCGGGCATCCTATGTTTCCTGAAGGATCCTTTCATT
>Illumina-matK1_BOP010117_Cotu
AAACCCTTCGCTACCGGGTGAAAGATGCCTCCTCTTTGCATTTATTGCGGTTCTTTCTTCATGAGTATTCGAATTGGAATATTGTTATTATTCCAAATAAAGCTATTTCTTTTTTTTCAAAAAGTAATTCAAGATTATTGTTATTCTTATATAATTCTCATATATGTGAATACGAATCTGTCTTCCTTTTTCTCCGTAAACAATCTTCTCATTTACGATTAACATCTTCTGGAGTCCTTTTTGAGCGAATTTATTTACATAGAAAAAAAATAAAACATCTTGTCGAAGTCTTTGCTAATGATTTTCCGGGCACCCTATGTTTCCTGAAGGATCCTTTCATT
>Illumina-matK1_BOP010117_Dotu
AAACCCTTCGCTACCGGGTGAAAGATGCCTCCTCTTTGCATTTATTGCGGTTCTTTCTTCATGAGTATTCGAATTGGAATATTGTTATTATTCCAAATAAAGCTATTTCTTTTTTTTCAAAAAGTAATTCAAGATTATTGTTATTCTTATATAATTCTCATATATGTGAATACGAATCTGTCTTCCTTTTTCTCCGTAAACAATCTTCTCATTTACGATTAACATCTTCTGGAGTCCTTTTTGAGCGAATTTATTTACATAGAAAAAAAATAAAACATCTTGTCGAAGTCTTTGCTAATGATTTTCCGGGCACCCTATGTTTCCTGAAGGATCCTTTCATT
>Illumina-matK1_BOP010117_Otu
CCTTCGCTACCGGGTGAAAGATGCCTCCTCTTTGCATTTATTGCGGTTCTTTCTTCATGAGTATTCGAATTGGAATATTGTTATTATTCCAAATAAAGCTATTTCTTTTTTTTCAAAAAGTAATTCAAGATTATTGTTATTCTTATATAATTCTCATATATGTGAATACGAATCTGTCTTCCTTTTTCTCCGTAAACAATCTTCTCATTTACGATTAACATCTTCTGGAGTCCTTTTTGAGCGAATTTATTTACATAGAAAAAAAATAAAACATCTTGTCGAAGTCTTTGCTAATGATTTTCCGGGCACCCTATGTTTCCTGAAGGATCCTTTCATT
>Illumina-matK1_BOP010117_Zotu
CCTTCGCTACCGGGTGAAAGATGCCTCCTCTTTGCATTTATTGCGGTTCTTTCTTCATGAGTATTCGAATTGGAATATTGTTATTATTCCAAATAAAGCTATTTCTTTTTTTTCAAAAAGTAATTCAAGATTATTGTTATTCTTATATAATTCTCATATATGTGAATACGAATCTGTCTTCCTTTTTCTCCGTAAACAATCTTCTCATTTACGATTAACATCTTCTGGAGTCCTTTTTGAGCGAATTTATTTACATAGAAAAAAAATAAAACATCTTGTCGAAGTCTTTGCTAATGATTTTCCGGGCACCCTATGTTTCCTGAAGGATCCTTTCATT
>Illumina-matK1_BOP010118_Cotu
AAACCCTTCGCTATTGGGTGAAAGACGCCTCTTCTTTGCATTTATTACGACTCTTTCTTCACGAGTATTATAATTGGAATAGTCTTATTACTTCAAATAATTTTTTTTTTTCAAAAAGTAATCCACGATTATTCTTACTCCTATATAATTCTCATGTATGTGAATACGAATTCATCTTACTTTTTCTTCGTAATCAATCTTCTCATTTACAATTAACCTCTTCTGGGATCTTTTTTGAGCGAATACATTTCTATGAAAAAATAAAATATCCTGTAGAAGAAGTCTTTGCTAATGATTTTCCGGCCTCCATCTTATGGTTCTTCAAGGATCCTTTTATG
>Illumina-matK1_BOP010118_Dotu
AAACCCTTCGCTATTGGGTGAAAGACGCCTCTTCTTTGCATTTATTACGACTCTTTCTTCACGAGTATTATAATTGGAATAGTCTTATTACTTCAAATAATTTTTTTTTTTCAAAAAGTAATCCACGATTATTCTTACTCCTATATAATTCTCATGTATGTGAATACGAATTCATCTTACTTTTTCTTCGTAATCAATCTTCTCATTTACAATTAACCTCTTCTGGGATCTTTTTTGAGCGAATACATTTCTATGAAAAAATAAAATATCCTGTAGAAGAAGTCTTTGCTAATGATTTTCCGGCCTCCATCTTATGGTTCTTCAAGGATCCTTTTATG
>Illumina-matK1_BOP010118_Otu
CCTTCGCTATTGGGTGAAAGACGCCTCTTCTTTGCATTTATTACGACTCTTTCTTCACGAGTATTATAATTGGAATAGTCTTATTACTTCAAATAATTTTTTTTTTTCAAAAAGTAATCCACGATTATTCTTACTCCTATATAATTCTCATGTATGTGAATACGAATTCATCTTACTTTTTCTTCGTAATCAATCTTCTCATTTACAATTAACCTCTTCTGGGATCTTTTTTGAGCGAATACATTTCTATGAAAAAATAAAATATCCTGTAGAAGAAGTCTTTGCTAATGATTTTCCGGCCTCCATCTTATGGTTCTTCAAGGATCCTTTTATG
>Illumina-matK1_BOP010118_Zotu
CCTTCGCTATTGGGTGAAAGACGCCTCTTCTTTGCATTTATTACGACTCTTTCTTCACGAGTATTATAATTGGAATAGTCTTATTACTTCAAATAATTTTTTTTTTTCAAAAAGTAATCCACGATTATTCTTACTCCTATATAATTCTCATGTATGTGAATACGAATTCATCTTACTTTTTCTTCGTAATCAATCTTCTCATTTACAATTAACCTCTTCTGGGATCTTTTTTGAGCGAATACATTTCTATGAAAAAATAAAATATCCTGTAGAAGAAGTCTTTGCTAATGATTTTCCGGCCTCCATCTTATGGTTCTTCAAGGATCCTTTTATG
>Illumina-matK1_BOP010119_Cotu
AAATCCTTCGCTACTGGGTGAAAGATGCCTCTTCTTTGCATTTACTACGACTCTATCTTCACAAGTATTTTAATTGGAATAGTATTATTATCCCAAAGAATTCTTTTTTTATTTTTTCAAAAAGTAATCCAAGATTTTTATTGTTCCTATATAATTCTCATGTTTGTGAATACGAATCTATCTTACTTTTTCTTCGTAACAAACCTTCTCATTTACGATTAACGTCTTCTGGATCTTTTTTTGAACGAATTTTTTTCTATGCAAAAATCAAACATCCTGTAGAAAAAGTCTTTGCTAATGATTTTTCAGTTACCCCGTGGTTCTTCAAGGCCCCTTTCATG
>Illumina-matK1_BOP010119_Dotu
AAATCCTTCGCTACTGGGTGAAAGATGCCTCTTCTTTGCATTTACTACGACTCTATCTTCACAAGTATTTTAATTGGAATAGTATTATTATCCCAAAGAATTCTTTTTTTATTTTTTCAAAAAGTAATCCAAGATTTTTATTGTTCCTATATAATTCTCATGTTTGTGAATACGAATCTATCTTACTTTTTCTTCGTAACAAACCTTCTCATTTACGATTAACGTCTTCTGGATCTTTTTTTGAACGAATTTTTTTCTATGCAAAAATCAAACATCCTGTAGAAAAAGTCTTTGCTAATGATTTTTCAGTTACCCCGTGGTTCTTCAAGGCCCCTTTCATG
>Illumina-matK1_BOP010119_Otu
CCTTCGCTACTGGGTGAAAGATGCCTCTTCTTTGCATTTACTACGACTCTATCTTCACAAGTATTTTAATTGGAATAGTATTATTATCCCAAAGAATTCTTTTTTTATTTTTTCAAAAAGTAATCCAAGATTTTTATTGTTCCTATATAATTCTCATGTTTGTGAATACGAATCTATCTTACTTTTTCTTCGTAACAAACCTTCTCATTTACGATTAACGTCTTCTGGATCTTTTTTTGAACGAATTTTTTTCTATGCAAAAATCAAACATCCTGTAGAAAAAGTCTTTGCTAATGATTTTTCAGTTACCCCGTGGTTCTTCAAGGCCCCTTTCATG
>Illumina-matK1_BOP010119_Zotu
CCTTCGCTACTGGGTGAAAGATGCCTCTTCTTTGCATTTACTACGACTCTATCTTCACAAGTATTTTAATTGGAATAGTATTATTATCCCAAAGAATTCTTTTTTTATTTTTTCAAAAAGTAATCCAAGATTTTTATTGTTCCTATATAATTCTCATGTTTGTGAATACGAATCTATCTTACTTTTTCTTCGTAACAAACCTTCTCATTTACGATTAACGTCTTCTGGATCTTTTTTTGAACGAATTTTTTTCTATGCAAAAATCAAACATCCTGTAGAAAAAGTCTTTGCTAATGATTTTTCAGTTACCCCGTGGTTCTTCAAGGCCCCTTTCATG
>Illumina-matK1_BOP010120_Cotu
AAACTCTTCGCTATTGGGTAAAAGATGCCTCTTCTTTGCATTTATTACGATTCTTTCTTCACGAGTATTGTAATTGGAATAGTCTTATTACTCCAAAGAAAGCCAGTTCTTCTTTTTCAAAAAGGAATCAAAGATTATTCTTCTTCTTATATAATTCTCATGTATGTGAATACGAATCTATTTTCGTCTTTCTACGTAACCAATCTTCTCATTTACGATCAACATCTTCTGGAGCTCTTCTTGAACGAATATATTTCTATGGAAAAATAGAACGTCTTGTAGACGTCTTTGTTAAGGATTTTCAGACCAATCTATGCTTGTTCAAGGATCCTTTCAT
>Illumina-matK1_BOP010121_Cotu
AAAGTCTTCGCTATTGGGTAAAAGATGCCTCTTCTTTGCATTTATTACGATTCTTTCTTCACGAGTATTGTAATTGGAATAGTCTTATTACTGCAAAGAAAGCCAGTTCTTCTTTTTCAAAAAGGAATCAAAGATTATTCTTCTTCTTATATAATTCTCATGTATATGAATACGAATCTATTTTCGTCTTTCTACGTAACCAATCTTCTCATTTACGATCAACATCTTCTGGAGCTCTTCTTGAACGAATCTATTTCTATGGAAAAATAGAACATCTTGTAGACGTCTTTGTTAAGGATTTTCAGACCAACCTCTGCTTGTTCAAGGATCCTTTCATG
>Illumina-matK1_BOP010121_Otu
TCTTCGCTATTGGGTAAAAGATGCCTCTTCTTTGCATTTATTACGATTCTTTCTTCACGAGTATTGTAATTGGAATAGTCTTATTACTGCAAAGAAAGCCAGTTCTTCTTTTTCAAAAAGGAATCAAAGATTATTCTTCTTCTTATATAATTCTCATGTATATGAATACGAATCTATTTTCGTCTTTCTACGTAACCAATCTTCTCATTTACGATCAACATCTTCTGGAGCTCTTCTTGAACGAATCTATTTCTATGGAAAAATAGAACATCTTGTAGACGTCTTTGTTAAGGATTTTCAGACCAACCTCTGCTTGTTCAAGGATCCTTTCATG
>Illumina-matK1_BOP010121_Zotu
TCTTCGCTATTGGGTAAAAGATGCCTCTTCTTTGCATTTATTACGATTCTTTCTTCACGAGTATTGTAATTGGAATAGTCTTATTACTGCAAAGAAAGCCAGTTCTTCTTTTTCAAAAAGGAATCAAAGATTATTCTTCTTCTTATATAATTCTCATGTATATGAATACGAATCTATTTTCGTCTTTCTACGTAACCAATCTTCTCATTTACGATCAACATCTTCTGGAGCTCTTCTTGAACGAATCTATTTCTATGGAAAAATAGAACATCTTGTAGACGTCTTTGTTAAGGATTTTCAGACCAACCTCTGCTTGTTCAAGGATCCTTTCATG
>Illumina-matK1_BOP010122_Cotu
AAACTCTTCGCTACTGGGTAAAAGATGCCCCCTCTTTGCATTTATTACGATTCTTTCTCCACGAGTATCCTAATTTGACTAGTCTTATTATTCCAAAGAAAGCCGGTTCTTCTTTTTCAAAACGAAATCAAAGATTATTTTTCTTCCTATATAATTCTCATGTATGTGAATACGAATTCATCTTCGTCTTTCTCCGTAACCAATCTTCTCATTTACGATCAACATCTTCTGGAGCCTTTCTTGAACGAATATATTTCTATGAAAAAATAGAACATCTTGTAGAAGTCTTTGCTAAGGATTTTCAAGCCAATCTATGGTTGTTCAAGGATCCTTTCATG
>Illumina-matK1_BOP010122_Otu
TCTTCGCTACTGGGTAAAAGATGCCCCCTCTTTGCATTTATTACGATTCTTTCTCCACGAGTATCCTAATTTGACTAGTCTTATTATTCCAAAGAAAGCCGGTTCTTCTTTTTCAAAACGAAATCAAAGATTATTTTTCTTCCTATATAATTCTCATGTATGTGAATACGAATTCATCTTCGTCTTTCTCCGTAACCAATCTTCTCATTTACGATCAACATCTTCTGGAGCCTTTCTTGAACGAATATATTTCTATGAAAAAATAGAACATCTTGTAGAAGTCTTTGCTAAGGATTTTCAAGCCAATCTATGGTTGTTCAAGGATCCTTTCATG
>Illumina-matK1_BOP010122_Zotu
TCTTCGCTACTGGGTAAAAGATGCCCCCTCTTTGCATTTATTACGATTCTTTCTCCACGAGTATCCTAATTTGACTAGTCTTATTATTCCAAAGAAAGCCGGTTCTTCTTTTTCAAAACGAAATCAAAGATTATTTTTCTTCCTATATAATTCTCATGTATGTGAATACGAATTCATCTTCGTCTTTCTCCGTAACCAATCTTCTCATTTACGATCAACATCTTCTGGAGCCTTTCTTGAACGAATATATTTCTATGAAAAAATAGAACATCTTGTAGAAGTCTTTGCTAAGGATTTTCAAGCCAATCTATGGTTGTTCAAGGATCCTTTCATG
>Illumina-matK1_BOP010125_Cotu
AAACTCTTCGCTACTGGGTAAAAGATGCCCCCTCTTTGCATTTATTACGATTCTTTCTCCACGACTATCGGCATTGGACTAGTCTTTTTATTCCAAAGAAAGCCAGTTCTTTTTTTTCAAAACGAAAGCAAAGATTATTCTTCTTCCTACATAATTCTCATGTATGTGAATACGAATCCATCTTCGTCTTTCTCCGTAACCAATCTTCTCATTTACAATCAACATCTTCTGGAGCCCTTCTTGAACGAATATATTTCTATGAAAAAATAGAACATCTTGTAGAGGTCTTTGCTAAAGATTTTCAAGGCAATCTATGGTTGTTCAAGGACCCTTTCATG
>Illumina-matK1_BOP010125_Dotu
AAACTCTTCGCTACTGGGTAAAAGATGCCCCCTCTTTGCATTTATTACGATTCTTTCTCCACGACTATCGGCATTGGACTAGTCTTTTTATTCCAAAGAAAGCCAGTTCTTTTTTTTCAAAACGAAAGCAAAGATTATTCTTCTTCCTACATAATTCTCATGTATGTGAATACGAATCCATCTTCGTCTTTCTCCGTAACCAATCTTCTCATTTACAATCAACATCTTCTGGAGCCCTTCTTGAACGAATATATTTCTATGAAAAAATAGAACATCTTGTAGAGGTCTTTGCTAAAGATTTTCAAGGCAATCTATGGTTGTTCAAGGACCCTTTCATG
>Illumina-matK1_BOP010125_Otu
TCTTCGCTACTGGGTAAAAGATGCCCCCTCTTTGCATTTATTACGATTCTTTCTCCACGACTATCGGCATTGGACTAGTCTTTTTATTCCAAAGAAAGCCAGTTCTTTTTTTTCAAAACGAAAGCAAAGATTATTCTTCTTCCTACATAATTCTCATGTATGTGAATACGAATCCATCTTCGTCTTTCTCCGTAACCAATCTTCTCATTTACAATCAACATCTTCTGGAGCCCTTCTTGAACGAATATATTTCTATGAAAAAATAGAACATCTTGTAGAGGTCTTTGCTAAAGATTTTCAAGGCAATCTATGGTTGTTCAAGGACCCTTTCATG
>Illumina-matK1_BOP010125_Zotu
TCTTCGCTACTGGGTAAAAGATGCCCCCTCTTTGCATTTATTACGATTCTTTCTCCACGACTATCGGCATTGGACTAGTCTTTTTATTCCAAAGAAAGCCAGTTCTTTTTTTTCAAAACGAAAGCAAAGATTATTCTTCTTCCTACATAATTCTCATGTATGTGAATACGAATCCATCTTCGTCTTTCTCCGTAACCAATCTTCTCATTTACAATCAACATCTTCTGGAGCCCTTCTTGAACGAATATATTTCTATGAAAAAATAGAACATCTTGTAGAGGTCTTTGCTAAAGATTTTCAAGGCAATCTATGGTTGTTCAAGGACCCTTTCATG
>Illumina-matK1_BOP010126_Cotu
AAATCCTTCGATGCTGGGTGAAAGATGTTTCTTCTTTGCATTTATTACGATTTGTTCTCCATGAGTATTGGAATTGGAATAGTCTTCTTACTCCAAAGAAATCCATTTACATTTTTTCACAAAGTAATCCAAGATTTTTCTTCTTCCTATATAATTCTTATGTGTCGGAATACGAATCTATTTTTCTTTTTCTACGTAAACAAGATTCTCATTTATGGTCAACATCCTCTCGGGTCCTTCTTGAGCGAATCCATTTCTATGGAAAAATAGAACATCTTGCAGAAGTCTTTCGTAATTATTTTCAGGTTATCCTTTGGTTGTTGAAGGATCCTTGCACA
>Illumina-matK1_BOP010126_Dotu
AAATCCTTCGATGCTGGGTGAAAGATGTTTCTTCTTTGCATTTATTACGATTTGTTCTCCATGAGTATTGGAATTGGAATAGTCTTCTTACTCCAAAGAAATCCATTTACATTTTTTCACAAAGTAATCCAAGATTTTTCTTCTTCCTATATAATTCTTATGTGTCGGAATACGAATCTATTTTTCTTTTTCTACGTAAACAAGATTCTCATTTATGGTCAACATCCTCTCGGGTCCTTCTTGAGCGAATCCATTTCTATGGAAAAATAGAACATCTTGCAGAAGTCTTTCGTAATTATTTTCAGGTTATCCTTTGGTTGTTGAAGGATCCTTGCACA
>Illumina-matK1_BOP010126_Otu
CCTTCGATGCTGGGTGAAAGATGTTTCTTCTTTGCATTTATTACGATTTGTTCTCCATGAGTATTGGAATTGGAATAGTCTTCTTACTCCAAAGAAATCCATTTACATTTTTTCACAAAGTAATCCAAGATTTTTCTTCTTCCTATATAATTCTTATGTGTCGGAATACGAATCTATTTTTCTTTTTCTACGTAAACAAGATTCTCATTTATGGTCAACATCCTCTCGGGTCCTTCTTGAGCGAATCCATTTCTATGGAAAAATAGAACATCTTGCAGAAGTCTTTCGTAATTATTTTCAGGTTATCCTTTGGTTGTTGAAGGATCCTTGCACA
>Illumina-matK1_BOP010126_Zotu
CCTTCGATGCTGGGTGAAAGATGTTTCTTCTTTGCATTTATTACGATTTGTTCTCCATGAGTATTGGAATTGGAATAGTCTTCTTACTCCAAAGAAATCCATTTACATTTTTTCACAAAGTAATCCAAGATTTTTCTTCTTCCTATATAATTCTTATGTGTCGGAATACGAATCTATTTTTCTTTTTCTACGTAAACAAGATTCTCATTTATGGTCAACATCCTCTCGGGTCCTTCTTGAGCGAATCCATTTCTATGGAAAAATAGAACATCTTGCAGAAGTCTTTCGTAATTATTTTCAGGTTATCCTTTGGTTGTTGAAGGATCCTTGCACA
>Illumina-matK1_BOP010127_Cotu
AAATCCTTCGATGCTGGGTGAAAGATGTTTCTTCTTTGCATTTATTACGGTTTGTTCTCCATGAGTATTGGAATTGGAATAGTCTTCTTACTCCAAAGAAATCCATTTACATTTTTTCACAAAGTAATCCAAGATTTTTCTTCTTCCTATATAATTCTTATGTGTCGGAATACGAATCTATTTTTCTTTTTCTACGTAAACAAGATTCTCATTTATGGTCAACATCCTCTCGGGTCCTTCTTGAGCGAATCCATTTCTATGGAAAAATAGAACATCTTGCAGAAGTCTTTCGTAATTATTTTCAGGTTATCCTTTGGTTGTTGAAGGATCCTTGCACA
>Illumina-matK1_BOP010127_Dotu
AAATCCTTCGATGCTGGGTGAAAGATGTTTCTTCTTTGCATTTATTACGGTTTGTTCTCCATGAGTATTGGAATTGGAATAGTCTTCTTACTCCAAAGAAATCCATTTACATTTTTTCACAAAGTAATCCAAGATTTTTCTTCTTCCTATATAATTCTTATGTGTCGGAATACGAATCTATTTTTCTTTTTCTACGTAAACAAGATTCTCATTTATGGTCAACATCCTCTCGGGTCCTTCTTGAGCGAATCCATTTCTATGGAAAAATAGAACATCTTGCAGAAGTCTTTCGTAATTATTTTCAGGTTATCCTTTGGTTGTTGAAGGATCCTTGCACA
>Illumina-matK1_BOP010127_Otu
CCTTCGATGCTGGGTGAAAGATGTTTCTTCTTTGCATTTATTACGGTTTGTTCTCCATGAGTATTGGAATTGGAATAGTCTTCTTACTCCAAAGAAATCCATTTACATTTTTTCACAAAGTAATCCAAGATTTTTCTTCTTCCTATATAATTCTTATGTGTCGGAATACGAATCTATTTTTCTTTTTCTACGTAAACAAGATTCTCATTTATGGTCAACATCCTCTCGGGTCCTTCTTGAGCGAATCCATTTCTATGGAAAAATAGAACATCTTGCAGAAGTCTTTCGTAATTATTTTCAGGTTATCCTTTGGTTGTTGAAGGATCCTTGCACA
>Illumina-matK1_BOP010127_Zotu
CCTTCGATGCTGGGTGAAAGATGTTTCTTCTTTGCATTTATTACGGTTTGTTCTCCATGAGTATTGGAATTGGAATAGTCTTCTTACTCCAAAGAAATCCATTTACATTTTTTCACAAAGTAATCCAAGATTTTTCTTCTTCCTATATAATTCTTATGTGTCGGAATACGAATCTATTTTTCTTTTTCTACGTAAACAAGATTCTCATTTATGGTCAACATCCTCTCGGGTCCTTCTTGAGCGAATCCATTTCTATGGAAAAATAGAACATCTTGCAGAAGTCTTTCGTAATTATTTTCAGGTTATCCTTTGGTTGTTGAAGGATCCTTGCACA
>Illumina-matK1_BOP010128_Cotu
AAATCCTTCGATGCTGGGTGAAAGATGTTTCTTCTTTGCATTTATTACGGTTTGTTCTCCATGAGTATTGGAATTGGAATAGTCTTCTTACTCCAAAGAAATCCATTTACATTTTTTCACAAAGTAATCCAAGATTTTTCTTCTTCCTATATAATTCTTATGTGTCGGAATACGAATCTATTTTTCTTTTTCTACGTAAACAAGATTCTCATTTATGGTCAACATCCTCTCGGGTCCTTCTTGAGCGAATCCATTTCTATGGAAAAATAGAACATCTTGCAGAAGTCTTTCGTAATTATTTTCAGGTTATCCTTTGGTTGTTGAAGGATCCTTGCACA
>Illumina-matK1_BOP010128_Dotu
AAATCCTTCGATGCTGGGTGAAAGATGTTTCTTCTTTGCATTTATTACGGTTTGTTCTCCATGAGTATTGGAATTGGAATAGTCTTCTTACTCCAAAGAAATCCATTTACATTTTTTCACAAAGTAATCCAAGATTTTTCTTCTTCCTATATAATTCTTATGTGTCGGAATACGAATCTATTTTTCTTTTTCTACGTAAACAAGATTCTCATTTATGGTCAACATCCTCTCGGGTCCTTCTTGAGCGAATCCATTTCTATGGAAAAATAGAACATCTTGCAGAAGTCTTTCGTAATTATTTTCAGGTTATCCTTTGGTTGTTGAAGGATCCTTGCACA
>Illumina-matK1_BOP010128_Otu
CCTTCGATGCTGGGTGAAAGATGTTTCTTCTTTGCATTTATTACGGTTTGTTCTCCATGAGTATTGGAATTGGAATAGTCTTCTTACTCCAAAGAAATCCATTTACATTTTTTCACAAAGTAATCCAAGATTTTTCTTCTTCCTATATAATTCTTATGTGTCGGAATACGAATCTATTTTTCTTTTTCTACGTAAACAAGATTCTCATTTATGGTCAACATCCTCTCGGGTCCTTCTTGAGCGAATCCATTTCTATGGAAAAATAGAACATCTTGCAGAAGTCTTTCGTAATTATTTTCAGGTTATCCTTTGGTTGTTGAAGGATCCTTGCACA
>Illumina-matK1_BOP010128_Zotu
CCTTCGATGCTGGGTGAAAGATGTTTCTTCTTTGCATTTATTACGGTTTGTTCTCCATGAGTATTGGAATTGGAATAGTCTTCTTACTCCAAAGAAATCCATTTACATTTTTTCACAAAGTAATCCAAGATTTTTCTTCTTCCTATATAATTCTTATGTGTCGGAATACGAATCTATTTTTCTTTTTCTACGTAAACAAGATTCTCATTTATGGTCAACATCCTCTCGGGTCCTTCTTGAGCGAATCCATTTCTATGGAAAAATAGAACATCTTGCAGAAGTCTTTCGTAATTATTTTCAGGTTATCCTTTGGTTGTTGAAGGATCCTTGCACA
>Illumina-matK1_BOP010129_Cotu
AAATCCTTCGATGCTGGGTGAAAGATGTTTCTTCTTTGCATTTATTACGGTTTGTTCTCCATGAGTATTGGAATTGGAATAGTCTTCTTACTCCAAAGAAATCCATTTACATTTTTTCACAAAGTAATCCAAGATTTTTCTTCTTCCTATATAATTCTTATGTGTCGGAATACGAATCTATTTTTCTTTTTCTACGTAAACAAGATTCTCATTTATGGTCAACATCCTCTCGGGTCCTTCTTGAGCGAATCCATTTCTATGGAAAAATAGAACATCTTGCAGAAGTCTTTCGTAATTATTTTCAGGTTATCCTTTGGTTGTTGAAGGATCCTTGCACA
>Illumina-matK1_BOP010129_Dotu
AAATCCTTCGATGCTGGGTGAAAGATGTTTCTTCTTTGCATTTATTACGGTTTGTTCTCCATGAGTATTGGAATTGGAATAGTCTTCTTACTCCAAAGAAATCCATTTACATTTTTTCACAAAGTAATCCAAGATTTTTCTTCTTCCTATATAATTCTTATGTGTCGGAATACGAATCTATTTTTCTTTTTCTACGTAAACAAGATTCTCATTTATGGTCAACATCCTCTCGGGTCCTTCTTGAGCGAATCCATTTCTATGGAAAAATAGAACATCTTGCAGAAGTCTTTCGTAATTATTTTCAGGTTATCCTTTGGTTGTTGAAGGATCCTTGCACA
>Illumina-matK1_BOP010129_Otu
CCTTCGATGCTGGGTGAAAGATGTTTCTTCTTTGCATTTATTACGGTTTGTTCTCCATGAGTATTGGAATTGGAATAGTCTTCTTACTCCAAAGAAATCCATTTACATTTTTTCACAAAGTAATCCAAGATTTTTCTTCTTCCTATATAATTCTTATGTGTCGGAATACGAATCTATTTTTCTTTTTCTACGTAAACAAGATTCTCATTTATGGTCAACATCCTCTCGGGTCCTTCTTGAGCGAATCCATTTCTATGGAAAAATAGAACATCTTGCAGAAGTCTTTCGTAATTATTTTCAGGTTATCCTTTGGTTGTTGAAGGATCCTTGCACA
>Illumina-matK1_BOP010129_Zotu
CCTTCGATGCTGGGTGAAAGATGTTTCTTCTTTGCATTTATTACGGTTTGTTCTCCATGAGTATTGGAATTGGAATAGTCTTCTTACTCCAAAGAAATCCATTTACATTTTTTCACAAAGTAATCCAAGATTTTTCTTCTTCCTATATAATTCTTATGTGTCGGAATACGAATCTATTTTTCTTTTTCTACGTAAACAAGATTCTCATTTATGGTCAACATCCTCTCGGGTCCTTCTTGAGCGAATCCATTTCTATGGAAAAATAGAACATCTTGCAGAAGTCTTTCGTAATTATTTTCAGGTTATCCTTTGGTTGTTGAAGGATCCTTGCACA
>Illumina-matK1_BOP010131_Cotu
AAATCCTTCGATGCTGGGTGAAAGATGTTTCTTCTTTGCATTTATTACGATTTGTTCTCCATGAGTATTGGAATTGGAATAGTCTTCTTACTCCAAAGAAATCCATTTACATTTTTTCACAAAGTAATCCAAGATTTTTCTTGTTCCTATATAATTCTTATGTGTCGGAATACGAATCTATCTTTCTTTTTCTACGTAAACAAGATTCTCATTTACGGTCAACATCCTCTCGGGTCCTTCTTGAGCGAATCCATTTCTATCGAAAAATAGAACATCTTGCAGAAGTCTTTCCTAATTATTTTCAGGTTATCCTTTGGTTGTTGAAGGATCCTTGCACA
>Illumina-matK1_BOP010131_Otu
CCTTCGATGCTGGGTGAAAGATGTTTCTTCTTTGCATTTATTACGATTTGTTCTCCATGAGTATTGGAATTGGAATAGTCTTCTTACTCCAAAGAAATCCATTTACATTTTTTCACAAAGTAATCCAAGATTTTTCTTGTTCCTATATAATTCTTATGTGTCGGAATACGAATCTATCTTTCTTTTTCTACGTAAACAAGATTCTCATTTACGGTCAACATCCTCTCGGGTCCTTCTTGAGCGAATCCATTTCTATCGAAAAATAGAACATCTTGCAGAAGTCTTTCCTAATTATTTTCAGGTTATCCTTTGGTTGTTGAAGGATCCTTGCACA
>Illumina-matK1_BOP010131_Zotu
CCTTCGATGCTGGGTGAAAGATGTTTCTTCTTTGCATTTATTACGATTTGTTCTCCATGAGTATTGGAATTGGAATAGTCTTCTTACTCCAAAGAAATCCATTTACATTTTTTCACAAAGTAATCCAAGATTTTTCTTGTTCCTATATAATTCTTATGTGTCGGAATACGAATCTATCTTTCTTTTTCTACGTAAACAAGATTCTCATTTACGGTCAACATCCTCTCGGGTCCTTCTTGAGCGAATCCATTTCTATCGAAAAATAGAACATCTTGCAGAAGTCTTTCCTAATTATTTTCAGGTTATCCTTTGGTTGTTGAAGGATCCTTGCACA
>Illumina-matK1_BOP010132_Cotu
AAACCCTTCGCTATTGGGTGAAAGATGCCCCTTCTTTGCATTTATTACGGCTTTTTCTTCACGAGTATTATAATTGGAATAGTTTTATTACTCCAAAAAAATCTATTTCTTTTTTTTTGAAAAGTAATTCAAGATTTTTCTTGTTCCTATATAATTCTCATGTTTATGAATACGAATCCATCTTACTTTTTCTCCGTAACCGATCTTCTCATTTACGATTAACATCTTCTGGGGTATTTTTTGAGCGAATTTATTTCTATGGAAAAATAAAACATCCTGGACAAGAAGTCTTTTCTAATGATTTTCCGGCGGTCTTATGGTTCTTCACGGAGCCTTTCATG
>Illumina-matK1_BOP010132_Dotu
AAACCCTTCGCTATTGGGTGAAAGATGCCCCTTCTTTGCATTTATTACGGCTTTTTCTTCACGAGTATTATAATTGGAATAGTTTTATTACTCCAAAAAAATCTATTTCTTTTTTTTTGAAAAGTAATTCAAGATTTTTCTTGTTCCTATATAATTCTCATGTTTATGAATACGAATCCATCTTACTTTTTCTCCGTAACCGATCTTCTCATTTACGATTAACATCTTCTGGGGTATTTTTTGAGCGAATTTATTTCTATGGAAAAATAAAACATCCTGGACAAGAAGTCTTTTCTAATGATTTTCCGGCGGTCTTATGGTTCTTCACGGAGCCTTTCATG
>Illumina-matK1_BOP010132_Otu
CCTTCGCTATTGGGTGAAAGATGCCCCTTCTTTGCATTTATTACGGCTTTTTCTTCACGAGTATTATAATTGGAATAGTTTTATTACTCCAAAAAAATCTATTTCTTTTTTTTTGAAAAGTAATTCAAGATTTTTCTTGTTCCTATATAATTCTCATGTTTATGAATACGAATCCATCTTACTTTTTCTCCGTAACCGATCTTCTCATTTACGATTAACATCTTCTGGGGTATTTTTTGAGCGAATTTATTTCTATGGAAAAATAAAACATCCTGGACAAGAAGTCTTTTCTAATGATTTTCCGGCGGTCTTATGGTTCTTCACGGAGCCTTTCATG
>Illumina-matK1_BOP010132_Zotu
CCTTCGCTATTGGGTGAAAGATGCCCCTTCTTTGCATTTATTACGGCTTTTTCTTCACGAGTATTATAATTGGAATAGTTTTATTACTCCAAAAAAATCTATTTCTTTTTTTTTGAAAAGTAATTCAAGATTTTTCTTGTTCCTATATAATTCTCATGTTTATGAATACGAATCCATCTTACTTTTTCTCCGTAACCGATCTTCTCATTTACGATTAACATCTTCTGGGGTATTTTTTGAGCGAATTTATTTCTATGGAAAAATAAAACATCCTGGACAAGAAGTCTTTTCTAATGATTTTCCGGCGGTCTTATGGTTCTTCACGGAGCCTTTCATG
>Illumina-matK1_BOP010134_Cotu
AACCCCTTCGCTGTTGGATACAAGATATCCCCGCTTTGCATTTATTGCGATTCTTTCTTTACGAGTTTCAGAATTGGAATAATCTTATTACTCAAAAACAGAAATATATTTCTGTTTTTTCAAACGAGAATAGAAGATTATTCTTGTTCCTATATAATTTTCATGTATATGAATGCGAATCGATATTCCCCTTTCTCCGTAAACAATCTGCTCATTTACGATCAACATCTTCTAGCGCCTTTCTTGAGAGAACACATTTTTTTGGAAAAATAGAACATTTTTTGGTAGTTTTTCGTAATGATTTTCACACCATCCTCTGGGTTTTCAAGGACTTTTTCATA
>Illumina-matK1_BOP010134_Dotu
AACCCCTTCGCTGTTGGATACAAGATATCCCCGCTTTGCATTTATTGCGATTCTTTCTTTACGAGTTTCAGAATTGGAATAATCTTATTACTCAAAAACAGAAATATATTTCTGTTTTTTCAAACGAGAATAGAAGATTATTCTTGTTCCTATATAATTTTCATGTATATGAATGCGAATCGATATTCCCCTTTCTCCGTAAACAATCTGCTCATTTACGATCAACATCTTCTAGCGCCTTTCTTGAGAGAACACATTTTTTTGGAAAAATAGAACATTTTTTGGTAGTTTTTCGTAATGATTTTCACACCATCCTCTGGGTTTTCAAGGACTTTTTCATA
>Illumina-matK1_BOP010134_Otu
CCTTCGCTGTTGGATACAAGATATCCCCGCTTTGCATTTATTGCGATTCTTTCTTTACGAGTTTCAGAATTGGAATAATCTTATTACTCAAAAACAGAAATATATTTCTGTTTTTTCAAACGAGAATAGAAGATTATTCTTGTTCCTATATAATTTTCATGTATATGAATGCGAATCGATATTCCCCTTTCTCCGTAAACAATCTGCTCATTTACGATCAACATCTTCTAGCGCCTTTCTTGAGAGAACACATTTTTTTGGAAAAATAGAACATTTTTTGGTAGTTTTTCGTAATGATTTTCACACCATCCTCTGGGTTTTCAAGGACTTTTTCATA
>Illumina-matK1_BOP010134_Zotu
CCTTCGCTGTTGGATACAAGATATCCCCGCTTTGCATTTATTGCGATTCTTTCTTTACGAGTTTCAGAATTGGAATAATCTTATTACTCAAAAACAGAAATATATTTCTGTTTTTTCAAACGAGAATAGAAGATTATTCTTGTTCCTATATAATTTTCATGTATATGAATGCGAATCGATATTCCCCTTTCTCCGTAAACAATCTGCTCATTTACGATCAACATCTTCTAGCGCCTTTCTTGAGAGAACACATTTTTTTGGAAAAATAGAACATTTTTTGGTAGTTTTTCGTAATGATTTTCACACCATCCTCTGGGTTTTCAAGGACTTTTTCATA
>Illumina-matK1_BOP010135_Cotu
AAACTCTTCGCTATTGGGTAAAAGATGCTTCTTCTTTGCATTTATTACGAGTCTTTCTCAACGAATATTGTAATTGGAATAGTCTTATTACTCCAAAGAAAGCCCATTCCTCTTTTTCAAAAAGAAATCAAAGATTATTCTTATTCTTATATAATTCTCATGTATATGAATACGAATCCATTTTCGTTTTTTTACGTAACCAATCTTTTCATTTACGATCAACATCTTCTGGAGTTCTTCTTGAACGAATCTATTTCTATGTAAAAATAGAACGTCTTGTGAACGTCTTTGTTAAGCTTAAGGATTTTCAGGCGAACCTACGGTTGGTCAAGGAACCTTGCATG
>Illumina-matK1_BOP010135_Dotu
AAACTCTTCGCTATTGGGTAAAAGATGCTTCTTCTTTGCATTTATTACGAGTCTTTCTCAACGAATATTGTAATTGGAATAGTCTTATTACTCCAAAGAAAGCCCATTCCTCTTTTTCAAAAAGAAATCAAAGATTATTCTTATTCTTATATAATTCTCATGTATATGAATACGAATCCATTTTCGTTTTTTTACGTAACCAATCTTTTCATTTACGATCAACATCTTCTGGAGTTCTTCTTGAACGAATCTATTTCTATGTAAAAATAGAACGTCTTGTGAACGTCTTTGTTAAGCTTAAGGATTTTCAGGCGAACCTACGGTTGGTCAAGGAACCTTGCATG
>Illumina-matK1_BOP010135_Otu
TCTTCGCTATTGGGTAAAAGATGCTTCTTCTTTGCATTTATTACGAGTCTTTCTCAACGAATATTGTAATTGGAATAGTCTTATTACTCCAAAGAAAGCCCATTCCTCTTTTTCAAAAAGAAATCAAAGATTATTCTTATTCTTATATAATTCTCATGTATATGAATACGAATCCATTTTCGTTTTTTTACGTAACCAATCTTTTCATTTACGATCAACATCTTCTGGAGTTCTTCTTGAACGAATCTATTTCTATGTAAAAATAGAACGTCTTGTGAACGTCTTTGTTAAGCTTAAGGATTTTCAGGCGAACCTACGGTTGGTCAAGGAACCTTGCATG
>Illumina-matK1_BOP010135_Zotu
TCTTCGCTATTGGGTAAAAGATGCTTCTTCTTTGCATTTATTACGAGTCTTTCTCAACGAATATTGTAATTGGAATAGTCTTATTACTCCAAAGAAAGCCCATTCCTCTTTTTCAAAAAGAAATCAAAGATTATTCTTATTCTTATATAATTCTCATGTATATGAATACGAATCCATTTTCGTTTTTTTACGTAACCAATCTTTTCATTTACGATCAACATCTTCTGGAGTTCTTCTTGAACGAATCTATTTCTATGTAAAAATAGAACGTCTTGTGAACGTCTTTGTTAAGCTTAAGGATTTTCAGGCGAACCTACGGTTGGTCAAGGAACCTTGCATG
>Illumina-matK1_BOP010136_Cotu
AACCCCTTCGCTGTTGGATACAAGATATCCCCGCTTTGCATTTATTGCGATTCTTTCTTTACGAGTTTCAGAATTGGAATAATCTTATTACTCAAAAACAGAAATATATTTCTGTTTTTTCAAACGAGAATAGAAGATTATTCTTGTTCCTATATAATTTTCATGTATATGAATGCGAATCGATATTCCCCTTTCTCCGTAAACAATCTGCTCATTTACGATCAACATCTTCTAGCGCTTTTCTTGAGAGAACACATTTTTTTGGAAAAATAGAACATTTTTTGGTAGTTTTTCGTAATGATTTTCACACCATCCTCTGGGTTTTCAAGGACTTTTTCATA
>Illumina-matK1_BOP010136_Dotu
AACCCCTTCGCTGTTGGATACAAGATATCCCCGCTTTGCATTTATTGCGATTCTTTCTTTACGAGTTTCAGAATTGGAATAATCTTATTACTCAAAAACAGAAATATATTTCTGTTTTTTCAAACGAGAATAGAAGATTATTCTTGTTCCTATATAATTTTCATGTATATGAATGCGAATCGATATTCCCCTTTCTCCGTAAACAATCTGCTCATTTACGATCAACATCTTCTAGCGCTTTTCTTGAGAGAACACATTTTTTTGGAAAAATAGAACATTTTTTGGTAGTTTTTCGTAATGATTTTCACACCATCCTCTGGGTTTTCAAGGACTTTTTCATA
>Illumina-matK1_BOP010136_Otu
CCTTCGCTGTTGGATACAAGATATCCCCGCTTTGCATTTATTGCGATTCTTTCTTTACGAGTTTCAGAATTGGAATAATCTTATTACTCAAAAACAGAAATATATTTCTGTTTTTTCAAACGAGAATAGAAGATTATTCTTGTTCCTATATAATTTTCATGTATATGAATGCGAATCGATATTCCCCTTTCTCCGTAAACAATCTGCTCATTTACGATCAACATCTTCTAGCGCTTTTCTTGAGAGAACACATTTTTTTGGAAAAATAGAACATTTTTTGGTAGTTTTTCGTAATGATTTTCACACCATCCTCTGGGTTTTCAAGGACTTTTTCATA
>Illumina-matK1_BOP010136_Zotu
CCTTCGCTGTTGGATACAAGATATCCCCGCTTTGCATTTATTGCGATTCTTTCTTTACGAGTTTCAGAATTGGAATAATCTTATTACTCAAAAACAGAAATATATTTCTGTTTTTTCAAACGAGAATAGAAGATTATTCTTGTTCCTATATAATTTTCATGTATATGAATGCGAATCGATATTCCCCTTTCTCCGTAAACAATCTGCTCATTTACGATCAACATCTTCTAGCGCTTTTCTTGAGAGAACACATTTTTTTGGAAAAATAGAACATTTTTTGGTAGTTTTTCGTAATGATTTTCACACCATCCTCTGGGTTTTCAAGGACTTTTTCATA
>Illumina-matK1_BOP010137_Cotu
AAATCCTTCGCTATTGGGTGAAAGATACCTCCTCTTTGCATTTATTACGACTCTTTCTTCACGAGTATTGGAATTTGAACAGTCGTATTAGTCCAAAGAAATCTATTTCTTTTTTTGCAAAAAAAACTCCAAGATTCTTCTTGTTCTTATATAATTCTCATGTATATGAATACGAGTCCGTTTTCTTTTTTCTTTGTAATCAATCCTTTCATTTCCGATTAACATTTTCTCAGGTCTTTCTTGAGCGAATATATTTCTATGGAAAAATAGAACATTTTGTAGAAGTCTTTACTAAGGATTGGGGGGACAGCCTCCGCTTGCTCAAGGATCCTTTCATA
>Illumina-matK1_BOP010137_Otu
CCTTCGCTATTGGGTGAAAGATACCTCCTCTTTGCATTTATTACGACTCTTTCTTCACGAGTATTGGAATTTGAACAGTCGTATTAGTCCAAAGAAATCTATTTCTTTTTTTGCAAAAAAAACTCCAAGATTCTTCTTGTTCTTATATAATTCTCATGTATATGAATACGAGTCCGTTTTCTTTTTTCTTTGTAATCAATCCTTTCATTTCCGATTAACATTTTCTCAGGTCTTTCTTGAGCGAATATATTTCTATGGAAAAATAGAACATTTTGTAGAAGTCTTTACTAAGGATTGGGGGGACAGCCTCCGCTTGCTCAAGGATCCTTTCATA
>Illumina-matK1_BOP010137_Zotu
CCTTCGCTATTGGGTGAAAGATACCTCCTCTTTGCATTTATTACGACTCTTTCTTCACGAGTATTGGAATTTGAACAGTCGTATTAGTCCAAAGAAATCTATTTCTTTTTTTGCAAAAAAAACTCCAAGATTCTTCTTGTTCTTATATAATTCTCATGTATATGAATACGAGTCCGTTTTCTTTTTTCTTTGTAATCAATCCTTTCATTTCCGATTAACATTTTCTCAGGTCTTTCTTGAGCGAATATATTTCTATGGAAAAATAGAACATTTTGTAGAAGTCTTTACTAAGGATTGGGGGGACAGCCTCCGCTTGCTCAAGGATCCTTTCATA
>Illumina-matK1_BOP010138_Cotu
AAACTCTTCGCTATTGGGTAAAAGATGCCTCTTCTTTACATTTATTACGATTCTTTCTCCACGAATATTGGAATTTGAATAGTCTTATTACTTCAAAGAAGCCCGGTTACTCTTTTTCAAAAAAAAATCAAAGATTCTTCTTCTTCTTATATAATTCTTATGTATATGAATGCGAATCCACTTTCGTCTTTCTACGGAACCAATCTTCTCATTTACGATCAACATCTTTTGGAGCCCTTCTTGAACGAATCTATTTTTATGGAAAAATAGAACGTCTTGTAGAAGTCTTTGCTAAGGATTTTCAGGTTACCCTATGGTTATTCAAGGATCCTTTCATA
>Illumina-matK1_BOP010138_Dotu
AAACTCTTCGCTATTGGGTAAAAGATGCCTCTTCTTTACATTTATTACGATTCTTTCTCCACGAATATTGGAATTTGAATAGTCTTATTACTTCAAAGAAGCCCGGTTACTCTTTTTCAAAAAAAAATCAAAGATTCTTCTTCTTCTTATATAATTCTTATGTATATGAATGCGAATCCACTTTCGTCTTTCTACGGAACCAATCTTCTCATTTACGATCAACATCTTTTGGAGCCCTTCTTGAACGAATCTATTTTTATGGAAAAATAGAACGTCTTGTAGAAGTCTTTGCTAAGGATTTTCAGGTTACCCTATGGTTATTCAAGGATCCTTTCATA
>Illumina-matK1_BOP010138_Otu
TCTTCGCTATTGGGTAAAAGATGCCTCTTCTTTACATTTATTACGATTCTTTCTCCACGAATATTGGAATTTGAATAGTCTTATTACTTCAAAGAAGCCCGGTTACTCTTTTTCAAAAAAAAATCAAAGATTCTTCTTCTTCTTATATAATTCTTATGTATATGAATGCGAATCCACTTTCGTCTTTCTACGGAACCAATCTTCTCATTTACGATCAACATCTTTTGGAGCCCTTCTTGAACGAATCTATTTTTATGGAAAAATAGAACGTCTTGTAGAAGTCTTTGCTAAGGATTTTCAGGTTACCCTATGGTTATTCAAGGATCCTTTCATA
>Illumina-matK1_BOP010138_Zotu
TCTTCGCTATTGGGTAAAAGATGCCTCTTCTTTACATTTATTACGATTCTTTCTCCACGAATATTGGAATTTGAATAGTCTTATTACTTCAAAGAAGCCCGGTTACTCTTTTTCAAAAAAAAATCAAAGATTCTTCTTCTTCTTATATAATTCTTATGTATATGAATGCGAATCCACTTTCGTCTTTCTACGGAACCAATCTTCTCATTTACGATCAACATCTTTTGGAGCCCTTCTTGAACGAATCTATTTTTATGGAAAAATAGAACGTCTTGTAGAAGTCTTTGCTAAGGATTTTCAGGTTACCCTATGGTTATTCAAGGATCCTTTCATA
>Illumina-matK1_BOP010139_Cotu
AAACCCTTCGTTACTGGGTAAAAGATGTCTCATCTTTGCATTTATTACGGCTTTTTCTTCACGAGTATTATAGTTGGAATAGATTTCTTATTCCAAATAAATCTATTTCTATTTTTTCAAAAAGTAATCTAAGATTTTTTTTGTTCCTGTATAATTCTCATGTTTGTGAATATGAATCCATCTTACTTTTTCTCCGTAACCAATCTTCTCATTTACGATTAACATCCTCTGGGGGCTTTTTTGAGCGAATATATTTCTATGGAAAAATAAAACATCCCGTAGAAGAAGTCTTTGCTGATGATTTTCCGACTAGCCTATGGTTCTTCCAGGATCTCGTGATA
>Illumina-matK1_BOP010139_Dotu
AAACCCTTCGTTACTGGGTAAAAGATGTCTCATCTTTGCATTTATTACGGCTTTTTCTTCACGAGTATTATAGTTGGAATAGATTTCTTATTCCAAATAAATCTATTTCTATTTTTTCAAAAAGTAATCTAAGATTTTTTTTGTTCCTGTATAATTCTCATGTTTGTGAATATGAATCCATCTTACTTTTTCTCCGTAACCAATCTTCTCATTTACGATTAACATCCTCTGGGGGCTTTTTTGAGCGAATATATTTCTATGGAAAAATAAAACATCCCGTAGAAGAAGTCTTTGCTGATGATTTTCCGACTAGCCTATGGTTCTTCCAGGATCTCGTGATA
>Illumina-matK1_BOP010139_Otu
AAACCCTTCGTTACTGGGTAAAAGATGTCTCATCTTTGCATTTATTACGGCTTTTTCTTCACGAGTATTATAGTTGGAATAGATTTCTTATTCCAAATAAATCTATTTCTATTTTTTCAAAAAGTAATCTAAGATTTTTTTTGTTCCTGTATAATTCTCATGTTTGTGAATATGAATCCATCTTACTTTTTCTCCGTAACCAATCTTCTCATTTACGATTAACATCCTCTGGGGGCTTTTTTGAGCGAATATATTTCTATGGAAAAATAAAACATCCCGTAGAAGAAGTCTTTGCTGATGATTTTCCGACTAGCCTATGGTTCTTCCAGGATCTCGTGATA
>Illumina-matK1_BOP010139_Zotu
AAACCCTTCGTTACTGGGTAAAAGATGTCTCATCTTTGCATTTATTACGGCTTTTTCTTCACGAGTATTATAGTTGGAATAGATTTCTTATTCCAAATAAATCTATTTCTATTTTTTCAAAAAGTAATCTAAGATTTTTTTTGTTCCTGTATAATTCTCATGTTTGTGAATATGAATCCATCTTACTTTTTCTCCGTAACCAATCTTCTCATTTACGATTAACATCCTCTGGGGGCTTTTTTGAGCGAATATATTTCTATGGAAAAATAAAACATCCCGTAGAAGAAGTCTTTGCTGATGATTTTCCGACTAGCCTATGGTTCTTCCAGGATCTCGTGATA
>Illumina-matK1_BOP010140_Cotu
AAACCTTTCGCTACTGGGTAAAAGATGCCTCTTTTTTACATTTATTGCGATTTTTTCTTCACGAGTATTTTAATTGGAATAGTCTTATTACTCCAAAGAAATCAATTTCCATTTTTTTAACAAGTAATCCAAGATTTTTCTTGTTCCTATATAATTCTCATGGATATGAATATAAATCCATTTTCTTTTTTCTCCGTAACCAATCTTCTCATTTACGATCAACATCTTCTGGACTCCTTCTTGAGCAAATCTATTTTTATGGAAAAGTAGAAGATCTTGTCGAAGTCTTTGCTAATGATTTTCAGGACATCTTATGGTTGTTCAAGGATCCTATCATG
>Illumina-matK1_BOP010140_Dotu
AAACCTTTCGCTACTGGGTAAAAGATGCCTCTTTTTTACATTTATTGCGATTTTTTCTTCACGAGTATTTTAATTGGAATAGTCTTATTACTCCAAAGAAATCAATTTCCATTTTTTTAACAAGTAATCCAAGATTTTTCTTGTTCCTATATAATTCTCATGGATATGAATATAAATCCATTTTCTTTTTTCTCCGTAACCAATCTTCTCATTTACGATCAACATCTTCTGGACTCCTTCTTGAGCAAATCTATTTTTATGGAAAAGTAGAAGATCTTGTCGAAGTCTTTGCTAATGATTTTCAGGACATCTTATGGTTGTTCAAGGATCCTATCATG
>Illumina-matK1_BOP010140_Otu
CTTTCGCTACTGGGTAAAAGATGCCTCTTTTTTACATTTATTGCGATTTTTTCTTCACGAGTATTTTAATTGGAATAGTCTTATTACTCCAAAGAAATCAATTTCCATTTTTTTAACAAGTAATCCAAGATTTTTCTTGTTCCTATATAATTCTCATGGATATGAATATAAATCCATTTTCTTTTTTCTCCGTAACCAATCTTCTCATTTACGATCAACATCTTCTGGACTCCTTCTTGAGCAAATCTATTTTTATGGAAAAGTAGAAGATCTTGTCGAAGTCTTTGCTAATGATTTTCAGGACATCTTATGGTTGTTCAAGGATCCTATCATG
>Illumina-matK1_BOP010140_Zotu
CTTTCGCTACTGGGTAAAAGATGCCTCTTTTTTACATTTATTGCGATTTTTTCTTCACGAGTATTTTAATTGGAATAGTCTTATTACTCCAAAGAAATCAATTTCCATTTTTTTAACAAGTAATCCAAGATTTTTCTTGTTCCTATATAATTCTCATGGATATGAATATAAATCCATTTTCTTTTTTCTCCGTAACCAATCTTCTCATTTACGATCAACATCTTCTGGACTCCTTCTTGAGCAAATCTATTTTTATGGAAAAGTAGAAGATCTTGTCGAAGTCTTTGCTAATGATTTTCAGGACATCTTATGGTTGTTCAAGGATCCTATCATG
>Illumina-matK1_BOP010141_Cotu
AAACTCTTCGCTATTGGGTAAAAGATGCTTCTTCTTTGCATTTATTACGATTTTTTCTCCACGAGTATCGTAATTGGAATACTCGTATTACTCCAAAGAAATCTAGTTTTTCTTTTTCAAAAAGAAATCAAAGATTTTTCTTGTTCCTATATAATTTTCATGTATGTGAATCCGAATCTATCTTCGTTTTTCTCCGCAACCAATCTTCTCATTTACGATCAATATCTTCTGGAACCTTTCTTGAACGAATCTATTTCTATGGAAAAATCGAACATTTTGTAAAAGTTTTTACTAAGGATTCTCAGGACATTTTATGGTTGTTCAAGGATCCTTTCATG
>Illumina-matK1_BOP010141_Dotu
AAACTCTTCGCTATTGGGTAAAAGATGCTTCTTCTTTGCATTTATTACGATTTTTTCTCCACGAGTATCGTAATTGGAATACTCGTATTACTCCAAAGAAATCTAGTTTTTCTTTTTCAAAAAGAAATCAAAGATTTTTCTTGTTCCTATATAATTTTCATGTATGTGAATCCGAATCTATCTTCGTTTTTCTCCGCAACCAATCTTCTCATTTACGATCAATATCTTCTGGAACCTTTCTTGAACGAATCTATTTCTATGGAAAAATCGAACATTTTGTAAAAGTTTTTACTAAGGATTCTCAGGACATTTTATGGTTGTTCAAGGATCCTTTCATG
>Illumina-matK1_BOP010141_Otu
AGATGCTTCTTCTTTGCATTTATTACGATTTTTTCTCCACGAGTATCGTAATTGGAATACTCGTATTACTCCAAAGAAATCTAGTTTTTCTTTTTCAAAAAGAAATCAAAGATTTTTCTTGTTCCTATATAATTTTCATGTATGTGAATCCGAATCTATCTTCGTTTTTCTCCGCAACCAATCTTCTCATTTACGATCAATATCTTCTGGAACCTTTCTTGAACGAATCTATTTCTATGGAAAAATCGAACATTTTGTAAAAGTTTTTACTAAGGATTCTCAGGACATTTTATGGTTGTTCAAGGATCCTTTCATG
>Illumina-matK1_BOP010141_Zotu
AGATGCTTCTTCTTTGCATTTATTACGATTTTTTCTCCACGAGTATCGTAATTGGAATACTCGTATTACTCCAAAGAAATCTAGTTTTTCTTTTTCAAAAAGAAATCAAAGATTTTTCTTGTTCCTATATAATTTTCATGTATGTGAATCCGAATCTATCTTCGTTTTTCTCCGCAACCAATCTTCTCATTTACGATCAATATCTTCTGGAACCTTTCTTGAACGAATCTATTTCTATGGAAAAATCGAACATTTTGTAAAAGTTTTTACTAAGGATTCTCAGGACATTTTATGGTTGTTCAAGGATCCTTTCATG
>Illumina-matK1_BOP010142_Cotu
AAACTCTTCGCTATTGGGTAAAAGATGCTTCTTCTTTGCATTTATTACGATTTTTTCTTCACGAGTATCGTAATTGGAATACTCGTATTACTCCAAAGAAATCTAGTTTTTCTTTTTCAAAAAGAAATCAAAGATTTTTCTTGTTCCTATATAATTTTCATGTATGTGAATCCGAATCTATCTTCGTTTTTCTCCGCAACCAATCTTCTCATTTACGATCAATATCTTCTGGAACCTTTCTTGAACGAATCTATTTCTATGGAAAAATCGAACATTTTGTAAAAGTTTTTACTAAGGATTTTCAGGACATTTTATGGTTGTTCAAGGATCCTTTCATG
>Illumina-matK1_BOP010142_Dotu
AAACTCTTCGCTATTGGGTAAAAGATGCTTCTTCTTTGCATTTATTACGATTTTTTCTTCACGAGTATCGTAATTGGAATACTCGTATTACTCCAAAGAAATCTAGTTTTTCTTTTTCAAAAAGAAATCAAAGATTTTTCTTGTTCCTATATAATTTTCATGTATGTGAATCCGAATCTATCTTCGTTTTTCTCCGCAACCAATCTTCTCATTTACGATCAATATCTTCTGGAACCTTTCTTGAACGAATCTATTTCTATGGAAAAATCGAACATTTTGTAAAAGTTTTTACTAAGGATTTTCAGGACATTTTATGGTTGTTCAAGGATCCTTTCATG
>Illumina-matK1_BOP010142_Otu
ATGCTTCTTCTTTGCATTTATTACGATTTTTTCTTCACGAGTATCGTAATTGGAATACTCGTATTACTCCAAAGAAATCTAGTTTTTCTTTTTCAAAAAGAAATCAAAGATTTTTCTTGTTCCTATATAATTTTCATGTATGTGAATCCGAATCTATCTTCGTTTTTCTCCGCAACCAATCTTCTCATTTACGATCAATATCTTCTGGAACCTTTCTTGAACGAATCTATTTCTATGGAAAAATCGAACATTTTGTAAAAGTTTTTACTAAGGATTTTCAGGACATTTTATGGTTGTTCAAGGATCCTTTCATG
>Illumina-matK1_BOP010142_Zotu
ATGCTTCTTCTTTGCATTTATTACGATTTTTTCTTCACGAGTATCGTAATTGGAATACTCGTATTACTCCAAAGAAATCTAGTTTTTCTTTTTCAAAAAGAAATCAAAGATTTTTCTTGTTCCTATATAATTTTCATGTATGTGAATCCGAATCTATCTTCGTTTTTCTCCGCAACCAATCTTCTCATTTACGATCAATATCTTCTGGAACCTTTCTTGAACGAATCTATTTCTATGGAAAAATCGAACATTTTGTAAAAGTTTTTACTAAGGATTTTCAGGACATTTTATGGTTGTTCAAGGATCCTTTCATG
>Illumina-matK1_BOP010143_Cotu
AAGCCCTTCGTTACTGGGTGAAAGATGCCTCTTCTTTGCATTTATTACGATTCTTTCTACACGAGTATCATAATTGGAATAGTATGATTACTCCAAAGAAATCAATTTCCATTTTTTCAAAAAGGAATCAAAGATTTTTCTTATTCCTATATAATTTTCATGTATGTGAATACGACTCTATCTTCATTTTTATCCGCAATCAATCTTATCATTTACGATCAACATCTTATGGAGCCCTTCTTGGGCGAATATTTTTCTATGGAAAAATAGAGCATTTTGTCGAAGTCTTTGCTAATGATTTTCAGACAATCTTATGGTTGTTCAAGAATCCTTTCATG
>Illumina-matK1_BOP010143_Otu
CCTTCGTTACTGGGTGAAAGATGCCTCTTCTTTGCATTTATTACGATTCTTTCTACACGAGTATCATAATTGGAATAGTATGATTACTCCAAAGAAATCAATTTCCATTTTTTCAAAAAGGAATCAAAGATTTTTCTTATTCCTATATAATTTTCATGTATGTGAATACGACTCTATCTTCATTTTTATCCGCAATCAATCTTATCATTTACGATCAACATCTTATGGAGCCCTTCTTGGGCGAATATTTTTCTATGGAAAAATAGAGCATTTTGTCGAAGTCTTTGCTAATGATTTTCAGACAATCTTATGGTTGTTCAAGAATCCTTTCATG
>Illumina-matK1_BOP010143_Zotu
CCTTCGTTACTGGGTGAAAGATGCCTCTTCTTTGCATTTATTACGATTCTTTCTACACGAGTATCATAATTGGAATAGTATGATTACTCCAAAGAAATCAATTTCCATTTTTTCAAAAAGGAATCAAAGATTTTTCTTATTCCTATATAATTTTCATGTATGTGAATACGACTCTATCTTCATTTTTATCCGCAATCAATCTTATCATTTACGATCAACATCTTATGGAGCCCTTCTTGGGCGAATATTTTTCTATGGAAAAATAGAGCATTTTGTCGAAGTCTTTGCTAATGATTTTCAGACAATCTTATGGTTGTTCAAGAATCCTTTCATG
>Illumina-matK1_BOP010144_Cotu
AAACTCTTCGCTATTGGGTAAAAGATGCTTCTTCTTTGCATTTATTACGATTTTTTCTTCACGAGTATCGTAATTGGAATACTCGTATTACTCCAAAGAAATCTAGTTTTTCTTTTTCAAAAAGAAATCAAAGATTTTTCTTGTTCCTATATAATTTTCATGTATGTGAATCCGAATCTATCTTCGTTTTTCTCCGCAACCAATCTTCTCATTTACGATCAATATCTTCTGGAACCTTTCTTGAACGAATCTATTTCTATGGAAAAATCGAACATTTTGTAAAAGTTTTTACTAAGGATTTTCAGGACATTTTATGGTTGTTCAAGGATCCTTTCATG
>Illumina-matK1_BOP010144_Dotu
AAACTCTTCGCTATTGGGTAAAAGATGCTTCTTCTTTGCATTTATTACGATTTTTTCTTCACGAGTATCGTAATTGGAATACTCGTATTACTCCAAAGAAATCTAGTTTTTCTTTTTCAAAAAGAAATCAAAGATTTTTCTTGTTCCTATATAATTTTCATGTATGTGAATCCGAATCTATCTTCGTTTTTCTCCGCAACCAATCTTCTCATTTACGATCAATATCTTCTGGAACCTTTCTTGAACGAATCTATTTCTATGGAAAAATCGAACATTTTGTAAAAGTTTTTACTAAGGATTTTCAGGACATTTTATGGTTGTTCAAGGATCCTTTCATG
>Illumina-matK1_BOP010144_Otu
GGGTAAAAGATGCTTCTTCTTTGCATTTATTACGATTTTTTCTTCACGAGTATCGTAATTGGAATACTCGTATTACTCCAAAGAAATCTAGTTTTTCTTTTTCAAAAAGAAATCAAAGATTTTTCTTGTTCCTATATAATTTTCATGTATGTGAATCCGAATCTATCTTCGTTTTTCTCCGCAACCAATCTTCTCATTTACGATCAATATCTTCTGGAACCTTTCTTGAACGAATCTATTTCTATGGAAAAATCGAACATTTTGTAAAAGTTTTTACTAAGGATTTTCAGGACATTTTATGGTTGTTCAAGGATCCTTTCATG
>Illumina-matK1_BOP010144_Zotu
GGGTAAAAGATGCTTCTTCTTTGCATTTATTACGATTTTTTCTTCACGAGTATCGTAATTGGAATACTCGTATTACTCCAAAGAAATCTAGTTTTTCTTTTTCAAAAAGAAATCAAAGATTTTTCTTGTTCCTATATAATTTTCATGTATGTGAATCCGAATCTATCTTCGTTTTTCTCCGCAACCAATCTTCTCATTTACGATCAATATCTTCTGGAACCTTTCTTGAACGAATCTATTTCTATGGAAAAATCGAACATTTTGTAAAAGTTTTTACTAAGGATTTTCAGGACATTTTATGGTTGTTCAAGGATCCTTTCATG
>Illumina-matK1_BOP010146_Cotu
AAACTATTCGGTACTGGGTAAAAGATACCTCCTGTTTGCATTTATTACGATTCTTTCTTTATGAGTATTGTAATAGTGTTATTACTCTAAAGAGATCTGTTTCCAATTTTTCAAAAAAAAAGAATCAAAGATTCTTATTGTTCCTATATAATTCCTATGTGTGTGAATGTGAATCCATCTTCGTTTTTCTCCGCAACCAATCCTCTCATTTACGACCAACGTCTTACGAAGCCTTTCTTGCACGAGTTTATTTCTACCTAAAGTTAGAACATTTTTTAAAAGGTTTTACTAAGCACTTTTGGGTTATCCTTTGGTTCTTCAAGGATCCTTTTCTG
>Illumina-matK1_BOP010146_Dotu
AAACTATTCGGTACTGGGTAAAAGATACCTCCTGTTTGCATTTATTACGATTCTTTCTTTATGAGTATTGTAATAGTGTTATTACTCTAAAGAGATCTGTTTCCAATTTTTCAAAAAAAAAGAATCAAAGATTCTTATTGTTCCTATATAATTCCTATGTGTGTGAATGTGAATCCATCTTCGTTTTTCTCCGCAACCAATCCTCTCATTTACGACCAACGTCTTACGAAGCCTTTCTTGCACGAGTTTATTTCTACCTAAAGTTAGAACATTTTTTAAAAGGTTTTACTAAGCACTTTTGGGTTATCCTTTGGTTCTTCAAGGATCCTTTTCTG
>Illumina-matK1_BOP010146_Otu
AAACTATTCGGTACTGGGTAAAAGATACCTCCTGTTTGCATTTATTACGATTCTTTCTTTATGAGTATTGTAATAGTGTTATTACTCTAAAGAGATCTGTTTCCAATTTTTCAAAAAAAAAGAATCAAAGATTCTTATTGTTCCTATATAATTCCTATGTGTGTGAATGTGAATCCATCTTCGTTTTTCTCCGCAACCAATCCTCTCATTTACGACCAACGTCTTACGAAGCCTTTCTTGCACGAGTTTATTTCTACCTAAAGTTAGAACATTTTTTAAAAGGTTTTACTAAGCACTTTTGGGTTATCCTTTGGTTCTTCAAGGATCCTTTTCTG
>Illumina-matK1_BOP010146_Zotu
AAACTATTCGGTACTGGGTAAAAGATACCTCCTGTTTGCATTTATTACGATTCTTTCTTTATGAGTATTGTAATAGTGTTATTACTCTAAAGAGATCTGTTTCCAATTTTTCAAAAAAAAAGAATCAAAGATTCTTATTGTTCCTATATAATTCCTATGTGTGTGAATGTGAATCCATCTTCGTTTTTCTCCGCAACCAATCCTCTCATTTACGACCAACGTCTTACGAAGCCTTTCTTGCACGAGTTTATTTCTACCTAAAGTTAGAACATTTTTTAAAAGGTTTTACTAAGCACTTTTGGGTTATCCTTTGGTTCTTCAAGGATCCTTTTCTG
>Illumina-matK1_BOP010147_Cotu
AAACACTTCATTATTGGATGAAAGATCCTTCTTCTTTGCATTTATTACGACTCTTTCTTCATGAGTATTATAGTTGGAATAATTGGAATAGTACCCCCAAAAAATCCATTTTTTCAAAAAGTAATCCACGATTATTCTTGCTCCTATATAACTCTTATGTATATGAATACGAATCCATCTTCCTTTTTCTTCTTAATCAATCTTCTCATTTACGATTAACTTCTTTTGGGATCTTTTTTGAGCGAATACATTTCTATGAAAAAATAAAACATCCTGTAGAAGAAGTCTTTGCTAATGATTTTCCGGCTGCCATCTTATGGTTCTTCAAGGATCCTTTTATG
>Illumina-matK1_BOP010147_Dotu
AAACACTTCATTATTGGATGAAAGATCCTTCTTCTTTGCATTTATTACGACTCTTTCTTCATGAGTATTATAGTTGGAATAATTGGAATAGTACCCCCAAAAAATCCATTTTTTCAAAAAGTAATCCACGATTATTCTTGCTCCTATATAACTCTTATGTATATGAATACGAATCCATCTTCCTTTTTCTTCTTAATCAATCTTCTCATTTACGATTAACTTCTTTTGGGATCTTTTTTGAGCGAATACATTTCTATGAAAAAATAAAACATCCTGTAGAAGAAGTCTTTGCTAATGATTTTCCGGCTGCCATCTTATGGTTCTTCAAGGATCCTTTTATG
>Illumina-matK1_BOP010147_Otu
ACTTCATTATTGGATGAAAGATCCTTCTTCTTTGCATTTATTACGACTCTTTCTTCATGAGTATTATAGTTGGAATAATTGGAATAGTACCCCCAAAAAATCCATTTTTTCAAAAAGTAATCCACGATTATTCTTGCTCCTATATAACTCTTATGTATATGAATACGAATCCATCTTCCTTTTTCTTCTTAATCAATCTTCTCATTTACGATTAACTTCTTTTGGGATCTTTTTTGAGCGAATACATTTCTATGAAAAAATAAAACATCCTGTAGAAGAAGTCTTTGCTAATGATTTTCCGGCTGCCATCTTATGGTTCTTCAAGGATCCTTTTATG
>Illumina-matK1_BOP010147_Zotu
ACTTCATTATTGGATGAAAGATCCTTCTTCTTTGCATTTATTACGACTCTTTCTTCATGAGTATTATAGTTGGAATAATTGGAATAGTACCCCCAAAAAATCCATTTTTTCAAAAAGTAATCCACGATTATTCTTGCTCCTATATAACTCTTATGTATATGAATACGAATCCATCTTCCTTTTTCTTCTTAATCAATCTTCTCATTTACGATTAACTTCTTTTGGGATCTTTTTTGAGCGAATACATTTCTATGAAAAAATAAAACATCCTGTAGAAGAAGTCTTTGCTAATGATTTTCCGGCTGCCATCTTATGGTTCTTCAAGGATCCTTTTATG
>Illumina-matK1_BOP010149_Cotu
AAACCCTTCGCGAATGGGTAAAGGATGCCTCTTCTTTACATTTATTACGTTTCTTTCTCCACGAGTATTTTAATTCGAACAGTCTTATTACTCCAAAGAACTCTATTTCTGTTTTTTTAAAAAGTAATCCAAGATTGTTATTGTTTCTATATAATTCTCATGTATATGAATATGAATCCATCCTCTTTTTTCTCTGTAACCAATCGTCTCATTTACAATCAACATCCTTTCGAGTCCTCGTTGAGCGAACGTATTTCTATGGAAAAGTCGAACATCTTGTCGAAGTCTTTGCGAAAGATTTTCAGGACATCTTAGGGTTGGTCAAGGATCCTTTCATG
>Illumina-matK1_BOP010149_Otu
CCTTCGCGAATGGGTAAAGGATGCCTCTTCTTTACATTTATTACGTTTCTTTCTCCACGAGTATTTTAATTCGAACAGTCTTATTACTCCAAAGAACTCTATTTCTGTTTTTTTAAAAAGTAATCCAAGATTGTTATTGTTTCTATATAATTCTCATGTATATGAATATGAATCCATCCTCTTTTTTCTCTGTAACCAATCGTCTCATTTACAATCAACATCCTTTCGAGTCCTCGTTGAGCGAACGTATTTCTATGGAAAAGTCGAACATCTTGTCGAAGTCTTTGCGAAAGATTTTCAGGACATCTTAGGGTTGGTCAAGGATCCTTTCATG
>Illumina-matK1_BOP010149_Zotu
CCTTCGCGAATGGGTAAAGGATGCCTCTTCTTTACATTTATTACGTTTCTTTCTCCACGAGTATTTTAATTCGAACAGTCTTATTACTCCAAAGAACTCTATTTCTGTTTTTTTAAAAAGTAATCCAAGATTGTTATTGTTTCTATATAATTCTCATGTATATGAATATGAATCCATCCTCTTTTTTCTCTGTAACCAATCGTCTCATTTACAATCAACATCCTTTCGAGTCCTCGTTGAGCGAACGTATTTCTATGGAAAAGTCGAACATCTTGTCGAAGTCTTTGCGAAAGATTTTCAGGACATCTTAGGGTTGGTCAAGGATCCTTTCATG
>Illumina-matK1_BOP010150_Cotu
AAACTCTTCGATACTGGGTAAAAGATGTCTCCTCTTTGCATTTATTACGATTCTTTCTCCACGAGTATCGTAATTGGAATAGTCTTATTACTCCAAAGAAATCTAGTTTTTCTTTTTCAAAAAGAAATCAAAGATTATTCTTGTTCCTATATAATTCTCATGTATGTGAATACGAATCTATCTTTGTTTTTCTCCGCAACCAATCTTCTCATTTACGATCAATATCTTCTGGAACTTTTCTTGAACGAATATATTTCTATGGAAAAATAGAACATTTCGTAGAAGTCTTTACTAAAGATTTTAAGGCCATTCTATGGTTGTTCAAAGATCCTTTCATG
>Illumina-matK1_BOP010150_Otu
TCCTCTTTGCATTTATTACGATTCTTTCTCCACGAGTATCGTAATTGGAATAGTCTTATTACTCCAAAGAAATCTAGTTTTTCTTTTTCAAAAAGAAATCAAAGATTATTCTTGTTCCTATATAATTCTCATGTATGTGAATACGAATCTATCTTTGTTTTTCTCCGCAACCAATCTTCTCATTTACGATCAATATCTTCTGGAACTTTTCTTGAACGAATATATTTCTATGGAAAAATAGAACATTTCGTAGAAGTCTTTACTAAAGATTTTAAGGCCATTCTATGGTTGTTCAAAGATCCTTTCATG
>Illumina-matK1_BOP010150_Zotu
TCCTCTTTGCATTTATTACGATTCTTTCTCCACGAGTATCGTAATTGGAATAGTCTTATTACTCCAAAGAAATCTAGTTTTTCTTTTTCAAAAAGAAATCAAAGATTATTCTTGTTCCTATATAATTCTCATGTATGTGAATACGAATCTATCTTTGTTTTTCTCCGCAACCAATCTTCTCATTTACGATCAATATCTTCTGGAACTTTTCTTGAACGAATATATTTCTATGGAAAAATAGAACATTTCGTAGAAGTCTTTACTAAAGATTTTAAGGCCATTCTATGGTTGTTCAAAGATCCTTTCATG
>Illumina-matK1_BOP010151_Cotu
AAACTCTTCGATACTGGGTAAAAGATGTCTCCTCTTTGCATTTATTACGATTCTTTCTCCACGAGTATCGTAATTGGAATAGTCTTATTACTCCAAAGAAATCTAGTTTTTCTTTTTCAAAAAGAAATCAAAGATTATTCTTGTTCCTATATAATTCTCATGTATGTGAATACGAATCTATCTTTGTTTTTCTCCGCAACCAATCTTCTCATTTACGATCAATATCTTCTGGAACTTTTCTTGAACGAATATATTTCTATGGAAAAATAGAACATTTCGTAGAAGTCTTTACTAAAGATTTTAAGGCCATTCTATGGTTGTTCAAAGATCCTTTCATG
>Illumina-matK1_BOP010151_Otu
CCTCTTTGCATTTATTACGATTCTTTCTCCACGAGTATCGTAATTGGAATAGTCTTATTACTCCAAAGAAATCTAGTTTTTCTTTTTCAAAAAGAAATCAAAGATTATTCTTGTTCCTATATAATTCTCATGTATGTGAATACGAATCTATCTTTGTTTTTCTCCGCAACCAATCTTCTCATTTACGATCAATATCTTCTGGAACTTTTCTTGAACGAATATATTTCTATGGAAAAATAGAACATTTCGTAGAAGTCTTTACTAAAGATTTTAAGGCCATTCTATGGTTGTTCAAAGATCCTTTCATG
>Illumina-matK1_BOP010151_Zotu
CCTCTTTGCATTTATTACGATTCTTTCTCCACGAGTATCGTAATTGGAATAGTCTTATTACTCCAAAGAAATCTAGTTTTTCTTTTTCAAAAAGAAATCAAAGATTATTCTTGTTCCTATATAATTCTCATGTATGTGAATACGAATCTATCTTTGTTTTTCTCCGCAACCAATCTTCTCATTTACGATCAATATCTTCTGGAACTTTTCTTGAACGAATATATTTCTATGGAAAAATAGAACATTTCGTAGAAGTCTTTACTAAAGATTTTAAGGCCATTCTATGGTTGTTCAAAGATCCTTTCATG
>Illumina-matK1_BOP010152_Cotu
AAACTCTTCGCTACTGGGTAAAAGATGCCCCCTCTTTGCATTTATTACGATTCTTTCTCCACGAGTATCCTAATTTGACTAGTCTTATTATTCCAAAGAAAACCGGTTCTTCTTTTTCAAAACGAAATCAAAGATTATTTTTCTTCCTATATAATTCTCATGTATGTGAATACGAATTCATCTTCGTCTTTCTCCGTAACCAATCTTCTCATTTACGATCAACATCTTCTGGAGCCCTTCTTGAACGAATCTATTTTTATGAAAAAATAGAACATCTTGTAGAAGTCTTTGCTAAGGATTTTCAAGCCAATCTATGGTTGTTCAAGGATCCTTTCATG
>Illumina-matK1_BOP010152_Dotu
AAACTCTTCGCTACTGGGTAAAAGATGCCCCCTCTTTGCATTTATTACGATTCTTTCTCCACGAGTATCCTAATTTGACTAGTCTTATTATTCCAAAGAAAACCGGTTCTTCTTTTTCAAAACGAAATCAAAGATTATTTTTCTTCCTATATAATTCTCATGTATGTGAATACGAATTCATCTTCGTCTTTCTCCGTAACCAATCTTCTCATTTACGATCAACATCTTCTGGAGCCCTTCTTGAACGAATCTATTTTTATGAAAAAATAGAACATCTTGTAGAAGTCTTTGCTAAGGATTTTCAAGCCAATCTATGGTTGTTCAAGGATCCTTTCATG
>Illumina-matK1_BOP010152_Otu
TCTTCGCTACTGGGTAAAAGATGCCCCCTCTTTGCATTTATTACGATTCTTTCTCCACGAGTATCCTAATTTGACTAGTCTTATTATTCCAAAGAAAACCGGTTCTTCTTTTTCAAAACGAAATCAAAGATTATTTTTCTTCCTATATAATTCTCATGTATGTGAATACGAATTCATCTTCGTCTTTCTCCGTAACCAATCTTCTCATTTACGATCAACATCTTCTGGAGCCCTTCTTGAACGAATCTATTTTTATGAAAAAATAGAACATCTTGTAGAAGTCTTTGCTAAGGATTTTCAAGCCAATCTATGGTTGTTCAAGGATCCTTTCATG
>Illumina-matK1_BOP010152_Zotu
TCTTCGCTATTGGGTAAAAGATGCTTCTTCTTTGCATTTATTACGATTCTTTCTCCACGAGTATCCTAATTTGACTAGTCTTATTATTCCAAAGAAAACCGGTTCTTCTTTTTCAAAACGAAATCAAAGATTATTTTTCTTCCTATATAATTCTCATGTATGTGAATACGAATTCATCTTCGTCTTTCTCCGTAACCAATCTTCTCATTTACGATCAACATCTTCTGGAGCCCTTCTTGAACGAATCTATTTTTATGAAAAAATAGAACATCTTGTAGAAGTCTTTGCTAAGGATTTTCAAGCCAATCTATGGTTGTTCAAGGATCCTTTCATG
>Illumina-matK1_BOP010153_Cotu
AAACTCTTCGCAATTGGGTAAAAGATGCCTCTTCTTTGCATTTATTACGATTCTTTCTTCGCGAGTATTGTAATTGGAATAGTCTTATTACTCCAAAGAAAGCCAGTTCTTCTTTTTCAAAAAGGAATCAAAAATTATTCTTCTTCTTATATAATTATCATGTATGTGAATACGAATCTATTTTCGTCTTTCTACGTAACCAATCTTCTCATTTACGATCAACATCTTCTGGAGCTCTTCTTGAACGAATCTATTTCTATGGAAAAATAGAACGTCTTGTAGACGTCTTTGTTAAGGATTTTCAGACCAATCTATGCTTGTTCAAGGATCCTTTCATG
>Illumina-matK1_BOP010153_Dotu
AAACTCTTCGCAATTGGGTAAAAGATGCCTCTTCTTTGCATTTATTACGATTCTTTCTTCGCGAGTATTGTAATTGGAATAGTCTTATTACTCCAAAGAAAGCCAGTTCTTCTTTTTCAAAAAGGAATCAAAAATTATTCTTCTTCTTATATAATTATCATGTATGTGAATACGAATCTATTTTCGTCTTTCTACGTAACCAATCTTCTCATTTACGATCAACATCTTCTGGAGCTCTTCTTGAACGAATCTATTTCTATGGAAAAATAGAACGTCTTGTAGACGTCTTTGTTAAGGATTTTCAGACCAATCTATGCTTGTTCAAGGATCCTTTCATG
>Illumina-matK1_BOP010153_Otu
TCTTCGCAATTGGGTAAAAGATGCCTCTTCTTTGCATTTATTACGATTCTTTCTTCGCGAGTATTGTAATTGGAATAGTCTTATTACTCCAAAGAAAGCCAGTTCTTCTTTTTCAAAAAGGAATCAAAAATTATTCTTCTTCTTATATAATTATCATGTATGTGAATACGAATCTATTTTCGTCTTTCTACGTAACCAATCTTCTCATTTACGATCAACATCTTCTGGAGCTCTTCTTGAACGAATCTATTTCTATGGAAAAATAGAACGTCTTGTAGACGTCTTTGTTAAGGATTTTCAGACCAATCTATGCTTGTTCAAGGATCCTTTCATG
>Illumina-matK1_BOP010153_Zotu
TCTTCGCAATTGGGTAAAAGATGCCTCTTCTTTGCATTTATTACGATTCTTTCTTCGCGAGTATTGTAATTGGAATAGTCTTATTACTCCAAAGAAAGCCAGTTCTTCTTTTTCAAAAAGGAATCAAAAATTATTCTTCTTCTTATATAATTATCATGTATGTGAATACGAATCTATTTTCGTCTTTCTACGTAACCAATCTTCTCATTTACGATCAACATCTTCTGGAGCTCTTCTTGAACGAATCTATTTCTATGGAAAAATAGAACGTCTTGTAGACGTCTTTGTTAAGGATTTTCAGACCAATCTATGCTTGTTCAAGGATCCTTTCATG
>Illumina-matK1_BOP010154_Cotu
AAACCCTTCGCTCTTGGATACAAGATACTCCTTCGTTGCATTTATTGCGATTCTCTCTCTACGAGTATTGGAATTCAAATAGTCTCATTACTCCAAAAAATTCCATTTCCCCTTTTTCAAAAGAGAATCAAAGATTCTTCTTGTTCCTCTCTAATTCTCATGTATATGAATGTGAGTTCATATTCATTTTTCTCCGTAAACAACCCTTTCATTTACGATCAAAATCTTTTGGATCCTTTCTTGAGCGAACACATTTCTATGCAAAAATAGAATATCTTGTAGTAGTGCTTTGTAACGATTTTCAGAAAACCCTATGGTTGTTCAAAGACCCTTTTATG
>Illumina-matK1_BOP010154_Otu
CCTTCGCTCTTGGATACAAGATACTCCTTCGTTGCATTTATTGCGATTCTCTCTCTACGAGTATTGGAATTCAAATAGTCTCATTACTCCAAAAAATTCCATTTCCCCTTTTTCAAAAGAGAATCAAAGATTCTTCTTGTTCCTCTCTAATTCTCATGTATATGAATGTGAGTTCATATTCATTTTTCTCCGTAAACAACCCTTTCATTTACGATCAAAATCTTTTGGATCCTTTCTTGAGCGAACACATTTCTATGCAAAAATAGAATATCTTGTAGTAGTGCTTTGTAACGATTTTCAGAAAACCCTATGGTTGTTCAAAGACCCTTTTATG
>Illumina-matK1_BOP010154_Zotu
CCTTCGCTCTTGGATACAAGATACTCCTTCGTTGCATTTATTGCGATTCTCTCTCTACGAGTATTGGAATTCAAATAGTCTCATTACTCCAAAAAATTCCATTTCCCCTTTTTCAAAAGAGAATCAAAGATTCTTCTTGTTCCTCTCTAATTCTCATGTATATGAATGTGAGTTCATATTCATTTTTCTCCGTAAACAACCCTTTCATTTACGATCAAAATCTTTTGGATCCTTTCTTGAGCGAACACATTTCTATGCAAAAATAGAATATCTTGTAGTAGTGCTTTGTAACGATTTTCAGAAAACCCTATGGTTGTTCAAAGACCCTTTTATG
>Illumina-matK1_BOP010155_Cotu
AAACCTTTCGCTCCTGGGTAAAAGATGCCTCTTCTTTACATTTATTGCGATTTTTTCTTCACGAGTATTTTAATTGGAATAGTCTTATTACTCCAAAGAAATCAATTTCCATTTTTTTAACAAGTAATCCAAGATTTTTCTTGTTCCTATATAATTCTCATGGATATGAATATGAATCCATCTTCTTTTTTCTCCGTAATCAATCTTCTCATTTACGATCAACATCTTCTGGACTCCTTCTTGAGCAAATCTATTTTTATGGAAAAGTAGAAGATCTTGTCGAAGTCTTTGCTAATGATTTTCAGGACATCTTATGGTTGTTCAAGGATCCTATCATG
>Illumina-matK1_BOP010155_Otu
CTTTCGCTCCTGGGTAAAAGATGCCTCTTCTTTACATTTATTGCGATTTTTTCTTCACGAGTATTTTAATTGGAATAGTCTTATTACTCCAAAGAAATCAATTTCCATTTTTTTAACAAGTAATCCAAGATTTTTCTTGTTCCTATATAATTCTCATGGATATGAATATGAATCCATCTTCTTTTTTCTCCGTAATCAATCTTCTCATTTACGATCAACATCTTCTGGACTCCTTCTTGAGCAAATCTATTTTTATGGAAAAGTAGAAGATCTTGTCGAAGTCTTTGCTAATGATTTTCAGGACATCTTATGGTTGTTCAAGGATCCTATCATG
>Illumina-matK1_BOP010155_Zotu
CTTTCGCTCCTGGGTAAAAGATGCCTCTTCTTTACATTTATTGCGATTTTTTCTTCACGAGTATTTTAATTGGAATAGTCTTATTACTCCAAAGAAATCAATTTCCATTTTTTTAACAAGTAATCCAAGATTTTTCTTGTTCCTATATAATTCTCATGGATATGAATATGAATCCATCTTCTTTTTTCTCCGTAATCAATCTTCTCATTTACGATCAACATCTTCTGGACTCCTTCTTGAGCAAATCTATTTTTATGGAAAAGTAGAAGATCTTGTCGAAGTCTTTGCTAATGATTTTCAGGACATCTTATGGTTGTTCAAGGATCCTATCATG
>Illumina-matK1_BOP010156_Cotu
AAACCCTTCACTGCTGGATACAAGATGCCCCCTCTTTGCATTTATTGCGATTCTTTCTCCACGAGTATCGTAATTCGAATAGTCTCATTACTCCAAAGAAATCCATTTCTCTTTTTTCAAAAGAGAATCAAAGATTCTTCTTGTTACTATATAATTCTCATGTATATGAATGTGAATCCGTATTAGTGTTTCTCCGTAAACAATCTTCTCATTTACGATCAACATCCTCTGGAACTTTTCTTGAGCGAACACATTTCTATGGAAAAATAGAACATCTTGTAGTAGTGCTTCGTAATGATTTTCAGAAGACCCTATGGTTGTTCAAGGACCCTTTCATG
>Illumina-matK1_BOP010156_Otu
CCTTCACTGCTGGATACAAGATGCCCCCTCTTTGCATTTATTGCGATTCTTTCTCCACGAGTATCGTAATTCGAATAGTCTCATTACTCCAAAGAAATCCATTTCTCTTTTTTCAAAAGAGAATCAAAGATTCTTCTTGTTACTATATAATTCTCATGTATATGAATGTGAATCCGTATTAGTGTTTCTCCGTAAACAATCTTCTCATTTACGATCAACATCCTCTGGAACTTTTCTTGAGCGAACACATTTCTATGGAAAAATAGAACATCTTGTAGTAGTGCTTCGTAATGATTTTCAGAAGACCCTATGGTTGTTCAAGGACCCTTTCATG
>Illumina-matK1_BOP010156_Zotu
CCTTCACTGCTGGATACAAGATGCCCCCTCTTTGCATTTATTGCGATTCTTTCTCCACGAGTATCGTAATTCGAATAGTCTCATTACTCCAAAGAAATCCATTTCTCTTTTTTCAAAAGAGAATCAAAGATTCTTCTTGTTACTATATAATTCTCATGTATATGAATGTGAATCCGTATTAGTGTTTCTCCGTAAACAATCTTCTCATTTACGATCAACATCCTCTGGAACTTTTCTTGAGCGAACACATTTCTATGGAAAAATAGAACATCTTGTAGTAGTGCTTCGTAATGATTTTCAGAAGACCCTATGGTTGTTCAAGGACCCTTTCATG
>Illumina-matK1_BOP010157_Cotu
AAACCCTTCGCTACTGCGTGAAAGATCCCTCTTCTTTGCATTTATTACGGCTCTTTCTTCACGAGTATTATAATTGGAATACTCTTATTACTCCAAAAAAATCCATTTTTGCAAAAAGTAATCAAAGATTATTCTTGCTCCTATATAATTCTTATGTATGTGAATACGAATCCATTTTACTTTTTCTCCGTAACCAATCTAATCATTTACGATTAACCTCTTCTGGGATTCTTTTTGAGCGAATACGTTTTTATGAAAAAATAAAATATCCTGTCGAAGAAGTCTTTGCTAACGATTTTCCGGCCACCTTATGGTTCTTCAAGGATCCTTTTATA
>Illumina-matK1_BOP010157_Dotu
AAACCCTTCGCTACTGCGTGAAAGATCCCTCTTCTTTGCATTTATTACGGCTCTTTCTTCACGAGTATTATAATTGGAATACTCTTATTACTCCAAAAAAATCCATTTTTGCAAAAAGTAATCAAAGATTATTCTTGCTCCTATATAATTCTTATGTATGTGAATACGAATCCATTTTACTTTTTCTCCGTAACCAATCTAATCATTTACGATTAACCTCTTCTGGGATTCTTTTTGAGCGAATACGTTTTTATGAAAAAATAAAATATCCTGTCGAAGAAGTCTTTGCTAACGATTTTCCGGCCACCTTATGGTTCTTCAAGGATCCTTTTATA
>Illumina-matK1_BOP010157_Otu
CCTTCGCTACTGCGTGAAAGATCCCTCTTCTTTGCATTTATTACGGCTCTTTCTTCACGAGTATTATAATTGGAATACTCTTATTACTCCAAAAAAATCCATTTTTGCAAAAAGTAATCAAAGATTATTCTTGCTCCTATATAATTCTTATGTATGTGAATACGAATCCATTTTACTTTTTCTCCGTAACCAATCTAATCATTTACGATTAACCTCTTCTGGGATTCTTTTTGAGCGAATACGTTTTTATGAAAAAATAAAATATCCTGTCGAAGAAGTCTTTGCTAACGATTTTCCGGCCACCTTATGGTTCTTCAAGGATCCTTTTATA
>Illumina-matK1_BOP010157_Zotu
CCTTCGCTACTGCGTGAAAGATCCCTCTTCTTTGCATTTATTACGGCTCTTTCTTCACGAGTATTATAATTGGAATACTCTTATTACTCCAAAAAAATCCATTTTTGCAAAAAGTAATCAAAGATTATTCTTGCTCCTATATAATTCTTATGTATGTGAATACGAATCCATTTTACTTTTTCTCCGTAACCAATCTAATCATTTACGATTAACCTCTTCTGGGATTCTTTTTGAGCGAATACGTTTTTATGAAAAAATAAAATATCCTGTCGAAGAAGTCTTTGCTAACGATTTTCCGGCCACCTTATGGTTCTTCAAGGATCCTTTTATA
>Illumina-matK1_BOP010158_Cotu
AAACTCTTCGCTACTGGGTAAAAGATGCTTCTTCTTTGCATTTATTACGAATCTTTCTCCACGGGTATCATAATTTGAATAGTCTTATTACTCCAAAGAAAGCCAGCTATTCTTTTTCAAAAAGAAATCAAAGATTATTCTTCTTCCTATATAATTTTCATGTATGTGAATACGAATCCATCTTCGTCTTTCTCCGTAACCATTCTTCTCATTTACGATCAACATCTTCTGGAACCTTTCTTGAACGAATATATTTCTATGGAAAAATCGAACATCTTGTAGAAGTCTTTGCTAAGGCTTTTCAGGCCAATCTATGGTTGTTCAAGGATCTTTTCATG
>Illumina-matK1_BOP010158_Dotu
AAACTCTTCGCTACTGGGTAAAAGATGCTTCTTCTTTGCATTTATTACGAATCTTTCTCCACGGGTATCATAATTTGAATAGTCTTATTACTCCAAAGAAAGCCAGCTATTCTTTTTCAAAAAGAAATCAAAGATTATTCTTCTTCCTATATAATTTTCATGTATGTGAATACGAATCCATCTTCGTCTTTCTCCGTAACCATTCTTCTCATTTACGATCAACATCTTCTGGAACCTTTCTTGAACGAATATATTTCTATGGAAAAATCGAACATCTTGTAGAAGTCTTTGCTAAGGCTTTTCAGGCCAATCTATGGTTGTTCAAGGATCTTTTCATG
>Illumina-matK1_BOP010158_Otu
TCTTCGCTACTGGGTAAAAGATGCTTCTTCTTTGCATTTATTACGAATCTTTCTCCACGGGTATCATAATTTGAATAGTCTTATTACTCCAAAGAAAGCCAGCTATTCTTTTTCAAAAAGAAATCAAAGATTATTCTTCTTCCTATATAATTTTCATGTATGTGAATACGAATCCATCTTCGTCTTTCTCCGTAACCATTCTTCTCATTTACGATCAACATCTTCTGGAACCTTTCTTGAACGAATATATTTCTATGGAAAAATCGAACATCTTGTAGAAGTCTTTGCTAAGGCTTTTCAGGCCAATCTATGGTTGTTCAAGGATCTTTTCATG
>Illumina-matK1_BOP010158_Zotu
TCTTCGCTACTGGGTAAAAGATGCTTCTTCTTTGCATTTATTACGAATCTTTCTCCACGGGTATCATAATTTGAATAGTCTTATTACTCCAAAGAAAGCCAGCTATTCTTTTTCAAAAAGAAATCAAAGATTATTCTTCTTCCTATATAATTTTCATGTATGTGAATACGAATCCATCTTCGTCTTTCTCCGTAACCATTCTTCTCATTTACGATCAACATCTTCTGGAACCTTTCTTGAACGAATATATTTCTATGGAAAAATCGAACATCTTGTAGAAGTCTTTGCTAAGGCTTTTCAGGCCAATCTATGGTTGTTCAAGGATCTTTTCATG
>Illumina-matK1_BOP010159_Cotu
AAACCCTTCGCTATTGGGTGAAAGATCCCTCTTCTTTACATTTATTACGACTCTTTCTTCACGAGTATTATAATTGGAATAGTCTTATTACTCCAAAAAAAATTATTTTTTCAAAAAGTAATCCACGATTATTCTTGCTCCTATATAATTCTCATGTATGTGAATACGAATCCATTTTCCTTTTTCTTCGTAATCAATCTTCTCATTTACGATTAACCTCTTCTGGTATCTTTTTTGAGCGAATACATTTCTATGAAAAAAAAAAATATCCTGTAGAAGAAGTCTTCGTTAATGATTTTCCGGCCGCCATCTTATGGTTCTTCAAGGATCCCTTTATG
>Illumina-matK1_BOP010159_Dotu
AAACCCTTCGCTATTGGGTGAAAGATCCCTCTTCTTTACATTTATTACGACTCTTTCTTCACGAGTATTATAATTGGAATAGTCTTATTACTCCAAAAAAAATTATTTTTTCAAAAAGTAATCCACGATTATTCTTGCTCCTATATAATTCTCATGTATGTGAATACGAATCCATTTTCCTTTTTCTTCGTAATCAATCTTCTCATTTACGATTAACCTCTTCTGGTATCTTTTTTGAGCGAATACATTTCTATGAAAAAAAAAAATATCCTGTAGAAGAAGTCTTCGTTAATGATTTTCCGGCCGCCATCTTATGGTTCTTCAAGGATCCCTTTATG
>Illumina-matK1_BOP010159_Otu
CCTTCGCTATTGGGTGAAAGATCCCTCTTCTTTACATTTATTACGACTCTTTCTTCACGAGTATTATAATTGGAATAGTCTTATTACTCCAAAAAAAATTATTTTTTCAAAAAGTAATCCACGATTATTCTTGCTCCTATATAATTCTCATGTATGTGAATACGAATCCATTTTCCTTTTTCTTCGTAATCAATCTTCTCATTTACGATTAACCTCTTCTGGTATCTTTTTTGAGCGAATACATTTCTATGAAAAAAAAAAATATCCTGTAGAAGAAGTCTTCGTTAATGATTTTCCGGCCGCCATCTTATGGTTCTTCAAGGATCCCTTTATG
>Illumina-matK1_BOP010159_Zotu
CCTTCGCTATTGGGTGAAAGATCCCTCTTCTTTACATTTATTACGACTCTTTCTTCACGAGTATTATAATTGGAATAGTCTTATTACTCCAAAAAAAATTATTTTTTCAAAAAGTAATCCACGATTATTCTTGCTCCTATATAATTCTCATGTATGTGAATACGAATCCATTTTCCTTTTTCTTCGTAATCAATCTTCTCATTTACGATTAACCTCTTCTGGTATCTTTTTTGAGCGAATACATTTCTATGAAAAAAAAAAATATCCTGTAGAAGAAGTCTTCGTTAATGATTTTCCGGCCGCCATCTTATGGTTCTTCAAGGATCCCTTTATG
>Illumina-matK1_BOP010160_Cotu
AAATCCTTCGCTACTGGGTAAAGGATGCCTCTTCTTTACATTTATTACGGTTCTTTCTACAGGAGTATTTTAATTTGAATTGGAATAGTCTTAGTAATCCAAAGAAATCTATTTCCATTTTTTCAAAAAGTAATTCAAGATTATTCTTGTTCCTATATAATTCTCATGTATGTGAATATGAATCCATCTTCTTTTTTCTCCGTAACCAATCTTCTCATTTACGATCAACATCTTCTGGAGTCCTTCTTGAGCGAATCTATTTCTATCGAAAAGTAGAACATCTTGTCGAAGTCTTGGCTAATGATTTTGATTTTCAGGACATCTTATGCTTGTTCAAGGATCCTTTCATG
>Illumina-matK1_BOP010160_Dotu
AAATCCTTCGCTACTGGGTAAAGGATGCCTCTTCTTTACATTTATTACGGTTCTTTCTACAGGAGTATTTTAATTTGAATTGGAATAGTCTTAGTAATCCAAAGAAATCTATTTCCATTTTTTCAAAAAGTAATTCAAGATTATTCTTGTTCCTATATAATTCTCATGTATGTGAATATGAATCCATCTTCTTTTTTCTCCGTAACCAATCTTCTCATTTACGATCAACATCTTCTGGAGTCCTTCTTGAGCGAATCTATTTCTATCGAAAAGTAGAACATCTTGTCGAAGTCTTGGCTAATGATTTTGATTTTCAGGACATCTTATGCTTGTTCAAGGATCCTTTCATG
>Illumina-matK1_BOP010160_Otu
CCTTCGCTACTGGGTAAAGGATGCCTCTTCTTTACATTTATTACGGTTCTTTCTACAGGAGTATTTTAATTTGAATTGGAATAGTCTTAGTAATCCAAAGAAATCTATTTCCATTTTTTCAAAAAGTAATTCAAGATTATTCTTGTTCCTATATAATTCTCATGTATGTGAATATGAATCCATCTTCTTTTTTCTCCGTAACCAATCTTCTCATTTACGATCAACATCTTCTGGAGTCCTTCTTGAGCGAATCTATTTCTATCGAAAAGTAGAACATCTTGTCGAAGTCTTGGCTAATGATTTTGATTTTCAGGACATCTTATGCTTGTTCAAGGATCCTTTCATG
>Illumina-matK1_BOP010160_Zotu
CCTTCGCTACTGGGTAAAGGATGCCTCTTCTTTACATTTATTACGGTTCTTTCTACAGGAGTATTTTAATTTGAATTGGAATAGTCTTAGTAATCCAAAGAAATCTATTTCCATTTTTTCAAAAAGTAATTCAAGATTATTCTTGTTCCTATATAATTCTCATGTATGTGAATATGAATCCATCTTCTTTTTTCTCCGTAACCAATCTTCTCATTTACGATCAACATCTTCTGGAGTCCTTCTTGAGCGAATCTATTTCTATCGAAAAGTAGAACATCTTGTCGAAGTCTTGGCTAATGATTTTGATTTTCAGGACATCTTATGCTTGTTCAAGGATCCTTTCATG
>Illumina-matK1_BOP010161_Cotu
AAATCCTTCGATATTGGATAAAAGATGTCTCTTTCTTTCATTTCTTAAGGTTGTTTTTTTATTACTATTCTAATTGGAATAGTCTTTTTACTCCAAAAAAATGGATTTCTACTTTTTTTTCAAAAAGTAATCCAAGATTTTTCTTGTTCCTATATAATTTATATGTACGGGAATATGAATCTATCTTTCTTTTTCTACGTAACAAATCCTCTCAGTTACGGTTAAAATATTTTCGCGTTTTTTTTGAGCGAATTTTTTTCTATGAAAAAATAGAACATCTTGTAGAAGTATCTGTTAAGGATTGTTCATATACCTTATCATTCTTTAAGGATACTTTCATC
>Illumina-matK1_BOP010161_Dotu
AAATCCTTCGATATTGGATAAAAGATGTCTCTTTCTTTCATTTCTTAAGGTTGTTTTTTTATTACTATTCTAATTGGAATAGTCTTTTTACTCCAAAAAAATGGATTTCTACTTTTTTTTCAAAAAGTAATCCAAGATTTTTCTTGTTCCTATATAATTTATATGTACGGGAATATGAATCTATCTTTCTTTTTCTACGTAACAAATCCTCTCAGTTACGGTTAAAATATTTTCGCGTTTTTTTTGAGCGAATTTTTTTCTATGAAAAAATAGAACATCTTGTAGAAGTATCTGTTAAGGATTGTTCATATACCTTATCATTCTTTAAGGATACTTTCATC
>Illumina-matK1_BOP010161_Otu
CTCTTTCTTTCATTTCTTAAGGTTGTTTTTTTATTACTATTCTAATTGGAATAGTCTTTTTACTCCAAAAAAATGGATTTCTACTTTTTTTTCAAAAAGTAATCCAAGATTTTTCTTGTTCCTATATAATTTATATGTACGGGAATATGAATCTATCTTTCTTTTTCTACGTAACAAATCCTCTCAGTTACGGTTAAAATATTTTCGCGTTTTTTTTGAGCGAATTTTTTTCTATGAAAAAATAGAACATCTTGTAGAAGTATCTGTTAAGGATTGTTCATATACCTTATCATTCTTTAAGGATACTTTCATC
>Illumina-matK1_BOP010161_Zotu
CTCTTTCTTTCATTTCTTAAGGTTGTTTTTTTATTACTATTCTAATTGGAATAGTCTTTTTACTCCAAAAAAATGGATTTCTACTTTTTTTTCAAAAAGTAATCCAAGATTTTTCTTGTTCCTATATAATTTATATGTACGGGAATATGAATCTATCTTTCTTTTTCTACGTAACAAATCCTCTCAGTTACGGTTAAAATATTTTCGCGTTTTTTTTGAGCGAATTTTTTTCTATGAAAAAATAGAACATCTTGTAGAAGTATCTGTTAAGGATTGTTCATATACCTTATCATTCTTTAAGGATACTTTCATC
>Illumina-matK1_BOP010162_Cotu
AAACTCTTCGCTACTGGGAAAAAGATGCGCCCTCTTTGCATTTATTACGGGTTTTTCTTCACGAGTATTATAATTGTAATAGATTTATTATTCCAAATAAATTAATTTCTATTTTTTTAAAAAGGAATCCAAGATTCTTTTTGTTCCTGTATAATTCTCATCTTTGTGAATATGAATCCATCTTACTTTTTCTACGTAATCAATCTTCTAATTTACGATTAACATCCTTTGGGAACTTTTTTGAGCGAATATATTTCTATGGAAAAATAAAACATTCCGTAGAAAAATTCTTTGCTGATGATTTTACGACTAGCCTATGGTTCTTCCCGGATCTCGTGATC
>Illumina-matK1_BOP010162_Dotu
AAACTCTTCGCTACTGGGAAAAAGATGCGCCCTCTTTGCATTTATTACGGGTTTTTCTTCACGAGTATTATAATTGTAATAGATTTATTATTCCAAATAAATTAATTTCTATTTTTTTAAAAAGGAATCCAAGATTCTTTTTGTTCCTGTATAATTCTCATCTTTGTGAATATGAATCCATCTTACTTTTTCTACGTAATCAATCTTCTAATTTACGATTAACATCCTTTGGGAACTTTTTTGAGCGAATATATTTCTATGGAAAAATAAAACATTCCGTAGAAAAATTCTTTGCTGATGATTTTACGACTAGCCTATGGTTCTTCCCGGATCTCGTGATC
>Illumina-matK1_BOP010162_Otu
TCTTCGCTACTGGGAAAAAGATGCGCCCTCTTTGCATTTATTACGGGTTTTTCTTCACGAGTATTATAATTGTAATAGATTTATTATTCCAAATAAATTAATTTCTATTTTTTTAAAAAGGAATCCAAGATTCTTTTTGTTCCTGTATAATTCTCATCTTTGTGAATATGAATCCATCTTACTTTTTCTACGTAATCAATCTTCTAATTTACGATTAACATCCTTTGGGAACTTTTTTGAGCGAATATATTTCTATGGAAAAATAAAACATTCCGTAGAAAAATTCTTTGCTGATGATTTTACGACTAGCCTATGGTTCTTCCCGGATCTCGTGAT
>Illumina-matK1_BOP010162_Zotu
TCTTCGCTACTGGGAAAAAGATGCGCCCTCTTTGCATTTATTACGGGTTTTTCTTCACGAGTATTATAATTGTAATAGATTTATTATTCCAAATAAATTAATTTCTATTTTTTTAAAAAGGAATCCAAGATTCTTTTTGTTCCTGTATAATTCTCATCTTTGTGAATATGAATCCATCTTACTTTTTCTACGTAATCAATCTTCTAATTTACGATTAACATCCTTTGGGAACTTTTTTGAGCGAATATATTTCTATGGAAAAATAAAACATTCCGTAGAAAAATTCTTTGCTGATGATTTTACGACTAGCCTATGGTTCTTCCCGGATCTCGTGAT
>Illumina-matK1_BOP010163_Cotu
AAATCCTTCGCTACTGGGTAAAGGATGCCTCTTCTTTACATTTATTACGGTTCTTTCTACACGAGTATTTTAATTTGAATTGGAATAGTCTTAGTAATCCAAAGAAATCAATTTCCATTTTTTCAAAAAGTAATTCAAGATTATTCTTGTTCCTATATAATTCTCATGTATGTGAATATGAATCCATCTTCTTTTTTCTCCGTAACCAATCTTCTCATTTACGATCAACATCTTCTGGAGTCCTTCTTGAGCGAATCTATTTCTATCGAAAAGTACAACATCTTGTCGAAGTCTTGGCTAATGATTTTGATTTTCAGGACATCTTATGCTTGTTCAAGGATCCTTTCATG
>Illumina-matK1_BOP010163_Dotu
AAATCCTTCGCTACTGGGTAAAGGATGCCTCTTCTTTACATTTATTACGGTTCTTTCTACACGAGTATTTTAATTTGAATTGGAATAGTCTTAGTAATCCAAAGAAATCAATTTCCATTTTTTCAAAAAGTAATTCAAGATTATTCTTGTTCCTATATAATTCTCATGTATGTGAATATGAATCCATCTTCTTTTTTCTCCGTAACCAATCTTCTCATTTACGATCAACATCTTCTGGAGTCCTTCTTGAGCGAATCTATTTCTATCGAAAAGTACAACATCTTGTCGAAGTCTTGGCTAATGATTTTGATTTTCAGGACATCTTATGCTTGTTCAAGGATCCTTTCATG
>Illumina-matK1_BOP010163_Otu
CCTTCGCTACTGGGTAAAGGATGCCTCTTCTTTACATTTATTACGGTTCTTTCTACACGAGTATTTTAATTTGAATTGGAATAGTCTTAGTAATCCAAAGAAATCAATTTCCATTTTTTCAAAAAGTAATTCAAGATTATTCTTGTTCCTATATAATTCTCATGTATGTGAATATGAATCCATCTTCTTTTTTCTCCGTAACCAATCTTCTCATTTACGATCAACATCTTCTGGAGTCCTTCTTGAGCGAATCTATTTCTATCGAAAAGTACAACATCTTGTCGAAGTCTTGGCTAATGATTTTGATTTTCAGGACATCTTATGCTTGTTCAAGGATCCTTTCATG
>Illumina-matK1_BOP010163_Zotu
CCTTCGCTACTGGGTAAAGGATGCCTCTTCTTTACATTTATTACGGTTCTTTCTACACGAGTATTTTAATTTGAATTGGAATAGTCTTAGTAATCCAAAGAAATCAATTTCCATTTTTTCAAAAAGTAATTCAAGATTATTCTTGTTCCTATATAATTCTCATGTATGTGAATATGAATCCATCTTCTTTTTTCTCCGTAACCAATCTTCTCATTTACGATCAACATCTTCTGGAGTCCTTCTTGAGCGAATCTATTTCTATCGAAAAGTACAACATCTTGTCGAAGTCTTGGCTAATGATTTTGATTTTCAGGACATCTTATGCTTGTTCAAGGATCCTTTCATG
>Illumina-matK1_BOP010164_Cotu
AAATTCTTCGTTACTGGGTAAAAGATGCCTCTTCTTTGCATTTATTACGGTTCTTTCTACACGAGTATCGTAATCGTAATTGGAATAATTTTATTACTCCAAATAAACTCAGTTCCTCTTTTTCAAAAACAAATCGAAGATTATTCTTGTTCCTGTATAATTCTCATGTATGTGAATACGAATCCGTTTTTCTCTTTTTCCGTAACCAATCTTCTCACTTACGATCAACATCTTTTGGAGTCCTTCTTGAACGAATATATTTCTATGGAAAAATAGAACATCTTGTAGAAGTCTTTGCTAAGGATTTTCGGGTTATCCTATGGTTGTTCAAGGATCCTTTCATA
>Illumina-matK1_BOP010164_Otu
TCTTCGTTACTGGGTAAAAGATGCCTCTTCTTTGCATTTATTACGGTTCTTTCTACACGAGTATCGTAATCGTAATTGGAATAATTTTATTACTCCAAATAAACTCAGTTCCTCTTTTTCAAAAACAAATCGAAGATTATTCTTGTTCCTGTATAATTCTCATGTATGTGAATACGAATCCGTTTTTCTCTTTTTCCGTAACCAATCTTCTCACTTACGATCAACATCTTTTGGAGTCCTTCTTGAACGAATATATTTCTATGGAAAAATAGAACATCTTGTAGAAGTCTTTGCTAAGGATTTTCGGGTTATCCTATGGTTGTTCAAGGATCCTTTCATA
>Illumina-matK1_BOP010164_Zotu
TCTTCGTTACTGGGTAAAAGATGCCTCTTCTTTGCATTTATTACGGTTCTTTCTACACGAGTATCGTAATCGTAATTGGAATAATTTTATTACTCCAAATAAACTCAGTTCCTCTTTTTCAAAAACAAATCGAAGATTATTCTTGTTCCTGTATAATTCTCATGTATGTGAATACGAATCCGTTTTTCTCTTTTTCCGTAACCAATCTTCTCACTTACGATCAACATCTTTTGGAGTCCTTCTTGAACGAATATATTTCTATGGAAAAATAGAACATCTTGTAGAAGTCTTTGCTAAGGATTTTCGGGTTATCCTATGGTTGTTCAAGGATCCTTTCATA
>Illumina-matK1_BOP010166_Cotu
AAACTCTTCGCTACTGGGTAAAAGATGCTTCTTCTTTGCATTTATTACGAATCTTTCTCCACGGGTATCATAATTTGAATAGTCTTATTACTCCAAAGAAAGCCAGTTATTCTTTTTCAAAAAGAAATCAAAGATTATTCTTCTTCCTATATAATTTTCATGTATGTGAATACGAATCCATCTTCGTCTTTCTCCGTAACCATTCTTCTCATTTACGATCAACATCTTATGGAACCTTTCTTGAACGAATATATTTCTATGGAAAAATCGAACATCTTGTAGAAGTCTTTGCTAAGGCTTTTCAGGCCAATCGATGGTTGTTCAAGGATCTTTTCATG
>Illumina-matK1_BOP010166_Dotu
AAACTCTTCGCTACTGGGTAAAAGATGCTTCTTCTTTGCATTTATTACGAATCTTTCTCCACGGGTATCATAATTTGAATAGTCTTATTACTCCAAAGAAAGCCAGTTATTCTTTTTCAAAAAGAAATCAAAGATTATTCTTCTTCCTATATAATTTTCATGTATGTGAATACGAATCCATCTTCGTCTTTCTCCGTAACCATTCTTCTCATTTACGATCAACATCTTATGGAACCTTTCTTGAACGAATATATTTCTATGGAAAAATCGAACATCTTGTAGAAGTCTTTGCTAAGGCTTTTCAGGCCAATCGATGGTTGTTCAAGGATCTTTTCATG
>Illumina-matK1_BOP010166_Otu
TCTTCGCTACTGGGTAAAAGATGCTTCTTCTTTGCATTTATTACGAATCTTTCTCCACGGGTATCATAATTTGAATAGTCTTATTACTCCAAAGAAAGCCAGTTATTCTTTTTCAAAAAGAAATCAAAGATTATTCTTCTTCCTATATAATTTTCATGTATGTGAATACGAATCCATCTTCGTCTTTCTCCGTAACCATTCTTCTCATTTACGATCAACATCTTATGGAACCTTTCTTGAACGAATATATTTCTATGGAAAAATCGAACATCTTGTAGAAGTCTTTGCTAAGGCTTTTCAGGCCAATCGATGGTTGTTCAAGGATCTTTTCATG
>Illumina-matK1_BOP010166_Zotu
TCTTCGCTACTGGGTAAAAGATGCTTCTTCTTTGCATTTATTACGAATCTTTCTCCACGGGTATCATAATTTGAATAGTCTTATTACTCCAAAGAAAGCCAGTTATTCTTTTTCAAAAAGAAATCAAAGATTATTCTTCTTCCTATATAATTTTCATGTATGTGAATACGAATCCATCTTCGTCTTTCTCCGTAACCATTCTTCTCATTTACGATCAACATCTTATGGAACCTTTCTTGAACGAATATATTTCTATGGAAAAATCGAACATCTTGTAGAAGTCTTTGCTAAGGCTTTTCAGGCCAATCGATGGTTGTTCAAGGATCTTTTCATG
>Illumina-matK1_BOP010167_Cotu
AAACCCTTCGCTACTGGGTAAAAGATGCCTCTTCTTTGCATTTATTGCGGTTTTTTCTTCACGACTATTATAATTGGAATAGTCTTATTATTTCAAATAAATATATTTCTTTTTTTTCAAAAAGTAATCCAAGATTATTCTTGTTCCTATATAATTCTCATGTTTGTGAATACGAATCCATCTTACTTTTTCTACGTAAGCAATCTTCTCATTTACGATTAACATCTTCTGGGGACTTTTTTGAGCGAATATATTTCTATGGAAAAATAAAACATCCCGTAGAAGAAGTCTTTGCTAATGATTTTCCGACTAGCTTATGGTTCTTCGAGGATCTCTTCATG
>Illumina-matK1_BOP010167_Dotu
AAACCCTTCGCTACTGGGTAAAAGATGCCTCTTCTTTGCATTTATTGCGGTTTTTTCTTCACGACTATTATAATTGGAATAGTCTTATTATTTCAAATAAATATATTTCTTTTTTTTCAAAAAGTAATCCAAGATTATTCTTGTTCCTATATAATTCTCATGTTTGTGAATACGAATCCATCTTACTTTTTCTACGTAAGCAATCTTCTCATTTACGATTAACATCTTCTGGGGACTTTTTTGAGCGAATATATTTCTATGGAAAAATAAAACATCCCGTAGAAGAAGTCTTTGCTAATGATTTTCCGACTAGCTTATGGTTCTTCGAGGATCTCTTCATG
>Illumina-matK1_BOP010167_Otu
CCTTCGCTACTGGGTAAAAGATGCCTCTTCTTTGCATTTATTGCGGTTTTTTCTTCACGACTATTATAATTGGAATAGTCTTATTATTTCAAATAAATATATTTCTTTTTTTTCAAAAAGTAATCCAAGATTATTCTTGTTCCTATATAATTCTCATGTTTGTGAATACGAATCCATCTTACTTTTTCTACGTAAGCAATCTTCTCATTTACGATTAACATCTTCTGGGGACTTTTTTGAGCGAATATATTTCTATGGAAAAATAAAACATCCCGTAGAAGAAGTCTTTGCTAATGATTTTCCGACTAGCTTATGGTTCTTCGAGGATCTCTTCATG
>Illumina-matK1_BOP010167_Zotu
CCTTCGCTACTGGGTAAAAGATGCCTCTTCTTTGCATTTATTGCGGTTTTTTCTTCACGACTATTATAATTGGAATAGTCTTATTATTTCAAATAAATATATTTCTTTTTTTTCAAAAAGTAATCCAAGATTATTCTTGTTCCTATATAATTCTCATGTTTGTGAATACGAATCCATCTTACTTTTTCTACGTAAGCAATCTTCTCATTTACGATTAACATCTTCTGGGGACTTTTTTGAGCGAATATATTTCTATGGAAAAATAAAACATCCCGTAGAAGAAGTCTTTGCTAATGATTTTCCGACTAGCTTATGGTTCTTCGAGGATCTCTTCATG
>Illumina-matK1_BOP010168_Cotu
AAATCCTTCGATATTGGGTGAAAGATGCCCCTTTTTTTCATTTCTTACGGTTGTTTCTTTATCATTTTTGTAATTGGAATAGTTTTAGTACTCCAAAATCTACTTTTTCAAAAAGTAATCCAAGATTATTCTTGTTCCTCTATAATCTTTATGTATGTGAATATGAATCTATCTTCCTTTTTCTACGTAAAAAATCCTCTCATTTACGATTAAAATCTTTTAGCGTTTTTTTTGAGCGAATCTTTTTTTATGCAAAAAGAGAACATCTTGTAGAAGTTTTTGCTAAGGATTTTTCGTCTACCTTAACATTCTTCAATGATCCTCTCATT
>Illumina-matK1_BOP010168_Dotu
AAATCCTTCGATATTGGGTGAAAGATGCCCCTTTTTTTCATTTCTTACGGTTGTTTCTTTATCATTTTTGTAATTGGAATAGTTTTAGTACTCCAAAATCTACTTTTTCAAAAAGTAATCCAAGATTATTCTTGTTCCTCTATAATCTTTATGTATGTGAATATGAATCTATCTTCCTTTTTCTACGTAAAAAATCCTCTCATTTACGATTAAAATCTTTTAGCGTTTTTTTTGAGCGAATCTTTTTTTATGCAAAAAGAGAACATCTTGTAGAAGTTTTTGCTAAGGATTTTTCGTCTACCTTAACATTCTTCAATGATCCTCTCATT
>Illumina-matK1_BOP010168_Otu
AAATCCTTCGATATTGGGTGAAAGATGCCCCTTTTTTTCATTTCTTACGGTTGTTTCTTTATCATTTTTGTAATTGGAATAGTTTTAGTACTCCAAAATCTACTTTTTCAAAAAGTAATCCAAGATTATTCTTGTTCCTCTATAATCTTTATGTATGTGAATATGAATCTATCTTCCTTTTTCTACGTAAAAAATCCTCTCATTTACGATTAAAATCTTTTAGCGTTTTTTTTGAGCGAATCTTTTTTTATGCAAAAAGAGAACATCTTGTAGAAGTTTTTGCTAAGGATTTTTCGTCTACCTTAACATTCTTCAATGATCCTCTCATT
>Illumina-matK1_BOP010168_Zotu
AAATCCTTCGATATTGGGTGAAAGATGCCCCTTTTTTTCATTTCTTACGGTTGTTTCTTTATCATTTTTGTAATTGGAATAGTTTTAGTACTCCAAAATCTACTTTTTCAAAAAGTAATCCAAGATTATTCTTGTTCCTCTATAATCTTTATGTATGTGAATATGAATCTATCTTCCTTTTTCTACGTAAAAAATCCTCTCATTTACGATTAAAATCTTTTAGCGTTTTTTTTGAGCGAATCTTTTTTTATGCAAAAAGAGAACATCTTGTAGAAGTTTTTGCTAAGGATTTTTCGTCTACCTTAACATTCTTCAATGATCCTCTCATT
>Illumina-matK1_BOP010169_Cotu
AAATCCTTCGCTATTGGGTGAAAGATCCCTCCTCTTTGCATTTATTACGACTCTTTCTTCACGAGTATTGGAATTTGAACAGTCTTATTATTCCAAAGAAATCTATTTCCTTTTTTGTAAAAAAGAATCAAAGATTCTTCTTGTTCTTATATAATTCTCATGTATATGAATACGAGTCCGTTTTCTTTTTTCTTTGTAAGCAATCCTTTCATTTCCGATTAACATTTTATCAGGTCTTTCTTGAGCGAATATATTTCTATGGAAAAATAGAACATTTTGTAGAAGTCTTTACTAAGGATTGGGGGGACAGCCTATGCTTGCTCAAGGATCCTTTCATA
>Illumina-matK1_BOP010169_Dotu
AAATCCTTCGCTATTGGGTGAAAGATCCCTCCTCTTTGCATTTATTACGACTCTTTCTTCACGAGTATTGGAATTTGAACAGTCTTATTATTCCAAAGAAATCTATTTCCTTTTTTGTAAAAAAGAATCAAAGATTCTTCTTGTTCTTATATAATTCTCATGTATATGAATACGAGTCCGTTTTCTTTTTTCTTTGTAAGCAATCCTTTCATTTCCGATTAACATTTTATCAGGTCTTTCTTGAGCGAATATATTTCTATGGAAAAATAGAACATTTTGTAGAAGTCTTTACTAAGGATTGGGGGGACAGCCTATGCTTGCTCAAGGATCCTTTCATA
>Illumina-matK1_BOP010169_Otu
CCTTCGCTATTGGGTGAAAGATCCCTCCTCTTTGCATTTATTACGACTCTTTCTTCACGAGTATTGGAATTTGAACAGTCTTATTATTCCAAAGAAATCTATTTCCTTTTTTGTAAAAAAGAATCAAAGATTCTTCTTGTTCTTATATAATTCTCATGTATATGAATACGAGTCCGTTTTCTTTTTTCTTTGTAAGCAATCCTTTCATTTCCGATTAACATTTTATCAGGTCTTTCTTGAGCGAATATATTTCTATGGAAAAATAGAACATTTTGTAGAAGTCTTTACTAAGGATTGGGGGGACAGCCTATGCTTGCTCAAGGATCCTTTCATA
>Illumina-matK1_BOP010169_Zotu
CCTTCGCTATTGGGTGAAAGATCCCTCCTCTTTGCATTTATTACGACTCTTTCTTCACGAGTATTGGAATTTGAACAGTCTTATTATTCCAAAGAAATCTATTTCCTTTTTTGTAAAAAAGAATCAAAGATTCTTCTTGTTCTTATATAATTCTCATGTATATGAATACGAGTCCGTTTTCTTTTTTCTTTGTAAGCAATCCTTTCATTTCCGATTAACATTTTATCAGGTCTTTCTTGAGCGAATATATTTCTATGGAAAAATAGAACATTTTGTAGAAGTCTTTACTAAGGATTGGGGGGACAGCCTATGCTTGCTCAAGGATCCTTTCATA
>Illumina-matK1_BOP010170_Cotu
AAACCCTTCGCTATTGGGTGAAAGACGCCTCTTCTTTGCATTTATTACGACTCTTTCTTCACGAGTATTATAATTGGAATAGTCTTATTACTTCAAATAATTTTTTTTTTTCAAAAAGTAATCCACGATTATTCTTACTCCTATATAATTCTCATGTATGTGAATACGAATTCATCTTACTTTTTCTTCGTAATCAATCTTCTCATTTACAATTAACCTCTTCTGGGATCTTTTTTGAGCGAATACATTTCTATGAAAAAATAAAATATCCTGTAGAAGAAGTCTTTGCTAATGATTTTCCGGCCTCCATCTTATGGTTCTTCAAGGATCCTTTTATG
>Illumina-matK1_BOP010170_Dotu
AAACCCTTCGCTATTGGGTGAAAGACGCCTCTTCTTTGCATTTATTACGACTCTTTCTTCACGAGTATTATAATTGGAATAGTCTTATTACTTCAAATAATTTTTTTTTTTCAAAAAGTAATCCACGATTATTCTTACTCCTATATAATTCTCATGTATGTGAATACGAATTCATCTTACTTTTTCTTCGTAATCAATCTTCTCATTTACAATTAACCTCTTCTGGGATCTTTTTTGAGCGAATACATTTCTATGAAAAAATAAAATATCCTGTAGAAGAAGTCTTTGCTAATGATTTTCCGGCCTCCATCTTATGGTTCTTCAAGGATCCTTTTATG
>Illumina-matK1_BOP010170_Otu
CCTTCGCTATTGGGTGAAAGACGCCTCTTCTTTGCATTTATTACGACTCTTTCTTCACGAGTATTATAATTGGAATAGTCTTATTACTTCAAATAATTTTTTTTTTTCAAAAAGTAATCCACGATTATTCTTACTCCTATATAATTCTCATGTATGTGAATACGAATTCATCTTACTTTTTCTTCGTAATCAATCTTCTCATTTACAATTAACCTCTTCTGGGATCTTTTTTGAGCGAATACATTTCTATGAAAAAATAAAATATCCTGTAGAAGAAGTCTTTGCTAATGATTTTCCGGCCTCCATCTTATGGTTCTTCAAGGATCCTTTTATG
>Illumina-matK1_BOP010170_Zotu
CCTTCGCTATTGGGTGAAAGACGCCTCTTCTTTGCATTTATTACGACTCTTTCTTCACGAGTATTATAATTGGAATAGTCTTATTACTTCAAATAATTTTTTTTTTTCAAAAAGTAATCCACGATTATTCTTACTCCTATATAATTCTCATGTATGTGAATACGAATTCATCTTACTTTTTCTTCGTAATCAATCTTCTCATTTACAATTAACCTCTTCTGGGATCTTTTTTGAGCGAATACATTTCTATGAAAAAATAAAATATCCTGTAGAAGAAGTCTTTGCTAATGATTTTCCGGCCTCCATCTTATGGTTCTTCAAGGATCCTTTTATG
>Illumina-matK1_BOP010171_Cotu
AAAACCTTCGCTACTGGGTGAAGGATGTCTCTTCTTTGCATTTATTACGTTTCTTTTTCTACGAGTATTGTAATTGGAATAGTCTTATTACTCCCCAAAAACATATTTCCATTTTTTTAAAAGGTAATCCAAGATTATTCTTGTTCCTATATAATTCTTATGCATGTGAATACGAATCCATCTTCCTTTTTCTCCGTAATAAATCTTCTCATTTCCGGCCAACATCTTCTGGAGTCTTTTTTGAGCGAATATATTTCTATCTAAAAATAGAACGTCCTGTTGAAGTTTTTTTTGATAATGATTTTCGGGACATTCGAGCCTTCTTCAAGTATTCTTTCATG
>Illumina-matK1_BOP010171_Dotu
AAAACCTTCGCTACTGGGTGAAGGATGTCTCTTCTTTGCATTTATTACGTTTCTTTTTCTACGAGTATTGTAATTGGAATAGTCTTATTACTCCCCAAAAACATATTTCCATTTTTTTAAAAGGTAATCCAAGATTATTCTTGTTCCTATATAATTCTTATGCATGTGAATACGAATCCATCTTCCTTTTTCTCCGTAATAAATCTTCTCATTTCCGGCCAACATCTTCTGGAGTCTTTTTTGAGCGAATATATTTCTATCTAAAAATAGAACGTCCTGTTGAAGTTTTTTTTGATAATGATTTTCGGGACATTCGAGCCTTCTTCAAGTATTCTTTCATG
>Illumina-matK1_BOP010171_Otu
GAAGGATGTCTCTTCTTTGCATTTATTACGTTTCTTTTTCTACGAGTATTGTAATTGGAATAGTCTTATTACTCCCCAAAAACATATTTCCATTTTTTTAAAAGGTAATCCAAGATTATTCTTGTTCCTATATAATTCTTATGCATGTGAATACGAATCCATCTTCCTTTTTCTCCGTAATAAATCTTCTCATTTCCGGCCAACATCTTCTGGAGTCTTTTTTGAGCGAATATATTTCTATCTAAAAATAGAACGTCCTGTTGAAGTTTTTTTTGATAATGATTTTCGGGACATTCGAGCCTTCTTCAAGTATTCTTTCATG
>Illumina-matK1_BOP010171_Zotu
GAAGGATGTCTCTTCTTTGCATTTATTACGTTTCTTTTTCTACGAGTATTGTAATTGGAATAGTCTTATTACTCCCCAAAAACATATTTCCATTTTTTTAAAAGGTAATCCAAGATTATTCTTGTTCCTATATAATTCTTATGCATGTGAATACGAATCCATCTTCCTTTTTCTCCGTAATAAATCTTCTCATTTCCGGCCAACATCTTCTGGAGTCTTTTTTGAGCGAATATATTTCTATCTAAAAATAGAACGTCCTGTTGAAGTTTTTTTTGATAATGATTTTCGGGACATTCGAGCCTTCTTCAAGTATTCTTTCATG
>Illumina-matK1_BOP010172_Cotu
AAATCCTTCGCTATTGGGTGAAAGATGCCTCTTCTTTGCATTTATTACGGCTTTTTCTTCACGAGTATTCTAATTGGAATAGTTTTATTACTACAAAAAAATCTATTTCGATTTTTTCAAAAACAAATCCAAGATTATTCTTGTTCCTATATAATTCTTATGCTTGTGAATACGAATCCATCTTACTTTTTCTCCGCAACCAATTTTCTCATTTACGATTAACATCTTCTGGGGTCTTTTTTGAGCGAATATATTTCTATGGAAAAATAAAACATCCTGTAGAAGAAGTCTTTGCTAATGATTTTCCGGCTATTCGACGGGTCTTCAAAGATCCTTTCATG
>Illumina-matK1_BOP010172_Dotu
AAATCCTTCGCTATTGGGTGAAAGATGCCTCTTCTTTGCATTTATTACGGCTTTTTCTTCACGAGTATTCTAATTGGAATAGTTTTATTACTACAAAAAAATCTATTTCGATTTTTTCAAAAACAAATCCAAGATTATTCTTGTTCCTATATAATTCTTATGCTTGTGAATACGAATCCATCTTACTTTTTCTCCGCAACCAATTTTCTCATTTACGATTAACATCTTCTGGGGTCTTTTTTGAGCGAATATATTTCTATGGAAAAATAAAACATCCTGTAGAAGAAGTCTTTGCTAATGATTTTCCGGCTATTCGACGGGTCTTCAAAGATCCTTTCATG
>Illumina-matK1_BOP010172_Otu
CCTTCGCTATTGGGTGAAAGATGCCTCTTCTTTGCATTTATTACGGCTTTTTCTTCACGAGTATTCTAATTGGAATAGTTTTATTACTACAAAAAAATCTATTTCGATTTTTTCAAAAACAAATCCAAGATTATTCTTGTTCCTATATAATTCTTATGCTTGTGAATACGAATCCATCTTACTTTTTCTCCGCAACCAATTTTCTCATTTACGATTAACATCTTCTGGGGTCTTTTTTGAGCGAATATATTTCTATGGAAAAATAAAACATCCTGTAGAAGAAGTCTTTGCTAATGATTTTCCGGCTATTCGACGGGTCTTCAAAGATCCTTTCATG
>Illumina-matK1_BOP010172_Zotu
CCTTCGCTATTGGGTGAAAGATGCCTCTTCTTTGCATTTATTACGGCTTTTTCTTCACGAGTATTCTAATTGGAATAGTTTTATTACTACAAAAAAATCTATTTCGATTTTTTCAAAAACAAATCCAAGATTATTCTTGTTCCTATATAATTCTTATGCTTGTGAATACGAATCCATCTTACTTTTTCTCCGCAACCAATTTTCTCATTTACGATTAACATCTTCTGGGGTCTTTTTTGAGCGAATATATTTCTATGGAAAAATAAAACATCCTGTAGAAGAAGTCTTTGCTAATGATTTTCCGGCTATTCGACGGGTCTTCAAAGATCCTTTCATG
>Illumina-matK1_BOP010173_Cotu
AAACCCTTCGCTACTGGGTGAAAGATGCCTCTTCTTTGCATTTATTACGATTCTTTCTTCACGAGTATTGTAATTGGAATAGTCTTATTACTCCAAAGAAAGCCATTTCTTTTTTTTCAAAAAGTAATCCAAGATTATTCTTATTCTTATATAATTCTCATGTATGTGAATACGAATCTATTTTCGTCTTTCTACGTAACCAATCTTCTCATTTACGATCAACATCTTCTGGAGCTCTTCTTGAACGAATATATTTCTATGGAAAAATAATAGAACGTCTTGTAGACGTCTTTGTTAAGGATTTTCAGACCAATCTATGCTTGTTCAAGGATCCTTTCAT
>Illumina-matK1_BOP010173_Otu
AAACTCTTCGCTATTGGGTAAAAGATGCCTCTTCTTTGCATTTATTACGATTCTTTCTTCACGAGTATTGTAATTGGAATAGTCTTATTACTCCAAAGAAAGCCAGTTCTTCTTTTTCAAAAAGGAATCAAAGATTATTCTTCTTCTTATATAATTCTCATGTATGTGAATACGAATCTATTTTCGTCTTTCTACGTAACCAATCTTCTCATTTACGATCAACATCTTCTGGAGCTCTTCTTGAACGAATATATTTCTATGGAAAAATAGAACGTCTTGTAGACGTCTTTGTTAAGGATTTTCAGACCAATCTATGCTTGTTCAAGGATCCTTTCATG
>Illumina-matK1_BOP010173_Zotu
AAACCCTTCGCTATTGGGTAAAAGATGCCTCTTCTTTGCATTTATTACGATTCTTTCTTCACGAGTATTGTAATTGGAATAGTCTTATTACTCCAAAGAAAGCCAGTTCTTCTTTTTCAAAAAGGAATCAAAGATTATTCTTCTTCTTATATAATTCTCATGTATGTGAATACGAATCTATTTTCGTCTTTCTACGTAACCAATCTTCTCATTTACGATCAACATCTTCTGGAGCTCTTCTTGAACGAATATATTTCTATGGAAAAATAGAACGTCTTGTAGACGTCTTTGTTAAGGATTTTCAGACCAATCTATGCTTGTTCAAGGATCCTTTCATG
>Illumina-matK1_BOP010174_Cotu
AAACCCTTCGCTATTGGGTGAAAGATCCCTCTTCTTTGCATTTATTACGACTCTTTCTTCACGAGTATTATAATTATAATAGGAATAGTCTTATTACTCCAAATAAATTTATTTTTTCAAAAAGTAATCCACGATTATTCTTGCTCCTATATAATTCTCATGTATGTGAATATGAATCCATCTTCCTTTTTCTTCGTAATCAATCTTCTCATTTACGATTAACCTCTTATGGGATCTTTTTTGAGCAAATTCATTTCTATGAAAAGATAAAATATCCGGTAGAAAATGATTTTACGGTCGCCATCTTATGGTTCTTCAAGGATCCTTTTATG
>Illumina-matK1_BOP010174_Otu
CCTTCGCTATTGGGTGAAAGATCCCTCTTCTTTGCATTTATTACGACTCTTTCTTCACGAGTATTATAATTATAATAGGAATAGTCTTATTACTCCAAATAAATTTATTTTTTCAAAAAGTAATCCACGATTATTCTTGCTCCTATATAATTCTCATGTATGTGAATATGAATCCATCTTCCTTTTTCTTCGTAATCAATCTTCTCATTTACGATTAACCTCTTATGGGATCTTTTTTGAGCAAATTCATTTCTATGAAAAGATAAAATATCCGGTAGAAAATGATTTTACGGTCGCCATCTTATGGTTCTTCAAGGATCCTTTTATG
>Illumina-matK1_BOP010174_Zotu
CCTTCGCTATTGGGTGAAAGATCCCTCTTCTTTGCATTTATTACGACTCTTTCTTCACGAGTATTATAATTATAATAGGAATAGTCTTATTACTCCAAATAAATTTATTTTTTCAAAAAGTAATCCACGATTATTCTTGCTCCTATATAATTCTCATGTATGTGAATATGAATCCATCTTCCTTTTTCTTCGTAATCAATCTTCTCATTTACGATTAACCTCTTATGGGATCTTTTTTGAGCAAATTCATTTCTATGAAAAGATAAAATATCCGGTAGAAAATGATTTTACGGTCGCCATCTTATGGTTCTTCAAGGATCCTTTTATG
>Illumina-matK1_BOP010175_Cotu
AAATCCTTCGCTATTGGGTGAAAGATCCCTCCTCTTTGCATTTATTACGACTCTTTCTTCACGAGTATTGGAATTTGAACAGTCTTATTATTCCAAAGAAATCTATTTCCTTTTTTGTAAAAAAGAATCAAAGATTCTTCTTGTTCTTATATAATTCTCATGTATATGAATACGAGTCCGTTTTCTTTTTTCTTTGTAAGCAATCCTTTCATTTCCGATTAACATTTTATCAGGTCTTTCTTGAGCGAATATATTTCTATGGAAAAATAGAACATTTTGTAGAAGTCTTTACTAAGGATTGGGGGGACAGCCTATGCTTGCTCAAGGATCCTTTCATA
>Illumina-matK1_BOP010175_Dotu
AAATCCTTCGCTATTGGGTGAAAGATCCCTCCTCTTTGCATTTATTACGACTCTTTCTTCACGAGTATTGGAATTTGAACAGTCTTATTATTCCAAAGAAATCTATTTCCTTTTTTGTAAAAAAGAATCAAAGATTCTTCTTGTTCTTATATAATTCTCATGTATATGAATACGAGTCCGTTTTCTTTTTTCTTTGTAAGCAATCCTTTCATTTCCGATTAACATTTTATCAGGTCTTTCTTGAGCGAATATATTTCTATGGAAAAATAGAACATTTTGTAGAAGTCTTTACTAAGGATTGGGGGGACAGCCTATGCTTGCTCAAGGATCCTTTCATA
>Illumina-matK1_BOP010175_Otu
CCTTCGCTATTGGGTGAAAGATCCCTCCTCTTTGCATTTATTACGACTCTTTCTTCACGAGTATTGGAATTTGAACAGTCTTATTATTCCAAAGAAATCTATTTCCTTTTTTGTAAAAAAGAATCAAAGATTCTTCTTGTTCTTATATAATTCTCATGTATATGAATACGAGTCCGTTTTCTTTTTTCTTTGTAAGCAATCCTTTCATTTCCGATTAACATTTTATCAGGTCTTTCTTGAGCGAATATATTTCTATGGAAAAATAGAACATTTTGTAGAAGTCTTTACTAAGGATTGGGGGGACAGCCTATGCTTGCTCAAGGATCCTTTCATA
>Illumina-matK1_BOP010175_Zotu
CCTTCGCTATTGGGTGAAAGATCCCTCCTCTTTGCATTTATTACGACTCTTTCTTCACGAGTATTGGAATTTGAACAGTCTTATTATTCCAAAGAAATCTATTTCCTTTTTTGTAAAAAAGAATCAAAGATTCTTCTTGTTCTTATATAATTCTCATGTATATGAATACGAGTCCGTTTTCTTTTTTCTTTGTAAGCAATCCTTTCATTTCCGATTAACATTTTATCAGGTCTTTCTTGAGCGAATATATTTCTATGGAAAAATAGAACATTTTGTAGAAGTCTTTACTAAGGATTGGGGGGACAGCCTATGCTTGCTCAAGGATCCTTTCATA
>Illumina-matK1_BOP010176_Cotu
AAATCCTTCGCTATTGGGTGAAAGATCCCTCCTCTTTGCATTTATTACGACTCTTTCTTCACGAGTATTGGAATTTGAACAGTCTTATTATTCCAAAGAAATCTATTTCCTTTTTTGTAAAAAAGAATCAAAGATTCTTCTTGTTCTTATATAATTCTCATGTATATGAATACGAGTCCGTTTTCTTTTTTCTTTGTAAGCAATCCTTTCATTTCCGATTAACATTTTATCAGGTCTTTCTTGAGCGAATATATTTCTATGGAAAAATAGAACATTTTGTAGAAGTCTTTACTAAGGATTGGGGGGACAGCCTATGCTTGCTCAAGGATCCTTTCATA
>Illumina-matK1_BOP010176_Dotu
AAATCCTTCGCTATTGGGTGAAAGATCCCTCCTCTTTGCATTTATTACGACTCTTTCTTCACGAGTATTGGAATTTGAACAGTCTTATTATTCCAAAGAAATCTATTTCCTTTTTTGTAAAAAAGAATCAAAGATTCTTCTTGTTCTTATATAATTCTCATGTATATGAATACGAGTCCGTTTTCTTTTTTCTTTGTAAGCAATCCTTTCATTTCCGATTAACATTTTATCAGGTCTTTCTTGAGCGAATATATTTCTATGGAAAAATAGAACATTTTGTAGAAGTCTTTACTAAGGATTGGGGGGACAGCCTATGCTTGCTCAAGGATCCTTTCATA
>Illumina-matK1_BOP010176_Otu
CCTTCGCTATTGGGTGAAAGATCCCTCCTCTTTGCATTTATTACGACTCTTTCTTCACGAGTATTGGAATTTGAACAGTCTTATTATTCCAAAGAAATCTATTTCCTTTTTTGTAAAAAAGAATCAAAGATTCTTCTTGTTCTTATATAATTCTCATGTATATGAATACGAGTCCGTTTTCTTTTTTCTTTGTAAGCAATCCTTTCATTTCCGATTAACATTTTATCAGGTCTTTCTTGAGCGAATATATTTCTATGGAAAAATAGAACATTTTGTAGAAGTCTTTACTAAGGATTGGGGGGACAGCCTATGCTTGCTCAAGGATCCTTTCATA
>Illumina-matK1_BOP010176_Zotu
CCTTCGCTATTGGGTGAAAGATCCCTCCTCTTTGCATTTATTACGACTCTTTCTTCACGAGTATTGGAATTTGAACAGTCTTATTATTCCAAAGAAATCTATTTCCTTTTTTGTAAAAAAGAATCAAAGATTCTTCTTGTTCTTATATAATTCTCATGTATATGAATACGAGTCCGTTTTCTTTTTTCTTTGTAAGCAATCCTTTCATTTCCGATTAACATTTTATCAGGTCTTTCTTGAGCGAATATATTTCTATGGAAAAATAGAACATTTTGTAGAAGTCTTTACTAAGGATTGGGGGGACAGCCTATGCTTGCTCAAGGATCCTTTCATA
>Illumina-matK1_BOP010177_Cotu
AAATCCTTCGCTATTGGGTGAAAGATCCCTCCTCTTTGCATTTATTACGACTCTTTCTTCACGAGTATTGGAATTTGAACAGTCTTATTATTCCAAAGAAATCTATTTCCTTTTTTGTAAAAAAGAATCAAAGATTCTTCTTGTTCTTATATAATTCTCATGTATATGAATACGAGTCCGTTTTCTTTTTTCTTTGTAAGCAATCCTTTCATTTCCGATTAACATTTTATCAGGTCTTTCTTGAGCGAATAGATTTCTATGGAAAAATAGAACATTTTGTAGAAGTCTTTACTAAGGATTGGGGGGACAGCCTATGCTTGCTCAAGGATCCTTTCATA
>Illumina-matK1_BOP010177_Dotu
AAATCCTTCGCTATTGGGTGAAAGATCCCTCCTCTTTGCATTTATTACGACTCTTTCTTCACGAGTATTGGAATTTGAACAGTCTTATTATTCCAAAGAAATCTATTTCCTTTTTTGTAAAAAAGAATCAAAGATTCTTCTTGTTCTTATATAATTCTCATGTATATGAATACGAGTCCGTTTTCTTTTTTCTTTGTAAGCAATCCTTTCATTTCCGATTAACATTTTATCAGGTCTTTCTTGAGCGAATAGATTTCTATGGAAAAATAGAACATTTTGTAGAAGTCTTTACTAAGGATTGGGGGGACAGCCTATGCTTGCTCAAGGATCCTTTCATA
>Illumina-matK1_BOP010177_Otu
CCTTCGCTATTGGGTGAAAGATCCCTCCTCTTTGCATTTATTACGACTCTTTCTTCACGAGTATTGGAATTTGAACAGTCTTATTATTCCAAAGAAATCTATTTCCTTTTTTGTAAAAAAGAATCAAAGATTCTTCTTGTTCTTATATAATTCTCATGTATATGAATACGAGTCCGTTTTCTTTTTTCTTTGTAAGCAATCCTTTCATTTCCGATTAACATTTTATCAGGTCTTTCTTGAGCGAATAGATTTCTATGGAAAAATAGAACATTTTGTAGAAGTCTTTACTAAGGATTGGGGGGACAGCCTATGCTTGCTCAAGGATCCTTTCATA
>Illumina-matK1_BOP010177_Zotu
CCTTCGCTATTGGGTGAAAGATCCCTCCTCTTTGCATTTATTACGACTCTTTCTTCACGAGTATTGGAATTTGAACAGTCTTATTATTCCAAAGAAATCTATTTCCTTTTTTGTAAAAAAGAATCAAAGATTCTTCTTGTTCTTATATAATTCTCATGTATATGAATACGAGTCCGTTTTCTTTTTTCTTTGTAAGCAATCCTTTCATTTCCGATTAACATTTTATCAGGTCTTTCTTGAGCGAATAGATTTCTATGGAAAAATAGAACATTTTGTAGAAGTCTTTACTAAGGATTGGGGGGACAGCCTATGCTTGCTCAAGGATCCTTTCATA
>Illumina-matK1_BOP010178_Cotu
AAATCCTTCGCTATTGGGTGAAAGATCCCTCCTCTTTGCATTTATTACGACTCTTTCTTCACGAGTATTGGAATTTGAACAGTCTTATTATTCCAAAGAAATCTATTTCCTTTTTTGTAAAAAAGAATCAAAGATTCTTCTTGTTCTTATATAATTCTCATGTATATGAATACGAGTCCGTTTTCTTTTTTCTTTGTAAGCAATCCTTTCATTTCCGATTAACATTTTATCAGGTCTTTCTTGAGCGAATATATTTCTATGGAAAAATAGAACATTTTGTAGAAGTCTTTACTAAGGATTGGGGGGACAGCCTATGCTTGCTCAAGGATCCTTTCATA
>Illumina-matK1_BOP010178_Dotu
AAATCCTTCGCTATTGGGTGAAAGATCCCTCCTCTTTGCATTTATTACGACTCTTTCTTCACGAGTATTGGAATTTGAACAGTCTTATTATTCCAAAGAAATCTATTTCCTTTTTTGTAAAAAAGAATCAAAGATTCTTCTTGTTCTTATATAATTCTCATGTATATGAATACGAGTCCGTTTTCTTTTTTCTTTGTAAGCAATCCTTTCATTTCCGATTAACATTTTATCAGGTCTTTCTTGAGCGAATATATTTCTATGGAAAAATAGAACATTTTGTAGAAGTCTTTACTAAGGATTGGGGGGACAGCCTATGCTTGCTCAAGGATCCTTTCATA
>Illumina-matK1_BOP010178_Otu
CCTTCGCTATTGGGTGAAAGATCCCTCCTCTTTGCATTTATTACGACTCTTTCTTCACGAGTATTGGAATTTGAACAGTCTTATTATTCCAAAGAAATCTATTTCCTTTTTTGTAAAAAAGAATCAAAGATTCTTCTTGTTCTTATATAATTCTCATGTATATGAATACGAGTCCGTTTTCTTTTTTCTTTGTAAGCAATCCTTTCATTTCCGATTAACATTTTATCAGGTCTTTCTTGAGCGAATATATTTCTATGGAAAAATAGAACATTTTGTAGAAGTCTTTACTAAGGATTGGGGGGACAGCCTATGCTTGCTCAAGGATCCTTTCATA
>Illumina-matK1_BOP010178_Zotu
CCTTCGCTATTGGGTGAAAGATCCCTCCTCTTTGCATTTATTACGACTCTTTCTTCACGAGTATTGGAATTTGAACAGTCTTATTATTCCAAAGAAATCTATTTCCTTTTTTGTAAAAAAGAATCAAAGATTCTTCTTGTTCTTATATAATTCTCATGTATATGAATACGAGTCCGTTTTCTTTTTTCTTTGTAAGCAATCCTTTCATTTCCGATTAACATTTTATCAGGTCTTTCTTGAGCGAATATATTTCTATGGAAAAATAGAACATTTTGTAGAAGTCTTTACTAAGGATTGGGGGGACAGCCTATGCTTGCTCAAGGATCCTTTCATA
>Illumina-matK1_BOP010179_Cotu
AAACTATTCGTTGTTGGGTAAAAGATGTTTCTTCTTTGCATTTATTAAGAGTCTTTCTCAATGAATATTGTAATTGGAATAGTATTATTTCTCCAAAGAAAGTAAGCTCCTCTTTGTCAAAAAGAAATCAAAGATTCCTTTTTTTCTTATATAATTCTCATGTATGTGAATACGAGTCTGTTTTCGTCTTTCTACGTAACCAATCTTTTCATTTACGATCAACATCTTCTGGAGTTCTTCTTGAACGAATTTATTTCTTTATAAAAAGAAAAACAGAAGAACGTCTTGTGAACGTCTTTGTTAAGGATTTTCGGGCGAACCTATGGTTGCTCGAGGAACCCTGCATG
>Illumina-matK1_BOP010179_Dotu
AAACTATTCGTTGTTGGGTAAAAGATGTTTCTTCTTTGCATTTATTAAGAGTCTTTCTCAATGAATATTGTAATTGGAATAGTATTATTTCTCCAAAGAAAGTAAGCTCCTCTTTGTCAAAAAGAAATCAAAGATTCCTTTTTTTCTTATATAATTCTCATGTATGTGAATACGAGTCTGTTTTCGTCTTTCTACGTAACCAATCTTTTCATTTACGATCAACATCTTCTGGAGTTCTTCTTGAACGAATTTATTTCTTTATAAAAAGAAAAACAGAAGAACGTCTTGTGAACGTCTTTGTTAAGGATTTTCGGGCGAACCTATGGTTGCTCGAGGAACCCTGCATG
>Illumina-matK1_BOP010179_Otu
TATTCGTTGTTGGGTAAAAGATGTTTCTTCTTTGCATTTATTAAGAGTCTTTCTCAATGAATATTGTAATTGGAATAGTATTATTTCTCCAAAGAAAGTAAGCTCCTCTTTGTCAAAAAGAAATCAAAGATTCCTTTTTTTCTTATATAATTCTCATGTATGTGAATACGAGTCTGTTTTCGTCTTTCTACGTAACCAATCTTTTCATTTACGATCAACATCTTCTGGAGTTCTTCTTGAACGAATTTATTTCTTTATAAAAAGAAAAACAGAAGAACGTCTTGTGAACGTCTTTGTTAAGGATTTTCGGGCGAACCTATGGTTGCTCGAGGAACCCTGCATG
>Illumina-matK1_BOP010179_Zotu
TATTCGTTGTTGGGTAAAAGATGTTTCTTCTTTGCATTTATTAAGAGTCTTTCTCAATGAATATTGTAATTGGAATAGTATTATTTCTCCAAAGAAAGTAAGCTCCTCTTTGTCAAAAAGAAATCAAAGATTCCTTTTTTTCTTATATAATTCTCATGTATGTGAATACGAGTCTGTTTTCGTCTTTCTACGTAACCAATCTTTTCATTTACGATCAACATCTTCTGGAGTTCTTCTTGAACGAATTTATTTCTTTATAAAAAGAAAAACAGAAGAACGTCTTGTGAACGTCTTTGTTAAGGATTTTCGGGCGAACCTATGGTTGCTCGAGGAACCCTGCATG
>Illumina-matK1_BOP010180_Cotu
AAATCCTTCGCTATTGGGTGAAAGATACCTCCTCTTTGCATTTATTACGACTCTTTCTTCACGAGTATTGGAATTTGAACAGTCGTATTAGTCCAAAGAAATCTATTTCTTTTTTTGCAAAAAAAACTCCAAGATTCTTCTTGTTCTTATATAATTCTCATGTATATGAATACGAGTCCGTTTTCTTTTTTCTTTGTAATCAATCCTTTCATTTCCGATTAACATTTTCTCAGGTCTTTCTTGAGCGAATATATTTCTATGGAAAAATAGAACATTTTGTAGAAGTCTTTACTAAGGATTGGGGGGACAGCCTCCGCTTGCTCAAGGATCCTTTCATA
>Illumina-matK1_BOP010180_Dotu
AAATCCTTCGCTATTGGGTGAAAGATACCTCCTCTTTGCATTTATTACGACTCTTTCTTCACGAGTATTGGAATTTGAACAGTCGTATTAGTCCAAAGAAATCTATTTCTTTTTTTGCAAAAAAAACTCCAAGATTCTTCTTGTTCTTATATAATTCTCATGTATATGAATACGAGTCCGTTTTCTTTTTTCTTTGTAATCAATCCTTTCATTTCCGATTAACATTTTCTCAGGTCTTTCTTGAGCGAATATATTTCTATGGAAAAATAGAACATTTTGTAGAAGTCTTTACTAAGGATTGGGGGGACAGCCTCCGCTTGCTCAAGGATCCTTTCATA
>Illumina-matK1_BOP010180_Otu
CCTTCGCTATTGGGTGAAAGATACCTCCTCTTTGCATTTATTACGACTCTTTCTTCACGAGTATTGGAATTTGAACAGTCGTATTAGTCCAAAGAAATCTATTTCTTTTTTTGCAAAAAAAACTCCAAGATTCTTCTTGTTCTTATATAATTCTCATGTATATGAATACGAGTCCGTTTTCTTTTTTCTTTGTAATCAATCCTTTCATTTCCGATTAACATTTTCTCAGGTCTTTCTTGAGCGAATATATTTCTATGGAAAAATAGAACATTTTGTAGAAGTCTTTACTAAGGATTGGGGGGACAGCCTCCGCTTGCTCAAGGATCCTTTCATA
>Illumina-matK1_BOP010180_Zotu
CCTTCGCTATTGGGTGAAAGATACCTCCTCTTTGCATTTATTACGACTCTTTCTTCACGAGTATTGGAATTTGAACAGTCGTATTAGTCCAAAGAAATCTATTTCTTTTTTTGCAAAAAAAACTCCAAGATTCTTCTTGTTCTTATATAATTCTCATGTATATGAATACGAGTCCGTTTTCTTTTTTCTTTGTAATCAATCCTTTCATTTCCGATTAACATTTTCTCAGGTCTTTCTTGAGCGAATATATTTCTATGGAAAAATAGAACATTTTGTAGAAGTCTTTACTAAGGATTGGGGGGACAGCCTCCGCTTGCTCAAGGATCCTTTCATA
>Illumina-matK1_BOP010181_Cotu
AAATCCTTCGCTATTGGGTGAAAGATGCCTCTTCTTTGCATTTATTACGGCTTTTTCTTCACGAGTATTCTAATTGGAATAGTTTTATTACTACAAAAAAATCTATTTCGATTTTTTCAAAAAAAAATCCAAGATTATTCTTGTTCCTATATAATTCTTATGCTTGTGAATACGAATCCATCTTACTTTTTCTCCGCAACCAATTTTCTCATTTACGATTAACATCTTCTGGGGTCTTTTTTGAGCGAATATATTTCTATGGAAAAATAAAACATCCTGTAGAAGAAGTCTTTGCTAATGATTTTCCGGCTATTCGACGGGTCTTCAAAGATCCTTTCATG
>Illumina-matK1_BOP010181_Dotu
AAATCCTTCGCTATTGGGTGAAAGATGCCTCTTCTTTGCATTTATTACGGCTTTTTCTTCACGAGTATTCTAATTGGAATAGTTTTATTACTACAAAAAAATCTATTTCGATTTTTTCAAAAAAAAATCCAAGATTATTCTTGTTCCTATATAATTCTTATGCTTGTGAATACGAATCCATCTTACTTTTTCTCCGCAACCAATTTTCTCATTTACGATTAACATCTTCTGGGGTCTTTTTTGAGCGAATATATTTCTATGGAAAAATAAAACATCCTGTAGAAGAAGTCTTTGCTAATGATTTTCCGGCTATTCGACGGGTCTTCAAAGATCCTTTCATG
>Illumina-matK1_BOP010181_Otu
CCTTCGCTATTGGGTGAAAGATGCCTCTTCTTTGCATTTATTACGGCTTTTTCTTCACGAGTATTCTAATTGGAATAGTTTTATTACTACAAAAAAATCTATTTCGATTTTTTCAAAAAAAAATCCAAGATTATTCTTGTTCCTATATAATTCTTATGCTTGTGAATACGAATCCATCTTACTTTTTCTCCGCAACCAATTTTCTCATTTACGATTAACATCTTCTGGGGTCTTTTTTGAGCGAATATATTTCTATGGAAAAATAAAACATCCTGTAGAAGAAGTCTTTGCTAATGATTTTCCGGCTATTCGACGGGTCTTCAAAGATCCTTTCATG
>Illumina-matK1_BOP010181_Zotu
CCTTCGCTATTGGGTGAAAGATGCCTCTTCTTTGCATTTATTACGGCTTTTTCTTCACGAGTATTCTAATTGGAATAGTTTTATTACTACAAAAAAATCTATTTCGATTTTTTCAAAAAAAAATCCAAGATTATTCTTGTTCCTATATAATTCTTATGCTTGTGAATACGAATCCATCTTACTTTTTCTCCGCAACCAATTTTCTCATTTACGATTAACATCTTCTGGGGTCTTTTTTGAGCGAATATATTTCTATGGAAAAATAAAACATCCTGTAGAAGAAGTCTTTGCTAATGATTTTCCGGCTATTCGACGGGTCTTCAAAGATCCTTTCATG
>Illumina-matK1_BOP010182_Cotu
AAATCCTTCGCTATTGGGTGAAAGATGCCTCTTCTTTGCATTTATTACGGCTTTTTCTTCACGAGTATTCTAATTGGAATAGTTTTATTACTACAAAAAAATCTATTTCGATTTTTTCAAAAACAAATCCAAGATTATTCTTGTTCCTATATAATTCTTATGCTTGTGAATACGAATCCATCTTACTTTTTCTCCGCAACCAATTTTCTCATTTACGATTAACATCTTCTGGGGTCTTTTTTGAGCGAATATATTTCTATGGAAAAATAAAACATCCTGTAGAAGAAGTCTTTGCTAATGATTTTCCGGCTATTCGACGGGTCTTCAAAGATCCTTTCATG
>Illumina-matK1_BOP010182_Dotu
AAATCCTTCGCTATTGGGTGAAAGATGCCTCTTCTTTGCATTTATTACGGCTTTTTCTTCACGAGTATTCTAATTGGAATAGTTTTATTACTACAAAAAAATCTATTTCGATTTTTTCAAAAACAAATCCAAGATTATTCTTGTTCCTATATAATTCTTATGCTTGTGAATACGAATCCATCTTACTTTTTCTCCGCAACCAATTTTCTCATTTACGATTAACATCTTCTGGGGTCTTTTTTGAGCGAATATATTTCTATGGAAAAATAAAACATCCTGTAGAAGAAGTCTTTGCTAATGATTTTCCGGCTATTCGACGGGTCTTCAAAGATCCTTTCATG
>Illumina-matK1_BOP010182_Otu
CCTTCGCTATTGGGTGAAAGATGCCTCTTCTTTGCATTTATTACGGCTTTTTCTTCACGAGTATTCTAATTGGAATAGTTTTATTACTACAAAAAAATCTATTTCGATTTTTTCAAAAACAAATCCAAGATTATTCTTGTTCCTATATAATTCTTATGCTTGTGAATACGAATCCATCTTACTTTTTCTCCGCAACCAATTTTCTCATTTACGATTAACATCTTCTGGGGTCTTTTTTGAGCGAATATATTTCTATGGAAAAATAAAACATCCTGTAGAAGAAGTCTTTGCTAATGATTTTCCGGCTATTCGACGGGTCTTCAAAGATCCTTTCATG
>Illumina-matK1_BOP010182_Zotu
CCTTCGCTATTGGGTGAAAGATGCCTCTTCTTTGCATTTATTACGGCTTTTTCTTCACGAGTATTCTAATTGGAATAGTTTTATTACTACAAAAAAATCTATTTCGATTTTTTCAAAAACAAATCCAAGATTATTCTTGTTCCTATATAATTCTTATGCTTGTGAATACGAATCCATCTTACTTTTTCTCCGCAACCAATTTTCTCATTTACGATTAACATCTTCTGGGGTCTTTTTTGAGCGAATATATTTCTATGGAAAAATAAAACATCCTGTAGAAGAAGTCTTTGCTAATGATTTTCCGGCTATTCGACGGGTCTTCAAAGATCCTTTCATG
>Illumina-matK1_BOP010183_Cotu
AAACCCTTCGCTATTGGGTGAAAGATGCCTCTTCTTTGCATTTATTACGGCTTTTTCTTCACGAGTATTATAATTGGAATAGTTTTATTACTCCAAAAACATCTATTTCTTTTTTTTTGAAAAGTAATTCAAGATTTTTCTTGTTCCTATATAATTCTCATATTTGTGAATACGAATCCGTCTTACTTTTTCTCCGTAACCAATCTTCTCATTTACGATTAACATCTTCTGGTTTTTTTTTTGAGCGAATTTTTTTCTATGGAAAAATAAAACATCCTGTAGAAGAAGTCTTTTCTAATGATTTTCCGGCGGTCTTATGGTTCTTCACGGAGCCTTTCATG
>Illumina-matK1_BOP010183_Otu
CCTTCGCTATTGGGTGAAAGATGCCTCTTCTTTGCATTTATTACGGCTTTTTCTTCACGAGTATTATAATTGGAATAGTTTTATTACTCCAAAAACATCTATTTCTTTTTTTTTGAAAAGTAATTCAAGATTTTTCTTGTTCCTATATAATTCTCATATTTGTGAATACGAATCCGTCTTACTTTTTCTCCGTAACCAATCTTCTCATTTACGATTAACATCTTCTGGTTTTTTTTTTGAGCGAATTTTTTTCTATGGAAAAATAAAACATCCTGTAGAAGAAGTCTTTTCTAATGATTTTCCGGCGGTCTTATGGTTCTTCACGGAGCCTTTCATG
>Illumina-matK1_BOP010183_Zotu
CCTTCGCTATTGGGTGAAAGATGCCTCTTCTTTGCATTTATTACGGCTTTTTCTTCACGAGTATTATAATTGGAATAGTTTTATTACTCCAAAAACATCTATTTCTTTTTTTTTGAAAAGTAATTCAAGATTTTTCTTGTTCCTATATAATTCTCATATTTGTGAATACGAATCCGTCTTACTTTTTCTCCGTAACCAATCTTCTCATTTACGATTAACATCTTCTGGTTTTTTTTTTGAGCGAATTTTTTTCTATGGAAAAATAAAACATCCTGTAGAAGAAGTCTTTTCTAATGATTTTCCGGCGGTCTTATGGTTCTTCACGGAGCCTTTCATG
>Illumina-matK1_BOP010184_Cotu
AAATCCTTCGCTATTGGGTGAAAGATCCCTCCTCTTTGCATTTATTACGACTCTTTCTTCACGAGTATTGGAATTTGAACAGTCTTATTATTCCAAAGAAATCTATTTCCTTTTTTGTAAAAAAGAATCAAAGATTCTTCTTGTTCTTATATAATTCTCATGTATATGAATACGAGTCCGTTTTCTTTTTTCTTTGTAAGCAATCCTTTCATTTCCGATTAACATTTTATCAGGTCTTTCTTGAGCGAATATATTTCTATGGAAAAATAGAACATTTTGTAGAAGTCTTTACTAAGGATTGGGGGGACAGCCTATGCTTGCTCAAGGATCCTTTCATA
>Illumina-matK1_BOP010184_Dotu
AAATCCTTCGCTATTGGGTGAAAGATCCCTCCTCTTTGCATTTATTACGACTCTTTCTTCACGAGTATTGGAATTTGAACAGTCTTATTATTCCAAAGAAATCTATTTCCTTTTTTGTAAAAAAGAATCAAAGATTCTTCTTGTTCTTATATAATTCTCATGTATATGAATACGAGTCCGTTTTCTTTTTTCTTTGTAAGCAATCCTTTCATTTCCGATTAACATTTTATCAGGTCTTTCTTGAGCGAATATATTTCTATGGAAAAATAGAACATTTTGTAGAAGTCTTTACTAAGGATTGGGGGGACAGCCTATGCTTGCTCAAGGATCCTTTCATA
>Illumina-matK1_BOP010184_Otu
CCTTCGCTATTGGGTGAAAGATCCCTCCTCTTTGCATTTATTACGACTCTTTCTTCACGAGTATTGGAATTTGAACAGTCTTATTATTCCAAAGAAATCTATTTCCTTTTTTGTAAAAAAGAATCAAAGATTCTTCTTGTTCTTATATAATTCTCATGTATATGAATACGAGTCCGTTTTCTTTTTTCTTTGTAAGCAATCCTTTCATTTCCGATTAACATTTTATCAGGTCTTTCTTGAGCGAATATATTTCTATGGAAAAATAGAACATTTTGTAGAAGTCTTTACTAAGGATTGGGGGGACAGCCTATGCTTGCTCAAGGATCCTTTCATA
>Illumina-matK1_BOP010184_Zotu
CCTTCGCTATTGGGTGAAAGATCCCTCCTCTTTGCATTTATTACGACTCTTTCTTCACGAGTATTGGAATTTGAACAGTCTTATTATTCCAAAGAAATCTATTTCCTTTTTTGTAAAAAAGAATCAAAGATTCTTCTTGTTCTTATATAATTCTCATGTATATGAATACGAGTCCGTTTTCTTTTTTCTTTGTAAGCAATCCTTTCATTTCCGATTAACATTTTATCAGGTCTTTCTTGAGCGAATATATTTCTATGGAAAAATAGAACATTTTGTAGAAGTCTTTACTAAGGATTGGGGGGACAGCCTATGCTTGCTCAAGGATCCTTTCATA
>Illumina-matK1_BOP010185_Cotu
AAACCCTTCGCTATTGGGTGAAAGATCCCTCTTCTTTACATTTATTACGACTCTTTCTTCACGAGTATTATAATTGGAATAGTCTTATTACTCCAAAAAAAATTCTTTTTTCAAAAAGTAATCCACGATTATTCTTGCTCCTATATAATTCTCATGTATGTGAATACGAATCCATTTTACTTTTTCTTCGTAATCAATCTTCTCATTTACGATTAACCTCTTCTGGTATCTTTTTTGAGCGAATACATTTCTATGAAAAAAAAAAATATCCTGTAGAAGAAGTCTTCGTTAATGATTTTCCGGCCGCCATCTTATGGTTCTTCAAGGATCCTTTTATG
>Illumina-matK1_BOP010185_Dotu
AAACCCTTCGCTATTGGGTGAAAGATCCCTCTTCTTTACATTTATTACGACTCTTTCTTCACGAGTATTATAATTGGAATAGTCTTATTACTCCAAAAAAAATTCTTTTTTCAAAAAGTAATCCACGATTATTCTTGCTCCTATATAATTCTCATGTATGTGAATACGAATCCATTTTACTTTTTCTTCGTAATCAATCTTCTCATTTACGATTAACCTCTTCTGGTATCTTTTTTGAGCGAATACATTTCTATGAAAAAAAAAAATATCCTGTAGAAGAAGTCTTCGTTAATGATTTTCCGGCCGCCATCTTATGGTTCTTCAAGGATCCTTTTATG
>Illumina-matK1_BOP010185_Otu
CCTTCGCTATTGGGTGAAAGATCCCTCTTCTTTACATTTATTACGACTCTTTCTTCACGAGTATTATAATTGGAATAGTCTTATTACTCCAAAAAAAATTCTTTTTTCAAAAAGTAATCCACGATTATTCTTGCTCCTATATAATTCTCATGTATGTGAATACGAATCCATTTTACTTTTTCTTCGTAATCAATCTTCTCATTTACGATTAACCTCTTCTGGTATCTTTTTTGAGCGAATACATTTCTATGAAAAAAAAAAATATCCTGTAGAAGAAGTCTTCGTTAATGATTTTCCGGCCGCCATCTTATGGTTCTTCAAGGATCCTTTTATG
>Illumina-matK1_BOP010185_Zotu
CCTTCGCTATTGGGTGAAAGATCCCTCTTCTTTACATTTATTACGACTCTTTCTTCACGAGTATTATAATTGGAATAGTCTTATTACTCCAAAAAAAATTCTTTTTTCAAAAAGTAATCCACGATTATTCTTGCTCCTATATAATTCTCATGTATGTGAATACGAATCCATTTTACTTTTTCTTCGTAATCAATCTTCTCATTTACGATTAACCTCTTCTGGTATCTTTTTTGAGCGAATACATTTCTATGAAAAAAAAAAATATCCTGTAGAAGAAGTCTTCGTTAATGATTTTCCGGCCGCCATCTTATGGTTCTTCAAGGATCCTTTTATG
>Illumina-matK1_BOP010186_Dotu
AAACTCTTCGATACTGGGTAAAAGATGTTTCCTCTTTGCATTTATTACGATTCTTTCTCCACGAGTATCGTAATTGGAATAGTCTTATTAGTCCAAAGAAATCTAGTTTTTCTTTTTCAAAAAGAAATCAAAGATTATTCTTGTTCCTATATAATTCTCATGTATGTGAATACGAATCTATCTTTGTTTTTCTCCGCAACCAATCTTCTCATTTACGATCAATATCTTCTGGAACCTTTCTTGAACGAATATATTTCTATGGAAAAATAGAACATTTCGTAGAAGTCTTTACTAAAGATTTTAAGGCCATTCTATGGTTGTTCAAGGATCCTTTCATG
>Illumina-matK1_BOP010186_Otu
ATTTATTACGATTCTTTCTCCACGAGTATCGTAATTGGAATAGTCTTATTAGTCCAAAGAAATCTAGTTTTTCTTTTTCAAAAAGAAATCAAAGATTATTCTTGTTCCTATATAATTCTCATGTATGTGAATACGAATCTATCTTTGTTTTTCTCCGCAACCAATCTTCTCATTTACGATCAATATCTTCTGGAACCTTTCTTGAACGAATATATTTCTATGGAAAAATAGAACATTTCGTAGAAGTCTTTACTAAAGATTTTAAGGCCATTCTATGGTTGTTCAAGGATCCTTTCATG
>Illumina-matK1_BOP010186_Zotu
ATTTATTACGATTCTTTCTCCACGAGTATCGTAATTGGAATAGTCTTATTAGTCCAAAGAAATCTAGTTTTTCTTTTTCAAAAAGAAATCAAAGATTATTCTTGTTCCTATATAATTCTCATGTATGTGAATACGAATCTATCTTTGTTTTTCTCCGCAACCAATCTTCTCATTTACGATCAATATCTTCTGGAACCTTTCTTGAACGAATATATTTCTATGGAAAAATAGAACATTTCGTAGAAGTCTTTACTAAAGATTTTAAGGCCATTCTATGGTTGTTCAAGGATCCTTTCATG
>Illumina-matK1_BOP010187_Cotu
AAATCCTTCGCTATTGGGTGAAAGATCCCTCCTCTTTGCATTTATTACGACTCTTTCTTCACGAGTATTGGAATTTGAACAGTCTTATTATTCCAAAGAAATCTATTTCCTTTTTTGTAAAAAAGAATCAAAGATTCTTCTTGTTCTTATATAATTCTCATGTATATGAATACGAGTCCGTTTTCTTTTTTCTTTGTAAGCAATCCTTTCATTTCCGATTAACATTTTATCAGGTCTTTCTTGAGCGAATATATTTCTATGGAAAAATAGAACATTTTGTAGAAGTCTTTACTAAGGATTGGGGGGACAGCCTATGCTTGCTCAAGGATCCTTTCATA
>Illumina-matK1_BOP010187_Otu
CCTTCGCTATTGGGTGAAAGATCCCTCCTCTTTGCATTTATTACGACTCTTTCTTCACGAGTATTGGAATTTGAACAGTCTTATTATTCCAAAGAAATCTATTTCCTTTTTTGTAAAAAAGAATCAAAGATTCTTCTTGTTCTTATATAATTCTCATGTATATGAATACGAGTCCGTTTTCTTTTTTCTTTGTAAGCAATCCTTTCATTTCCGATTAACATTTTATCAGGTCTTTCTTGAGCGAATATATTTCTATGGAAAAATAGAACATTTTGTAGAAGTCTTTACTAAGGATTGGGGGGACAGCCTATGCTTGCTCAAGGATCCTTTCATA
>Illumina-matK1_BOP010187_Zotu
CCTTCGCTATTGGGTGAAAGATCCCTCCTCTTTGCATTTATTACGACTCTTTCTTCACGAGTATTGGAATTTGAACAGTCTTATTATTCCAAAGAAATCTATTTCCTTTTTTGTAAAAAAGAATCAAAGATTCTTCTTGTTCTTATATAATTCTCATGTATATGAATACGAGTCCGTTTTCTTTTTTCTTTGTAAGCAATCCTTTCATTTCCGATTAACATTTTATCAGGTCTTTCTTGAGCGAATATATTTCTATGGAAAAATAGAACATTTTGTAGAAGTCTTTACTAAGGATTGGGGGGACAGCCTATGCTTGCTCAAGGATCCTTTCATA
>Illumina-matK1_BOP010188_Cotu
AAATCCTTCGCTATTGGGTGAAAGATCCCTCCTCTTTGCATTTATTACGACTCTTTCTTCACGAGTATTGGAATTTGAACAGTCTTATTATTCCAAAGAAATCTATTTCCTTTTTTGTAAAAAAGAATCAAAGATTCTTCTTGTTCTTATATAATTCTCATGTATATGAATACGAGTCCGTTTTCTTTTTTCTTTGTAAGCAATCCTTTCATTTCCGATTAACATTTTATCAGGTCTTTCTTGAGCGAATATATTTCTATGGAAAAATAGAACATTTTGTAGAAGTCTTTACTAAGGATTGGGGGGACAGCCTATGCTTGCTCAAGGATCCTTTCATA
>Illumina-matK1_BOP010188_Dotu
AAATCCTTCGCTATTGGGTGAAAGATCCCTCCTCTTTGCATTTATTACGACTCTTTCTTCACGAGTATTGGAATTTGAACAGTCTTATTATTCCAAAGAAATCTATTTCCTTTTTTGTAAAAAAGAATCAAAGATTCTTCTTGTTCTTATATAATTCTCATGTATATGAATACGAGTCCGTTTTCTTTTTTCTTTGTAAGCAATCCTTTCATTTCCGATTAACATTTTATCAGGTCTTTCTTGAGCGAATATATTTCTATGGAAAAATAGAACATTTTGTAGAAGTCTTTACTAAGGATTGGGGGGACAGCCTATGCTTGCTCAAGGATCCTTTCATA
>Illumina-matK1_BOP010188_Otu
CCTTCGCTATTGGGTGAAAGATCCCTCCTCTTTGCATTTATTACGACTCTTTCTTCACGAGTATTGGAATTTGAACAGTCTTATTATTCCAAAGAAATCTATTTCCTTTTTTGTAAAAAAGAATCAAAGATTCTTCTTGTTCTTATATAATTCTCATGTATATGAATACGAGTCCGTTTTCTTTTTTCTTTGTAAGCAATCCTTTCATTTCCGATTAACATTTTATCAGGTCTTTCTTGAGCGAATATATTTCTATGGAAAAATAGAACATTTTGTAGAAGTCTTTACTAAGGATTGGGGGGACAGCCTATGCTTGCTCAAGGATCCTTTCATA
>Illumina-matK1_BOP010188_Zotu
CCTTCGCTATTGGGTGAAAGATCCCTCCTCTTTGCATTTATTACGACTCTTTCTTCACGAGTATTGGAATTTGAACAGTCTTATTATTCCAAAGAAATCTATTTCCTTTTTTGTAAAAAAGAATCAAAGATTCTTCTTGTTCTTATATAATTCTCATGTATATGAATACGAGTCCGTTTTCTTTTTTCTTTGTAAGCAATCCTTTCATTTCCGATTAACATTTTATCAGGTCTTTCTTGAGCGAATATATTTCTATGGAAAAATAGAACATTTTGTAGAAGTCTTTACTAAGGATTGGGGGGACAGCCTATGCTTGCTCAAGGATCCTTTCATA
>Illumina-matK1_BOP010189_Cotu
AAATCCTTCGCTATTGGGTGAAAGATGCCTCTTCTTTGCATTTATTACGGCTTTTTCTTCACGAGTATTCTAATTGGAATAGTTTTATTACTACAAAAAAATCTATTTCTATTTTTTCAAAAAGTAATCCAAGATTATTCTTGTTCCTATATAATTCTCATACTTGTGAATACGAATCCATCTTACTTTTTCTCCGCAACCAATTTTCTCGTTTACGATTAACATCTTCTGGGGGCTTTTTTGAGCGAATATATTTCTATGGAAAAATAAAACATCCTGTAGAAGAAGTCTTTGCTAATGAGTTTCCGGCTATTCGACGGGTCTTCAAGGATCCTTTCATG
>Illumina-matK1_BOP010189_Dotu
AAATCCTTCGCTATTGGGTGAAAGATGCCTCTTCTTTGCATTTATTACGGCTTTTTCTTCACGAGTATTCTAATTGGAATAGTTTTATTACTACAAAAAAATCTATTTCTATTTTTTCAAAAAGTAATCCAAGATTATTCTTGTTCCTATATAATTCTCATACTTGTGAATACGAATCCATCTTACTTTTTCTCCGCAACCAATTTTCTCGTTTACGATTAACATCTTCTGGGGGCTTTTTTGAGCGAATATATTTCTATGGAAAAATAAAACATCCTGTAGAAGAAGTCTTTGCTAATGAGTTTCCGGCTATTCGACGGGTCTTCAAGGATCCTTTCATG
>Illumina-matK1_BOP010189_Otu
CCTTCGCTATTGGGTGAAAGATGCCTCTTCTTTGCATTTATTACGGCTTTTTCTTCACGAGTATTCTAATTGGAATAGTTTTATTACTACAAAAAAATCTATTTCTATTTTTTCAAAAAGTAATCCAAGATTATTCTTGTTCCTATATAATTCTCATACTTGTGAATACGAATCCATCTTACTTTTTCTCCGCAACCAATTTTCTCGTTTACGATTAACATCTTCTGGGGGCTTTTTTGAGCGAATATATTTCTATGGAAAAATAAAACATCCTGTAGAAGAAGTCTTTGCTAATGAGTTTCCGGCTATTCGACGGGTCTTCAAGGATCCTTTCATG
>Illumina-matK1_BOP010189_Zotu
CCTTCGCTATTGGGTGAAAGATGCCTCTTCTTTGCATTTATTACGGCTTTTTCTTCACGAGTATTCTAATTGGAATAGTTTTATTACTACAAAAAAATCTATTTCTATTTTTTCAAAAAGTAATCCAAGATTATTCTTGTTCCTATATAATTCTCATACTTGTGAATACGAATCCATCTTACTTTTTCTCCGCAACCAATTTTCTCGTTTACGATTAACATCTTCTGGGGGCTTTTTTGAGCGAATATATTTCTATGGAAAAATAAAACATCCTGTAGAAGAAGTCTTTGCTAATGAGTTTCCGGCTATTCGACGGGTCTTCAAGGATCCTTTCATG
>Illumina-matK1_BOP010190_Cotu
AAACTCTTCGCTACTGGGTGAAAGATGCCTCTTCTTTGCATTTATTACGATTCTTTCTCTATGAGTATCAGAATTGGGATAATAGCATTCCTCCAACTCCAAGGAAATCCAGTTCCTTTTTTTCAAAAGGGAATCAAAGGTTATTCTTGTTCCTATATAATTATTATGTATGTGAATACGAATCCATCTTCGTTTTTCTTTGTAACCAATCTTCTCATTTACGATCAACATCTTCTGGAACTCTTTTTGAACGAATATATTTCTATGGAAAACTAAAACATCTTGTAGAAGCCTTTGCTAATGCTTTTCAGACCCTCCTATGGTTGCTCAAAGATCCTTTCATG
>Illumina-matK1_BOP010190_Dotu
AAACTCTTCGCTACTGGGTGAAAGATGCCTCTTCTTTGCATTTATTACGATTCTTTCTCTATGAGTATCAGAATTGGGATAATAGCATTCCTCCAACTCCAAGGAAATCCAGTTCCTTTTTTTCAAAAGGGAATCAAAGGTTATTCTTGTTCCTATATAATTATTATGTATGTGAATACGAATCCATCTTCGTTTTTCTTTGTAACCAATCTTCTCATTTACGATCAACATCTTCTGGAACTCTTTTTGAACGAATATATTTCTATGGAAAACTAAAACATCTTGTAGAAGCCTTTGCTAATGCTTTTCAGACCCTCCTATGGTTGCTCAAAGATCCTTTCATG
>Illumina-matK1_BOP010190_Otu
TCTTCGCTACTGGGTGAAAGATGCCTCTTCTTTGCATTTATTACGATTCTTTCTCTATGAGTATCAGAATTGGGATAATAGCATTCCTCCAACTCCAAGGAAATCCAGTTCCTTTTTTTCAAAAGGGAATCAAAGGTTATTCTTGTTCCTATATAATTATTATGTATGTGAATACGAATCCATCTTCGTTTTTCTTTGTAACCAATCTTCTCATTTACGATCAACATCTTCTGGAACTCTTTTTGAACGAATATATTTCTATGGAAAACTAAAACATCTTGTAGAAGCCTTTGCTAATGCTTTTCAGACCCTCCTATGGTTGCTCAAAGATCCTTTCATG
>Illumina-matK1_BOP010190_Zotu
TCTTCGCTACTGGGTGAAAGATGCCTCTTCTTTGCATTTATTACGATTCTTTCTCTATGAGTATCAGAATTGGGATAATAGCATTCCTCCAACTCCAAGGAAATCCAGTTCCTTTTTTTCAAAAGGGAATCAAAGGTTATTCTTGTTCCTATATAATTATTATGTATGTGAATACGAATCCATCTTCGTTTTTCTTTGTAACCAATCTTCTCATTTACGATCAACATCTTCTGGAACTCTTTTTGAACGAATATATTTCTATGGAAAACTAAAACATCTTGTAGAAGCCTTTGCTAATGCTTTTCAGACCCTCCTATGGTTGCTCAAAGATCCTTTCATG
>Illumina-matK1_BOP010191_Cotu
AAACCCTTCGCTACTGGGTAAAAGATGCCTCTTCTTTGCATTTATTGCGGTTTTTTCTTCACGACTATTATAATTGGAATAGTCTTATTATTTCAAATAAATATATTTCTTTTTTTTCAAAAAGTAATCCAAGATTATTCTTGTTCCTATATAATTCTCATGTTTGTGAATACGAATCCATCTTACTTTTTCTACGTAAGCAATCTTCTCATTTACGATTAACATCTTCTGGGGGCTTTTTTGAGCGAATATATTTCTATGGAAAAATAAAACATCCCGTAGAAGAAGTCTTTGCTAATGATTTTCCGACTAGCTTATGGTTCTTCGAGGATCTCTTCATG
>Illumina-matK1_BOP010191_Dotu
AAACCCTTCGCTACTGGGTAAAAGATGCCTCTTCTTTGCATTTATTGCGGTTTTTTCTTCACGACTATTATAATTGGAATAGTCTTATTATTTCAAATAAATATATTTCTTTTTTTTCAAAAAGTAATCCAAGATTATTCTTGTTCCTATATAATTCTCATGTTTGTGAATACGAATCCATCTTACTTTTTCTACGTAAGCAATCTTCTCATTTACGATTAACATCTTCTGGGGGCTTTTTTGAGCGAATATATTTCTATGGAAAAATAAAACATCCCGTAGAAGAAGTCTTTGCTAATGATTTTCCGACTAGCTTATGGTTCTTCGAGGATCTCTTCATG
>Illumina-matK1_BOP010191_Otu
CCTTCGCTACTGGGTAAAAGATGCCTCTTCTTTGCATTTATTGCGGTTTTTTCTTCACGACTATTATAATTGGAATAGTCTTATTATTTCAAATAAATATATTTCTTTTTTTTCAAAAAGTAATCCAAGATTATTCTTGTTCCTATATAATTCTCATGTTTGTGAATACGAATCCATCTTACTTTTTCTACGTAAGCAATCTTCTCATTTACGATTAACATCTTCTGGGGGCTTTTTTGAGCGAATATATTTCTATGGAAAAATAAAACATCCCGTAGAAGAAGTCTTTGCTAATGATTTTCCGACTAGCTTATGGTTCTTCGAGGATCTCTTCATG
>Illumina-matK1_BOP010191_Zotu
CCTTCGCTACTGGGTAAAAGATGCCTCTTCTTTGCATTTATTGCGGTTTTTTCTTCACGACTATTATAATTGGAATAGTCTTATTATTTCAAATAAATATATTTCTTTTTTTTCAAAAAGTAATCCAAGATTATTCTTGTTCCTATATAATTCTCATGTTTGTGAATACGAATCCATCTTACTTTTTCTACGTAAGCAATCTTCTCATTTACGATTAACATCTTCTGGGGGCTTTTTTGAGCGAATATATTTCTATGGAAAAATAAAACATCCCGTAGAAGAAGTCTTTGCTAATGATTTTCCGACTAGCTTATGGTTCTTCGAGGATCTCTTCATG
>Illumina-matK1_BOP010192_Cotu
AAACTCTTCGCTACTGGGTGAAAGATGCCTCTTCTTTGCATTTATTACGATTCTTTCTCTATGAGTATCAGAATTGGGATAATAGCATTCCTCCAACTCCAAGGAAATCCAGTTCCTTTTTTTCAAAAGGGAATCAAAGGTTATTCTTGTTCCTATATAATTATTATGTATGTGAATACGAATCCATCTTCGTTTTTCTTTGTAACCAATCTTCTCATTTACGATCAACATCTTCTGGAACTCTTTTTGAACGAATATATTTCTATGGAAAACTAAAACATCTTGTAGAAGCCTTTGCTAATGCTTTTCAGACCCTCCTATGGTTGCTCAAAGATCCTTTCATG
>Illumina-matK1_BOP010192_Dotu
AAACTCTTCGCTACTGGGTGAAAGATGCCTCTTCTTTGCATTTATTACGATTCTTTCTCTATGAGTATCAGAATTGGGATAATAGCATTCCTCCAACTCCAAGGAAATCCAGTTCCTTTTTTTCAAAAGGGAATCAAAGGTTATTCTTGTTCCTATATAATTATTATGTATGTGAATACGAATCCATCTTCGTTTTTCTTTGTAACCAATCTTCTCATTTACGATCAACATCTTCTGGAACTCTTTTTGAACGAATATATTTCTATGGAAAACTAAAACATCTTGTAGAAGCCTTTGCTAATGCTTTTCAGACCCTCCTATGGTTGCTCAAAGATCCTTTCATG
>Illumina-matK1_BOP010192_Otu
TCTTCGCTACTGGGTGAAAGATGCCTCTTCTTTGCATTTATTACGATTCTTTCTCTATGAGTATCAGAATTGGGATAATAGCATTCCTCCAACTCCAAGGAAATCCAGTTCCTTTTTTTCAAAAGGGAATCAAAGGTTATTCTTGTTCCTATATAATTATTATGTATGTGAATACGAATCCATCTTCGTTTTTCTTTGTAACCAATCTTCTCATTTACGATCAACATCTTCTGGAACTCTTTTTGAACGAATATATTTCTATGGAAAACTAAAACATCTTGTAGAAGCCTTTGCTAATGCTTTTCAGACCCTCCTATGGTTGCTCAAAGATCCTTTCATG
>Illumina-matK1_BOP010192_Zotu
TCTTCGCTACTGGGTGAAAGATGCCTCTTCTTTGCATTTATTACGATTCTTTCTCTATGAGTATCAGAATTGGGATAATAGCATTCCTCCAACTCCAAGGAAATCCAGTTCCTTTTTTTCAAAAGGGAATCAAAGGTTATTCTTGTTCCTATATAATTATTATGTATGTGAATACGAATCCATCTTCGTTTTTCTTTGTAACCAATCTTCTCATTTACGATCAACATCTTCTGGAACTCTTTTTGAACGAATATATTTCTATGGAAAACTAAAACATCTTGTAGAAGCCTTTGCTAATGCTTTTCAGACCCTCCTATGGTTGCTCAAAGATCCTTTCATG
>Illumina-matK1_BOP010193_Cotu
AAATCCTTCGCTATTGGGTGAAAGATGCCTCTTCTTTGCATTTATTACGGCTTTTTCTTCACGAGTATTCTAATTGGAATAGTTTTATTACTACAAAAAAATCTATTTCGATTTTTTCAAAAACAAATCCAAGATTATTCTTGTTCCTATATAATTCTTATGCTTGTGAATACGAATCCATCTTACTTTTTCTCCGCAACCAATTTTCTCATTTACGATTAACATCTTCTGGGGTCTTTTTTGAGCGAATATATTTCTATGGAAAAATAAAACATCCTGTAGAAGAAGTCTTTGCTAATGATTTTCCGGCTATTCGACGGGTCTTCAAAGATCCTTTCATG
>Illumina-matK1_BOP010193_Dotu
AAATCCTTCGCTATTGGGTGAAAGATGCCTCTTCTTTGCATTTATTACGGCTTTTTCTTCACGAGTATTCTAATTGGAATAGTTTTATTACTACAAAAAAATCTATTTCGATTTTTTCAAAAACAAATCCAAGATTATTCTTGTTCCTATATAATTCTTATGCTTGTGAATACGAATCCATCTTACTTTTTCTCCGCAACCAATTTTCTCATTTACGATTAACATCTTCTGGGGTCTTTTTTGAGCGAATATATTTCTATGGAAAAATAAAACATCCTGTAGAAGAAGTCTTTGCTAATGATTTTCCGGCTATTCGACGGGTCTTCAAAGATCCTTTCATG
>Illumina-matK1_BOP010193_Otu
CCTTCGCTATTGGGTGAAAGATGCCTCTTCTTTGCATTTATTACGGCTTTTTCTTCACGAGTATTCTAATTGGAATAGTTTTATTACTACAAAAAAATCTATTTCGATTTTTTCAAAAACAAATCCAAGATTATTCTTGTTCCTATATAATTCTTATGCTTGTGAATACGAATCCATCTTACTTTTTCTCCGCAACCAATTTTCTCATTTACGATTAACATCTTCTGGGGTCTTTTTTGAGCGAATATATTTCTATGGAAAAATAAAACATCCTGTAGAAGAAGTCTTTGCTAATGATTTTCCGGCTATTCGACGGGTCTTCAAAGATCCTTTCATG
>Illumina-matK1_BOP010193_Zotu
CCTTCGCTATTGGGTGAAAGATGCCTCTTCTTTGCATTTATTACGGCTTTTTCTTCACGAGTATTCTAATTGGAATAGTTTTATTACTACAAAAAAATCTATTTCGATTTTTTCAAAAACAAATCCAAGATTATTCTTGTTCCTATATAATTCTTATGCTTGTGAATACGAATCCATCTTACTTTTTCTCCGCAACCAATTTTCTCATTTACGATTAACATCTTCTGGGGTCTTTTTTGAGCGAATATATTTCTATGGAAAAATAAAACATCCTGTAGAAGAAGTCTTTGCTAATGATTTTCCGGCTATTCGACGGGTCTTCAAAGATCCTTTCATG
>Illumina-matK1_BOP010194_Cotu
AAATCCTTCGCTATTGGGTGAAAGATCCCTCCTCTTTGCATTTATTACGACTCTTTCTTCACGAGTATTGGAATTTGAACAGTCGTATTATTCCAAAGAAATCTATTTCTTTTTTTGCAAAAAAGACTCCAAGATTCTTCTTGTTCTTATATAATTCTCATGTATATGAATACGAGTCCGTTTTCTTTTTTCTTTGTAATCAATCCTTTCATTTCCGATTAACATTTTCTCAGGTCTTTCTTGAGCGAATATATTTCTATGGAAAAATAGAACATTTTGTAGAAGTCTTTACTAAGGATTGGGGGGACAGCCTATGCTTGCTCAAGGATCCTTTCATA
>Illumina-matK1_BOP010194_Dotu
AAATCCTTCGCTATTGGGTGAAAGATCCCTCCTCTTTGCATTTATTACGACTCTTTCTTCACGAGTATTGGAATTTGAACAGTCGTATTATTCCAAAGAAATCTATTTCTTTTTTTGCAAAAAAGACTCCAAGATTCTTCTTGTTCTTATATAATTCTCATGTATATGAATACGAGTCCGTTTTCTTTTTTCTTTGTAATCAATCCTTTCATTTCCGATTAACATTTTCTCAGGTCTTTCTTGAGCGAATATATTTCTATGGAAAAATAGAACATTTTGTAGAAGTCTTTACTAAGGATTGGGGGGACAGCCTATGCTTGCTCAAGGATCCTTTCATA
>Illumina-matK1_BOP010194_Otu
CCTTCGCTATTGGGTGAAAGATCCCTCCTCTTTGCATTTATTACGACTCTTTCTTCACGAGTATTGGAATTTGAACAGTCGTATTATTCCAAAGAAATCTATTTCTTTTTTTGCAAAAAAGACTCCAAGATTCTTCTTGTTCTTATATAATTCTCATGTATATGAATACGAGTCCGTTTTCTTTTTTCTTTGTAATCAATCCTTTCATTTCCGATTAACATTTTCTCAGGTCTTTCTTGAGCGAATATATTTCTATGGAAAAATAGAACATTTTGTAGAAGTCTTTACTAAGGATTGGGGGGACAGCCTATGCTTGCTCAAGGATCCTTTCATA
>Illumina-matK1_BOP010194_Zotu
CCTTCGCTATTGGGTGAAAGATCCCTCCTCTTTGCATTTATTACGACTCTTTCTTCACGAGTATTGGAATTTGAACAGTCGTATTATTCCAAAGAAATCTATTTCTTTTTTTGCAAAAAAGACTCCAAGATTCTTCTTGTTCTTATATAATTCTCATGTATATGAATACGAGTCCGTTTTCTTTTTTCTTTGTAATCAATCCTTTCATTTCCGATTAACATTTTCTCAGGTCTTTCTTGAGCGAATATATTTCTATGGAAAAATAGAACATTTTGTAGAAGTCTTTACTAAGGATTGGGGGGACAGCCTATGCTTGCTCAAGGATCCTTTCATA
>Illumina-matK1_BOP010195_Cotu
GAACCTTTCGCTATTGGGTAAAAGATGCCTCTTCTTTACATTTATTGCGATTCTTTCTTCATGAGTATTTTAATTGGAATAGTCTTATTACTCCAAAGAAATCAAATTCCATTTTTTCAACAAGTAATCCAAGATTTTTCTTGTTCCTATATAATTCTCATGTATATGAATACGAATCAATCTTCTTTTTTCTCCGTAACCAATCCTCTCATTTACGATCAACATCTTCAGGACTCCTTTTTGAGCGAATTTCTTTTTATGGAAAAGTAGAAGATCTTGTCCAAGTCTTTGTTAATGATTTTCAGGACAACTTATGGTTGTTCAAGCATCCTATCATG
>Illumina-matK1_BOP010195_Dotu
GAACCTTTCGCTATTGGGTAAAAGATGCCTCTTCTTTACATTTATTGCGATTCTTTCTTCATGAGTATTTTAATTGGAATAGTCTTATTACTCCAAAGAAATCAAATTCCATTTTTTCAACAAGTAATCCAAGATTTTTCTTGTTCCTATATAATTCTCATGTATATGAATACGAATCAATCTTCTTTTTTCTCCGTAACCAATCCTCTCATTTACGATCAACATCTTCAGGACTCCTTTTTGAGCGAATTTCTTTTTATGGAAAAGTAGAAGATCTTGTCCAAGTCTTTGTTAATGATTTTCAGGACAACTTATGGTTGTTCAAGCATCCTATCATG
>Illumina-matK1_BOP010195_Otu
CTTTCGCTATTGGGTAAAAGATGCCTCTTCTTTACATTTATTGCGATTCTTTCTTCATGAGTATTTTAATTGGAATAGTCTTATTACTCCAAAGAAATCAAATTCCATTTTTTCAACAAGTAATCCAAGATTTTTCTTGTTCCTATATAATTCTCATGTATATGAATACGAATCAATCTTCTTTTTTCTCCGTAACCAATCCTCTCATTTACGATCAACATCTTCAGGACTCCTTTTTGAGCGAATTTCTTTTTATGGAAAAGTAGAAGATCTTGTCCAAGTCTTTGTTAATGATTTTCAGGACAACTTATGGTTGTTCAAGCATCCTATCATG
>Illumina-matK1_BOP010195_Zotu
CTTTCGCTATTGGGTAAAAGATGCCTCTTCTTTACATTTATTGCGATTCTTTCTTCATGAGTATTTTAATTGGAATAGTCTTATTACTCCAAAGAAATCAAATTCCATTTTTTCAACAAGTAATCCAAGATTTTTCTTGTTCCTATATAATTCTCATGTATATGAATACGAATCAATCTTCTTTTTTCTCCGTAACCAATCCTCTCATTTACGATCAACATCTTCAGGACTCCTTTTTGAGCGAATTTCTTTTTATGGAAAAGTAGAAGATCTTGTCCAAGTCTTTGTTAATGATTTTCAGGACAACTTATGGTTGTTCAAGCATCCTATCATG
>Illumina-matK1_BOP010196_Cotu
AACGCCTTCGCTACTGGATAAAGGATGCCTCCTCTTTACATTTATTACGGTTCTTTCTCCACGAGTATTTTAATTCGAATAGTCTTATTACTCCAAAGAACTCTATTTCTGTTTTTTTAAAAAGGAATCCAAGATTGTTATTGTTTCTATATAATTCTCATGTATATGAATATGAATCCATCCTCTTTTTTCTCGGTAACCAATCGTCTCATTTACGATCAACATCCTCTCGAGTCCTCGTTGAGCGAATGTATTTCTATGGAAAAGTCGAACATCTTGTCGAAGTCTTTGCTAAAGATTTTCAGGACATCCTATGGTTGTTCAAGGATCCTTTCATG
>Illumina-matK1_BOP010196_Dotu
AACGCCTTCGCTACTGGATAAAGGATGCCTCCTCTTTACATTTATTACGGTTCTTTCTCCACGAGTATTTTAATTCGAATAGTCTTATTACTCCAAAGAACTCTATTTCTGTTTTTTTAAAAAGGAATCCAAGATTGTTATTGTTTCTATATAATTCTCATGTATATGAATATGAATCCATCCTCTTTTTTCTCGGTAACCAATCGTCTCATTTACGATCAACATCCTCTCGAGTCCTCGTTGAGCGAATGTATTTCTATGGAAAAGTCGAACATCTTGTCGAAGTCTTTGCTAAAGATTTTCAGGACATCCTATGGTTGTTCAAGGATCCTTTCATG
>Illumina-matK1_BOP010196_Otu
CCTTCGCTACTGGATAAAGGATGCCTCCTCTTTACATTTATTACGGTTCTTTCTCCACGAGTATTTTAATTCGAATAGTCTTATTACTCCAAAGAACTCTATTTCTGTTTTTTTAAAAAGGAATCCAAGATTGTTATTGTTTCTATATAATTCTCATGTATATGAATATGAATCCATCCTCTTTTTTCTCGGTAACCAATCGTCTCATTTACGATCAACATCCTCTCGAGTCCTCGTTGAGCGAATGTATTTCTATGGAAAAGTCGAACATCTTGTCGAAGTCTTTGCTAAAGATTTTCAGGACATCCTATGGTTGTTCAAGGATCCTTTCATG
>Illumina-matK1_BOP010196_Zotu
CCTTCGCTACTGGATAAAGGATGCCTCCTCTTTACATTTATTACGGTTCTTTCTCCACGAGTATTTTAATTCGAATAGTCTTATTACTCCAAAGAACTCTATTTCTGTTTTTTTAAAAAGGAATCCAAGATTGTTATTGTTTCTATATAATTCTCATGTATATGAATATGAATCCATCCTCTTTTTTCTCGGTAACCAATCGTCTCATTTACGATCAACATCCTCTCGAGTCCTCGTTGAGCGAATGTATTTCTATGGAAAAGTCGAACATCTTGTCGAAGTCTTTGCTAAAGATTTTCAGGACATCCTATGGTTGTTCAAGGATCCTTTCATG
>Illumina-matK1_BOP010198_Cotu
GAACCTTTCGCTATTGGGTAAAAGATGCCTCTTCTTTACATTTATTGCGATTCTTTCTTCATGAGTATTTTAATTGGAATAGTCTTATTACTCCAAAGAAATCAAATTCCATTTTTTCAACAAGTAATCCAAGATTTTTCTTGTTCCTATATAATTCTCATGTATATGAATATGAATCAATCTTCTTTTTTCTCCGTAACCAATCTTCTCATTTACGATCAACATTTTCAGGACTCCTTTTTGAGCGAATTTCTTTTTATGGAAAAGTAGAAGATCTTGTCCAAGTCTTTGTTAATGATTTTCAGGACAACTTATGGTTGTTCAAGCATCCTATCATG
>Illumina-matK1_BOP010198_Dotu
GAACCTTTCGCTATTGGGTAAAAGATGCCTCTTCTTTACATTTATTGCGATTCTTTCTTCATGAGTATTTTAATTGGAATAGTCTTATTACTCCAAAGAAATCAAATTCCATTTTTTCAACAAGTAATCCAAGATTTTTCTTGTTCCTATATAATTCTCATGTATATGAATATGAATCAATCTTCTTTTTTCTCCGTAACCAATCTTCTCATTTACGATCAACATTTTCAGGACTCCTTTTTGAGCGAATTTCTTTTTATGGAAAAGTAGAAGATCTTGTCCAAGTCTTTGTTAATGATTTTCAGGACAACTTATGGTTGTTCAAGCATCCTATCATG
>Illumina-matK1_BOP010198_Otu
CTTTCGCTATTGGGTAAAAGATGCCTCTTCTTTACATTTATTGCGATTCTTTCTTCATGAGTATTTTAATTGGAATAGTCTTATTACTCCAAAGAAATCAAATTCCATTTTTTCAACAAGTAATCCAAGATTTTTCTTGTTCCTATATAATTCTCATGTATATGAATATGAATCAATCTTCTTTTTTCTCCGTAACCAATCTTCTCATTTACGATCAACATTTTCAGGACTCCTTTTTGAGCGAATTTCTTTTTATGGAAAAGTAGAAGATCTTGTCCAAGTCTTTGTTAATGATTTTCAGGACAACTTATGGTTGTTCAAGCATCCTATCATG
>Illumina-matK1_BOP010198_Zotu
CTTTCGCTATTGGGTAAAAGATGCCTCTTCTTTACATTTATTGCGATTCTTTCTTCATGAGTATTTTAATTGGAATAGTCTTATTACTCCAAAGAAATCAAATTCCATTTTTTCAACAAGTAATCCAAGATTTTTCTTGTTCCTATATAATTCTCATGTATATGAATATGAATCAATCTTCTTTTTTCTCCGTAACCAATCTTCTCATTTACGATCAACATTTTCAGGACTCCTTTTTGAGCGAATTTCTTTTTATGGAAAAGTAGAAGATCTTGTCCAAGTCTTTGTTAATGATTTTCAGGACAACTTATGGTTGTTCAAGCATCCTATCATG
>Illumina-matK1_BOP010199_Cotu
GAACCTTTCGCTATTGGGTAAAAGATGCCTCTTCTTTACATTTATTGCGATTCTTTCTTCATGATTATTTTAATTGGAATTGTCTTATTACTTCAAAGAAATCAAATTCCATTTTTTCAACAAGTAATCCAAGATTTTTCTTGTTCCTATATAATTCTCATGTAGATGAATATGAATCAATCTTCTTTTTTCTCCGTAACCAATCTTCTCATTTACGATCAACATCTTCCGGACTCCTTTTTGAGCGAATTTCTTTTTATGGAAAAGTAGAAGATCTTGTCCAAGTCTTTGTTAATGATTTTCAGGACAACTTATGGTTGTTCAAGCATCCTATCATG
>Illumina-matK1_BOP010199_Dotu
GAACCTTTCGCTATTGGGTAAAAGATGCCTCTTCTTTACATTTATTGCGATTCTTTCTTCATGATTATTTTAATTGGAATTGTCTTATTACTTCAAAGAAATCAAATTCCATTTTTTCAACAAGTAATCCAAGATTTTTCTTGTTCCTATATAATTCTCATGTAGATGAATATGAATCAATCTTCTTTTTTCTCCGTAACCAATCTTCTCATTTACGATCAACATCTTCCGGACTCCTTTTTGAGCGAATTTCTTTTTATGGAAAAGTAGAAGATCTTGTCCAAGTCTTTGTTAATGATTTTCAGGACAACTTATGGTTGTTCAAGCATCCTATCATG
>Illumina-matK1_BOP010199_Otu
CTTTCGCTATTGGGTAAAAGATGCCTCTTCTTTACATTTATTGCGATTCTTTCTTCATGATTATTTTAATTGGAATTGTCTTATTACTTCAAAGAAATCAAATTCCATTTTTTCAACAAGTAATCCAAGATTTTTCTTGTTCCTATATAATTCTCATGTAGATGAATATGAATCAATCTTCTTTTTTCTCCGTAACCAATCTTCTCATTTACGATCAACATCTTCCGGACTCCTTTTTGAGCGAATTTCTTTTTATGGAAAAGTAGAAGATCTTGTCCAAGTCTTTGTTAATGATTTTCAGGACAACTTATGGTTGTTCAAGCATCCTATCATG
>Illumina-matK1_BOP010199_Zotu
CTTTCGCTATTGGGTAAAAGATGCCTCTTCTTTACATTTATTGCGATTCTTTCTTCATGATTATTTTAATTGGAATTGTCTTATTACTTCAAAGAAATCAAATTCCATTTTTTCAACAAGTAATCCAAGATTTTTCTTGTTCCTATATAATTCTCATGTAGATGAATATGAATCAATCTTCTTTTTTCTCCGTAACCAATCTTCTCATTTACGATCAACATCTTCCGGACTCCTTTTTGAGCGAATTTCTTTTTATGGAAAAGTAGAAGATCTTGTCCAAGTCTTTGTTAATGATTTTCAGGACAACTTATGGTTGTTCAAGCATCCTATCATG
>Illumina-matK1_BOP010200_Cotu
GAACCTTTCGCTATTGGGTAAAAGATGCCTCTTCTTTACATTTATTGCGATTCTTTCTTCATGAGTATTTTAATTGGAATAGTCTTATTACTCCAAAGAAATCAAATTCCATTTTTTCAACAAGTAATCCAAGATTTTTCTTGTTCCTATATAATTCTCATGTATATGAATATGAATCAATCTTCTTTTTTCTCCGTAACCAATCTTCTCATTTACGATCAACATCTTCAGGACTCCTTTTTGAGCGAATTTCTTTTTATGGAAAAGTAGAAGATCTTGTCCAAGTCTTTGTTAATGATTTTCAGGACAACTTATGGTTGTTCAAGCATCCTATCATG
>Illumina-matK1_BOP010200_Dotu
GAACCTTTCGCTATTGGGTAAAAGATGCCTCTTCTTTACATTTATTGCGATTCTTTCTTCATGAGTATTTTAATTGGAATAGTCTTATTACTCCAAAGAAATCAAATTCCATTTTTTCAACAAGTAATCCAAGATTTTTCTTGTTCCTATATAATTCTCATGTATATGAATATGAATCAATCTTCTTTTTTCTCCGTAACCAATCTTCTCATTTACGATCAACATCTTCAGGACTCCTTTTTGAGCGAATTTCTTTTTATGGAAAAGTAGAAGATCTTGTCCAAGTCTTTGTTAATGATTTTCAGGACAACTTATGGTTGTTCAAGCATCCTATCATG
>Illumina-matK1_BOP010200_Otu
CTTTCGCTATTGGGTAAAAGATGCCTCTTCTTTACATTTATTGCGATTCTTTCTTCATGAGTATTTTAATTGGAATAGTCTTATTACTCCAAAGAAATCAAATTCCATTTTTTCAACAAGTAATCCAAGATTTTTCTTGTTCCTATATAATTCTCATGTATATGAATATGAATCAATCTTCTTTTTTCTCCGTAACCAATCTTCTCATTTACGATCAACATCTTCAGGACTCCTTTTTGAGCGAATTTCTTTTTATGGAAAAGTAGAAGATCTTGTCCAAGTCTTTGTTAATGATTTTCAGGACAACTTATGGTTGTTCAAGCATCCTATCATG
>Illumina-matK1_BOP010200_Zotu
CTTTCGCTATTGGGTAAAAGATGCCTCTTCTTTACATTTATTGCGATTCTTTCTTCATGAGTATTTTAATTGGAATAGTCTTATTACTCCAAAGAAATCAAATTCCATTTTTTCAACAAGTAATCCAAGATTTTTCTTGTTCCTATATAATTCTCATGTATATGAATATGAATCAATCTTCTTTTTTCTCCGTAACCAATCTTCTCATTTACGATCAACATCTTCAGGACTCCTTTTTGAGCGAATTTCTTTTTATGGAAAAGTAGAAGATCTTGTCCAAGTCTTTGTTAATGATTTTCAGGACAACTTATGGTTGTTCAAGCATCCTATCATG
>Illumina-matK1_BOP010201_Cotu
GAACCTTTCGCTATTGGGTAAAAGATGCCTCTTCTTTACATTTATTGCGATTCTTTCTTCATGATTATTTTAATTGGAATTGTCTTATTACTTCAAAGAAATCAAATTCCATTTTTTCAACAAGTAATCCAAGATTTTTCTTGTTCCTATATAATTCTCATGTATATGAATATGAATCAATCTTCTTTTTTCTCCGTAACCAATCTTCTCATTTACGATCAACATCTTCCGGACTCCTTTTTGAGCGAATTTCTTTTTATGGAAAAGTAGAAGATCTTGTCCAAGTCTTTGTTAATGATTTTCAGGACAACTTATGGTTGTTCAAGCATCCTATCATG
>Illumina-matK1_BOP010201_Dotu
GAACCTTTCGCTATTGGGTAAAAGATGCCTCTTCTTTACATTTATTGCGATTCTTTCTTCATGATTATTTTAATTGGAATTGTCTTATTACTTCAAAGAAATCAAATTCCATTTTTTCAACAAGTAATCCAAGATTTTTCTTGTTCCTATATAATTCTCATGTATATGAATATGAATCAATCTTCTTTTTTCTCCGTAACCAATCTTCTCATTTACGATCAACATCTTCCGGACTCCTTTTTGAGCGAATTTCTTTTTATGGAAAAGTAGAAGATCTTGTCCAAGTCTTTGTTAATGATTTTCAGGACAACTTATGGTTGTTCAAGCATCCTATCATG
>Illumina-matK1_BOP010201_Otu
CTTTCGCTATTGGGTAAAAGATGCCTCTTCTTTACATTTATTGCGATTCTTTCTTCATGATTATTTTAATTGGAATTGTCTTATTACTTCAAAGAAATCAAATTCCATTTTTTCAACAAGTAATCCAAGATTTTTCTTGTTCCTATATAATTCTCATGTATATGAATATGAATCAATCTTCTTTTTTCTCCGTAACCAATCTTCTCATTTACGATCAACATCTTCCGGACTCCTTTTTGAGCGAATTTCTTTTTATGGAAAAGTAGAAGATCTTGTCCAAGTCTTTGTTAATGATTTTCAGGACAACTTATGGTTGTTCAAGCATCCTATCATG
>Illumina-matK1_BOP010201_Zotu
CTTTCGCTATTGGGTAAAAGATGCCTCTTCTTTACATTTATTGCGATTCTTTCTTCATGATTATTTTAATTGGAATTGTCTTATTACTTCAAAGAAATCAAATTCCATTTTTTCAACAAGTAATCCAAGATTTTTCTTGTTCCTATATAATTCTCATGTATATGAATATGAATCAATCTTCTTTTTTCTCCGTAACCAATCTTCTCATTTACGATCAACATCTTCCGGACTCCTTTTTGAGCGAATTTCTTTTTATGGAAAAGTAGAAGATCTTGTCCAAGTCTTTGTTAATGATTTTCAGGACAACTTATGGTTGTTCAAGCATCCTATCATG
>Illumina-matK1_BOP010202_Cotu
AAATCCTTCGCTACTGGGTAAAGGATGCCTCTTCTTTACATTTATTACGGTTCTTTCTACACGAGTATTTTAATTTGAATTGGAATAGTCTTAGTAATCCAAAGAAATCTATTTCCATTTTTTCAAAAAGTAATTCAAGATTATTCTTGTTCCTATATAATTCTCATGTATGTGAATATGAATCCATCTTCTTTTTTCTCCGTAACCAATCTTCTCATTTACGATCAACATCTTCTGGAGTCCTTCTTGAGCGAATATATTTCTATCGAAAAGTAGAACATCTTGTCGAAGTCTTGGCTAATGATTTTGATTTTCAGGACATCTTATGCTTGTTCAAGGATCCTTTCATG
>Illumina-matK1_BOP010202_Dotu
AAATCCTTCGCTACTGGGTAAAGGATGCCTCTTCTTTACATTTATTACGGTTCTTTCTACACGAGTATTTTAATTTGAATTGGAATAGTCTTAGTAATCCAAAGAAATCTATTTCCATTTTTTCAAAAAGTAATTCAAGATTATTCTTGTTCCTATATAATTCTCATGTATGTGAATATGAATCCATCTTCTTTTTTCTCCGTAACCAATCTTCTCATTTACGATCAACATCTTCTGGAGTCCTTCTTGAGCGAATATATTTCTATCGAAAAGTAGAACATCTTGTCGAAGTCTTGGCTAATGATTTTGATTTTCAGGACATCTTATGCTTGTTCAAGGATCCTTTCATG
>Illumina-matK1_BOP010202_Otu
CCTTCGCTACTGGGTAAAGGATGCCTCTTCTTTACATTTATTACGGTTCTTTCTACACGAGTATTTTAATTTGAATTGGAATAGTCTTAGTAATCCAAAGAAATCTATTTCCATTTTTTCAAAAAGTAATTCAAGATTATTCTTGTTCCTATATAATTCTCATGTATGTGAATATGAATCCATCTTCTTTTTTCTCCGTAACCAATCTTCTCATTTACGATCAACATCTTCTGGAGTCCTTCTTGAGCGAATATATTTCTATCGAAAAGTAGAACATCTTGTCGAAGTCTTGGCTAATGATTTTGATTTTCAGGACATCTTATGCTTGTTCAAGGATCCTTTCATG
>Illumina-matK1_BOP010202_Zotu
CCTTCGCTACTGGGTAAAGGATGCCTCTTCTTTACATTTATTACGGTTCTTTCTACACGAGTATTTTAATTTGAATTGGAATAGTCTTAGTAATCCAAAGAAATCTATTTCCATTTTTTCAAAAAGTAATTCAAGATTATTCTTGTTCCTATATAATTCTCATGTATGTGAATATGAATCCATCTTCTTTTTTCTCCGTAACCAATCTTCTCATTTACGATCAACATCTTCTGGAGTCCTTCTTGAGCGAATATATTTCTATCGAAAAGTAGAACATCTTGTCGAAGTCTTGGCTAATGATTTTGATTTTCAGGACATCTTATGCTTGTTCAAGGATCCTTTCATG
>Illumina-matK1_BOP010203_Cotu
AAATCCTTCGCTACTGGGTAAAGGATGCCTCTTCTTTACATTTATTACGGTTCTTTCTACACGAGTATTTTAATTTGAATTGGAATAGTCTTAGTAATCCAAAGAAATCAATTTCCATTTTTTCAAAAAGTAATTCAAGATTATTCTTGTTCCTATATAATTCTCATGTATGTGAATATGAATCCATCTTCTTTTTTCTCCGTAACCAATCTTCTCATTTACGATCAACATCTTCTGGAGTCCTTCTTGAGCGAATATCTTTCTATCAAAAAGTAGAACATCTTGTCGAAGTCTTGGCTAATGATTTTGATTTTCAGGACATCTTATGCTTGTTCAAGGATCCTTTCATG
>Illumina-matK1_BOP010203_Dotu
AAATCCTTCGCTACTGGGTAAAGGATGCCTCTTCTTTACATTTATTACGGTTCTTTCTACACGAGTATTTTAATTTGAATTGGAATAGTCTTAGTAATCCAAAGAAATCAATTTCCATTTTTTCAAAAAGTAATTCAAGATTATTCTTGTTCCTATATAATTCTCATGTATGTGAATATGAATCCATCTTCTTTTTTCTCCGTAACCAATCTTCTCATTTACGATCAACATCTTCTGGAGTCCTTCTTGAGCGAATATCTTTCTATCAAAAAGTAGAACATCTTGTCGAAGTCTTGGCTAATGATTTTGATTTTCAGGACATCTTATGCTTGTTCAAGGATCCTTTCATG
>Illumina-matK1_BOP010203_Otu
CCTTCGCTACTGGGTAAAGGATGCCTCTTCTTTACATTTATTACGGTTCTTTCTACACGAGTATTTTAATTTGAATTGGAATAGTCTTAGTAATCCAAAGAAATCAATTTCCATTTTTTCAAAAAGTAATTCAAGATTATTCTTGTTCCTATATAATTCTCATGTATGTGAATATGAATCCATCTTCTTTTTTCTCCGTAACCAATCTTCTCATTTACGATCAACATCTTCTGGAGTCCTTCTTGAGCGAATATCTTTCTATCAAAAAGTAGAACATCTTGTCGAAGTCTTGGCTAATGATTTTGATTTTCAGGACATCTTATGCTTGTTCAAGGATCCTTTCATG
>Illumina-matK1_BOP010203_Zotu
CCTTCGCTACTGGGTAAAGGATGCCTCTTCTTTACATTTATTACGGTTCTTTCTACACGAGTATTTTAATTTGAATTGGAATAGTCTTAGTAATCCAAAGAAATCAATTTCCATTTTTTCAAAAAGTAATTCAAGATTATTCTTGTTCCTATATAATTCTCATGTATGTGAATATGAATCCATCTTCTTTTTTCTCCGTAACCAATCTTCTCATTTACGATCAACATCTTCTGGAGTCCTTCTTGAGCGAATATCTTTCTATCAAAAAGTAGAACATCTTGTCGAAGTCTTGGCTAATGATTTTGATTTTCAGGACATCTTATGCTTGTTCAAGGATCCTTTCATG
>Illumina-matK1_BOP010204_Cotu
AAATTCTCCGCTACTGGGTAAAAGATGCCTCTTCTTTACATTTATTACGGTTCTTTCTACACGAATATTTTAATTTGAATTGGAATAGTCTTAGTAATCCAAAGAAATCTATTTCCTTTTTGAAAAAAAGGAATTCAAGATTATTCTTGTTCCTATATAATTCTCATGTATGTGAATATGAATCCATCTTCTTTTTTCTCCGTAACCAATCTTCTCATTTACGATCAACATCTTCTGGAGTCCTTCTTGAGCGAATATATTTCTATCGAAAAGTAGAACATCTTGTCGAAGTCTTGGCTAATGATTTTGATTTTCAGGACATCTTATGCTTGTTCAAGGATCCTTTCATG
>Illumina-matK1_BOP010204_Dotu
AAATTCTCCGCTACTGGGTAAAAGATGCCTCTTCTTTACATTTATTACGGTTCTTTCTACACGAATATTTTAATTTGAATTGGAATAGTCTTAGTAATCCAAAGAAATCTATTTCCTTTTTGAAAAAAAGGAATTCAAGATTATTCTTGTTCCTATATAATTCTCATGTATGTGAATATGAATCCATCTTCTTTTTTCTCCGTAACCAATCTTCTCATTTACGATCAACATCTTCTGGAGTCCTTCTTGAGCGAATATATTTCTATCGAAAAGTAGAACATCTTGTCGAAGTCTTGGCTAATGATTTTGATTTTCAGGACATCTTATGCTTGTTCAAGGATCCTTTCATG
>Illumina-matK1_BOP010204_Otu
TCTCCGCTACTGGGTAAAAGATGCCTCTTCTTTACATTTATTACGGTTCTTTCTACACGAATATTTTAATTTGAATTGGAATAGTCTTAGTAATCCAAAGAAATCTATTTCCTTTTTGAAAAAAAGGAATTCAAGATTATTCTTGTTCCTATATAATTCTCATGTATGTGAATATGAATCCATCTTCTTTTTTCTCCGTAACCAATCTTCTCATTTACGATCAACATCTTCTGGAGTCCTTCTTGAGCGAATATATTTCTATCGAAAAGTAGAACATCTTGTCGAAGTCTTGGCTAATGATTTTGATTTTCAGGACATCTTATGCTTGTTCAAGGATCCTTTCATG
>Illumina-matK1_BOP010204_Zotu
TCTCCGCTACTGGGTAAAAGATGCCTCTTCTTTACATTTATTACGGTTCTTTCTACACGAATATTTTAATTTGAATTGGAATAGTCTTAGTAATCCAAAGAAATCTATTTCCTTTTTGAAAAAAAGGAATTCAAGATTATTCTTGTTCCTATATAATTCTCATGTATGTGAATATGAATCCATCTTCTTTTTTCTCCGTAACCAATCTTCTCATTTACGATCAACATCTTCTGGAGTCCTTCTTGAGCGAATATATTTCTATCGAAAAGTAGAACATCTTGTCGAAGTCTTGGCTAATGATTTTGATTTTCAGGACATCTTATGCTTGTTCAAGGATCCTTTCATG
>Illumina-matK1_BOP010205_Cotu
AAGCCCTTCGCTACTGGGTAAAAGATGCTTCTTCTTTGCATTTATTACGGTTCTCTCTCTACGAGTATTGTAATTTGAAGAGTTTTATTACTCCAAAGAAATCTATTTCGATTTTTAATCCAAGATTATTCTTGTTCCTATATAATTCTCATGTATGTGAATACGAATCCATTTTCCTTTTTCTCCGTAACCAATCTTCTCATTTACGATCAACATCTTCTGGAGTCTTTCTTGAACGAATTTATTTCTATGGAAAAATAGAGTATCTTGTAGAAGTCTTTTATAATGATTTTCAGAACAACCTATGGTTGTTCAAAGACCCTTTCATA
>Illumina-matK1_BOP010205_Dotu
AAGCCCTTCGCTACTGGGTAAAAGATGCTTCTTCTTTGCATTTATTACGGTTCTCTCTCTACGAGTATTGTAATTTGAAGAGTTTTATTACTCCAAAGAAATCTATTTCGATTTTTAATCCAAGATTATTCTTGTTCCTATATAATTCTCATGTATGTGAATACGAATCCATTTTCCTTTTTCTCCGTAACCAATCTTCTCATTTACGATCAACATCTTCTGGAGTCTTTCTTGAACGAATTTATTTCTATGGAAAAATAGAGTATCTTGTAGAAGTCTTTTATAATGATTTTCAGAACAACCTATGGTTGTTCAAAGACCCTTTCATA
>Illumina-matK1_BOP010205_Otu
CCTTCGCTACTGGGTAAAAGATGCTTCTTCTTTGCATTTATTACGGTTCTCTCTCTACGAGTATTGTAATTTGAAGAGTTTTATTACTCCAAAGAAATCTATTTCGATTTTTAATCCAAGATTATTCTTGTTCCTATATAATTCTCATGTATGTGAATACGAATCCATTTTCCTTTTTCTCCGTAACCAATCTTCTCATTTACGATCAACATCTTCTGGAGTCTTTCTTGAACGAATTTATTTCTATGGAAAAATAGAGTATCTTGTAGAAGTCTTTTATAATGATTTTCAGAACAACCTATGGTTGTTCAAAGACCCTTTCATA
>Illumina-matK1_BOP010205_Zotu
CCTTCGCTACTGGGTAAAAGATGCTTCTTCTTTGCATTTATTACGGTTCTCTCTCTACGAGTATTGTAATTTGAAGAGTTTTATTACTCCAAAGAAATCTATTTCGATTTTTAATCCAAGATTATTCTTGTTCCTATATAATTCTCATGTATGTGAATACGAATCCATTTTCCTTTTTCTCCGTAACCAATCTTCTCATTTACGATCAACATCTTCTGGAGTCTTTCTTGAACGAATTTATTTCTATGGAAAAATAGAGTATCTTGTAGAAGTCTTTTATAATGATTTTCAGAACAACCTATGGTTGTTCAAAGACCCTTTCATA
>Illumina-matK1_BOP010206_Cotu
AAGCCCTTCGCTACTGGGTAAAAGATGCTTCTTCTTTGCATTTATTACGGTTCTCTCTCTACGAGTATTGTAATTTGAAGAGTTTTATTACTCCAAAGAAATCTATTTCGATTTTTAATCCAAGATTATTCTTGTTCCTATATAATTCTCATGTATGTGAATACGAATCCATTTTCCTTTTTCTCCGTAACCAATCTTCTCATTTACGATCAACATCTTCTGGAGTCTTTCTTGAACGAATTTATTTCTATGGAAAAATAGAGTATCTTGTAGAAGTCTTTTATAATGATTTTCAGAACAACCTATGGTTGTTCAAAGACCCTTTCATA
>Illumina-matK1_BOP010206_Dotu
AAGCCCTTCGCTACTGGGTAAAAGATGCTTCTTCTTTGCATTTATTACGGTTCTCTCTCTACGAGTATTGTAATTTGAAGAGTTTTATTACTCCAAAGAAATCTATTTCGATTTTTAATCCAAGATTATTCTTGTTCCTATATAATTCTCATGTATGTGAATACGAATCCATTTTCCTTTTTCTCCGTAACCAATCTTCTCATTTACGATCAACATCTTCTGGAGTCTTTCTTGAACGAATTTATTTCTATGGAAAAATAGAGTATCTTGTAGAAGTCTTTTATAATGATTTTCAGAACAACCTATGGTTGTTCAAAGACCCTTTCATA
>Illumina-matK1_BOP010206_Otu
CCTTCGCTACTGGGTAAAAGATGCTTCTTCTTTGCATTTATTACGGTTCTCTCTCTACGAGTATTGTAATTTGAAGAGTTTTATTACTCCAAAGAAATCTATTTCGATTTTTAATCCAAGATTATTCTTGTTCCTATATAATTCTCATGTATGTGAATACGAATCCATTTTCCTTTTTCTCCGTAACCAATCTTCTCATTTACGATCAACATCTTCTGGAGTCTTTCTTGAACGAATTTATTTCTATGGAAAAATAGAGTATCTTGTAGAAGTCTTTTATAATGATTTTCAGAACAACCTATGGTTGTTCAAAGACCCTTTCATA
>Illumina-matK1_BOP010206_Zotu
CCTTCGCTACTGGGTAAAAGATGCTTCTTCTTTGCATTTATTACGGTTCTCTCTCTACGAGTATTGTAATTTGAAGAGTTTTATTACTCCAAAGAAATCTATTTCGATTTTTAATCCAAGATTATTCTTGTTCCTATATAATTCTCATGTATGTGAATACGAATCCATTTTCCTTTTTCTCCGTAACCAATCTTCTCATTTACGATCAACATCTTCTGGAGTCTTTCTTGAACGAATTTATTTCTATGGAAAAATAGAGTATCTTGTAGAAGTCTTTTATAATGATTTTCAGAACAACCTATGGTTGTTCAAAGACCCTTTCATA
>Illumina-matK1_BOP010207_Cotu
GAGCCTTTCGCTATTGGGTAAAAGATGCCTCCTCTTTACATTTATTGCGATTCTTTCTTCATGAGTATTTTAACTGGAATAGTCTTATTACTCCAAAGAAATCAAATTCCATTTTTTCAACAAGCAATCCAAGATTTTTCTTGTTCCTATATAATTCTCATGTATATGAATATGAATCAATCTTCTTTTTTCTCCGTAACCAATCTTCTCATTTACGATCAACATCTTCAGGACTCCTTTTTGAGCGAATTTCTTTTTATGGAAAAGTAGAAGATCTTGTCCAAGTCTTTGTTAATGATTTTCAGGACAACTTATGGCTGTTCAAGCATCCTATCATG
>Illumina-matK1_BOP010207_Otu
GAGCCTTTCGCTATTGGGTAAAAGATGCCTCCTCTTTACATTTATTGCGATTCTTTCTTCATGAGTATTTTAACTGGAATAGTCTTATTACTCCAAAGAAATCAAATTCCATTTTTTCAACAAGCAATCCAAGATTTTTCTTGTTCCTATATAATTCTCATGTATATGAATATGAATCAATCTTCTTTTTTCTCCGTAACCAATCTTCTCATTTACGATCAACATCTTCAGGACTCCTTTTTGAGCGAATTTCTTTTTATGGAAAAGTAGAAGATCTTGTCCAAGTCTTTGTTAATGATTTTCAGGACAACTTATGGCTGTTCAAGCATCCTATCATG
>Illumina-matK1_BOP010207_Zotu
GAGCCTTTCGCTATTGGGTAAAAGATGCCTCCTCTTTACATTTATTGCGATTCTTTCTTCATGAGTATTTTAACTGGAATAGTCTTATTACTCCAAAGAAATCAAATTCCATTTTTTCAACAAGCAATCCAAGATTTTTCTTGTTCCTATATAATTCTCATGTATATGAATATGAATCAATCTTCTTTTTTCTCCGTAACCAATCTTCTCATTTACGATCAACATCTTCAGGACTCCTTTTTGAGCGAATTTCTTTTTATGGAAAAGTAGAAGATCTTGTCCAAGTCTTTGTTAATGATTTTCAGGACAACTTATGGCTGTTCAAGCATCCTATCATG
>Illumina-matK1_BOP010208_Cotu
AAACCCTTCGCTACTGCGTGAAAGATCCCTCTTCTTTGCATTTATTACGGCTCTTTCTTCACGAGTATTATAATTGGAATACTCTTATTACTCCAAAAAAATCCATTTTTGCAAAAAGTAATCAAAGATTATTCTTGCTCCTATATAATTCTTATGTATGTGAATACGAATCCATTTTACTTTTTCTCCGTAACCAATCTAATCATTTACGATTAACCTCTTCTGGGATTCTTTTTGAGCGAATACGTTTTTATGAAAAAATAAAATATCCTGTCGAAGAAGTCTTTGCTAACGATTTTCCGGCCACCTTATGGTTCTTCAAGGATCCTTTTATA
>Illumina-matK1_BOP010208_Dotu
AAACCCTTCGCTACTGCGTGAAAGATCCCTCTTCTTTGCATTTATTACGGCTCTTTCTTCACGAGTATTATAATTGGAATACTCTTATTACTCCAAAAAAATCCATTTTTGCAAAAAGTAATCAAAGATTATTCTTGCTCCTATATAATTCTTATGTATGTGAATACGAATCCATTTTACTTTTTCTCCGTAACCAATCTAATCATTTACGATTAACCTCTTCTGGGATTCTTTTTGAGCGAATACGTTTTTATGAAAAAATAAAATATCCTGTCGAAGAAGTCTTTGCTAACGATTTTCCGGCCACCTTATGGTTCTTCAAGGATCCTTTTATA
>Illumina-matK1_BOP010208_Otu
CCTTCGCTACTGCGTGAAAGATCCCTCTTCTTTGCATTTATTACGGCTCTTTCTTCACGAGTATTATAATTGGAATACTCTTATTACTCCAAAAAAATCCATTTTTGCAAAAAGTAATCAAAGATTATTCTTGCTCCTATATAATTCTTATGTATGTGAATACGAATCCATTTTACTTTTTCTCCGTAACCAATCTAATCATTTACGATTAACCTCTTCTGGGATTCTTTTTGAGCGAATACGTTTTTATGAAAAAATAAAATATCCTGTCGAAGAAGTCTTTGCTAACGATTTTCCGGCCACCTTATGGTTCTTCAAGGATCCTTTTATA
>Illumina-matK1_BOP010208_Zotu
CCTTCGCTACTGCGTGAAAGATCCCTCTTCTTTGCATTTATTACGGCTCTTTCTTCACGAGTATTATAATTGGAATACTCTTATTACTCCAAAAAAATCCATTTTTGCAAAAAGTAATCAAAGATTATTCTTGCTCCTATATAATTCTTATGTATGTGAATACGAATCCATTTTACTTTTTCTCCGTAACCAATCTAATCATTTACGATTAACCTCTTCTGGGATTCTTTTTGAGCGAATACGTTTTTATGAAAAAATAAAATATCCTGTCGAAGAAGTCTTTGCTAACGATTTTCCGGCCACCTTATGGTTCTTCAAGGATCCTTTTATA
>Illumina-matK1_BOP010209_Cotu
GAACCTTTCGCTATTGGGTAAAAGATGCCTCCTCTTTACATTTATTGCGATTCTTTCTTCATGAGTATTTTAACTGGAATAGTCTTATTACTCCAAAGAAATCAAATTCCATTTTTTCAACAAGCAATCCAAGATTTTTCTTGTTCCTATATAATTCTCATGTATATGAATATGAATCAATCTTCTTTTTTCTCCGTAACCAATCTTCTCATTTACGATCAACATCTTCAGGACTCCTTTTTGAGCGAATTTCTTTTTATGGAAAAGTAGAAGATCTTGTCCAAGTCTTTGTTAATGATTTTCAGGACAACTTATGGCTGTTCAAGCATCCTATCAT
>Illumina-matK1_BOP010209_Dotu
GAGCCTTTCGCTATTGGGTAAAAGATGCCTCCTCTTTACATTTATTGCGATTCTTTCTTCATGAGTATTTTAACTGGAATAGTCTTATTACTCCAAAGAAATCAAATTCCATTTTTTCAACAAGCAATCCAAGATTTTTCTTGTTCCTATATAATTCTCATGTATATGAATATGAATCAATCTTCTTTTTTCTCCGTAACCAATCTTCTCATTTACGATCAACATCTTCAGGACTCCTTTTTGAGCGAATTTCTTTTTATGGAAAAGTAGAAGATCTTGTCCAAGTCTTTGTTAATGATTTTCAGGACAACTTATGGCTGTTCAAGCATCCTATCATG
>Illumina-matK1_BOP010209_Otu
CTTTCGCTATTGGGTAAAAGATGCCTCCTCTTTACATTTATTGCGATTCTTTCTTCATGAGTATTTTAACTGGAATAGTCTTATTACTCCAAAGAAATCAAATTCCATTTTTTCAACAAGCAATCCAAGATTTTTCTTGTTCCTATATAATTCTCATGTATATGAATATGAATCAATCTTCTTTTTTCTCCGTAACCAATCTTCTCATTTACGATCAACATCTTCAGGACTCCTTTTTGAGCGAATTTCTTTTTATGGAAAAGTAGAAGATCTTGTCCAAGTCTTTGTTAATGATTTTCAGGACAACTTATGGCTGTTCAAGCATCCTATCATG
>Illumina-matK1_BOP010209_Zotu
CTCTTCGCTATTGGGTAAAGGATGCCTCCTCTTTACATTTATTGCGATTCTTTCTTCATGAGTATTTTAACTGGAATAGTCTTATTACTCCAAAGAAATCAAATTCCATTTTTTCAACAAGCAATCCAAGATTTTTCTTGTTCCTATATAATTCTCATGTATATGAATATGAATCAATCTTCTCTTTTCTCCGTAACCAATCTTCTCATTTACGATCAACATCTTCAGGACTCCTTTTTGAGCGAATTTCTTTTTATGGAAAAGTAGAAGATCTTGTCCAAGTCTTTGTTAATGATTTTCAGGACAACTTATGGCTGTTCAAGCATCCTATCATG
>Illumina-matK1_BOP010210_Cotu
GAGCCTTTCGCTATTGGGTAAAAGATGCCTCCTCTTTACATTTATTGCGATTCTTTCTTCATGAGTATTTTAACTGGAATAGTCTTATTACTCCAAAGAAATCAAATTCCATTTTTTCAACAAGCAATCCAAGATTTTTCTTGTTCCTATATAATTCTCATGTATATGAATATGAATCAATCTTCTTTTTTCTCCGTAACCAATCTTCTCATTTACGATCAACATCTTCAGGACTCCTTTTTGAGCGAATTTCTTTTTATGGAAAAGTAGAAGATCTTGTCCAAGTCTTTGTTAATGATTTTCAGGACAACTTATGGCTGTTCAAGCATCCTATCATG
>Illumina-matK1_BOP010210_Dotu
GAGCCTTTCGCTATTGGGTAAAAGATGCCTCCTCTTTACATTTATTGCGATTCTTTCTTCATGAGTATTTTAACTGGAATAGTCTTATTACTCCAAAGAAATCAAATTCCATTTTTTCAACAAGCAATCCAAGATTTTTCTTGTTCCTATATAATTCTCATGTATATGAATATGAATCAATCTTCTTTTTTCTCCGTAACCAATCTTCTCATTTACGATCAACATCTTCAGGACTCCTTTTTGAGCGAATTTCTTTTTATGGAAAAGTAGAAGATCTTGTCCAAGTCTTTGTTAATGATTTTCAGGACAACTTATGGCTGTTCAAGCATCCTATCATG
>Illumina-matK1_BOP010210_Otu
CTTTCGCTATTGGGTAAAAGATGCCTCCTCTTTACATTTATTGCGATTCTTTCTTCATGAGTATTTTAACTGGAATAGTCTTATTACTCCAAAGAAATCAAATTCCATTTTTTCAACAAGCAATCCAAGATTTTTCTTGTTCCTATATAATTCTCATGTATATGAATATGAATCAATCTTCTTTTTTCTCCGTAACCAATCTTCTCATTTACGATCAACATCTTCAGGACTCCTTTTTGAGCGAATTTCTTTTTATGGAAAAGTAGAAGATCTTGTCCAAGTCTTTGTTAATGATTTTCAGGACAACTTATGGCTGTTCAAGCATCCTATCATG
>Illumina-matK1_BOP010210_Zotu
CTTTCGCTATTGGGTAAAAGATGCCTCCTCTTTACATTTATTGCGATTCTTTCTTCATGAGTATTTTAACTGGAATAGTCTTATTACTCCAAAGAAATCAAATTCCATTTTTTCAACAAGCAATCCAAGATTTTTCTTGTTCCTATATAATTCTCATGTATATGAATATGAATCAATCTTCTTTTTTCTCCGTAACCAATCTTCTCATTTACGATCAACATCTTCAGGACTCCTTTTTGAGCGAATTTCTTTTTATGGAAAAGTAGAAGATCTTGTCCAAGTCTTTGTTAATGATTTTCAGGACAACTTATGGCTGTTCAAGCATCCTATCATG
>Illumina-matK1_BOP010211_Cotu
GAACCTTTCGCTATTGGGTAAAAGATGCCTCCTCTTTACATTTATTGCGATTCTTTCTTCATGAGTATTTTAATTGGAATAGTCTTATTACTCCAAAGAAATCAAATTCCATTTTTTCAACAAGCAATCCAAGATTTTTCTTGTTCCTATATAATTCTCATGTATATGAATATGAATCAATCTTCTTTTTTCTCCGTAACCAATCTTCTCATTTACGATCAACATCTTCAGGACTCCTTTTTGAGCGAATTTCTTTTTATGGAAAAGTAGAAGATCTTGTCCAAGTCTTTGTTAATGATTTTCAGGACAACTTATGGCTGTTCAAGCATCCTATCATG
>Illumina-matK1_BOP010211_Dotu
GAACCTTTCGCTATTGGGTAAAAGATGCCTCCTCTTTACATTTATTGCGATTCTTTCTTCATGAGTATTTTAATTGGAATAGTCTTATTACTCCAAAGAAATCAAATTCCATTTTTTCAACAAGCAATCCAAGATTTTTCTTGTTCCTATATAATTCTCATGTATATGAATATGAATCAATCTTCTTTTTTCTCCGTAACCAATCTTCTCATTTACGATCAACATCTTCAGGACTCCTTTTTGAGCGAATTTCTTTTTATGGAAAAGTAGAAGATCTTGTCCAAGTCTTTGTTAATGATTTTCAGGACAACTTATGGCTGTTCAAGCATCCTATCATG
>Illumina-matK1_BOP010211_Otu
CTTTCGCTATTGGGTAAAAGATGCCTCCTCTTTACATTTATTGCGATTCTTTCTTCATGAGTATTTTAATTGGAATAGTCTTATTACTCCAAAGAAATCAAATTCCATTTTTTCAACAAGCAATCCAAGATTTTTCTTGTTCCTATATAATTCTCATGTATATGAATATGAATCAATCTTCTTTTTTCTCCGTAACCAATCTTCTCATTTACGATCAACATCTTCAGGACTCCTTTTTGAGCGAATTTCTTTTTATGGAAAAGTAGAAGATCTTGTCCAAGTCTTTGTTAATGATTTTCAGGACAACTTATGGCTGTTCAAGCATCCTATCATG
>Illumina-matK1_BOP010211_Zotu
CTTTCGCTATTGGGTAAAAGATGCCTCCTCTTTACATTTATTGCGATTCTTTCTTCATGAGTATTTTAATTGGAATAGTCTTATTACTCCAAAGAAATCAAATTCCATTTTTTCAACAAGCAATCCAAGATTTTTCTTGTTCCTATATAATTCTCATGTATATGAATATGAATCAATCTTCTTTTTTCTCCGTAACCAATCTTCTCATTTACGATCAACATCTTCAGGACTCCTTTTTGAGCGAATTTCTTTTTATGGAAAAGTAGAAGATCTTGTCCAAGTCTTTGTTAATGATTTTCAGGACAACTTATGGCTGTTCAAGCATCCTATCATG
>Illumina-matK1_BOP010213_Cotu
AAGCCCTTCGCTACTGGGTAAAAGATGCTTCTTCTTTGCATTTATTACGGTTCTCTCTCTACGAGTATTGTAATTTGAAGAGTTTTATTACTCCAAAGAAATCTATTTCGATTTTTAATCCAAGATTATTCTTGTTCCTATATAATTCTCATGTATGTGAATACGAATCCATTTTCCTTTTTCTCCGTAACCAATCTTCTCATTTACGATCAACATCTTCTGGAGTCTTTCTTGAACGAATTTATTTCTATGGAAAAATAGAGTATCTTGTAGAAGTCTTTTATAATGATTTTCAGAACAACCTATGGTTGTTCAAAGACCCTTTCATA
>Illumina-matK1_BOP010213_Dotu
AAGCCCTTCGCTACTGGGTAAAAGATGCTTCTTCTTTGCATTTATTACGGTTCTCTCTCTACGAGTATTGTAATTTGAAGAGTTTTATTACTCCAAAGAAATCTATTTCGATTTTTAATCCAAGATTATTCTTGTTCCTATATAATTCTCATGTATGTGAATACGAATCCATTTTCCTTTTTCTCCGTAACCAATCTTCTCATTTACGATCAACATCTTCTGGAGTCTTTCTTGAACGAATTTATTTCTATGGAAAAATAGAGTATCTTGTAGAAGTCTTTTATAATGATTTTCAGAACAACCTATGGTTGTTCAAAGACCCTTTCATA
>Illumina-matK1_BOP010213_Otu
CCTTCGCTACTGGGTAAAAGATGCTTCTTCTTTGCATTTATTACGGTTCTCTCTCTACGAGTATTGTAATTTGAAGAGTTTTATTACTCCAAAGAAATCTATTTCGATTTTTAATCCAAGATTATTCTTGTTCCTATATAATTCTCATGTATGTGAATACGAATCCATTTTCCTTTTTCTCCGTAACCAATCTTCTCATTTACGATCAACATCTTCTGGAGTCTTTCTTGAACGAATTTATTTCTATGGAAAAATAGAGTATCTTGTAGAAGTCTTTTATAATGATTTTCAGAACAACCTATGGTTGTTCAAAGACCCTTTCATA
>Illumina-matK1_BOP010213_Zotu
CCTTCGCTACTGGGTAAAAGATGCTTCTTCTTTGCATTTATTACGGTTCTCTCTCTACGAGTATTGTAATTTGAAGAGTTTTATTACTCCAAAGAAATCTATTTCGATTTTTAATCCAAGATTATTCTTGTTCCTATATAATTCTCATGTATGTGAATACGAATCCATTTTCCTTTTTCTCCGTAACCAATCTTCTCATTTACGATCAACATCTTCTGGAGTCTTTCTTGAACGAATTTATTTCTATGGAAAAATAGAGTATCTTGTAGAAGTCTTTTATAATGATTTTCAGAACAACCTATGGTTGTTCAAAGACCCTTTCATA
>Illumina-matK1_BOP010215_Cotu
AAACCCTTCGCTACTGGGTAAAAGATGCCTCTTCTTTACATTTATTGCGATTCTTTCTTCACGAGTATTTTAATTGGAATAGTCTTATTACTCCAAAGAAATCAATTTCCATTTTTTCAACAAGTAATCCAAGATTTTTCTTGTTCCTATATAATTCTCATGTATATGAATATGAATCCATCTTCTTTTTTCTCCGTAACCAATCTTCTCATTTACGATCAACATCTTCTGGAGTCCTTTTTGAGCGAATTTATTTTTATGGAAAAGTAGAAGATCTTGTCGAAGTCTTTGTTAATGATTTTCAGGACAACTTATGGTTGTTCAAGGATCCTTTCATG
>Illumina-matK1_BOP010215_Dotu
GAACCTTTCGCTATTGGGTAAAAGATGCCTCTTCTTTACATTTATTGCGATTCTTTCTTCATGAGTATTTTAATTGGAATAGTCTTATTACTCCAAAGAAATCAAATTCCATTTTTTCAACAAGTAATCCAAGATTTTTCTTGTTCCTATATAATTCTCATGTATATGAATATGAATCAATCTTCTTTTTTCTCCGTAACCAATCTTCTCATTTACGATCAACATCTTCAGGACTCCTTTTTGAGCGAATTTCTTTTTATGGAAAAGTAGAAGATCTTGTCCAAGTCTTTGTTAATGATTTTCAGGACAACTTATGGTTGTTCAAGCATCCTATCATG
>Illumina-matK1_BOP010215_Otu
CTTTCGCTATTGGGTAAAAGATGCCTCTTCTTTACATTTATTGCGATTCTTTCTTCATGAGTATTTTAATTGGAATAGTCTTATTACTCCAAAGAAATCAAATTCCATTTTTTCAACAAGTAATCCAAGATTTTTCTTGTTCCTATATAATTCTCATGTATATGAATATGAATCAATCTTCTTTTTTCTCCGTAACCAATCTTCTCATTTACGATCAACATCTTCAGGACTCCTTTTTGAGCGAATTTCTTTTTATGGAAAAGTAGAAGATCTTGTCCAAGTCTTTGTTAATGATTTTCAGGACAACTTATGGTTGTTCAAGCATCCTATCATG
>Illumina-matK1_BOP010215_Zotu
CTTTCGCTATTGGGTAAAAGATGCCTCTTCTTTACATTTATTGCGATTCTTTCTTCATGAGTATTTTAATTGGAATAGTCTTATTACTCCAAAGAAATCAAATTCCATTTTTTCAACAAGTAATCCAAGATTTTTCTTGTTCCTATATAATTCTCATGTATATGAATATGAATCAATCTTCTTTTTTCTCCGTAACCAATCTTCTCATTTACGATCAACATCTTCAGGACTCCTTTTTGAGCGAATTTCTTTTTATGGAAAAGTAGAAGATCTTGTCCAAGTCTTTGTTAATGATTTTCAGGACAACTTATGGTTGTTCAAGCATCCTATCATG
>Illumina-matK1_BOP010216_Cotu
GAACCTTTCGCTATTGGGTAAAAGATGCCTCTTCTTTACATTTATTGCGATTCTTTCTTCATGAGTATTTTAATTGGAATAGTCTTATTACTCCAAAGAAATCAAATTCCATTTTTTCAACAAGTAATCCAAGATTTTTCTTGTTCCTATATAATTCTCATGTATATGAATATGAATCAATCTTCTTTTTTCTCCGTAACCAATCTTCTCATTTACGATCAACATCTTCAGGACTCCTTTTTGAGCGAATTTCTTTTTATGGAAAAGTAGAAGATCTTGTCCAAGTCTTTGTTAATGATTTTCAGGACAACTTATGGTTGTTCAAGCATCCTATCATG
>Illumina-matK1_BOP010216_Otu
CTTTCGCTATTGGGTAAAAGATGCCTCTTCTTTACATTTATTGCGATTCTTTCTTCATGAGTATTTTAATTGGAATAGTCTTATTACTCCAAAGAAATCAAATTCCATTTTTTCAACAAGTAATCCAAGATTTTTCTTGTTCCTATATAATTCTCATGTATATGAATATGAATCAATCTTCTTTTTTCTCCGTAACCAATCTTCTCATTTACGATCAACATCTTCAGGACTCCTTTTTGAGCGAATTTCTTTTTATGGAAAAGTAGAAGATCTTGTCCAAGTCTTTGTTAATGATTTTCAGGACAACTTATGGCTGTTCAAGCATCCTATCATG
>Illumina-matK1_BOP010216_Zotu
CTTTCGCTATTGGGTAAAAGATGCCTCTTCTTTACATTTATTGCGATTCTTTCTTCATGAGTATTTTAATTGGAATAGTCTTATTACTCCAAAGAAATCAAATTCCATTTTTTCAACAAGTAATCCAAGATTTTTCTTGTTCCTATATAATTCTCATGTATATGAATATGAATCAATCTTCTTTTTTCTCCGTAACCAATCTTCTCATTTACGATCAACATCTTCAGGACTCCTTTTTGAGCGAATTTCTTTTTATGGAAAAGTAGAAGATCTTGTCCAAGTCTTTGTTAATGATTTTCAGGACAACTTATGGCTGTTCAAGCATCCTATCATG
>Illumina-matK1_BOP010218_Cotu
AAACTCTTCGTCACTGGGTAAAAGATGTCTCTTCTTTGCATTTATTACGGTTCTTTCTACACGAGTATCGTAATTGGAATAGGCTTATTACTCCAAAAAAACCCAGTTCCTCTTTTTCAAAAAAAAATCAAAGATTATTCTTGTTCCTATATAATTCTCATGTATGTGAATACGAATCCATCTTCGTCTTTCTCCGTAACCAATCTTCTCATTTACGATCAACATCTTCTGGAGCCCTTCTTGAACGAATATATTTCTATGGAAAAATAGAACATCGTGTAGAAGTTTTTGCTAAGGATTTTCAGGCTATCCTATGGTTGTTCAAGGATCCTTTCATC
>Illumina-matK1_BOP010218_Dotu
AAACTCTTCGTCACTGGGTAAAAGATGTCTCTTCTTTGCATTTATTACGGTTCTTTCTACACGAGTATCGTAATTGGAATAGGCTTATTACTCCAAAAAAACCCAGTTCCTCTTTTTCAAAAAAAAATCAAAGATTATTCTTGTTCCTATATAATTCTCATGTATGTGAATACGAATCCATCTTCGTCTTTCTCCGTAACCAATCTTCTCATTTACGATCAACATCTTCTGGAGCCCTTCTTGAACGAATATATTTCTATGGAAAAATAGAACATCGTGTAGAAGTTTTTGCTAAGGATTTTCAGGCTATCCTATGGTTGTTCAAGGATCCTTTCATC
>Illumina-matK1_BOP010218_Otu
TCTTCGTCACTGGGTAAAAGATGTCTCTTCTTTGCATTTATTACGGTTCTTTCTACACGAGTATCGTAATTGGAATAGGCTTATTACTCCAAAAAAACCCAGTTCCTCTTTTTCAAAAAAAAATCAAAGATTATTCTTGTTCCTATATAATTCTCATGTATGTGAATACGAATCCATCTTCGTCTTTCTCCGTAACCAATCTTCTCATTTACGATCAACATCTTCTGGAGCCCTTCTTGAACGAATATATTTCTATGGAAAAATAGAACATCGTGTAGAAGTTTTTGCTAAGGATTTTCAGGCTATCCTATGGTTGTTCAAGGATCCTTTCATC
>Illumina-matK1_BOP010218_Zotu
TCTTCGTCACTGGGTAAAAGATGTCTCTTCTTTGCATTTATTACGGTTCTTTCTACACGAGTATCGTAATTGGAATAGGCTTATTACTCCAAAAAAACCCAGTTCCTCTTTTTCAAAAAAAAATCAAAGATTATTCTTGTTCCTATATAATTCTCATGTATGTGAATACGAATCCATCTTCGTCTTTCTCCGTAACCAATCTTCTCATTTACGATCAACATCTTCTGGAGCCCTTCTTGAACGAATATATTTCTATGGAAAAATAGAACATCGTGTAGAAGTTTTTGCTAAGGATTTTCAGGCTATCCTATGGTTGTTCAAGGATCCTTTCATC
>Illumina-matK1_BOP010219_Cotu
AAACTCTTCGTCACTGGGTAAAAGATGTCTCTTCTTTGCATTTATTACGGTTCTTTCTACACGAGTATCGTAATTGGAATAGGCTTATTACTCCAAAAAAACCCAGTTCCTCTTTTTCAAAAAAAAATCAAAGATTATTCTTGTTCCTATATAATTCTCATGTATGTGAATACGAATCCATCTTCGTCTTTCTCCGTAACCAATCTTCTCATTTACGATCAACATCTTCTGGAGCCCTTCTTGAACGAATATATTTCTATGGAAAAATAGAACATCGTGTAGAAGTTTTTGCTAAGGATTTTCAGGCTATCCTATGGTTGTTCAAGGATCCTTTCATC
>Illumina-matK1_BOP010219_Dotu
AAACTCTTCGTCACTGGGTAAAAGATGTCTCTTCTTTGCATTTATTACGGTTCTTTCTACACGAGTATCGTAATTGGAATAGGCTTATTACTCCAAAAAAACCCAGTTCCTCTTTTTCAAAAAAAAATCAAAGATTATTCTTGTTCCTATATAATTCTCATGTATGTGAATACGAATCCATCTTCGTCTTTCTCCGTAACCAATCTTCTCATTTACGATCAACATCTTCTGGAGCCCTTCTTGAACGAATATATTTCTATGGAAAAATAGAACATCGTGTAGAAGTTTTTGCTAAGGATTTTCAGGCTATCCTATGGTTGTTCAAGGATCCTTTCATC
>Illumina-matK1_BOP010219_Otu
TCTTCGTCACTGGGTAAAAGATGTCTCTTCTTTGCATTTATTACGGTTCTTTCTACACGAGTATCGTAATTGGAATAGGCTTATTACTCCAAAAAAACCCAGTTCCTCTTTTTCAAAAAAAAATCAAAGATTATTCTTGTTCCTATATAATTCTCATGTATGTGAATACGAATCCATCTTCGTCTTTCTCCGTAACCAATCTTCTCATTTACGATCAACATCTTCTGGAGCCCTTCTTGAACGAATATATTTCTATGGAAAAATAGAACATCGTGTAGAAGTTTTTGCTAAGGATTTTCAGGCTATCCTATGGTTGTTCAAGGATCCTTTCATC
>Illumina-matK1_BOP010219_Zotu
TCTTCGTCACTGGGTAAAAGATGTCTCTTCTTTGCATTTATTACGGTTCTTTCTACACGAGTATCGTAATTGGAATAGGCTTATTACTCCAAAAAAACCCAGTTCCTCTTTTTCAAAAAAAAATCAAAGATTATTCTTGTTCCTATATAATTCTCATGTATGTGAATACGAATCCATCTTCGTCTTTCTCCGTAACCAATCTTCTCATTTACGATCAACATCTTCTGGAGCCCTTCTTGAACGAATATATTTCTATGGAAAAATAGAACATCGTGTAGAAGTTTTTGCTAAGGATTTTCAGGCTATCCTATGGTTGTTCAAGGATCCTTTCATC
>Illumina-matK1_BOP010220_Cotu
AAACTCTTCGTCACTGGGTAAAAGATGTCTCTTCTTTGCATTTATTACGGTTCTTTCTACACGAGTATCGTAATTGGAATAGGCTTATTACTCCAAAAAAACCCAGTTCCTCTTTTTCAAAAAAAAATCAAAGATTATTCTTGTTCCTATATAATTCTCATGTATGTGAATACGAATCCATCTTCGTCTTTCTCCGTAACCAATCTTCTCATTTACGATCAACATCTTCTGGAGCCCTTCTTGAACGAATATATTTCTATGGAAAAATAGAACATCGTGTAGAAGTTTTTGCTAAGGATTTTCAGGCTATCCTATGGTTGTTCAAGGATCCTTTCATC
>Illumina-matK1_BOP010220_Dotu
AAACTCTTCGTCACTGGGTAAAAGATGTCTCTTCTTTGCATTTATTACGGTTCTTTCTACACGAGTATCGTAATTGGAATAGGCTTATTACTCCAAAAAAACCCAGTTCCTCTTTTTCAAAAAAAAATCAAAGATTATTCTTGTTCCTATATAATTCTCATGTATGTGAATACGAATCCATCTTCGTCTTTCTCCGTAACCAATCTTCTCATTTACGATCAACATCTTCTGGAGCCCTTCTTGAACGAATATATTTCTATGGAAAAATAGAACATCGTGTAGAAGTTTTTGCTAAGGATTTTCAGGCTATCCTATGGTTGTTCAAGGATCCTTTCATC
>Illumina-matK1_BOP010220_Otu
TCTTCGTCACTGGGTAAAAGATGTCTCTTCTTTGCATTTATTACGGTTCTTTCTACACGAGTATCGTAATTGGAATAGGCTTATTACTCCAAAAAAACCCAGTTCCTCTTTTTCAAAAAAAAATCAAAGATTATTCTTGTTCCTATATAATTCTCATGTATGTGAATACGAATCCATCTTCGTCTTTCTCCGTAACCAATCTTCTCATTTACGATCAACATCTTCTGGAGCCCTTCTTGAACGAATATATTTCTATGGAAAAATAGAACATCGTGTAGAAGTTTTTGCTAAGGATTTTCAGGCTATCCTATGGTTGTTCAAGGATCCTTTCATC
>Illumina-matK1_BOP010220_Zotu
TCTTCGTCACTGGGTAAAAGATGTCTCTTCTTTGCATTTATTACGGTTCTTTCTACACGAGTATCGTAATTGGAATAGGCTTATTACTCCAAAAAAACCCAGTTCCTCTTTTTCAAAAAAAAATCAAAGATTATTCTTGTTCCTATATAATTCTCATGTATGTGAATACGAATCCATCTTCGTCTTTCTCCGTAACCAATCTTCTCATTTACGATCAACATCTTCTGGAGCCCTTCTTGAACGAATATATTTCTATGGAAAAATAGAACATCGTGTAGAAGTTTTTGCTAAGGATTTTCAGGCTATCCTATGGTTGTTCAAGGATCCTTTCATC
>Illumina-matK1_BOP010221_Cotu
AAACTCTTCGTCACTGGGTAAAAGATGTCTCTTCTTTGCATTTATTACGGTTCTTTCTACACGAGTATCGTAATTGGAATAGGCTTATTACTCCAAAAAAACCCAGTTCCTCTTTTTCAAAAAAAAATCAAAGATTATTCTTGTTCCTATATAATTCTCATGTATGTGAATACGAATCCATCTTCGTCTTTCTCCGTAACCAATCTTCTCATTTACGATCAACATCTTCTGGAGCCCTTCTTGAACGAATATATTTCTATGGAAAAATAGAACATCGTGTAGAAGTTTTTGCTAAGGATTTTCAGGCTATCCTATGGTTGTTCAAGGATCCTTTCATC
>Illumina-matK1_BOP010221_Dotu
AAACTCTTCGTCACTGGGTAAAAGATGTCTCTTCTTTGCATTTATTACGGTTCTTTCTACACGAGTATCGTAATTGGAATAGGCTTATTACTCCAAAAAAACCCAGTTCCTCTTTTTCAAAAAAAAATCAAAGATTATTCTTGTTCCTATATAATTCTCATGTATGTGAATACGAATCCATCTTCGTCTTTCTCCGTAACCAATCTTCTCATTTACGATCAACATCTTCTGGAGCCCTTCTTGAACGAATATATTTCTATGGAAAAATAGAACATCGTGTAGAAGTTTTTGCTAAGGATTTTCAGGCTATCCTATGGTTGTTCAAGGATCCTTTCATC
>Illumina-matK1_BOP010221_Otu
TCTTCGTCACTGGGTAAAAGATGTCTCTTCTTTGCATTTATTACGGTTCTTTCTACACGAGTATCGTAATTGGAATAGGCTTATTACTCCAAAAAAACCCAGTTCCTCTTTTTCAAAAAAAAATCAAAGATTATTCTTGTTCCTATATAATTCTCATGTATGTGAATACGAATCCATCTTCGTCTTTCTCCGTAACCAATCTTCTCATTTACGATCAACATCTTCTGGAGCCCTTCTTGAACGAATATATTTCTATGGAAAAATAGAACATCGTGTAGAAGTTTTTGCTAAGGATTTTCAGGCTATCCTATGGTTGTTCAAGGATCCTTTCATC
>Illumina-matK1_BOP010221_Zotu
TCTTCGTCACTGGGTAAAAGATGTCTCTTCTTTGCATTTATTACGGTTCTTTCTACACGAGTATCGTAATTGGAATAGGCTTATTACTCCAAAAAAACCCAGTTCCTCTTTTTCAAAAAAAAATCAAAGATTATTCTTGTTCCTATATAATTCTCATGTATGTGAATACGAATCCATCTTCGTCTTTCTCCGTAACCAATCTTCTCATTTACGATCAACATCTTCTGGAGCCCTTCTTGAACGAATATATTTCTATGGAAAAATAGAACATCGTGTAGAAGTTTTTGCTAAGGATTTTCAGGCTATCCTATGGTTGTTCAAGGATCCTTTCATC
>Illumina-matK1_BOP010222_Cotu
AAACTCTTCGTCACTGGGTAAAAGATGTCTCTTCTTTGCATTTATTACGGTTCTTTCTACACGAGTATCGTAATTGGAATAGGCTTATTACTCCAAAAAAACCCAGTTCCTCTTTTTCAAAAAAAAATCAAAGATTATTCTTGTTCCTATATAATTCTCATGTATGTGAATACGAATCCATCTTCGTCTTTCTCCGTAACCAATCTTCTCATTTACGATCAACATCTTCTGGAGCCCTTCTTGAACGAATATATTTCTATGGAAAAATAGAACATCGTGTAGAAGTTTTTGCTAAGGATTTTCAGGCTATCCTATGGTTGTTCAAGGATCCTTTCATC
>Illumina-matK1_BOP010222_Dotu
AAACTCTTCGTCACTGGGTAAAAGATGTCTCTTCTTTGCATTTATTACGGTTCTTTCTACACGAGTATCGTAATTGGAATAGGCTTATTACTCCAAAAAAACCCAGTTCCTCTTTTTCAAAAAAAAATCAAAGATTATTCTTGTTCCTATATAATTCTCATGTATGTGAATACGAATCCATCTTCGTCTTTCTCCGTAACCAATCTTCTCATTTACGATCAACATCTTCTGGAGCCCTTCTTGAACGAATATATTTCTATGGAAAAATAGAACATCGTGTAGAAGTTTTTGCTAAGGATTTTCAGGCTATCCTATGGTTGTTCAAGGATCCTTTCATC
>Illumina-matK1_BOP010222_Otu
TCTTCGTCACTGGGTAAAAGATGTCTCTTCTTTGCATTTATTACGGTTCTTTCTACACGAGTATCGTAATTGGAATAGGCTTATTACTCCAAAAAAACCCAGTTCCTCTTTTTCAAAAAAAAATCAAAGATTATTCTTGTTCCTATATAATTCTCATGTATGTGAATACGAATCCATCTTCGTCTTTCTCCGTAACCAATCTTCTCATTTACGATCAACATCTTCTGGAGCCCTTCTTGAACGAATATATTTCTATGGAAAAATAGAACATCGTGTAGAAGTTTTTGCTAAGGATTTTCAGGCTATCCTATGGTTGTTCAAGG
>Illumina-matK1_BOP010222_Zotu
TCTTCGTCACTGGGTAAAAGATGTCTCTTCTTTGCATTTATTACGGTTCTTTCTACACGAGTATCGTAATTGGAATAGGCTTATTACTCCAAAAAAACCCAGTTCCTCTTTTTCAAAAAAAAATCAAAGATTATTCTTGTTCCTATATAATTCTCATGTATGTGAATACGAATCCATCTTCGTCTTTCTCCGTAACCAATCTTCTCATTTACGATCAACATCTTCTGGAGCCCTTCTTGAACGAATATATTTCTATGGAAAAATAGAACATCGTGTAGAAGTTTTTGCTAAGGATTTTCAGGCTATCCTATGGTTGTTCAAGG
>Illumina-matK1_BOP010223_Cotu
AAAGCCTTCGCTGCTGGGTACAAGATGCCCCTTCTTTGCATTTATTGCGATTCTTTCTCCACGAGTATCATAATTGGAATAGTTTTATTTCTCCAAAGAAATCAATTTTTATTTTTTCAAAAAAAAATAAAAGATTCTTCTTGTTCCTATATAATTCTTATGTCTATGAATGTGAATCCATATTCGTTTTTCTCTGTAAACAATCTTCTCATTTACGATCAACATTTTCTGGAGCCCTTCTTGAGCGAACACATTTCTATGTAAAAATAGAGGATCTTGTAATAGTCTTTCGTAATGATTTTCAGACCATCCTATGGTTGTTCAAGGATCCTTTGATG
>Illumina-matK1_BOP010223_Dotu
AAAGCCTTCGCTGCTGGGTACAAGATGCCCCTTCTTTGCATTTATTGCGATTCTTTCTCCACGAGTATCATAATTGGAATAGTTTTATTTCTCCAAAGAAATCAATTTTTATTTTTTCAAAAAAAAATAAAAGATTCTTCTTGTTCCTATATAATTCTTATGTCTATGAATGTGAATCCATATTCGTTTTTCTCTGTAAACAATCTTCTCATTTACGATCAACATTTTCTGGAGCCCTTCTTGAGCGAACACATTTCTATGTAAAAATAGAGGATCTTGTAATAGTCTTTCGTAATGATTTTCAGACCATCCTATGGTTGTTCAAGGATCCTTTGATG
>Illumina-matK1_BOP010223_Otu
CTTCGCTGCTGGGTACAAGATGCCCCTTCTTTGCATTTATTGCGATTCTTTCTCCACGAGTATCATAATTGGAATAGTTTTATTTCTCCAAAGAAATCAATTTTTATTTTTTCAAAAAAAAATAAAAGATTCTTCTTGTTCCTATATAATTCTTATGTCTATGAATGTGAATCCATATTCGTTTTTCTCTGTAAACAATCTTCTCATTTACGATCAACATTTTCTGGAGCCCTTCTTGAGCGAACACATTTCTATGTAAAAATAGAGGATCTTGTAATAGTCTTTCGTAATGATTTTCAGACCATCCTATGGTTGTTCAAGGATCCTTTGATG
>Illumina-matK1_BOP010223_Zotu
CTTCGCTGCTGGGTACAAGATGCCCCTTCTTTGCATTTATTGCGATTCTTTCTCCACGAGTATCATAATTGGAATAGTTTTATTTCTCCAAAGAAATCAATTTTTATTTTTTCAAAAAAAAATAAAAGATTCTTCTTGTTCCTATATAATTCTTATGTCTATGAATGTGAATCCATATTCGTTTTTCTCTGTAAACAATCTTCTCATTTACGATCAACATTTTCTGGAGCCCTTCTTGAGCGAACACATTTCTATGTAAAAATAGAGGATCTTGTAATAGTCTTTCGTAATGATTTTCAGACCATCCTATGGTTGTTCAAGGATCCTTTGATG
>Illumina-matK1_BOP010224_Cotu
AAACTCTTCGCTATTGGGTAAAAGATGCCTCTTCTTTGCATTTATTACGATTCTTTCTTCACGAGTATTGTAATTGGAATAGTCTTATTACTCCAAAGAAAGCCAGTTCTTCTTTTTCAAAAAGATTCTTCTTCTTCTTATATAATTCTCATGTATGTGAATACGAATCTATTTTCGTCTTTCTACGTAACCAATCTTCTCATTTACGATCAACATCTTCTGGAGCTCTTCTTGAACGAATATATTTCTATGGAAAAATAGAACGTCTTGTAGACGTCTTTGTTAAGGATTTTCAGACCAATCTATGCTTGTTCAAGGATCCTTTCATG
>Illumina-matK1_BOP010224_Otu
TCTTCGCTATTGGGTAAAAGATGCCTCTTCTTTGCATTTATTACGATTCTTTCTTCACGAGTATTGTAATTGGAATAGTCTTATTACTCCAAAGAAAGCCAGTTCTTCTTTTTCAAAAAGATTCTTCTTCTTCTTATATAATTCTCATGTATGTGAATACGAATCTATTTTCGTCTTTCTACGTAACCAATCTTCTCATTTACGATCAACATCTTCTGGAGCTCTTCTTGAACGAATATATTTCTATGGAAAAATAGAACGTCTTGTAGACGTCTTTGTTAAGGATTTTCAGACCAATCTATGCTTGTTCAAGGATCCTTTCATG
>Illumina-matK1_BOP010224_Zotu
TCTTCGCTATTGGGTAAAAGATGCCTCTTCTTTGCATTTATTACGATTCTTTCTTCACGAGTATTGTAATTGGAATAGTCTTATTACTCCAAAGAAAGCCAGTTCTTCTTTTTCAAAAAGATTCTTCTTCTTCTTATATAATTCTCATGTATGTGAATACGAATCTATTTTCGTCTTTCTACGTAACCAATCTTCTCATTTACGATCAACATCTTCTGGAGCTCTTCTTGAACGAATATATTTCTATGGAAAAATAGAACGTCTTGTAGACGTCTTTGTTAAGGATTTTCAGACCAATCTATGCTTGTTCAAGGATCCTTTCATG
>Illumina-matK1_BOP010226_Cotu
AAACTCTTCGCTATTGGGTAAAAGATGCCTCTTCTTTGCATTTATTACGATTCTTTCTTCACGAGTATTGTAATTGGAATAGTCTTATTACTCCAAAGAAAGCCAGTTCTTCTTTTTCAAAAAAGAATCAAAGATTATTCTTCTTTTTATATAATTCTCATGTATGTGAATACGAATCTATTTTCGTCTTTCTACGTAACCAATCTTCTCATTTCCGATCAACATCTTCTGGAGCTCTTCTTGAACGAATATATTTCTATGGAAAAATAGAACGTCTTGTAGACGTCTTTGTTAAGGATTTTCAGACCAATCTATGCTTGTTCAAGGATCCTTTCATG
>Illumina-matK1_BOP010226_Dotu
AAACTCTTCGCTATTGGGTAAAAGATGCCTCTTCTTTGCATTTATTACGATTCTTTCTTCACGAGTATTGTAATTGGAATAGTCTTATTACTCCAAAGAAAGCCAGTTCTTCTTTTTCAAAAAAGAATCAAAGATTATTCTTCTTTTTATATAATTCTCATGTATGTGAATACGAATCTATTTTCGTCTTTCTACGTAACCAATCTTCTCATTTCCGATCAACATCTTCTGGAGCTCTTCTTGAACGAATATATTTCTATGGAAAAATAGAACGTCTTGTAGACGTCTTTGTTAAGGATTTTCAGACCAATCTATGCTTGTTCAAGGATCCTTTCATG
>Illumina-matK1_BOP010226_Otu
TCTTCGCTATTGGGTAAAAGATGCCTCTTCTTTGCATTTATTACGATTCTTTCTTCACGAGTATTGTAATTGGAATAGTCTTATTACTCCAAAGAAAGCCAGTTCTTCTTTTTCAAAAAAGAATCAAAGATTATTCTTCTTTTTATATAATTCTCATGTATGTGAATACGAATCTATTTTCGTCTTTCTACGTAACCAATCTTCTCATTTCCGATCAACATCTTCTGGAGCTCTTCTTGAACGAATATATTTCTATGGAAAAATAGAACGTCTTGTAGACGTCTTTGTTAAGGATTTTCAGACCAATCTATGCTTGTTCAAGGATCCTTTCATG
>Illumina-matK1_BOP010226_Zotu
TCTTCGCTATTGGGTAAAAGATGCCTCTTCTTTGCATTTATTACGATTCTTTCTTCACGAGTATTGTAATTGGAATAGTCTTATTACTCCAAAGAAAGCCAGTTCTTCTTTTTCAAAAAAGAATCAAAGATTATTCTTCTTTTTATATAATTCTCATGTATGTGAATACGAATCTATTTTCGTCTTTCTACGTAACCAATCTTCTCATTTCCGATCAACATCTTCTGGAGCTCTTCTTGAACGAATATATTTCTATGGAAAAATAGAACGTCTTGTAGACGTCTTTGTTAAGGATTTTCAGACCAATCTATGCTTGTTCAAGGATCCTTTCATG
>Illumina-matK1_BOP010227_Cotu
AAATTCTTCGCTATTGGGTAAAAGATGCCTCTTCTTTGCATTTATTACGATTCTTTCTCAACGAGTATTGTAATTGGAATAGTCTTATTACTCCAAAGAAAGCCAGTTCCTCTTTTTCAAAAAGAAATCAAAGATTCTTCTTATTCTTATATAATTCTCATGTATGTGAATATGAATCCATTTTCGTCTTTCTATGTAACGAATCTTCTCATTTACGATCAACATCTTCTGGAGTTCTTCTTGAACGAATCTATTTCTATGGAAAAATAGAACGTCTTGTGAACGTCTTTGTTAAGGTTAAGGATTTTCAGGCGAACCTATGGTTGGTCAAGGAACCTTGCATG
>Illumina-matK1_BOP010227_Dotu
AAATTCTTCGCTATTGGGTAAAAGATGCCTCTTCTTTGCATTTATTACGATTCTTTCTCAACGAGTATTGTAATTGGAATAGTCTTATTACTCCAAAGAAAGCCAGTTCCTCTTTTTCAAAAAGAAATCAAAGATTCTTCTTATTCTTATATAATTCTCATGTATGTGAATATGAATCCATTTTCGTCTTTCTATGTAACGAATCTTCTCATTTACGATCAACATCTTCTGGAGTTCTTCTTGAACGAATCTATTTCTATGGAAAAATAGAACGTCTTGTGAACGTCTTTGTTAAGGTTAAGGATTTTCAGGCGAACCTATGGTTGGTCAAGGAACCTTGCATG
>Illumina-matK1_BOP010227_Otu
TCTTCGCTATTGGGTAAAAGATGCCTCTTCTTTGCATTTATTACGATTCTTTCTCAACGAGTATTGTAATTGGAATAGTCTTATTACTCCAAAGAAAGCCAGTTCCTCTTTTTCAAAAAGAAATCAAAGATTCTTCTTATTCTTATATAATTCTCATGTATGTGAATATGAATCCATTTTCGTCTTTCTATGTAACGAATCTTCTCATTTACGATCAACATCTTCTGGAGTTCTTCTTGAACGAATCTATTTCTATGGAAAAATAGAACGTCTTGTGAACGTCTTTGTTAAGGTTAAGGATTTTCAGGCGAACCTATGGTTGGTCAAGGAACCTTGCATG
>Illumina-matK1_BOP010227_Zotu
TCTTCGCTATTGGGTAAAAGATGCCTCTTCTTTGCATTTATTACGATTCTTTCTCAACGAGTATTGTAATTGGAATAGTCTTATTACTCCAAAGAAAGCCAGTTCCTCTTTTTCAAAAAGAAATCAAAGATTCTTCTTATTCTTATATAATTCTCATGTATGTGAATATGAATCCATTTTCGTCTTTCTATGTAACGAATCTTCTCATTTACGATCAACATCTTCTGGAGTTCTTCTTGAACGAATCTATTTCTATGGAAAAATAGAACGTCTTGTGAACGTCTTTGTTAAGGTTAAGGATTTTCAGGCGAACCTATGGTTGGTCAAGGAACCTTGCATG
>Illumina-matK1_BOP010228_Cotu
AAACTCTTCGCTATTGGGTAAAAGATGCCTCTTCTTTGCATTTATTACGATTCTTTCTTCACGAGTATTGTAATTGGAATAGTCTTATTACTCCAAAGAAAGCCAGTTCTTCTTTTTCAAAAAGGACTCAAAGATTATTCTTCTTCTTATATAATTCTCATGTATGTGAATACGAATCTATTTTCGTCTTTCTACGTAACCAATCTTCTCATTTACGATCAACATCTTCTGGAGCTCTTCTTGAACGAATATATTTCTATGGAAAAATAGAACGTCTTGTAGACGTCTTTGTTAAGGATTTTCAGACCAATCTATGCTTGTTCAAGGATCCTTTCATG
>Illumina-matK1_BOP010228_Otu
TCTTCGCTATTGGGTAAAAGATGCCTCTTCTTTGCATTTATTACGATTCTTTCTTCACGAGTATTGTAATTGGAATAGTCTTATTACTCCAAAGAAAGCCAGTTCTTCTTTTTCAAAAAGGACTCAAAGATTATTCTTCTTCTTATATAATTCTCATGTATGTGAATACGAATCTATTTTCGTCTTTCTACGTAACCAATCTTCTCATTTACGATCAACATCTTCTGGAGCTCTTCTTGAACGAATATATTTCTATGGAAAAATAGAACGTCTTGTAGACGTCTTTGTTAAGGATTTTCAGACCAATCTATGCTTGTTCAAGGATCCTTTCATG
>Illumina-matK1_BOP010228_Zotu
TCTTCGCTATTGGGTAAAAGATGCCTCTTCTTTGCATTTATTACGATTCTTTCTTCACGAGTATTGTAATTGGAATAGTCTTATTACTCCAAAGAAAGCCAGTTCTTCTTTTTCAAAAAGGACTCAAAGATTATTCTTCTTCTTATATAATTCTCATGTATGTGAATACGAATCTATTTTCGTCTTTCTACGTAACCAATCTTCTCATTTACGATCAACATCTTCTGGAGCTCTTCTTGAACGAATATATTTCTATGGAAAAATAGAACGTCTTGTAGACGTCTTTGTTAAGGATTTTCAGACCAATCTATGCTTGTTCAAGGATCCTTTCATG
>Illumina-matK1_BOP010229_Cotu
AAACTCTTCGCTATTGGGTAAAAGATGCCTCTTCTTTGCATTTATTACGATTCTTTCTTCACGAGTATTGTAATTGGAATAGTCTTATTACTCCAAAGAAAGCCAGTTCTTCTTTTTCAAAAAGGACTCAAAGATTATTCTTCTTCTTATATAATTCTCATGTATGTGAATACGAATCTATTTTCGTCTTTCTACGTAACCAATCTTCTCATTTACGATCAACATCTTCTGGAGCTCTTCTTGAACGAATATATTTCTATGGAAAAATAGAACGTCTTGTAGACGTCTTTGTTAAGGATTTTCAGACCAATCTATGCTTGTTCAAGGATCCTTTCATG
>Illumina-matK1_BOP010229_Dotu
AAACTCTTCGCTATTGGGTAAAAGATGCCTCTTCTTTGCATTTATTACGATTCTTTCTTCACGAGTATTGTAATTGGAATAGTCTTATTACTCCAAAGAAAGCCAGTTCTTCTTTTTCAAAAAGGACTCAAAGATTATTCTTCTTCTTATATAATTCTCATGTATGTGAATACGAATCTATTTTCGTCTTTCTACGTAACCAATCTTCTCATTTACGATCAACATCTTCTGGAGCTCTTCTTGAACGAATATATTTCTATGGAAAAATAGAACGTCTTGTAGACGTCTTTGTTAAGGATTTTCAGACCAATCTATGCTTGTTCAAGGATCCTTTCATG
>Illumina-matK1_BOP010229_Otu
TCTTCGCTATTGGGTAAAAGATGCCTCTTCTTTGCATTTATTACGATTCTTTCTTCACGAGTATTGTAATTGGAATAGTCTTATTACTCCAAAGAAAGCCAGTTCTTCTTTTTCAAAAAGGACTCAAAGATTATTCTTCTTCTTATATAATTCTCATGTATGTGAATACGAATCTATTTTCGTCTTTCTACGTAACCAATCTTCTCATTTACGATCAACATCTTCTGGAGCTCTTCTTGAACGAATATATTTCTATGGAAAAATAGAACGTCTTGTAGACGTCTTTGTTAAGGATTTTCAGACCAATCTATGCTTGTTCAAGGATCCTTTCATG
>Illumina-matK1_BOP010229_Zotu
TCTTCGCTATTGGGTAAAAGATGCCTCTTCTTTGCATTTATTACGATTCTTTCTTCACGAGTATTGTAATTGGAATAGTCTTATTACTCCAAAGAAAGCCAGTTCTTCTTTTTCAAAAAGGACTCAAAGATTATTCTTCTTCTTATATAATTCTCATGTATGTGAATACGAATCTATTTTCGTCTTTCTACGTAACCAATCTTCTCATTTACGATCAACATCTTCTGGAGCTCTTCTTGAACGAATATATTTCTATGGAAAAATAGAACGTCTTGTAGACGTCTTTGTTAAGGATTTTCAGACCAATCTATGCTTGTTCAAGGATCCTTTCATG
>Illumina-matK1_BOP010230_Cotu
AAACCCTTCGCTACTGGGTAAAAGATGCCTCTTCTTTGCATTTATTACGATTCTTTCTTCACGAGTATTGTAATTGGAATAGTCTTATTACTCCAAAGAAATCCAGTTCTTCTTTTTCAAAAAGAAATCAAAGATTATTCTTGTTCCTATATAATTCTCATGTATGTGAATACGAATCCATCTTCGTTTTTCTCCGTAACCAATCTTCTCATTTACGATCAACATCTTCTGGAGCCCTTCTTGAACGAATATATTTCTATGGAAAAATAGAACATCTTGTAGAAGAAGTCTTTGCTAAGGATTTTCAGGCTATTCTATGGTTGTTCAAGGATCCTTTCATG
>Illumina-matK1_BOP010230_Dotu
AAATTCTTCGCTACTGGGTAAAAGATGCCCCCTCTTTGCATTTATTACGATTCTTTCTCCACGAGTATCGTAATTGGACTAGTCTTATTATTCCAAAGAAAGCCGGTTCTTCTTTTTCAAAACGAAATCAAAGATTATTCTTCTTCCTATATAATTCTCATGTATGTGAATACGAATCCATCTTCGTCTTTCTCCGTAACCAATCTTCTCATTTACGATCAACATCTTCTGGAGCCCTTCTTGAACGAATATATTTCTATGAAAAAATAGAACATCTTGTAGAAGTCTTTGCTAAGGATTTTCAGGCCAATCTATGGTTGTTCAAGGATCCTTTCATG
>Illumina-matK1_BOP010230_Otu
AAATTCTTCGCTACTGGGTAAAAGATGCCCCCTCTTTGCATTTATTACGATTCTTTCTCCACGAGTATCGTAATTGGACTAGTCTTATTATTCCAAAGAAAGCCGGTTCTTCTTTTTCAAAACGAAATCAAAGATTATTCTTCTTCCTATATAATTCTCATGTATGTGAATACGAATCCATCTTCGTCTTTCTCCGTAACCAATCTTCTCATTTACGATCAACATCTTCTGGAGCCCTTCTTGAACGAATATATTTCTATGAAAAAATAGAACATCTTGTAGAAGTCTTTGCTAAGGATTTTCAGGCCAATCTATGGTTGTTCAAGGATCCTTTCATG
>Illumina-matK1_BOP010230_Zotu
AAATTCTTCGCTACTGGGTAAAAGATGCCCCCTCTTTGCATTTATTACGATTCTTTCTCCACGAGTATCGTAATTGGACTAGTCTTATTATTCCAAAGAAAGCCGGTTCTTCTTTTTCAAAACGAAATCAAAGATTATTCTTCTTCCTATATAATTCTCATGTATGTGAATACGAATCCATCTTCGTCTTTCTCCGTAACCAATCTTCTCATTTACGATCAACATCTTCTGGAGCCCTTCTTGAACGAATATATTTCTATGAAAAAATAGAACATCTTGTAGAAGTCTTTGCTAAGGATTTTCAGGCCAATCTATGGTTGTTCAAGGATCCTTTCATG
>Illumina-matK1_BOP010231_Cotu
AAACTCTTCGCTGTTGGGTAAAAGATGCCTCTTCTTTGCATTTATTACGATTCTTTCTTCACGAGTATTGTAATTGGAATAGTCTTATTACTCCAAAGAAAGCCAGTTCTTCTTTTTCAAAAAGGAATCAAAGATTATTCTTCTTCTTATATAATTCTCATGTATGTGAATACGAATCTATTTTCGTCTTTCTACGTAACCAATCTTCTCATTTACGATCAACATCTTCTGGAGCTCTTCTTGAACGAATATATTTCTATGGAAAAATAGAACGTCTTGTAGACGTCTTTGTTAAGGATTTTCAGATCAATCTATGCTTGTTCAAGGATCCTTTCATG
>Illumina-matK1_BOP010231_Dotu
AAACTCTTCGCTGTTGGGTAAAAGATGCCTCTTCTTTGCATTTATTACGATTCTTTCTTCACGAGTATTGTAATTGGAATAGTCTTATTACTCCAAAGAAAGCCAGTTCTTCTTTTTCAAAAAGGAATCAAAGATTATTCTTCTTCTTATATAATTCTCATGTATGTGAATACGAATCTATTTTCGTCTTTCTACGTAACCAATCTTCTCATTTACGATCAACATCTTCTGGAGCTCTTCTTGAACGAATATATTTCTATGGAAAAATAGAACGTCTTGTAGACGTCTTTGTTAAGGATTTTCAGATCAATCTATGCTTGTTCAAGGATCCTTTCATG
>Illumina-matK1_BOP010231_Otu
TCTTCGCTGTTGGGTAAAAGATGCCTCTTCTTTGCATTTATTACGATTCTTTCTTCACGAGTATTGTAATTGGAATAGTCTTATTACTCCAAAGAAAGCCAGTTCTTCTTTTTCAAAAAGGAATCAAAGATTATTCTTCTTCTTATATAATTCTCATGTATGTGAATACGAATCTATTTTCGTCTTTCTACGTAACCAATCTTCTCATTTACGATCAACATCTTCTGGAGCTCTTCTTGAACGAATATATTTCTATGGAAAAATAGAACGTCTTGTAGACGTCTTTGTTAAGGATTTTCAGATCAATCTATGCTTGTTCAAGGATCCTTTCATG
>Illumina-matK1_BOP010231_Zotu
TCTTCGCTGTTGGGTAAAAGATGCCTCTTCTTTGCATTTATTACGATTCTTTCTTCACGAGTATTGTAATTGGAATAGTCTTATTACTCCAAAGAAAGCCAGTTCTTCTTTTTCAAAAAGGAATCAAAGATTATTCTTCTTCTTATATAATTCTCATGTATGTGAATACGAATCTATTTTCGTCTTTCTACGTAACCAATCTTCTCATTTACGATCAACATCTTCTGGAGCTCTTCTTGAACGAATATATTTCTATGGAAAAATAGAACGTCTTGTAGACGTCTTTGTTAAGGATTTTCAGATCAATCTATGCTTGTTCAAGGATCCTTTCATG
>Illumina-matK1_BOP010232_Cotu
AAACTCTTCGCTATTGGGTAAAAGATGCCTCTTCTTTGCATTTATTACGATTCTTTCTTCACGAGTATTGTAATTGGAATAGTCTTATTACTCCAAAGAAAGCCAGTTCTTCTTTTTCAAAAAGGACTCAAAGATTATTCTTCTTCTTATATAATTCTCATGTATGTGAATACGAATCTATTTTCGTCTTTCTACGTAACCAATCTTCTCATTTACGATCAACATCTTCTGGAGCTCTTCTTGAACGAATATATTTCTATGGAAAAATAGAACGTCTTGTAGACGTCTTTGTTAAGGATTTTCAGACCAATCTATGCTTGTTCAAGGATCCTTTCATG
>Illumina-matK1_BOP010232_Dotu
AAACTCTTCGCTATTGGGTAAAAGATGCCTCTTCTTTGCATTTATTACGATTCTTTCTTCACGAGTATTGTAATTGGAATAGTCTTATTACTCCAAAGAAAGCCAGTTCTTCTTTTTCAAAAAGGACTCAAAGATTATTCTTCTTCTTATATAATTCTCATGTATGTGAATACGAATCTATTTTCGTCTTTCTACGTAACCAATCTTCTCATTTACGATCAACATCTTCTGGAGCTCTTCTTGAACGAATATATTTCTATGGAAAAATAGAACGTCTTGTAGACGTCTTTGTTAAGGATTTTCAGACCAATCTATGCTTGTTCAAGGATCCTTTCATG
>Illumina-matK1_BOP010232_Otu
TCTTCGCTATTGGGTAAAAGATGCCTCTTCTTTGCATTTATTACGATTCTTTCTTCACGAGTATTGTAATTGGAATAGTCTTATTACTCCAAAGAAAGCCAGTTCTTCTTTTTCAAAAAGGACTCAAAGATTATTCTTCTTCTTATATAATTCTCATGTATGTGAATACGAATCTATTTTCGTCTTTCTACGTAACCAATCTTCTCATTTACGATCAACATCTTCTGGAGCTCTTCTTGAACGAATATATTTCTATGGAAAAATAGAACGTCTTGTAGACGTCTTTGTTAAGGATTTTCAGACCAATCTATGCTTGTTCAAGGATCCTTTCATG
>Illumina-matK1_BOP010232_Zotu
TCTTCGCTATTGGGTAAAAGATGCCTCTTCTTTGCATTTATTACGATTCTTTCTTCACGAGTATTGTAATTGGAATAGTCTTATTACTCCAAAGAAAGCCAGTTCTTCTTTTTCAAAAAGGACTCAAAGATTATTCTTCTTCTTATATAATTCTCATGTATGTGAATACGAATCTATTTTCGTCTTTCTACGTAACCAATCTTCTCATTTACGATCAACATCTTCTGGAGCTCTTCTTGAACGAATATATTTCTATGGAAAAATAGAACGTCTTGTAGACGTCTTTGTTAAGGATTTTCAGACCAATCTATGCTTGTTCAAGGATCCTTTCATG
>Illumina-matK1_BOP010233_Cotu
AAACTCTTCGCTATTGGGTAAAAGATGCCTCTTCTTTGCATTTATTACGATTCTTTCTTCACGAGTATTGTAATTGGAATAGTCTTATTACTCCAAAGAAAGCCAGTTCTTCTTTTTCAAAAAAGAATCAAAGATTATTCTTCTTTTTATATAATTCTCATGTATGTGAATACGAATCTATTTTCGTCTTTCTACGTAACCAATCTTCTCATTTCCGATCAACATCTTCTGGAGCTCTTCTTGAACGAATATATTTCTATGGAAAAATAGAACGTCTTGTAGACGTCTTTGTTAAGGATTTTCAGACCAATCTATGCTTGTTCAAGGATCCTTTCATG
>Illumina-matK1_BOP010233_Dotu
AAACTCTTCGCTATTGGGTAAAAGATGCCTCTTCTTTGCATTTATTACGATTCTTTCTTCACGAGTATTGTAATTGGAATAGTCTTATTACTCCAAAGAAAGCCAGTTCTTCTTTTTCAAAAAAGAATCAAAGATTATTCTTCTTTTTATATAATTCTCATGTATGTGAATACGAATCTATTTTCGTCTTTCTACGTAACCAATCTTCTCATTTCCGATCAACATCTTCTGGAGCTCTTCTTGAACGAATATATTTCTATGGAAAAATAGAACGTCTTGTAGACGTCTTTGTTAAGGATTTTCAGACCAATCTATGCTTGTTCAAGGATCCTTTCATG
>Illumina-matK1_BOP010233_Otu
TCTTCGCTATTGGGTAAAAGATGCCTCTTCTTTGCATTTATTACGATTCTTTCTTCACGAGTATTGTAATTGGAATAGTCTTATTACTCCAAAGAAAGCCAGTTCTTCTTTTTCAAAAAAGAATCAAAGATTATTCTTCTTTTTATATAATTCTCATGTATGTGAATACGAATCTATTTTCGTCTTTCTACGTAACCAATCTTCTCATTTCCGATCAACATCTTCTGGAGCTCTTCTTGAACGAATATATTTCTATGGAAAAATAGAACGTCTTGTAGACGTCTTTGTTAAGGATTTTCAGACCAATCTATGCTTGTTCAAGGATCCTTTCATG
>Illumina-matK1_BOP010233_Zotu
TCTTCGCTATTGGGTAAAAGATGCCTCTTCTTTGCATTTATTACGATTCTTTCTTCACGAGTATTGTAATTGGAATAGTCTTATTACTCCAAAGAAAGCCAGTTCTTCTTTTTCAAAAAAGAATCAAAGATTATTCTTCTTTTTATATAATTCTCATGTATGTGAATACGAATCTATTTTCGTCTTTCTACGTAACCAATCTTCTCATTTCCGATCAACATCTTCTGGAGCTCTTCTTGAACGAATATATTTCTATGGAAAAATAGAACGTCTTGTAGACGTCTTTGTTAAGGATTTTCAGACCAATCTATGCTTGTTCAAGGATCCTTTCATG
>Illumina-matK1_BOP010234_Cotu
AAACTCTTCGCTATTGGGTAAAAGATGCCTCTTCTTTGCATTTATTACGATTCTTTCTTCACGAGTATTGTAATTGGAATAGTCTTATTACTCCAAAGAAAGCCAGTTCTTCTTTTTCAAAAAGGAATCAAAGATTATTCTTCTTCTTATATAATTCTCATGTATGTGAATACGAATCTATTTTCGTCTTTCTACGTAACCAATCTTCTCATTTACGATCAACATCTTCTGGAGCTCTTCTTGAACGAATATATTTCTATGGAAAAATAGAACGTCTTGTAGACGTCTTTGTTAAGGATTTTCAGACCAATCTATGCTTGTTCAAGGATCCTTTCATG
>Illumina-matK1_BOP010234_Dotu
AAACTCTTCGCTATTGGGTAAAAGATGCCTCTTCTTTGCATTTATTACGATTCTTTCTTCACGAGTATTGTAATTGGAATAGTCTTATTACTCCAAAGAAAGCCAGTTCTTCTTTTTCAAAAAGGAATCAAAGATTATTCTTCTTCTTATATAATTCTCATGTATGTGAATACGAATCTATTTTCGTCTTTCTACGTAACCAATCTTCTCATTTACGATCAACATCTTCTGGAGCTCTTCTTGAACGAATATATTTCTATGGAAAAATAGAACGTCTTGTAGACGTCTTTGTTAAGGATTTTCAGACCAATCTATGCTTGTTCAAGGATCCTTTCATG
>Illumina-matK1_BOP010234_Otu
TCTTCGCTATTGGGTAAAAGATGCCTCTTCTTTGCATTTATTACGATTCTTTCTTCACGAGTATTGTAATTGGAATAGTCTTATTACTCCAAAGAAAGCCAGTTCTTCTTTTTCAAAAAGGAATCAAAGATTATTCTTCTTCTTATATAATTCTCATGTATGTGAATACGAATCTATTTTCGTCTTTCTACGTAACCAATCTTCTCATTTACGATCAACATCTTCTGGAGCTCTTCTTGAACGAATATATTTCTATGGAAAAATAGAACGTCTTGTAGACGTCTTTGTTAAGGATTTTCAGACCAATCTATGCTTGTTCAAGGATCCTTTCATG
>Illumina-matK1_BOP010234_Zotu
TCTTCGCTATTGGGTAAAAGATGCCTCTTCTTTGCATTTATTACGATTCTTTCTTCACGAGTATTGTAATTGGAATAGTCTTATTACTCCAAAGAAAGCCAGTTCTTCTTTTTCAAAAAGGAATCAAAGATTATTCTTCTTCTTATATAATTCTCATGTATGTGAATACGAATCTATTTTCGTCTTTCTACGTAACCAATCTTCTCATTTACGATCAACATCTTCTGGAGCTCTTCTTGAACGAATATATTTCTATGGAAAAATAGAACGTCTTGTAGACGTCTTTGTTAAGGATTTTCAGACCAATCTATGCTTGTTCAAGGATCCTTTCATG
>Illumina-matK1_BOP010235_Cotu
AAACTCTTCGCTATTGGGTAAAAGATGCCTCTTCTTTGCATTTATTACGATTCTTTCTTCACGAGTATTGTAATTGGAATAGTCTTATTACTCCAAAGAAAGCCAGTTCTTCTTTTTCAAAAAGGAATCAAAGATTATTCTTCTTCTTATATAATTCTCATGTATGTGAATACGAATCTATTTTCGTCTTTCTACGTAACCAATCTTCTCATTTACGATCAACATCTTCTGGAGCTCTTCTTGAACGAATATATTTCTATGGAAAAATAGAACGTCTTGTAGACGTCTTTGTTAAGGATTTTCAGACCAATCTATGCTTGTTCAAGGATCCTTTCATG
>Illumina-matK1_BOP010235_Dotu
AAACTCTTCGCTATTGGGTAAAAGATGCCTCTTCTTTGCATTTATTACGATTCTTTCTTCACGAGTATTGTAATTGGAATAGTCTTATTACTCCAAAGAAAGCCAGTTCTTCTTTTTCAAAAAGGAATCAAAGATTATTCTTCTTCTTATATAATTCTCATGTATGTGAATACGAATCTATTTTCGTCTTTCTACGTAACCAATCTTCTCATTTACGATCAACATCTTCTGGAGCTCTTCTTGAACGAATATATTTCTATGGAAAAATAGAACGTCTTGTAGACGTCTTTGTTAAGGATTTTCAGACCAATCTATGCTTGTTCAAGGATCCTTTCATG
>Illumina-matK1_BOP010235_Otu
TCTTCGCTATTGGGTAAAAGATGCCTCTTCTTTGCATTTATTACGATTCTTTCTTCACGAGTATTGTAATTGGAATAGTCTTATTACTCCAAAGAAAGCCAGTTCTTCTTTTTCAAAAAGGAATCAAAGATTATTCTTCTTCTTATATAATTCTCATGTATGTGAATACGAATCTATTTTCGTCTTTCTACGTAACCAATCTTCTCATTTACGATCAACATCTTCTGGAGCTCTTCTTGAACGAATATATTTCTATGGAAAAATAGAACGTCTTGTAGACGTCTTTGTTAAGGATTTTCAGACCAATCTATGCTTGTTCAAGGATCCTTTCATG
>Illumina-matK1_BOP010235_Zotu
TCTTCGCTATTGGGTAAAAGATGCCTCTTCTTTGCATTTATTACGATTCTTTCTTCACGAGTATTGTAATTGGAATAGTCTTATTACTCCAAAGAAAGCCAGTTCTTCTTTTTCAAAAAGGAATCAAAGATTATTCTTCTTCTTATATAATTCTCATGTATGTGAATACGAATCTATTTTCGTCTTTCTACGTAACCAATCTTCTCATTTACGATCAACATCTTCTGGAGCTCTTCTTGAACGAATATATTTCTATGGAAAAATAGAACGTCTTGTAGACGTCTTTGTTAAGGATTTTCAGACCAATCTATGCTTGTTCAAGGATCCTTTCATG
>Illumina-matK1_BOP010236_Cotu
AAACTCTTCGCTATTGGGTAAAAGATGCCTCTTCTTTGCATTTATTACGATTCTTTCTTCACGAGTATTGTAATTGGAATAGTCTTATTACTCCAAAGAAAGCCAGTTCTTCTTTTTCAAAAAGGAATCAAAGATTATTCTTCTTCTTATATAATTCTCATGTATGTGAATACGAATCTATTTTCGTCTTTCTACGTAACCAATCTTCTCATTTACGATCAACATCTTCTGGAGCTCTTCTTGAACGAATATATTTCTATGGAAAAATAGAACGTCTTGTAGACGTCTTTGTTAAGGATTTTCAGACCAATCTATGCTTGTTCAAGGATCCTTTCATG
>Illumina-matK1_BOP010236_Dotu
AAACTCTTCGCTATTGGGTAAAAGATGCCTCTTCTTTGCATTTATTACGATTCTTTCTTCACGAGTATTGTAATTGGAATAGTCTTATTACTCCAAAGAAAGCCAGTTCTTCTTTTTCAAAAAGGAATCAAAGATTATTCTTCTTCTTATATAATTCTCATGTATGTGAATACGAATCTATTTTCGTCTTTCTACGTAACCAATCTTCTCATTTACGATCAACATCTTCTGGAGCTCTTCTTGAACGAATATATTTCTATGGAAAAATAGAACGTCTTGTAGACGTCTTTGTTAAGGATTTTCAGACCAATCTATGCTTGTTCAAGGATCCTTTCATG
>Illumina-matK1_BOP010236_Otu
GTAAAAGATGCCTCTTCTTTGCATTTATTACGATTCTTTCTTCACGAGTATTGTAATTGGAATAGTCTTATTACTCCAAAGAAAGCCAGTTCTTCTTTTTCAAAAAGGAATCAAAGATTATTCTTCTTCTTATATAATTCTCATGTATGTGAATACGAATCTATTTTCGTCTTTCTACGTAACCAATCTTCTCATTTACGATCAACATCTTCTGGAGCTCTTCTTGAACGAATATATTTCTATGGAAAAATAGAACGTCTTGTAGACGTCTTTGTTAAGGATTTTCAGACCAATCTATGCTTGTTCAAGGATCCTTTCATG
>Illumina-matK1_BOP010236_Zotu
GTAAAAGATGCCTCTTCTTTGCATTTATTACGATTCTTTCTTCACGAGTATTGTAATTGGAATAGTCTTATTACTCCAAAGAAAGCCAGTTCTTCTTTTTCAAAAAGGAATCAAAGATTATTCTTCTTCTTATATAATTCTCATGTATGTGAATACGAATCTATTTTCGTCTTTCTACGTAACCAATCTTCTCATTTACGATCAACATCTTCTGGAGCTCTTCTTGAACGAATATATTTCTATGGAAAAATAGAACGTCTTGTAGACGTCTTTGTTAAGGATTTTCAGACCAATCTATGCTTGTTCAAGGATCCTTTCATG
>Illumina-matK1_BOP010237_Cotu
AAACTCTTCGCTATTGGGTAAAAGATGCCTCTTCTTTGCATTTATTACGATTCTTTCTTCACGAGTATTGTAATTGGAATAGTCTTATTACTCCAAAGAAAGCCAGTTCTTCTTTTTCAAAAAAGAATCAAAGATTATTCTTCTTTTTATATAATTCTCATGTATGTGAATACGAATCTATTTTCGTCTTTCTACGTAACCAATCTTCTCATTTCCGATCAACATCTTCTGGAGCTCTTCTTGAACGAATATATTTCTATGGAAAAATAGAACGTCTTGTAGACGTCTTTGTTAAGGATTTTCAGACCAATCTATGCTTGTTCAAGGATCCTTTCATG
>Illumina-matK1_BOP010237_Dotu
AAACTCTTCGCTATTGGGTAAAAGATGCCTCTTCTTTGCATTTATTACGATTCTTTCTTCACGAGTATTGTAATTGGAATAGTCTTATTACTCCAAAGAAAGCCAGTTCTTCTTTTTCAAAAAAGAATCAAAGATTATTCTTCTTTTTATATAATTCTCATGTATGTGAATACGAATCTATTTTCGTCTTTCTACGTAACCAATCTTCTCATTTCCGATCAACATCTTCTGGAGCTCTTCTTGAACGAATATATTTCTATGGAAAAATAGAACGTCTTGTAGACGTCTTTGTTAAGGATTTTCAGACCAATCTATGCTTGTTCAAGGATCCTTTCATG
>Illumina-matK1_BOP010237_Otu
TCTTCGCTATTGGGTAAAAGATGCCTCTTCTTTGCATTTATTACGATTCTTTCTTCACGAGTATTGTAATTGGAATAGTCTTATTACTCCAAAGAAAGCCAGTTCTTCTTTTTCAAAAAAGAATCAAAGATTATTCTTCTTTTTATATAATTCTCATGTATGTGAATACGAATCTATTTTCGTCTTTCTACGTAACCAATCTTCTCATTTCCGATCAACATCTTCTGGAGCTCTTCTTGAACGAATATATTTCTATGGAAAAATAGAACGTCTTGTAGACGTCTTTGTTAAGGATTTTCAGACCAATCTATGCTTGTTCAAGGATCCTTTCATG
>Illumina-matK1_BOP010237_Zotu
TCTTCGCTATTGGGTAAAAGATGCCTCTTCTTTGCATTTATTACGATTCTTTCTTCACGAGTATTGTAATTGGAATAGTCTTATTACTCCAAAGAAAGCCAGTTCTTCTTTTTCAAAAAAGAATCAAAGATTATTCTTCTTTTTATATAATTCTCATGTATGTGAATACGAATCTATTTTCGTCTTTCTACGTAACCAATCTTCTCATTTCCGATCAACATCTTCTGGAGCTCTTCTTGAACGAATATATTTCTATGGAAAAATAGAACGTCTTGTAGACGTCTTTGTTAAGGATTTTCAGACCAATCTATGCTTGTTCAAGGATCCTTTCATG
>Illumina-matK1_BOP010238_Cotu
AAATTCTTCGCTATTGGGTAAAAGATGCCTCTTCTTTGCATTTATTACGATTCTTTCTCAACGAGTATTGTAATTGGAATAGTCTTATTACTCCAAAGAAAGCCAGTTCCTCTTTTTCAAAAAGAAATCAAAGATTCTTCTTATTCTTATATAATTCTCATGTATGTGAATATGAATCCATTTTCGTCTTTCTATGTAACGAATCTTCTCATTTACGATCAACATCTTCTGGAGTTCTTCTTGAACGAATCTATTTCTATGGAAAAATAGAACGTCTTGTGAACGTCTTTGTTAAGGTTAAGGATTTTCAGGCGAACCTATGGTTGGTCAAGGAACCTTGCATG
>Illumina-matK1_BOP010238_Dotu
AAATTCTTCGCTATTGGGTAAAAGATGCCTCTTCTTTGCATTTATTACGATTCTTTCTCAACGAGTATTGTAATTGGAATAGTCTTATTACTCCAAAGAAAGCCAGTTCCTCTTTTTCAAAAAGAAATCAAAGATTCTTCTTATTCTTATATAATTCTCATGTATGTGAATATGAATCCATTTTCGTCTTTCTATGTAACGAATCTTCTCATTTACGATCAACATCTTCTGGAGTTCTTCTTGAACGAATCTATTTCTATGGAAAAATAGAACGTCTTGTGAACGTCTTTGTTAAGGTTAAGGATTTTCAGGCGAACCTATGGTTGGTCAAGGAACCTTGCATG
>Illumina-matK1_BOP010238_Otu
TCTTCGCTATTGGGTAAAAGATGCCTCTTCTTTGCATTTATTACGATTCTTTCTCAACGAGTATTGTAATTGGAATAGTCTTATTACTCCAAAGAAAGCCAGTTCCTCTTTTTCAAAAAGAAATCAAAGATTCTTCTTATTCTTATATAATTCTCATGTATGTGAATATGAATCCATTTTCGTCTTTCTATGTAACGAATCTTCTCATTTACGATCAACATCTTCTGGAGTTCTTCTTGAACGAATCTATTTCTATGGAAAAATAGAACGTCTTGTGAACGTCTTTGTTAAGGTTAAGGATTTTCAGGCGAACCTATGGTTGGTCAAGGAACCTTGCATG
>Illumina-matK1_BOP010238_Zotu
TCTTCGCTATTGGGTAAAAGATGCCTCTTCTTTGCATTTATTACGATTCTTTCTCAACGAGTATTGTAATTGGAATAGTCTTATTACTCCAAAGAAAGCCAGTTCCTCTTTTTCAAAAAGAAATCAAAGATTCTTCTTATTCTTATATAATTCTCATGTATGTGAATATGAATCCATTTTCGTCTTTCTATGTAACGAATCTTCTCATTTACGATCAACATCTTCTGGAGTTCTTCTTGAACGAATCTATTTCTATGGAAAAATAGAACGTCTTGTGAACGTCTTTGTTAAGGTTAAGGATTTTCAGGCGAACCTATGGTTGGTCAAGGAACCTTGCATG
>Illumina-matK1_BOP010239_Cotu
AAACCCTTCGCTATTGGGTGAAAGATCCCTCTTCTTTGCATTTATTACGACTCTTTCTTCACGAGTATTATAATTATAATAGGAATAGTCTTATTACTCCAAATAAATTTATTTTTTCAAAAAGTAATCCACGATTATTCTTGCTCCTATATAATTCTCATGTATGTGAATATGAATCCATCTTCCTTTTTCTTCGTAATCAATCTTCTCATTTACGATTAACCTCTTATGGGATCTTTTTTGAGCAAATTCATTTCTATGAAAAGATAAAATATCCGGTAGAAAATGATTTTACGGTCGCCATCTTATGGTTCTTCAAGGATCCTTTTATG
>Illumina-matK1_BOP010239_Dotu
AAACCCTTCGCTATTGGGTGAAAGATCCCTCTTCTTTGCATTTATTACGACTCTTTCTTCACGAGTATTATAATTATAATAGGAATAGTCTTATTACTCCAAATAAATTTATTTTTTCAAAAAGTAATCCACGATTATTCTTGCTCCTATATAATTCTCATGTATGTGAATATGAATCCATCTTCCTTTTTCTTCGTAATCAATCTTCTCATTTACGATTAACCTCTTATGGGATCTTTTTTGAGCAAATTCATTTCTATGAAAAGATAAAATATCCGGTAGAAAATGATTTTACGGTCGCCATCTTATGGTTCTTCAAGGATCCTTTTATG
>Illumina-matK1_BOP010239_Otu
AAACCCTTCGCTATTGGGTGAAAGATCCCTCTTCTTTGCATTTATTACGACTCTTTCTTCACGAGTATTATAATTATAATAGGAATAGTCTTATTACTCCAAATAAATTTATTTTTTCAAAAAGTAATCCACGATTATTCTTGCTCCTATATAATTCTCATGTATGTGAATATGAATCCATCTTCCTTTTTCTTCGTAATCAATCTTCTCATTTACGATTAACCTCTTATGGGATCTTTTTTGAGCAAATTCATTTCTATGAAAAGATAAAATATCCGGTAGAAAATGATTTTACGGTCGCCATCTTATGGTTCTTCAAGGATCCTTTTATG
>Illumina-matK1_BOP010239_Zotu
AAACCCTTCGCTATTGGGTGAAAGATCCCTCTTCTTTGCATTTATTACGACTCTTTCTTCACGAGTATTATAATTATAATAGGAATAGTCTTATTACTCCAAATAAATTTATTTTTTCAAAAAGTAATCCACGATTATTCTTGCTCCTATATAATTCTCATGTATGTGAATATGAATCCATCTTCCTTTTTCTTCGTAATCAATCTTCTCATTTACGATTAACCTCTTATGGGATCTTTTTTGAGCAAATTCATTTCTATGAAAAGATAAAATATCCGGTAGAAAATGATTTTACGGTCGCCATCTTATGGTTCTTCAAGGATCCTTTTATG
>Illumina-matK1_BOP010241_Cotu
AAACTCTTCGCTATTGGGTAAAAGATGCCTCTTCTTTGCATTTATTACGATTCTTTCTTCACGAGTATTGTAATTGGAATAGTCTTATTACTCCAAAGAAAGCCAGTTCTTCTTTTTCAAAAAAGAATCAAAGATTATTCTTCTTTTTATATAATTCTCATGTATGTGAATACGAATCTATTTTCGTCTTTCTACGTAACCAATCTTCTCATTTCCGATCAACATCTTCTGGAGCTCTTCTTGAACGAATATATTTCTATGGAAAAATAGAACGTCTTGTAGACGTCTTTGTTAAGGATTTTCAGACCAATCTATGCTTGTTCAAGGATCCTTTCATG
>Illumina-matK1_BOP010241_Dotu
AAACTCTTCGCTATTGGGTAAAAGATGCCTCTTCTTTGCATTTATTACGATTCTTTCTTCACGAGTATTGTAATTGGAATAGTCTTATTACTCCAAAGAAAGCCAGTTCTTCTTTTTCAAAAAAGAATCAAAGATTATTCTTCTTTTTATATAATTCTCATGTATGTGAATACGAATCTATTTTCGTCTTTCTACGTAACCAATCTTCTCATTTCCGATCAACATCTTCTGGAGCTCTTCTTGAACGAATATATTTCTATGGAAAAATAGAACGTCTTGTAGACGTCTTTGTTAAGGATTTTCAGACCAATCTATGCTTGTTCAAGGATCCTTTCATG
>Illumina-matK1_BOP010241_Otu
TCTTCGCTATTGGGTAAAAGATGCCTCTTCTTTGCATTTATTACGATTCTTTCTTCACGAGTATTGTAATTGGAATAGTCTTATTACTCCAAAGAAAGCCAGTTCTTCTTTTTCAAAAAAGAATCAAAGATTATTCTTCTTTTTATATAATTCTCATGTATGTGAATACGAATCTATTTTCGTCTTTCTACGTAACCAATCTTCTCATTTCCGATCAACATCTTCTGGAGCTCTTCTTGAACGAATATATTTCTATGGAAAAATAGAACGTCTTGTAGACGTCTTTGTTAAGGATTTTCAGACCAATCTATGCTTGTTCAAGGATCCTTTCATG
>Illumina-matK1_BOP010241_Zotu
TCTTCGCTATTGGGTAAAAGATGCCTCTTCTTTGCATTTATTACGATTCTTTCTTCACGAGTATTGTAATTGGAATAGTCTTATTACTCCAAAGAAAGCCAGTTCTTCTTTTTCAAAAAAGAATCAAAGATTATTCTTCTTTTTATATAATTCTCATGTATGTGAATACGAATCTATTTTCGTCTTTCTACGTAACCAATCTTCTCATTTCCGATCAACATCTTCTGGAGCTCTTCTTGAACGAATATATTTCTATGGAAAAATAGAACGTCTTGTAGACGTCTTTGTTAAGGATTTTCAGACCAATCTATGCTTGTTCAAGGATCCTTTCATG
>Illumina-matK1_BOP010242_Cotu
AAACTCTTCGCTACTGGGTAAAAGATGCCTTTTCTTTGCATTTATTACGATTCTTTCTCTACGAGCATTGTAATTGGAATAATCTTACTACTCCAAAGAAATCTAGTTTTTCTTTTTCAAAAAGAAATCAAAGATTATTCTTGTTCCTATATAATTCTCATGTATATGAATACGAATCTATCTTTGTTTTTCTTCGAAACCAATCTTCTCATTTACGATCAATATCTTCTGGAACCCTTCTTGAACGAATATATTTCTATGGAAAAATAGACCATTTTGGAGAAGTCTTTACTAAGGATTTTCAGGCCGTTCTATGGTTGTTCAAGGATCTTTTCATG
>Illumina-matK1_BOP010242_Dotu
AAACTCTTCGCTACTGGGTAAAAGATGCCTTTTCTTTGCATTTATTACGATTCTTTCTCTACGAGCATTGTAATTGGAATAATCTTACTACTCCAAAGAAATCTAGTTTTTCTTTTTCAAAAAGAAATCAAAGATTATTCTTGTTCCTATATAATTCTCATGTATATGAATACGAATCTATCTTTGTTTTTCTTCGAAACCAATCTTCTCATTTACGATCAATATCTTCTGGAACCCTTCTTGAACGAATATATTTCTATGGAAAAATAGACCATTTTGGAGAAGTCTTTACTAAGGATTTTCAGGCCGTTCTATGGTTGTTCAAGGATCTTTTCATG
>Illumina-matK1_BOP010242_Otu
AAACTCTTCGCTACTGGGTAAAAGATGCCTTTTCTTTGCATTTATTACGATTCTTTCTCTACGAGCATTGTAATTGGAATAATCTTACTACTCCAAAGAAATCTAGTTTTTCTTTTTCAAAAAGAAATCAAAGATTATTCTTGTTCCTATATAATTCTCATGTATATGAATACGAATCTATCTTTGTTTTTCTTCGAAACCAATCTTCTCATTTACGATCAATATCTTCTGGAACCCTTCTTGAACGAATATATTTCTATGGAAAAATAGACCATTTTGGAGAAGTCTTTACTAAGGATTTTCAGGCCGTTCTATGGTTGTTCAAGGATCTTTTCATG
>Illumina-matK1_BOP010242_Zotu
AAACTCTTCGCTACTGGGTAAAAGATGCCTTTTCTTTGCATTTATTACGATTCTTTCTCTACGAGCATTGTAATTGGAATAATCTTACTACTCCAAAGAAATCTAGTTTTTCTTTTTCAAAAAGAAATCAAAGATTATTCTTGTTCCTATATAATTCTCATGTATATGAATACGAATCTATCTTTGTTTTTCTTCGAAACCAATCTTCTCATTTACGATCAATATCTTCTGGAACCCTTCTTGAACGAATATATTTCTATGGAAAAATAGACCATTTTGGAGAAGTCTTTACTAAGGATTTTCAGGCCGTTCTATGGTTGTTCAAGGATCTTTTCATG
>Illumina-matK1_BOP010243_Cotu
AAACTCTTCGATACTGGGTAAAAGATGTCTCCTCTTTGCATTTATTACGATTCTTTCTCCACGAGTATCGTAATTGGAATAGTCTTATTACTCCAAAGAAATCTAGTTTTTCTTTTTCAAAAAGAAATCAAAGATTATTCTTGTTCCTATATAATTCTCATGTATGTGAATACGAATCTATCTTTGTTTTTCTCCGCAACCAATCTTCTTATTTACGATCAATATCTTCTGGAACCTTTCTTGAACGAATATATTTCTATGGAAAAATAGAACATTTCGTAGAAGTCTTTACTAAAGATTTTAAGGCCATTCTATGGTTGTTCAAGGATCCTTTCATG
>Illumina-matK1_BOP010243_Dotu
AAACTCTTCGATACTGGGTAAAAGATGTCTCCTCTTTGCATTTATTACGATTCTTTCTCCACGAGTATCGTAATTGGAATAGTCTTATTACTCCAAAGAAATCTAGTTTTTCTTTTTCAAAAAGAAATCAAAGATTATTCTTGTTCCTATATAATTCTCATGTATGTGAATACGAATCTATCTTTGTTTTTCTCCGCAACCAATCTTCTTATTTACGATCAATATCTTCTGGAACCTTTCTTGAACGAATATATTTCTATGGAAAAATAGAACATTTCGTAGAAGTCTTTACTAAAGATTTTAAGGCCATTCTATGGTTGTTCAAGGATCCTTTCATG
>Illumina-matK1_BOP010243_Otu
TGTCTCCTCTTTGCATTTATTACGATTCTTTCTCCACGAGTATCGTAATTGGAATAGTCTTATTACTCCAAAGAAATCTAGTTTTTCTTTTTCAAAAAGAAATCAAAGATTATTCTTGTTCCTATATAATTCTCATGTATGTGAATACGAATCTATCTTTGTTTTTCTCCGCAACCAATCTTCTTATTTACGATCAATATCTTCTGGAACCTTTCTTGAACGAATATATTTCTATGGAAAAATAGAACATTTCGTAGAAGTCTTTACTAAAGATTTTAAGGCCATTCTATGGTTGTTCAAGGATCCTTTCATG
>Illumina-matK1_BOP010243_Zotu
TGTCTCCTCTTTGCATTTATTACGATTCTTTCTCCACGAGTATCGTAATTGGAATAGTCTTATTACTCCAAAGAAATCTAGTTTTTCTTTTTCAAAAAGAAATCAAAGATTATTCTTGTTCCTATATAATTCTCATGTATGTGAATACGAATCTATCTTTGTTTTTCTCCGCAACCAATCTTCTTATTTACGATCAATATCTTCTGGAACCTTTCTTGAACGAATATATTTCTATGGAAAAATAGAACATTTCGTAGAAGTCTTTACTAAAGATTTTAAGGCCATTCTATGGTTGTTCAAGGATCCTTTCATG
>Illumina-matK1_BOP010244_Cotu
AAACTCTTCGATACTGGGTAAAAGATGTCTCCTCTTTGCATTTATTACGATTCTTTCTCCACGAGTATCGTAATTGGAATAGTCTTATTACTCCAAAGAAATCTAGTTTTTCTTTTTCAAAAAGAAATCAAAGATTATTCTTGTTCCTATATAATTCTCATGTATGTGAATACGAATCTATCTTTGTTTTTCTCCGCAACCAATCTTCTCATTTACGATCAATATCTTCTGGAACTTTTCTTGAACGAATATATTTCTATGGAAAAATAGAACATTTCGTAGAAGTCTTTACTAAAGATTTTAAGGCCATTCTATGGTTGTTCAAAGATCCTTTCATG
>Illumina-matK1_BOP010244_Otu
GTCTCCTCTTTGCATTTATTACGATTCTTTCTCCACGAGTATCGTAATTGGAATAGTCTTATTACTCCAAAGAAATCTAGTTTTTCTTTTTCAAAAAGAAATCAAAGATTATTCTTGTTCCTATATAATTCTCATGTATGTGAATACGAATCTATCTTTGTTTTTCTCCGCAACCAATCTTCTCATTTACGATCAATATCTTCTGGAACTTTTCTTGAACGAATATATTTCTATGGAAAAATAGAACATTTCGTAGAAGTCTTTACTAAAGATTTTAAGGCCATTCTATGGTTGTTCAAAGATCCTTTCATG
>Illumina-matK1_BOP010244_Zotu
GTCTCCTCTTTGCATTTATTACGATTCTTTCTCCACGAGTATCGTAATTGGAATAGTCTTATTACTCCAAAGAAATCTAGTTTTTCTTTTTCAAAAAGAAATCAAAGATTATTCTTGTTCCTATATAATTCTCATGTATGTGAATACGAATCTATCTTTGTTTTTCTCCGCAACCAATCTTCTCATTTACGATCAATATCTTCTGGAACTTTTCTTGAACGAATATATTTCTATGGAAAAATAGAACATTTCGTAGAAGTCTTTACTAAAGATTTTAAGGCCATTCTATGGTTGTTCAAAGATCCTTTCATG
>Illumina-matK1_BOP010245_Cotu
AAACTCTTCGCTACTGGGTAAAAGATGCTTCTTCTTTGCATTTATTACGAATCTTTCTCCACGGGTATCATAATTTGAATAGTCTTATTACTCCAAAGAAAGCCAGCTATTCTTTTTCAAAAAGAAATCAAAGATTATTCTTCTTCCTATATAATTTTCATGTATGTGAATACGAATCCATCTTCGTCTTTCTCCGTAACCATTCTTCTCATTTACGATCAACATCTTCTGGAACCTTTCTTGAACGAATATATTTCTATGGAAAAATCGAACATCTTGTAGAAGTCTTTGCTAAGGCTTTTCAGGCCAATCTATGGTTGTTCAAGGATCTTTTCATG
>Illumina-matK1_BOP010245_Dotu
AAACTCTTCGCTACTGGGTAAAAGATGCTTCTTCTTTGCATTTATTACGAATCTTTCTCCACGGGTATCATAATTTGAATAGTCTTATTACTCCAAAGAAAGCCAGCTATTCTTTTTCAAAAAGAAATCAAAGATTATTCTTCTTCCTATATAATTTTCATGTATGTGAATACGAATCCATCTTCGTCTTTCTCCGTAACCATTCTTCTCATTTACGATCAACATCTTCTGGAACCTTTCTTGAACGAATATATTTCTATGGAAAAATCGAACATCTTGTAGAAGTCTTTGCTAAGGCTTTTCAGGCCAATCTATGGTTGTTCAAGGATCTTTTCATG
>Illumina-matK1_BOP010245_Otu
TCTTCGCTACTGGGTAAAAGATGCTTCTTCTTTGCATTTATTACGAATCTTTCTCCACGGGTATCATAATTTGAATAGTCTTATTACTCCAAAGAAAGCCAGCTATTCTTTTTCAAAAAGAAATCAAAGATTATTCTTCTTCCTATATAATTTTCATGTATGTGAATACGAATCCATCTTCGTCTTTCTCCGTAACCATTCTTCTCATTTACGATCAACATCTTCTGGAACCTTTCTTGAACGAATATATTTCTATGGAAAAATCGAACATCTTGTAGAAGTCTTTGCTAAGGCTTTTCAGGCCAATCTATGGTTGTTCAAGGATCTTTTCATG
>Illumina-matK1_BOP010245_Zotu
TCTTCGCTACTGGGTAAAAGATGCTTCTTCTTTGCATTTATTACGAATCTTTCTCCACGGGTATCATAATTTGAATAGTCTTATTACTCCAAAGAAAGCCAGCTATTCTTTTTCAAAAAGAAATCAAAGATTATTCTTCTTCCTATATAATTTTCATGTATGTGAATACGAATCCATCTTCGTCTTTCTCCGTAACCATTCTTCTCATTTACGATCAACATCTTCTGGAACCTTTCTTGAACGAATATATTTCTATGGAAAAATCGAACATCTTGTAGAAGTCTTTGCTAAGGCTTTTCAGGCCAATCTATGGTTGTTCAAGGATCTTTTCATG
>Illumina-matK1_BOP010246_Cotu
AAACTCTTCGCTACTGGGTAAAAGATGCTTCTTCTTTGCATTTATTACGAATCTTTCTCCACGGGTATCATAATTTGAATAGTCTTATTACTCCAAAGAAAGCCAGCTATTCTTTTTCAAAAAGAAATCAAAGATTATTCTTCTTCCTATATAATTTTCATGTATGTGAATACGAATCCATCTTCGTCTTTCTCCGTAACCATTCTTCTCATTTACGATCAACATCTTCTGGAACCTTTCTTGAACGAATATATTTCTATGGAAAAATCGAACATCTTGTAGAAGTCTTTGCTAAGGCTTTTCAGGCCAATCTATGGTTGTTCAAGGATCTTTTCATG
>Illumina-matK1_BOP010246_Dotu
AAACTCTTCGCTACTGGGTAAAAGATGCTTCTTCTTTGCATTTATTACGAATCTTTCTCCACGGGTATCATAATTTGAATAGTCTTATTACTCCAAAGAAAGCCAGCTATTCTTTTTCAAAAAGAAATCAAAGATTATTCTTCTTCCTATATAATTTTCATGTATGTGAATACGAATCCATCTTCGTCTTTCTCCGTAACCATTCTTCTCATTTACGATCAACATCTTCTGGAACCTTTCTTGAACGAATATATTTCTATGGAAAAATCGAACATCTTGTAGAAGTCTTTGCTAAGGCTTTTCAGGCCAATCTATGGTTGTTCAAGGATCTTTTCATG
>Illumina-matK1_BOP010246_Otu
TCTTCGCTACTGGGTAAAAGATGCTTCTTCTTTGCATTTATTACGAATCTTTCTCCACGGGTATCATAATTTGAATAGTCTTATTACTCCAAAGAAAGCCAGCTATTCTTTTTCAAAAAGAAATCAAAGATTATTCTTCTTCCTATATAATTTTCATGTATGTGAATACGAATCCATCTTCGTCTTTCTCCGTAACCATTCTTCTCATTTACGATCAACATCTTCTGGAACCTTTCTTGAACGAATATATTTCTATGGAAAAATCGAACATCTTGTAGAAGTCTTTGCTAAGGCTTTTCAGGCCAATCTATGGTTGTTCAAGGATCTTTTCATG
>Illumina-matK1_BOP010246_Zotu
TCTTCGCTACTGGGTAAAAGATGCTTCTTCTTTGCATTTATTACGAATCTTTCTCCACGGGTATCATAATTTGAATAGTCTTATTACTCCAAAGAAAGCCAGCTATTCTTTTTCAAAAAGAAATCAAAGATTATTCTTCTTCCTATATAATTTTCATGTATGTGAATACGAATCCATCTTCGTCTTTCTCCGTAACCATTCTTCTCATTTACGATCAACATCTTCTGGAACCTTTCTTGAACGAATATATTTCTATGGAAAAATCGAACATCTTGTAGAAGTCTTTGCTAAGGCTTTTCAGGCCAATCTATGGTTGTTCAAGGATCTTTTCATG
>Illumina-matK1_BOP010247_Cotu
AAACTCTTCGCTACTGGGTAAAAGATGCTTCTTCTTTGCATTTATTACGAATCTTTCTCCACGGGTATCATAATTTGAATAGTCTTATTACTCCAAAGAAAGCCAGCTATTCTTTTTCAAAAAGAAATCAAAGATTATTCTTCTTCCTATATAATTTTCATGTATGTGAATACGAATCCATCTTCGTCTTTCTCCGTAACCATTCTTCTCATTTACGATCAACATCTTCTGGAACCTTTCTTGAACGAATATATTTCTATGGAAAAATCGAACATCTTGTAGAAGTCTTTGCTAAGGCTTTTCAGGCCAATCTATGGTTGTTCAAGGATCTTTTCATG
>Illumina-matK1_BOP010247_Dotu
AAACTCTTCGCTACTGGGTAAAAGATGCTTCTTCTTTGCATTTATTACGAATCTTTCTCCACGGGTATCATAATTTGAATAGTCTTATTACTCCAAAGAAAGCCAGCTATTCTTTTTCAAAAAGAAATCAAAGATTATTCTTCTTCCTATATAATTTTCATGTATGTGAATACGAATCCATCTTCGTCTTTCTCCGTAACCATTCTTCTCATTTACGATCAACATCTTCTGGAACCTTTCTTGAACGAATATATTTCTATGGAAAAATCGAACATCTTGTAGAAGTCTTTGCTAAGGCTTTTCAGGCCAATCTATGGTTGTTCAAGGATCTTTTCATG
>Illumina-matK1_BOP010247_Otu
TCTTCGCTACTGGGTAAAAGATGCTTCTTCTTTGCATTTATTACGAATCTTTCTCCACGGGTATCATAATTTGAATAGTCTTATTACTCCAAAGAAAGCCAGCTATTCTTTTTCAAAAAGAAATCAAAGATTATTCTTCTTCCTATATAATTTTCATGTATGTGAATACGAATCCATCTTCGTCTTTCTCCGTAACCATTCTTCTCATTTACGATCAACATCTTCTGGAACCTTTCTTGAACGAATATATTTCTATGGAAAAATCGAACATCTTGTAGAAGTCTTTGCTAAGGCTTTTCAGGCCAATCTATGGTTGTTCAAGGATCTTTTCATG
>Illumina-matK1_BOP010247_Zotu
TCTTCGCTACTGGGTAAAAGATGCTTCTTCTTTGCATTTATTACGAATCTTTCTCCACGGGTATCATAATTTGAATAGTCTTATTACTCCAAAGAAAGCCAGCTATTCTTTTTCAAAAAGAAATCAAAGATTATTCTTCTTCCTATATAATTTTCATGTATGTGAATACGAATCCATCTTCGTCTTTCTCCGTAACCATTCTTCTCATTTACGATCAACATCTTCTGGAACCTTTCTTGAACGAATATATTTCTATGGAAAAATCGAACATCTTGTAGAAGTCTTTGCTAAGGCTTTTCAGGCCAATCTATGGTTGTTCAAGGATCTTTTCATG
>Illumina-matK1_BOP010248_Cotu
AAATTCTTCGCTACTGGGTAAAAGATGCCCCCTCTTTGCATTTATTACGATTCTTTCTCCACGAGTATCGTAATTGGACTAGTCTTATTATTCCAAAGAAAGCCGGTTCTTCTTTTTCAAGACGAAATCAAAGATTATTCTTCTTCCTATATAATTCTCATGTATGTGAATACGAATCCATCTTCGTCTTTCTCCGTAACCAATCTTCTCATTTACGATCAACATCTTCTGGAGCCCTTCTTGAACGAATATATTTCTATGAAAAAATAGAACATCTTGTAGAAGTCTTTGCTAAGGATTTTCAGGCCAATCTATGGTTGTTCAAGGATCCTTTCATG
>Illumina-matK1_BOP010248_Dotu
AAATTCTTCGCTACTGGGTAAAAGATGCCCCCTCTTTGCATTTATTACGATTCTTTCTCCACGAGTATCGTAATTGGACTAGTCTTATTATTCCAAAGAAAGCCGGTTCTTCTTTTTCAAGACGAAATCAAAGATTATTCTTCTTCCTATATAATTCTCATGTATGTGAATACGAATCCATCTTCGTCTTTCTCCGTAACCAATCTTCTCATTTACGATCAACATCTTCTGGAGCCCTTCTTGAACGAATATATTTCTATGAAAAAATAGAACATCTTGTAGAAGTCTTTGCTAAGGATTTTCAGGCCAATCTATGGTTGTTCAAGGATCCTTTCATG
>Illumina-matK1_BOP010248_Otu
TCTTCGCTACTGGGTAAAAGATGCCCCCTCTTTGCATTTATTACGATTCTTTCTCCACGAGTATCGTAATTGGACTAGTCTTATTATTCCAAAGAAAGCCGGTTCTTCTTTTTCAAGACGAAATCAAAGATTATTCTTCTTCCTATATAATTCTCATGTATGTGAATACGAATCCATCTTCGTCTTTCTCCGTAACCAATCTTCTCATTTACGATCAACATCTTCTGGAGCCCTTCTTGAACGAATATATTTCTATGAAAAAATAGAACATCTTGTAGAAGTCTTTGCTAAGGATTTTCAGGCCAATCTATGGTTGTTCAAGGATCCTTTCATG
>Illumina-matK1_BOP010248_Zotu
TCTTCGCTACTGGGTAAAAGATGCCCCCTCTTTGCATTTATTACGATTCTTTCTCCACGAGTATCGTAATTGGACTAGTCTTATTATTCCAAAGAAAGCCGGTTCTTCTTTTTCAAGACGAAATCAAAGATTATTCTTCTTCCTATATAATTCTCATGTATGTGAATACGAATCCATCTTCGTCTTTCTCCGTAACCAATCTTCTCATTTACGATCAACATCTTCTGGAGCCCTTCTTGAACGAATATATTTCTATGAAAAAATAGAACATCTTGTAGAAGTCTTTGCTAAGGATTTTCAGGCCAATCTATGGTTGTTCAAGGATCCTTTCATG
>Illumina-matK1_BOP010249_Cotu
AAACCTTTCGCTACTGGGTAAAAGATGCCTCTTCTTTACATTTATTGCGATTTTTTCTTCACGAGTATTTTAATTGGAATAGTCTTATTACTCCAAAGAAATCAATTTCCATTTTTTTAACAAGTAATCCAAGATTTTTCTTGTTCCTATATAATTCTCATGGATATGAATATGAATCCATCTTCTTTTTTCTCCGTAACCAATCTTCTCATTTACGATCAACATCTTCTGGACTCCTTCTTGAGCAAATCTATTTTTATGGAAAAATAGAAGATCTTGTCGAAGTCTTTGCTAATGATTTTCAGGACATCTTATGGTTGTTCAAGGATCCTATCATG
>Illumina-matK1_BOP010249_Dotu
AAACCTTTCGCTACTGGGTAAAAGATGCCTCTTCTTTACATTTATTGCGATTTTTTCTTCACGAGTATTTTAATTGGAATAGTCTTATTACTCCAAAGAAATCAATTTCCATTTTTTTAACAAGTAATCCAAGATTTTTCTTGTTCCTATATAATTCTCATGGATATGAATATGAATCCATCTTCTTTTTTCTCCGTAACCAATCTTCTCATTTACGATCAACATCTTCTGGACTCCTTCTTGAGCAAATCTATTTTTATGGAAAAATAGAAGATCTTGTCGAAGTCTTTGCTAATGATTTTCAGGACATCTTATGGTTGTTCAAGGATCCTATCATG
>Illumina-matK1_BOP010249_Otu
CTTTCGCTACTGGGTAAAAGATGCCTCTTCTTTACATTTATTGCGATTTTTTCTTCACGAGTATTTTAATTGGAATAGTCTTATTACTCCAAAGAAATCAATTTCCATTTTTTTAACAAGTAATCCAAGATTTTTCTTGTTCCTATATAATTCTCATGGATATGAATATGAATCCATCTTCTTTTTTCTCCGTAACCAATCTTCTCATTTACGATCAACATCTTCTGGACTCCTTCTTGAGCAAATCTATTTTTATGGAAAAATAGAAGATCTTGTCGAAGTCTTTGCTAATGATTTTCAGGACATCTTATGGTTGTTCAAGGATCCTATCATG
>Illumina-matK1_BOP010249_Zotu
CTTTCGCTACTGGGTAAAAGATGCCTCTTCTTTACATTTATTGCGATTTTTTCTTCACGAGTATTTTAATTGGAATAGTCTTATTACTCCAAAGAAATCAATTTCCATTTTTTTAACAAGTAATCCAAGATTTTTCTTGTTCCTATATAATTCTCATGGATATGAATATGAATCCATCTTCTTTTTTCTCCGTAACCAATCTTCTCATTTACGATCAACATCTTCTGGACTCCTTCTTGAGCAAATCTATTTTTATGGAAAAATAGAAGATCTTGTCGAAGTCTTTGCTAATGATTTTCAGGACATCTTATGGTTGTTCAAGGATCCTATCATG
>Illumina-matK1_BOP010250_Cotu
AAACCTTTCGCTACTGGGTAAAAGATGCCTCTTTTTTACATTTATTGCGATTTTTTCTTCACGAGTATTTTAATTGGAATAGTCTTATTACTCCAAAGAAATCAATTTCCATTTTTTTAACAAGTAATCCAAGATTTTTCTTGTTCCTATATAATTCTCATGGATATGAATATAAATCCATTTTCTTTTTTCTCCGTAACCAATCTTCTCATTTACGATCAACATCTTCTGGACTCCTTCTTGAGCAAATCTATTTTTATGGAAAAGTAGAAGATCTTGTCGAAGTCTTTGCTAATGATTTTCAGGACATCTTATGGTTGTTCAAGGATCCTATCATG
>Illumina-matK1_BOP010250_Dotu
AAACCTTTCGCTACTGGGTAAAAGATGCCTCTTTTTTACATTTATTGCGATTTTTTCTTCACGAGTATTTTAATTGGAATAGTCTTATTACTCCAAAGAAATCAATTTCCATTTTTTTAACAAGTAATCCAAGATTTTTCTTGTTCCTATATAATTCTCATGGATATGAATATAAATCCATTTTCTTTTTTCTCCGTAACCAATCTTCTCATTTACGATCAACATCTTCTGGACTCCTTCTTGAGCAAATCTATTTTTATGGAAAAGTAGAAGATCTTGTCGAAGTCTTTGCTAATGATTTTCAGGACATCTTATGGTTGTTCAAGGATCCTATCATG
>Illumina-matK1_BOP010250_Otu
CTTTCGCTACTGGGTAAAAGATGCCTCTTTTTTACATTTATTGCGATTTTTTCTTCACGAGTATTTTAATTGGAATAGTCTTATTACTCCAAAGAAATCAATTTCCATTTTTTTAACAAGTAATCCAAGATTTTTCTTGTTCCTATATAATTCTCATGGATATGAATATAAATCCATTTTCTTTTTTCTCCGTAACCAATCTTCTCATTTACGATCAACATCTTCTGGACTCCTTCTTGAGCAAATCTATTTTTATGGAAAAGTAGAAGATCTTGTCGAAGTCTTTGCTAATGATTTTCAGGACATCTTATGGTTGTTCAAGGATCCTATCATG
>Illumina-matK1_BOP010250_Zotu
CTTTCGCTACTGGGTAAAAGATGCCTCTTTTTTACATTTATTGCGATTTTTTCTTCACGAGTATTTTAATTGGAATAGTCTTATTACTCCAAAGAAATCAATTTCCATTTTTTTAACAAGTAATCCAAGATTTTTCTTGTTCCTATATAATTCTCATGGATATGAATATAAATCCATTTTCTTTTTTCTCCGTAACCAATCTTCTCATTTACGATCAACATCTTCTGGACTCCTTCTTGAGCAAATCTATTTTTATGGAAAAGTAGAAGATCTTGTCGAAGTCTTTGCTAATGATTTTCAGGACATCTTATGGTTGTTCAAGGATCCTATCATG
>Illumina-matK1_BOP010252_Cotu
AAATCCTTCGATGCTGGGTGAAAGATGTTTCTTCTTTGCATTTATTACGATTTGTTCTCCATGAGTATTGGAATTGGAATAGTCTTCTTACTCCAAAGAAATCCATTTACATTTTTTCACAAAGTAATCCAAGATTTTTCTTGTTCCTATATAATTCTTATGTGTCGGAATACGAATCTATCTTTCTTTTTCTACGTAAACAAGATTCTCATTTATGGTCAACATCCTCTCGGGTCCTTCTTGAGCGAATCCATTTCTATCGAAAAATAGAACATCTTGCAGAAGTCTTTCCTAATTATTTTCAGGTTATCCTTTGGTTGTTGAAGGATCCTTGCACA
>Illumina-matK1_BOP010252_Dotu
AAATCCTTCGATGCTGGGTGAAAGATGTTTCTTCTTTGCATTTATTACGATTTGTTCTCCATGAGTATTGGAATTGGAATAGTCTTCTTACTCCAAAGAAATCCATTTACATTTTTTCACAAAGTAATCCAAGATTTTTCTTGTTCCTATATAATTCTTATGTGTCGGAATACGAATCTATCTTTCTTTTTCTACGTAAACAAGATTCTCATTTATGGTCAACATCCTCTCGGGTCCTTCTTGAGCGAATCCATTTCTATCGAAAAATAGAACATCTTGCAGAAGTCTTTCCTAATTATTTTCAGGTTATCCTTTGGTTGTTGAAGGATCCTTGCACA
>Illumina-matK1_BOP010252_Otu
CCTTCGATGCTGGGTGAAAGATGTTTCTTCTTTGCATTTATTACGATTTGTTCTCCATGAGTATTGGAATTGGAATAGTCTTCTTACTCCAAAGAAATCCATTTACATTTTTTCACAAAGTAATCCAAGATTTTTCTTGTTCCTATATAATTCTTATGTGTCGGAATACGAATCTATCTTTCTTTTTCTACGTAAACAAGATTCTCATTTATGGTCAACATCCTCTCGGGTCCTTCTTGAGCGAATCCATTTCTATCGAAAAATAGAACATCTTGCAGAAGTCTTTCCTAATTATTTTCAGGTTATCCTTTGGTTGTTGAAGGATCCTTGCACA
>Illumina-matK1_BOP010252_Zotu
CCTTCGATGCTGGGTGAAAGATGTTTCTTCTTTGCATTTATTACGATTTGTTCTCCATGAGTATTGGAATTGGAATAGTCTTCTTACTCCAAAGAAATCCATTTACATTTTTTCACAAAGTAATCCAAGATTTTTCTTGTTCCTATATAATTCTTATGTGTCGGAATACGAATCTATCTTTCTTTTTCTACGTAAACAAGATTCTCATTTATGGTCAACATCCTCTCGGGTCCTTCTTGAGCGAATCCATTTCTATCGAAAAATAGAACATCTTGCAGAAGTCTTTCCTAATTATTTTCAGGTTATCCTTTGGTTGTTGAAGGATCCTTGCACA
>Illumina-matK1_BOP010254_Cotu
AAACTCTTCGCTACTGGGTAAAAGATGCTTCTTCTTTGCATTTATTACGAATCTTTCTCCACGGGTATCATAATTGGAATAGTCTTATTACTCCAAAGAAAGCCAGTTATTCTTTTTCAAAAAGAAATCAAAGATTATTCTTTTTCCTATATAATTTTCATGTATGTGAATACGAATCCATCTTCGTCTTTCTCCGTAACCATTCTTCTCATTTACGATCAACATCTTCTGGAACCTTTCTTGAACGAATATATTTCTATGGAAAAATCGAACATCTTGTCGAAGTCTTTGCTAAGGCTTTTCAGGCCAATCTATGGTTGTTCAAGGATCTTTTCATG
>Illumina-matK1_BOP010254_Dotu
AAACTCTTCGCTACTGGGTAAAAGATGCTTCTTCTTTGCATTTATTACGAATCTTTCTCCACGGGTATCATAATTGGAATAGTCTTATTACTCCAAAGAAAGCCAGTTATTCTTTTTCAAAAAGAAATCAAAGATTATTCTTTTTCCTATATAATTTTCATGTATGTGAATACGAATCCATCTTCGTCTTTCTCCGTAACCATTCTTCTCATTTACGATCAACATCTTCTGGAACCTTTCTTGAACGAATATATTTCTATGGAAAAATCGAACATCTTGTCGAAGTCTTTGCTAAGGCTTTTCAGGCCAATCTATGGTTGTTCAAGGATCTTTTCATG
>Illumina-matK1_BOP010254_Otu
TCTTCGCTACTGGGTAAAAGATGCTTCTTCTTTGCATTTATTACGAATCTTTCTCCACGGGTATCATAATTGGAATAGTCTTATTACTCCAAAGAAAGCCAGTTATTCTTTTTCAAAAAGAAATCAAAGATTATTCTTTTTCCTATATAATTTTCATGTATGTGAATACGAATCCATCTTCGTCTTTCTCCGTAACCATTCTTCTCATTTACGATCAACATCTTCTGGAACCTTTCTTGAACGAATATATTTCTATGGAAAAATCGAACATCTTGTCGAAGTCTTTGCTAAGGCTTTTCAGGCCAATCTATGGTTGTTCAAGGATCTTTTCATG
>Illumina-matK1_BOP010254_Zotu
TCTTCGCTACTGGGTAAAAGATGCTTCTTCTTTGCATTTATTACGAATCTTTCTCCACGGGTATCATAATTGGAATAGTCTTATTACTCCAAAGAAAGCCAGTTATTCTTTTTCAAAAAGAAATCAAAGATTATTCTTTTTCCTATATAATTTTCATGTATGTGAATACGAATCCATCTTCGTCTTTCTCCGTAACCATTCTTCTCATTTACGATCAACATCTTCTGGAACCTTTCTTGAACGAATATATTTCTATGGAAAAATCGAACATCTTGTCGAAGTCTTTGCTAAGGCTTTTCAGGCCAATCTATGGTTGTTCAAGGATCTTTTCATG
>Illumina-matK1_BOP010255_Cotu
AAACTCTTCGCTACTGGGTAAAAGATGCTTCTTCTTTGCATTTATTACGAATCTTTCTCCACGGGTATCATAATTGGAATAGTCTTATTACTCCAAAGAAAGCCAGTTATTCTTTTTCAAAAAGAAATCAAAGATTATTCTTCTTCCTATATAATTTTCATGTATGTGAATACGAATCCATCTTCGTCTTTCTCCGTAACCATTCTTCTCATTTACGATCAACATCTTCTGGAACCTTTCTTGAACGAATATATTTCTATGGAAAAATCGAACATCTTGTAGAAGTCTTTGCTAAGGCTTTTCAGGCCAATCTATGGTTGTTCAAGGATCTTTTCATG
>Illumina-matK1_BOP010255_Dotu
AAACTCTTCGCTACTGGGTAAAAGATGCTTCTTCTTTGCATTTATTACGAATCTTTCTCCACGGGTATCATAATTGGAATAGTCTTATTACTCCAAAGAAAGCCAGTTATTCTTTTTCAAAAAGAAATCAAAGATTATTCTTCTTCCTATATAATTTTCATGTATGTGAATACGAATCCATCTTCGTCTTTCTCCGTAACCATTCTTCTCATTTACGATCAACATCTTCTGGAACCTTTCTTGAACGAATATATTTCTATGGAAAAATCGAACATCTTGTAGAAGTCTTTGCTAAGGCTTTTCAGGCCAATCTATGGTTGTTCAAGGATCTTTTCATG
>Illumina-matK1_BOP010255_Otu
TCTTCGCTACTGGGTAAAAGATGCTTCTTCTTTGCATTTATTACGAATCTTTCTCCACGGGTATCATAATTGGAATAGTCTTATTACTCCAAAGAAAGCCAGTTATTCTTTTTCAAAAAGAAATCAAAGATTATTCTTCTTCCTATATAATTTTCATGTATGTGAATACGAATCCATCTTCGTCTTTCTCCGTAACCATTCTTCTCATTTACGATCAACATCTTCTGGAACCTTTCTTGAACGAATATATTTCTATGGAAAAATCGAACATCTTGTAGAAGTCTTTGCTAAGGCTTTTCAGGCCAATCTATGGTTGTTCAAGGATCTTTTCATG
>Illumina-matK1_BOP010255_Zotu
TCTTCGCTACTGGGTAAAAGATGCTTCTTCTTTGCATTTATTACGAATCTTTCTCCACGGGTATCATAATTGGAATAGTCTTATTACTCCAAAGAAAGCCAGTTATTCTTTTTCAAAAAGAAATCAAAGATTATTCTTCTTCCTATATAATTTTCATGTATGTGAATACGAATCCATCTTCGTCTTTCTCCGTAACCATTCTTCTCATTTACGATCAACATCTTCTGGAACCTTTCTTGAACGAATATATTTCTATGGAAAAATCGAACATCTTGTAGAAGTCTTTGCTAAGGCTTTTCAGGCCAATCTATGGTTGTTCAAGGATCTTTTCATG
>Illumina-matK1_BOP010257_Cotu
AAACTCTTCGCTACTGGGTAAAAGATGCTTCTTCTTTGCATTTATTACGAATCTTTCTCCACGGGTATCATAATTGGAATAGTCTTATTACTCCAAAGAAAGCCAGTTATTCTTTTTCAAAAAGAAATCAAAGATTATTCTTCTTCCTATATAATTTTCATGTATGTGAATACGAATCCATCTTCGTCTTTCTCCGTAACCATTCTTCTCATTTACGATCAACATCTTCTGGAACCTTTCTTGAACGAATATATTTCTATGGAAAAATCGAACATCTTGTAGAAGTCTTTGCTAAGGCTTTTCAGGCCAATCTATGGTTGTTCAAGGATCTTTTCATG
>Illumina-matK1_BOP010257_Dotu
AAACTCTTCGCTACTGGGTAAAAGATGCTTCTTCTTTGCATTTATTACGAATCTTTCTCCACGGGTATCATAATTGGAATAGTCTTATTACTCCAAAGAAAGCCAGTTATTCTTTTTCAAAAAGAAATCAAAGATTATTCTTCTTCCTATATAATTTTCATGTATGTGAATACGAATCCATCTTCGTCTTTCTCCGTAACCATTCTTCTCATTTACGATCAACATCTTCTGGAACCTTTCTTGAACGAATATATTTCTATGGAAAAATCGAACATCTTGTAGAAGTCTTTGCTAAGGCTTTTCAGGCCAATCTATGGTTGTTCAAGGATCTTTTCATG
>Illumina-matK1_BOP010257_Otu
TCTTCGCTACTGGGTAAAAGATGCTTCTTCTTTGCATTTATTACGAATCTTTCTCCACGGGTATCATAATTGGAATAGTCTTATTACTCCAAAGAAAGCCAGTTATTCTTTTTCAAAAAGAAATCAAAGATTATTCTTCTTCCTATATAATTTTCATGTATGTGAATACGAATCCATCTTCGTCTTTCTCCGTAACCATTCTTCTCATTTACGATCAACATCTTCTGGAACCTTTCTTGAACGAATATATTTCTATGGAAAAATCGAACATCTTGTAGAAGTCTTTGCTAAGGCTTTTCAGGCCAATCTATGGTTGTTCAAGGATCTTTTCATG
>Illumina-matK1_BOP010257_Zotu
TCTTCGCTACTGGGTAAAAGATGCTTCTTCTTTGCATTTATTACGAATCTTTCTCCACGGGTATCATAATTGGAATAGTCTTATTACTCCAAAGAAAGCCAGTTATTCTTTTTCAAAAAGAAATCAAAGATTATTCTTCTTCCTATATAATTTTCATGTATGTGAATACGAATCCATCTTCGTCTTTCTCCGTAACCATTCTTCTCATTTACGATCAACATCTTCTGGAACCTTTCTTGAACGAATATATTTCTATGGAAAAATCGAACATCTTGTAGAAGTCTTTGCTAAGGCTTTTCAGGCCAATCTATGGTTGTTCAAGGATCTTTTCATG
>Illumina-matK1_BOP010258_Cotu
AAACTCTTCGCTACTGGGTAAAAGATGCTTCTTCTTTGCATTTATTACGAATCTTTCTCCACGGGTATCATAATTGGAATAGTCTTATTACTCCAAAGAAAGCCAGTTATTCTTTTTCAAAAAGAAATCAAAGATTATTCTTCTTCCTATATAATTTTCATGTATGTGAATACGAATCCATCTTCGTCTTTCTCCGTAACCATTCTTCTCATTTACGATCAACATCTTCTGGAACCTTTCTTGAACGAATATATTTCTATGGAAAAATAGAACATCTTGTAGAAGTCTTTGCTAAGGCTTTTCAGGCCAATCTATGGTTGTTCAAGGATCTTTTCATG
>Illumina-matK1_BOP010258_Dotu
AAACTCTTCGCTACTGGGTAAAAGATGCTTCTTCTTTGCATTTATTACGAATCTTTCTCCACGGGTATCATAATTGGAATAGTCTTATTACTCCAAAGAAAGCCAGTTATTCTTTTTCAAAAAGAAATCAAAGATTATTCTTCTTCCTATATAATTTTCATGTATGTGAATACGAATCCATCTTCGTCTTTCTCCGTAACCATTCTTCTCATTTACGATCAACATCTTCTGGAACCTTTCTTGAACGAATATATTTCTATGGAAAAATAGAACATCTTGTAGAAGTCTTTGCTAAGGCTTTTCAGGCCAATCTATGGTTGTTCAAGGATCTTTTCATG
>Illumina-matK1_BOP010258_Otu
TCTTCGCTACTGGGTAAAAGATGCTTCTTCTTTGCATTTATTACGAATCTTTCTCCACGGGTATCATAATTGGAATAGTCTTATTACTCCAAAGAAAGCCAGTTATTCTTTTTCAAAAAGAAATCAAAGATTATTCTTCTTCCTATATAATTTTCATGTATGTGAATACGAATCCATCTTCGTCTTTCTCCGTAACCATTCTTCTCATTTACGATCAACATCTTCTGGAACCTTTCTTGAACGAATATATTTCTATGGAAAAATAGAACATCTTGTAGAAGTCTTTGCTAAGGCTTTTCAGGCCAATCTATGGTTGTTCAAGGATCTTTTCATG
>Illumina-matK1_BOP010258_Zotu
TCTTCGCTACTGGGTAAAAGATGCTTCTTCTTTGCATTTATTACGAATCTTTCTCCACGGGTATCATAATTGGAATAGTCTTATTACTCCAAAGAAAGCCAGTTATTCTTTTTCAAAAAGAAATCAAAGATTATTCTTCTTCCTATATAATTTTCATGTATGTGAATACGAATCCATCTTCGTCTTTCTCCGTAACCATTCTTCTCATTTACGATCAACATCTTCTGGAACCTTTCTTGAACGAATATATTTCTATGGAAAAATAGAACATCTTGTAGAAGTCTTTGCTAAGGCTTTTCAGGCCAATCTATGGTTGTTCAAGGATCTTTTCATG
>Illumina-matK1_BOP010259_Cotu
AAACTCTTCGCTACTGGGTAAAAGATGCTTCTTCTTTGCATTTATTACGAATCTTTCTCCACGGGTATCATAATTTGAATAGTCTTATTACTCCAAAGAAAGCCAGCTATTCTTTTTCAAAAAGAAATCAAAGATTATCCTTCTTCCTATATAATTTTCATGTATGTGAATACGAATCCATCTTCGTCTTTCTCCGTAACCATTCTTCTCATTTACGATCAACATCTTCTGGAACCTTTCTTGAACGAATATATTTCTATGGAAAAATCGAACATCTTGTAGAAGTCTTTGCTAAGGCTTTTCGGGCCAATCTATGGTTGTTCAAGGATCTTTTCATG
>Illumina-matK1_BOP010259_Dotu
AAACTCTTCGCTACTGGGTAAAAGATGCTTCTTCTTTGCATTTATTACGAATCTTTCTCCACGGGTATCATAATTTGAATAGTCTTATTACTCCAAAGAAAGCCAGCTATTCTTTTTCAAAAAGAAATCAAAGATTATCCTTCTTCCTATATAATTTTCATGTATGTGAATACGAATCCATCTTCGTCTTTCTCCGTAACCATTCTTCTCATTTACGATCAACATCTTCTGGAACCTTTCTTGAACGAATATATTTCTATGGAAAAATCGAACATCTTGTAGAAGTCTTTGCTAAGGCTTTTCGGGCCAATCTATGGTTGTTCAAGGATCTTTTCATG
>Illumina-matK1_BOP010259_Otu
TCTTCGCTACTGGGTAAAAGATGCTTCTTCTTTGCATTTATTACGAATCTTTCTCCACGGGTATCATAATTTGAATAGTCTTATTACTCCAAAGAAAGCCAGCTATTCTTTTTCAAAAAGAAATCAAAGATTATCCTTCTTCCTATATAATTTTCATGTATGTGAATACGAATCCATCTTCGTCTTTCTCCGTAACCATTCTTCTCATTTACGATCAACATCTTCTGGAACCTTTCTTGAACGAATATATTTCTATGGAAAAATCGAACATCTTGTAGAAGTCTTTGCTAAGGCTTTTCGGGCCAATCTATGGTTGTTCAAGGATCTTTTCATG
>Illumina-matK1_BOP010259_Zotu
TCTTCGCTACTGGGTAAAAGATGCTTCTTCTTTGCATTTATTACGAATCTTTCTCCACGGGTATCATAATTTGAATAGTCTTATTACTCCAAAGAAAGCCAGCTATTCTTTTTCAAAAAGAAATCAAAGATTATCCTTCTTCCTATATAATTTTCATGTATGTGAATACGAATCCATCTTCGTCTTTCTCCGTAACCATTCTTCTCATTTACGATCAACATCTTCTGGAACCTTTCTTGAACGAATATATTTCTATGGAAAAATCGAACATCTTGTAGAAGTCTTTGCTAAGGCTTTTCGGGCCAATCTATGGTTGTTCAAGGATCTTTTCATG
>Illumina-matK1_BOP010260_Cotu
AAACTCTTCGCTACTGGGTAAAAGATGCTTCTTCTTTGCATTTATTACGAATCTTTCTCCACGGGTATCATAATTGGAATAGTCTTATTACTCCAAAGAAAGCCAGTTATTCTTTTTCAAAAAGAAATCAAAGATTATTCTTCTTCCTATATAATTTTCATGTATGTGAATACGAATCCATCTTCGTCTTTCTCCGTAACCATTCTTCTCATTTACGATCAACATCTTCTGGAACCTTTCTTGAACGAATATATTTCTATGGAAAAATCGAACATCTTGTAGAAGTCTTTGCTAAGGCTTTTCAGGCCAATCTATGGTTGTTCAAGGATCTTTTCATG
>Illumina-matK1_BOP010260_Dotu
AAACTCTTCGCTACTGGGTAAAAGATGCTTCTTCTTTGCATTTATTACGAATCTTTCTCCACGGGTATCATAATTGGAATAGTCTTATTACTCCAAAGAAAGCCAGTTATTCTTTTTCAAAAAGAAATCAAAGATTATTCTTCTTCCTATATAATTTTCATGTATGTGAATACGAATCCATCTTCGTCTTTCTCCGTAACCATTCTTCTCATTTACGATCAACATCTTCTGGAACCTTTCTTGAACGAATATATTTCTATGGAAAAATCGAACATCTTGTAGAAGTCTTTGCTAAGGCTTTTCAGGCCAATCTATGGTTGTTCAAGGATCTTTTCATG
>Illumina-matK1_BOP010260_Otu
TCTTCGCTACTGGGTAAAAGATGCTTCTTCTTTGCATTTATTACGAATCTTTCTCCACGGGTATCATAATTGGAATAGTCTTATTACTCCAAAGAAAGCCAGTTATTCTTTTTCAAAAAGAAATCAAAGATTATTCTTCTTCCTATATAATTTTCATGTATGTGAATACGAATCCATCTTCGTCTTTCTCCGTAACCATTCTTCTCATTTACGATCAACATCTTCTGGAACCTTTCTTGAACGAATATATTTCTATGGAAAAATCGAACATCTTGTAGAAGTCTTTGCTAAGGCTTTTCAGGCCAATCTATGGTTGTTCAAGGATCTTTTCATG
>Illumina-matK1_BOP010260_Zotu
TCTTCGCTACTGGGTAAAAGATGCTTCTTCTTTGCATTTATTACGAATCTTTCTCCACGGGTATCATAATTGGAATAGTCTTATTACTCCAAAGAAAGCCAGTTATTCTTTTTCAAAAAGAAATCAAAGATTATTCTTCTTCCTATATAATTTTCATGTATGTGAATACGAATCCATCTTCGTCTTTCTCCGTAACCATTCTTCTCATTTACGATCAACATCTTCTGGAACCTTTCTTGAACGAATATATTTCTATGGAAAAATCGAACATCTTGTAGAAGTCTTTGCTAAGGCTTTTCAGGCCAATCTATGGTTGTTCAAGGATCTTTTCATG
>Illumina-matK1_BOP010262_Cotu
AAACTCTTCGCTACTGGGTAAAAGATGCTTCTTCTTTGCATTTATTACGAATCTTTCTCCACGGGTATCATAATTGGAATAGTCTTATTACTCCAAAGAAAGCCAGTTATTCTTTTTCAAAAAGAAATCAAAGATTATTCTTCTTCCTATATAATTTTCATGTATGTGAATACGAATCCATCTTCGTCTTTCTCCGTAACCATTCTTCTCATTTACGATCAACATCTTCTGGAACCTTTCTTGAACGAATATATTTCTATGGAAAAATCGAACATCTTGTAGAAGTCTTTGCTAAGGCTTTTCAGGCCAATCTATGGTTGTTCAAGGATCTTTTCATG
>Illumina-matK1_BOP010262_Dotu
AAACTCTTCGCTACTGGGTAAAAGATGCTTCTTCTTTGCATTTATTACGAATCTTTCTCCACGGGTATCATAATTGGAATAGTCTTATTACTCCAAAGAAAGCCAGTTATTCTTTTTCAAAAAGAAATCAAAGATTATTCTTCTTCCTATATAATTTTCATGTATGTGAATACGAATCCATCTTCGTCTTTCTCCGTAACCATTCTTCTCATTTACGATCAACATCTTCTGGAACCTTTCTTGAACGAATATATTTCTATGGAAAAATCGAACATCTTGTAGAAGTCTTTGCTAAGGCTTTTCAGGCCAATCTATGGTTGTTCAAGGATCTTTTCATG
>Illumina-matK1_BOP010262_Otu
TCTTCGCTACTGGGTAAAAGATGCTTCTTCTTTGCATTTATTACGAATCTTTCTCCACGGGTATCATAATTGGAATAGTCTTATTACTCCAAAGAAAGCCAGTTATTCTTTTTCAAAAAGAAATCAAAGATTATTCTTCTTCCTATATAATTTTCATGTATGTGAATACGAATCCATCTTCGTCTTTCTCCGTAACCATTCTTCTCATTTACGATCAACATCTTCTGGAACCTTTCTTGAACGAATATATTTCTATGGAAAAATCGAACATCTTGTAGAAGTCTTTGCTAAGGCTTTTCAGGCCAATCTATGGTTGTTCAAGGATCTTTTCATG
>Illumina-matK1_BOP010262_Zotu
TCTTCGCTACTGGGTAAAAGATGCTTCTTCTTTGCATTTATTACGAATCTTTCTCCACGGGTATCATAATTGGAATAGTCTTATTACTCCAAAGAAAGCCAGTTATTCTTTTTCAAAAAGAAATCAAAGATTATTCTTCTTCCTATATAATTTTCATGTATGTGAATACGAATCCATCTTCGTCTTTCTCCGTAACCATTCTTCTCATTTACGATCAACATCTTCTGGAACCTTTCTTGAACGAATATATTTCTATGGAAAAATCGAACATCTTGTAGAAGTCTTTGCTAAGGCTTTTCAGGCCAATCTATGGTTGTTCAAGGATCTTTTCATG
>Illumina-matK1_BOP010263_Cotu
AAGCCCTTCGTTACTGGGTGAAAGATGCCTCTTCTTTGCATTTATTACGATTCTTTCTACACGAGTATCATAATTGGAATAGTATGATTACTCCAAAGAAATCAATTTCCATTTTTTCAAAAAGGAATCAAAGATTTTTCTTATTCCTATATAATTTTCATGTATGTGAATACGACTCTATCTTCATTTTTATCCGCAATCAATCTTATCATTTACGATCAACATCTTATGGAGCCCTTCTTGGGCGAATATTTTTCTATGGAAAAATAGAGCATTTTGTCGAAGTCTTTGCTAATGATTTTCAGACAATCTTATGGTTGTTCAAGAATCCTTTCATG
>Illumina-matK1_BOP010263_Dotu
AAGCCCTTCGTTACTGGGTGAAAGATGCCTCTTCTTTGCATTTATTACGATTCTTTCTACACGAGTATCATAATTGGAATAGTATGATTACTCCAAAGAAATCAATTTCCATTTTTTCAAAAAGGAATCAAAGATTTTTCTTATTCCTATATAATTTTCATGTATGTGAATACGACTCTATCTTCATTTTTATCCGCAATCAATCTTATCATTTACGATCAACATCTTATGGAGCCCTTCTTGGGCGAATATTTTTCTATGGAAAAATAGAGCATTTTGTCGAAGTCTTTGCTAATGATTTTCAGACAATCTTATGGTTGTTCAAGAATCCTTTCATG
>Illumina-matK1_BOP010263_Otu
CCTTCGTTACTGGGTGAAAGATGCCTCTTCTTTGCATTTATTACGATTCTTTCTACACGAGTATCATAATTGGAATAGTATGATTACTCCAAAGAAATCAATTTCCATTTTTTCAAAAAGGAATCAAAGATTTTTCTTATTCCTATATAATTTTCATGTATGTGAATACGACTCTATCTTCATTTTTATCCGCAATCAATCTTATCATTTACGATCAACATCTTATGGAGCCCTTCTTGGGCGAATATTTTTCTATGGAAAAATAGAGCATTTTGTCGAAGTCTTTGCTAATGATTTTCAGACAATCTTATGGTTGTTCAAGAATCCTTTCATG
>Illumina-matK1_BOP010263_Zotu
CCTTCGTTACTGGGTGAAAGATGCCTCTTCTTTGCATTTATTACGATTCTTTCTACACGAGTATCATAATTGGAATAGTATGATTACTCCAAAGAAATCAATTTCCATTTTTTCAAAAAGGAATCAAAGATTTTTCTTATTCCTATATAATTTTCATGTATGTGAATACGACTCTATCTTCATTTTTATCCGCAATCAATCTTATCATTTACGATCAACATCTTATGGAGCCCTTCTTGGGCGAATATTTTTCTATGGAAAAATAGAGCATTTTGTCGAAGTCTTTGCTAATGATTTTCAGACAATCTTATGGTTGTTCAAGAATCCTTTCATG
>Illumina-matK1_BOP010264_Cotu
AAACCCTTCGTTATTGGGTGAAAGATCCCTCTTCTTTGCATTTATTACGACTCTTTCTTCACGAGTATTATAATTTGAATAGTCTTATTACTCCAAATAATTTTTTTTTTTCAAAAAGTAATCCACGATTATTCTTGCTCCTATATAATTCTCATGTATGTGAATACGAATCTATCTTACTTTTTCTTCGTAATCAATCTTCTCATTTACGATTAACCTCTTCTAGGATCTTTTTTGAGCGAATGCATTTCTATGAAAAAATAAAATATCCTGGAGAAGAAGTCTTTTCTAATGATTTTCCGTCCGCCATTTTGTGGTTCTTCAAGGATCCTTTTATG
>Illumina-matK1_BOP010264_Dotu
AAACCCTTCGTTATTGGGTGAAAGATCCCTCTTCTTTGCATTTATTACGACTCTTTCTTCACGAGTATTATAATTTGAATAGTCTTATTACTCCAAATAATTTTTTTTTTTCAAAAAGTAATCCACGATTATTCTTGCTCCTATATAATTCTCATGTATGTGAATACGAATCTATCTTACTTTTTCTTCGTAATCAATCTTCTCATTTACGATTAACCTCTTCTAGGATCTTTTTTGAGCGAATGCATTTCTATGAAAAAATAAAATATCCTGGAGAAGAAGTCTTTTCTAATGATTTTCCGTCCGCCATTTTGTGGTTCTTCAAGGATCCTTTTATG
>Illumina-matK1_BOP010264_Otu
CCTTCGTTATTGGGTGAAAGATCCCTCTTCTTTGCATTTATTACGACTCTTTCTTCACGAGTATTATAATTTGAATAGTCTTATTACTCCAAATAATTTTTTTTTTTCAAAAAGTAATCCACGATTATTCTTGCTCCTATATAATTCTCATGTATGTGAATACGAATCTATCTTACTTTTTCTTCGTAATCAATCTTCTCATTTACGATTAACCTCTTCTAGGATCTTTTTTGAGCGAATGCATTTCTATGAAAAAATAAAATATCCTGGAGAAGAAGTCTTTTCTAATGATTTTCCGTCCGCCATTTTGTGGTTCTTCAAGGATCCTTTTATG
>Illumina-matK1_BOP010264_Zotu
CCTTCGTTATTGGGTGAAAGATCCCTCTTCTTTGCATTTATTACGACTCTTTCTTCACGAGTATTATAATTTGAATAGTCTTATTACTCCAAATAATTTTTTTTTTTCAAAAAGTAATCCACGATTATTCTTGCTCCTATATAATTCTCATGTATGTGAATACGAATCTATCTTACTTTTTCTTCGTAATCAATCTTCTCATTTACGATTAACCTCTTCTAGGATCTTTTTTGAGCGAATGCATTTCTATGAAAAAATAAAATATCCTGGAGAAGAAGTCTTTTCTAATGATTTTCCGTCCGCCATTTTGTGGTTCTTCAAGGATCCTTTTATG
>Illumina-matK1_BOP010265_Cotu
AAACCCTTCGCTATTGGGTGAAAGACGCCTCTTCTTTGCATTTATTACGACTCTTTCTTCACGAGTATTATAATTGGAATAGTCTTATTACTTCAAATAATTTTTTTTTTTCAAAAAGTAATCCACGATTATTCTTACTCCTATATAATTCTCATGTATGTGAATACGAATTCATCTTACTTTTTCTTCGTAATCAATCTTCTCATTTACAATTAACCTCTTCTGGGATCTTTTTTGAGCGAATACATTTCTATGAAAAAATAAAATATCCTGTAGAAGAAGTCTTTGCTAATGATTTTCCGGCCTCCATCTTATGGTTCTTCAAGGATCCTTTTATG
>Illumina-matK1_BOP010265_Dotu
AAACCCTTCGCTATTGGGTGAAAGACGCCTCTTCTTTGCATTTATTACGACTCTTTCTTCACGAGTATTATAATTGGAATAGTCTTATTACTTCAAATAATTTTTTTTTTTCAAAAAGTAATCCACGATTATTCTTACTCCTATATAATTCTCATGTATGTGAATACGAATTCATCTTACTTTTTCTTCGTAATCAATCTTCTCATTTACAATTAACCTCTTCTGGGATCTTTTTTGAGCGAATACATTTCTATGAAAAAATAAAATATCCTGTAGAAGAAGTCTTTGCTAATGATTTTCCGGCCTCCATCTTATGGTTCTTCAAGGATCCTTTTATG
>Illumina-matK1_BOP010265_Otu
CCTTCGCTATTGGGTGAAAGACGCCTCTTCTTTGCATTTATTACGACTCTTTCTTCACGAGTATTATAATTGGAATAGTCTTATTACTTCAAATAATTTTTTTTTTTCAAAAAGTAATCCACGATTATTCTTACTCCTATATAATTCTCATGTATGTGAATACGAATTCATCTTACTTTTTCTTCGTAATCAATCTTCTCATTTACAATTAACCTCTTCTGGGATCTTTTTTGAGCGAATACATTTCTATGAAAAAATAAAATATCCTGTAGAAGAAGTCTTTGCTAATGATTTTCCGGCCTCCATCTTATGGTTCTTCAAGGATCCTTTTATG
>Illumina-matK1_BOP010265_Zotu
CCTTCGCTATTGGGTGAAAGACGCCTCTTCTTTGCATTTATTACGACTCTTTCTTCACGAGTATTATAATTGGAATAGTCTTATTACTTCAAATAATTTTTTTTTTTCAAAAAGTAATCCACGATTATTCTTACTCCTATATAATTCTCATGTATGTGAATACGAATTCATCTTACTTTTTCTTCGTAATCAATCTTCTCATTTACAATTAACCTCTTCTGGGATCTTTTTTGAGCGAATACATTTCTATGAAAAAATAAAATATCCTGTAGAAGAAGTCTTTGCTAATGATTTTCCGGCCTCCATCTTATGGTTCTTCAAGGATCCTTTTATG
>Illumina-matK1_BOP010266_Cotu
AAATTCTTCGCTATTGGGTAAAAGATCCTTCTTCTTTGCATTTATTACGATTCTTGCTCAACGAGTATTGTAATTGGACTAGTCTTATTACTCCAAAGAAAGCCAGTTCCTCTTTTTCAAAAAGAAATCAAAGATTATTCTTATTCTTATATAATTCTCATGTATGTGAATATGAATCCGTTTTCGTCTTTCTACGTAACCAATCTTCTCATTTACGATCAACATCTTCTGGAGTTCTTCTTGAACGAATCTATTTCTATGGAAAAATAGAAAGTCTTGTGAACGTCTTTGGTAAGGTTAAGGATTTTCAAGCGAACCTATGGTTGGTCAAGGAACCTTGCATG
>Illumina-matK1_BOP010266_Dotu
AAATTCTTCGCTATTGGGTAAAAGATCCTTCTTCTTTGCATTTATTACGATTCTTGCTCAACGAGTATTGTAATTGGACTAGTCTTATTACTCCAAAGAAAGCCAGTTCCTCTTTTTCAAAAAGAAATCAAAGATTATTCTTATTCTTATATAATTCTCATGTATGTGAATATGAATCCGTTTTCGTCTTTCTACGTAACCAATCTTCTCATTTACGATCAACATCTTCTGGAGTTCTTCTTGAACGAATCTATTTCTATGGAAAAATAGAAAGTCTTGTGAACGTCTTTGGTAAGGTTAAGGATTTTCAAGCGAACCTATGGTTGGTCAAGGAACCTTGCATG
>Illumina-matK1_BOP010266_Otu
TCTTCGCTATTGGGTAAAAGATCCTTCTTCTTTGCATTTATTACGATTCTTGCTCAACGAGTATTGTAATTGGACTAGTCTTATTACTCCAAAGAAAGCCAGTTCCTCTTTTTCAAAAAGAAATCAAAGATTATTCTTATTCTTATATAATTCTCATGTATGTGAATATGAATCCGTTTTCGTCTTTCTACGTAACCAATCTTCTCATTTACGATCAACATCTTCTGGAGTTCTTCTTGAACGAATCTATTTCTATGGAAAAATAGAAAGTCTTGTGAACGTCTTTGGTAAGGTTAAGGATTTTCAAGCGAACCTATGGTTGGTCAAGGAACCTTGCATG
>Illumina-matK1_BOP010266_Zotu
TCTTCGCTATTGGGTAAAAGATCCTTCTTCTTTGCATTTATTACGATTCTTGCTCAACGAGTATTGTAATTGGACTAGTCTTATTACTCCAAAGAAAGCCAGTTCCTCTTTTTCAAAAAGAAATCAAAGATTATTCTTATTCTTATATAATTCTCATGTATGTGAATATGAATCCGTTTTCGTCTTTCTACGTAACCAATCTTCTCATTTACGATCAACATCTTCTGGAGTTCTTCTTGAACGAATCTATTTCTATGGAAAAATAGAAAGTCTTGTGAACGTCTTTGGTAAGGTTAAGGATTTTCAAGCGAACCTATGGTTGGTCAAGGAACCTTGCATG
>Illumina-matK1_BOP010267_Cotu
AAACCCTTCGCTACTGCGTGAAAGATCCCTCTTCTTTGCATTTATTACGGCTCTTTCTTCACGAGTATTATAATTGGAATACTCTTATTACTCCAAAAAAATCCATTTTTGCAAAAAGTAATCAAAGATTATTCTTGCTCCTATATAATTCTTATGTATGTGAATACGAATCCATTTTACTTTTTCTCCGTAACCAATCTAATCATTTACGATTAACCTCTTCTGGGATTCTTTTTGAGCGAATACGTTTTTATGAAAAAATAAAATATCCTGTCGAAGAAGTCTTTGCTAACGATTTTCCGGCCACCTTATGGTTCTTCAAGGATCCTTTTATA
>Illumina-matK1_BOP010267_Dotu
AAACCCTTCGCTACTGCGTGAAAGATCCCTCTTCTTTGCATTTATTACGGCTCTTTCTTCACGAGTATTATAATTGGAATACTCTTATTACTCCAAAAAAATCCATTTTTGCAAAAAGTAATCAAAGATTATTCTTGCTCCTATATAATTCTTATGTATGTGAATACGAATCCATTTTACTTTTTCTCCGTAACCAATCTAATCATTTACGATTAACCTCTTCTGGGATTCTTTTTGAGCGAATACGTTTTTATGAAAAAATAAAATATCCTGTCGAAGAAGTCTTTGCTAACGATTTTCCGGCCACCTTATGGTTCTTCAAGGATCCTTTTATA
>Illumina-matK1_BOP010267_Otu
ATCCCTCTTCTTTGCATTTATTACGGCTCTTTCTTCACGAGTATTATAATTGGAATACTCTTATTACTCCAAAAAAATCCATTTTTGCAAAAAGTAATCAAAGATTATTCTTGCTCCTATATAATTCTTATGTATGTGAATACGAATCCATTTTACTTTTTCTCCGTAACCAATCTAATCATTTACGATTAACCTCTTCTGGGATTCTTTTTGAGCGAATACGTTTTTATGAAAAAATAAAATATCCTGTCGAAGAAGTCTTTGCTAACGATTTTCCGGCCACCTTATGGTTCTTCAAGGATCCTTTTATA
>Illumina-matK1_BOP010267_Zotu
ATCCCTCTTCTTTGCATTTATTACGGCTCTTTCTTCACGAGTATTATAATTGGAATACTCTTATTACTCCAAAAAAATCCATTTTTGCAAAAAGTAATCAAAGATTATTCTTGCTCCTATATAATTCTTATGTATGTGAATACGAATCCATTTTACTTTTTCTCCGTAACCAATCTAATCATTTACGATTAACCTCTTCTGGGATTCTTTTTGAGCGAATACGTTTTTATGAAAAAATAAAATATCCTGTCGAAGAAGTCTTTGCTAACGATTTTCCGGCCACCTTATGGTTCTTCAAGGATCCTTTTATA
>Illumina-matK1_BOP010269_Cotu
AGACTCTTCGCTACTGGGTAAAAGATGCTTCTTCTTTGCATTTATTACGAGTCTTTCTCCACGGGTATCGTAATTGGAATAGTCTTATTACTCAAAAGAAAGCCAGTTCTTCTTTGTCAAAAAGAAATCAAAGATTATTCTTTTTCCTATATAATTCTCATGTATGTGAATACGAATCCATCTTCGTCTTTCTCCGTAACCAATCTTCTCATTTACGATCAACATCCTCTGGAGCCTTTCTTGAACGAATATATTTCTATGGAAAAATCGAACATCTTATAGAAGTCTTTGCTAAGGCTTTTCAGGCCAATCTATGGTTGTTCAAGGATCCTTTCATG
>Illumina-matK1_BOP010269_Otu
TCTTCGCTACTGGGTAAAAGATGCTTCTTCTTTGCATTTATTACGAGTCTTTCTCCACGGGTATCGTAATTGGAATAGTCTTATTACTCAAAAGAAAGCCAGTTCTTCTTTGTCAAAAAGAAATCAAAGATTATTCTTTTTCCTATATAATTCTCATGTATGTGAATACGAATCCATCTTCGTCTTTCTCCGTAACCAATCTTCTCATTTACGATCAACATCCTCTGGAGCCTTTCTTGAACGAATATATTTCTATGGAAAAATCGAACATCTTATAGAAGTCTTTGCTAAGGCTTTTCAGGCCAATCTATGGTTGTTCAAGGATCCTTTCATG
>Illumina-matK1_BOP010269_Zotu
TCTTCGCTACTGGGTAAAAGATGCTTCTTCTTTGCATTTATTACGAGTCTTTCTCCACGGGTATCGTAATTGGAATAGTCTTATTACTCAAAAGAAAGCCAGTTCTTCTTTGTCAAAAAGAAATCAAAGATTATTCTTTTTCCTATATAATTCTCATGTATGTGAATACGAATCCATCTTCGTCTTTCTCCGTAACCAATCTTCTCATTTACGATCAACATCCTCTGGAGCCTTTCTTGAACGAATATATTTCTATGGAAAAATCGAACATCTTATAGAAGTCTTTGCTAAGGCTTTTCAGGCCAATCTATGGTTGTTCAAGGATCCTTTCATG
>Illumina-matK1_BOP010270_Cotu
AAATCCTTCGATACTGGGTGAAAGATGCCCCCTTTTTTCATTTATTACGGTTGTTTCTTTATAATTTTTGTAATAGGAATAGTTTTCTTACTCCAAAAAAATCGATTTCTACTTTTTCAAAAAGTAATCCGAGATTATTCTTATTCCTCTATAATTTTTATGTATGTGAATATGAATCTATCTTCCTTTTTCTACGTAAAAACTCCTCTCATTTACGATTCAAATCTTTTAGCGTTTTTTTTGAGCGAATCTTTTTTTATGCAAAAAGAGAACATTTTGTAGAAGTTTTTGCTAAGGATTTTTCGTCTACCTTAACATTCTTCAAGGATCCTCTCATT
>Illumina-matK1_BOP010270_Otu
CTTCGATACTGGGTGAAAGATGCCCCCTTTTTTCATTTATTACGGTTGTTTCTTTATAATTTTTGTAATAGGAATAGTTTTCTTACTCCAAAAAAATCGATTTCTACTTTTTCAAAAAGTAATCCGAGATTATTCTTATTCCTCTATAATTTTTATGTATGTGAATATGAATCTATCTTCCTTTTTCTACGTAAAAACTCCTCTCATTTACGATTCAAATCTTTTAGCGTTTTTTTTGAGCGAATCTTTTTTTATGCAAAAAGAGAACATTTTGTAGAAGTTTTTGCTAAGGATTTTTCGTCTACCTTAACATTCTTCAAGGATCCTCTCATT
>Illumina-matK1_BOP010270_Zotu
CTTCGATACTGGGTGAAAGATGCCCCCTTTTTTCATTTATTACGGTTGTTTCTTTATAATTTTTGTAATAGGAATAGTTTTCTTACTCCAAAAAAATCGATTTCTACTTTTTCAAAAAGTAATCCGAGATTATTCTTATTCCTCTATAATTTTTATGTATGTGAATATGAATCTATCTTCCTTTTTCTACGTAAAAACTCCTCTCATTTACGATTCAAATCTTTTAGCGTTTTTTTTGAGCGAATCTTTTTTTATGCAAAAAGAGAACATTTTGTAGAAGTTTTTGCTAAGGATTTTTCGTCTACCTTAACATTCTTCAAGGATCCTCTCATT
>Illumina-matK1_BOP010271_Cotu
AAACCCTTCGTTACCGGGTGAAAGATGCTTCTTATTTGCATTTATTGCGGTTCTTTCTTCATGAGTATTCTAATTGTAACAGTCTTATTATTACAAATAAATCTATTTCCATTTTTTCAAAAAGTAATCCGAGATTCTTTTTATTCCTATATAATTCTTATATATGTGAATACGAATCCATCTTCCTTTTTCTCCGTAACCAATCTTCTCATTTACGATTAACATCTTCTGGAGTCCTTTTTGAACGACTCTGTTTATATAGAAAAATAGAACATTTTGCCGAAGTCTTTGCTAATGATTTTCCGGTCATCCCATGCTTTCTCAAGGATCCTTTCATG
>Illumina-matK1_BOP010271_Dotu
AAACCCTTCGTTACCGGGTGAAAGATGCTTCTTATTTGCATTTATTGCGGTTCTTTCTTCATGAGTATTCTAATTGTAACAGTCTTATTATTACAAATAAATCTATTTCCATTTTTTCAAAAAGTAATCCGAGATTCTTTTTATTCCTATATAATTCTTATATATGTGAATACGAATCCATCTTCCTTTTTCTCCGTAACCAATCTTCTCATTTACGATTAACATCTTCTGGAGTCCTTTTTGAACGACTCTGTTTATATAGAAAAATAGAACATTTTGCCGAAGTCTTTGCTAATGATTTTCCGGTCATCCCATGCTTTCTCAAGGATCCTTTCATG
>Illumina-matK1_BOP010271_Otu
CCTTCGTTACCGGGTGAAAGATGCTTCTTATTTGCATTTATTGCGGTTCTTTCTTCATGAGTATTCTAATTGTAACAGTCTTATTATTACAAATAAATCTATTTCCATTTTTTCAAAAAGTAATCCGAGATTCTTTTTATTCCTATATAATTCTTATATATGTGAATACGAATCCATCTTCCTTTTTCTCCGTAACCAATCTTCTCATTTACGATTAACATCTTCTGGAGTCCTTTTTGAACGACTCTGTTTATATAGAAAAATAGAACATTTTGCCGAAGTCTTTGCTAATGATTTTCCGGTCATCCCATGCTTTCTCAAGGATCCTTTCATG
>Illumina-matK1_BOP010271_Zotu
CCTTCGTTACCGGGTGAAAGATGCTTCTTATTTGCATTTATTGCGGTTCTTTCTTCATGAGTATTCTAATTGTAACAGTCTTATTATTACAAATAAATCTATTTCCATTTTTTCAAAAAGTAATCCGAGATTCTTTTTATTCCTATATAATTCTTATATATGTGAATACGAATCCATCTTCCTTTTTCTCCGTAACCAATCTTCTCATTTACGATTAACATCTTCTGGAGTCCTTTTTGAACGACTCTGTTTATATAGAAAAATAGAACATTTTGCCGAAGTCTTTGCTAATGATTTTCCGGTCATCCCATGCTTTCTCAAGGATCCTTTCATG
>Illumina-matK1_BOP010272_Cotu
AAATCTTGCGATACTGGGTGAAAGATACCCCTTTCTTTCATTTATTAAGGTTGTTTCTTTATGAGTATTGTAATTGGAATAGTCTTATTACTCCAAAAAAATCGATTTCTACTTTTTCAAAAAGTAATCCAAGATTTTTCTTATTCCTATATCATTTTTATGTATGTGAATACGAATCTATCTTCCTTTTTCTACGTAACAAATCCTCTCATTTACGATTAAAATCTTTTAGTGTTTTTTTTGAGCGAATCTATTTCTATGCAAAAATAGAAGGTTTTGTCGAAATCTTTACTAAGGATTTTTCGTCTACCTTATCATTCTTCACAGATACTTTCATT
>Illumina-matK1_BOP010272_Dotu
AAATCTTGCGATACTGGGTGAAAGATACCCCTTTCTTTCATTTATTAAGGTTGTTTCTTTATGAGTATTGTAATTGGAATAGTCTTATTACTCCAAAAAAATCGATTTCTACTTTTTCAAAAAGTAATCCAAGATTTTTCTTATTCCTATATCATTTTTATGTATGTGAATACGAATCTATCTTCCTTTTTCTACGTAACAAATCCTCTCATTTACGATTAAAATCTTTTAGTGTTTTTTTTGAGCGAATCTATTTCTATGCAAAAATAGAAGGTTTTGTCGAAATCTTTACTAAGGATTTTTCGTCTACCTTATCATTCTTCACAGATACTTTCATT
>Illumina-matK1_BOP010272_Otu
CTTGCGATACTGGGTGAAAGATACCCCTTTCTTTCATTTATTAAGGTTGTTTCTTTATGAGTATTGTAATTGGAATAGTCTTATTACTCCAAAAAAATCGATTTCTACTTTTTCAAAAAGTAATCCAAGATTTTTCTTATTCCTATATCATTTTTATGTATGTGAATACGAATCTATCTTCCTTTTTCTACGTAACAAATCCTCTCATTTACGATTAAAATCTTTTAGTGTTTTTTTTGAGCGAATCTATTTCTATGCAAAAATAGAAGGTTTTGTCGAAATCTTTACTAAGGATTTTTCGTCTACCTTATCATTCTTCACAGATACTTTCATT
>Illumina-matK1_BOP010272_Zotu
CTTGCGATACTGGGTGAAAGATACCCCTTTCTTTCATTTATTAAGGTTGTTTCTTTATGAGTATTGTAATTGGAATAGTCTTATTACTCCAAAAAAATCGATTTCTACTTTTTCAAAAAGTAATCCAAGATTTTTCTTATTCCTATATCATTTTTATGTATGTGAATACGAATCTATCTTCCTTTTTCTACGTAACAAATCCTCTCATTTACGATTAAAATCTTTTAGTGTTTTTTTTGAGCGAATCTATTTCTATGCAAAAATAGAAGGTTTTGTCGAAATCTTTACTAAGGATTTTTCGTCTACCTTATCATTCTTCACAGATACTTTCATT
>Illumina-matK1_BOP010273_Cotu
AAACTCTTCGCTATTGGGTAAAAGATGCCTCTTCTTTGCATTTATTACGATTCTTTCTTCACGAGTATTGTAATTGGAATAGTCTTATTACTCCAAAGAAAGCCAGTTCTTCTTTTTCAAAAAGGAATCAAAGATTATTCTTCTTCTTATATAATTCTCATGTATGTGAATACGAATCTATTTTCGTCTTTCTACGTAACCAATCTTCTCATTTACGATCAACATCTTCTGGAGCTCTTCTTGAACGAATATATTTCTATGGAAAAATAGAACGTCTTGTAGACGTCTTTGTTAAGGATTTTCAGACCAACCTATGGTTGTTCAAGGATCCTTTCATG
>Illumina-matK1_BOP010273_Dotu
AAACTCTTCGCTATTGGGTAAAAGATGCCTCTTCTTTGCATTTATTACGATTCTTTCTTCACGAGTATTGTAATTGGAATAGTCTTATTACTCCAAAGAAAGCCAGTTCTTCTTTTTCAAAAAGGAATCAAAGATTATTCTTCTTCTTATATAATTCTCATGTATGTGAATACGAATCTATTTTCGTCTTTCTACGTAACCAATCTTCTCATTTACGATCAACATCTTCTGGAGCTCTTCTTGAACGAATATATTTCTATGGAAAAATAGAACGTCTTGTAGACGTCTTTGTTAAGGATTTTCAGACCAACCTATGGTTGTTCAAGGATCCTTTCATG
>Illumina-matK1_BOP010273_Otu
TCTTCGCTATTGGGTAAAAGATGCCTCTTCTTTGCATTTATTACGATTCTTTCTTCACGAGTATTGTAATTGGAATAGTCTTATTACTCCAAAGAAAGCCAGTTCTTCTTTTTCAAAAAGGAATCAAAGATTATTCTTCTTCTTATATAATTCTCATGTATGTGAATACGAATCTATTTTCGTCTTTCTACGTAACCAATCTTCTCATTTACGATCAACATCTTCTGGAGCTCTTCTTGAACGAATATATTTCTATGGAAAAATAGAACGTCTTGTAGACGTCTTTGTTAAGGATTTTCAGACCAACCTATGGTTGTTCAAGGATCCTTTCATG
>Illumina-matK1_BOP010273_Zotu
TCTTCGCTATTGGGTAAAAGATGCCTCTTCTTTGCATTTATTACGATTCTTTCTTCACGAGTATTGTAATTGGAATAGTCTTATTACTCCAAAGAAAGCCAGTTCTTCTTTTTCAAAAAGGAATCAAAGATTATTCTTCTTCTTATATAATTCTCATGTATGTGAATACGAATCTATTTTCGTCTTTCTACGTAACCAATCTTCTCATTTACGATCAACATCTTCTGGAGCTCTTCTTGAACGAATATATTTCTATGGAAAAATAGAACGTCTTGTAGACGTCTTTGTTAAGGATTTTCAGACCAACCTATGGTTGTTCAAGGATCCTTTCATG
>Illumina-matK1_BOP010274_Cotu
AAACTCTTCGCTATTGGGTAAAAGATGCCTCTTCTTTGCATTTATTACGATTCTTTCTTCACGAGTATTGTAATTGGAATAGTCTTATTACTCCAAAGAAAGCCAGTTCTTCTTTTTCAAAAAGGAATCAAAGATTATTCTTCTTCTTATATAATTCTCATGTATGTGAATACGAATCTATTTTCGTCTTTCTACGTAACCAATCTTCTCATTTACGATCAACATCTTCTGGAGCTCTTCTTGAACGAATATATTTCTATGGAAAAATAGAACGTCTTGTAGACGTCTTTGTTAAGGATTTTCAGACCAACCTATGCTTGTTCAAGGATCCTTTCATG
>Illumina-matK1_BOP010274_Dotu
AAACTCTTCGCTATTGGGTAAAAGATGCCTCTTCTTTGCATTTATTACGATTCTTTCTTCACGAGTATTGTAATTGGAATAGTCTTATTACTCCAAAGAAAGCCAGTTCTTCTTTTTCAAAAAGGAATCAAAGATTATTCTTCTTCTTATATAATTCTCATGTATGTGAATACGAATCTATTTTCGTCTTTCTACGTAACCAATCTTCTCATTTACGATCAACATCTTCTGGAGCTCTTCTTGAACGAATATATTTCTATGGAAAAATAGAACGTCTTGTAGACGTCTTTGTTAAGGATTTTCAGACCAACCTATGCTTGTTCAAGGATCCTTTCATG
>Illumina-matK1_BOP010274_Otu
TCTTCGCTATTGGGTAAAAGATGCCTCTTCTTTGCATTTATTACGATTCTTTCTTCACGAGTATTGTAATTGGAATAGTCTTATTACTCCAAAGAAAGCCAGTTCTTCTTTTTCAAAAAGGAATCAAAGATTATTCTTCTTCTTATATAATTCTCATGTATGTGAATACGAATCTATTTTCGTCTTTCTACGTAACCAATCTTCTCATTTACGATCAACATCTTCTGGAGCTCTTCTTGAACGAATATATTTCTATGGAAAAATAGAACGTCTTGTAGACGTCTTTGTTAAGGATTTTCAGACCAACCTATGCTTGTTCAAGGATCCTTTCATG
>Illumina-matK1_BOP010274_Zotu
TCTTCGCTATTGGGTAAAAGATGCCTCTTCTTTGCATTTATTACGATTCTTTCTTCACGAGTATTGTAATTGGAATAGTCTTATTACTCCAAAGAAAGCCAGTTCTTCTTTTTCAAAAAGGAATCAAAGATTATTCTTCTTCTTATATAATTCTCATGTATGTGAATACGAATCTATTTTCGTCTTTCTACGTAACCAATCTTCTCATTTACGATCAACATCTTCTGGAGCTCTTCTTGAACGAATATATTTCTATGGAAAAATAGAACGTCTTGTAGACGTCTTTGTTAAGGATTTTCAGACCAACCTATGCTTGTTCAAGGATCCTTTCATG
>Illumina-matK1_BOP010275_Cotu
AAACTCTTCGCTATTGGGTAAAAGATGCCTCTTCTTTGCATTTATTACGATTCTTTCTTCACGAGTATTGTAATTGGAATAGTCTTATTACTCCAAAGAAAGGCAGTTCTTCTTTTTCAAAAAGGAATCAAAGATTATTCTTCTTCTTATATAATTCTCATGTATGTGAATACGAATCTATTTTCGTCTTTCTACGTAACCAATCTTCTCATTTACGATCAACATCTTCTGGAGCTCTTCTTGAACGAATATATTTCTATGGAAAAATAGAACGTCTTGTAGACGTCTTTGTTAAGGATTTTCAGACCAACCTATGCTTGTTCAAGGATCCTTTCATG
>Illumina-matK1_BOP010275_Dotu
AAACTCTTCGCTATTGGGTAAAAGATGCCTCTTCTTTGCATTTATTACGATTCTTTCTTCACGAGTATTGTAATTGGAATAGTCTTATTACTCCAAAGAAAGGCAGTTCTTCTTTTTCAAAAAGGAATCAAAGATTATTCTTCTTCTTATATAATTCTCATGTATGTGAATACGAATCTATTTTCGTCTTTCTACGTAACCAATCTTCTCATTTACGATCAACATCTTCTGGAGCTCTTCTTGAACGAATATATTTCTATGGAAAAATAGAACGTCTTGTAGACGTCTTTGTTAAGGATTTTCAGACCAACCTATGCTTGTTCAAGGATCCTTTCATG
>Illumina-matK1_BOP010275_Otu
TCTTCGCTATTGGGTAAAAGATGCCTCTTCTTTGCATTTATTACGATTCTTTCTTCACGAGTATTGTAATTGGAATAGTCTTATTACTCCAAAGAAAGGCAGTTCTTCTTTTTCAAAAAGGAATCAAAGATTATTCTTCTTCTTATATAATTCTCATGTATGTGAATACGAATCTATTTTCGTCTTTCTACGTAACCAATCTTCTCATTTACGATCAACATCTTCTGGAGCTCTTCTTGAACGAATATATTTCTATGGAAAAATAGAACGTCTTGTAGACGTCTTTGTTAAGGATTTTCAGACCAACCTATGCTTGTTCAAGGATCCTTTCATG
>Illumina-matK1_BOP010275_Zotu
TCTTCGCTATTGGGTAAAAGATGCCTCTTCTTTGCATTTATTACGATTCTTTCTTCACGAGTATTGTAATTGGAATAGTCTTATTACTCCAAAGAAAGGCAGTTCTTCTTTTTCAAAAAGGAATCAAAGATTATTCTTCTTCTTATATAATTCTCATGTATGTGAATACGAATCTATTTTCGTCTTTCTACGTAACCAATCTTCTCATTTACGATCAACATCTTCTGGAGCTCTTCTTGAACGAATATATTTCTATGGAAAAATAGAACGTCTTGTAGACGTCTTTGTTAAGGATTTTCAGACCAACCTATGCTTGTTCAAGGATCCTTTCATG
>Illumina-matK1_BOP010276_Cotu
AAACTCTTCGCTATTGGGTAAAAGATGCCTCTTCTTTGCATTTATTACGATTCTTTCTTCACGAGTATTGTAATTGGAATAGTCTTATTACTCCAAAGAAAGCCAGTTCTTCTTTTTCAAAAAGGAATCAAAGATTATTCTTCTTCTTATATAATTCTCATGTATGTGAATACGAATCTATTTTCGTCTTTCTACGTAACCAATCTTCTCATTTACGATCAACATCTTCTGGAGCTCTTCTTGAACGAATATATTTCTATGGAAAAATAGAACGTCTTGTAGACGTCTTTGTTAAGGATTTTCAGACCAATCTATGCTTGTTCAAGGATCCTTTCATG
>Illumina-matK1_BOP010276_Dotu
AAACTCTTCGCAATTGGGTAAAAGATGCCCCTTCTTTGCATTTATTACGATTCTTTCTTCGCGAGTATTGTAATTGGAATAGTCTTATTACTCCAAAGAAAGCCAGTTCTTCTTTTTCAAAAAGGAATCAAAGATTATTCTTCTTCTTATATAATTCTCATGTATGTGAATACGAATCTATTTTCGTCTTTCTACGTAACCAATCTTCTCATTTACGATCAACATCTTCTGGAGCTCTTCTTGAACGAATCTATTTCTATGGAAAAATAGAACGTCTTGTAGACGTCTTTGTTAAGGATTTTCAGACCAATCTATGCCTGTTCAAGGATCCTTTCATG
>Illumina-matK1_BOP010276_Otu
CTTCTTTGCATTTATTACGATTCTTTCTTCGCGAGTATTGTAATTGGAATAGTCTTATTACTCCAAAGAAAGCCAGTTCTTCTTTTTCAAAAAGGAATCAAAGATTATTCTTCTTCTTATATAATTCTCATGTATGTGAATACGAATCTATTTTCGTCTTTCTACGTAACCAATCTTCTCATTTACGATCAACATCTTCTGGAGCTCTTCTTGAACGAATCTATTTCTATGGAAAAATAGAACGTCTTGTAGACGTCTTTGTTAAGGATTTTCAGACCAATCTATGCCTGTTCAAGGATCCTTTCATG
>Illumina-matK1_BOP010276_Zotu
CTTCTTTGCATTTATTACGATTCTTTCTTCGCGAGTATTGTAATTGGAATAGTCTTATTACTCCAAAGAAAGCCAGTTCTTCTTTTTCAAAAAGGAATCAAAGATTATTCTTCTTCTTATATAATTCTCATGTATGTGAATACGAATCTATTTTCGTCTTTCTACGTAACCAATCTTCTCATTTACGATCAACATCTTCTGGAGCTCTTCTTGAACGAATCTATTTCTATGGAAAAATAGAACGTCTTGTAGACGTCTTTGTTAAGGATTTTCAGACCAATCTATGCCTGTTCAAGGATCCTTTCATG
>Illumina-matK1_BOP010277_Cotu
AAACTCTTCGCAATTGGGTAAAAGATGCCCCTTCTTTGCATTTATTACGATTCTTTCTTCGCGAGTATTGTAATTGGAATAGTCTTATTACTCCAAAGAAAGCCAGTTCTTCTTTTTCAAAAAGGAATCAAAGATTATTCTTCTTCTTATATAATTCTCATGTATGTGAATACGAATCTATTTTCGTCTTTCTACGTAACCAATCTTCTCATTTACGATCAACATCTTCTGGAGCTCTTCTTGAACGAATCTATTTCTATGGAAAAATAGAACGTCTTGTAGACGTCTTTGTTAAGGATTTTCAGACCAATCTATGCCTGTTCAAGGATCCTTTCATG
>Illumina-matK1_BOP010277_Dotu
AAACTCTTCGCAATTGGGTAAAAGATGCCCCTTCTTTGCATTTATTACGATTCTTTCTTCGCGAGTATTGTAATTGGAATAGTCTTATTACTCCAAAGAAAGCCAGTTCTTCTTTTTCAAAAAGGAATCAAAGATTATTCTTCTTCTTATATAATTCTCATGTATGTGAATACGAATCTATTTTCGTCTTTCTACGTAACCAATCTTCTCATTTACGATCAACATCTTCTGGAGCTCTTCTTGAACGAATCTATTTCTATGGAAAAATAGAACGTCTTGTAGACGTCTTTGTTAAGGATTTTCAGACCAATCTATGCCTGTTCAAGGATCCTTTCATG
>Illumina-matK1_BOP010277_Otu
TCTTCGCAATTGGGTAAAAGATGCCCCTTCTTTGCATTTATTACGATTCTTTCTTCGCGAGTATTGTAATTGGAATAGTCTTATTACTCCAAAGAAAGCCAGTTCTTCTTTTTCAAAAAGGAATCAAAGATTATTCTTCTTCTTATATAATTCTCATGTATGTGAATACGAATCTATTTTCGTCTTTCTACGTAACCAATCTTCTCATTTACGATCAACATCTTCTGGAGCTCTTCTTGAACGAATCTATTTCTATGGAAAAATAGAACGTCTTGTAGACGTCTTTGTTAAGGATTTTCAGACCAATCTATGCCTGTTCAAGGATCCTTTCATG
>Illumina-matK1_BOP010277_Zotu
TCTTCGCAATTGGGTAAAAGATGCCCCTTCTTTGCATTTATTACGATTCTTTCTTCGCGAGTATTGTAATTGGAATAGTCTTATTACTCCAAAGAAAGCCAGTTCTTCTTTTTCAAAAAGGAATCAAAGATTATTCTTCTTCTTATATAATTCTCATGTATGTGAATACGAATCTATTTTCGTCTTTCTACGTAACCAATCTTCTCATTTACGATCAACATCTTCTGGAGCTCTTCTTGAACGAATCTATTTCTATGGAAAAATAGAACGTCTTGTAGACGTCTTTGTTAAGGATTTTCAGACCAATCTATGCCTGTTCAAGGATCCTTTCATG
>Illumina-matK1_BOP010278_Cotu
AAACTCTTCGCAATTGGGTAAAAGATGCCCCTTCTTTGCATTTATTACGATTCTTTCTTCGCGAGTATTGTAATTGGAATAGTCTTATTACTCCAAAGAAAGCCAGTTCTTCTTTTTCAAAAAGGAATCAAAGATTATTCTTCTTCTTATATAATTCTCATGTATGTGAATACGAATCTATTTTCGTCTTTCTACGTAACCAATCTTCTCATTTACGATCAACATCTTCTGGAGCTCTTCTTGAACGAATCTATTTCTATGGAAAAATAGAACGTCTTGTAGACGTCTTTGTTAAGGATTTTCAGACCAATCTATGCCTGTTCAAGGATCCTTTCATG
>Illumina-matK1_BOP010278_Dotu
AAACTCTTCGCAATTGGGTAAAAGATGCCCCTTCTTTGCATTTATTACGATTCTTTCTTCGCGAGTATTGTAATTGGAATAGTCTTATTACTCCAAAGAAAGCCAGTTCTTCTTTTTCAAAAAGGAATCAAAGATTATTCTTCTTCTTATATAATTCTCATGTATGTGAATACGAATCTATTTTCGTCTTTCTACGTAACCAATCTTCTCATTTACGATCAACATCTTCTGGAGCTCTTCTTGAACGAATCTATTTCTATGGAAAAATAGAACGTCTTGTAGACGTCTTTGTTAAGGATTTTCAGACCAATCTATGCCTGTTCAAGGATCCTTTCATG
>Illumina-matK1_BOP010278_Otu
TCTTCGCAATTGGGTAAAAGATGCCCCTTCTTTGCATTTATTACGATTCTTTCTTCGCGAGTATTGTAATTGGAATAGTCTTATTACTCCAAAGAAAGCCAGTTCTTCTTTTTCAAAAAGGAATCAAAGATTATTCTTCTTCTTATATAATTCTCATGTATGTGAATACGAATCTATTTTCGTCTTTCTACGTAACCAATCTTCTCATTTACGATCAACATCTTCTGGAGCTCTTCTTGAACGAATCTATTTCTATGGAAAAATAGAACGTCTTGTAGACGTCTTTGTTAAGGATTTTCAGACCAATCTATGCCTGTTCAAGGATCCTTTCATG
>Illumina-matK1_BOP010278_Zotu
TCTTCGCAATTGGGTAAAAGATGCCCCTTCTTTGCATTTATTACGATTCTTTCTTCGCGAGTATTGTAATTGGAATAGTCTTATTACTCCAAAGAAAGCCAGTTCTTCTTTTTCAAAAAGGAATCAAAGATTATTCTTCTTCTTATATAATTCTCATGTATGTGAATACGAATCTATTTTCGTCTTTCTACGTAACCAATCTTCTCATTTACGATCAACATCTTCTGGAGCTCTTCTTGAACGAATCTATTTCTATGGAAAAATAGAACGTCTTGTAGACGTCTTTGTTAAGGATTTTCAGACCAATCTATGCCTGTTCAAGGATCCTTTCATG
>Illumina-matK1_BOP010279_Cotu
AAACTCTTCGCAATTGGGTAAAAGATGCCCCTTCTTTGCATTTCTTACGATTATTTCTTCGCGAGTATTGTAATTGGAATAGTCTTATTACTCCAAAGAAAGCCAGTTCTTCTTTTTCAAAAAGGAATCAAAGATTATTCTTCTTCTTATATAATTCTCATGTATGTGAATACGAATCTATTTTCGTCTTTCTACGTAACCAATCTTCTCATTTACGATCAACATCTTCTGGAGCTCTTCTTGAACGAATCTATTTCTATGGAAAAATAGAACGTCTTGTAGACGTCTTTGTTAAGGATTTTCAGACCAATCTATGCTTGTTCAAGGATCCTTTCATG
>Illumina-matK1_BOP010279_Dotu
AAACTCTTCGCAATTGGGTAAAAGATGCCCCTTCTTTGCATTTCTTACGATTATTTCTTCGCGAGTATTGTAATTGGAATAGTCTTATTACTCCAAAGAAAGCCAGTTCTTCTTTTTCAAAAAGGAATCAAAGATTATTCTTCTTCTTATATAATTCTCATGTATGTGAATACGAATCTATTTTCGTCTTTCTACGTAACCAATCTTCTCATTTACGATCAACATCTTCTGGAGCTCTTCTTGAACGAATCTATTTCTATGGAAAAATAGAACGTCTTGTAGACGTCTTTGTTAAGGATTTTCAGACCAATCTATGCTTGTTCAAGGATCCTTTCATG
>Illumina-matK1_BOP010279_Otu
TCTTCGCAATTGGGTAAAAGATGCCCCTTCTTTGCATTTCTTACGATTATTTCTTCGCGAGTATTGTAATTGGAATAGTCTTATTACTCCAAAGAAAGCCAGTTCTTCTTTTTCAAAAAGGAATCAAAGATTATTCTTCTTCTTATATAATTCTCATGTATGTGAATACGAATCTATTTTCGTCTTTCTACGTAACCAATCTTCTCATTTACGATCAACATCTTCTGGAGCTCTTCTTGAACGAATCTATTTCTATGGAAAAATAGAACGTCTTGTAGACGTCTTTGTTAAGGATTTTCAGACCAATCTATGCTTGTTCAAGGATCCTTTCATG
>Illumina-matK1_BOP010279_Zotu
TCTTCGCAATTGGGTAAAAGATGCCCCTTCTTTGCATTTCTTACGATTATTTCTTCGCGAGTATTGTAATTGGAATAGTCTTATTACTCCAAAGAAAGCCAGTTCTTCTTTTTCAAAAAGGAATCAAAGATTATTCTTCTTCTTATATAATTCTCATGTATGTGAATACGAATCTATTTTCGTCTTTCTACGTAACCAATCTTCTCATTTACGATCAACATCTTCTGGAGCTCTTCTTGAACGAATCTATTTCTATGGAAAAATAGAACGTCTTGTAGACGTCTTTGTTAAGGATTTTCAGACCAATCTATGCTTGTTCAAGGATCCTTTCATG
>Illumina-matK1_BOP010280_Cotu
AAACCCTTCGTTATTGGGTAAAAGATGCTTCCGCCCTTCATTTATTACGATTATTTTTCCACGAGTATTGGGGTTGGAATACTCTTAGTGTTACAAAGAAACTCCATTTTGATTTTTCACCAAAAAGAAATCAAAGATTTTTTTTCGTATTATATAATTCTCATGGATATGAATACGAATCCATTTTGGGCTTTCTGCGCAACGAATCTTCTCATTTGAGATCAACATCTTTTGTATTCTTTCTTGAACGTCTCTCTTTTTATGGAAAAAAAGAACGTCTTGTAGAAGTCGTTGCTAAGGATTTTCGGGTTAGTCTATGGTTGTTTATATACCCTTTCGTG
>Illumina-matK1_BOP010280_Dotu
AAACCCTTCGTTATTGGGTAAAAGATGCTTCCGCCCTTCATTTATTACGATTATTTTTCCACGAGTATTGGGGTTGGAATACTCTTAGTGTTACAAAGAAACTCCATTTTGATTTTTCACCAAAAAGAAATCAAAGATTTTTTTTCGTATTATATAATTCTCATGGATATGAATACGAATCCATTTTGGGCTTTCTGCGCAACGAATCTTCTCATTTGAGATCAACATCTTTTGTATTCTTTCTTGAACGTCTCTCTTTTTATGGAAAAAAAGAACGTCTTGTAGAAGTCGTTGCTAAGGATTTTCGGGTTAGTCTATGGTTGTTTATATACCCTTTCGTG
>Illumina-matK1_BOP010280_Otu
CCTTCGTTATTGGGTAAAAGATGCTTCCGCCCTTCATTTATTACGATTATTTTTCCACGAGTATTGGGGTTGGAATACTCTTAGTGTTACAAAGAAACTCCATTTTGATTTTTCACCAAAAAGAAATCAAAGATTTTTTTTCGTATTATATAATTCTCATGGATATGAATACGAATCCATTTTGGGCTTTCTGCGCAACGAATCTTCTCATTTGAGATCAACATCTTTTGTATTCTTTCTTGAACGTCTCTCTTTTTATGGAAAAAAAGAACGTCTTGTAGAAGTCGTTGCTAAGGATTTTCGGGTTAGTCTATGGTTGTTTATATACCCTTTCGTG
>Illumina-matK1_BOP010280_Zotu
CCTTCGTTATTGGGTAAAAGATGCTTCCGCCCTTCATTTATTACGATTATTTTTCCACGAGTATTGGGGTTGGAATACTCTTAGTGTTACAAAGAAACTCCATTTTGATTTTTCACCAAAAAGAAATCAAAGATTTTTTTTCGTATTATATAATTCTCATGGATATGAATACGAATCCATTTTGGGCTTTCTGCGCAACGAATCTTCTCATTTGAGATCAACATCTTTTGTATTCTTTCTTGAACGTCTCTCTTTTTATGGAAAAAAAGAACGTCTTGTAGAAGTCGTTGCTAAGGATTTTCGGGTTAGTCTATGGTTGTTTATATACCCTTTCGTG
>Illumina-matK1_BOP010281_Cotu
AAACTCTTCGCTACTGGGTAAAAGATGCCCCCTCTTTGCATTTATTACGATTCTTTCTCCACGAGTATCCTAATTTGACTAGTCTTATTATTCAAAAGAAAGCCGGTTCTTCTTTTTCAAAACGAAATCAAAGATTATTTTTCTTCCTATATAATTCTCATGTATGTGAATACGAATTCATCTTCGTCTTTCTCCGTAACCAATCTTCTCATTTACGATCAACATCTTCTGGAGCCTTTCTTGAACGAATATATTTCTATGAAAAAATAGAACATCTTGTAGAAGTCTTTGCTAAGGATTTTCAAGCCAATCTATGGTTGTTCAAGGATCCTTTCATG
>Illumina-matK1_BOP010281_Dotu
AAACTCTTCGCTACTGGGTAAAAGATGCCCCCTCTTTGCATTTATTACGATTCTTTCTCCACGAGTATCCTAATTTGACTAGTCTTATTATTCAAAAGAAAGCCGGTTCTTCTTTTTCAAAACGAAATCAAAGATTATTTTTCTTCCTATATAATTCTCATGTATGTGAATACGAATTCATCTTCGTCTTTCTCCGTAACCAATCTTCTCATTTACGATCAACATCTTCTGGAGCCTTTCTTGAACGAATATATTTCTATGAAAAAATAGAACATCTTGTAGAAGTCTTTGCTAAGGATTTTCAAGCCAATCTATGGTTGTTCAAGGATCCTTTCATG
>Illumina-matK1_BOP010281_Otu
GATGCCCCCTCTTTGCATTTATTACGATTCTTTCTCCACGAGTATCCTAATTTGACTAGTCTTATTATTCAAAAGAAAGCCGGTTCTTCTTTTTCAAAACGAAATCAAAGATTATTTTTCTTCCTATATAATTCTCATGTATGTGAATACGAATTCATCTTCGTCTTTCTCCGTAACCAATCTTCTCATTTACGATCAACATCTTCTGGAGCCTTTCTTGAACGAATATATTTCTATGAAAAAATAGAACATCTTGTAGAAGTCTTTGCTAAGGATTTTCAAGCCAATCTATGGTTGTTCAAGGATCCTTTCATG
>Illumina-matK1_BOP010281_Zotu
GATGCCCCCTCTTTGCATTTATTACGATTCTTTCTCCACGAGTATCCTAATTTGACTAGTCTTATTATTCAAAAGAAAGCCGGTTCTTCTTTTTCAAAACGAAATCAAAGATTATTTTTCTTCCTATATAATTCTCATGTATGTGAATACGAATTCATCTTCGTCTTTCTCCGTAACCAATCTTCTCATTTACGATCAACATCTTCTGGAGCCTTTCTTGAACGAATATATTTCTATGAAAAAATAGAACATCTTGTAGAAGTCTTTGCTAAGGATTTTCAAGCCAATCTATGGTTGTTCAAGGATCCTTTCATG
>Illumina-matK1_BOP010282_Cotu
AAACTCTTCGCTATTGGGTAAAAGATGCCTCTTCTTTGCATTTATTACGATTCTTTCTCAACGAGTATTGTAATTGGAATAGTCTTATTACTCCAAAGAAAGCCAGTTCCTCTTTTTCAAAAAGAAATCAAAGATTATTCTTATTCTTATATAATTCTCATGTATGTGAATACGAATCCATTTTCGTCTTTCTACGTAATCAATCTTCTCATTTAAGATCAACATCTTCTGGAGTTTTTCTTGAACGAATCTATTTCTATGGAAAAATAGAACGTCTTGTGAACGTCTTTGTTAAGGTTAAGGATTTTCAGGAGAACCTATGGTTGGTCAAGGACCCTTGCATG
>Illumina-matK1_BOP010282_Dotu
AAACTCTTCGCTATTGGGTAAAAGATGCCTCTTCTTTGCATTTATTACGATTCTTTCTCAACGAGTATTGTAATTGGAATAGTCTTATTACTCCAAAGAAAGCCAGTTCCTCTTTTTCAAAAAGAAATCAAAGATTATTCTTATTCTTATATAATTCTCATGTATGTGAATACGAATCCATTTTCGTCTTTCTACGTAATCAATCTTCTCATTTAAGATCAACATCTTCTGGAGTTTTTCTTGAACGAATCTATTTCTATGGAAAAATAGAACGTCTTGTGAACGTCTTTGTTAAGGTTAAGGATTTTCAGGAGAACCTATGGTTGGTCAAGGACCCTTGCATG
>Illumina-matK1_BOP010282_Otu
TCTTCGCTATTGGGTAAAAGATGCCTCTTCTTTGCATTTATTACGATTCTTTCTCAACGAGTATTGTAATTGGAATAGTCTTATTACTCCAAAGAAAGCCAGTTCCTCTTTTTCAAAAAGAAATCAAAGATTATTCTTATTCTTATATAATTCTCATGTATGTGAATACGAATCCATTTTCGTCTTTCTACGTAATCAATCTTCTCATTTAAGATCAACATCTTCTGGAGTTTTTCTTGAACGAATCTATTTCTATGGAAAAATAGAACGTCTTGTGAACGTCTTTGTTAAGGTTAAGGATTTTCAGGAGAACCTATGGTTGGTCAAGGACCCTTGCATG
>Illumina-matK1_BOP010282_Zotu
TCTTCGCTATTGGGTAAAAGATGCCTCTTCTTTGCATTTATTACGATTCTTTCTCAACGAGTATTGTAATTGGAATAGTCTTATTACTCCAAAGAAAGCCAGTTCCTCTTTTTCAAAAAGAAATCAAAGATTATTCTTATTCTTATATAATTCTCATGTATGTGAATACGAATCCATTTTCGTCTTTCTACGTAATCAATCTTCTCATTTAAGATCAACATCTTCTGGAGTTTTTCTTGAACGAATCTATTTCTATGGAAAAATAGAACGTCTTGTGAACGTCTTTGTTAAGGTTAAGGATTTTCAGGAGAACCTATGGTTGGTCAAGGACCCTTGCATG
>Illumina-matK1_BOP010283_Cotu
AAACTCTTCGCTACTGGGTAAAAGATGCCCCCTCTTTGCATTTATTACGATTCTTTCTCCACGAGTATCCTAATTTGACTAGTCTTATTATTCAAAAGAAAGCCGGTTCTTCTTTTTCAAAACGAAATCAAAGATTATTTTTCTTCCTATATAATTCTCATGTATGTGAATACGAATTCATCTTCGTCTTTCTCCGTAACCAATCTTCTCATTTACGATCAACATCTTCTGGAGCCTTTCTTGAACGAATATATTTCTATGAAAAAATAGAACATCTTGTAGAAGTCTTTGCTAAGGATTTTCAAGCCAATCTATGGTTGTTCAAGGATCCTTTCATG
>Illumina-matK1_BOP010283_Dotu
AAACTCTTCGCTACTGGGTAAAAGATGCCCCCTCTTTGCATTTATTACGATTCTTTCTCCACGAGTATCCTAATTTGACTAGTCTTATTATTCAAAAGAAAGCCGGTTCTTCTTTTTCAAAACGAAATCAAAGATTATTTTTCTTCCTATATAATTCTCATGTATGTGAATACGAATTCATCTTCGTCTTTCTCCGTAACCAATCTTCTCATTTACGATCAACATCTTCTGGAGCCTTTCTTGAACGAATATATTTCTATGAAAAAATAGAACATCTTGTAGAAGTCTTTGCTAAGGATTTTCAAGCCAATCTATGGTTGTTCAAGGATCCTTTCATG
>Illumina-matK1_BOP010283_Otu
TCTTCGCTACTGGGTAAAAGATGCCCCCTCTTTGCATTTATTACGATTCTTTCTCCACGAGTATCCTAATTTGACTAGTCTTATTATTCAAAAGAAAGCCGGTTCTTCTTTTTCAAAACGAAATCAAAGATTATTTTTCTTCCTATATAATTCTCATGTATGTGAATACGAATTCATCTTCGTCTTTCTCCGTAACCAATCTTCTCATTTACGATCAACATCTTCTGGAGCCTTTCTTGAACGAATATATTTCTATGAAAAAATAGAACATCTTGTAGAAGTCTTTGCTAAGGATTTTCAAGCCAATCTATGGTTGTTCAAGGATCCTTTCATG
>Illumina-matK1_BOP010283_Zotu
TCTTCGCTACTGGGTAAAAGATGCCCCCTCTTTGCATTTATTACGATTCTTTCTCCACGAGTATCCTAATTTGACTAGTCTTATTATTCAAAAGAAAGCCGGTTCTTCTTTTTCAAAACGAAATCAAAGATTATTTTTCTTCCTATATAATTCTCATGTATGTGAATACGAATTCATCTTCGTCTTTCTCCGTAACCAATCTTCTCATTTACGATCAACATCTTCTGGAGCCTTTCTTGAACGAATATATTTCTATGAAAAAATAGAACATCTTGTAGAAGTCTTTGCTAAGGATTTTCAAGCCAATCTATGGTTGTTCAAGGATCCTTTCATG
>Illumina-matK1_BOP010286_Cotu
AAGCTCTTCGCTACTGGTTAAAAGATGCTTCGTCTTTGCATTTCGTAAGATTCTTTCTCCACGAGTTTCATAATTGGAATAGTCTTATTACGTCAAAGAAAGGCGGTCCTTCTTTTTCAGAAAGAAATCAAAGATTCTTCTTCTTCCTATATAATTCTCATGTATGTGAATACGAATCCATCTTTATCTTTCTCCGCAACCAATCTTCTCATTTACGATCAACATCTTCTAGAGCCCTTGTTGAACGAATCTATTTCTATGGAAAAATAGAGCATCTTGGAGAAGTCTTGTCCAGGGCTTTTCAAGTTAATCTATGGATATTCACAGATTCTAACATG
>Illumina-matK1_BOP010286_Dotu
AAGCTCTTCGCTACTGGTTAAAAGATGCTTCGTCTTTGCATTTCGTAAGATTCTTTCTCCACGAGTTTCATAATTGGAATAGTCTTATTACGTCAAAGAAAGGCGGTCCTTCTTTTTCAGAAAGAAATCAAAGATTCTTCTTCTTCCTATATAATTCTCATGTATGTGAATACGAATCCATCTTTATCTTTCTCCGCAACCAATCTTCTCATTTACGATCAACATCTTCTAGAGCCCTTGTTGAACGAATCTATTTCTATGGAAAAATAGAGCATCTTGGAGAAGTCTTGTCCAGGGCTTTTCAAGTTAATCTATGGATATTCACAGATTCTAACATG
>Illumina-matK1_BOP010286_Otu
AAGCTCTTCGCTACTGGTTAAAAGATGCTTCGTCTTTGCATTTCGTAAGATTCTTTCTCCACGAGTTTCATAATTGGAATAGTCTTATTACGTCAAAGAAAGGCGGTCCTTCTTTTTCAGAAAGAAATCAAAGATTCTTCTTCTTCCTATATAATTCTCATGTATGTGAATACGAATCCATCTTTATCTTTCTCCGCAACCAATCTTCTCATTTACGATCAACATCTTCTAGAGCCCTTGTTGAACGAATCTATTTCTATGGAAAAATAGAGCATCTTGGAGAAGTCTTGTCCAGGGCTTTTCAAGTTAATCTATGGATATTCACAGATTCTAACATG
>Illumina-matK1_BOP010286_Zotu
AAGCTCTTCGCTACTGGTTAAAAGATGCTTCGTCTTTGCATTTCGTAAGATTCTTTCTCCACGAGTTTCATAATTGGAATAGTCTTATTACGTCAAAGAAAGGCGGTCCTTCTTTTTCAGAAAGAAATCAAAGATTCTTCTTCTTCCTATATAATTCTCATGTATGTGAATACGAATCCATCTTTATCTTTCTCCGCAACCAATCTTCTCATTTACGATCAACATCTTCTAGAGCCCTTGTTGAACGAATCTATTTCTATGGAAAAATAGAGCATCTTGGAGAAGTCTTGTCCAGGGCTTTTCAAGTTAATCTATGGATATTCACAGATTCTAACATG
>Illumina-matK1_BOP010287_Cotu
AAACTCTTCGCTACTGGGTAAAAGATGCCCCCTCTTTGCATTTATTACGATTCTTTCTCCACGAGTATCCTAATTTGACTAGTCTTATTATTCCAAAGAAAGCCGGTTCTTCTTTTTCAAAACGAAATCAAAGATTATTTTTCTTCCTATATAATTCTCATGTATGTGAATACGAATTCATCTTCGTCTTTCTCCGTAACCAATCTTCTCATTTACGATCAACATCTTCTGGAGCCTTTCTTGAACGAATATATTTCTATGAAAAAATAGAACATCTTGTAGAAGTCTTTGCTAAGGATTTTCAAGCCAATCTATGGTTGTTCAAGGATCCTTTCATG
>Illumina-matK1_BOP010287_Dotu
AAACTCTTCGCTACTGGGTAAAAGATGCCCCCTCTTTGCATTTATTACGATTCTTTCTCCACGAGTATCCTAATTTGACTAGTCTTATTATTCCAAAGAAAGCCGGTTCTTCTTTTTCAAAACGAAATCAAAGATTATTTTTCTTCCTATATAATTCTCATGTATGTGAATACGAATTCATCTTCGTCTTTCTCCGTAACCAATCTTCTCATTTACGATCAACATCTTCTGGAGCCTTTCTTGAACGAATATATTTCTATGAAAAAATAGAACATCTTGTAGAAGTCTTTGCTAAGGATTTTCAAGCCAATCTATGGTTGTTCAAGGATCCTTTCATG
>Illumina-matK1_BOP010287_Otu
AAACTCTTCGCTACTGGGTAAAAGATGCCCCCTCTTTGCATTTATTACGATTCTTTCTCCACGAGTATCCTAATTTGACTAGTCTTATTATTCCAAAGAAAGCCGGTTCTTCTTTTTCAAAACGAAATCAAAGATTATTTTTCTTCCTATATAATTCTCATGTATGTGAATACGAATTCATCTTCGTCTTTCTCCGTAACCAATCTTCTCATTTACGATCAACATCTTCTGGAGCCTTTCTTGAACGAATATATTTCTATGAAAAAATAGAACATCTTGTAGAAGTCTTTGCTAAGGATTTTCAAGCCAATCTATGGTTGTTCAAGGATCCTTTCATG
>Illumina-matK1_BOP010287_Zotu
AAACTCTTCGCTACTGGGTAAAAGATGCCCCCTCTTTGCATTTATTACGATTCTTTCTCCACGAGTATCCTAATTTGACTAGTCTTATTATTCCAAAGAAAGCCGGTTCTTCTTTTTCAAAACGAAATCAAAGATTATTTTTCTTCCTATATAATTCTCATGTATGTGAATACGAATTCATCTTCGTCTTTCTCCGTAACCAATCTTCTCATTTACGATCAACATCTTCTGGAGCCTTTCTTGAACGAATATATTTCTATGAAAAAATAGAACATCTTGTAGAAGTCTTTGCTAAGGATTTTCAAGCCAATCTATGGTTGTTCAAGGATCCTTTCATG
>Illumina-matK1_BOP010288_Cotu
AAACTCTTCGCTACTGGGTAAAGGATGCCCCCTCTTTGCATTTATTACGATTCTTTCTCCACGAGTATCCTAATTTGACTAGTCTTATTATTCCAAAGAAAGCCGGTTCTTCTTTTTCAAAACGAAATCAAAGATTATTTTTCTTCCTATATAATTCTCATGTATGTGAATACGAATTCGTCTTTGTCTTTCTCCGTAACCAATCTTCTCATTTACGATCAACATCTTCTGGAGCCTTTCTTGAACGAATATATTTCTATGAAAAAATAGAACATCTTGTAGAAGTCTTGGCTAAGGATTTTCAAGCCAATCTATGGTTGTTCAAGGATCCTTTCATG
>Illumina-matK1_BOP010288_Dotu
AAACTCTTCGCTACTGGGTAAAGGATGCCCCCTCTTTGCATTTATTACGATTCTTTCTCCACGAGTATCCTAATTTGACTAGTCTTATTATTCCAAAGAAAGCCGGTTCTTCTTTTTCAAAACGAAATCAAAGATTATTTTTCTTCCTATATAATTCTCATGTATGTGAATACGAATTCGTCTTTGTCTTTCTCCGTAACCAATCTTCTCATTTACGATCAACATCTTCTGGAGCCTTTCTTGAACGAATATATTTCTATGAAAAAATAGAACATCTTGTAGAAGTCTTGGCTAAGGATTTTCAAGCCAATCTATGGTTGTTCAAGGATCCTTTCATG
>Illumina-matK1_BOP010288_Otu
GCCCCCTCTTTGCATTTATTACGATTCTTTCTCCACGAGTATCCTAATTTGACTAGTCTTATTATTCCAAAGAAAGCCGGTTCTTCTTTTTCAAAACGAAATCAAAGATTATTTTTCTTCCTATATAATTCTCATGTATGTGAATACGAATTCGTCTTTGTCTTTCTCCGTAACCAATCTTCTCATTTACGATCAACATCTTCTGGAGCCTTTCTTGAACGAATATATTTCTATGAAAAAATAGAACATCTTGTAGAAGTCTTGGCTAAGGATTTTCAAGCCAATCTATGGTTGTTCAAGGATCCTTTCATG
>Illumina-matK1_BOP010288_Zotu
GCCCCCTCTTTGCATTTATTACGATTCTTTCTCCACGAGTATCCTAATTTGACTAGTCTTATTATTCCAAAGAAAGCCGGTTCTTCTTTTTCAAAACGAAATCAAAGATTATTTTTCTTCCTATATAATTCTCATGTATGTGAATACGAATTCGTCTTTGTCTTTCTCCGTAACCAATCTTCTCATTTACGATCAACATCTTCTGGAGCCTTTCTTGAACGAATATATTTCTATGAAAAAATAGAACATCTTGTAGAAGTCTTGGCTAAGGATTTTCAAGCCAATCTATGGTTGTTCAAGGATCCTTTCATG
>Illumina-matK1_BOP010290_Cotu
AAATCCTTCGATATTGGGTGAAAGATGCCCCTTTTTTTCATTTATTACGGTTGTTTCTTTATCATTTTTGTAATTGGAATAGTTTTAGTACTCCAAAATCTACTTTTTCAAAAAGTAATCCAAGATTATTCTTGTTCCTCTATAATTTTTATGTATGTGAATATGAATCTATCTTCCTTTTTCTACGGAAAAAATCCTCTCATTTACGATTAAAATCTTTTAGCGTTTTTTTTGAGCGAATCTTTTTTTATGCAAAAAGAGAACATCTTGTAGAAGTTTTTGCTAAGGATTTTTCGTCTACCTTAACATTCTTCAATGATCCTCTCATT
>Illumina-matK1_BOP010290_Dotu
AAATCCTTCGATATTGGGTGAAAGATGCCCCTTTTTTTCATTTATTACGGTTGTTTCTTTATCATTTTTGTAATTGGAATAGTTTTAGTACTCCAAAATCTACTTTTTCAAAAAGTAATCCAAGATTATTCTTGTTCCTCTATAATTTTTATGTATGTGAATATGAATCTATCTTCCTTTTTCTACGGAAAAAATCCTCTCATTTACGATTAAAATCTTTTAGCGTTTTTTTTGAGCGAATCTTTTTTTATGCAAAAAGAGAACATCTTGTAGAAGTTTTTGCTAAGGATTTTTCGTCTACCTTAACATTCTTCAATGATCCTCTCATT
>Illumina-matK1_BOP010290_Otu
CCTTCGATATTGGGTGAAAGATGCCCCTTTTTTTCATTTATTACGGTTGTTTCTTTATCATTTTTGTAATTGGAATAGTTTTAGTACTCCAAAATCTACTTTTTCAAAAAGTAATCCAAGATTATTCTTGTTCCTCTATAATTTTTATGTATGTGAATATGAATCTATCTTCCTTTTTCTACGGAAAAAATCCTCTCATTTACGATTAAAATCTTTTAGCGTTTTTTTTGAGCGAATCTTTTTTTATGCAAAAAGAGAACATCTTGTAGAAGTTTTTGCTAAGGATTTTTCGTCTACCTTAACATTCTTCAATGATCCTCTCATT
>Illumina-matK1_BOP010290_Zotu
CCTTCGATATTGGGTGAAAGATGCCCCTTTTTTTCATTTATTACGGTTGTTTCTTTATCATTTTTGTAATTGGAATAGTTTTAGTACTCCAAAATCTACTTTTTCAAAAAGTAATCCAAGATTATTCTTGTTCCTCTATAATTTTTATGTATGTGAATATGAATCTATCTTCCTTTTTCTACGGAAAAAATCCTCTCATTTACGATTAAAATCTTTTAGCGTTTTTTTTGAGCGAATCTTTTTTTATGCAAAAAGAGAACATCTTGTAGAAGTTTTTGCTAAGGATTTTTCGTCTACCTTAACATTCTTCAATGATCCTCTCATT
>Illumina-matK1_BOP010291_Cotu
AAACTCTTCGCTACTGGGTAAAAGATGCCTCTTCTTTGCATTTATTACGATTCTTTCTCCACGAGTATCCTAATTGGAATAGTCTTATTACTCCAAAGAAAGCGAGTTCTTCTTTTTCAAAAAGAAATCAAAGATTATTCTTGTTCCTATATAATTCTCATGTATGTGAATACGAATCCATCTTCGTCTTTCTCCGTAACCAATCTTCTCATTTACGATCAACATCTTCTGGAGCCTTTCTTGAACGAATATATTTCTATGGAAAAATAGAACATCTTGTAGAAGTCTTTGCTAAGGATTTTCAAGCCAATCTATGGTTGTTCAAGGATCCTTTCATG
>Illumina-matK1_BOP010291_Dotu
AAACTCTTCGCTACTGGGTAAAAGATGCCCCCTCTTTGCATTTATTACGATTCTTTCTCCACGAGTATCCTAATTTGACTAGTCTTATTATTCCAAAGAAAGCGGGTTCTTCTTTTTCAAAACGAAATCAAAGATTATTTTTCTTCCTATATAATTCTCATGTATGTGAATACGAATTCATCTTCGTCTTTCTCCGTAACCAATCTTCTCATTTACGATCAACATCTTCTGGAGCCTTTCTTGAACGAATATATTTCTATGAAAAAATAGAACATCTTGTAGAAGTCTTTGCTAAGGATTTTCAAGCCAATCTATGGTTGTTCAAGGATCCTTTCATG
>Illumina-matK1_BOP010291_Otu
AAACTCTTCGCTACTGGGTAAAAGATGCCCCCTCTTTGCATTTATTACGATTCTTTCTCCACGAGTATCCTAATTTGACTAGTCTTATTATTCCAAAGAAAGCGGGTTCTTCTTTTTCAAAACGAAATCAAAGATTATTTTTCTTCCTATATAATTCTCATGTATGTGAATACGAATTCATCTTCGTCTTTCTCCGTAACCAATCTTCTCATTTACGATCAACATCTTCTGGAGCCTTTCTTGAACGAATATATTTCTATGAAAAAATAGAACATCTTGTAGAAGTCTTTGCTAAGGATTTTCAAGCCAATCTATGGTTGTTCAAGGATCCTTTCATG
>Illumina-matK1_BOP010291_Zotu
AAACTCTTCGCTACTGGGTAAAAGATGCCCCCTCTTTGCATTTATTACGATTCTTTCTCCACGAGTATCCTAATTTGACTAGTCTTATTATTCCAAAGAAAGCGGGTTCTTCTTTTTCAAAACGAAATCAAAGATTATTTTTCTTCCTATATAATTCTCATGTATGTGAATACGAATTCATCTTCGTCTTTCTCCGTAACCAATCTTCTCATTTACGATCAACATCTTCTGGAGCCTTTCTTGAACGAATATATTTCTATGAAAAAATAGAACATCTTGTAGAAGTCTTTGCTAAGGATTTTCAAGCCAATCTATGGTTGTTCAAGGATCCTTTCATG
>Illumina-matK1_BOP010292_Cotu
AAACTCTTCGCTACTGGGTAAAAGATGCCCCCTCTTTGCATTTATTACGATTCTTTCTCCACGAGTATCCTAATTTGACTAGTCTTATTATTCAAAAGAAAGCCGGTTCTTCTTTTTCAAAACGAAATCAAAGATTATTTTTCTTCCTATATAATTCTCATGTATGTGAATACGAATTCATCTTCGTCTTTCTCCGTAACCAATCTTCTCATTTACGATCAACATCTTCTGGAGCCTTTCTTGAACGAATATATTTCTATGAAAAAATAGAACATCTTGTAGAAGTCTTTGCTAAGGATTTTCAAGCCAATCTATGGTTGTTCAAGGATCCTTTCATG
>Illumina-matK1_BOP010292_Dotu
AAACTCTTCGCTACTGGGTAAAAGATGCCCCCTCTTTGCATTTATTACGATTCTTTCTCCACGAGTATCCTAATTTGACTAGTCTTATTATTCAAAAGAAAGCCGGTTCTTCTTTTTCAAAACGAAATCAAAGATTATTTTTCTTCCTATATAATTCTCATGTATGTGAATACGAATTCATCTTCGTCTTTCTCCGTAACCAATCTTCTCATTTACGATCAACATCTTCTGGAGCCTTTCTTGAACGAATATATTTCTATGAAAAAATAGAACATCTTGTAGAAGTCTTTGCTAAGGATTTTCAAGCCAATCTATGGTTGTTCAAGGATCCTTTCATG
>Illumina-matK1_BOP010292_Otu
TCTTCGCTACTGGGTAAAAGATGCCCCCTCTTTGCATTTATTACGATTCTTTCTCCACGAGTATCCTAATTTGACTAGTCTTATTATTCAAAAGAAAGCCGGTTCTTCTTTTTCAAAACGAAATCAAAGATTATTTTTCTTCCTATATAATTCTCATGTATGTGAATACGAATTCATCTTCGTCTTTCTCCGTAACCAATCTTCTCATTTACGATCAACATCTTCTGGAGCCTTTCTTGAACGAATATATTTCTATGAAAAAATAGAACATCTTGTAGAAGTCTTTGCTAAGGATTTTCAAGCCAATCTATGGTTGTTCAAGGATCCTTTCATG
>Illumina-matK1_BOP010292_Zotu
TCTTCGCTACTGGGTAAAAGATGCCCCCTCTTTGCATTTATTACGATTCTTTCTCCACGAGTATCCTAATTTGACTAGTCTTATTATTCAAAAGAAAGCCGGTTCTTCTTTTTCAAAACGAAATCAAAGATTATTTTTCTTCCTATATAATTCTCATGTATGTGAATACGAATTCATCTTCGTCTTTCTCCGTAACCAATCTTCTCATTTACGATCAACATCTTCTGGAGCCTTTCTTGAACGAATATATTTCTATGAAAAAATAGAACATCTTGTAGAAGTCTTTGCTAAGGATTTTCAAGCCAATCTATGGTTGTTCAAGGATCCTTTCATG
>Illumina-matK1_BOP010293_Cotu
AAACTCTTCGCTATTGGGTAAAAGATGCTTCTTCTTTGCATTTATTACGAGTCTTTCTCAACGAATATTGTAATTGGAATAGTCTTATTACTCCAAAGAAAGCCCATTCCTCTTTTTCAAAAAGAAATCAAAGATTATTCTTATTCTTATATAATTCTCATGTATATGAATACGAATCCATTTTCGTTTTTTTACGTAACCAATCTTTTCATTTACGATCAACATCTTCTGGAGTTCTTCTTGAACGAATCTATTTCTATGTAAAAATAGAACGTCTTGTGAACGTCTTTGTTAAGCTTAAGGATTTTCAGGCGAACCTACGGTTGGTCAAGGAACCTTGCATG
>Illumina-matK1_BOP010293_Otu
TCTTCGCTATTGGGTAAAAGATGCTTCTTCTTTGCATTTATTACGAGTCTTTCTCAACGAATATTGTAATTGGAATAGTCTTATTACTCCAAAGAAAGCCCATTCCTCTTTTTCAAAAAGAAATCAAAGATTATTCTTATTCTTATATAATTCTCATGTATATGAATACGAATCCATTTTCGTTTTTTTACGTAACCAATCTTTTCATTTACGATCAACATCTTCTGGAGTTCTTCTTGAACGAATCTATTTCTATGTAAAAATAGAACGTCTTGTGAACGTCTTTGTTAAGCTTAAGGATTTTCAGGCGAACCTACGGTTGGTCAAGGAACCTTGCATG
>Illumina-matK1_BOP010293_Zotu
TCTTCGCTATTGGGTAAAAGATGCTTCTTCTTTGCATTTATTACGAGTCTTTCTCAACGAATATTGTAATTGGAATAGTCTTATTACTCCAAAGAAAGCCCATTCCTCTTTTTCAAAAAGAAATCAAAGATTATTCTTATTCTTATATAATTCTCATGTATATGAATACGAATCCATTTTCGTTTTTTTACGTAACCAATCTTTTCATTTACGATCAACATCTTCTGGAGTTCTTCTTGAACGAATCTATTTCTATGTAAAAATAGAACGTCTTGTGAACGTCTTTGTTAAGCTTAAGGATTTTCAGGCGAACCTACGGTTGGTCAAGGAACCTTGCATG
>Illumina-matK1_BOP010294_Cotu
AAACTCTTCGCTACTGGGTAAAAGATGCCCCCTCTTTGCATTTATTACGATTCTTTCTCCACGAGTATCCTAATTTGACTAGTCTTATTATTCAAAAGAAAGCCGGTTCTTCTTTTTCAAAACGAAATCAAAGATTATTTTTCTTCCTATATAATTCTCATGTATGTGAATACGAATTCATCTTCGTCTTTCTCCGTAACCAATCTTCTCATTTACGATCAACATCTTCTGGAGCCTTTCTTGAACGAATATATTTCTATGAAAAAATAGAACATCTTGTAGAAGTCTTTGCTAAGGATTTTCAAGCCAATCTATGGTTGTTCAAGGATCCTTTCATG
>Illumina-matK1_BOP010294_Otu
TCTTCGCTACTGGGTAAAAGATGCCCCCTCTTTGCATTTATTACGATTCTTTCTCCACGAGTATCCTAATTTGACTAGTCTTATTATTCAAAAGAAAGCCGGTTCTTCTTTTTCAAAACGAAATCAAAGATTATTTTTCTTCCTATATAATTCTCATGTATGTGAATACGAATTCATCTTCGTCTTTCTCCGTAACCAATCTTCTCATTTACGATCAACATCTTCTGGAGCCTTTCTTGAACGAATATATTTCTATGAAAAAATAGAACATCTTGTAGAAGTCTTTGCTAAGGATTTTCAAGCCAATCTATGGTTGTTCAAGGATCCTTTCATG
>Illumina-matK1_BOP010294_Zotu
TCTTCGCTACTGGGTAAAAGATGCCCCCTCTTTGCATTTATTACGATTCTTTCTCCACGAGTATCCTAATTTGACTAGTCTTATTATTCAAAAGAAAGCCGGTTCTTCTTTTTCAAAACGAAATCAAAGATTATTTTTCTTCCTATATAATTCTCATGTATGTGAATACGAATTCATCTTCGTCTTTCTCCGTAACCAATCTTCTCATTTACGATCAACATCTTCTGGAGCCTTTCTTGAACGAATATATTTCTATGAAAAAATAGAACATCTTGTAGAAGTCTTTGCTAAGGATTTTCAAGCCAATCTATGGTTGTTCAAGGATCCTTTCATG
>Illumina-matK1_BOP010295_Cotu
AAACTCTTCGCTATTGGGTAAAAGATGCTTCTTCTTTGCATTTATTACGAGTCTTTCTCAACGAATATTGTAATTGGAATAGTCTTATTACTCCAAAGAAAGCCCATTCCTCTTTTTCAAAAAGAAATCAAAGATTATTCTTATTCTTATATAATTCTCATGTATATGAATACGAATCCATTTTCGTTTTTTTACGTAACCAATCTTTTCATTTACGATCAACATCTTCTGGAGTTCTTCTTGAACGAATCTATTTCTATGTAAAAATAGAACGTCTTGTGAACGTCTTTGTTAAGCTTAAGGATTTTCAGGCGAACCTACGGTTGGTCAAGGAACCTTGCATG
>Illumina-matK1_BOP010295_Dotu
AAACTCTTCGCTATTGGGTAAAAGATGCTTCTTCTTTGCATTTATTACGAGTCTTTCTCAACGAATATTGTAATTGGAATAGTCTTATTACTCCAAAGAAAGCCCATTCCTCTTTTTCAAAAAGAAATCAAAGATTATTCTTATTCTTATATAATTCTCATGTATATGAATACGAATCCATTTTCGTTTTTTTACGTAACCAATCTTTTCATTTACGATCAACATCTTCTGGAGTTCTTCTTGAACGAATCTATTTCTATGTAAAAATAGAACGTCTTGTGAACGTCTTTGTTAAGCTTAAGGATTTTCAGGCGAACCTACGGTTGGTCAAGGAACCTTGCATG
>Illumina-matK1_BOP010295_Otu
TCTTCGCTATTGGGTAAAAGATGCTTCTTCTTTGCATTTATTACGAGTCTTTCTCAACGAATATTGTAATTGGAATAGTCTTATTACTCCAAAGAAAGCCCATTCCTCTTTTTCAAAAAGAAATCAAAGATTATTCTTATTCTTATATAATTCTCATGTATATGAATACGAATCCATTTTCGTTTTTTTACGTAACCAATCTTTTCATTTACGATCAACATCTTCTGGAGTTCTTCTTGAACGAATCTATTTCTATGTAAAAATAGAACGTCTTGTGAACGTCTTTGTTAAGCTTAAGGATTTTCAGGCGAACCTACGGTTGGTCAAGGAACCTTGCATG
>Illumina-matK1_BOP010295_Zotu
TCTTCGCTATTGGGTAAAAGATGCTTCTTCTTTGCATTTATTACGAGTCTTTCTCAACGAATATTGTAATTGGAATAGTCTTATTACTCCAAAGAAAGCCCATTCCTCTTTTTCAAAAAGAAATCAAAGATTATTCTTATTCTTATATAATTCTCATGTATATGAATACGAATCCATTTTCGTTTTTTTACGTAACCAATCTTTTCATTTACGATCAACATCTTCTGGAGTTCTTCTTGAACGAATCTATTTCTATGTAAAAATAGAACGTCTTGTGAACGTCTTTGTTAAGCTTAAGGATTTTCAGGCGAACCTACGGTTGGTCAAGGAACCTTGCATG
>Illumina-matK1_BOP010296_Cotu
AAACCCTTCGCTACCGGGTGAAAGATGCCTCCTCTTTGCATTTATTGCGGTTCTTTCTTCATGAGTATTCGAATTGGAATATTGTTATTATTCCAAATAAAGCTATTTCTTTTTTTTCAAAAAGTAATTCAAGATTATTGTTATTCTTATATAATTCTCATATATGTGAATACGAATCTGTCTTCCTTTTTCTCCGTAAACAATCTTCTCATTTACGATTAACATCTTCTGGAGTCCTTTTTGAGCGAATTTATTTACATAGAAAAATAATAAAACATCTTGTCGAAGTCTTTGCTAATGATTTTCCGGGCATCCTATGTTTCCTGAAAGATCCTTTCATT
>Illumina-matK1_BOP010296_Dotu
AAACCCTTCGCTACCGGGTGAAAGATGCCTCCTCTTTGCATTTATTGCGGTTCTTTCTTCATGAGTATTCGAATTGGAATATTGTTATTATTCCAAATAAAGCTATTTCTTTTTTTTCAAAAAGTAATTCAAGATTATTGTTATTCTTATATAATTCTCATATATGTGAATACGAATCTGTCTTCCTTTTTCTCCGTAAACAATCTTCTCATTTACGATTAACATCTTCTGGAGTCCTTTTTGAGCGAATTTATTTACATAGAAAAATAATAAAACATCTTGTCGAAGTCTTTGCTAATGATTTTCCGGGCATCCTATGTTTCCTGAAAGATCCTTTCATT
>Illumina-matK1_BOP010296_Otu
CCTTCGCTACCGGGTGAAAGATGCCTCCTCTTTGCATTTATTGCGGTTCTTTCTTCATGAGTATTCGAATTGGAATATTGTTATTATTCCAAATAAAGCTATTTCTTTTTTTTCAAAAAGTAATTCAAGATTATTGTTATTCTTATATAATTCTCATATATGTGAATACGAATCTGTCTTCCTTTTTCTCCGTAAACAATCTTCTCATTTACGATTAACATCTTCTGGAGTCCTTTTTGAGCGAATTTATTTACATAGAAAAATAATAAAACATCTTGTCGAAGTCTTTGCTAATGATTTTCCGGGCATCCTATGTTTCCTGAAAGATCCTTTCATT
>Illumina-matK1_BOP010296_Zotu
CCTTCGCTACCGGGTGAAAGATGCCTCCTCTTTGCATTTATTGCGGTTCTTTCTTCATGAGTATTCGAATTGGAATATTGTTATTATTCCAAATAAAGCTATTTCTTTTTTTTCAAAAAGTAATTCAAGATTATTGTTATTCTTATATAATTCTCATATATGTGAATACGAATCTGTCTTCCTTTTTCTCCGTAAACAATCTTCTCATTTACGATTAACATCTTCTGGAGTCCTTTTTGAGCGAATTTATTTACATAGAAAAATAATAAAACATCTTGTCGAAGTCTTTGCTAATGATTTTCCGGGCATCCTATGTTTCCTGAAAGATCCTTTCATT
>Illumina-matK1_BOP010297_Cotu
AAACCCTTCGCTACCGGGTGAAAGATGCCTCCTCTTTGCATTTATTGCGGTTCTTTCTTCATGAGTATTCGAATTGGAATATTGTTATTATTCCAAATAAAGCTATTTCTTTTTTTTCAAAAAGTAATTCAAGATTATTGTTATTCTTATATAATTCTCATATATGTGAATACGAATCTGTCTTCCTTTTTCTCCGTAAACAATCTTCTCATTTACGATTAACATCTTCTGGAGTCCTTTTTGAGCGAATTTATTTACATAGAAAAATAATAAAACATCTTGTCGAAGTCTTTGCTAATGATTTTCCGGGCATCCTATGTTTCCTGAAAGATCCTTTCATT
>Illumina-matK1_BOP010297_Dotu
AAACCCTTCGCTACCGGGTGAAAGATGCCTCCTCTTTGCATTTATTGCGGTTCTTTCTTCATGAGTATTCGAATTGGAATATTGTTATTATTCCAAATAAAGCTATTTCTTTTTTTTCAAAAAGTAATTCAAGATTATTGTTATTCTTATATAATTCTCATATATGTGAATACGAATCTGTCTTCCTTTTTCTCCGTAAACAATCTTCTCATTTACGATTAACATCTTCTGGAGTCCTTTTTGAGCGAATTTATTTACATAGAAAAATAATAAAACATCTTGTCGAAGTCTTTGCTAATGATTTTCCGGGCATCCTATGTTTCCTGAAAGATCCTTTCATT
>Illumina-matK1_BOP010297_Otu
CCTTCGCTACCGGGTGAAAGATGCCTCCTCTTTGCATTTATTGCGGTTCTTTCTTCATGAGTATTCGAATTGGAATATTGTTATTATTCCAAATAAAGCTATTTCTTTTTTTTCAAAAAGTAATTCAAGATTATTGTTATTCTTATATAATTCTCATATATGTGAATACGAATCTGTCTTCCTTTTTCTCCGTAAACAATCTTCTCATTTACGATTAACATCTTCTGGAGTCCTTTTTGAGCGAATTTATTTACATAGAAAAATAATAAAACATCTTGTCGAAGTCTTTGCTAATGATTTTCCGGGCATCCTATGTTTCCTGAAAGATCCTTTCATT
>Illumina-matK1_BOP010297_Zotu
CCTTCGCTACCGGGTGAAAGATGCCTCCTCTTTGCATTTATTGCGGTTCTTTCTTCATGAGTATTCGAATTGGAATATTGTTATTATTCCAAATAAAGCTATTTCTTTTTTTTCAAAAAGTAATTCAAGATTATTGTTATTCTTATATAATTCTCATATATGTGAATACGAATCTGTCTTCCTTTTTCTCCGTAAACAATCTTCTCATTTACGATTAACATCTTCTGGAGTCCTTTTTGAGCGAATTTATTTACATAGAAAAATAATAAAACATCTTGTCGAAGTCTTTGCTAATGATTTTCCGGGCATCCTATGTTTCCTGAAAGATCCTTTCATT
>Illumina-matK1_BOP010299_Cotu
AAACCCTTCGCTACCGGGTGAAAGATGCCTCCTCTTTGCATTTATTGCGGTTCTTTCTTCATGAGTATTCTAATTGGAATATTGTTATTATTCCAAATAAAGCTATTTCTTTTTTTTCAAAAAGTAATTCAAGATTATTGTTATTCTTATATAATTCTCATATATGTGAATACGAATCTGTCTTCCTTTTTCTCCGTAAACAATCTTCTCATTTACGATTAACATCTTCTGGAGTCCTTTTTGAGCGAATTTATTTACATAGAAAAATAATAAAACATCTTGTCGAAGTCTTTGCTAATGATTTTCCGGGCATCCTATGTTTCCTGAAGGATCCTTTCATT
>Illumina-matK1_BOP010299_Dotu
AAACCCTTCGCTACCGGGTGAAAGATGCCTCCTCTTTGCATTTATTGCGGTTCTTTCTTCATGAGTATTCTAATTGGAATATTGTTATTATTCCAAATAAAGCTATTTCTTTTTTTTCAAAAAGTAATTCAAGATTATTGTTATTCTTATATAATTCTCATATATGTGAATACGAATCTGTCTTCCTTTTTCTCCGTAAACAATCTTCTCATTTACGATTAACATCTTCTGGAGTCCTTTTTGAGCGAATTTATTTACATAGAAAAATAATAAAACATCTTGTCGAAGTCTTTGCTAATGATTTTCCGGGCATCCTATGTTTCCTGAAGGATCCTTTCATT
>Illumina-matK1_BOP010299_Otu
CCTTCGCTACCGGGTGAAAGATGCCTCCTCTTTGCATTTATTGCGGTTCTTTCTTCATGAGTATTCTAATTGGAATATTGTTATTATTCCAAATAAAGCTATTTCTTTTTTTTCAAAAAGTAATTCAAGATTATTGTTATTCTTATATAATTCTCATATATGTGAATACGAATCTGTCTTCCTTTTTCTCCGTAAACAATCTTCTCATTTACGATTAACATCTTCTGGAGTCCTTTTTGAGCGAATTTATTTACATAGAAAAATAATAAAACATCTTGTCGAAGTCTTTGCTAATGATTTTCCGGGCATCCTATGTTTCCTGAAGGATCCTTTCATT
>Illumina-matK1_BOP010299_Zotu
CCTTCGCTACCGGGTGAAAGATGCCTCCTCTTTGCATTTATTGCGGTTCTTTCTTCATGAGTATTCTAATTGGAATATTGTTATTATTCCAAATAAAGCTATTTCTTTTTTTTCAAAAAGTAATTCAAGATTATTGTTATTCTTATATAATTCTCATATATGTGAATACGAATCTGTCTTCCTTTTTCTCCGTAAACAATCTTCTCATTTACGATTAACATCTTCTGGAGTCCTTTTTGAGCGAATTTATTTACATAGAAAAATAATAAAACATCTTGTCGAAGTCTTTGCTAATGATTTTCCGGGCATCCTATGTTTCCTGAAGGATCCTTTCATT
>Illumina-matK1_BOP010300_Cotu
AAATCCTTCGCTGCTGGGTAAAAGATGTCTCTTCTCTGCATTTATTACGTCTTTTTCTTCACGATTATTATAATTGGAATAATATTATTATTTCAAAAAAATCTATTTCTATTTTTTTTAAAAGTAATTCGAGATTATTCTTATTCTTATATAATTCTCATGTTTGTGAATACGAATCCATTTTACTTTTTATCCGTAACCAATCTTGTCATTTACGATTAACATCTTCTGGGAACTTTTTTGAGCGAATATATTTCTATGAAAAAATAAAGCATCCTGTAGAAGAAATCTTTTCTAATGATTTTCCAGCTATCCTATTGTTCTTTCAGGATCCTTTTATG
>Illumina-matK1_BOP010300_Dotu
AAATCCTTCGCTGCTGGGTAAAAGATGTCTCTTCTCTGCATTTATTACGTCTTTTTCTTCACGATTATTATAATTGGAATAATATTATTATTTCAAAAAAATCTATTTCTATTTTTTTTAAAAGTAATTCGAGATTATTCTTATTCTTATATAATTCTCATGTTTGTGAATACGAATCCATTTTACTTTTTATCCGTAACCAATCTTGTCATTTACGATTAACATCTTCTGGGAACTTTTTTGAGCGAATATATTTCTATGAAAAAATAAAGCATCCTGTAGAAGAAATCTTTTCTAATGATTTTCCAGCTATCCTATTGTTCTTTCAGGATCCTTTTATG
>Illumina-matK1_BOP010300_Otu
CCTTCGCTGCTGGGTAAAAGATGTCTCTTCTCTGCATTTATTACGTCTTTTTCTTCACGATTATTATAATTGGAATAATATTATTATTTCAAAAAAATCTATTTCTATTTTTTTTAAAAGTAATTCGAGATTATTCTTATTCTTATATAATTCTCATGTTTGTGAATACGAATCCATTTTACTTTTTATCCGTAACCAATCTTGTCATTTACGATTAACATCTTCTGGGAACTTTTTTGAGCGAATATATTTCTATGAAAAAATAAAGCATCCTGTAGAAGAAATCTTTTCTAATGATTTTCCAGCTATCCTATTGTTCTTTCAGGATCCTTTTATG
>Illumina-matK1_BOP010300_Zotu
CCTTCGCTGCTGGGTAAAAGATGTCTCTTCTCTGCATTTATTACGTCTTTTTCTTCACGATTATTATAATTGGAATAATATTATTATTTCAAAAAAATCTATTTCTATTTTTTTTAAAAGTAATTCGAGATTATTCTTATTCTTATATAATTCTCATGTTTGTGAATACGAATCCATTTTACTTTTTATCCGTAACCAATCTTGTCATTTACGATTAACATCTTCTGGGAACTTTTTTGAGCGAATATATTTCTATGAAAAAATAAAGCATCCTGTAGAAGAAATCTTTTCTAATGATTTTCCAGCTATCCTATTGTTCTTTCAGGATCCTTTTATG
>Illumina-matK1_BOP010301_Cotu
AAATCCTTCGCTACTGGGTAAAAGATGCCTCTTCGTTGCATTTATTACGTCTTTTTCTTCACGATTATTATAATTGGAATAGTCTTATTATTTCAAATAAATCTATTTCTATTTTTTTTAAAAGGAATTCGAGATTCTTTTTATTCCTATATAATTCTCATGTTTGTGAATATGAATCCATCTTACTTTTTATCCGTAACCAATCTTGTCATTTACGATTAACATCTTCTGGGAGCTTTTTTGAGCTAATATATTTCTATGAAAAAATAAAGCATCCTATAGAAGAAGTCTTTTCTAACGATTTTCCGGCTATCCCATTGTTCTTCCAGGATCCTTTCATG
>Illumina-matK1_BOP010301_Dotu
AAATCCTTCGCTACTGGGTAAAAGATGCCTCTTCGTTGCATTTATTACGTCTTTTTCTTCACGATTATTATAATTGGAATAGTCTTATTATTTCAAATAAATCTATTTCTATTTTTTTTAAAAGGAATTCGAGATTCTTTTTATTCCTATATAATTCTCATGTTTGTGAATATGAATCCATCTTACTTTTTATCCGTAACCAATCTTGTCATTTACGATTAACATCTTCTGGGAGCTTTTTTGAGCTAATATATTTCTATGAAAAAATAAAGCATCCTATAGAAGAAGTCTTTTCTAACGATTTTCCGGCTATCCCATTGTTCTTCCAGGATCCTTTCATG
>Illumina-matK1_BOP010301_Otu
GATGCCTCTTCGTTGCATTTATTACGTCTTTTTCTTCACGATTATTATAATTGGAATAGTCTTATTATTTCAAATAAATCTATTTCTATTTTTTTTAAAAGGAATTCGAGATTCTTTTTATTCCTATATAATTCTCATGTTTGTGAATATGAATCCATCTTACTTTTTATCCGTAACCAATCTTGTCATTTACGATTAACATCTTCTGGGAGCTTTTTTGAGCTAATATATTTCTATGAAAAAATAAAGCATCCTATAGAAGAAGTCTTTTCTAACGATTTTCCGGCTATCCCATTGTTCTTCCAGGATCCTTTCATG
>Illumina-matK1_BOP010301_Zotu
GATGCCTCTTCGTTGCATTTATTACGTCTTTTTCTTCACGATTATTATAATTGGAATAGTCTTATTATTTCAAATAAATCTATTTCTATTTTTTTTAAAAGGAATTCGAGATTCTTTTTATTCCTATATAATTCTCATGTTTGTGAATATGAATCCATCTTACTTTTTATCCGTAACCAATCTTGTCATTTACGATTAACATCTTCTGGGAGCTTTTTTGAGCTAATATATTTCTATGAAAAAATAAAGCATCCTATAGAAGAAGTCTTTTCTAACGATTTTCCGGCTATCCCATTGTTCTTCCAGGATCCTTTCATG
>Illumina-matK1_BOP010302_Cotu
AAATCCTTCGCTACTGGGTAAAAGATGCCTCTTCGTTGCATTTATTACGTCTTTTTCTTCACGATTATTATAATTGGAATAGTCTTATTATTTCAAATAAATCTATTTCTATTTTTTTTAAAAGGAATTCGAGATTCTTTTTATTCCTATATAATTCTCATGTTTGTGAATATGAATCCATCTTACTTTTTATCCGTAACCAATCTTGTCATTTACGATTAACATCTTCTGGGAGCTTTTTTGAGCTAATATATTTCTATGAAAAAATAAAGCATCCTATAGAAGAAGTCTTTTCTAACGATTTTCCGGCTATCCCATTGTTCTTCCAGGATCCTTTCATG
>Illumina-matK1_BOP010302_Dotu
AAATCCTTCGCTACTGGGTAAAAGATGCCTCTTCGTTGCATTTATTACGTCTTTTTCTTCACGATTATTATAATTGGAATAGTCTTATTATTTCAAATAAATCTATTTCTATTTTTTTTAAAAGGAATTCGAGATTCTTTTTATTCCTATATAATTCTCATGTTTGTGAATATGAATCCATCTTACTTTTTATCCGTAACCAATCTTGTCATTTACGATTAACATCTTCTGGGAGCTTTTTTGAGCTAATATATTTCTATGAAAAAATAAAGCATCCTATAGAAGAAGTCTTTTCTAACGATTTTCCGGCTATCCCATTGTTCTTCCAGGATCCTTTCATG
>Illumina-matK1_BOP010302_Otu
TTATTACGTCTTTTTCTTCACGATTATTATAATTGGAATAGTCTTATTATTTCAAATAAATCTATTTCTATTTTTTTTAAAAGGAATTCGAGATTCTTTTTATTCCTATATAATTCTCATGTTTGTGAATATGAATCCATCTTACTTTTTATCCGTAACCAATCTTGTCATTTACGATTAACATCTTCTGGGAGCTTTTTTGAGCTAATATATTTCTATGAAAAAATAAAGCATCCTATAGAAGAAGTCTTTTCTAACGATTTTCCGGCTATCCCATTGTTCTTCCAGGATCCTTTCATG
>Illumina-matK1_BOP010302_Zotu
TTATTACGTCTTTTTCTTCACGATTATTATAATTGGAATAGTCTTATTATTTCAAATAAATCTATTTCTATTTTTTTTAAAAGGAATTCGAGATTCTTTTTATTCCTATATAATTCTCATGTTTGTGAATATGAATCCATCTTACTTTTTATCCGTAACCAATCTTGTCATTTACGATTAACATCTTCTGGGAGCTTTTTTGAGCTAATATATTTCTATGAAAAAATAAAGCATCCTATAGAAGAAGTCTTTTCTAACGATTTTCCGGCTATCCCATTGTTCTTCCAGGATCCTTTCATG
>Illumina-matK1_BOP010303_Cotu
AAACTCTTCGCTACTGGGAAAAAGATGCGCCCTCTTTGCATTTATTACGGGTTTTTCTTCACGAGTATTATAATTGTAATAGATTTATTATTCCAAATAAATTAATTTCTATTTTTTTAAAAAGTAATCCAAGATTCTTTTTGTTCCTGTATAATTCTCATCTTTGTGAATATGAATCCATCTTACTTTTTCTACGTAATCAATCTTCTAATTTACGATTAACATCCTTTGGGAACTTTTTTGAGCGAATATATTTCTATGGAAAAATAAAACATTCCGTAGAAAAATTCTTTTCTGATGATTTTACGACTAGCCTATGGTTCTTCCCGGATCTCGTGATC
>Illumina-matK1_BOP010303_Dotu
AAACTCTTCGCTACTGGGAAAAAGATGCGCCCTCTTTGCATTTATTACGGGTTTTTCTTCACGAGTATTATAATTGTAATAGATTTATTATTCCAAATAAATTAATTTCTATTTTTTTAAAAAGTAATCCAAGATTCTTTTTGTTCCTGTATAATTCTCATCTTTGTGAATATGAATCCATCTTACTTTTTCTACGTAATCAATCTTCTAATTTACGATTAACATCCTTTGGGAACTTTTTTGAGCGAATATATTTCTATGGAAAAATAAAACATTCCGTAGAAAAATTCTTTTCTGATGATTTTACGACTAGCCTATGGTTCTTCCCGGATCTCGTGATC
>Illumina-matK1_BOP010303_Otu
TCTTCGCTACTGGGAAAAAGATGCGCCCTCTTTGCATTTATTACGGGTTTTTCTTCACGAGTATTATAATTGTAATAGATTTATTATTCCAAATAAATTAATTTCTATTTTTTTAAAAAGTAATCCAAGATTCTTTTTGTTCCTGTATAATTCTCATCTTTGTGAATATGAATCCATCTTACTTTTTCTACGTAATCAATCTTCTAATTTACGATTAACATCCTTTGGGAACTTTTTTGAGCGAATATATTTCTATGGAAAAATAAAACATTCCGTAGAAAAATTCTTTTCTGATGATTTTACGACTAGCCTATGGTTCTTCCCGGATCTCGTGATC
>Illumina-matK1_BOP010303_Zotu
TCTTCGCTACTGGGAAAAAGATGCGCCCTCTTTGCATTTATTACGGGTTTTTCTTCACGAGTATTATAATTGTAATAGATTTATTATTCCAAATAAATTAATTTCTATTTTTTTAAAAAGTAATCCAAGATTCTTTTTGTTCCTGTATAATTCTCATCTTTGTGAATATGAATCCATCTTACTTTTTCTACGTAATCAATCTTCTAATTTACGATTAACATCCTTTGGGAACTTTTTTGAGCGAATATATTTCTATGGAAAAATAAAACATTCCGTAGAAAAATTCTTTTCTGATGATTTTACGACTAGCCTATGGTTCTTCCCGGATCTCGTGATC
>Illumina-matK1_BOP010304_Cotu
AAATCCTTCGCTACTGGGTAAAAGATGCCTCTTCGTTGCATTTATTACGTCTTTTTCTTCACGATTATTATAATTGGAATAGTCTTATTATTTCAAATAAATCTATTTCTATTTTTTTAAAAAGTAATTCGAGATTCTTTTTATTCCTATATAATTCTCATGTTTGTGAATATGAATCCATCTTACTTTTTATCCGTAACCAATCTTGTCATTTACGATTAACATCTTCTGGGAGCTTTTTTGAGCGAATATATTTCTATGAAAAAATAAAGCATCCTATAGAAGAAGTCTTTTCTAACGATTTTCCGGCTATCCCATTGTTCTTCCAGGATCCTTTCATG
>Illumina-matK1_BOP010304_Dotu
AAATCCTTCGCTACTGGGTAAAAGATGCCTCTTCGTTGCATTTATTACGTCTTTTTCTTCACGATTATTATAATTGGAATAGTCTTATTATTTCAAATAAATCTATTTCTATTTTTTTAAAAAGTAATTCGAGATTCTTTTTATTCCTATATAATTCTCATGTTTGTGAATATGAATCCATCTTACTTTTTATCCGTAACCAATCTTGTCATTTACGATTAACATCTTCTGGGAGCTTTTTTGAGCGAATATATTTCTATGAAAAAATAAAGCATCCTATAGAAGAAGTCTTTTCTAACGATTTTCCGGCTATCCCATTGTTCTTCCAGGATCCTTTCATG
>Illumina-matK1_BOP010304_Otu
GATGCCTCTTCGTTGCATTTATTACGTCTTTTTCTTCACGATTATTATAATTGGAATAGTCTTATTATTTCAAATAAATCTATTTCTATTTTTTTAAAAAGTAATTCGAGATTCTTTTTATTCCTATATAATTCTCATGTTTGTGAATATGAATCCATCTTACTTTTTATCCGTAACCAATCTTGTCATTTACGATTAACATCTTCTGGGAGCTTTTTTGAGCGAATATATTTCTATGAAAAAATAAAGCATCCTATAGAAGAAGTCTTTTCTAACGATTTTCCGGCTATCCCATTGTTCTTCCAGGATCCTTTCATG
>Illumina-matK1_BOP010304_Zotu
GATGCCTCTTCGTTGCATTTATTACGTCTTTTTCTTCACGATTATTATAATTGGAATAGTCTTATTATTTCAAATAAATCTATTTCTATTTTTTTAAAAAGTAATTCGAGATTCTTTTTATTCCTATATAATTCTCATGTTTGTGAATATGAATCCATCTTACTTTTTATCCGTAACCAATCTTGTCATTTACGATTAACATCTTCTGGGAGCTTTTTTGAGCGAATATATTTCTATGAAAAAATAAAGCATCCTATAGAAGAAGTCTTTTCTAACGATTTTCCGGCTATCCCATTGTTCTTCCAGGATCCTTTCATG
>Illumina-matK1_BOP010305_Cotu
AAATCCTTCGCTACTGGGTAAAAGATGCCTCTTCGTTGCATTTATTACGTCTTTTTCTTCACGATTATTATAATTGGAATAGTCTTATTATTTCAAATAAATCTATTTCTATTTTTTTAAAAAGTAATTCGAGATTCTTTTTATTCCTATATAATTCTCATGTTTGTGAATATGAATCCATCTTACTTTTTATCCGTAACCAATCTTGTCATTTACGATTAACATCTTCTGGGAGCTTTTTTGAGCGAATATATTTCTATGAAAAAATAAAGCATCCTATAGAAGAAGTCTTTTCTAACGATTTTCCGGCTATCCCATTGTTCTTCCAGGATCCTTTCATG
>Illumina-matK1_BOP010305_Dotu
AAATCCTTCGCTACTGGGTAAAAGATGCCTCTTCGTTGCATTTATTACGTCTTTTTCTTCACGATTATTATAATTGGAATAGTCTTATTATTTCAAATAAATCTATTTCTATTTTTTTAAAAAGTAATTCGAGATTCTTTTTATTCCTATATAATTCTCATGTTTGTGAATATGAATCCATCTTACTTTTTATCCGTAACCAATCTTGTCATTTACGATTAACATCTTCTGGGAGCTTTTTTGAGCGAATATATTTCTATGAAAAAATAAAGCATCCTATAGAAGAAGTCTTTTCTAACGATTTTCCGGCTATCCCATTGTTCTTCCAGGATCCTTTCATG
>Illumina-matK1_BOP010305_Otu
CCTTCGCTACTGGGTAAAAGATGCCTCTTCGTTGCATTTATTACGTCTTTTTCTTCACGATTATTATAATTGGAATAGTCTTATTATTTCAAATAAATCTATTTCTATTTTTTTAAAAAGTAATTCGAGATTCTTTTTATTCCTATATAATTCTCATGTTTGTGAATATGAATCCATCTTACTTTTTATCCGTAACCAATCTTGTCATTTACGATTAACATCTTCTGGGAGCTTTTTTGAGCGAATATATTTCTATGAAAAAATAAAGCATCCTATAGAAGAAGTCTTTTCTAACGATTTTCCGGCTATCCCATTGTTCTTCCAGGATCCTTTCATG
>Illumina-matK1_BOP010305_Zotu
CCTTCGCTACTGGGTAAAAGATGCCTCTTCGTTGCATTTATTACGTCTTTTTCTTCACGATTATTATAATTGGAATAGTCTTATTATTTCAAATAAATCTATTTCTATTTTTTTAAAAAGTAATTCGAGATTCTTTTTATTCCTATATAATTCTCATGTTTGTGAATATGAATCCATCTTACTTTTTATCCGTAACCAATCTTGTCATTTACGATTAACATCTTCTGGGAGCTTTTTTGAGCGAATATATTTCTATGAAAAAATAAAGCATCCTATAGAAGAAGTCTTTTCTAACGATTTTCCGGCTATCCCATTGTTCTTCCAGGATCCTTTCATG
>Illumina-matK1_BOP010306_Cotu
AAATCCTTCGCTACTGGGTAAAAGATGCCTCTTCGTTGCATTTATTACGTCTTTTTCTTCACGATTATTATAATTGGAATAGTCTTATTATTTCAAATAAATCTATTTCTATTTTTTTTAAAAGTAATTCGAGATTCTTTTTATTCCTATATAATTCTCATGTTTGTGAATATGAATCCATCTTACTTTTTATCCGTAACCAATCTTGTCATTTACGATTAACATCTTCTGGGAGCTTTTTTGAGCGAATATATTTCTATGAAAAAATAAAGCATCCTATAGAAGAAGTCTTTTCTAACGATTTTCCGGCTATCCCATTGTTCTTCCAGGATCCTTTCATG
>Illumina-matK1_BOP010306_Dotu
AAATCCTTCGCTACTGGGTAAAAGATGCCTCTTCGTTGCATTTATTACGTCTTTTTCTTCACGATTATTATAATTGGAATAGTCTTATTATTTCAAATAAATCTATTTCTATTTTTTTTAAAAGTAATTCGAGATTCTTTTTATTCCTATATAATTCTCATGTTTGTGAATATGAATCCATCTTACTTTTTATCCGTAACCAATCTTGTCATTTACGATTAACATCTTCTGGGAGCTTTTTTGAGCGAATATATTTCTATGAAAAAATAAAGCATCCTATAGAAGAAGTCTTTTCTAACGATTTTCCGGCTATCCCATTGTTCTTCCAGGATCCTTTCATG
>Illumina-matK1_BOP010306_Otu
CCTTCGCTACTGGGTAAAAGATGCCTCTTCGTTGCATTTATTACGTCTTTTTCTTCACGATTATTATAATTGGAATAGTCTTATTATTTCAAATAAATCTATTTCTATTTTTTTTAAAAGTAATTCGAGATTCTTTTTATTCCTATATAATTCTCATGTTTGTGAATATGAATCCATCTTACTTTTTATCCGTAACCAATCTTGTCATTTACGATTAACATCTTCTGGGAGCTTTTTTGAGCGAATATATTTCTATGAAAAAATAAAGCATCCTATAGAAGAAGTCTTTTCTAACGATTTTCCGGCTATCCCATTGTTCTTCCAGGATCCTTTCATG
>Illumina-matK1_BOP010306_Zotu
CCTTCGCTACTGGGTAAAAGATGCCTCTTCGTTGCATTTATTACGTCTTTTTCTTCACGATTATTATAATTGGAATAGTCTTATTATTTCAAATAAATCTATTTCTATTTTTTTTAAAAGTAATTCGAGATTCTTTTTATTCCTATATAATTCTCATGTTTGTGAATATGAATCCATCTTACTTTTTATCCGTAACCAATCTTGTCATTTACGATTAACATCTTCTGGGAGCTTTTTTGAGCGAATATATTTCTATGAAAAAATAAAGCATCCTATAGAAGAAGTCTTTTCTAACGATTTTCCGGCTATCCCATTGTTCTTCCAGGATCCTTTCATG
>Illumina-matK1_BOP010307_Cotu
AAATCCTTCGCTACTGGGTAAAAGATGCCTCTTCGTTGCATTTATTACGTCTTTTTCTTCACGATTATTATAATTGGAATAGTCTTATTATTTCAAATAAATCTATTTCTATTTTTTTTAAAAGTAATTCGAGATTCTTTTTATTCCTATATAATTCTCATGTTTGTGAATATGAATCCATCTTACTTTTTATCCGTAACCAATCTTGTCATTTACGATTAACATCTTCTGGGAGCTTTTTTGAGCGAATATATTTCTATGAAAAATATAAAAAAATAAAGCATCCTATAGAAGAAGTCTTTTCTAACGATTTTCCGGCTATCCCATTGTTCTTCCAGGATCCTTTCATG
>Illumina-matK1_BOP010307_Dotu
AAATCCTTCGCTACTGGGTAAAAGATGCCTCTTCGTTGCATTTATTACGTCTTTTTCTTCACGATTATTATAATTGGAATAGTCTTATTATTTCAAATAAATCTATTTCTATTTTTTTTAAAAGTAATTCGAGATTCTTTTTATTCCTATATAATTCTCATGTTTGTGAATATGAATCCATCTTACTTTTTATCCGTAACCAATCTTGTCATTTACGATTAACATCTTCTGGGAGCTTTTTTGAGCGAATATATTTCTATGAAAAATATAAAAAAATAAAGCATCCTATAGAAGAAGTCTTTTCTAACGATTTTCCGGCTATCCCATTGTTCTTCCAGGATCCTTTCATG
>Illumina-matK1_BOP010307_Otu
CCTTCGCTACTGGGTAAAAGATGCCTCTTCGTTGCATTTATTACGTCTTTTTCTTCACGATTATTATAATTGGAATAGTCTTATTATTTCAAATAAATCTATTTCTATTTTTTTTAAAAGTAATTCGAGATTCTTTTTATTCCTATATAATTCTCATGTTTGTGAATATGAATCCATCTTACTTTTTATCCGTAACCAATCTTGTCATTTACGATTAACATCTTCTGGGAGCTTTTTTGAGCGAATATATTTCTATGAAAAATATAAAAAAATAAAGCATCCTATAGAAGAAGTCTTTTCTAACGATTTTCCGGCTATCCCATTGTTCTTCCAGGATCCTTTCATG
>Illumina-matK1_BOP010307_Zotu
CCTTCGCTACTGGGTAAAAGATGCCTCTTCGTTGCATTTATTACGTCTTTTTCTTCACGATTATTATAATTGGAATAGTCTTATTATTTCAAATAAATCTATTTCTATTTTTTTTAAAAGTAATTCGAGATTCTTTTTATTCCTATATAATTCTCATGTTTGTGAATATGAATCCATCTTACTTTTTATCCGTAACCAATCTTGTCATTTACGATTAACATCTTCTGGGAGCTTTTTTGAGCGAATATATTTCTATGAAAAATATAAAAAAATAAAGCATCCTATAGAAGAAGTCTTTTCTAACGATTTTCCGGCTATCCCATTGTTCTTCCAGGATCCTTTCATG
>Illumina-matK1_BOP010308_Cotu
AAATCCTTCGCTACTGGGTAAAAGATGCCTCTTCGTTGCATTTATTACGTCTTTTTCTTCACGATTATTATAATTGGAATAGTCTTATTATTTCAAATAAATCTATTTCTATTTTTTTAAAAAGTAATTCGAGATTCTTTTTATTCCTATATAATTCTCATGTTTGTGAATATGAATCCATCTTACTTTTTATCCGTAACCAATCTTGTCATTTACGATTAACATCTTCTGGGAGCTTTTTTGAGCGAATATATTTCTATGAAAAAATAAAGCATCCTATAGAAGAAGTCTTTTCTAACGATTTTCCGGCTATCCCATTGTTCTTCCAGGATCCTTTCATG
>Illumina-matK1_BOP010308_Dotu
AAATCCTTCGCTACTGGGTAAAAGATGCCTCTTCGTTGCATTTATTACGTCTTTTTCTTCACGATTATTATAATTGGAATAGTCTTATTATTTCAAATAAATCTATTTCTATTTTTTTAAAAAGTAATTCGAGATTCTTTTTATTCCTATATAATTCTCATGTTTGTGAATATGAATCCATCTTACTTTTTATCCGTAACCAATCTTGTCATTTACGATTAACATCTTCTGGGAGCTTTTTTGAGCGAATATATTTCTATGAAAAAATAAAGCATCCTATAGAAGAAGTCTTTTCTAACGATTTTCCGGCTATCCCATTGTTCTTCCAGGATCCTTTCATG
>Illumina-matK1_BOP010308_Otu
CCTTCGCTACTGGGTAAAAGATGCCTCTTCGTTGCATTTATTACGTCTTTTTCTTCACGATTATTATAATTGGAATAGTCTTATTATTTCAAATAAATCTATTTCTATTTTTTTAAAAAGTAATTCGAGATTCTTTTTATTCCTATATAATTCTCATGTTTGTGAATATGAATCCATCTTACTTTTTATCCGTAACCAATCTTGTCATTTACGATTAACATCTTCTGGGAGCTTTTTTGAGCGAATATATTTCTATGAAAAAATAAAGCATCCTATAGAAGAAGTCTTTTCTAACGATTTTCCGGCTATCCCATTGTTCTTCCAGGATCCTTTCATG
>Illumina-matK1_BOP010308_Zotu
CCTTCGCTACTGGGTAAAAGATGCCTCTTCGTTGCATTTATTACGTCTTTTTCTTCACGATTATTATAATTGGAATAGTCTTATTATTTCAAATAAATCTATTTCTATTTTTTTAAAAAGTAATTCGAGATTCTTTTTATTCCTATATAATTCTCATGTTTGTGAATATGAATCCATCTTACTTTTTATCCGTAACCAATCTTGTCATTTACGATTAACATCTTCTGGGAGCTTTTTTGAGCGAATATATTTCTATGAAAAAATAAAGCATCCTATAGAAGAAGTCTTTTCTAACGATTTTCCGGCTATCCCATTGTTCTTCCAGGATCCTTTCATG
>Illumina-matK1_BOP010309_Cotu
AAACTCTTCGCTATTGGGTAAAAGATGCCTCTTCTTTGCATTTATTACGATTCTTTCTCAACGAGTATTGTAATTGGAATAGTCTTATTACTCCAAAGAAAGCCAGTTCCTCTTTTTCAAAAAGAAATCAAAGATTATTCTTATTCTTATATAATTCTCATGTATATGAATACGAATCCATTTTCGTCTTTCTACGTAATCAATCTTCTCATTTAAGATCAACATCTTCTGGAGTTTTTCTTGAACGAATCTATTTCTATGGAAAAATAGAACGTCTTGTGAACGTCTTTGTTAAGGTTAAGGATTTTCAGGAGAACCTATGGTTGGTCAAGGACCCTTGCATG
>Illumina-matK1_BOP010309_Dotu
AAACTCTTCGCTATTGGGTAAAAGATGCCTCTTCTTTGCATTTATTACGATTCTTTCTCAACGAGTATTGTAATTGGAATAGTCTTATTACTCCAAAGAAAGCCAGTTCCTCTTTTTCAAAAAGAAATCAAAGATTATTCTTATTCTTATATAATTCTCATGTATATGAATACGAATCCATTTTCGTCTTTCTACGTAATCAATCTTCTCATTTAAGATCAACATCTTCTGGAGTTTTTCTTGAACGAATCTATTTCTATGGAAAAATAGAACGTCTTGTGAACGTCTTTGTTAAGGTTAAGGATTTTCAGGAGAACCTATGGTTGGTCAAGGACCCTTGCATG
>Illumina-matK1_BOP010309_Otu
TCTTCGCTATTGGGTAAAAGATGCCTCTTCTTTGCATTTATTACGATTCTTTCTCAACGAGTATTGTAATTGGAATAGTCTTATTACTCCAAAGAAAGCCAGTTCCTCTTTTTCAAAAAGAAATCAAAGATTATTCTTATTCTTATATAATTCTCATGTATATGAATACGAATCCATTTTCGTCTTTCTACGTAATCAATCTTCTCATTTAAGATCAACATCTTCTGGAGTTTTTCTTGAACGAATCTATTTCTATGGAAAAATAGAACGTCTTGTGAACGTCTTTGTTAAGGTTAAGGATTTTCAGGAGAACCTATGGTTGGTCAAGGACCCTTGCATG
>Illumina-matK1_BOP010309_Zotu
TCTTCGCTATTGGGTAAAAGATGCCTCTTCTTTGCATTTATTACGATTCTTTCTCAACGAGTATTGTAATTGGAATAGTCTTATTACTCCAAAGAAAGCCAGTTCCTCTTTTTCAAAAAGAAATCAAAGATTATTCTTATTCTTATATAATTCTCATGTATATGAATACGAATCCATTTTCGTCTTTCTACGTAATCAATCTTCTCATTTAAGATCAACATCTTCTGGAGTTTTTCTTGAACGAATCTATTTCTATGGAAAAATAGAACGTCTTGTGAACGTCTTTGTTAAGGTTAAGGATTTTCAGGAGAACCTATGGTTGGTCAAGGACCCTTGCATG
>Illumina-matK1_BOP010311_Cotu
AAACTCTTCGTTACTGGGTAAAAGATGCTTCTTCTTTGCATTTATTACGGCTCTTTTTACACGAGTATCGTAATTGGAATAATCTTATTACTCCAAAGAAATCCAGTTCCTCTTTTTCAAAAAGAAATCAAAGACTATTCTTGTTCCTATATAATTCTTATGTATGTGAATACGAATCCATCTTCGTATTTCTCCGTAACCAATCTTCTCATTTACGATCAACCTCTTCTGGAGCCCTTCTTGAACGAATCTATTTCTATGGAAAAATAGAACATCGTGTAGAAGTTTTTGTTAAGGATTTTCATGTTATCCTATGGTTGTTCAAGGATCCTTTGATA
>Illumina-matK1_BOP010311_Dotu
AAACTCTTCGTTACTGGGTAAAAGATGCTTCTTCTTTGCATTTATTACGGCTCTTTTTACACGAGTATCGTAATTGGAATAATCTTATTACTCCAAAGAAATCCAGTTCCTCTTTTTCAAAAAGAAATCAAAGACTATTCTTGTTCCTATATAATTCTTATGTATGTGAATACGAATCCATCTTCGTATTTCTCCGTAACCAATCTTCTCATTTACGATCAACCTCTTCTGGAGCCCTTCTTGAACGAATCTATTTCTATGGAAAAATAGAACATCGTGTAGAAGTTTTTGTTAAGGATTTTCATGTTATCCTATGGTTGTTCAAGGATCCTTTGATA
>Illumina-matK1_BOP010311_Otu
TCTTCGTTACTGGGTAAAAGATGCTTCTTCTTTGCATTTATTACGGCTCTTTTTACACGAGTATCGTAATTGGAATAATCTTATTACTCCAAAGAAATCCAGTTCCTCTTTTTCAAAAAGAAATCAAAGACTATTCTTGTTCCTATATAATTCTTATGTATGTGAATACGAATCCATCTTCGTATTTCTCCGTAACCAATCTTCTCATTTACGATCAACCTCTTCTGGAGCCCTTCTTGAACGAATCTATTTCTATGGAAAAATAGAACATCGTGTAGAAGTTTTTGTTAAGGATTTTCATGTTATCCTATGGTTGTTCAAGGATCCTTTGATA
>Illumina-matK1_BOP010311_Zotu
TCTTCGTTACTGGGTAAAAGATGCTTCTTCTTTGCATTTATTACGGCTCTTTTTACACGAGTATCGTAATTGGAATAATCTTATTACTCCAAAGAAATCCAGTTCCTCTTTTTCAAAAAGAAATCAAAGACTATTCTTGTTCCTATATAATTCTTATGTATGTGAATACGAATCCATCTTCGTATTTCTCCGTAACCAATCTTCTCATTTACGATCAACCTCTTCTGGAGCCCTTCTTGAACGAATCTATTTCTATGGAAAAATAGAACATCGTGTAGAAGTTTTTGTTAAGGATTTTCATGTTATCCTATGGTTGTTCAAGGATCCTTTGATA
>Illumina-matK1_BOP010312_Cotu
AAACTCTTCGTTACTGGGTAAAGGATGCTTCTTCTTTGCATTTATTACGGTTCTTTCTACACGAGTATCGTAATCGTAATTGGAATAATCTTAGTACTCCAAAGAAACCCAGTTCCTCTTTTTCAAAAAGAAATCAAAGATTATTCTTGTTCCTATATAATTCTCATGTATGTGAATACGAATCCATTTTTTTCTTTTTCCGTAACCAATCTTCTCACTTACGATCAACATCTTTTGGAGCCCTTCTTGAACGAATCTATTTCTATGGAAAAATAGAACATCGTGTAGAAGTCTTTGCTAAGGATTTTCATGTTAGCCTATGGTTGTTCAAGGATCCTTTCATA
>Illumina-matK1_BOP010312_Dotu
AAACTCTTCGTTACTGGGTAAAGGATGCTTCTTCTTTGCATTTATTACGGTTCTTTCTACACGAGTATCGTAATCGTAATTGGAATAATCTTAGTACTCCAAAGAAACCCAGTTCCTCTTTTTCAAAAAGAAATCAAAGATTATTCTTGTTCCTATATAATTCTCATGTATGTGAATACGAATCCATTTTTTTCTTTTTCCGTAACCAATCTTCTCACTTACGATCAACATCTTTTGGAGCCCTTCTTGAACGAATCTATTTCTATGGAAAAATAGAACATCGTGTAGAAGTCTTTGCTAAGGATTTTCATGTTAGCCTATGGTTGTTCAAGGATCCTTTCATA
>Illumina-matK1_BOP010312_Otu
TCTTCGTTACTGGGTAAAGGATGCTTCTTCTTTGCATTTATTACGGTTCTTTCTACACGAGTATCGTAATCGTAATTGGAATAATCTTAGTACTCCAAAGAAACCCAGTTCCTCTTTTTCAAAAAGAAATCAAAGATTATTCTTGTTCCTATATAATTCTCATGTATGTGAATACGAATCCATTTTTTTCTTTTTCCGTAACCAATCTTCTCACTTACGATCAACATCTTTTGGAGCCCTTCTTGAACGAATCTATTTCTATGGAAAAATAGAACATCGTGTAGAAGTCTTTGCTAAGGATTTTCATGTTAGCCTATGGTTGTTCAAGGATCCTTTCATA
>Illumina-matK1_BOP010312_Zotu
TCTTCGTTACTGGGTAAAGGATGCTTCTTCTTTGCATTTATTACGGTTCTTTCTACACGAGTATCGTAATCGTAATTGGAATAATCTTAGTACTCCAAAGAAACCCAGTTCCTCTTTTTCAAAAAGAAATCAAAGATTATTCTTGTTCCTATATAATTCTCATGTATGTGAATACGAATCCATTTTTTTCTTTTTCCGTAACCAATCTTCTCACTTACGATCAACATCTTTTGGAGCCCTTCTTGAACGAATCTATTTCTATGGAAAAATAGAACATCGTGTAGAAGTCTTTGCTAAGGATTTTCATGTTAGCCTATGGTTGTTCAAGGATCCTTTCATA
>Illumina-matK1_BOP010313_Cotu
AAACTCTTCGTTACTGGGTAAAGGATGCTTCTTCTTTGCATTTATTACGGTTCTTTCTACACGAGTATCGTAATCGTAATTGGAATAATCTTAGTACTCCAAAGAAACCCAGTTCCTCTTTTTCAAAAAGAAATCAAAGATTATTCTTGTTCCTATATAATTCTCATGTATGTGAATACGAATCCATTTTTTTCTTTTTCCGTAACCAATCTTCTCACTTACGATCAACATCTTTTGGAGCCCTTCTTGAACGAATCTATTTCTATGGAAAAATAGAACATCGTGTAGAAGTCTTTGCTAAGGATTTTCATGTTAGCCTATGGTTGTTCAAGGATCCTTTCATA
>Illumina-matK1_BOP010313_Dotu
AAACTCTTCGTTACTGGGTAAAGGATGCTTCTTCTTTGCATTTATTACGGTTCTTTCTACACGAGTATCGTAATCGTAATTGGAATAATCTTAGTACTCCAAAGAAACCCAGTTCCTCTTTTTCAAAAAGAAATCAAAGATTATTCTTGTTCCTATATAATTCTCATGTATGTGAATACGAATCCATTTTTTTCTTTTTCCGTAACCAATCTTCTCACTTACGATCAACATCTTTTGGAGCCCTTCTTGAACGAATCTATTTCTATGGAAAAATAGAACATCGTGTAGAAGTCTTTGCTAAGGATTTTCATGTTAGCCTATGGTTGTTCAAGGATCCTTTCATA
>Illumina-matK1_BOP010313_Otu
TCTTCGTTACTGGGTAAAGGATGCTTCTTCTTTGCATTTATTACGGTTCTTTCTACACGAGTATCGTAATCGTAATTGGAATAATCTTAGTACTCCAAAGAAACCCAGTTCCTCTTTTTCAAAAAGAAATCAAAGATTATTCTTGTTCCTATATAATTCTCATGTATGTGAATACGAATCCATTTTTTTCTTTTTCCGTAACCAATCTTCTCACTTACGATCAACATCTTTTGGAGCCCTTCTTGAACGAATCTATTTCTATGGAAAAATAGAACATCGTGTAGAAGTCTTTGCTAAGGATTTTCATGTTAGCCTATGGTTGTTCAAGGATCCTTTCATA
>Illumina-matK1_BOP010313_Zotu
TCTTCGTTACTGGGTAAAGGATGCTTCTTCTTTGCATTTATTACGGTTCTTTCTACACGAGTATCGTAATCGTAATTGGAATAATCTTAGTACTCCAAAGAAACCCAGTTCCTCTTTTTCAAAAAGAAATCAAAGATTATTCTTGTTCCTATATAATTCTCATGTATGTGAATACGAATCCATTTTTTTCTTTTTCCGTAACCAATCTTCTCACTTACGATCAACATCTTTTGGAGCCCTTCTTGAACGAATCTATTTCTATGGAAAAATAGAACATCGTGTAGAAGTCTTTGCTAAGGATTTTCATGTTAGCCTATGGTTGTTCAAGGATCCTTTCATA
>Illumina-matK1_BOP010314_Cotu
AAACTCTTCGCAATTGGGTAAAAGATGCCCCTTCTTTGCATTTATTACGATTCTTTCTTCGCGAGTATTGTAATTGGAATAGTCTTATTACTCCAAAGAAAGCCAGTTCTTCTTTTTCAAAAAGGAATCAAAGATTATTCCTCTTCTTATATAATTCTCATGTATGTGAATACGAATCTATTTTCGTCTTTCTACGTAACCAATCTTCTCATTTACGATCAACATCTTCTGGAGCTCTTCTTGAACGAATCTATTTCTATGGAAAAATAGAACGTCTTGTAGACGTCTTTGTTAAGGATTTTCAGACCAATCTATGCCTGTTCAAGGATCCTTTCATG
>Illumina-matK1_BOP010314_Dotu
AAACTCTTCGCAATTGGGTAAAAGATGCCCCTTCTTTGCATTTATTACGATTCTTTCTTCGCGAGTATTGTAATTGGAATAGTCTTATTACTCCAAAGAAAGCCAGTTCTTCTTTTTCAAAAAGGAATCAAAGATTATTCCTCTTCTTATATAATTCTCATGTATGTGAATACGAATCTATTTTCGTCTTTCTACGTAACCAATCTTCTCATTTACGATCAACATCTTCTGGAGCTCTTCTTGAACGAATCTATTTCTATGGAAAAATAGAACGTCTTGTAGACGTCTTTGTTAAGGATTTTCAGACCAATCTATGCCTGTTCAAGGATCCTTTCATG
>Illumina-matK1_BOP010314_Otu
TCTTCGCAATTGGGTAAAAGATGCCCCTTCTTTGCATTTATTACGATTCTTTCTTCGCGAGTATTGTAATTGGAATAGTCTTATTACTCCAAAGAAAGCCAGTTCTTCTTTTTCAAAAAGGAATCAAAGATTATTCCTCTTCTTATATAATTCTCATGTATGTGAATACGAATCTATTTTCGTCTTTCTACGTAACCAATCTTCTCATTTACGATCAACATCTTCTGGAGCTCTTCTTGAACGAATCTATTTCTATGGAAAAATAGAACGTCTTGTAGACGTCTTTGTTAAGGATTTTCAGACCAATCTATGCCTGTTCAAGGATCCTTTCATG
>Illumina-matK1_BOP010314_Zotu
TCTTCGCAATTGGGTAAAAGATGCCCCTTCTTTGCATTTATTACGATTCTTTCTTCGCGAGTATTGTAATTGGAATAGTCTTATTACTCCAAAGAAAGCCAGTTCTTCTTTTTCAAAAAGGAATCAAAGATTATTCCTCTTCTTATATAATTCTCATGTATGTGAATACGAATCTATTTTCGTCTTTCTACGTAACCAATCTTCTCATTTACGATCAACATCTTCTGGAGCTCTTCTTGAACGAATCTATTTCTATGGAAAAATAGAACGTCTTGTAGACGTCTTTGTTAAGGATTTTCAGACCAATCTATGCCTGTTCAAGGATCCTTTCATG
>Illumina-matK1_BOP010315_Cotu
AAATTCTTCGTTACTGGGTAAAAGATGCCTCTTCTTTGCATTTATTACGGTTCTTTCTACACGAGTATCGTAATCGTAATTGGAATAATTTTATTACTCCAAATAAACTCAGTTCCTCTTTTTCAAAAACAAATCGAAGATTATTCTTGTTCCTATATAATTCTCATGTATGTGAATACGAATCCGTTTTTCTCTTTTTCCGTAACCAATCTTCTCACTTACGATCAACATCTTTTGGAGTCCTTCTTGAACGAATATATTTCTATGGAAAAATAGAACATCTTGTAGAAGTCTTTGCTAAGGATTTTCGGGTTATCCTATGGTTGTTCAAGGATCCTTTCATA
>Illumina-matK1_BOP010315_Dotu
AAATTCTTCGTTACTGGGTAAAAGATGCCTCTTCTTTGCATTTATTACGGTTCTTTCTACACGAGTATCGTAATCGTAATTGGAATAATTTTATTACTCCAAATAAACTCAGTTCCTCTTTTTCAAAAACAAATCGAAGATTATTCTTGTTCCTATATAATTCTCATGTATGTGAATACGAATCCGTTTTTCTCTTTTTCCGTAACCAATCTTCTCACTTACGATCAACATCTTTTGGAGTCCTTCTTGAACGAATATATTTCTATGGAAAAATAGAACATCTTGTAGAAGTCTTTGCTAAGGATTTTCGGGTTATCCTATGGTTGTTCAAGGATCCTTTCATA
>Illumina-matK1_BOP010315_Otu
TCTTCGTTACTGGGTAAAAGATGCCTCTTCTTTGCATTTATTACGGTTCTTTCTACACGAGTATCGTAATCGTAATTGGAATAATTTTATTACTCCAAATAAACTCAGTTCCTCTTTTTCAAAAACAAATCGAAGATTATTCTTGTTCCTATATAATTCTCATGTATGTGAATACGAATCCGTTTTTCTCTTTTTCCGTAACCAATCTTCTCACTTACGATCAACATCTTTTGGAGTCCTTCTTGAACGAATATATTTCTATGGAAAAATAGAACATCTTGTAGAAGTCTTTGCTAAGGATTTTCGGGTTATCCTATGGTTGTTCAAGGATCCTTTCATA
>Illumina-matK1_BOP010315_Zotu
TCTTCGTTACTGGGTAAAAGATGCCTCTTCTTTGCATTTATTACGGTTCTTTCTACACGAGTATCGTAATCGTAATTGGAATAATTTTATTACTCCAAATAAACTCAGTTCCTCTTTTTCAAAAACAAATCGAAGATTATTCTTGTTCCTATATAATTCTCATGTATGTGAATACGAATCCGTTTTTCTCTTTTTCCGTAACCAATCTTCTCACTTACGATCAACATCTTTTGGAGTCCTTCTTGAACGAATATATTTCTATGGAAAAATAGAACATCTTGTAGAAGTCTTTGCTAAGGATTTTCGGGTTATCCTATGGTTGTTCAAGGATCCTTTCATA
>Illumina-matK1_BOP010316_Cotu
AAATTCTTCGTTACTGGGTAAAAGATGCCTCTTCTTTGCATTTATTACGGTTCTTTCTACACGAGTATCGTAATCGTAATTGGAATAATTTTATTACTCCAAATAAACTCAGTTCCTCTTTTTCAAAAACAAATCGAAGATTATTCTTGTTCCTGTATAATTCTCATGTATGTGAATACGAATCCGTTTTTCTCTTTTTCCGTAACCAATCTTCTCACTTACGATCAACATCTTTTGGAGTCCTTCTTGAACGAATATATTTCTATGGAAAAATAGAACATCTTGTAGAAGTCTTTGCTAAGGATTTTCGGGTTATCCTATGGTTGTTCAAGGATCCTTTCATA
>Illumina-matK1_BOP010316_Dotu
AAATTCTTCGTTACTGGGTAAAAGATGCCTCTTCTTTGCATTTATTACGGTTCTTTCTACACGAGTATCGTAATCGTAATTGGAATAATTTTATTACTCCAAATAAACTCAGTTCCTCTTTTTCAAAAACAAATCGAAGATTATTCTTGTTCCTGTATAATTCTCATGTATGTGAATACGAATCCGTTTTTCTCTTTTTCCGTAACCAATCTTCTCACTTACGATCAACATCTTTTGGAGTCCTTCTTGAACGAATATATTTCTATGGAAAAATAGAACATCTTGTAGAAGTCTTTGCTAAGGATTTTCGGGTTATCCTATGGTTGTTCAAGGATCCTTTCATA
>Illumina-matK1_BOP010316_Otu
TCTTCGTTACTGGGTAAAAGATGCCTCTTCTTTGCATTTATTACGGTTCTTTCTACACGAGTATCGTAATCGTAATTGGAATAATTTTATTACTCCAAATAAACTCAGTTCCTCTTTTTCAAAAACAAATCGAAGATTATTCTTGTTCCTGTATAATTCTCATGTATGTGAATACGAATCCGTTTTTCTCTTTTTCCGTAACCAATCTTCTCACTTACGATCAACATCTTTTGGAGTCCTTCTTGAACGAATATATTTCTATGGAAAAATAGAACATCTTGTAGAAGTCTTTGCTAAGGATTTTCGGGTTATCCTATGGTTGTTCAAGGATCCTTTCATA
>Illumina-matK1_BOP010316_Zotu
TCTTCGTTACTGGGTAAAAGATGCCTCTTCTTTGCATTTATTACGGTTCTTTCTACACGAGTATCGTAATCGTAATTGGAATAATTTTATTACTCCAAATAAACTCAGTTCCTCTTTTTCAAAAACAAATCGAAGATTATTCTTGTTCCTGTATAATTCTCATGTATGTGAATACGAATCCGTTTTTCTCTTTTTCCGTAACCAATCTTCTCACTTACGATCAACATCTTTTGGAGTCCTTCTTGAACGAATATATTTCTATGGAAAAATAGAACATCTTGTAGAAGTCTTTGCTAAGGATTTTCGGGTTATCCTATGGTTGTTCAAGGATCCTTTCATA
>Illumina-matK1_BOP010317_Cotu
AAACCCTTCGCTACTGGGTAAAAGATGCCTCTTCTTTGCATTTATTACGGTTTTTTCTTCACGACTATTATAATTATAATTGGAATAGTCTTATTATTCCAAATAAATATATTTCTATTTTTTCAAAAAGTAATCCAAGATTTTTCTTGTTCCTATATAATTCTCATGTTTGTGAATACGAATCTATCTTACTTTTTCTATGTAACCAATCTTCTCATTTACGATTAACATCTTCTGGGGATTTTTTTGAACGAATATATTTCTATGGAAAAATAAAACATCCCGTAGAAGAAGTTTTTGCTAATGATTTTCCGACTAGCTTATGGTTCTTTGAGGATTTCTTCATG
>Illumina-matK1_BOP010317_Dotu
AAACCCTTCGCTACTGGGTAAAAGATGCCTCTTCTTTGCATTTATTACGGTTTTTTCTTCACGACTATTATAATTATAATTGGAATAGTCTTATTATTCCAAATAAATATATTTCTATTTTTTCAAAAAGTAATCCAAGATTTTTCTTGTTCCTATATAATTCTCATGTTTGTGAATACGAATCTATCTTACTTTTTCTATGTAACCAATCTTCTCATTTACGATTAACATCTTCTGGGGATTTTTTTGAACGAATATATTTCTATGGAAAAATAAAACATCCCGTAGAAGAAGTTTTTGCTAATGATTTTCCGACTAGCTTATGGTTCTTTGAGGATTTCTTCATG
>Illumina-matK1_BOP010317_Otu
TTCGCTACTGGGTAAAAGATGCCTCTTCTTTGCATTTATTACGGTTTTTTCTTCACGACTATTATAATTATAATTGGAATAGTCTTATTATTCCAAATAAATATATTTCTATTTTTTCAAAAAGTAATCCAAGATTTTTCTTGTTCCTATATAATTCTCATGTTTGTGAATACGAATCTATCTTACTTTTTCTATGTAACCAATCTTCTCATTTACGATTAACATCTTCTGGGGATTTTTTTGAACGAATATATTTCTATGGAAAAATAAAACATCCCGTAGAAGAAGTTTTTGCTAATGATTTTCCGACTAGCTTATGGTTCTTTGAGGATTTCTTCATG
>Illumina-matK1_BOP010317_Zotu
TTCGCTACTGGGTAAAAGATGCCTCTTCTTTGCATTTATTACGGTTTTTTCTTCACGACTATTATAATTATAATTGGAATAGTCTTATTATTCCAAATAAATATATTTCTATTTTTTCAAAAAGTAATCCAAGATTTTTCTTGTTCCTATATAATTCTCATGTTTGTGAATACGAATCTATCTTACTTTTTCTATGTAACCAATCTTCTCATTTACGATTAACATCTTCTGGGGATTTTTTTGAACGAATATATTTCTATGGAAAAATAAAACATCCCGTAGAAGAAGTTTTTGCTAATGATTTTCCGACTAGCTTATGGTTCTTTGAGGATTTCTTCATG
>Illumina-matK1_BOP010318_Cotu
AAACCCTTCGCTACTGGGTAAAAGATGCCTCCTCTTTGCATTTATTACGGTTTTTTCTTCACGACTATTATAATTGGAATACTCTTATTATTCCAAATAAATATATTTCTATTTTTTCAAAAAGTAATCCAAGATTATTCTTGTTCCTATATAATTCTCATGTTTGCGAATACGAATCCATCTTACTCTTTCTACGTAACCAATCTTCTCATTTACGATTAACATCTTCTGGGGGTTTTTTTGAGCGAATATATTTCTATGGAAAAATAAAACATCCCGTAGAAGAAGTCTTTGCTAATGATTCTCCGACTAGCTTATGGTTCCTCGAGGATCTCTTCATG
>Illumina-matK1_BOP010318_Dotu
AAACCCTTCGCTACTGGGTAAAAGATGCCTCCTCTTTGCATTTATTACGGTTTTTTCTTCACGACTATTATAATTGGAATACTCTTATTATTCCAAATAAATATATTTCTATTTTTTCAAAAAGTAATCCAAGATTATTCTTGTTCCTATATAATTCTCATGTTTGCGAATACGAATCCATCTTACTCTTTCTACGTAACCAATCTTCTCATTTACGATTAACATCTTCTGGGGGTTTTTTTGAGCGAATATATTTCTATGGAAAAATAAAACATCCCGTAGAAGAAGTCTTTGCTAATGATTCTCCGACTAGCTTATGGTTCCTCGAGGATCTCTTCATG
>Illumina-matK1_BOP010318_Otu
TTCGCTACTGGGTAAAAGATGCCTCCTCTTTGCATTTATTACGGTTTTTTCTTCACGACTATTATAATTGGAATACTCTTATTATTCCAAATAAATATATTTCTATTTTTTCAAAAAGTAATCCAAGATTATTCTTGTTCCTATATAATTCTCATGTTTGCGAATACGAATCCATCTTACTCTTTCTACGTAACCAATCTTCTCATTTACGATTAACATCTTCTGGGGGTTTTTTTGAGCGAATATATTTCTATGGAAAAATAAAACATCCCGTAGAAGAAGTCTTTGCTAATGATTCTCCGACTAGCTTATGGTTCCTCGAGGATCTCTTCATG
>Illumina-matK1_BOP010318_Zotu
TTCGCTACTGGGTAAAAGATGCCTCCTCTTTGCATTTATTACGGTTTTTTCTTCACGACTATTATAATTGGAATACTCTTATTATTCCAAATAAATATATTTCTATTTTTTCAAAAAGTAATCCAAGATTATTCTTGTTCCTATATAATTCTCATGTTTGCGAATACGAATCCATCTTACTCTTTCTACGTAACCAATCTTCTCATTTACGATTAACATCTTCTGGGGGTTTTTTTGAGCGAATATATTTCTATGGAAAAATAAAACATCCCGTAGAAGAAGTCTTTGCTAATGATTCTCCGACTAGCTTATGGTTCCTCGAGGATCTCTTCATG
>Illumina-matK1_BOP010319_Cotu
AAATCCTTCGCTACTGGGTGAAAGATGCCTCTTCTTTGCATTTACTACGACTCTATCTTCACAAGTATTTTAATTGGAATAGTATTATTACCCCAAAGAATTCTGTTTTTATTTTTTCAAAAATGAATCCAAGATTTTTATTGTTCCTATATAATTCTCATGTTTGTGAATACGAATCTATCTTACTTTTTCTTCGTAACAAACCTTCTCATTTACGATTAACGTCTTCTGGATCTTTTTTTGAACGAATTTTTTTCTATGCAAAAATCAAACATTCTGTAGAAGAAGTATTTGTTAATGATTTTTCAGTTACCCCGTGGTTCTTCAAGGCCCCTTTCATG
>Illumina-matK1_BOP010319_Dotu
AAATCCTTCGCTACTGGGTGAAAGATGCCTCTTCTTTGCATTTACTACGACTCTATCTTCACAAGTATTTTAATTGGAATAGTATTATTACCCCAAAGAATTCTGTTTTTATTTTTTCAAAAATGAATCCAAGATTTTTATTGTTCCTATATAATTCTCATGTTTGTGAATACGAATCTATCTTACTTTTTCTTCGTAACAAACCTTCTCATTTACGATTAACGTCTTCTGGATCTTTTTTTGAACGAATTTTTTTCTATGCAAAAATCAAACATTCTGTAGAAGAAGTATTTGTTAATGATTTTTCAGTTACCCCGTGGTTCTTCAAGGCCCCTTTCATG
>Illumina-matK1_BOP010319_Otu
CCTTCGCTACTGGGTGAAAGATGCCTCTTCTTTGCATTTACTACGACTCTATCTTCACAAGTATTTTAATTGGAATAGTATTATTACCCCAAAGAATTCTGTTTTTATTTTTTCAAAAATGAATCCAAGATTTTTATTGTTCCTATATAATTCTCATGTTTGTGAATACGAATCTATCTTACTTTTTCTTCGTAACAAACCTTCTCATTTACGATTAACGTCTTCTGGATCTTTTTTTGAACGAATTTTTTTCTATGCAAAAATCAAACATTCTGTAGAAGAAGTATTTGTTAATGATTTTTCAGTTACCCCGTGGTTCTTCAAGGCCCCTTTCATG
>Illumina-matK1_BOP010319_Zotu
CCTTCGCTACTGGGTGAAAGATGCCTCTTCTTTGCATTTACTACGACTCTATCTTCACAAGTATTTTAATTGGAATAGTATTATTACCCCAAAGAATTCTGTTTTTATTTTTTCAAAAATGAATCCAAGATTTTTATTGTTCCTATATAATTCTCATGTTTGTGAATACGAATCTATCTTACTTTTTCTTCGTAACAAACCTTCTCATTTACGATTAACGTCTTCTGGATCTTTTTTTGAACGAATTTTTTTCTATGCAAAAATCAAACATTCTGTAGAAGAAGTATTTGTTAATGATTTTTCAGTTACCCCGTGGTTCTTCAAGGCCCCTTTCATG
>Illumina-matK1_BOP010320_Cotu
AAATCCTTCGCTACTGGGTGAAAGATGCCTCTTCTTTGCATTTACTACGACTCTATCTTCACAAGTATTTTAATTGGAATAGTATTATTACCCCAAAGAATTCTGTTTTTATTTTTTCAAAAATGAATCCAAGATTTTTATTGTTCCTATATAATTCTCATGTTTGTGAATACGAATCTATCTTACTTTTTCTTCGTAACAAACCTTCTCATTTACGATTAACGTCTTCTGGATCTTTTTTTGAACGAATTTTTTTCTATGCAAAAATCAAACATTCTGTAGAAGAAGTATTTGTTAATGATTTTTCAGTTACCCCGTGGTTCTTCAAGGCCCCTTTCATG
>Illumina-matK1_BOP010320_Dotu
AAATCCTTCGCTACTGGGTGAAAGATGCCTCTTCTTTGCATTTACTACGACTCTATCTTCACAAGTATTTTAATTGGAATAGTATTATTACCCCAAAGAATTCTGTTTTTATTTTTTCAAAAATGAATCCAAGATTTTTATTGTTCCTATATAATTCTCATGTTTGTGAATACGAATCTATCTTACTTTTTCTTCGTAACAAACCTTCTCATTTACGATTAACGTCTTCTGGATCTTTTTTTGAACGAATTTTTTTCTATGCAAAAATCAAACATTCTGTAGAAGAAGTATTTGTTAATGATTTTTCAGTTACCCCGTGGTTCTTCAAGGCCCCTTTCATG
>Illumina-matK1_BOP010320_Otu
CCTTCGCTACTGGGTGAAAGATGCCTCTTCTTTGCATTTACTACGACTCTATCTTCACAAGTATTTTAATTGGAATAGTATTATTACCCCAAAGAATTCTGTTTTTATTTTTTCAAAAATGAATCCAAGATTTTTATTGTTCCTATATAATTCTCATGTTTGTGAATACGAATCTATCTTACTTTTTCTTCGTAACAAACCTTCTCATTTACGATTAACGTCTTCTGGATCTTTTTTTGAACGAATTTTTTTCTATGCAAAAATCAAACATTCTGTAGAAGAAGTATTTGTTAATGATTTTTCAGTTACCCCGTGGTTCTTCAAGGCCCCTTTCATG
>Illumina-matK1_BOP010320_Zotu
CCTTCGCTACTGGGTGAAAGATGCCTCTTCTTTGCATTTACTACGACTCTATCTTCACAAGTATTTTAATTGGAATAGTATTATTACCCCAAAGAATTCTGTTTTTATTTTTTCAAAAATGAATCCAAGATTTTTATTGTTCCTATATAATTCTCATGTTTGTGAATACGAATCTATCTTACTTTTTCTTCGTAACAAACCTTCTCATTTACGATTAACGTCTTCTGGATCTTTTTTTGAACGAATTTTTTTCTATGCAAAAATCAAACATTCTGTAGAAGAAGTATTTGTTAATGATTTTTCAGTTACCCCGTGGTTCTTCAAGGCCCCTTTCATG
>Illumina-matK1_BOP010322_Cotu
AAACTCTTCGCTACTGCGTAAAAGATGCTTCTTCTTTGCATTTATTACGATTCTTTCTCCACGAGTATTGTAATTGTAATACTCCAAAGAAAGCCGGTTCCTCTTTTTCAAAAAGAAATCAAAGACTATTCTTCTTCCTATATAATTCTCATCTATGTGAATACGAATCCATCTTCATCTTTTTCCGTAACCAATCTTCTCATTTACGCTCAACATCTTCTGGAACCCTCCTTGAACGAATCTATTTCTATGGAAAAATAAAATATCTTGTAAAAGTCTTTGTTAAGGCTTTTCAAGTCAATCTATTGTTGTTGAAGGATCCTTTCATG
>Illumina-matK1_BOP010322_Dotu
AAACTCTTCGCTACTGCGTAAAAGATGCTTCTTCTTTGCATTTATTACGATTCTTTCTCCACGAGTATTGTAATTGTAATACTCCAAAGAAAGCCGGTTCCTCTTTTTCAAAAAGAAATCAAAGACTATTCTTCTTCCTATATAATTCTCATCTATGTGAATACGAATCCATCTTCATCTTTTTCCGTAACCAATCTTCTCATTTACGCTCAACATCTTCTGGAACCCTCCTTGAACGAATCTATTTCTATGGAAAAATAAAATATCTTGTAAAAGTCTTTGTTAAGGCTTTTCAAGTCAATCTATTGTTGTTGAAGGATCCTTTCATG
>Illumina-matK1_BOP010322_Otu
TCTTCGCTACTGCGTAAAAGATGCTTCTTCTTTGCATTTATTACGATTCTTTCTCCACGAGTATTGTAATTGTAATACTCCAAAGAAAGCCGGTTCCTCTTTTTCAAAAAGAAATCAAAGACTATTCTTCTTCCTATATAATTCTCATCTATGTGAATACGAATCCATCTTCATCTTTTTCCGTAACCAATCTTCTCATTTACGCTCAACATCTTCTGGAACCCTCCTTGAACGAATCTATTTCTATGGAAAAATAAAATATCTTGTAAAAGTCTTTGTTAAGGCTTTTCAAGTCAATCTATTGTTGTTGAAGGATCCTTTCATG
>Illumina-matK1_BOP010322_Zotu
TCTTCGCTACTGCGTAAAAGATGCTTCTTCTTTGCATTTATTACGATTCTTTCTCCACGAGTATTGTAATTGTAATACTCCAAAGAAAGCCGGTTCCTCTTTTTCAAAAAGAAATCAAAGACTATTCTTCTTCCTATATAATTCTCATCTATGTGAATACGAATCCATCTTCATCTTTTTCCGTAACCAATCTTCTCATTTACGCTCAACATCTTCTGGAACCCTCCTTGAACGAATCTATTTCTATGGAAAAATAAAATATCTTGTAAAAGTCTTTGTTAAGGCTTTTCAAGTCAATCTATTGTTGTTGAAGGATCCTTTCATG
>Illumina-matK1_BOP010323_Cotu
AAACTCTTCGCTACTGGGTAAAAGATGCTTCTTCTTTGCATTTATTACGATTCTTTCTCCACGAGTATTGTAATTGGAATATTCCAAATAAAGCCGGTTCTTCTTTTTCAAAAAGAAATCAAAGACTATTCTTCTTCCTATATAATTCTCATCTATGTGAATACGAATCCATCTTCATCTTTCTCCGTAACCAATCTTCTCATTTACGCTCAACATCTTCTGGAACCCTTCTTGAACGAATATATTTCTATGGAAAAATAAAATATCTTGTAAAAGTCTTTGTTAAGGCTTTTCAAGTCAATCTATTGTTGTTGAAGGATCCTTTCATG
>Illumina-matK1_BOP010323_Dotu
AAACTCTTCGCTACTGGGTAAAAGATGCTTCTTCTTTGCATTTATTACGATTCTTTCTCCACGAGTATTGTAATTGGAATATTCCAAATAAAGCCGGTTCTTCTTTTTCAAAAAGAAATCAAAGACTATTCTTCTTCCTATATAATTCTCATCTATGTGAATACGAATCCATCTTCATCTTTCTCCGTAACCAATCTTCTCATTTACGCTCAACATCTTCTGGAACCCTTCTTGAACGAATATATTTCTATGGAAAAATAAAATATCTTGTAAAAGTCTTTGTTAAGGCTTTTCAAGTCAATCTATTGTTGTTGAAGGATCCTTTCATG
>Illumina-matK1_BOP010323_Otu
TCTTCGCTACTGGGTAAAAGATGCTTCTTCTTTGCATTTATTACGATTCTTTCTCCACGAGTATTGTAATTGGAATATTCCAAATAAAGCCGGTTCTTCTTTTTCAAAAAGAAATCAAAGACTATTCTTCTTCCTATATAATTCTCATCTATGTGAATACGAATCCATCTTCATCTTTCTCCGTAACCAATCTTCTCATTTACGCTCAACATCTTCTGGAACCCTTCTTGAACGAATATATTTCTATGGAAAAATAAAATATCTTGTAAAAGTCTTTGTTAAGGCTTTTCAAGTCAATCTATTGTTGTTGAAGGATCCTTTCATG
>Illumina-matK1_BOP010323_Zotu
TCTTCGCTACTGGGTAAAAGATGCTTCTTCTTTGCATTTATTACGATTCTTTCTCCACGAGTATTGTAATTGGAATATTCCAAATAAAGCCGGTTCTTCTTTTTCAAAAAGAAATCAAAGACTATTCTTCTTCCTATATAATTCTCATCTATGTGAATACGAATCCATCTTCATCTTTCTCCGTAACCAATCTTCTCATTTACGCTCAACATCTTCTGGAACCCTTCTTGAACGAATATATTTCTATGGAAAAATAAAATATCTTGTAAAAGTCTTTGTTAAGGCTTTTCAAGTCAATCTATTGTTGTTGAAGGATCCTTTCATG
>Illumina-matK1_BOP010324_Cotu
AAACCCTTCGATACTGGGTGAAAGATGCCTCCTCCTTTCATTTATTAAGGCTCTTTCTTTATGAGTATTGTAATTGGAATAGTCTGATTACTCCAAAAAAAAGGATTTCTACTTTTTCAAAAAGTAATCCAAGATTTCTCCTGTTCCTATATAATTTTTATGTATGTGAATACGAATCCATCTTTCTTTTTCTCCGTAACAAATCTTCTTATTTACGATTAACATCTTCTGGAGTCTTTTTTGAACGAATCTATTTCTATGCAAAAATAGAACATTTTGTAGAAGTCTTTGATAAGGATTTTCCGTCCACCCTATGGTTCTTCAAGGACCCTTTCATT
>Illumina-matK1_BOP010324_Dotu
AAACCCTTCGATACTGGGTGAAAGATGCCTCCTCCTTTCATTTATTAAGGCTCTTTCTTTATGAGTATTGTAATTGGAATAGTCTGATTACTCCAAAAAAAAGGATTTCTACTTTTTCAAAAAGTAATCCAAGATTTCTCCTGTTCCTATATAATTTTTATGTATGTGAATACGAATCCATCTTTCTTTTTCTCCGTAACAAATCTTCTTATTTACGATTAACATCTTCTGGAGTCTTTTTTGAACGAATCTATTTCTATGCAAAAATAGAACATTTTGTAGAAGTCTTTGATAAGGATTTTCCGTCCACCCTATGGTTCTTCAAGGACCCTTTCATT
>Illumina-matK1_BOP010324_Otu
TGCCTCCTCCTTTCATTTATTAAGGCTCTTTCTTTATGAGTATTGTAATTGGAATAGTCTGATTACTCCAAAAAAAAGGATTTCTACTTTTTCAAAAAGTAATCCAAGATTTCTCCTGTTCCTATATAATTTTTATGTATGTGAATACGAATCCATCTTTCTTTTTCTCCGTAACAAATCTTCTTATTTACGATTAACATCTTCTGGAGTCTTTTTTGAACGAATCTATTTCTATGCAAAAATAGAACATTTTGTAGAAGTCTTTGATAAGGATTTTCCGTCCACCCTATGGTTCTTCAAGGACCCTTTCATT
>Illumina-matK1_BOP010324_Zotu
TGCCTCCTCCTTTCATTTATTAAGGCTCTTTCTTTATGAGTATTGTAATTGGAATAGTCTGATTACTCCAAAAAAAAGGATTTCTACTTTTTCAAAAAGTAATCCAAGATTTCTCCTGTTCCTATATAATTTTTATGTATGTGAATACGAATCCATCTTTCTTTTTCTCCGTAACAAATCTTCTTATTTACGATTAACATCTTCTGGAGTCTTTTTTGAACGAATCTATTTCTATGCAAAAATAGAACATTTTGTAGAAGTCTTTGATAAGGATTTTCCGTCCACCCTATGGTTCTTCAAGGACCCTTTCATT
>Illumina-matK1_BOP010325_Cotu
AAACTCTTCGCTACTGGGTAAAAGATGCTTCTTCTTTGCATTTATTACGATTCTTTCTCCACGAGTATTGTAATTGGAATACTCCAAATAAAGCCGATTCTTCTTTTTCAAAAAGAAATCAAAGACTATTCTTCTTCCTATATAATTCTCATCTATGTGAATACGAATCCATCTTCATCTTTCTCCGTAACCAATCTTCTCATTTACGCTCAACATCTTCTGGAACCCTTCTTGAACGAATATATTTCTATGGAAAAATAAAATATCTTGTAAAAGTCTTTGTTAAGGCTTTTCAAGTCAATCTATTGTTGTTGAAGGATCCTTTCATG
>Illumina-matK1_BOP010325_Dotu
AAACTCTTCGCTACTGGGTAAAAGATGCTTCTTCTTTGCATTTATTACGATTCTTTCTCCACGAGTATTGTAATTGGAATACTCCAAATAAAGCCGATTCTTCTTTTTCAAAAAGAAATCAAAGACTATTCTTCTTCCTATATAATTCTCATCTATGTGAATACGAATCCATCTTCATCTTTCTCCGTAACCAATCTTCTCATTTACGCTCAACATCTTCTGGAACCCTTCTTGAACGAATATATTTCTATGGAAAAATAAAATATCTTGTAAAAGTCTTTGTTAAGGCTTTTCAAGTCAATCTATTGTTGTTGAAGGATCCTTTCATG
>Illumina-matK1_BOP010325_Otu
TCTTCGCTACTGGGTAAAAGATGCTTCTTCTTTGCATTTATTACGATTCTTTCTCCACGAGTATTGTAATTGGAATACTCCAAATAAAGCCGATTCTTCTTTTTCAAAAAGAAATCAAAGACTATTCTTCTTCCTATATAATTCTCATCTATGTGAATACGAATCCATCTTCATCTTTCTCCGTAACCAATCTTCTCATTTACGCTCAACATCTTCTGGAACCCTTCTTGAACGAATATATTTCTATGGAAAAATAAAATATCTTGTAAAAGTCTTTGTTAAGGCTTTTCAAGTCAATCTATTGTTGTTGAAGGATCCTTTCATG
>Illumina-matK1_BOP010325_Zotu
TCTTCGCTACTGGGTAAAAGATGCTTCTTCTTTGCATTTATTACGATTCTTTCTCCACGAGTATTGTAATTGGAATACTCCAAATAAAGCCGATTCTTCTTTTTCAAAAAGAAATCAAAGACTATTCTTCTTCCTATATAATTCTCATCTATGTGAATACGAATCCATCTTCATCTTTCTCCGTAACCAATCTTCTCATTTACGCTCAACATCTTCTGGAACCCTTCTTGAACGAATATATTTCTATGGAAAAATAAAATATCTTGTAAAAGTCTTTGTTAAGGCTTTTCAAGTCAATCTATTGTTGTTGAAGGATCCTTTCATG
>Illumina-matK1_BOP010326_Cotu
AAATCCTTCGCTACTGGGTGAAAGATGCCTCTTCTTTGCATTTACTACGACTCTATCTTCACAAGTATTTTAATTGGAATAGTATTATTATCCCAAAGAGTTCTTTTTTTATTTTTTCAAAAAGTAATCCAAGATTTTTATTGTTCCTATATAATTCTCATGTTTGTGAATACGAATCTATCTTACTTTTTCTTCGTAACAAACCTTCTCATTTACGATTAACGTCTTTTGGATCTTTTTTTGAACGAATTTTTTTCTATGCAAAAATCAAACATCCTGTAGAAGAAGTCATTGTTAATGATTTTTCAGTTACTCCGTGGTTCTTCAAGGCCCCTTTCAT
>Illumina-matK1_BOP010326_Dotu
AAATCCTTCGCTACTGGGTGAAAGATGCCTCTTCTTTGCATTTACTACGACTCTATCTTCACAAGTATTTTAATTGGAATAGTATTATTATCCCAAAGAGTTCTTTTTTTATTTTTTCAAAAAGTAATCCAAGATTTTTATTGTTCCTATATAATTCTCATGTTTGTGAATACGAATCTATCTTACTTTTTCTTCGTAACAAACCTTCTCATTTACGATTAACGTCTTTTGGATCTTTTTTTGAACGAATTTTTTTCTATGCAAAAATCAAACATCCTGTAGAAGAAGTCATTGTTAATGATTTTTCAGTTACTCCGTGGTTCTTCAAGGCCCCTTTCATG
>Illumina-matK1_BOP010326_Otu
CCTTCGCTACTGGGTGAAAGATGCCTCTTCTTTGCATTTACTACGACTCTATCTTCACAAGTATTTTAATTGGAATAGTATTATTATCCCAAAGAGTTCTTTTTTTATTTTTTCAAAAAGTAATCCAAGATTTTTATTGTTCCTATATAATTCTCATGTTTGTGAATACGAATCTATCTTACTTTTTCTTCGTAACAAACCTTCTCATTTACGATTAACGTCTTTTGGATCTTTTTTTGAACGAATTTTTTTCTATGCAAAAATCAAACATCCTGTAGAAGAAGTCATTGTTAATGATTTTTCAGTTACTCCGTGGTTCTTCAAGGCCCCTTTCATG
>Illumina-matK1_BOP010326_Zotu
CCTTCGCTACTGGGTGAAAGATGCCTCTTCTTTGCATTTACTACGACTCTATCTTCACAAGTATTTTAATTGGAATAGTATTATTATCCCAAAGAGTTCTTTTTTTATTTTTTCAAAAAGTAATCCAAGATTTTTATTGTTCCTATATAATTCTCATGTTTGTGAATACGAATCTATCTTACTTTTTCTTCGTAACAAACCTTCTCATTTACGATTAACGTCTTTTGGATCTTTTTTTGAACGAATTTTTTTCTATGCAAAAATCAAACATCCTGTAGAAGAAGTCATTGTTAATGATTTTTCAGTTACTCCGTGGTTCTTCAAGGCCCCTTTCATG
>Illumina-matK1_BOP010328_Cotu
AAACCCTTCGTTACCGGGTGAAAGATGCTTCTTATTTGCATTTATTGCGGTTCTTTCTTCATGAGTATTCTAATTGTAACAGTCTTATTATTACAAATAAATATATTTCCATTTTTTCAAAAAGTAATCCGAGATTCTTTTTATTCCTATATAATTCTTATATATGTGAATACGAATCCATCTTCCTTTTTCTCCGTAACCAATCTTCTCATTTACGATTAACATCTTCTGGAGTCCTTTTTGAACGACTCTGTTTATATAGAAAAATAGAACATTTTGCCGAAGTCTTTGCTAATGATTTTCCGGTCATCCCATGCTTTCTCAAGGATCCTTTCATG
>Illumina-matK1_BOP010328_Otu
AAACCCTTCGTTACCGGGTGAAAGATGCTTCTTATTTGCATTTATTGCGGTTCTTTCTTCATGAGTATTCTAATTGTAACAGTCTTATTATTACAAATAAATATATTTCCATTTTTTCAAAAAGTAATCCGAGATTCTTTTTATTCCTATATAATTCTTATATATGTGAATACGAATCCATCTTCCTTTTTCTCCGTAACCAATCTTCTCATTTACGATTAACATCTTCTGGAGTCCTTTTTGAACGACTCTGTTTATATAGAAAAATAGAACATTTTGCCGAAGTCTTTGCTAATGATTTTCCGGTCATCCCATGCTTTCTCAAGGATCCTTTCATG
>Illumina-matK1_BOP010328_Zotu
AAACCCTTCGTTACCGGGTGAAAGATGCTTCTTATTTGCATTTATTGCGGTTCTTTCTTCATGAGTATTCTAATTGTAACAGTCTTATTATTACAAATAAATATATTTCCATTTTTTCAAAAAGTAATCCGAGATTCTTTTTATTCCTATATAATTCTTATATATGTGAATACGAATCCATCTTCCTTTTTCTCCGTAACCAATCTTCTCATTTACGATTAACATCTTCTGGAGTCCTTTTTGAACGACTCTGTTTATATAGAAAAATAGAACATTTTGCCGAAGTCTTTGCTAATGATTTTCCGGTCATCCCATGCTTTCTCAAGGATCCTTTCATG
>Illumina-matK1_BOP010329_Cotu
AACTCCTTCAATACCGGATCAAAGATGTTCCATCTTTGCATTTATTGCGATTCTTTCTCAACTACTATTCGAATTGGAATAGTCTTATTACTTCAATGAAATCGATTTTTCTTTTGAAAAAAGAAAATAAAAGACTATTTCGATTCCTATATAACTCTTATGTATCAGAATATGAATTTTTCTTGTTGTTTCTTCGTAAACAATCTTCTTGCTTACCATTAACATCTTCTGGAACCTTTGTGGAACGAATCCACTTTTCTAGGAAGATGGAACATTTTGGGGTAATGTACCCAGGTTTTTTTCGGAAAACCGTATGGATCTTTATGGATCCTCTTATG
>Illumina-matK1_BOP010329_Otu
CCTTCAATACCGGATCAAAGATGTTCCATCTTTGCATTTATTGCGATTCTTTCTCAACTACTATTCGAATTGGAATAGTCTTATTACTTCAATGAAATCGATTTTTCTTTTGAAAAAAGAAAATAAAAGACTATTTCGATTCCTATATAACTCTTATGTATCAGAATATGAATTTTTCTTGTTGTTTCTTCGTAAACAATCTTCTTGCTTACCATTAACATCTTCTGGAACCTTTGTGGAACGAATCCACTTTTCTAGGAAGATGGAACATTTTGGGGTAATGTACCCAGGTTTTTTTCGGAAAACCGTATGGATCTTTATGGATCCTCTTATG
>Illumina-matK1_BOP010329_Zotu
CCTTCAATACCGGATCAAAGATGTTCCATCTTTGCATTTATTGCGATTCTTTCTCAACTACTATTCGAATTGGAATAGTCTTATTACTTCAATGAAATCGATTTTTCTTTTGAAAAAAGAAAATAAAAGACTATTTCGATTCCTATATAACTCTTATGTATCAGAATATGAATTTTTCTTGTTGTTTCTTCGTAAACAATCTTCTTGCTTACCATTAACATCTTCTGGAACCTTTGTGGAACGAATCCACTTTTCTAGGAAGATGGAACATTTTGGGGTAATGTACCCAGGTTTTTTTCGGAAAACCGTATGGATCTTTATGGATCCTCTTATG
>Illumina-matK1_BOP010330_Cotu
AAACCCTTCGCTACCGGGTGAAAGATGCCTCCTCTTTACATTTATTGCGGTTCTTTCTTCATGAGTATTCTAATGGTAATATTCTTTTTATTCTAAATAAATCTATTTCTTTTTTTTCAAAAAGTAATTCAAGATTATTATTATTCCTATATAATTCTTATATATGTGAATACGAATCCCTTTTCCTTTTTCTCCGTAACCAATCTTCTCATTTACGATTAACATCTTCTGGAGTCCTTTTTGAGCGAATCTATTTACATAGAAAAATGGAGGATCTTGCCGAAGTTTTTGTTAATGATTTTCGGGGCATCCTATGCTTCCTCAAGGATCCTTTCATT
>Illumina-matK1_BOP010330_Dotu
AAACCCTTCGCTACCGGGTGAAAGATGCCTCCTCTTTACATTTATTGCGGTTCTTTCTTCATGAGTATTCTAATGGTAATATTCTTTTTATTCTAAATAAATCTATTTCTTTTTTTTCAAAAAGTAATTCAAGATTATTATTATTCCTATATAATTCTTATATATGTGAATACGAATCCCTTTTCCTTTTTCTCCGTAACCAATCTTCTCATTTACGATTAACATCTTCTGGAGTCCTTTTTGAGCGAATCTATTTACATAGAAAAATGGAGGATCTTGCCGAAGTTTTTGTTAATGATTTTCGGGGCATCCTATGCTTCCTCAAGGATCCTTTCATT
>Illumina-matK1_BOP010330_Otu
CCTTCGCTACCGGGTGAAAGATGCCTCCTCTTTACATTTATTGCGGTTCTTTCTTCATGAGTATTCTAATGGTAATATTCTTTTTATTCTAAATAAATCTATTTCTTTTTTTTCAAAAAGTAATTCAAGATTATTATTATTCCTATATAATTCTTATATATGTGAATACGAATCCCTTTTCCTTTTTCTCCGTAACCAATCTTCTCATTTACGATTAACATCTTCTGGAGTCCTTTTTGAGCGAATCTATTTACATAGAAAAATGGAGGATCTTGCCGAAGTTTTTGTTAATGATTTTCGGGGCATCCTATGCTTCCTCAAGGATCCTTTCATT
>Illumina-matK1_BOP010330_Zotu
CCTTCGCTACCGGGTGAAAGATGCCTCCTCTTTACATTTATTGCGGTTCTTTCTTCATGAGTATTCTAATGGTAATATTCTTTTTATTCTAAATAAATCTATTTCTTTTTTTTCAAAAAGTAATTCAAGATTATTATTATTCCTATATAATTCTTATATATGTGAATACGAATCCCTTTTCCTTTTTCTCCGTAACCAATCTTCTCATTTACGATTAACATCTTCTGGAGTCCTTTTTGAGCGAATCTATTTACATAGAAAAATGGAGGATCTTGCCGAAGTTTTTGTTAATGATTTTCGGGGCATCCTATGCTTCCTCAAGGATCCTTTCATT
>Illumina-matK1_BOP010331_Cotu
AAACCCTTCGCTATTGGGTGAAAGACGCCTCTTCTTTGCATTTATTACGACTCTTTCTTCACGAGTATTATAATTGGAATAGTCTTATTACTTCAAATAATTTTTTTTTTTCAAAAAGTAATCCACGATTATTCTTACTCCTATATAATTCTCATGTATGTGAATACGAATTCATCTTACTTTTTCTTCGTAATCAATCTTCTCATTTACAATTAACCTCTTCTGGGATCTTTTTTGAGCGAATACATTTCTATGAAAAAATAAAACATCCTGTAGAAGAAGTCTTTGCTAATGATTTTCCGGCCTCCATCTTATGGTTCTTCAAGGATCCTTTTATG
>Illumina-matK1_BOP010331_Dotu
AAACCCTTCGCTATTGGGTGAAAGACGCCTCTTCTTTGCATTTATTACGACTCTTTCTTCACGAGTATTATAATTGGAATAGTCTTATTACTTCAAATAATTTTTTTTTTTCAAAAAGTAATCCACGATTATTCTTACTCCTATATAATTCTCATGTATGTGAATACGAATTCATCTTACTTTTTCTTCGTAATCAATCTTCTCATTTACAATTAACCTCTTCTGGGATCTTTTTTGAGCGAATACATTTCTATGAAAAAATAAAACATCCTGTAGAAGAAGTCTTTGCTAATGATTTTCCGGCCTCCATCTTATGGTTCTTCAAGGATCCTTTTATG
>Illumina-matK1_BOP010331_Otu
CCTTCGCTATTGGGTGAAAGACGCCTCTTCTTTGCATTTATTACGACTCTTTCTTCACGAGTATTATAATTGGAATAGTCTTATTACTTCAAATAATTTTTTTTTTTCAAAAAGTAATCCACGATTATTCTTACTCCTATATAATTCTCATGTATGTGAATACGAATTCATCTTACTTTTTCTTCGTAATCAATCTTCTCATTTACAATTAACCTCTTCTGGGATCTTTTTTGAGCGAATACATTTCTATGAAAAAATAAAACATCCTGTAGAAGAAGTCTTTGCTAATGATTTTCCGGCCTCCATCTTATGGTTCTTCAAGGATCCTTTTATG
>Illumina-matK1_BOP010331_Zotu
CCTTCGCTATTGGGTGAAAGACGCCTCTTCTTTGCATTTATTACGACTCTTTCTTCACGAGTATTATAATTGGAATAGTCTTATTACTTCAAATAATTTTTTTTTTTCAAAAAGTAATCCACGATTATTCTTACTCCTATATAATTCTCATGTATGTGAATACGAATTCATCTTACTTTTTCTTCGTAATCAATCTTCTCATTTACAATTAACCTCTTCTGGGATCTTTTTTGAGCGAATACATTTCTATGAAAAAATAAAACATCCTGTAGAAGAAGTCTTTGCTAATGATTTTCCGGCCTCCATCTTATGGTTCTTCAAGGATCCTTTTATG
>Illumina-matK1_BOP010333_Cotu
AAACCCTTCGCTATTGGGTGAAAGACGCCTCTTCTTTGCATTTATTACGACTCTTTCTTCACGAGTATTATAATTGGAATAGTCTTATTACTTCAAATAATTTTTTTTTTTCAAAAAGTAATCCACGATTATTCTTACTCCTATATAATTCTCATGTATGTGAATACGAATTCATCTTACTTTTTCTTCGTAATCAATCTTCTCATTTACAATTAACCTCTTCTGGGATCTTTTTTGAGCGAATACATTTCTATGAAAAAATAAAACATCCTGTAGAAGAAGTCTTTGCTAATGATTTTCCGGCCTCCATCTTATGGTTCTTCAAGGATCCTTTTATG
>Illumina-matK1_BOP010333_Dotu
AAACCCTTCGCTATTGGGTGAAAGACGCCTCTTCTTTGCATTTATTACGACTCTTTCTTCACGAGTATTATAATTGGAATAGTCTTATTACTTCAAATAATTTTTTTTTTTCAAAAAGTAATCCACGATTATTCTTACTCCTATATAATTCTCATGTATGTGAATACGAATTCATCTTACTTTTTCTTCGTAATCAATCTTCTCATTTACAATTAACCTCTTCTGGGATCTTTTTTGAGCGAATACATTTCTATGAAAAAATAAAACATCCTGTAGAAGAAGTCTTTGCTAATGATTTTCCGGCCTCCATCTTATGGTTCTTCAAGGATCCTTTTATG
>Illumina-matK1_BOP010333_Otu
CCTTCGCTATTGGGTGAAAGACGCCTCTTCTTTGCATTTATTACGACTCTTTCTTCACGAGTATTATAATTGGAATAGTCTTATTACTTCAAATAATTTTTTTTTTTCAAAAAGTAATCCACGATTATTCTTACTCCTATATAATTCTCATGTATGTGAATACGAATTCATCTTACTTTTTCTTCGTAATCAATCTTCTCATTTACAATTAACCTCTTCTGGGATCTTTTTTGAGCGAATACATTTCTATGAAAAAATAAAACATCCTGTAGAAGAAGTCTTTGCTAATGATTTTCCGGCCTCCATCTTATGGTTCTTCAAGGATCCTTTTATG
>Illumina-matK1_BOP010333_Zotu
[truncated: 134,044 more chars]
