# Supplementary material for: Method for quick DNA barcode reference library construction
Source: Ecol Evol. 2021 Aug 4;11(17):11627–38. doi: 10.1002/ece3.7788 (PMC8427591; doi:10.1002/ece3.7788)
Supplement: Supplementary file 15 — Result S1 [file ECE3-11-11627-s016.zip › Illumina-matK2.fasta]

>Illumina-matK2_BOP010001_Cotu
ATCCTTTTTGGTTTCAAAAGATACGCCTCTTCTAATGAATAAATGGAAATATTACCTTGTCCATTTATGGCAATGGCATTTTTATGTGTGGGCTCAACCCGGAAGGATCTACATAAACCTATTATTCAAGCATTCCTTCGGCTTTTTGGGCTATCTTTCAAGTGTGCGACAAAATCTTTCATTGGTACGGAGTCAAACGCTCGAAAATTCATTTATAATGGATAATGCTATTAAGAAGCTTGATACATTAGCTCCAATCAGTCCTCTGATTGGATCGTTGGCTAAAATGCAATTTTGTAGCGCACTAGGACATCCTGTTAGTAAGTCGACCTGGACCGATTCGTCGGATTTTTCTATTATCAACCGCTTTGCGCGTATAT
>Illumina-matK2_BOP010001_Dotu
ATCCTTTTTGGTTTCAAAAGATACGCCTCTTCTAATGAATAAATGGAAATATTACCTTGTCCATTTATGGCAATGGCATTTTTATGTGTGGGCTCAACCCGGAAGGATCTACATAAACCTATTATTCAAGCATTCCTTCGGCTTTTTGGGCTATCTTTCAAGTGTGCGACAAAATCTTTCATTGGTACGGAGTCAAACGCTCGAAAATTCATTTATAATGGATAATGCTATTAAGAAGCTTGATACATTAGCTCCAATCAGTCCTCTGATTGGATCGTTGGCTAAAATGCAATTTTGTAGCGCACTAGGACATCCTGTTAGTAAGTCGACCTGGACCGATTCGTCGGATTTTTCTATTATCAACCGCTTTGCGCGTATAT
>Illumina-matK2_BOP010001_Otu
ATCCTTTTTGGTTTCAAAAGATACGCCTCTTCTAATGAATAAATGGAAATATTACCTTGTCCATTTATGGCAATGGCATTTTTATGTGTGGGCTCAACCCGGAAGGATCTACATAAACCTATTATTCAAGCATTCCTTCGGCTTTTTGGGCTATCTTTCAAGTGTGCGACAAAATCTTTCATTGGTACGGAGTCAAACGCTCGAAAATTCATTTATAATGGATAATGCTATTAAGAAGCTTGATACATTAGCTCCAATCAGTCCTCTGATTGGATCGTTGGCTAAAATGCAATTTTGTAGCGCACTAGGACATCCTGTTAGTAAGTCGACCTGGACCGATTCGTCGGATTTTTCTATTATCAACCGCTTTGCGCGTATAT
>Illumina-matK2_BOP010001_Zotu
ATCAATTCTGGTTTCAAAAGATACGCCTCTTCTAATGAATAAATGGAAATATTACCTTGTCCATTTATGGCAATGGCATTTTTATGTGTGGGCTCAACCCGGAAGGATCTACATAAACCTATTATTCAAGCATTCCTTCGGCTTTTTGGGCTATCTTTCAAGTGTGCGACAAAATCTTTCATTGGTACGGAGTCAAACGCTCGAAAATTCATTTATAATGGATAATGCTATTAAGAAGCTTGATACATTAGCTCCAATCAGTCCTCTGATTGGATCGTTGGCTAAAATGCAATTTTGTAGCGCACTAGGACATCCTGTTAGTAAGTCGACCTGGACCGATTCGTCGGATTTTTCTATTATCAACCGCTTTGCGCGTATAT
>Illumina-matK2_BOP010002_Cotu
ATCAATTCTGGCTTCAAAAGGGACGCCTCTTTTGATGAATAAATGGAAATATTACCTTGTAACTTTTTGCCAATGTTCTTTTTCGCTGTGGTTTCATCCAAGAAGGATTTATCTAAACCAATTATCTAATCATTCCCTTGAATTTGTGGGCTATCTTTCAAGTGTGCGACTAAACGCTTCAGTGGTACGGAGTCAAATTCTAGAAAATGCATTTCTAATCAATAATGCTATTAAGAAGTTCGATACTCTTGTTCCAATTATTCCTCTGATTGGATCATTGGCTAAAGCGAAATTTTGTAACGTACTAGGGTATCCCATTAGTAAGCCGGTTCGGGCTGATTTATCAGATTCGGATATTATTGATCGATTTGGGCGTATAT
>Illumina-matK2_BOP010002_Dotu
ATCAATTCTGGCTTCAAAAGGGACGCCTCTTTTGATGAATAAATGGAAATATTACCTTGTAACTTTTTGCCAATGTTCTTTTTCGCTGTGGTTTCATCCAAGAAGGATTTATCTAAACCAATTATCTAATCATTCCCTTGAATTTGTGGGCTATCTTTCAAGTGTGCGACTAAACGCTTCAGTGGTACGGAGTCAAATTCTAGAAAATGCATTTCTAATCAATAATGCTATTAAGAAGTTCGATACTCTTGTTCCAATTATTCCTCTGATTGGATCATTGGCTAAAGCGAAATTTTGTAACGTACTAGGGTATCCCATTAGTAAGCCGGTTCGGGCTGATTTATCAGATTCGGATATTATTGATCGATTTGGGCGTATAT
>Illumina-matK2_BOP010002_Otu
ATCAATTCTGGCTTCAAAAGGGACGCCTCTTTTGATGAATAAATGGAAATATTACCTTGTAACTTTTTGCCAATGTTCTTTTTCGCTGTGGTTTCATCCAAGAAGGATTTATCTAAACCAATTATCTAATCATTCCCTTGAATTTGTGGGCTATCTTTCAAGTGTGCGACTAAACGCTTCAGTGGTACGGAGTCAAATTCTAGAAAATGCATTTCTAATCAATAATGCTATTAAGAAGTTCGATACTCTTGTTCCAATTATTCCTCTGATTGGATCATTGGCTAAAGCGAAATTTTGTAACGTACTAGGGTATCCCATTAGTAAGCCGGTTCGGGCTGATTTATCAGATTCGGATATTATTGATCGATTTGGGCGTATAT
>Illumina-matK2_BOP010002_Zotu
ATCAATTCTGGCTTCAAAAGGGACGCCTCTTTTGATGAATAAATGGAAATATTACCTTGTAACTTTTTGCCAATGTTCTTTTTCGCTGTGGTTTCATCCAGGAAGGATTTATCTAAACCAATTATCTAATCATTCCCTTGAATTTGTGGGCTACCTTTCAAGTGTGCGACTAAACGCTTCAGTGGTACGGAGTCAAATTCTAGAAAATGCATTTCTAATCAATAATGCTATTAAGAAGTTCGATACTCTTGTTCCAATTATTCCTCTGATTGGATCATTGGCTAAAGCGAAATTTTGTAACGTACTAGGGTATCCCATTAGTAAGCCGGTTCGGGCTGATTTATCAGATTCGGATATTATTGATCGATTTGGGCGTATAC
>Illumina-matK2_BOP010003_Cotu
ATCAATTCTGGCTTCAAAAGGGACGCCTCTTTTGATGAATAAATGGAAATATTACCTTGTAACTTTTTGGCAATGTTATTTTTCGCTGTGGTTTCATCCAAGAAGGATTTATCTAAACCAATTATCTAATCATTCCCTTGAATTTGTGGGCTATCTTTCAAGTGTGCGACTAAACACTTCAGTGGTACGGAGTCAAATTCTAGAAAATTCATTTCTAATTAATAATGCTATTAAGAAGTTCGATACTCTTGTTCCAATTATTCCTCTGATTGGATCATTGGCTAAAACGAAATTTTGTAACGTACTAGGGTATCCCATTAGTAAGCCGGTTCGGGCTGATTTATCAGATTCTGATATTATTGATCGATTTGGGCGTATAT
>Illumina-matK2_BOP010003_Dotu
ATCAATTCTGGCTTCAAAAGGGACGCCTCTTTTGATGAATAAATGGAAATATTACCTTGTAACTTTTTGGCAATGTTATTTTTCGCTGTGGTTTCATCCAAGAAGGATTTATCTAAACCAATTATCTAATCATTCCCTTGAATTTGTGGGCTATCTTTCAAGTGTGCGACTAAACACTTCAGTGGTACGGAGTCAAATTCTAGAAAATTCATTTCTAATTAATAATGCTATTAAGAAGTTCGATACTCTTGTTCCAATTATTCCTCTGATTGGATCATTGGCTAAAACGAAATTTTGTAACGTACTAGGGTATCCCATTAGTAAGCCGGTTCGGGCTGATTTATCAGATTCTGATATTATTGATCGATTTGGGCGTATAT
>Illumina-matK2_BOP010003_Otu
ATCAATTCTGGCTTCAAAAGGGACGCCTCTTTTGATGAATAAATGGAAATATTACCTTGTAACTTTTTGGCAATGTTATTTTTCGCTGTGGTTTCATCCAAGAAGGATTTATCTAAACCAATTATCTAATCATTCCCTTGAATTTGTGGGCTATCTTTCAAGTGTGCGACTAAACACTTCAGTGGTACGGAGTCAAATTCTAGAAAATTCATTTCTAATTAATAATGCTATTAAGAAGTTCGATACTCTTGTTCCAATTATTCCTCTGATTGGATCATTGGCTAAAACGAAATTTTGTAACGTACTAGGGTATCCCATTAGTAAGCCGGTTCGGGCTGATTTATCAGATTCTGATATTATTGATCGATTTGGGCGTATAT
>Illumina-matK2_BOP010003_Zotu
ATCAATTCTGGCTTCAAAAGGGACGCCTCTTTTGATGAATAAATGGAAATATTACCTTGTAACTTTTTGGCAATGTTATTTTTCGCTGTGGTTTCATCCAAGAAGGATTTATCTAAACCAATTATCTAATCATTCCCTTGAATTTGTGGGCTATCTTTCAAGTGTGCGACTAAACACTTCAGTGGTACGGAGTCAAATTCTAGAAAATTCATTTCTAATTAATAATGCTATTAAGAAGTTCGATACTCTTGTTCCAATTATTCCTCTGATTGGATCATTGGCTAAAACGAAATTTTGTAACGTACTAGGGTATCCCATTAGTAAGCCGGTTCGGGCTGATTTATCAGATTCTGATATTATTGATCGATTTGGGCGTATAT
>Illumina-matK2_BOP010004_Cotu
ATCAATTCTGGCGTCAAAAGGGACGCCTCTTTTGATGAATAAATGGAAATATTACCTTGTAACTTTTTGGCAATGTTATTTTTCGCTGTGGTTTCATCCAAGAAGGATTTATCTAAACCAATTATCTAATCATTCCCTTGAATTTGTGGGCTATCTTTCAAGTGTGCGACTAAACGCTTCAGTGGTACGGAGTCAAATTCTAGAAAATTCATTTCTAATCAATAATGCTATTAAGAAGTTCGATACTCTTGTTCCAATTATTCCTCTGATTGGATCATTGGCTAAAGCGAAATTTTGTAACGTACTAGGGTATCCCATTAGTAAGCCGATTCGGGCTGATTTATCAGATTCTGATATTATTGATCGATTTGGGCGTATAT
>Illumina-matK2_BOP010004_Dotu
ATCAATTCTGGCGTCAAAAGGGACGCCTCTTTTGATGAATAAATGGAAATATTACCTTGTAACTTTTTGGCAATGTTATTTTTCGCTGTGGTTTCATCCAAGAAGGATTTATCTAAACCAATTATCTAATCATTCCCTTGAATTTGTGGGCTATCTTTCAAGTGTGCGACTAAACGCTTCAGTGGTACGGAGTCAAATTCTAGAAAATTCATTTCTAATCAATAATGCTATTAAGAAGTTCGATACTCTTGTTCCAATTATTCCTCTGATTGGATCATTGGCTAAAGCGAAATTTTGTAACGTACTAGGGTATCCCATTAGTAAGCCGATTCGGGCTGATTTATCAGATTCTGATATTATTGATCGATTTGGGCGTATAT
>Illumina-matK2_BOP010004_Otu
ATCAATTCTGGCGTCAAAAGGGACGCCTCTTTTGATGAATAAATGGAAATATTACCTTGTAACTTTTTGGCAATGTTATTTTTCGCTGTGGTTTCATCCAAGAAGGATTTATCTAAACCAATTATCTAATCATTCCCTTGAATTTGTGGGCTATCTTTCAAGTGTGCGACTAAACGCTTCAGTGGTACGGAGTCAAATTCTAGAAAATTCATTTCTAATCAATAATGCTATTAAGAAGTTCGATACTCTTGTTCCAATTATTCCTCTGATTGGATCATTGGCTAAAGCGAAATTTTGTAACGTACTAGGGTATCCCATTAGTAAGCCGATTCGGGCTGATTTATCAGATTCTGATATTATTGATCGATTTGGGCGTATAT
>Illumina-matK2_BOP010004_Zotu
ATCAATTCTGGCGTCAAAAGGGACGCCTCTTTTGATGAATAAATGGAAATATTACCTTGTAACTTTTTGGCAATGTTATTTTTCGCTGTGGTTTCATCCAAGAAGGATTTATCTAAACCAATTATCTAATCATTCCCTTGAATTTGTGGGCTATCTTTCAAGTGTGCGACTAAACGCTTCAGTGGTACGGAGTCAAATTCTAGATAATTCATTTCTAATCAATAATGCTATTAAGAAGTTCGATACTCTTGTTCCAATTATTCCTCTGATTGGATCATTGGCTAAAGCGAAATTTTGTAACGTACTAGGGTATCCCATTAGTAAGCCGATTCGGGCTGATTTATCAGATTCTGATATTATTGATCGATTTGGGCGTATAT
>Illumina-matK2_BOP010005_Cotu
ATCAATTCTGGCGTCAAAAGGGACGCCTCTTTTGATGAATAAATGGAAATATTACCTTGTAACTTTTTGGCAATGTTATTTTTCGCTGTGGTTTCATCCAAGAAGGATTTATCTAAACCAATTATCTAATCATTCCCTTGAATTTGTGGGCTATCTTTCAAGTGTGCGACTAAACGCTTCAGTGGTACGGAGTCAAATTCTAGAAAATTCATTTCTAATCAATAATGCTATTAAGAAGTTCGATACTCTTGTTCCAATTATTCCTCTGATTGGATCATTGGCTAAAGCGAAATTTTGTAACGTACTAGGGTATCCCATTAGTAAGCCGATTCGGGCTGATTTATCAGATTCTGATATTATTGATCGATTTGGGCGTATAT
>Illumina-matK2_BOP010005_Dotu
ATCAATTCTGGCGTCAAAAGGGACGCCTCTTTTGATGAATAAATGGAAATATTACCTTGTAACTTTTTGGCAATGTTATTTTTCGCTGTGGTTTCATCCAAGAAGGATTTATCTAAACCAATTATCTAATCATTCCCTTGAATTTGTGGGCTATCTTTCAAGTGTGCGACTAAACGCTTCAGTGGTACGGAGTCAAATTCTAGAAAATTCATTTCTAATCAATAATGCTATTAAGAAGTTCGATACTCTTGTTCCAATTATTCCTCTGATTGGATCATTGGCTAAAGCGAAATTTTGTAACGTACTAGGGTATCCCATTAGTAAGCCGATTCGGGCTGATTTATCAGATTCTGATATTATTGATCGATTTGGGCGTATAT
>Illumina-matK2_BOP010005_Otu
ATCAATTCTGGCGTCAAAAGGGACGCCTCTTTTGATGAATAAATGGAAATATTACCTTGTAACTTTTTGGCAATGTTATTTTTCGCTGTGGTTTCATCCAAGAAGGATTTATCTAAACCAATTATCTAATCATTCCCTTGAATTTGTGGGCTATCTTTCAAGTGTGCGACTAAACGCTTCAGTGGTACGGAGTCAAATTCTAGAAAATTCATTTCTAATCAATAATGCTATTAAGAAGTTCGATACTCTTGTTCCAATTATTCCTCTGATTGGATCATTGGCTAAAGCGAAATTTTGTAACGTACTAGGGTATCCCATTAGTAAGCCGATTCGGGCTGATTTATCAGATTCTGATATTATTGATCGATTTGGGCGTATAT
>Illumina-matK2_BOP010005_Zotu
ATCAATTCTGGCGTCAAAAGGGACGCCTCTTTTGATGAATAAATGGAAATATTACCTTGTAACTTTTTGGCAATGTTATTTTTCGCTGTGGTTTCATCCAAGAAGGATTTATCTAAACCAATTATCTAATCATTCCCTTGAATTTGTGGGCTATCTTTCAAGTGTGCGACTAAACGCTTCAGTGGTACGGAGTCAAATTCTAGAAAATTCATTTCTAATCAATAATGCTATTAAGAAGTTCGATACTCTTGTTCCAATTACTCCTCTGATTGGATCATTGGCTAAAGCGAAATTTTGTAACGTACTAGGGTATCCCATTAGTAAGCCGATTCGGGCTGATTTATCAGATTCTGATATTATTGATCGATTTGGGCGTATAT
>Illumina-matK2_BOP010006_Cotu
ATCAATTCTGGCTTCGAAGGATACCCCTCTTCTGATGAATAAGTGGAAATATTATCTTGTCAATTTATGGCAATGTCATTCTTATGTGTGGTCTCAACCGGGAAGGATTTATATAAATAAATTATCCAAGCATTCCCTTGATTTTTTGGGTTATTTTTCAAGTATCCGACCAAACCTTTCAGTGGTACGGAGTCAAATGCTAGAAAATTCATTTATAACGGATAATGCTATGAAGAAGCTCGATACATTAGTTCCAATTATTCCGTTGATTGGATCATTGGCTAAAGTTAAATTTTGTAACGCATTAGGGCATCCTATTAGTAAGTCCACCTGGGCGGATTCATCGGATTTTGATATTATCGACCGATTTCTGCGTATAT
>Illumina-matK2_BOP010006_Dotu
ATCAATTCTGGCTTCGAAGGATACCCCTCTTCTGATGAATAAGTGGAAATATTATCTTGTCAATTTATGGCAATGTCATTCTTATGTGTGGTCTCAACCGGGAAGGATTTATATAAATAAATTATCCAAGCATTCCCTTGATTTTTTGGGTTATTTTTCAAGTATCCGACCAAACCTTTCAGTGGTACGGAGTCAAATGCTAGAAAATTCATTTATAACGGATAATGCTATGAAGAAGCTCGATACATTAGTTCCAATTATTCCGTTGATTGGATCATTGGCTAAAGTTAAATTTTGTAACGCATTAGGGCATCCTATTAGTAAGTCCACCTGGGCGGATTCATCGGATTTTGATATTATCGACCGATTTCTGCGTATAT
>Illumina-matK2_BOP010006_Otu
ATCAATTCTGGCTTCGAAGGATACCCCTCTTCTGATGAATAAGTGGAAATATTATCTTGTCAATTTATGGCAATGTCATTCTTATGTGTGGTCTCAACCGGGAAGGATTTATATAAATAAATTATCCAAGCATTCCCTTGATTTTTTGGGTTATTTTTCAAGTATCCGACCAAACCTTTCAGTGGTACGGAGTCAAATGCTAGAAAATTCATTTATAACGGATAATGCTATGAAGAAGCTCGATACATTAGTTCCAATTATTCCGTTGATTGGATCATTGGCTAAAGTTAAATTTTGTAACGCATTAGGGCATCCTATTAGTAAGTCCACCTGGGCGGATTCATCGGATTTTGATATTATCGACCGATTTCTGCGTATAT
>Illumina-matK2_BOP010006_Zotu
ATCAATTCTGGCTTCGAAGGATACCCCTCTTCTGATGAATAAGTGGAAATATTATCTTGTCAATTTATGGCAATGTCATTCTTATGTGTGGTCTCAACCGGGAAGGATTTATATAAATAAATTATCCAAGCATTCCCTTGATTTTTTGGGTTATTTTTCAAGTATCCGACCAAACCTTTCAGTGGTACGGAGTCAAATGCTAGAAAATTCATTTATAACGGATAATGCTATGAAGAAGCTCGATACATTAGTTCCAATTATTCCGTTGATTGGATCATTGGCTAAAGTTAAATTTTGTAACGCATTAGGGCATCCTATTAGTAAGTCCACCTGGGCGGATTCATCGGATTTTGATATTATCGACCGATTTCTGCGTATAT
>Illumina-matK2_BOP010007_Cotu
ATCGATTCTGGCATCAAAAGATACTCCTCTTCTGATGAATAAGTGGAAATATTATCTTGTCCATTTTTGGCAATGTCATTTTTATGTATGGTCTCAACCAGGAAGAATCCATATAAACCAATTATCCAAGCATTCCTTTGATTTTTTGGGTTATCTTTCAAGCATACGACCGAATATTTCAGTGGTACGGAGTCAATTGCTAGAAAATTCGTTTTTAATGGATAATGCTATGAAGAAGCTTGATACATTATTTCCAATTATTCCAATGATAGGGTCGTTGGCTAAAGTGAAATTTTGTAACACATCAGGGCATCCTATTAGTAAGTCCAGCTGGGCGGATTCGTCGGATTCTGATATTATCGACCGATTTGTGCGTATAG
>Illumina-matK2_BOP010007_Dotu
ATCGATTCTGGCATCAAAAGATACTCCTCTTCTGATGAATAAGTGGAAATATTATCTTGTCCATTTTTGGCAATGTCATTTTTATGTATGGTCTCAACCAGGAAGAATCCATATAAACCAATTATCCAAGCATTCCTTTGATTTTTTGGGTTATCTTTCAAGCATACGACCGAATATTTCAGTGGTACGGAGTCAATTGCTAGAAAATTCGTTTTTAATGGATAATGCTATGAAGAAGCTTGATACATTATTTCCAATTATTCCAATGATAGGGTCGTTGGCTAAAGTGAAATTTTGTAACACATCAGGGCATCCTATTAGTAAGTCCAGCTGGGCGGATTCGTCGGATTCTGATATTATCGACCGATTTGTGCGTATAG
>Illumina-matK2_BOP010007_Otu
ATCGATTCTGGCATCAAAAGATACTCCTCTTCTGATGAATAAGTGGAAATATTATCTTGTCCATTTTTGGCAATGTCATTTTTATGTATGGTCTCAACCAGGAAGAATCCATATAAACCAATTATCCAAGCATTCCTTTGATTTTTTGGGTTATCTTTCAAGCATACGACCGAATATTTCAGTGGTACGGAGTCAATTGCTAGAAAATTCGTTTTTAATGGATAATGCTATGAAGAAGCTTGATACATTATTTCCAATTATTCCAATGATAGGGTCGTTGGCTAAAGTGAAATTTTGTAACACATCAGGGCATCCTATTAGTAAGTCCAGCTGGGCGGATTCGTCGGATTCTGATATTATCGACCGATTTGTGCGTATAG
>Illumina-matK2_BOP010007_Zotu
ATCGATTCTGGCATCAAAAGATACTCCTCTTCTGATGAATAAGTGGAAATATTATCTTGTCCATTTTTGGCAATGTCATTTTTATGTATGGTCTCAACCAGGAAGAATCCATATAAACCAATTATCCAAGCATTCCTTTGATTTTTTGGGTTATCTTTCAAGCATACGACCGAATATTTCAGTGGTACGGAGTCAATTGCTAGAAAATTCGTTTTTAATGGATAATGCTATGAAGAAGCTTGATACATTATTTCCAATTATTCCAATGATAGGGTCGTTGGCTAAAGTGAAATTTTGTAACACATCAGGGCATCCTATTAGTAAGTCCAGCTGGGCGGATTCGTCGGATTCTGATATTATCGACCGATTTGTGCGTATAG
>Illumina-matK2_BOP010009_Cotu
ATCAATTCTGGCTTCGAAGGATACCCCTCTTCTGATGAATAAGTGGAAATATTATCTTGTCAATTTGTGGCAATGTCATTCTTATGTGTGGTCTCAACCGGGAAGGATTTATATAAATAAATTATCCAAGCATTCCCTTGATTTTTTGGGTTATTTTTCAAGTATCCGACCAAACCTTTCAGTGGTACGGAGTCAAATGCTAGAAAATTCATTTATAACGGATAATGCTATGAAGAAGCTCGATACATTAGTTCCAATTATTCCGTTGATTGGATCATTGGCTAAAGTGAAATTTTGTAACGCATTAGGGCATCCTATTAGTAAGTCCACCTGGGCGGATTCATCGGATTTTGATATTATCGACCGATTTCTGCGTATAT
>Illumina-matK2_BOP010009_Dotu
ATCAATTCTGGCTTCGAAGGATACCCCTCTTCTGATGAATAAGTGGAAATATTATCTTGTCAATTTGTGGCAATGTCATTCTTATGTGTGGTCTCAACCGGGAAGGATTTATATAAATAAATTATCCAAGCATTCCCTTGATTTTTTGGGTTATTTTTCAAGTATCCGACCAAACCTTTCAGTGGTACGGAGTCAAATGCTAGAAAATTCATTTATAACGGATAATGCTATGAAGAAGCTCGATACATTAGTTCCAATTATTCCGTTGATTGGATCATTGGCTAAAGTGAAATTTTGTAACGCATTAGGGCATCCTATTAGTAAGTCCACCTGGGCGGATTCATCGGATTTTGATATTATCGACCGATTTCTGCGTATAT
>Illumina-matK2_BOP010009_Otu
ATCAATTCTGGCTTCGAAGGATACCCCTCTTCTGATGAATAAGTGGAAATATTATCTTGTCAATTTGTGGCAATGTCATTCTTATGTGTGGTCTCAACCGGGAAGGATTTATATAAATAAATTATCCAAGCATTCCCTTGATTTTTTGGGTTATTTTTCAAGTATCCGACCAAACCTTTCAGTGGTACGGAGTCAAATGCTAGAAAATTCATTTATAACGGATAATGCTATGAAGAAGCTCGATACATTAGTTCCAATTATTCCGTTGATTGGATCATTGGCTAAAGTGAAATTTTGTAACGCATTAGGGCATCCTATTAGTAAGTCCACCTGGGCGGATTCATCGGATTTTGATATTATCGACCGATTTCTGCGTATAT
>Illumina-matK2_BOP010009_Zotu
ATCAATTCTGGCTTCAAAAGGGACGCCTCTTTTGATGAATAAGTGGAAATATTATCTTGTCAATTTGTGGCAATGTCATTCTCATGTGTGGTCTCAACCGGGAAGGATTTATATAAATAAATTATCCAAGCATTCCCTTGATTTTTTGGGTTATTTTTCAAGTATCCGACCAAACCTTTCAGTGGTACGGAGTCAAATGCTAGAAAATTCATTTATAACGGATAATGCTATGAAGAAGCTCGATACATTAGTTCCAATTATTCCGTTGATTGGATCATTGGCTAAAGTGAAATTTTGTAACGCATTAGGGCATCCTATTAGTAAGTCCACCTGGGCGGATTCATCGGATTTTGATATTATCGACCGATTCCTGCGTATAT
>Illumina-matK2_BOP010011_Cotu
ATCCGTTCTGGCTTCAAAAGATATGCCTCTTCTGATGAATAAATGGAAATATTACCTTGTCAATTTATGGCAATGGCATTTTCACGTGTGGTCTCAACCCGGAAGGATTCATATAAACCACTTATACAAAGATTATATCGACTTTCTGGGCTATCTTTCCAGGGGGCGACTAAATACTTTGGTGGTGCGGAGTCAAATGCTAGAAAATGCATTTCTAATCGATAATGCTATGAAGCAGTTCGAGACAACCGTTCCAATTATTCCTCTGATTGGATCATTGACTACGGCGCGTTTTTGTAACTCATTAGGGCATCCCATTAGTAAGCCGACCTGGGCCGATTCCTCAGATTCTTATATTATCGACCGGTTTATGCGTATAT
>Illumina-matK2_BOP010011_Dotu
ATCCGTTCTGGCTTCAAAAGATATGCCTCTTCTGATGAATAAATGGAAATATTACCTTGTCAATTTATGGCAATGGCATTTTCACGTGTGGTCTCAACCCGGAAGGATTCATATAAACCACTTATACAAAGATTATATCGACTTTCTGGGCTATCTTTCCAGGGGGCGACTAAATACTTTGGTGGTGCGGAGTCAAATGCTAGAAAATGCATTTCTAATCGATAATGCTATGAAGCAGTTCGAGACAACCGTTCCAATTATTCCTCTGATTGGATCATTGACTACGGCGCGTTTTTGTAACTCATTAGGGCATCCCATTAGTAAGCCGACCTGGGCCGATTCCTCAGATTCTTATATTATCGACCGGTTTATGCGTATAT
>Illumina-matK2_BOP010011_Otu
ATCCGTTCTGGCTTCAAAAGATATGCCTCTTCTGATGAATAAATGGAAATATTACCTTGTCAATTTATGGCAATGGCATTTTCACGTGTGGTCTCAACCCGGAAGGATTCATATAAACCACTTATACAAAGATTATATCGACTTTCTGGGCTATCTTTCCAGGGGGCGACTAAATACTTTGGTGGTGCGGAGTCAAATGCTAGAAAATGCATTTCTAATCGATAATGCTATGAAGCAGTTCGAGACAACCGTTCCAATTATTCCTCTGATTGGATCATTGACTACGGCGCGTTTTTGTAACTCATTAGGGCATCCCATTAGTAAGCCGACCTGGGCCGATTCCTCAGATTCTTATATTATCGACCGGTTTATGCGTATAT
>Illumina-matK2_BOP010011_Zotu
ATCCGTTCTGGCTTCAAAAGATATGCCTCTTCTGATGAATAAATGGAAATATTACCTTGTCAATTTATGGCAATGGCATTTTCACGTGTGGTCTCAACCCGGAAGGATTCATATAAACCACTTATACAAAGATTATATCGACTTTCTGGGCTATCTTTCCAGGGGGCGACTAAATACTTTGGTGGTGCGGAGTCAAATGCTAGAAAATGCATTTCTAATCGATAATGCTATGAAGCAGTTCGAGACAACCGTTCCAATTATTCCTCTGATTGGATCATTGACTACGGCGCGTTTTTGTAACTCATTAGGGCATCCCATTAGTAAGCCGACCTGGGCCGATTCCTCAGATTCTTATATTATCGACCGGTTTATGCGTATAT
>Illumina-matK2_BOP010012_Cotu
ATCAATTCTGGCTTCGAAGGATACCCCTCTTTTGATGAATAAGTGGAAATATTATCTTGTCAATTTATGGCAATGTCATTCTTATGTGTGGTCTCAACCGGGAAGGATTTATATAAATAAATTATCCAAGCATTCCCTTGATTTTTTGGGTTATTTTTCAAGTATCCGACCAAACCTTTCAGTGGTACGGAGTCAAATGCTAGAAAATTCGTTTATAACGGATAATGCTATGAAGAAGCTTGATACATTAGTTCCAATTATTCCGTTGATTGGATCATTGGCTAAAGTGAAATTTTGTAACGCATTAGGGCATCCTATTAGTAAGTCCACCTGGGCAGATTCATCGGATTTTGATATTATCGACCGATTTCTGCGTATAT
>Illumina-matK2_BOP010012_Dotu
ATCAATTCTGGCTTCGAAGGATACCCCTCTTTTGATGAATAAGTGGAAATATTATCTTGTCAATTTATGGCAATGTCATTCTTATGTGTGGTCTCAACCGGGAAGGATTTATATAAATAAATTATCCAAGCATTCCCTTGATTTTTTGGGTTATTTTTCAAGTATCCGACCAAACCTTTCAGTGGTACGGAGTCAAATGCTAGAAAATTCGTTTATAACGGATAATGCTATGAAGAAGCTTGATACATTAGTTCCAATTATTCCGTTGATTGGATCATTGGCTAAAGTGAAATTTTGTAACGCATTAGGGCATCCTATTAGTAAGTCCACCTGGGCAGATTCATCGGATTTTGATATTATCGACCGATTTCTGCGTATAT
>Illumina-matK2_BOP010012_Otu
ATCAATTCTGGCTTCGAAGGATACCCCTCTTTTGATGAATAAGTGGAAATATTATCTTGTCAATTTATGGCAATGTCATTCTTATGTGTGGTCTCAACCGGGAAGGATTTATATAAATAAATTATCCAAGCATTCCCTTGATTTTTTGGGTTATTTTTCAAGTATCCGACCAAACCTTTCAGTGGTACGGAGTCAAATGCTAGAAAATTCGTTTATAACGGATAATGCTATGAAGAAGCTTGATACATTAGTTCCAATTATTCCGTTGATTGGATCATTGGCTAAAGTGAAATTTTGTAACGCATTAGGGCATCCTATTAGTAAGTCCACCTGGGCAGATTCATCGGATTTTGATATTATCGACCGATTTCTGCGTATAT
>Illumina-matK2_BOP010012_Zotu
ATCAATTCTGGCTTCGAAGGATACCCCTCTTTTGATGAATAAGTGGAAATATTATCTTGTCAATTTATGGCAATGTCATTCTTATGTGTGGTCTCAACCGGGAAGGATTTATATAAATAAATTATCCAAGCATTCCCTTGATTTTTTGGGTTATTTTTCAAGTATCCGACCAAACCTTTCAGTGGTACGGAGTCAAATGCTAGAAAATTCGTTTATAACGGATAATGCTATGAAGAAGCTTGATACATTAGTTCCAATTATTCCGTTGATTGGATCATTGGCTAAAGTGAAATTTTGTAACGCATTAGGGCATCCTATTAGTAAGTCCACCTGGGCAGATTCATCGGATTTTGATATTATCGACCGATTTCTGCGTATAT
>Illumina-matK2_BOP010013_Cotu
ATCCATTCTGGTTTCAAAAGATACGCCTCTTTTGATGAATAAATGGAAATATTACCTTGTCCATTTATGGCAATGTCATTTTTATGTGTGGTCTGAACCAGGAAGAATCCATATAAACCAATTATCCAAACATTCTCTCTTTTTTTTGGGTTATCTTTCAAGTATGCGACTAAATCTTTCAGTGGTACGGAGTCAAATGTTAGAAAATTCATTTCTAATGGATAATGCTATGAAAAAGATTGATACATTAGTTCCAATTAGTCCTTTGATTGGATCATTGGCTAAAATGAAATTTTGTAATGCATTAGGGCATCCCATTAGTAAGTCAACCTGGGCGGATTCGTCAGATTTGGATATTATTGATCGATTTGTGCGTATAT
>Illumina-matK2_BOP010013_Dotu
ATCCATTCTGGTTTCAAAAGATACGCCTCTTTTGATGAATAAATGGAAATATTACCTTGTCCATTTATGGCAATGTCATTTTTATGTGTGGTCTGAACCAGGAAGAATCCATATAAACCAATTATCCAAACATTCTCTCTTTTTTTTGGGTTATCTTTCAAGTATGCGACTAAATCTTTCAGTGGTACGGAGTCAAATGTTAGAAAATTCATTTCTAATGGATAATGCTATGAAAAAGATTGATACATTAGTTCCAATTAGTCCTTTGATTGGATCATTGGCTAAAATGAAATTTTGTAATGCATTAGGGCATCCCATTAGTAAGTCAACCTGGGCGGATTCGTCAGATTTGGATATTATTGATCGATTTGTGCGTATAT
>Illumina-matK2_BOP010013_Otu
ATCCATTCTGGTTTCAAAAGATACGCCTCTTTTGATGAATAAATGGAAATATTACCTTGTCCATTTATGGCAATGTCATTTTTATGTGTGGTCTGAACCAGGAAGAATCCATATAAACCAATTATCCAAACATTCTCTCTTTTTTTTGGGTTATCTTTCAAGTATGCGACTAAATCTTTCAGTGGTACGGAGTCAAATGTTAGAAAATTCATTTCTAATGGATAATGCTATGAAAAAGATTGATACATTAGTTCCAATTAGTCCTTTGATTGGATCATTGGCTAAAATGAAATTTTGTAATGCATTAGGGCATCCCATTAGTAAGTCAACCTGGGCGGATTCGTCAGATTTGGATATTATTGATCGATTTGTGCGTATAT
>Illumina-matK2_BOP010013_Zotu
GTTAGATATCAAGGAAAATCCATTCTGGTTTCAAAAGATACGCCTCTTTTGATGAATAAATGGAAATATTACCTTGTCCATTTATGGCAATGTCATTTTTATGTGTGGTCTGAACCAGGAAGAATCCATATAAACCAATTATCCAAACATTCTCTCTTTTTTTTGGGTTATCTTTCAAGTATGCGACTAAATCTTTCAGTGGTACGGAGTCAAATGTTAGAAAATTCATTTCTAATGGATAATGCTATGAAAAAGATTGATACATTAGTTCCAATTAGTCCTTTGATTGGATCATTGGCTAAAATGAAATTTTGTAATGCATTAGGGCATCCCATTAGTAAGTCAACCTGGGCGGATTCGTCAGATTTGGATATTATTGATCGATTTGTGCGTATAT
>Illumina-matK2_BOP010014_Cotu
ATCAATTCTGGCTTCAAAAGATACGCCTCTTCTGATGAATAAATGGAAATATTACCTTGTCAGTTTATGGCAATGTCATTTTTTTGTATGGTCTCGCCCAGGAAGGATCTATATAAACCAATTATCCAAGCATTCCCTCGACTTTTTGGGTTATTTTTCAAGTGTGCCACTAAATCCTTCAATGGTGCGGAGTCAAATGCTAGAAAATTCATTTATAATAAATAATGCTCCCAAGAAGCTCGATACAATAGTTACAATTATTCCTCTGATTGGATCATTGGCTAAAGCGAAATTTTGTAACGCATTAGGACATCCCATTAGTAAGCCGACTTGGGCCGATTTATCGGATTTTGATATTATCAATCGATTTGTGCGTATAT
>Illumina-matK2_BOP010014_Dotu
ATCAATTCTGGCTTCAAAAGATACGCCTCTTCTGATGAATAAATGGAAATATTACCTTGTCAGTTTATGGCAATGTCATTTTTTTGTATGGTCTCGCCCAGGAAGGATCTATATAAACCAATTATCCAAGCATTCCCTCGACTTTTTGGGTTATTTTTCAAGTGTGCCACTAAATCCTTCAATGGTGCGGAGTCAAATGCTAGAAAATTCATTTATAATAAATAATGCTCCCAAGAAGCTCGATACAATAGTTACAATTATTCCTCTGATTGGATCATTGGCTAAAGCGAAATTTTGTAACGCATTAGGACATCCCATTAGTAAGCCGACTTGGGCCGATTTATCGGATTTTGATATTATCAATCGATTTGTGCGTATAT
>Illumina-matK2_BOP010014_Otu
ATCAATTCTGGCTTCAAAAGATACGCCTCTTCTGATGAATAAATGGAAATATTACCTTGTCAGTTTATGGCAATGTCATTTTTTTGTATGGTCTCGCCCAGGAAGGATCTATATAAACCAATTATCCAAGCATTCCCTCGACTTTTTGGGTTATTTTTCAAGTGTGCCACTAAATCCTTCAATGGTGCGGAGTCAAATGCTAGAAAATTCATTTATAATAAATAATGCTCCCAAGAAGCTCGATACAATAGTTACAATTATTCCTCTGATTGGATCATTGGCTAAAGCGAAATTTTGTAACGCATTAGGACATCCCATTAGTAAGCCGACTTGGGCCGATTTATCGGATTTTGATATTATCAATCGATTTGTGCGTATAT
>Illumina-matK2_BOP010014_Zotu
ATCAATTCTGGCTTCCAAAGACACACCTCTTCTAATGAATAAATGGAAATCTTACCTTGTCAATTTATGGCAATGTCATTTTTTTGTATGGTCTCGCCCAGGAAGGATCTATATAAACCAATTATCCAAGCATTCCCTCGACTTTTTGGGTTATTTTTCAAGTGTGCCACTAAATCCTTCAATGGTGCGGAGTCAAATGCTAGAAAATTCATTTATAATAAATAATGCTCCCAAGAAGCTCGATACAATAGTTACAATTATTCCTCTGATTGGATCATTGGCTAAAGCGAAATTTTGTAACGCATTAGGACATCCCATTAGTAAGCCGACTTGGGCCGATTTATCGGATTTTGATATTATCAATCGATTTGTGCGTATAT
>Illumina-matK2_BOP010015_Cotu
ATCCATTCTGGTTTCAAAAGATACGCCTCTTTTGATGAATAAATGGAAATATTACCTTGTCCATTTATGGCAATGTCATTTTTATGTGTGGTCTGAACCAGGAAGAATCCATATAAACCAATTATCCAAACATTCTCTCTTTTTTTTGGGTTATCTTTCAAGTATGCGACTAAATCTTTCAGTGGTACGGAGTCAAATGTTAGAAAATTCATTTCTAATGGATAATGCTATGAAAAAGATTGATACATTAGTTCCAATTAGTCCTTTGATTGGATCATTGGCTAAAATGAAATTTTGTAATGCATTAGGGCATCCCATTAGTAAGTCAACCTGGGCGGATTCGTCAGATTTGGATATTATTGATCGATTTGTGCGTATAT
>Illumina-matK2_BOP010015_Dotu
ATCCATTCTGGTTTCAAAAGATACGCCTCTTTTGATGAATAAATGGAAATATTACCTTGTCCATTTATGGCAATGTCATTTTTATGTGTGGTCTGAACCAGGAAGAATCCATATAAACCAATTATCCAAACATTCTCTCTTTTTTTTGGGTTATCTTTCAAGTATGCGACTAAATCTTTCAGTGGTACGGAGTCAAATGTTAGAAAATTCATTTCTAATGGATAATGCTATGAAAAAGATTGATACATTAGTTCCAATTAGTCCTTTGATTGGATCATTGGCTAAAATGAAATTTTGTAATGCATTAGGGCATCCCATTAGTAAGTCAACCTGGGCGGATTCGTCAGATTTGGATATTATTGATCGATTTGTGCGTATAT
>Illumina-matK2_BOP010015_Otu
ATCCATTCTGGTTTCAAAAGATACGCCTCTTTTGATGAATAAATGGAAATATTACCTTGTCCATTTATGGCAATGTCATTTTTATGTGTGGTCTGAACCAGGAAGAATCCATATAAACCAATTATCCAAACATTCTCTCTTTTTTTTGGGTTATCTTTCAAGTATGCGACTAAATCTTTCAGTGGTACGGAGTCAAATGTTAGAAAATTCATTTCTAATGGATAATGCTATGAAAAAGATTGATACATTAGTTCCAATTAGTCCTTTGATTGGATCATTGGCTAAAATGAAATTTTGTAATGCATTAGGGCATCCCATTAGTAAGTCAACCTGGGCGGATTCGTCAGATTTGGATATTATTGATCGATTTGTGCGTATAT
>Illumina-matK2_BOP010015_Zotu
ATCCATTCTGGTATCAAAGGATACGCCTCTTTTGATGAATAAATGGAAATATTACCTTGTCCATTTATGGCAATGTCATTTTTATGTGTGGTCTGAACCAGGAGGAATCCATATAAACCAATTATCCAAACATTCTCTTTTTTTTTTGGGTTATCTTTCAAGTACGCGACTAAATCTTTCAGTGGTACGGAGTCAAATGTTAGAAAATTCATTTCTAATGGATAATGCTATGAAAAAGATTGATACATTAGTTCCAATTAGTCCTTTGATTGGATCATTGGCTAAAATGAAATTTTGTAATGCATTAGGGCATCCCATTAGTAAGTCAACCTGGGCGGATTTGTCAGATTTGGATATTATTGATCGATTTGTGCGTATAT
>Illumina-matK2_BOP010017_Cotu
ATCTATTCTGTCTTCGAAGGATACCCCTCTTCTGATGAATAAGTGGAAATATTATCTTGTCAATTTATGGCAATGTCATTCTTATGTGTGGTCTCAACCAGGAAGGATTTATATAAACCAATTATCCAAGCATTCCCTTGATTTTTTGGGTTATTTTTCAAGTATGCGACCAAACCTTTCGGTGGTACGGGGTCAAATGCTAGAAAATTCATTTATAATGGATAATGCTATGAAGAAGCTTGATACATTAGTTCCAATTATTCCTTTGATTGGATCATTGGCTAAAGTGAAATTTTGTAACGCATTAGGGCATCCTATTAGTAAGTCCACCTGGGCAGATTCGTCGGATTTTGATATTATCGACCGATTTGTGCATATAT
>Illumina-matK2_BOP010017_Dotu
ATCTATTCTGTCTTCGAAGGATACCCCTCTTCTGATGAATAAGTGGAAATATTATCTTGTCAATTTATGGCAATGTCATTCTTATGTGTGGTCTCAACCAGGAAGGATTTATATAAACCAATTATCCAAGCATTCCCTTGATTTTTTGGGTTATTTTTCAAGTATGCGACCAAACCTTTCGGTGGTACGGGGTCAAATGCTAGAAAATTCATTTATAATGGATAATGCTATGAAGAAGCTTGATACATTAGTTCCAATTATTCCTTTGATTGGATCATTGGCTAAAGTGAAATTTTGTAACGCATTAGGGCATCCTATTAGTAAGTCCACCTGGGCAGATTCGTCGGATTTTGATATTATCGACCGATTTGTGCATATAT
>Illumina-matK2_BOP010017_Otu
ATCTATTCTGTCTTCGAAGGATACCCCTCTTCTGATGAATAAGTGGAAATATTATCTTGTCAATTTATGGCAATGTCATTCTTATGTGTGGTCTCAACCAGGAAGGATTTATATAAACCAATTATCCAAGCATTCCCTTGATTTTTTGGGTTATTTTTCAAGTATGCGACCAAACCTTTCGGTGGTACGGGGTCAAATGCTAGAAAATTCATTTATAATGGATAATGCTATGAAGAAGCTTGATACATTAGTTCCAATTATTCCTTTGATTGGATCATTGGCTAAAGTGAAATTTTGTAACGCATTAGGGCATCCTATTAGTAAGTCCACCTGGGCAGATTCGTCGGATTTTGATATTATCGACCGATTTGTGCATATAT
>Illumina-matK2_BOP010017_Zotu
ATCTATTCTGTCTTCGAAGGATACCCCCCTTCTGATGAATAAGTGGAAATATTATCTTGTCAATTTATGGCAATGTCATTCTTATGTGTGGTCTCAACCAAGAAGGATTTATATAAACCAATTATCCAAGCACTCCCTTGATTTTTTGGGTTATTTTTCAAGTATGCGACCAAACCTTTCGGTGGTACGGGGTCAAATGCTAGAAAATTCATTTATAATGGATAATGCTATGAAGAAGCTTGATACATTAGTTCCAATTATTCCTTTGATTGGATCATTGGCTAAAGTGAAATTTTGTAACGCATTAGGGCATCCTATTAGTAAGTCCACCTGGGCAGATTCGTCGGATTTTGATATTATCGACCGATTTGTGCATATAT
>Illumina-matK2_BOP010018_Cotu
ATCTATTCTGTCTTCGAAGGATACCCCTCTTCTGATGAATAAGTGGAAATATTATCTTGTCAATTTATGGCAATGTCATTCTTATGTGTGGTCTCAACCAGGAAGGATTTATATAAACCAATTATCCAAGCATTCCCTTGATTTTTTGGGTTATTTTTCAAGTATGCGACCAAACCTTTCGGTGGTACGGGGTCAAATGCTAGAAAATTCATTTATAATGGATAATGCTATGAAGAAGCTTGATACATTAGTTCCAATTATTCCTTTGATTGGATCATTGGCTAAAGTGAAATTTTGTAACGCATTAGGGCATCCTATTAGTAAGTCCACCTGGGCAGATTCGTCGGATTTTGATATTATCGACCGATTTGTGCATATAT
>Illumina-matK2_BOP010018_Otu
ATCTATTCTGTCTTCGAAGGATACCCCTCTTCTGATGAATAAGTGGAAATATTATCTTGTCAATTTATGGCAATGTCATTCTTATGTGTGGTCTCAACCAGGAAGGATTTATATAAACCAATTATCCAAGCATTCCCTTGATTTTTTGGGTTATTTTTCAAGTATGCGACCAAACCTTTCGGTGGTACGGGGTCAAATGCTAGAAAATTCATTTATAATGGATAATGCTATGAAGAAGCTTGATACATTAGTTCCAATTATTCCTTTGATTGGATCATTGGCTAAAGTGAAATTTTGTAACGCATTAGGGCATCCTATTAGTAAGTCCACCTGGGCAGATTCGTCGGATTTTGATATTATCGACCGATTTGTGCATATAT
>Illumina-matK2_BOP010018_Zotu
ATCTATTCTGTCTTCGAAGGATACCCCTCTTCTGATGAATAAGTGGAAATATTATCTTGTCAATTTATGGCAATGTCATTCTTATGTGTGGTCTCAACCAGGAAGGATTTATATAAACCAATTATCCAAGCATTCCCTTGATTTTTTGGGTTATTTTTCAAGTATGCGACCAAACCTTTCGGTGGTACGGGGTCAAATGCTAGAAAATTCATTTATAATGGATAATGCTATGAAGAAGCTTGATACATTAGTTCCAATTATTCCTTTGATTGGATCATTGGCTAAAGTGAAATTTTGTAACGCATTAGGGCATCCTATTAGTAAGTCCACCTGGGCAGATTCGTCGGATTTTGATATTATCGACCGATTTGTGCATATAT
>Illumina-matK2_BOP010019_Cotu
ATCAATTCTTGCTTCAAAAGGGACGCCCTTTTTGATGAAAAAATGGACATATTACTTTGTTAATTTATGGCAATGTCATTTTTACCTGTGGTCTCAACCGGGAAGGATCTGTATAAACCAATTATACAATCATTCCCTCGACCTTCTGCGTTATCTATCAAGTGCGCGGCTAAACCCTTCAATGGTACGCGGTCAAATGCTAGAAAATTCATTTCTAATTGATAATGCTATTAATAAGTTCGATACTATTGTTCCAATTATTCCTCTGATTGGATCATTGGCTAAAGCGAAATTTTGTAACGTATTGGGGCATCCTATTAGTAAGGCGGTTTGGACCGATTTATCAGATTCTGATATTATTGACCGATTTGGGCGTATAT
>Illumina-matK2_BOP010019_Dotu
ATCAATTCTTGCTTCAAAAGGGACGCCCTTTTTGATGAAAAAATGGACATATTACTTTGTTAATTTATGGCAATGTCATTTTTACCTGTGGTCTCAACCGGGAAGGATCTGTATAAACCAATTATACAATCATTCCCTCGACCTTCTGCGTTATCTATCAAGTGCGCGGCTAAACCCTTCAATGGTACGCGGTCAAATGCTAGAAAATTCATTTCTAATTGATAATGCTATTAATAAGTTCGATACTATTGTTCCAATTATTCCTCTGATTGGATCATTGGCTAAAGCGAAATTTTGTAACGTATTGGGGCATCCTATTAGTAAGGCGGTTTGGACCGATTTATCAGATTCTGATATTATTGACCGATTTGGGCGTATAT
>Illumina-matK2_BOP010019_Otu
ATCAATTCTTGCTTCAAAAGGGACGCCCTTTTTGATGAAAAAATGGACATATTACTTTGTTAATTTATGGCAATGTCATTTTTACCTGTGGTCTCAACCGGGAAGGATCTGTATAAACCAATTATACAATCATTCCCTCGACCTTCTGCGTTATCTATCAAGTGCGCGGCTAAACCCTTCAATGGTACGCGGTCAAATGCTAGAAAATTCATTTCTAATTGATAATGCTATTAATAAGTTCGATACTATTGTTCCAATTATTCCTCTGATTGGATCATTGGCTAAAGCGAAATTTTGTAACGTATTGGGGCATCCTATTAGTAAGGCGGTTTGGACCGATTTATCAGATTCTGATATTATTGACCGATTTGGGCGTATAT
>Illumina-matK2_BOP010019_Zotu
ATCAATTCTTGCTTCAAAAGGGACGCCCTTTTTGATGAAAAAATGGACATATTACTTTGTTAATTTATGGCAATGTCATTTTTACCTGTGGTCTCAACCGGGAAGGATCTGTATAAACCAATTATACAATCATTCCCTCGACCTTCTGCGTTATCTATCAAGTGCGCGGCTAAACCCTTCAATGGTACGCGGTCAAATGCTAGAAAATTCATTTCTAATTGATAATGCTATTAATAAGTTCGATACTATTGTTCCAATTATTCCTCTGATTGGATCATTGGCTAAAGCGAAATTTTGTAACGTATTGGGGCATCCTATTAGTAAGGCGGTTTGGACCGATTTATCAGATTCTGATATTATTGACCGATTTGGGCGTATAT
>Illumina-matK2_BOP010020_Cotu
ATCTATTCTGTCTTCGAAGGATACCCCTCTTCTGATGAATAAGTGGAAATATTATCTTGTCAATTTATGGCAATGTCATTCTTATGTGTGGTCTCAACCAGGAAGGATTTATATAAACCAATTATCCAAGCATTCCCTTGATTTTTTGGGTTATTTTTCAAGTATGCGACCAAACCTTTCGGTGGTACGGGGTCAAATGTTAGAAAATTCATTTATAATGGATAATGCTATGAAGAAGCTTGATACATTAGTTCCAATTATTCCTTTGATTGGATCATTGGCTAAAGTGAAATTTTGTAACGCATTAGGGCATCCTATTAGTAAGTCCACCTGGGCAGATTCGTCGGATTTTGATATTATCGACCGATTTGTGCATATAT
>Illumina-matK2_BOP010020_Dotu
ATCTATTCTGTCTTCGAAGGATACCCCTCTTCTGATGAATAAGTGGAAATATTATCTTGTCAATTTATGGCAATGTCATTCTTATGTGTGGTCTCAACCAGGAAGGATTTATATAAACCAATTATCCAAGCATTCCCTTGATTTTTTGGGTTATTTTTCAAGTATGCGACCAAACCTTTCGGTGGTACGGGGTCAAATGTTAGAAAATTCATTTATAATGGATAATGCTATGAAGAAGCTTGATACATTAGTTCCAATTATTCCTTTGATTGGATCATTGGCTAAAGTGAAATTTTGTAACGCATTAGGGCATCCTATTAGTAAGTCCACCTGGGCAGATTCGTCGGATTTTGATATTATCGACCGATTTGTGCATATAT
>Illumina-matK2_BOP010020_Otu
ATCTATTCTGTCTTCGAAGGATACCCCTCTTCTGATGAATAAGTGGAAATATTATCTTGTCAATTTATGGCAATGTCATTCTTATGTGTGGTCTCAACCAGGAAGGATTTATATAAACCAATTATCCAAGCATTCCCTTGATTTTTTGGGTTATTTTTCAAGTATGCGACCAAACCTTTCGGTGGTACGGGGTCAAATGTTAGAAAATTCATTTATAATGGATAATGCTATGAAGAAGCTTGATACATTAGTTCCAATTATTCCTTTGATTGGATCATTGGCTAAAGTGAAATTTTGTAACGCATTAGGGCATCCTATTAGTAAGTCCACCTGGGCAGATTCGTCGGATTTTGATATTATCGACCGATTTGTGCATATAT
>Illumina-matK2_BOP010020_Zotu
ATCTATTCTGTCTTCGAAGGATACCCCTCTTCTGATGAATAAGTGGAAATATTATCTTGTCAATTTATGGCAATGTCATTCTTATGTGTGGTCTCAACCAGGAAGGATTTATATAAACCAATTATCCAAGCATTCCCTTGATTTTTTGGGTTATTTTTCAAGTATGCGACCAAACCTTTCGGTGGTACGGGGTCAAATGTTAGAAAATTCATTTATAATGGATAATGCTATGAAGAAGCTTGATACATTAGTTCCAATTATTCCTTTGATTGGATCATTGGCTAAAGTGAAATTTTGTAACGCATTAGGGCATCCTATTAGTAAGTCCACCTGGGCAGATTCGTCGGATTTTGATATTATCGACCGATTTGTGCATATAT
>Illumina-matK2_BOP010023_Cotu
ATCTATTCTGTCTTCGAAGGATACCCCTCTTCTGATGAATAAGTGGAAATATTATCTTGTCAATTTATGGCAATGTCATTCTTATGTGTGGTCTCAACCAGGAAGGATTTATATAAACCAATTATCCAAGCATTCCCTTGATTTTTTGGGTTATTTTTCAAGTATGCGACCAAACCTTTCGTTGGTACGGGGTCAAATGCTCGAAAATTCATTTATAATGGATAATGCTATGAAGAAGCTTGATACATTAGTTCCAATTATTCCTTTGATTGGATCATTGGCTAAAGTGAAATTTTGTAACGCATTAGGGCATCCTATTAGTAAGTCCACCTGGGCAGATTCGTCGGATTTTGATATTATCGACCGATTTGTGCATATAT
>Illumina-matK2_BOP010023_Dotu
ATCTATTCTGTCTTCGAAGGATACCCCTCTTCTGATGAATAAGTGGAAATATTATCTTGTCAATTTATGGCAATGTCATTCTTATGTGTGGTCTCAACCAGGAAGGATTTATATAAACCAATTATCCAAGCATTCCCTTGATTTTTTGGGTTATTTTTCAAGTATGCGACCAAACCTTTCGTTGGTACGGGGTCAAATGCTCGAAAATTCATTTATAATGGATAATGCTATGAAGAAGCTTGATACATTAGTTCCAATTATTCCTTTGATTGGATCATTGGCTAAAGTGAAATTTTGTAACGCATTAGGGCATCCTATTAGTAAGTCCACCTGGGCAGATTCGTCGGATTTTGATATTATCGACCGATTTGTGCATATAT
>Illumina-matK2_BOP010023_Otu
ATCTATTCTGTCTTCGAAGGATACCCCTCTTCTGATGAATAAGTGGAAATATTATCTTGTCAATTTATGGCAATGTCATTCTTATGTGTGGTCTCAACCAGGAAGGATTTATATAAACCAATTATCCAAGCATTCCCTTGATTTTTTGGGTTATTTTTCAAGTATGCGACCAAACCTTTCGTTGGTACGGGGTCAAATGCTCGAAAATTCATTTATAATGGATAATGCTATGAAGAAGCTTGATACATTAGTTCCAATTATTCCTTTGATTGGATCATTGGCTAAAGTGAAATTTTGTAACGCATTAGGGCATCCTATTAGTAAGTCCACCTGGGCAGATTCGTCGGATTTTGATATTATCGACCGATTTGTGCATATAT
>Illumina-matK2_BOP010023_Zotu
ATCTATTCTGTCTTCGAAGGATACCCCTCTTCTGATGAATAAGTGGAAATATTATCTTGTCAATTTATGGCAATGTCATTCTTATGTGTGGTCTCAACCAGGAAGGATTTATATAAACCAATTATCCAAGCATTCCCTTGATTTTTTGGGTTATTTTTCAAGTATGCGACCAAACCTTTCGTTGGTACGGGGTCAAATGCTCGAAAATTCATTTATAATGGATAATGCTATGAAGAAGCTTGATACATTAGTTCCAATTATTCCTTTGATTGGATCATTGGCTAAAGTGAAATTTTGTAACGCATTAGGGCATCCTATTAGTAAGTCCACCTGGGCAGATTCGTCGGATTTTGATATTATCGACCGATTTGTGCATATAT
>Illumina-matK2_BOP010024_Cotu
ATCCATTTTTGTCTCAAAGGATACGCCTCTTCTGATGAAAAAATGGAAATATTACCTTGTCAATTTATGTCAATGTCATTTTGATGTGTGCTTTCAACCCCAAAAGATCCATATAAACCCATTTTCATTATACAAGCATTCTTTCGCCTTATTAGGTTATCTTTCAAGTTCAAGTGTACGACTAAACCTTTCAGTGGTACGGAGTCAAATGCTAGAAAATGCATTTCTAATGGATAATATTATGAATAAACTCGATACAACAGTTTCAATTATTCCTTTGATTGGATCATTAGCAAAAATGAAATTTTGTAACGCAGTAGGACATCCCATTAGTAAACCGACCTGGGCCGATTTTTCGGATTCTGATATTATCGACCGATTTGTCCGTATAT
>Illumina-matK2_BOP010024_Dotu
ATCCATTTTTGTCTCAAAGGATACGCCTCTTCTGATGAAAAAATGGAAATATTACCTTGTCAATTTATGTCAATGTCATTTTGATGTGTGCTTTCAACCCCAAAAGATCCATATAAACCCATTTTCATTATACAAGCATTCTTTCGCCTTATTAGGTTATCTTTCAAGTTCAAGTGTACGACTAAACCTTTCAGTGGTACGGAGTCAAATGCTAGAAAATGCATTTCTAATGGATAATATTATGAATAAACTCGATACAACAGTTTCAATTATTCCTTTGATTGGATCATTAGCAAAAATGAAATTTTGTAACGCAGTAGGACATCCCATTAGTAAACCGACCTGGGCCGATTTTTCGGATTCTGATATTATCGACCGATTTGTCCGTATAT
>Illumina-matK2_BOP010024_Otu
ATCCATTTTTGTCTCAAAGGATACGCCTCTTCTGATGAAAAAATGGAAATATTACCTTGTCAATTTATGTCAATGTCATTTTGATGTGTGCTTTCAACCCCAAAAGATCCATATAAACCCATTTTCATTATACAAGCATTCTTTCGCCTTATTAGGTTATCTTTCAAGTTCAAGTGTACGACTAAACCTTTCAGTGGTACGGAGTCAAATGCTAGAAAATGCATTTCTAATGGATAATATTATGAATAAACTCGATACAACAGTTTCAATTATTCCTTTGATTGGATCATTAGCAAAAATGAAATTTTGTAACGCAGTAGGACATCCCATTAGTAAACCGACCTGGGCCGATTTTTCGGATTCTGATATTATCGACCGATTTGTCCGTATAT
>Illumina-matK2_BOP010024_Zotu
ATCCATTCTGTCTCAAAGGATACGCCTCTTCTGATGAAAAAATGGAAATATTACCTTGTCAATTTATGTCAATGTCATTTTGATGTGTGCTTTCAACCCCAAAAGATCCATATAAACCCATTTTCATTATACAAGCATTCTTTCGCCTTATTAGGTTATCTTTCAAGTTCAAGTGTACGACTAAACCTTTCAGTGGTACGGAGTCAAATGCTAGAAAATGCATTTCTAATGGACAATATTATGAATAAACTCGATACAACAGTTTCAATTATTCCTTTGATTGGATCATTAGCAAAAATGAAATTTTGTAACGCAGTAGGACATCCCATTAGTAAACCGACCTGGGCCGATTTTTCGGATTCTGATATTATCGACCGATTTGTCCGTATAT
>Illumina-matK2_BOP010025_Cotu
ATCAATTCTGGCTTCAAAGGGGACTCCTCTTCTGATGAATAAATGGAAATATTACCTTGTAAATTTCTGGCAATGTAATTTTTACTTATGGTCTCAATCAGGCAGGATCCATATAAAGCAATTATCCAATCACTCCCTCGATTTTCTGGGTTATCTTTCAAGTGTACGACTAAATCCTTCAGTGGTAAAGAGTCAAATGCTAGAAAATTCATTTATAATAGATAGTGCTATTAATAAGTTCGATACCATAGTCCCAATTATTTCTCTGATTGGATCATTGGCTAAAGCGAAATTTTGTAACGTATCAGGGCACCCTATTAGTAAGCCGGTACGGGCTGATTCATCAGATTCTGATATTATTGACCGATTTGGGCAGATAT
>Illumina-matK2_BOP010025_Dotu
ATCAATTCTGGCTTCAAAGGGGACTCCTCTTCTGATGAATAAATGGAAATATTACCTTGTAAATTTCTGGCAATGTAATTTTTACTTATGGTCTCAATCAGGCAGGATCCATATAAAGCAATTATCCAATCACTCCCTCGATTTTCTGGGTTATCTTTCAAGTGTACGACTAAATCCTTCAGTGGTAAAGAGTCAAATGCTAGAAAATTCATTTATAATAGATAGTGCTATTAATAAGTTCGATACCATAGTCCCAATTATTTCTCTGATTGGATCATTGGCTAAAGCGAAATTTTGTAACGTATCAGGGCACCCTATTAGTAAGCCGGTACGGGCTGATTCATCAGATTCTGATATTATTGACCGATTTGGGCAGATAT
>Illumina-matK2_BOP010025_Otu
ATCAATTCTGGCTTCAAAGGGGACTCCTCTTCTGATGAATAAATGGAAATATTACCTTGTAAATTTCTGGCAATGTAATTTTTACTTATGGTCTCAATCAGGCAGGATCCATATAAAGCAATTATCCAATCACTCCCTCGATTTTCTGGGTTATCTTTCAAGTGTACGACTAAATCCTTCAGTGGTAAAGAGTCAAATGCTAGAAAATTCATTTATAATAGATAGTGCTATTAATAAGTTCGATACCATAGTCCCAATTATTTCTCTGATTGGATCATTGGCTAAAGCGAAATTTTGTAACGTATCAGGGCACCCTATTAGTAAGCCGGTACGGGCTGATTCATCAGATTCTGATATTATTGACCGATTTGGGCAGATAT
>Illumina-matK2_BOP010025_Zotu
ATCAATTCTGGCTTCAAAGGGGACTCCTCTTCTGATGAATAAATGGAAATATTACCTTGTAAATTTCTGGCAATGTAATTTTTACTTATGGTCTCAATCAGGCAGGATCCATATAAAGCAATTATCCAATCACTCCCTCGATTTTCTGGGTTATCTTTCAAGTGTACGACTAAATCCTTCAGTGGTAAAGAGTCAAATGCTAGAAAATTCATTTATAATAGATAGTGCTATTAATAAGTTCGATACCATAGTCCCAATTATTTCTCTGATTGGATCATTGGCTAAAGCGAAATTTTGTAACGTATCAGGGCACCCTATTAGTAAGCCGGTACGGGCTGATTCATCAGATTCTGATATTATTGACCGATTTGGGCAGATAT
>Illumina-matK2_BOP010029_Cotu
ATCTATTCTGTCTTCGAAGGATACCCCTCTTCTGATGAATAAGTGGAAATATTATCTTGTCAATTTATGGCAATGTCATTCTTATGTGTGGTCTCAACCAGGAAGGATTTATATAAACCAATTATCCAAGCATTCCCTTGATTTTTTGGGTTATTTTTCAAGTATGCGACCAAACCTTTCGTTGGTACGGGGTCAAATGCTCGAAAATTCATTTCTAATGGATAATGCTATGAAGAAGCTTGATACATTAGTTCCAATTATTCCTTTGATTGGATCATTGGCTAAAGTGAAATTTTGTAACGCATTAGGGCATCCTATTAGTAAGTCCACCTGGGCAGATTCGTCGGATTTTGATATTATCGACCGATTTGTGCATATAT
>Illumina-matK2_BOP010029_Otu
ATCTATTCTGTCTTCGAAGGATACCCCTCTTCTGATGAATAAGTGGAAATATTATCTTGTCAATTTATGGCAATGTCATTCTTATGTGTGGTCTCAACCAGGAAGGATTTATATAAACCAATTATCCAAGCATTCCCTTGATTTTTTGGGTTATTTTTCAAGTATGCGACCAAACCTTTCGTTGGTACGGGGTCAAATGCTCGAAAATTCATTTCTAATGGATAATGCTATGAAGAAGCTTGATACATTAGTTCCAATTATTCCTTTGATTGGATCATTGGCTAAAGTGAAATTTTGTAACGCATTAGGGCATCCTATTAGTAAGTCCACCTGGGCAGATTCGTCGGATTTTGATATTATCGACCGATTTGTGCATATAT
>Illumina-matK2_BOP010029_Zotu
ATCTATTCTGCCTTCGAAGGATACCCCTCTTCTGATGAATAAGTGGAAATATTATCTTGTCAATTTATGGCAATGTCATTCTTATGTGTGGTCTCAACCAGGAAGGATTTATATAAACCAATTATCCAAGCATTCCCTTGATTTTTTGGGTTATTTTTCAAGTATGCGATCAAACCTTTCGTTGGTACGGGGTCAAATGCTCGAAAATTCATTTCTAATGGATAATGCTATGAAGAAGCTTGATACATTAGTTCCAATTATTCCTTTGATTGGATCATTGGCTAAAGTGAAATTTTGTAACGCATTAGGGCATCCTATTAGTAAGTCCACCTGGGCAGATTCGTCGGATTTTGATATTATCGACCGATTTGTGCATATAC
>Illumina-matK2_BOP010030_Cotu
ATCTATTCTGTCTTCGAAGGATACCCCTCTTCTGATGAATAAGTGGAAATATTATCTTGTCAATTTATGGCAATGTCATTCTTATGTGTGGTCTCAACCAGGAAGGATTTATATAAACCAATTATCCAAGCATTCCCTTGATTTTTTGGGTTATTTTTCAAGTATGCGACCAAACCTTTCGTTGGTACGGGGTCAAATGCTCGAAAATTCATTTCTAATGGATAATGCTATGAAGAAGCTTGATACATTAGTTCCAATTATTCCTTTGATTGGATCATTGGCTAAAGTGAAATTTTGTAACGCATTAGGGCATCCTATTAGTAAGTCCACCTGGGCAGATTCGTCGGATTTTGATATTATCGACCGATTTGTGCATATAT
>Illumina-matK2_BOP010030_Dotu
ATCTATTCTGTCTTCGAAGGATACCCCTCTTCTGATGAATAAGTGGAAATATTATCTTGTCAATTTATGGCAATGTCATTCTTATGTGTGGTCTCAACCAGGAAGGATTTATATAAACCAATTATCCAAGCATTCCCTTGATTTTTTGGGTTATTTTTCAAGTATGCGACCAAACCTTTCGTTGGTACGGGGTCAAATGCTCGAAAATTCATTTCTAATGGATAATGCTATGAAGAAGCTTGATACATTAGTTCCAATTATTCCTTTGATTGGATCATTGGCTAAAGTGAAATTTTGTAACGCATTAGGGCATCCTATTAGTAAGTCCACCTGGGCAGATTCGTCGGATTTTGATATTATCGACCGATTTGTGCATATAT
>Illumina-matK2_BOP010030_Otu
ATCTATTCTGTCTTCGAAGGATACCCCTCTTCTGATGAATAAGTGGAAATATTATCTTGTCAATTTATGGCAATGTCATTCTTATGTGTGGTCTCAACCAGGAAGGATTTATATAAACCAATTATCCAAGCATTCCCTTGATTTTTTGGGTTATTTTTCAAGTATGCGACCAAACCTTTCGTTGGTACGGGGTCAAATGCTCGAAAATTCATTTCTAATGGATAATGCTATGAAGAAGCTTGATACATTAGTTCCAATTATTCCTTTGATTGGATCATTGGCTAAAGTGAAATTTTGTAACGCATTAGGGCATCCTATTAGTAAGTCCACCTGGGCAGATTCGTCGGATTTTGATATTATCGACCGATTTGTGCATATAT
>Illumina-matK2_BOP010030_Zotu
ATCTATTCTGGCTTCAAAGAATACGCCTCTTCTGATGAATAAGTGGAAATATTATCTTGTCAATTTATGGCAATGTCATTCTTATGTGTGGTCTCAACCAGGAAGGATTTATATAAACCAATTATCCAAGCATTCCCTTGATTTTTTGGGTTATTTTTCAAGTATGCGACCAAACCTTTCGTTGGTACGGGGTCAAATGCTCGAAAATTCATTTCTAATGGATAATGCTATGAAGAAGCTTGATACATTAGTTCCAATTATTCCTTTGATTGGATCATTGGCTAAAGTGAAATTTTGTAACGCATTAGGGCATCCTATTAGTAAGTCCACCTGGGCAGATTCGTCGGATTTTGATATTATCGACCGATTTGTGCATATAT
>Illumina-matK2_BOP010036_Cotu
ATCTATTCTGTCTTCGAAGGATACCCCTCTTCTGATGAATAAGTGGAAATATTATCTTGTCAATTTATGGCAATGTCATTCTTATGTGTGGTCTCAACCAGGAAGGATTTATATAAACCAATTATCCAAGCATTCCCTTGATTTTTTGGGTTATTTTTCAAGTATGCGACCAAACCTTTCGTTGGTACGGGGTCAAATGCTCGAAAATTCATTTCTAATGGATAATGCTATGAAGAAGCTTGATACATTAGTTCCAATTATTCCTTTGATTGGATCATTGGCTAAAGTGAAATTTTGTAACGCATTAGGGCATCCTATTAGTAAGTCCACCTGGGCAGATTCGTCGGATTTTGATATTATCGACCGATTTGTGCATATAT
>Illumina-matK2_BOP010036_Dotu
ATCTATTCTGTCTTCGAAGGATACCCCTCTTCTGATGAATAAGTGGAAATATTATCTTGTCAATTTATGGCAATGTCATTCTTATGTGTGGTCTCAACCAGGAAGGATTTATATAAACCAATTATCCAAGCATTCCCTTGATTTTTTGGGTTATTTTTCAAGTATGCGACCAAACCTTTCGTTGGTACGGGGTCAAATGCTCGAAAATTCATTTCTAATGGATAATGCTATGAAGAAGCTTGATACATTAGTTCCAATTATTCCTTTGATTGGATCATTGGCTAAAGTGAAATTTTGTAACGCATTAGGGCATCCTATTAGTAAGTCCACCTGGGCAGATTCGTCGGATTTTGATATTATCGACCGATTTGTGCATATAT
>Illumina-matK2_BOP010036_Otu
ATCTATTCTGTCTTCGAAGGATACCCCTCTTCTGATGAATAAGTGGAAATATTATCTTGTCAATTTATGGCAATGTCATTCTTATGTGTGGTCTCAACCAGGAAGGATTTATATAAACCAATTATCCAAGCATTCCCTTGATTTTTTGGGTTATTTTTCAAGTATGCGACCAAACCTTTCGTTGGTACGGGGTCAAATGCTCGAAAATTCATTTCTAATGGATAATGCTATGAAGAAGCTTGATACATTAGTTCCAATTATTCCTTTGATTGGATCATTGGCTAAAGTGAAATTTTGTAACGCATTAGGGCATCCTATTAGTAAGTCCACCTGGGCAGATTCGTCGGATTTTGATATTATCGACCGATTTGTGCATATAT
>Illumina-matK2_BOP010036_Zotu
ATCTATTCTGTCTTCGAAGGATACCCCTCTTCTGATGAATAAGTGGAAATATTATCTTGTCAATTTATGGCAATGTCATTCTTATGTGTGGTCTCAACCAGGAAGGATTTATATAAACCAATTATCCAAGCATTCCCTTGATTTTTTGGGTTATTTTTCAAGTATGCGACCAAACCTTTCGTTGGTACGGGGTCAAATGCTCGAAAATTCATTTCTAATGGATAATGCTATGAAGAAGCTTGATACATTAGTTCCAATTATTCCTTTGATTGGATCATTGGCTAAAGTGAAATTTTGTAACGCATTAGGGCATCCTATTAGTAAGTCCACCTGGGCAGATTCGTCGGATTTTGATATTATCGACCGATTTGTGCATATAT
>Illumina-matK2_BOP010037_Cotu
ATCAATTCTGGCTTCGAAGGATACCCCTCTTCTGATGAATAAGTGGAAATATTATCTTGTCAATTTATGGCAATGTCATTCTTATGTGTGGTCTCAACCGGGAAGGATTTATATAAATAAATTATCCAAGCATTCCCTTGATTTTTTGGGTTATTTTTCAAGTATCCGACCAAACCTTTCAGTGGTACGGAGTCAAATGCTAGAAAATTCATTTATAACGGATAATGCTATGAAGAAGCTCGATACATTAGTTCCAATTATTCCGTTGATTGGATCATTGGCTAAAGTGAAATTTTGTAACGCATTAGGGCATCCTATTAGTAAGTCCACCTGGGCGGATTCATCGGATTTTGATATTATCGACCGATTTCTGCGTATAT
>Illumina-matK2_BOP010037_Dotu
ATCAATTCTGGCTTCGAAGGATACCCCTCTTCTGATGAATAAGTGGAAATATTATCTTGTCAATTTATGGCAATGTCATTCTTATGTGTGGTCTCAACCGGGAAGGATTTATATAAATAAATTATCCAAGCATTCCCTTGATTTTTTGGGTTATTTTTCAAGTATCCGACCAAACCTTTCAGTGGTACGGAGTCAAATGCTAGAAAATTCATTTATAACGGATAATGCTATGAAGAAGCTCGATACATTAGTTCCAATTATTCCGTTGATTGGATCATTGGCTAAAGTGAAATTTTGTAACGCATTAGGGCATCCTATTAGTAAGTCCACCTGGGCGGATTCATCGGATTTTGATATTATCGACCGATTTCTGCGTATAT
>Illumina-matK2_BOP010037_Otu
ATCAATTCTGGCTTCGAAGGATACCCCTCTTCTGATGAATAAGTGGAAATATTATCTTGTCAATTTATGGCAATGTCATTCTTATGTGTGGTCTCAACCGGGAAGGATTTATATAAATAAATTATCCAAGCATTCCCTTGATTTTTTGGGTTATTTTTCAAGTATCCGACCAAACCTTTCAGTGGTACGGAGTCAAATGCTAGAAAATTCATTTATAACGGATAATGCTATGAAGAAGCTCGATACATTAGTTCCAATTATTCCGTTGATTGGATCATTGGCTAAAGTGAAATTTTGTAACGCATTAGGGCATCCTATTAGTAAGTCCACCTGGGCGGATTCATCGGATTTTGATATTATCGACCGATTTCTGCGTATAT
>Illumina-matK2_BOP010037_Zotu
ATCAATTCTGGCTTCGAAGGATACCCCTCTTCTGATGAATAAGTGGAAATATTATCTTGTCAATTTATGGCAATGTCATTCTTATGTGTGGTCTCAACCGGGAAGGATTTATATAAATAAATTATCCAAGCATTCCCTTGATTTTTTGGGTTATTTTTCAAGTATCCGACCAAACCTTTCAGTGGTACGGAGTCAAATGCTAGAAAATTCATTTATAACGGATAATGCTATGAAGAAGCTCGATACATTAGTTCCAATTATTCCGTTGATTGGATCATTGGCTAAAGTGAAATTTTGTAACGCATTAGGGCATCCTATTAGTAAGTCCACCTGGGCGGATTCATCGGATTTTGATATTATCGACCGATTTCTGCGTATAT
>Illumina-matK2_BOP010038_Cotu
ATCAATTCTGGCTTCGAAGGATACCCCTCTTCTGATGAATAAGTGGAAATATTATCTTGTCAATTTATGGCAATGTCATTCTTATGTGTGGTCTCAACCGGGAAGGATTTATATAAATAAATTATCCAAGCATTCCCTTGATTTTTTGGGTTATTTTTCAAGTATCCGACCAAACCTTTCAGTGGTACGGAGTCAAATGCTAGAAAATTCATTTATAACGGATAATGCTATGAAGAAGCTCGATACATTAGTTCCAATTATTCCGTTGATTGGATCATTGGCTAAAGTGAAATTTTGTAACGCATTAGGGCATCCTATTAGTAAGTCCACCTGGGCGGATTCATCGGATTTTGATATTATCGACCGATTTCTGCGTATAT
>Illumina-matK2_BOP010038_Dotu
ATCAATTCTGGCTTCGAAGGATACCCCTCTTCTGATGAATAAGTGGAAATATTATCTTGTCAATTTATGGCAATGTCATTCTTATGTGTGGTCTCAACCGGGAAGGATTTATATAAATAAATTATCCAAGCATTCCCTTGATTTTTTGGGTTATTTTTCAAGTATCCGACCAAACCTTTCAGTGGTACGGAGTCAAATGCTAGAAAATTCATTTATAACGGATAATGCTATGAAGAAGCTCGATACATTAGTTCCAATTATTCCGTTGATTGGATCATTGGCTAAAGTGAAATTTTGTAACGCATTAGGGCATCCTATTAGTAAGTCCACCTGGGCGGATTCATCGGATTTTGATATTATCGACCGATTTCTGCGTATAT
>Illumina-matK2_BOP010038_Otu
ATCAATTCTGGCTTCGAAGGATACCCCTCTTCTGATGAATAAGTGGAAATATTATCTTGTCAATTTATGGCAATGTCATTCTTATGTGTGGTCTCAACCGGGAAGGATTTATATAAATAAATTATCCAAGCATTCCCTTGATTTTTTGGGTTATTTTTCAAGTATCCGACCAAACCTTTCAGTGGTACGGAGTCAAATGCTAGAAAATTCATTTATAACGGATAATGCTATGAAGAAGCTCGATACATTAGTTCCAATTATTCCGTTGATTGGATCATTGGCTAAAGTGAAATTTTGTAACGCATTAGGGCATCCTATTAGTAAGTCCACCTGGGCGGATTCATCGGATTTTGATATTATCGACCGATTTCTGCGTATAT
>Illumina-matK2_BOP010038_Zotu
ATCAATTCTGGCTTCGAAGGATACCCCTCTTCTGATGAATAAGTGGAAATATTATCTTGTCAATTTATGGCAATGTCATTCTTATGTGTGGTCTCAACCGGGAAGGATTTATATAAATAAATTATCCAAGCATTCCCTTGATTTTTTGGGTTATTTTTCAAGTATCCGACCAAACCTTTCAGTGGTACGGAGTCAAATGCTAGAAAATTCATTTATAACGGATAATGCTATGAAGAAGCTCGATACATTAGTTCCAATTATTCCGTTGATTGGATCATTGGCTAAAGTGAAATTTTGTAACGCATTAGGGCATCCTATTAGTAAGTCCACCTGGGCGGATTCATCGGATTTTGATATTATCGACCGATTTCTGCGTATAT
>Illumina-matK2_BOP010040_Cotu
ATCAATTCTGGCTTCGAAGGATACCCCTCTTCTGATGAATAAGTGGAAATATTATCTTGTCAATTTATGGCAATGTCATTCTTATGTGTGGTCTCAACCGGGAAGGATTTATATAAATAAATTATCCAAGCATTCCCTTGATTTTTTGGGTTATTTTTCAAGTATCCGACCAAACCTTTCAGTGGTACGGAGTCAAATGCTAGAAAATTCATTTATAACGGATAATGCTATGAAGAAGCTCGATACATTAGTTCCAATTATTCCGTTGATTGGATCATTGGCTAAAGTGAAATTTTGTAACGCATTAGGGCATCCTATTAGTAAGTCCACCTGGGCGGATTCATCGGATTTTGATATTATCGACCGATTTCTGCGTATAT
>Illumina-matK2_BOP010040_Dotu
ATCAATTCTGGCTTCGAAGGATACCCCTCTTCTGATGAATAAGTGGAAATATTATCTTGTCAATTTATGGCAATGTCATTCTTATGTGTGGTCTCAACCGGGAAGGATTTATATAAATAAATTATCCAAGCATTCCCTTGATTTTTTGGGTTATTTTTCAAGTATCCGACCAAACCTTTCAGTGGTACGGAGTCAAATGCTAGAAAATTCATTTATAACGGATAATGCTATGAAGAAGCTCGATACATTAGTTCCAATTATTCCGTTGATTGGATCATTGGCTAAAGTGAAATTTTGTAACGCATTAGGGCATCCTATTAGTAAGTCCACCTGGGCGGATTCATCGGATTTTGATATTATCGACCGATTTCTGCGTATAT
>Illumina-matK2_BOP010040_Otu
ATCAATTCTGGCTTCGAAGGATACCCCTCTTCTGATGAATAAGTGGAAATATTATCTTGTCAATTTATGGCAATGTCATTCTTATGTGTGGTCTCAACCGGGAAGGATTTATATAAATAAATTATCCAAGCATTCCCTTGATTTTTTGGGTTATTTTTCAAGTATCCGACCAAACCTTTCAGTGGTACGGAGTCAAATGCTAGAAAATTCATTTATAACGGATAATGCTATGAAGAAGCTCGATACATTAGTTCCAATTATTCCGTTGATTGGATCATTGGCTAAAGTGAAATTTTGTAACGCATTAGGGCATCCTATTAGTAAGTCCACCTGGGCGGATTCATCGGATTTTGATATTATCGACCGATTTCTGCGTATAT
>Illumina-matK2_BOP010040_Zotu
ATCAATTCTGGCTTCGAAGGATACCCCTCTTCTGATGAATAAGTGGAAATATTATCTTGTCAATTTATGGCAATGTCATTCTTATGTGTGGTCTCAACCGGGAAGGATTTATATAAATAAATTATCCAAGCATTCCCTTGATTTTTTGGGTTATTTTTCAAGTATCCGACCAAACCTTTCAGTGGTACGGAGTCAAATGCTAGAAAATTCATTTATAACGGATAATGCTATGAAGAAGCTCGATACATTAGTTCCAATTATTCCGTTGATTGGATCATTGGCTAAAGTGAAATTTTGTAACGCATTAGGGCATCCTATTAGTAAGTCCACCTGGGCGGATTCATCGGATTTTGATATTATCGACCGATTTCTGCGTATAT
>Illumina-matK2_BOP010041_Cotu
ATCAATTCTGGCTTCGAAGGATACCCCTCTTCTGATGAATAAGTGGAAATATTATCTTGTCAATTTATGGCAATGTCATTCTTATGTGTGGTCTCAACCGGGAAGGATTTATATAAATAAATTATCCAAGCATTCCCTTGATTTTTTGGGTTATTTTTCAAGTATCCGACCAAACCTTTCAGTGGTACGGAGTCAAATGCTAGAAAATTCATTTATAACGGATAATGCTATGAAGAAGCTCGATACATTAGTTCCAATTATTCCGTTGATTGGATCATTGGCTAAAGTGAAATTTTGTAACGCATTAGGGCATCCTATTAGTAAGTCCACCTGGGCGGATTCATCGGATTTTGATATTATCGACCGATTTCTGCGTATAT
>Illumina-matK2_BOP010041_Dotu
ATCAATTCTGGCTTCGAAGGATACCCCTCTTCTGATGAATAAGTGGAAATATTATCTTGTCAATTTATGGCAATGTCATTCTTATGTGTGGTCTCAACCGGGAAGGATTTATATAAATAAATTATCCAAGCATTCCCTTGATTTTTTGGGTTATTTTTCAAGTATCCGACCAAACCTTTCAGTGGTACGGAGTCAAATGCTAGAAAATTCATTTATAACGGATAATGCTATGAAGAAGCTCGATACATTAGTTCCAATTATTCCGTTGATTGGATCATTGGCTAAAGTGAAATTTTGTAACGCATTAGGGCATCCTATTAGTAAGTCCACCTGGGCGGATTCATCGGATTTTGATATTATCGACCGATTTCTGCGTATAT
>Illumina-matK2_BOP010041_Otu
ATCAATTCTGGCTTCGAAGGATACCCCTCTTCTGATGAATAAGTGGAAATATTATCTTGTCAATTTATGGCAATGTCATTCTTATGTGTGGTCTCAACCGGGAAGGATTTATATAAATAAATTATCCAAGCATTCCCTTGATTTTTTGGGTTATTTTTCAAGTATCCGACCAAACCTTTCAGTGGTACGGAGTCAAATGCTAGAAAATTCATTTATAACGGATAATGCTATGAAGAAGCTCGATACATTAGTTCCAATTATTCCGTTGATTGGATCATTGGCTAAAGTGAAATTTTGTAACGCATTAGGGCATCCTATTAGTAAGTCCACCTGGGCGGATTCATCGGATTTTGATATTATCGACCGATTTCTGCGTATAT
>Illumina-matK2_BOP010041_Zotu
ATCAATTCTGGCTTCGAAGGATACCCCTCTTCTGATGAATAAGTGGAAATATTATCTTGTCAATTTATGGCAATGTCATTCTTATGTGTGGTCTCAACCGGGAAGGATTTATATAAATAAATTATCCAAGCATTCCCTTGATTTTTTGGGTTATTTTTCAAGTATCCGACCAAACCTTTCAGTGGTACGGAGTCAAATGCTAGAAAATTCATTTATAACGGATAATGCTATGAAGAAGCTCGATACATTAGTTCCAATTATTCCGTTGATTGGATCATTGGCTAAAGTGAAATTTTGTAACGCATTAGGGCATCCTATTAGTAAGTCCACCTGGGCGGATTCATCGGATTTTGATATTATCGACCGATTTCTGCGTATAT
>Illumina-matK2_BOP010044_Cotu
ATCTATTCTGTCTTCGAAGGATACCCCTCTTCTGATGAATAAGTGGAAATATTATCTTGTCAATTTATGGCAATGTCATTCTTATGTGTGGTCTCAACCAGGAAGGATTTATATAAACCAATTATCCAAGCATTCCCTTGATTTTTTGGGTTATTTTTCAAGTATGCGACCAAACCTTTCGGTGGTACGGGGTCAAATGCTAGAAAATTCATTTATAATGGATAATGCTATGAAGAAGCTTGATACATTAGTTCCAATTATTCCTTTGATTGGATCATTGGCTAAAGTGAAATTTTGTAACGCATTAGGGCATCCTATTAGTAAGTCCACCTGGGCAGATTCGTCGGATTTTGATATTATCGACCGATTTGTGCATATAT
>Illumina-matK2_BOP010044_Dotu
ATCTATTCTGTCTTCGAAGGATACCCCTCTTCTGATGAATAAGTGGAAATATTATCTTGTCAATTTATGGCAATGTCATTCTTATGTGTGGTCTCAACCAGGAAGGATTTATATAAACCAATTATCCAAGCATTCCCTTGATTTTTTGGGTTATTTTTCAAGTATGCGACCAAACCTTTCGGTGGTACGGGGTCAAATGCTAGAAAATTCATTTATAATGGATAATGCTATGAAGAAGCTTGATACATTAGTTCCAATTATTCCTTTGATTGGATCATTGGCTAAAGTGAAATTTTGTAACGCATTAGGGCATCCTATTAGTAAGTCCACCTGGGCAGATTCGTCGGATTTTGATATTATCGACCGATTTGTGCATATAT
>Illumina-matK2_BOP010044_Otu
ATCTATTCTGTCTTCGAAGGATACCCCTCTTCTGATGAATAAGTGGAAATATTATCTTGTCAATTTATGGCAATGTCATTCTTATGTGTGGTCTCAACCAGGAAGGATTTATATAAACCAATTATCCAAGCATTCCCTTGATTTTTTGGGTTATTTTTCAAGTATGCGACCAAACCTTTCGGTGGTACGGGGTCAAATGCTAGAAAATTCATTTATAATGGATAATGCTATGAAGAAGCTTGATACATTAGTTCCAATTATTCCTTTGATTGGATCATTGGCTAAAGTGAAATTTTGTAACGCATTAGGGCATCCTATTAGTAAGTCCACCTGGGCAGATTCGTCGGATTTTGATATTATCGACCGATTTGTGCATATAT
>Illumina-matK2_BOP010044_Zotu
ATCTATTCTGTCTTCGAAGGATACCCCTCTTCTGATGAATAAGTGGAAATATTATCTTGTCAATTTATGGCAATGTCATTCTTATGTGTGGTCTCAACCAGGAAGGATTTATATAAACCAATTATCCAAGCATTCCCTTGATTTTTTGGGTTATTTTTCAAGTATGCGACCAAACCTTTCGGTGGTACGGGGTCAAATGCTAGAAAATTCATTTATAATGGATAATGCTATGAAGAAGCTTGATACATTAGTTCCAATTATTCCTTTGATTGGATCATTGGCTAAAGTGAAATTTTGTAACGCATTAGGGCATCCTATTAGTAAGTCCACCTGGGCAGATTCGTCGGATTTTGATATTATCGACCGATTTGTGCATATAT
>Illumina-matK2_BOP010045_Cotu
ATCAATTCTAGCTTCAAAAGGGACGTCTCTTTTGATGAATAAATGGAAATATTACCTTGTCAATTGCTGGCAATGTCATTTTTATGTGTGGTCTCAACCGAGAAGTATCTATATAAACCAGTTATCCAATCATTCCCTCGACCTTCTGGGCTATCTTTCAAGTGTGCGATTAAACCCTTCAATGGTGCGGAGTCAAACGCTAGAAAATACATTTTTAATAGATAATGCTATTAAGAAGTTCGATACCATAGTTCCAATTATTCCTCTGATTGGATCATTGGCTAAAGCGAAATTTTGTAACGTATTAGGGCATCCCATTAGTAAGCCGGTCTGGTCTGATTTATCAGACTCTGATATTATTGACCTATTTGGGCGTATAT
>Illumina-matK2_BOP010045_Dotu
ATCAATTCTAGCTTCAAAAGGGACGTCTCTTTTGATGAATAAATGGAAATATTACCTTGTCAATTGCTGGCAATGTCATTTTTATGTGTGGTCTCAACCGAGAAGTATCTATATAAACCAGTTATCCAATCATTCCCTCGACCTTCTGGGCTATCTTTCAAGTGTGCGATTAAACCCTTCAATGGTGCGGAGTCAAACGCTAGAAAATACATTTTTAATAGATAATGCTATTAAGAAGTTCGATACCATAGTTCCAATTATTCCTCTGATTGGATCATTGGCTAAAGCGAAATTTTGTAACGTATTAGGGCATCCCATTAGTAAGCCGGTCTGGTCTGATTTATCAGACTCTGATATTATTGACCTATTTGGGCGTATAT
>Illumina-matK2_BOP010045_Otu
ATCAATTCTAGCTTCAAAAGGGACGTCTCTTTTGATGAATAAATGGAAATATTACCTTGTCAATTGCTGGCAATGTCATTTTTATGTGTGGTCTCAACCGAGAAGTATCTATATAAACCAGTTATCCAATCATTCCCTCGACCTTCTGGGCTATCTTTCAAGTGTGCGATTAAACCCTTCAATGGTGCGGAGTCAAACGCTAGAAAATACATTTTTAATAGATAATGCTATTAAGAAGTTCGATACCATAGTTCCAATTATTCCTCTGATTGGATCATTGGCTAAAGCGAAATTTTGTAACGTATTAGGGCATCCCATTAGTAAGCCGGTCTGGTCTGATTTATCAGACTCTGATATTATTGACCTATTTGGGCGTATAT
>Illumina-matK2_BOP010045_Zotu
ATCAATTCTAGCTTCAAAAGGGACGTCTCTTTTGATGAATAAATGGAAATATTACCTTGTCAATTGCTGGCAATGTCATTTTTATGTGTGGTCTCAACCGAGAAGTATCTATATAAACCAGTTATCCAATCATTCCCTCGACCTTCTGGGCTATCTTTCAAGTGTGCGATTAAACCCTTCAATGGTGCGGAGTCAAACGCTAGAAAATACATTTTTAATAGATAATGCTATTAAGAAGTTCGATACCATAGTTCCAATTATTCCTCTGATTGGATCATTGGCTAAAGCGAAATTTTGTAACGTATTAGGGCATCCCATTAGTAAGCCGGTCTGGTCTGATTTATCAGACTCTGATATTATTGACCTATTTGGGCGTATAT
>Illumina-matK2_BOP010046_Cotu
ATCAATTCTAGCTTCAAAAGGGACGTCTCTTTTGATGAATAAATGGAAATATTACCTTGTCAATTGTTGGCAATGTCATTTTTACGTGTGGTCTCAACCAAGAAGTATCTATATAAACCAATTATCCAATCATTCCCTCGACTTTCTGGGCTATCTTTCAAGTGTGCGATTAAACCCTTCAATGGTGCGGAGTCAAATGCTAGAAAATGCATTTCTAATCGATAATGCTATTAAGAAGTTCGATACCATAGTTCCAATTATGCCAATGATTGGATCATTGGCTAAAGCGAAATTTTGTAATGTTTTAGGGCATCCCATTAGTAAGCCAGTCTGGTCGGATTTATCAGACTCTGATATTATTGACCGATTTGGGCGTATAT
>Illumina-matK2_BOP010046_Dotu
ATCAATTCTAGCTTCAAAAGGGACGTCTCTTTTGATGAATAAATGGAAATATTACCTTGTCAATTGTTGGCAATGTCATTTTTACGTGTGGTCTCAACCAAGAAGTATCTATATAAACCAATTATCCAATCATTCCCTCGACTTTCTGGGCTATCTTTCAAGTGTGCGATTAAACCCTTCAATGGTGCGGAGTCAAATGCTAGAAAATGCATTTCTAATCGATAATGCTATTAAGAAGTTCGATACCATAGTTCCAATTATGCCAATGATTGGATCATTGGCTAAAGCGAAATTTTGTAATGTTTTAGGGCATCCCATTAGTAAGCCAGTCTGGTCGGATTTATCAGACTCTGATATTATTGACCGATTTGGGCGTATAT
>Illumina-matK2_BOP010046_Otu
ATCAATTCTAGCTTCAAAAGGGACGTCTCTTTTGATGAATAAATGGAAATATTACCTTGTCAATTGTTGGCAATGTCATTTTTACGTGTGGTCTCAACCAAGAAGTATCTATATAAACCAATTATCCAATCATTCCCTCGACTTTCTGGGCTATCTTTCAAGTGTGCGATTAAACCCTTCAATGGTGCGGAGTCAAATGCTAGAAAATGCATTTCTAATCGATAATGCTATTAAGAAGTTCGATACCATAGTTCCAATTATGCCAATGATTGGATCATTGGCTAAAGCGAAATTTTGTAATGTTTTAGGGCATCCCATTAGTAAGCCAGTCTGGTCGGATTTATCAGACTCTGATATTATTGACCGATTTGGGCGTATAT
>Illumina-matK2_BOP010046_Zotu
ATCAATTCTAGCTTCAAAAGGGACGTCTCTTTTGATGAATAAATGGAAATATTACCTTGTCAATTGTTGGCAATGTCATTTTTACGTGTGGTCTCAACCAAGAAGTATCTATATAAACCAATTATCCAATCATTCCCTCGACTTTCTGGGCTATCTTTCAAGTGTGCGATTAAACCCTTCAATGGTGCGGAGTCAAATGCTAGAAAATGCATTTCTAATCGATAATGCTATTAAGAAGTTCGATACCATAGTTCCAATTATGCCAATGATTGGATCATTGGCTAAAGCGAAATTTTGTAATGTTTTAGGGCATCCCATTAGTAAGCCAGTCTGGTCGGATTTATCAGACTCTGATATTATTGACCGATTTGGGCGTATAT
>Illumina-matK2_BOP010048_Cotu
ATCAATTCTGGCTGCAAAGGGGACGTGTCTTTTGATGAATAAATGGAAATATTACCTTGTCAATTTCTGGCAATGTCATTTTTACGTGTGGTCTCAACCAGGAACGATCTATATAAACCAATTATCCAATTATTCCCTCGACTTTCTGGGATATCTTTCAAATGTGCGCTCCAACCCCTCAATGGTACGGAGTCAAATGCTAGAAAATTCATTTCTAATAGATAATGCGATTAAGAAGTTCGATACCATAGTTCCAATTATTCCTCTGATTGGATCGTTAGTTAAAGCGAAATTTTGTAATGTCTTAGGGCATCCCATTAGTAAGCCGGTCTGGGCCGATTTATCAGATTCTGATATTATTGACCGATTTGGTCATATAT
>Illumina-matK2_BOP010048_Dotu
ATCAATTCTGGCTGCAAAGGGGACGTGTCTTTTGATGAATAAATGGAAATATTACCTTGTCAATTTCTGGCAATGTCATTTTTACGTGTGGTCTCAACCAGGAACGATCTATATAAACCAATTATCCAATTATTCCCTCGACTTTCTGGGATATCTTTCAAATGTGCGCTCCAACCCCTCAATGGTACGGAGTCAAATGCTAGAAAATTCATTTCTAATAGATAATGCGATTAAGAAGTTCGATACCATAGTTCCAATTATTCCTCTGATTGGATCGTTAGTTAAAGCGAAATTTTGTAATGTCTTAGGGCATCCCATTAGTAAGCCGGTCTGGGCCGATTTATCAGATTCTGATATTATTGACCGATTTGGTCATATAT
>Illumina-matK2_BOP010048_Otu
ATCAATTCTGGCTGCAAAGGGGACGTGTCTTTTGATGAATAAATGGAAATATTACCTTGTCAATTTCTGGCAATGTCATTTTTACGTGTGGTCTCAACCAGGAACGATCTATATAAACCAATTATCCAATTATTCCCTCGACTTTCTGGGATATCTTTCAAATGTGCGCTCCAACCCCTCAATGGTACGGAGTCAAATGCTAGAAAATTCATTTCTAATAGATAATGCGATTAAGAAGTTCGATACCATAGTTCCAATTATTCCTCTGATTGGATCGTTAGTTAAAGCGAAATTTTGTAATGTCTTAGGGCATCCCATTAGTAAGCCGGTCTGGGCCGATTTATCAGATTCTGATATTATTGACCGATTTGGTCATATAT
>Illumina-matK2_BOP010048_Zotu
ATCAATTCTGGCTGCAAAGGGGACGTGTCTTTTGATGAATAAATGGAAATATTACCTTGTCAATTTCTGGCAATGTCATTTTTACGTGTGGTCTCAACCAGGAACGATCTATATAAACCAATTATCCAATTATTCCCTCGACTTTCTGGGATATCTTTCAAATGTGCGCTCCAACCCCTCAATGGTACGGAGTCAAATGCTAGAAAATTCATTTCTAATAGATAATGCGATTAAGAAGTTCGATACCATAGTTCCAATTATTCCTCTGATTGGATCGTTAGTTAAAGCGAAATTTTGTAATGTCTTAGGGCATCCCATTAGTAAGCCGGTCTGGGCCGATTTATCAGATTCTGATATTATTGACCGATTTGGTCATATAT
>Illumina-matK2_BOP010049_Cotu
ATTCATTCTGGCTTCAAAAGGTACCCCTCTTCGGATGAATAAGTGGAAATATTATCTTGTAAATTTCTGGCAATCCTATTTTTACGTATGGTCTCAACCAGGAAGGATCTATATAAACCAATTATCCAATTATTCCGTCAACTTTCTGGGCTATCTTTCGAGTGTGCGACTCAATCCTTCCGTGGTACGGAGTCAAATGCTAGAAAATTCATTTATAATGGATAATGCTATTAAGAAGTTCGATATCATCGTTCCAATTATTCCTCTAATTAGATCATTGGCTAAAGCTAAATTTTGTAATGTATTAGGGCATCCTATTAGTAAGCCGACCCGGGCTGATTCATCAGATTCTGAAATTATCGACAGATTTGTGCGTATAT
>Illumina-matK2_BOP010049_Dotu
ATTCATTCTGGCTTCAAAAGGTACCCCTCTTCGGATGAATAAGTGGAAATATTATCTTGTAAATTTCTGGCAATCCTATTTTTACGTATGGTCTCAACCAGGAAGGATCTATATAAACCAATTATCCAATTATTCCGTCAACTTTCTGGGCTATCTTTCGAGTGTGCGACTCAATCCTTCCGTGGTACGGAGTCAAATGCTAGAAAATTCATTTATAATGGATAATGCTATTAAGAAGTTCGATATCATCGTTCCAATTATTCCTCTAATTAGATCATTGGCTAAAGCTAAATTTTGTAATGTATTAGGGCATCCTATTAGTAAGCCGACCCGGGCTGATTCATCAGATTCTGAAATTATCGACAGATTTGTGCGTATAT
>Illumina-matK2_BOP010049_Otu
ATTCATTCTGGCTTCAAAAGGTACCCCTCTTCGGATGAATAAGTGGAAATATTATCTTGTAAATTTCTGGCAATCCTATTTTTACGTATGGTCTCAACCAGGAAGGATCTATATAAACCAATTATCCAATTATTCCGTCAACTTTCTGGGCTATCTTTCGAGTGTGCGACTCAATCCTTCCGTGGTACGGAGTCAAATGCTAGAAAATTCATTTATAATGGATAATGCTATTAAGAAGTTCGATATCATCGTTCCAATTATTCCTCTAATTAGATCATTGGCTAAAGCTAAATTTTGTAATGTATTAGGGCATCCTATTAGTAAGCCGACCCGGGCTGATTCATCAGATTCTGAAATTATCGACAGATTTGTGCGTATAT
>Illumina-matK2_BOP010049_Zotu
ATTCATTCTGGCTTCAAAAGGTACCCCTCTTCGGATGAATAAGTGGAAATATTATCTTGTAAATTTCTGGCAATCCTATTTTTACGTATGGTCTCAACCAGGAAGGATCTATATAAACCAATTATCCAATTATTCCGTCAACTTTCTGGGCTATCTTTCGAGTGTGCGACTCAATCCTTCCGTGGTACGGAGTCAAATGCTAGAAAATTCATTTATAATGGATAATGCTATTAAGAAGTTCGATATCATCGTTCCAATTATTCCTCTAATTAGATCATTGGCTAAAGCTAAATTTTGTAATGTATTAGGGCATCCTATTAGTAAGCCGACCCGGGCTGATTCATCAGATTCTGAAATTATCGACAGATTTGTGCGTATAT
>Illumina-matK2_BOP010050_Cotu
ATCCATTCTGGCCTCAAAGAGTACCCCTCTTTTGATGAATAAGTGGAAATACTATCTTATCCATTTATGGCAATGTTATTTTGATGTTTGGTCTCAACCAGGAACGATCCATATAAACCAATTATCCGAGCATTCATTTCACTTTTTTTGGGGGGGCTATTTTTCAAATGTGCGGCTAAATCTTTCAGTGGTACGGAGTCAAATGCTGGAAAATTCATTTCTAATCGAAATTGTTATGAAAAAGCTTGATACAATAGTTCCGATTATTCCTCTAATTAGATCATTAGCTAAAGCGAGATTTTGTAATGTATTAGGGCATCCCGTTAGTAAGCCGGTCTGGGCCGATTCATCCGATTTTGATATTATTGACCGATTTTTGCGGATAT
>Illumina-matK2_BOP010050_Dotu
ATCCATTCTGGCCTCAAAGAGTACCCCTCTTTTGATGAATAAGTGGAAATACTATCTTATCCATTTATGGCAATGTTATTTTGATGTTTGGTCTCAACCAGGAACGATCCATATAAACCAATTATCCGAGCATTCATTTCACTTTTTTTGGGGGGGCTATTTTTCAAATGTGCGGCTAAATCTTTCAGTGGTACGGAGTCAAATGCTGGAAAATTCATTTCTAATCGAAATTGTTATGAAAAAGCTTGATACAATAGTTCCGATTATTCCTCTAATTAGATCATTAGCTAAAGCGAGATTTTGTAATGTATTAGGGCATCCCGTTAGTAAGCCGGTCTGGGCCGATTCATCCGATTTTGATATTATTGACCGATTTTTGCGGATAT
>Illumina-matK2_BOP010050_Otu
ATCCATTCTGGCCTCAAAGAGTACCCCTCTTTTGATGAATAAGTGGAAATACTATCTTATCCATTTATGGCAATGTTATTTTGATGTTTGGTCTCAACCAGGAACGATCCATATAAACCAATTATCCGAGCATTCATTTCACTTTTTTTGGGGGGGCTATTTTTCAAATGTGCGGCTAAATCTTTCAGTGGTACGGAGTCAAATGCTGGAAAATTCATTTCTAATCGAAATTGTTATGAAAAAGCTTGATACAATAGTTCCGATTATTCCTCTAATTAGATCATTAGCTAAAGCGAGATTTTGTAATGTATTAGGGCATCCCGTTAGTAAGCCGGTCTGGGCCGATTCATCCGATTTTGATATTATTGACCGATTTTTGCGGATAT
>Illumina-matK2_BOP010050_Zotu
ATCCATTCTGGTATCAAAGAGTACCCCTCTTTTGATGAATAAGTGGAAATACTATCTTATCCATTTATGGCAATGTTATTTTGATGTTTGGTCTCAACCAGGAACGATCCATATAAACCAATTATCCGAGCATTCATTTCACTTTTTTTGGGGGGGCTATTTTTCAAATGTGCGGCTAAATCTTTCAGTGGTACGGAGTCAAATGCTGGAAAATTCATTTCTAATCGAAATTGTTATGAAAAAGCTTGATACAATAGTTCCGATTATTCCTCTAATTAGATCATTAGCTAAAGCGAGATTTTGTAATGTATTAGGGCATCCCGTTAGTAAGCCGGTCTGGGCCGATTCATCCGATTTTGATATTATTGACCGATTTTTGCGGATAT
>Illumina-matK2_BOP010051_Cotu
AGCCATTCTGGCTTCAAAAGATACGCCCCTTTTGATGAATAAATGGAAATATTACCTTGTCAATTTATGGCAATGGCATTTTCACGTGTGGTCTCAACCCGGAAGGGTTCATATAAACCACTTACACAAATATTCTATCAACTTTCTGGGCTATCTTTCCAGGGGGCGACTAAATACTTTGGTGGTACGCAGTCAAATGCTAGAAAATGCATTTCTAATAGAGAATGTTATGAAGAAGTTTGAGACAGCCGTTCCAATTATTTCTCTGATTGAATCATTGACTAAGGCACGTTTTTGTAACCCATTAGGGAATCCCATTAGTAAGCCAACCTGGGCCGATTCTTCAGATTCTCATATTATCAACCGGTTTGTGCGTATAT
>Illumina-matK2_BOP010051_Dotu
AGCCATTCTGGCTTCAAAAGATACGCCCCTTTTGATGAATAAATGGAAATATTACCTTGTCAATTTATGGCAATGGCATTTTCACGTGTGGTCTCAACCCGGAAGGGTTCATATAAACCACTTACACAAATATTCTATCAACTTTCTGGGCTATCTTTCCAGGGGGCGACTAAATACTTTGGTGGTACGCAGTCAAATGCTAGAAAATGCATTTCTAATAGAGAATGTTATGAAGAAGTTTGAGACAGCCGTTCCAATTATTTCTCTGATTGAATCATTGACTAAGGCACGTTTTTGTAACCCATTAGGGAATCCCATTAGTAAGCCAACCTGGGCCGATTCTTCAGATTCTCATATTATCAACCGGTTTGTGCGTATAT
>Illumina-matK2_BOP010051_Otu
AGCCATTCTGGCTTCAAAAGATACGCCCCTTTTGATGAATAAATGGAAATATTACCTTGTCAATTTATGGCAATGGCATTTTCACGTGTGGTCTCAACCCGGAAGGGTTCATATAAACCACTTACACAAATATTCTATCAACTTTCTGGGCTATCTTTCCAGGGGGCGACTAAATACTTTGGTGGTACGCAGTCAAATGCTAGAAAATGCATTTCTAATAGAGAATGTTATGAAGAAGTTTGAGACAGCCGTTCCAATTATTTCTCTGATTGAATCATTGACTAAGGCACGTTTTTGTAACCCATTAGGGAATCCCATTAGTAAGCCAACCTGGGCCGATTCTTCAGATTCTCATATTATCAACCGGTTTGTGCGTATAT
>Illumina-matK2_BOP010051_Zotu
AGCCATTCTGGCTTCAAAAGATACGCCCCTTTTGATGAATAAATGGAAATATTACCTTGTCAATTTATGGCAATGGCATTTTCACGTGTGGTCTCAACCCGGAAGGGTTCATATAAACCACTTACACAAATATTCTATCAACTTTCTGGGCTATCTTTCCAGGGGGCGACTAAATACTTTGGTGGTACGCAGTCAAATGCTAGAAAATGCATTTCTAATAGAGAATGTTATGAAGAAGTTTGAGACAGCCGTTCCAATTATTTCTCTGATTGAATCATTGACTAAGGCACGTTTTTGTAACCCATTAGGGAATCCCATTAGTAAGCCAACCTGGGCCGATTCTTCAGATTCTCATATTATCAACCGGTTTGTGCGTATAT
>Illumina-matK2_BOP010052_Cotu
GTCAATCTTGGCTTCAAAGGATACCCCTCTTCTAATAAAAAAATGGAAAAGTTACCTTGTCAATTTATGTCAATGTCATTTTTATGTGTGGTTTCAACCAGCAAAGATCTGTCTAAACCCATTATCGAAGCAGTCTCTCGACTTTTTGGGCTATCTTTCAAGTGTAGGACTCAATCTTTCAGTGGTACGGAGTCAAATGCTAGAAAATGCCTTTTTAATAGATAATGCTATGAAGAAAGTTGATACAAGAATTCCAATTATTCCTTTGATTCGATCATTGGCAAAAACGAAATTTTGTAATGCAGTAGGACATCCTATTAGTAAACCTATTTGGGCTGGTTCATCAGATTCTGATATTATCAACCGATTTGTGCGCATAT
>Illumina-matK2_BOP010052_Dotu
GTCAATCTTGGCTTCAAAGGATACCCCTCTTCTAATAAAAAAATGGAAAAGTTACCTTGTCAATTTATGTCAATGTCATTTTTATGTGTGGTTTCAACCAGCAAAGATCTGTCTAAACCCATTATCGAAGCAGTCTCTCGACTTTTTGGGCTATCTTTCAAGTGTAGGACTCAATCTTTCAGTGGTACGGAGTCAAATGCTAGAAAATGCCTTTTTAATAGATAATGCTATGAAGAAAGTTGATACAAGAATTCCAATTATTCCTTTGATTCGATCATTGGCAAAAACGAAATTTTGTAATGCAGTAGGACATCCTATTAGTAAACCTATTTGGGCTGGTTCATCAGATTCTGATATTATCAACCGATTTGTGCGCATAT
>Illumina-matK2_BOP010052_Otu
GTCAATCTTGGCTTCAAAGGATACCCCTCTTCTAATAAAAAAATGGAAAAGTTACCTTGTCAATTTATGTCAATGTCATTTTTATGTGTGGTTTCAACCAGCAAAGATCTGTCTAAACCCATTATCGAAGCAGTCTCTCGACTTTTTGGGCTATCTTTCAAGTGTAGGACTCAATCTTTCAGTGGTACGGAGTCAAATGCTAGAAAATGCCTTTTTAATAGATAATGCTATGAAGAAAGTTGATACAAGAATTCCAATTATTCCTTTGATTCGATCATTGGCAAAAACGAAATTTTGTAATGCAGTAGGACATCCTATTAGTAAACCTATTTGGGCTGGTTCATCAGATTCTGATATTATCAACCGATTTGTGCGCATAT
>Illumina-matK2_BOP010052_Zotu
GTCAATCTTGGCTTCAAAGGATACCCCTCTTCTAATAAAAAAATGGAAAAGTTACCTTGTCAATTTATGTCAATGTCATTTTTATGTGTGGTTTCAACCAGCAAAGATCTGTCTAAACCCATTATCGAAGCAGTCTCTCGACTTTTTGGGCTATCTTTCAAGTGTAGGACTCAATCTTTCAGTGGTACGGAGTCAAATGCTAGAAAATGCCTTTTTAATAGATAATGCTATGAAGAAAGTTGATACAAGAATTCCAATTATTCCTTTGATTCGATCATTGGCAAAAACGAAATTTTGTAATGCAGTAGGACATCCTATTAGTAAACCTATTTGGGCTGGTTCATCAGATTCTGATATTATCAACCGATTTGTGCGCATAT
>Illumina-matK2_BOP010053_Cotu
GTCAATTCTCGCTTCAAAGGGGACCTTTCTTTTGATGACTAAATGGAAATATTACTTTGTACGTTTCTGGCAATGTCATTTTTACCAGTGGTTTCAACCAGGAAGGATTTCTATAAACCAATTATCCAAACATTCGCTCGACCTTCTGGGTTATCTTTCAAGTGTGCGGCTAAACCCCTTAATGGTGCGCAGTCAAATGCTAGAAAATCCATTTCTAATCGATAATGCTGGTAAGAAGTTCGATACCATTGTTCCAATTAGTCCTCTGATTGGATCATTGGCTAAAGCGAAATTTTGTAACGTATTAGGGCATCCTGTTAGTAAGGTGCTTTGGGCCGATTTATCAGATTCTGAGATTATTGACCGATTTGGGCGGATAT
>Illumina-matK2_BOP010053_Dotu
GTCAATTCTCGCTTCAAAGGGGACCTTTCTTTTGATGACTAAATGGAAATATTACTTTGTACGTTTCTGGCAATGTCATTTTTACCAGTGGTTTCAACCAGGAAGGATTTCTATAAACCAATTATCCAAACATTCGCTCGACCTTCTGGGTTATCTTTCAAGTGTGCGGCTAAACCCCTTAATGGTGCGCAGTCAAATGCTAGAAAATCCATTTCTAATCGATAATGCTGGTAAGAAGTTCGATACCATTGTTCCAATTAGTCCTCTGATTGGATCATTGGCTAAAGCGAAATTTTGTAACGTATTAGGGCATCCTGTTAGTAAGGTGCTTTGGGCCGATTTATCAGATTCTGAGATTATTGACCGATTTGGGCGGATAT
>Illumina-matK2_BOP010053_Otu
GTCAATTCTCGCTTCAAAGGGGACCTTTCTTTTGATGACTAAATGGAAATATTACTTTGTACGTTTCTGGCAATGTCATTTTTACCAGTGGTTTCAACCAGGAAGGATTTCTATAAACCAATTATCCAAACATTCGCTCGACCTTCTGGGTTATCTTTCAAGTGTGCGGCTAAACCCCTTAATGGTGCGCAGTCAAATGCTAGAAAATCCATTTCTAATCGATAATGCTGGTAAGAAGTTCGATACCATTGTTCCAATTAGTCCTCTGATTGGATCATTGGCTAAAGCGAAATTTTGTAACGTATTAGGGCATCCTGTTAGTAAGGTGCTTTGGGCCGATTTATCAGATTCTGAGATTATTGACCGATTTGGGCGGATAT
>Illumina-matK2_BOP010053_Zotu
GTCAATTCTCGCTTCAAAGGGGACCTTTCTTTTGATGACTAAATGGAAATATTACTTTGTACGTTTCTGGCAATGTCATTTTTACCAGTGGTTTCAACCAGGAAGGATTTCTATAAACCAATTATCCAAACATTCGCTCGACCTTCTGGGTTATCTTTCAAGTGTGCGGCTAAACCCCTTAATGGTGCGCAGTCAAATGCTAGAAAATCCATTTCTAATCGATAATGCTGGTAAGAAGTTCGATACCATTGTTCCAATTAGTCCTCTGATTGGATCATTGGCTAAAGCGAAATTTTGTAACGTATTAGGGCATCCTGTTAGTAAGGTGCTTTGGGCCGATTTATCAGATTCTGAGATTATTGACCGATTTGGGCGGATAT
>Illumina-matK2_BOP010054_Cotu
ATCCATTCTGTCTTCAAAGAATACGCCATTTTTTATGAATAAATGGAAATACTATCTTATCCATTTATGGCAATGTCATTTTTATGTTTGGTCTCAACCAGGAAAGATCCATATAAACCAATTATCCGAGCATTCATTTTACTTTTTGGGCTATTTTTCAAATGTGCGGCTAAATCCTTCAGTGGTACGGAGTCAAATGCTGGAAAATTCATTTATAATCGAAAATGTTATGAAAAAGCTTGATACAATAATTCCAATTATTCCTCTAATTAGATCATTGGCTAAAGCGAAATTTTGTAATGTATTAGGGCATCCCATTAGTAAGCCGGTCTGGGCCGATTCATCCGATTTTGATATTATTGACCGATTTTTGCGGATAT
>Illumina-matK2_BOP010054_Dotu
ATCCATTCTGTCTTCAAAGAATACGCCATTTTTTATGAATAAATGGAAATACTATCTTATCCATTTATGGCAATGTCATTTTTATGTTTGGTCTCAACCAGGAAAGATCCATATAAACCAATTATCCGAGCATTCATTTTACTTTTTGGGCTATTTTTCAAATGTGCGGCTAAATCCTTCAGTGGTACGGAGTCAAATGCTGGAAAATTCATTTATAATCGAAAATGTTATGAAAAAGCTTGATACAATAATTCCAATTATTCCTCTAATTAGATCATTGGCTAAAGCGAAATTTTGTAATGTATTAGGGCATCCCATTAGTAAGCCGGTCTGGGCCGATTCATCCGATTTTGATATTATTGACCGATTTTTGCGGATAT
>Illumina-matK2_BOP010054_Otu
ATCCATTCTGTCTTCAAAGAATACGCCATTTTTTATGAATAAATGGAAATACTATCTTATCCATTTATGGCAATGTCATTTTTATGTTTGGTCTCAACCAGGAAAGATCCATATAAACCAATTATCCGAGCATTCATTTTACTTTTTGGGCTATTTTTCAAATGTGCGGCTAAATCCTTCAGTGGTACGGAGTCAAATGCTGGAAAATTCATTTATAATCGAAAATGTTATGAAAAAGCTTGATACAATAATTCCAATTATTCCTCTAATTAGATCATTGGCTAAAGCGAAATTTTGTAATGTATTAGGGCATCCCATTAGTAAGCCGGTCTGGGCCGATTCATCCGATTTTGATATTATTGACCGATTTTTGCGGATAT
>Illumina-matK2_BOP010054_Zotu
ATCCATTCTGTCTTCAAAGAATACGCCATTTTTTATGAATAAATGGAAATACTATCTTATCCATTTATGGCAATGTCATTTTTATGTTTGGTCTCAACCAGGAAAGATCCATATAAACCAATTATCCGAGCATTCATTTTACTTTTTGGGCTATTTTTCAAATGTGCGGCTAAATCCTTCAGTGGTACGGAGTCAAATGCTGGAAAATTCATTTATAATCGAAAATGTTATGAAAAAGCTTGATACAATAATTCCAATTATTCCTCTAATTAGATCATTGGCTAAAGCGAAATTTTGTAATGTATTAGGGCATCCCATTAGTAAGCCGGTCTGGGCCGATTCATCCGATTTTGATATTATTGACCGATTTTTGCGGATAT
>Illumina-matK2_BOP010055_Cotu
ATCGATTTTGACAGCAAAGGATACGCCTCTTTTGATGAATAAATGGAAATATTACCTTGTCCGTTTATGGCAATGTCATTTTTATGTGTGGTCTCAAGCAGGAAAAGTTTATATAAACCAATTATCCAAGCACGCCCTTGGCTTTTTGGGCTATCTTTCAAATATGCGAATAAATCTTTCAGTAGTACGGAGTCAAATGCTAGAAAATTCATTTCTAATGGATAATGCTATGAAGAAGATTGATACATTAGTTCCAATTAACCCTCTGATTGGATCGTTAGCTAAAATGAAATTTTGTAACGTAGTAGGACAGCCCCTTAGTAAGTCTACCTGGGCCGATTTATCGGATTTTGATATTATTGACCGATTTGCCCGTATAT
>Illumina-matK2_BOP010055_Dotu
ATCGATTTTGACAGCAAAGGATACGCCTCTTTTGATGAATAAATGGAAATATTACCTTGTCCGTTTATGGCAATGTCATTTTTATGTGTGGTCTCAAGCAGGAAAAGTTTATATAAACCAATTATCCAAGCACGCCCTTGGCTTTTTGGGCTATCTTTCAAATATGCGAATAAATCTTTCAGTAGTACGGAGTCAAATGCTAGAAAATTCATTTCTAATGGATAATGCTATGAAGAAGATTGATACATTAGTTCCAATTAACCCTCTGATTGGATCGTTAGCTAAAATGAAATTTTGTAACGTAGTAGGACAGCCCCTTAGTAAGTCTACCTGGGCCGATTTATCGGATTTTGATATTATTGACCGATTTGCCCGTATAT
>Illumina-matK2_BOP010055_Otu
ATCGATTTTGACAGCAAAGGATACGCCTCTTTTGATGAATAAATGGAAATATTACCTTGTCCGTTTATGGCAATGTCATTTTTATGTGTGGTCTCAAGCAGGAAAAGTTTATATAAACCAATTATCCAAGCACGCCCTTGGCTTTTTGGGCTATCTTTCAAATATGCGAATAAATCTTTCAGTAGTACGGAGTCAAATGCTAGAAAATTCATTTCTAATGGATAATGCTATGAAGAAGATTGATACATTAGTTCCAATTAACCCTCTGATTGGATCGTTAGCTAAAATGAAATTTTGTAACGTAGTAGGACAGCCCCTTAGTAAGTCTACCTGGGCCGATTTATCGGATTTTGATATTATTGACCGATTTGCCCGTATAT
>Illumina-matK2_BOP010055_Zotu
ATCGATTTTGACAGCAAAGGATACGCCTCTTTTGATGAATAAATGGAAATATTACCTTGTCCGTTTATGGCAATGTCATTTTTATGTGTGGTCTCAAGCAGGAAAAGTTTATATAAACCAATTATCCAAGCACGCCCTTGGCTTTTTGGGCTATCTTTCAAATATGCGAATAAATCTTTCAGTAGTACGGAGTCAAATGCTAGAAAATTCATTTCTAATGGATAATGCTATGAAGAAGATTGATACATTAGTTCCAATTAACCCTCTGATTGGATCGTTAGCTAAAATGAAATTTTGTAACGTAGTAGGACAGCCCCTTAGTAAGTCTACCTGGGCCGATTTATCGGATTTTGATATTATTGACCGATTTGCCCGTATAT
>Illumina-matK2_BOP010056_Cotu
ATCAATTCTGGCTTCAAAAGGGACGCCTCTTTTGATGAATAAATGGAAATATTACCTTGTAACTTTTTGGCAATGTCATTTTTCGCTGTGGTTTCATCCAAGAAGGATTTATCTGAACCAATTATCTAATCGTTCCCTTGAATTTGTGGGCTATCTTTCAAGTGTGCGACTAAACGCTTCAGTGGTACGGAGTCAAATTCTAGAAAATGCATTTCTAATCAATAATGCTATTAAGAAGTTCGATACTCTTGTTCCAATTATTCCTCTGATTGGATCATTGGCTAAAGCGAAATTTTGTAACGTATTAGGGTATCCCATTAGTAAGCCGGTTCGGGCTGATTTATCAGATTCTGATATTATTGATCGATTTGGGCGTATAT
>Illumina-matK2_BOP010056_Dotu
ATCAATTCTGGCTTCAAAAGGGACGCCTCTTTTGATGAATAAATGGAAATATTACCTTGTAACTTTTTGGCAATGTCATTTTTCGCTGTGGTTTCATCCAAGAAGGATTTATCTGAACCAATTATCTAATCGTTCCCTTGAATTTGTGGGCTATCTTTCAAGTGTGCGACTAAACGCTTCAGTGGTACGGAGTCAAATTCTAGAAAATGCATTTCTAATCAATAATGCTATTAAGAAGTTCGATACTCTTGTTCCAATTATTCCTCTGATTGGATCATTGGCTAAAGCGAAATTTTGTAACGTATTAGGGTATCCCATTAGTAAGCCGGTTCGGGCTGATTTATCAGATTCTGATATTATTGATCGATTTGGGCGTATAT
>Illumina-matK2_BOP010056_Otu
ATCAATTCTGGCTTCAAAAGGGACGCCTCTTTTGATGAATAAATGGAAATATTACCTTGTAACTTTTTGGCAATGTCATTTTTCGCTGTGGTTTCATCCAAGAAGGATTTATCTGAACCAATTATCTAATCGTTCCCTTGAATTTGTGGGCTATCTTTCAAGTGTGCGACTAAACGCTTCAGTGGTACGGAGTCAAATTCTAGAAAATGCATTTCTAATCAATAATGCTATTAAGAAGTTCGATACTCTTGTTCCAATTATTCCTCTGATTGGATCATTGGCTAAAGCGAAATTTTGTAACGTATTAGGGTATCCCATTAGTAAGCCGGTTCGGGCTGATTTATCAGATTCTGATATTATTGATCGATTTGGGCGTATAT
>Illumina-matK2_BOP010056_Zotu
ATCAATTCTGGCTTCGAAAGATACACCCTTTCTGATGAATAAATGGAAATATTACCTTGTAACTTTTTGGCAATGTCATTTTTCGCTGTGGTTTCATCCAAGAAGGATTTATCTGAACCAATTATCTAATCGTTCCCTTGAATTTGTGGGCTATCTTTCAAGTGTGCGACTAAACGCTTCAGTGGTACGGAGTCAAATTCTAGAAAATGCATTTCTAATCAATAATGCTATTAAGAAGTTCGATACTCTTGTTCCAATTATTCCTCTGATTGGATCATTGGCTAAAGCGAAATTTTGTAACGTATTAGGGTATCCCATTAGTAAGCCGGTTCGGGCTGATTTATCAGATTCTGATATTATTGATCGATTTGGGCGTATAT
>Illumina-matK2_BOP010057_Cotu
ATCCATTCTGGTTTCAAAAGATACGCCTCTTTTGATGAATAAATGGAAATATTACCTTGTCCATTTATGGCAATGTCATTTTTATGTGTGGTCTGAACCAGGAAGAATCCATATAAACCAATTATCCAAACATTCTCTCTTTTTTTTGGGTTATCTTTCAAGTATGCGACTAAATCTTTCAGTGGTACGAAGTCAAATGTTAGAAAATTCATTTCTAATGGATAATGCTATGAAAAAGATTGATACATTAGTTCCAATTAGTCCTTTGATTGGATCATTGGCTAAAATGAAATTTTGTAATGCATTAGGGCATCCCATTAGTAAGTCAACCTGGGCGGATTCGTCAGATTTGGATATTATTGATCGATTTGTGCGTATAT
>Illumina-matK2_BOP010057_Dotu
ATCCATTCTGGTTTCAAAAGATACGCCTCTTTTGATGAATAAATGGAAATATTACCTTGTCCATTTATGGCAATGTCATTTTTATGTGTGGTCTGAACCAGGAAGAATCCATATAAACCAATTATCCAAACATTCTCTCTTTTTTTTGGGTTATCTTTCAAGTATGCGACTAAATCTTTCAGTGGTACGAAGTCAAATGTTAGAAAATTCATTTCTAATGGATAATGCTATGAAAAAGATTGATACATTAGTTCCAATTAGTCCTTTGATTGGATCATTGGCTAAAATGAAATTTTGTAATGCATTAGGGCATCCCATTAGTAAGTCAACCTGGGCGGATTCGTCAGATTTGGATATTATTGATCGATTTGTGCGTATAT
>Illumina-matK2_BOP010057_Otu
ATCCATTCTGGTTTCAAAAGATACGCCTCTTTTGATGAATAAATGGAAATATTACCTTGTCCATTTATGGCAATGTCATTTTTATGTGTGGTCTGAACCAGGAAGAATCCATATAAACCAATTATCCAAACATTCTCTCTTTTTTTTGGGTTATCTTTCAAGTATGCGACTAAATCTTTCAGTGGTACGAAGTCAAATGTTAGAAAATTCATTTCTAATGGATAATGCTATGAAAAAGATTGATACATTAGTTCCAATTAGTCCTTTGATTGGATCATTGGCTAAAATGAAATTTTGTAATGCATTAGGGCATCCCATTAGTAAGTCAACCTGGGCGGATTCGTCAGATTTGGATATTATTGATCGATTTGTGCGTATAT
>Illumina-matK2_BOP010057_Zotu
ATCCATTCTGGTATCAAAGGATACGCCTCTTTTGATGAATAAATGGAAATATTACCTTGTCCATATATGGCAATGTCATTTTTATGTGTGGTCTGAACCAGGAAGAATCCATATAAACCAATTATCCAAACATTCTCTCTTTTTTTTGGGTTATCTTTCAAGTATGCGACTAAATCTTTCAGTGGTACGAAGTCAAATGTTAGAAAATTCATTTCTAATGGATAATGCTATGAAAAAGATTGATACATTAGTTCCAATTAGTCCTTTGATTGGATCATTGGCTAAAATGAAATTTTGTAATGCATTAGGGCATCCCATTAGTAAGTCAACCTGGGCGGATTCGTCAGATTTGGATATTATTGATCGATTTGTGCGTATAT
>Illumina-matK2_BOP010059_Cotu
ATCTATTCTGGCTTCAAAGAATACGCCTCTTTTGATGAATAAATGGAAATACTATCTTATCAATTTATGGCAATGTCATTTTTATGTTTGGTCTCAACCAGGAAGAATCCATATAAACCAATTATCTGAGCATTCATTCTACTTTTTGTTTTTGGGCTATTTTTCAAGTGTTCGGCTAAATCCTTCAGTGGTACGGAGTCGAATGCTGGAAAATTCATTTATAATAGAAAATGTTAGGAAAAAGCTTAATACAATAGTTCCAATTATTCCTCTAATTAGATTATTGGCTAAAGCTAAATTTTGTAACGTATTAGGTCATCCTATTAGTAAGCCGGTCTGGGCCGATTCATCTGATTTTGATATTATTGACCGATTTGTGCGGATAT
>Illumina-matK2_BOP010059_Dotu
ATCTATTCTGGCTTCAAAGAATACGCCTCTTTTGATGAATAAATGGAAATACTATCTTATCAATTTATGGCAATGTCATTTTTATGTTTGGTCTCAACCAGGAAGAATCCATATAAACCAATTATCTGAGCATTCATTCTACTTTTTGTTTTTGGGCTATTTTTCAAGTGTTCGGCTAAATCCTTCAGTGGTACGGAGTCGAATGCTGGAAAATTCATTTATAATAGAAAATGTTAGGAAAAAGCTTAATACAATAGTTCCAATTATTCCTCTAATTAGATTATTGGCTAAAGCTAAATTTTGTAACGTATTAGGTCATCCTATTAGTAAGCCGGTCTGGGCCGATTCATCTGATTTTGATATTATTGACCGATTTGTGCGGATAT
>Illumina-matK2_BOP010059_Otu
ATCTATTCTGGCTTCAAAGAATACGCCTCTTTTGATGAATAAATGGAAATACTATCTTATCAATTTATGGCAATGTCATTTTTATGTTTGGTCTCAACCAGGAAGAATCCATATAAACCAATTATCTGAGCATTCATTCTACTTTTTGTTTTTGGGCTATTTTTCAAGTGTTCGGCTAAATCCTTCAGTGGTACGGAGTCGAATGCTGGAAAATTCATTTATAATAGAAAATGTTAGGAAAAAGCTTAATACAATAGTTCCAATTATTCCTCTAATTAGATTATTGGCTAAAGCTAAATTTTGTAACGTATTAGGTCATCCTATTAGTAAGCCGGTCTGGGCCGATTCATCTGATTTTGATATTATTGACCGATTTGTGCGGATAT
>Illumina-matK2_BOP010059_Zotu
ATCTATTCTGGCTTCAAAGAATACGCCTCTTTTGATGAATAAATGGAAATACTATCTTATCAATTTATGGCAATGTCATTTTTATGTTTGGTCTCAACCAGGAAGAATCCATATAAACCAATTATCTGAGCATTCATTCTACTTTTTGTTTTTGGGCTATTTTTCAAGTGTTCGGCTAAATCCTTCAGTGGTACGGAGTCGAATGCTGGAAAATTCATTTATAATAGAAAATGTTAGGAAAAAGCTTAATACAATAGTTCCAATTATTCCTCTAATTAGATTATTGGCTAAAGCTAAATTTTGTAACGTATTAGGTCATCCTATTAGTAAGCCGGTCTGGGCCGATTCATCTGATTTTGATATTATTGACCGATTTGTGCGGATAT
>Illumina-matK2_BOP010060_Cotu
ATCTATTCTGGCTTCAAAGAATACGCCTCTTTTGATGAATAAATGGAAATACTATCTTATCAATTTATGGCAATGTCATTTTTATGTTTGGTCTCAACCAGGAAGAATCCATATAAACCAATTATCTGAGCATTCATTCTACTTTTTGTTTTTGGGCTATTTTTCAAGTGTTCGGCTAAATCCTTCAGTGGTACGGAGTCGAATGCTGGAAAATTCATTTATAATAGAAAATGTTAGGAAAAAGCTTAATACAATAGTTCCAATTATTCCTCTAATTAGATTATTGGCTAAAGCTAAATTTTGTAACGTATTAGGTCATCCTATTAGTAAGCCGGTCTGGGCCGATTCATCTGATTTTGATATTATTGACCGATTTGTGCGGATAT
>Illumina-matK2_BOP010060_Dotu
ATCTATTCTGGCTTCAAAGAATACGCCTCTTTTGATGAATAAATGGAAATACTATCTTATCAATTTATGGCAATGTCATTTTTATGTTTGGTCTCAACCAGGAAGAATCCATATAAACCAATTATCTGAGCATTCATTCTACTTTTTGTTTTTGGGCTATTTTTCAAGTGTTCGGCTAAATCCTTCAGTGGTACGGAGTCGAATGCTGGAAAATTCATTTATAATAGAAAATGTTAGGAAAAAGCTTAATACAATAGTTCCAATTATTCCTCTAATTAGATTATTGGCTAAAGCTAAATTTTGTAACGTATTAGGTCATCCTATTAGTAAGCCGGTCTGGGCCGATTCATCTGATTTTGATATTATTGACCGATTTGTGCGGATAT
>Illumina-matK2_BOP010060_Otu
ATCTATTCTGGCTTCAAAGAATACGCCTCTTTTGATGAATAAATGGAAATACTATCTTATCAATTTATGGCAATGTCATTTTTATGTTTGGTCTCAACCAGGAAGAATCCATATAAACCAATTATCTGAGCATTCATTCTACTTTTTGTTTTTGGGCTATTTTTCAAGTGTTCGGCTAAATCCTTCAGTGGTACGGAGTCGAATGCTGGAAAATTCATTTATAATAGAAAATGTTAGGAAAAAGCTTAATACAATAGTTCCAATTATTCCTCTAATTAGATTATTGGCTAAAGCTAAATTTTGTAACGTATTAGGTCATCCTATTAGTAAGCCGGTCTGGGCCGATTCATCTGATTTTGATATTATTGACCGATTTGTGCGGATAT
>Illumina-matK2_BOP010060_Zotu
ATCTATTCTGGCTTCAAAGAATGGGCCTCTTTTGATGAATAAATGGAAATACTATCTTATCAATTTATGGCAATGTCATTTTTATGTTTGGTCTCAACCAGGAAGAATCCATATAAACCAATTATCTGAGCATTCATTCTACTTTTTGTTTTTGGGCTATTTTTCAAGTGTTCGGCTAAATCCTTCAGTGGTACGGAGTCGAATGCTGGAAAATTCATTTATAATAGAAAATGTTAGGAAAAAGCTTAATACAATAGTTCCAATTATTCCTCTAATTAGATTATTGGCTAAAGCTAAATTTTGTAACGTATTAGGTCATCCTATTAGTAAGCCGGTCTGGGCCGATTCATCTGATTTTGATATTATTGACCGATTCGTGCGGATAT
>Illumina-matK2_BOP010061_Cotu
ATCAATTCTGGTTTCAAAGAATACGCCTCTTTTGATAAATAAATGGAAATACTATTTTATCTATTTATGGCAATGTCATTTTGATATTTGGTCTCAACCAAGAACGATCGATATAAACCAATTATCCCAGCATTCATTTCACTTTTTGGGTTATTTTTTAAGTATTCGGCTAAATCTTTCGGTGGTACGAAGTCAAATGTTACAAAATTCATCTCTAATAAAAATTGTTATGAAAAAGTTTGATACAATAGTTCCAATTATTCCTCTAATTAGATTATTGGCTAAAGCAAAATTTTGTAATGTATGGGGTCATCCCATTAGTAAGCCGGTTTGGGCCAATTTATCTGATTTTGATATTATTGACCGATTTTTGCGAATAT
>Illumina-matK2_BOP010061_Dotu
ATCAATTCTGGTTTCAAAGAATACGCCTCTTTTGATAAATAAATGGAAATACTATTTTATCTATTTATGGCAATGTCATTTTGATATTTGGTCTCAACCAAGAACGATCGATATAAACCAATTATCCCAGCATTCATTTCACTTTTTGGGTTATTTTTTAAGTATTCGGCTAAATCTTTCGGTGGTACGAAGTCAAATGTTACAAAATTCATCTCTAATAAAAATTGTTATGAAAAAGTTTGATACAATAGTTCCAATTATTCCTCTAATTAGATTATTGGCTAAAGCAAAATTTTGTAATGTATGGGGTCATCCCATTAGTAAGCCGGTTTGGGCCAATTTATCTGATTTTGATATTATTGACCGATTTTTGCGAATAT
>Illumina-matK2_BOP010061_Otu
ATCAATTCTGGTTTCAAAGAATACGCCTCTTTTGATAAATAAATGGAAATACTATTTTATCTATTTATGGCAATGTCATTTTGATATTTGGTCTCAACCAAGAACGATCGATATAAACCAATTATCCCAGCATTCATTTCACTTTTTGGGTTATTTTTTAAGTATTCGGCTAAATCTTTCGGTGGTACGAAGTCAAATGTTACAAAATTCATCTCTAATAAAAATTGTTATGAAAAAGTTTGATACAATAGTTCCAATTATTCCTCTAATTAGATTATTGGCTAAAGCAAAATTTTGTAATGTATGGGGTCATCCCATTAGTAAGCCGGTTTGGGCCAATTTATCTGATTTTGATATTATTGACCGATTTTTGCGAATAT
>Illumina-matK2_BOP010061_Zotu
ATCAATTCTGGCTTCAAAAGGGACGCCTCTTTTGATAAATAAATGGAAATACTATTTTATCTATTTATGGCAATGTCATTTTGATATTTGGTCTCAACCAAGAACGATCGATATAAACCAATTATCCCAGCATTCATTTCACTTTTTGGGTTATTTTTTAAGTATTCGGCTAAATCTTTCGGTGGTACGAAGTCAAATGTTACAAAATTCATCTCTAATAAAAATTGTTATGAAAAAGTTTGATACAATAGTTCCAATTATTCCTCTAATTAGATTATTGGCTAAAGCAAAATTTTGTAATGTATGGGGTCATCCCATTAGTAAGCCGGTTTGGGCCAATTTATCTGATTTTGATATTATTGACCGATTTTTGCGAATAT
>Illumina-matK2_BOP010062_Cotu
ATCCATTTTGGCTTCAAAGAATGCGCCCCTTTTTATGAATAAATGGAAATACTATCTTATCCATTTATGGCAATGTCATTTTGATGTTTGGTCTCAACCAGGAATGATCCAAATAAACAAATTCTCCGAACATTCATTTCACCTTTTGGGCTATTTTTCAAGTGTGCGGTTAAATCTTTCAGCAGTACGGAGTCAAATGTTGGAAAATTCATTTCTAATAGAAATTGTTATGAAAAAGCTTGATACAATAGTTCCAATTATTCCTCTAATTAGATCATTGGCTAAAGCGAAATTTTGTAATGTATTAGGGCACCCCATTAGTAAGCCGGTCTGGGCCGATTCATCTGATTTTGATATTATTGACCGATTTTTGCGGATAT
>Illumina-matK2_BOP010062_Dotu
ATCCATTTTGGCTTCAAAGAATGCGCCCCTTTTTATGAATAAATGGAAATACTATCTTATCCATTTATGGCAATGTCATTTTGATGTTTGGTCTCAACCAGGAATGATCCAAATAAACAAATTCTCCGAACATTCATTTCACCTTTTGGGCTATTTTTCAAGTGTGCGGTTAAATCTTTCAGCAGTACGGAGTCAAATGTTGGAAAATTCATTTCTAATAGAAATTGTTATGAAAAAGCTTGATACAATAGTTCCAATTATTCCTCTAATTAGATCATTGGCTAAAGCGAAATTTTGTAATGTATTAGGGCACCCCATTAGTAAGCCGGTCTGGGCCGATTCATCTGATTTTGATATTATTGACCGATTTTTGCGGATAT
>Illumina-matK2_BOP010062_Otu
ATCCATTTTGGCTTCAAAGAATGCGCCCCTTTTTATGAATAAATGGAAATACTATCTTATCCATTTATGGCAATGTCATTTTGATGTTTGGTCTCAACCAGGAATGATCCAAATAAACAAATTCTCCGAACATTCATTTCACCTTTTGGGCTATTTTTCAAGTGTGCGGTTAAATCTTTCAGCAGTACGGAGTCAAATGTTGGAAAATTCATTTCTAATAGAAATTGTTATGAAAAAGCTTGATACAATAGTTCCAATTATTCCTCTAATTAGATCATTGGCTAAAGCGAAATTTTGTAATGTATTAGGGCACCCCATTAGTAAGCCGGTCTGGGCCGATTCATCTGATTTTGATATTATTGACCGATTTTTGCGGATAT
>Illumina-matK2_BOP010062_Zotu
ATCCATTTTGGCTTCAAAGAATGCGCCCCTTTTTATGAATAAATGGAAATACTATCTTATCCATTTATGGCAATGTCATTTTGATGTTTGGTCTCAACCAGGAATGATCCAAATAAACAAATTCTCCGAACATTCATTTCACCTTTTGGGCTATTTTTCAAGTGTGCGGTTAAATCTTTCAGCAGTACGGAGTCAAATGTTGGAAAATTCATTTCTAATAGAAATTGTTATGAAAAAGCTTGATACAATAGTTCCAATTATTCCTCTAATTAGATCATTGGCTAAAGCGAAATTTTGTAATGTATTAGGGCACCCCATTAGTAAGCCGGTCTGGGCCGATTCATCTGATTTTGATATTATTGACCGATTTTTGCGGATAT
>Illumina-matK2_BOP010063_Cotu
ATCCATTCTGGCTTCAAAGAATGGGCCTCTTGTGATGAATAAATGGAAACACTATTGTATCCATTTATGGCAATGTTTTTTTGATATTTGGTCTCAACCAGGAACGATCCATATAAACCAATTATCCGAACATTCATTTCACCTTTTAGGCTATTTTTCAAATGTTCGGTTAAATCGTTCAGTGGTACGGAGTCAAATGCTGCAAAATACATTTCTAATCGAAATTGTTAGCAAAAAACTTGATATAATAGTTCCAATTATTCCTCTAATTAGATCATTGGCTAAAGCGAAATTTTGTAATGTATTAGGGCATCCCATTAGTAAGCCGGTTTGGGCCGATTCATCCGATTTTGATATTATTGACCGATTTTTGCGAATAT
>Illumina-matK2_BOP010063_Dotu
ATCCATTCTGGCTTCAAAGAATGGGCCTCTTGTGATGAATAAATGGAAACACTATTGTATCCATTTATGGCAATGTTTTTTTGATATTTGGTCTCAACCAGGAACGATCCATATAAACCAATTATCCGAACATTCATTTCACCTTTTAGGCTATTTTTCAAATGTTCGGTTAAATCGTTCAGTGGTACGGAGTCAAATGCTGCAAAATACATTTCTAATCGAAATTGTTAGCAAAAAACTTGATATAATAGTTCCAATTATTCCTCTAATTAGATCATTGGCTAAAGCGAAATTTTGTAATGTATTAGGGCATCCCATTAGTAAGCCGGTTTGGGCCGATTCATCCGATTTTGATATTATTGACCGATTTTTGCGAATAT
>Illumina-matK2_BOP010063_Otu
ATCCATTCTGGCTTCAAAGAATGGGCCTCTTGTGATGAATAAATGGAAACACTATTGTATCCATTTATGGCAATGTTTTTTTGATATTTGGTCTCAACCAGGAACGATCCATATAAACCAATTATCCGAACATTCATTTCACCTTTTAGGCTATTTTTCAAATGTTCGGTTAAATCGTTCAGTGGTACGGAGTCAAATGCTGCAAAATACATTTCTAATCGAAATTGTTAGCAAAAAACTTGATATAATAGTTCCAATTATTCCTCTAATTAGATCATTGGCTAAAGCGAAATTTTGTAATGTATTAGGGCATCCCATTAGTAAGCCGGTTTGGGCCGATTCATCCGATTTTGATATTATTGACCGATTTTTGCGAATAT
>Illumina-matK2_BOP010063_Zotu
ATCCATTCTGGCTTCAAAGAATGGGCCTCTTGTGATGAATAAATGGAAACACTATTGTATCCATTTATGGCAATGTTTTTTTGATATTTGGTCTCAACCAGGAACGATCCATATAAACCAATTATCCGAACATTCATTTCACCTTTTAGGCTATTTTTCAAATGTTCGGTTAAATCGTTCAGTGGTACGGAGTCAAATGCTGCAAAATACATTTCTAATCGAAATTGTTAGCAAAAAACTTGATATAATAGTTCCAATTATTCCTCTAATTAGATCATTGGCTAAAGCGAAATTTTGTAATGTATTAGGGCATCCCATTAGTAAGCCGGTTTGGGCCGATTCATCCGATTTTGATATTATTGACCGATTTTTGCGAATAT
>Illumina-matK2_BOP010064_Cotu
ATCAATTCTGTCTTCAAAGGATACGCCTCTTCTGATGAATAAATGGAAATATTACCTTGTCAATTTATGGCAATCGCATTTTCACATGTGGTCTCAACCGGGAAGGGTTCATATAAAGCACTTCTACAAGCATTCTATCAACTTTCTGGGCTATCTTTCCAGTGTGCAACTAAATCCTTTGTTGGTACGGAGTCAAATGCTAGAAAATTCATTTATCATAGATAAGGCTATGAAGAAGTTCGATACAACCGTTCCAATTATTCCTCTGATTGGATCATTGACTAAGGCACGGTTTTGTAACACCTTAGGGCATCCCATTAGTAAGCCGACCCGGGCTGATTCCTCAGATTTTGATATTATTGACCGATTTGTGTGTATAT
>Illumina-matK2_BOP010064_Dotu
ATCAATTCTGTCTTCAAAGGATACGCCTCTTCTGATGAATAAATGGAAATATTACCTTGTCAATTTATGGCAATCGCATTTTCACATGTGGTCTCAACCGGGAAGGGTTCATATAAAGCACTTCTACAAGCATTCTATCAACTTTCTGGGCTATCTTTCCAGTGTGCAACTAAATCCTTTGTTGGTACGGAGTCAAATGCTAGAAAATTCATTTATCATAGATAAGGCTATGAAGAAGTTCGATACAACCGTTCCAATTATTCCTCTGATTGGATCATTGACTAAGGCACGGTTTTGTAACACCTTAGGGCATCCCATTAGTAAGCCGACCCGGGCTGATTCCTCAGATTTTGATATTATTGACCGATTTGTGTGTATAT
>Illumina-matK2_BOP010064_Otu
ATCAATTCTGTCTTCAAAGGATACGCCTCTTCTGATGAATAAATGGAAATATTACCTTGTCAATTTATGGCAATCGCATTTTCACATGTGGTCTCAACCGGGAAGGGTTCATATAAAGCACTTCTACAAGCATTCTATCAACTTTCTGGGCTATCTTTCCAGTGTGCAACTAAATCCTTTGTTGGTACGGAGTCAAATGCTAGAAAATTCATTTATCATAGATAAGGCTATGAAGAAGTTCGATACAACCGTTCCAATTATTCCTCTGATTGGATCATTGACTAAGGCACGGTTTTGTAACACCTTAGGGCATCCCATTAGTAAGCCGACCCGGGCTGATTCCTCAGATTTTGATATTATTGACCGATTTGTGTGTATAT
>Illumina-matK2_BOP010064_Zotu
ATCAATTCTGGCTTCGAAGGATACCCCTCTTCTGATGAATAAATGGAAATATTACCTTGTCAATTTATGGCAATCGCATTTTCACATGTGGTCTCAACCGGGAAGGGTTCATATAAAGCACTTCTACAAGCATTCTATCAACTTTCTGGGCTATCTTTCCAGTGTGCAACTAAATCCTTTGTTGGTACGGAGTCAAATGCTAGAAAATTCATTTATCATAGATAAGGCTATGAAGAAGTTCGATACAACCGTTCCAATTATTCCTCTGATTGGATCATTGACTAAGGCACGGTTTTGTAACACCTTAGGGCATCCCATTAGTAAGCCGACCCGGGCTGATTCCTCAGATTTTGATATTATTGACCGATTTGTGTGTATAT
>Illumina-matK2_BOP010065_Cotu
ATCCATTCTGGCTTCAAAAGGGACTCTTCTTTTGATGAAGAAATGGAAATATTACCTTGTCAATTTCTGGCAATGTTATTTTTCTTTGTGGTCTCAACCACGAAGGATCCATCTAAACCAATTATCAAATCATTCCTTCGATTTTCTGGGGTATCTTTCAAGTGTACCACTAAACCCTTCGGTGGTAAGGAGTCAAATGCTAGAAAATTCATTTCTAATAGATACTGCTATGAAAAAATTCGATACCATAGTCCCAATTATTCCTCTGATTGGATCATTGGCTAAAGCGAAATTTTGTAATGGATCAGGGCATCCCATTAGTAAGCCGATTTGGACCGATTTATCAGATTCTGATATTCTTGATCGATTTGGTCGGATAT
>Illumina-matK2_BOP010066_Cotu
ATCAATTCTGGCTTCGAAAGATACCCCTCTTTTGATGAATAAGTGGAAATATTATCTTGTCAATTTATGGCAATGTCATTCTTATGTTTGGTCTCAACCAGGAAGGATTTATATAAACCAATTATCCAAGCATTCCCTTTATTTTTTGGGTTATTTTTCAAGTATGCGACCAAACCTTTCAGTGGTACGGAGTCAAATGCTAGAAAATTCATTTATAATGGATAATGCTATGAAGAAACTCGATACATTAGTTCCAATTATTCCTTTGATTGTATCATTGGCTAAAGTAAAATTTTGTAACGCATTAGGGCATCCGATTAGTAAGTCCACTTGGGCGGATTCGTCGGATTTTGATATTATTGACCGCTTTGTGCGTATAT
>Illumina-matK2_BOP010066_Dotu
ATCAATTCTGGCTTCGAAAGATACCCCTCTTTTGATGAATAAGTGGAAATATTATCTTGTCAATTTATGGCAATGTCATTCTTATGTTTGGTCTCAACCAGGAAGGATTTATATAAACCAATTATCCAAGCATTCCCTTTATTTTTTGGGTTATTTTTCAAGTATGCGACCAAACCTTTCAGTGGTACGGAGTCAAATGCTAGAAAATTCATTTATAATGGATAATGCTATGAAGAAACTCGATACATTAGTTCCAATTATTCCTTTGATTGTATCATTGGCTAAAGTAAAATTTTGTAACGCATTAGGGCATCCGATTAGTAAGTCCACTTGGGCGGATTCGTCGGATTTTGATATTATTGACCGCTTTGTGCGTATAT
>Illumina-matK2_BOP010066_Otu
ATCAATTCTGGCTTCGAAAGATACCCCTCTTTTGATGAATAAGTGGAAATATTATCTTGTCAATTTATGGCAATGTCATTCTTATGTTTGGTCTCAACCAGGAAGGATTTATATAAACCAATTATCCAAGCATTCCCTTTATTTTTTGGGTTATTTTTCAAGTATGCGACCAAACCTTTCAGTGGTACGGAGTCAAATGCTAGAAAATTCATTTATAATGGATAATGCTATGAAGAAACTCGATACATTAGTTCCAATTATTCCTTTGATTGTATCATTGGCTAAAGTAAAATTTTGTAACGCATTAGGGCATCCGATTAGTAAGTCCACTTGGGCGGATTCGTCGGATTTTGATATTATTGACCGCTTTGTGCGTATAT
>Illumina-matK2_BOP010066_Zotu
ATCAATTCTGGCTTCCAGAGACACACCTCTTTTGATGAATAAGTGGAAATATTATCTTGTCAATTTATGGCAATGTCATTCTTATGTTTGGTCTCAACCAGGAAGGATTTATATAAACCAATTATCCAAGCATTCCCTTTATTTTTTGGGTTATTTTTCAAGTATGCGACCAAACCTTTCAGTGGTACGGAGTCAAATGCTAGAAAATTCATTTATAATGGATAATGCTATGAAGAAACTCGATACATTAGTTCCAATTATTCCTTTGATTGTATCATTGGCTAAAGTAAAATTTTGTAACGCATTAGGGCATCCGATTAGTAAGTCCACTTGGGCGGATTCGTCGGATTTTGATATTATTGACCGCTTTGTGCGTATAT
>Illumina-matK2_BOP010067_Cotu
AGCTATTCTGGCTTTAAAGGGAACTCCTCTTCTGATGAATAAATGGAAGTATTACCTTATAAATCTCTGGCAATATAATTTCGACTTGTGGTCTCAACCAGATAGGATTCATATAAACCAATTATACAACCATTCCCTCGATTTTTTGGGCCATCTTTCAAGTGTACGACTAAAGCCTTCTGTGGTTAGGAGTCAAATGTTAGAAAATTCATTTATTATAGATATTGCTATAAAAAAGTTTGATACTATAGTCCCAATAATTACTTTGATTGGATCATTGGCTAACTCGAAATTTTGTAACGCATCAGGGCATCCCATTAGTAAGTCGGCTCGGACCGATTCATCGGATTCTGATATTATCGATAGATTTGGGCGGATAT
>Illumina-matK2_BOP010067_Dotu
AGCTATTCTGGCTTTAAAGGGAACTCCTCTTCTGATGAATAAATGGAAGTATTACCTTATAAATCTCTGGCAATATAATTTCGACTTGTGGTCTCAACCAGATAGGATTCATATAAACCAATTATACAACCATTCCCTCGATTTTTTGGGCCATCTTTCAAGTGTACGACTAAAGCCTTCTGTGGTTAGGAGTCAAATGTTAGAAAATTCATTTATTATAGATATTGCTATAAAAAAGTTTGATACTATAGTCCCAATAATTACTTTGATTGGATCATTGGCTAACTCGAAATTTTGTAACGCATCAGGGCATCCCATTAGTAAGTCGGCTCGGACCGATTCATCGGATTCTGATATTATCGATAGATTTGGGCGGATAT
>Illumina-matK2_BOP010067_Otu
AGCTATTCTGGCTTTAAAGGGAACTCCTCTTCTGATGAATAAATGGAAGTATTACCTTATAAATCTCTGGCAATATAATTTCGACTTGTGGTCTCAACCAGATAGGATTCATATAAACCAATTATACAACCATTCCCTCGATTTTTTGGGCCATCTTTCAAGTGTACGACTAAAGCCTTCTGTGGTTAGGAGTCAAATGTTAGAAAATTCATTTATTATAGATATTGCTATAAAAAAGTTTGATACTATAGTCCCAATAATTACTTTGATTGGATCATTGGCTAACTCGAAATTTTGTAACGCATCAGGGCATCCCATTAGTAAGTCGGCTCGGACCGATTCATCGGATTCTGATATTATCGATAGATTTGGGCGGATAT
>Illumina-matK2_BOP010067_Zotu
AGCTATTCTGGCTTTAAAGGGAACTCCTCTTCTGATGAATAAATGGAAGTATTACCTTATAAATCTCTGGCAATATAATTTCGACTTGTGGTCTCAACCAGATAGGATTCATATAAACCAATTATACAACCATTCCCTCGATTTTTTGGGCCATCTTTCAAGTGTACGACTAAAGCCTTCTGTGGTTAGGAGTCAAATGTTAGAAAATTCATTTATTATAGATATTGCTATAAAAAAGTTTGATACTATAGTCCCAATAATTACTTTGATTGGATCATTGGCTAACTCGAAATTTTGTAACGCATCAGGGCATCCCATTAGTAAGTCGGCTCGGACCGATTCATCGGATTCTGATATTATCGATAGATTTGGGCGGATAT
>Illumina-matK2_BOP010068_Cotu
AGCTATTCTGGCTTTAAAGGGAACTCCTCTTCTGATGAATAAATGGAAGTATTACCTTATAAATCTCTGGCAATATAATTTCGACTTGTGGTCTCAACCAGATAGGATTCATATAAACCAATTATACAACCATTCCCTCGATTTTTTGGGCCATCTTTCAAGTGTACGACTAAAGCCTTCTGTGGTTAGGAGTCAAATGGTAGAAAATTCATTTATTATAGATATTGCTATAAAAAAGTTTGATACTATAGTCCCAATAATTACTTTGATTGGATCATTGGCTAACTCGAAATTTTGTAACGCATCAGGGCATCCCATTAGTAAGTCGGCTCGGACCGATTCATCGGATTCTGATATTATCGATAGATTTGGGCGGATAT
>Illumina-matK2_BOP010068_Dotu
AGCTATTCTGGCTTTAAAGGGAACTCCTCTTCTGATGAATAAATGGAAGTATTACCTTATAAATCTCTGGCAATATAATTTCGACTTGTGGTCTCAACCAGATAGGATTCATATAAACCAATTATACAACCATTCCCTCGATTTTTTGGGCCATCTTTCAAGTGTACGACTAAAGCCTTCTGTGGTTAGGAGTCAAATGGTAGAAAATTCATTTATTATAGATATTGCTATAAAAAAGTTTGATACTATAGTCCCAATAATTACTTTGATTGGATCATTGGCTAACTCGAAATTTTGTAACGCATCAGGGCATCCCATTAGTAAGTCGGCTCGGACCGATTCATCGGATTCTGATATTATCGATAGATTTGGGCGGATAT
>Illumina-matK2_BOP010068_Otu
AGCTATTCTGGCTTTAAAGGGAACTCCTCTTCTGATGAATAAATGGAAGTATTACCTTATAAATCTCTGGCAATATAATTTCGACTTGTGGTCTCAACCAGATAGGATTCATATAAACCAATTATACAACCATTCCCTCGATTTTTTGGGCCATCTTTCAAGTGTACGACTAAAGCCTTCTGTGGTTAGGAGTCAAATGGTAGAAAATTCATTTATTATAGATATTGCTATAAAAAAGTTTGATACTATAGTCCCAATAATTACTTTGATTGGATCATTGGCTAACTCGAAATTTTGTAACGCATCAGGGCATCCCATTAGTAAGTCGGCTCGGACCGATTCATCGGATTCTGATATTATCGATAGATTTGGGCGGATAT
>Illumina-matK2_BOP010068_Zotu
AGCTATTCTGGCTTTAAAGGGAACTCCTCTTCTGATGAATAAATGGAAGTATTACCTTATAAATCTCTGGCAATATAATTTCGACTTGTGGTCTCAACCAGATAGGATTCATATAAACCAATTATACAACCATTCCCTCGATTTTTTGGGCCATCTTTCAAGTGTACGACTAAAGCCTTCTGTGGTTAGGAGTCAAATGGTAGAAAATTCATTTATTATAGATATTGCTATAAAAAAGTTTGATACTATAGTCCCAATAATTACTTTGATTGGATCATTGGCTAACTCGAAATTTTGTAACGCATCAGGGCATCCCATTAGTAAGTCGGCTCGGACCGATTCATCGGATTCTGATATTATCGATAGATTTGGGCGGATAT
>Illumina-matK2_BOP010069_Cotu
AGCTATTCTGGCTTTAAAGGGAACTCCTCTTCTGATGAATAAATGGAAGTATTACCTTATAAATCTCTGGCAATATAATTTCGACTTGTGGTCTCAACCAGATAGGATTCATATAAACCAATTATACAACCATTCCCTCGATTTTTTGGGCCATCTTTCAAGTGTACGACTAAAGCCTTCTGTGGTTAGGAGTCAAATGTTAGAAAATTCATTTATTATAGATATTGCTATAAAAAAGTTTGATACTATAGTCCCAATAATTACTTTGATTGGATCATTGGCTAACTCGAAATTTTGTAACGCATCAGGGCATCCCATTAGTAAGTCGGCTCGGACCGATTCATCGGATTCTGATATTATCGATAGATTTGGGCGGATAT
>Illumina-matK2_BOP010069_Dotu
AGCTATTCTGGCTTTAAAGGGAACTCCTCTTCTGATGAATAAATGGAAGTATTACCTTATAAATCTCTGGCAATATAATTTCGACTTGTGGTCTCAACCAGATAGGATTCATATAAACCAATTATACAACCATTCCCTCGATTTTTTGGGCCATCTTTCAAGTGTACGACTAAAGCCTTCTGTGGTTAGGAGTCAAATGTTAGAAAATTCATTTATTATAGATATTGCTATAAAAAAGTTTGATACTATAGTCCCAATAATTACTTTGATTGGATCATTGGCTAACTCGAAATTTTGTAACGCATCAGGGCATCCCATTAGTAAGTCGGCTCGGACCGATTCATCGGATTCTGATATTATCGATAGATTTGGGCGGATAT
>Illumina-matK2_BOP010069_Otu
AGCTATTCTGGCTTTAAAGGGAACTCCTCTTCTGATGAATAAATGGAAGTATTACCTTATAAATCTCTGGCAATATAATTTCGACTTGTGGTCTCAACCAGATAGGATTCATATAAACCAATTATACAACCATTCCCTCGATTTTTTGGGCCATCTTTCAAGTGTACGACTAAAGCCTTCTGTGGTTAGGAGTCAAATGTTAGAAAATTCATTTATTATAGATATTGCTATAAAAAAGTTTGATACTATAGTCCCAATAATTACTTTGATTGGATCATTGGCTAACTCGAAATTTTGTAACGCATCAGGGCATCCCATTAGTAAGTCGGCTCGGACCGATTCATCGGATTCTGATATTATCGATAGATTTGGGCGGATAT
>Illumina-matK2_BOP010069_Zotu
AGCTATTCTGGCTTTAAAGGGAACTCCTCTTCTGATGAATAAATGGAAGTATTACCTTATAAATCTCTGGCAATATAATTTCGACTTGTGGTCTCAACCAGATAGGATTCATATAAACCAATTATACAACCATTCCCTCGATTTTTTGGGCCATCTTTCAAGTGTACGACTAAAGCCTTCTGTGGTTAGGAGTCAAATGTTAGAAAATTCATTTATTATAGATATTGCTATAAAAAAGTTTGATACTATAGTCCCAATAATTACTTTGATTGGATCATTGGCTAACTCGAAATTTTGTAACGCATCAGGGCATCCCATTAGTAAGTCGGCTCGGACCGATTCATCGGATTCTGATATTATCGATAGATTTGGGCGGATAT
>Illumina-matK2_BOP010070_Cotu
AGCTATTCTGGCTTTAAAGGGAACTCCTCTTCTGATGAATAAATGGAAGTATTACCTTATAAATCTCTGGCAATATAATTTCGACTTGTGGTCTCAACCAGATAGGATTCATATAAACCAATTATACAACCATTCCCTCGATTTTTTGGGCCATCTTTCAAGTGTACGACTAAAGCCTTCTGTGGTTAGGAGTCAAATGTTAGAAAATTCATTTATTATAGATATTGCTATAAAAAAGTTTGATACTATAGTCCCAATAATTACTTTGATTGGATCATTGGCTAACTCGAAATTTTGTAACGCATCAGGGCATCCCATTAGTAAGTCGGCTCGGACCGATTCATCGGATTCTGATATTATCGATAGATTTGGGCGGATAT
>Illumina-matK2_BOP010070_Dotu
AGCTATTCTGGCTTTAAAGGGAACTCCTCTTCTGATGAATAAATGGAAGTATTACCTTATAAATCTCTGGCAATATAATTTCGACTTGTGGTCTCAACCAGATAGGATTCATATAAACCAATTATACAACCATTCCCTCGATTTTTTGGGCCATCTTTCAAGTGTACGACTAAAGCCTTCTGTGGTTAGGAGTCAAATGTTAGAAAATTCATTTATTATAGATATTGCTATAAAAAAGTTTGATACTATAGTCCCAATAATTACTTTGATTGGATCATTGGCTAACTCGAAATTTTGTAACGCATCAGGGCATCCCATTAGTAAGTCGGCTCGGACCGATTCATCGGATTCTGATATTATCGATAGATTTGGGCGGATAT
>Illumina-matK2_BOP010070_Otu
AGCTATTCTGGCTTTAAAGGGAACTCCTCTTCTGATGAATAAATGGAAGTATTACCTTATAAATCTCTGGCAATATAATTTCGACTTGTGGTCTCAACCAGATAGGATTCATATAAACCAATTATACAACCATTCCCTCGATTTTTTGGGCCATCTTTCAAGTGTACGACTAAAGCCTTCTGTGGTTAGGAGTCAAATGTTAGAAAATTCATTTATTATAGATATTGCTATAAAAAAGTTTGATACTATAGTCCCAATAATTACTTTGATTGGATCATTGGCTAACTCGAAATTTTGTAACGCATCAGGGCATCCCATTAGTAAGTCGGCTCGGACCGATTCATCGGATTCTGATATTATCGATAGATTTGGGCGGATAT
>Illumina-matK2_BOP010070_Zotu
AGCTATTCTGGCTTTAAAGGGAACTCCTCTTCTGATGAATAAATGGAAGTATTACCTTATAAATCTCTGGCAATATAATTTCGACTTGTGGTCTCAACCAGATAGGATTCATATAAACCAATTATACAACCATTCCCTCGATTTTTTGGGCCATCTTTCAAGTGTACGACTAAAGCCTTCTGTGGTTAGGAGTCAAATGTTAGAAAATTCATTTATTATAGATATTGCTATAAAAAAGTTTGATACTATAGTCCCAATAATTACTTTGATTGGATCATTGGCTAACTCGAAATTTTGTAACGCATCAGGGCATCCCATTAGTAAGTCGGCTCGGACCGATTCATCGGATTCTGATATTATCGATAGATTTGGGCGGATAT
>Illumina-matK2_BOP010071_Cotu
ATCAATTCTGGCTTCGAAAGATACCCCTCTTTTGATGAATAAGTGGAAATATTATCTTGTCAATTTATGGCAATGTCATTCTTATGTTTGGTCTCAACCAGGAAGGATTTATATAAACCAATTATCCAAGCATTCCCTTTATTTTTTGGGTTATTTTTCAAGTATGCGACCAAACCTTTCAGTGGTACGGAGTCAAATGCTAGAAAATTCATTTATAATGGATAATGCTATGAAGAAACTCGATACATTAGTTCCAATTATTCCTTTGATTGTATCATTGGCTAAAGTAAAATTTTGTAACGCATTAGGGCATCCGATTAGTAAGTCCACTTGGGCGGATTCGTCGGATTTTGATATTATTGACCGCTTTGTGCGTATAT
>Illumina-matK2_BOP010071_Dotu
ATCAATTCTGGCTTCGAAAGATACCCCTCTTTTGATGAATAAGTGGAAATATTATCTTGTCAATTTATGGCAATGTCATTCTTATGTTTGGTCTCAACCAGGAAGGATTTATATAAACCAATTATCCAAGCATTCCCTTTATTTTTTGGGTTATTTTTCAAGTATGCGACCAAACCTTTCAGTGGTACGGAGTCAAATGCTAGAAAATTCATTTATAATGGATAATGCTATGAAGAAACTCGATACATTAGTTCCAATTATTCCTTTGATTGTATCATTGGCTAAAGTAAAATTTTGTAACGCATTAGGGCATCCGATTAGTAAGTCCACTTGGGCGGATTCGTCGGATTTTGATATTATTGACCGCTTTGTGCGTATAT
>Illumina-matK2_BOP010071_Otu
ATCAATTCTGGCTTCGAAAGATACCCCTCTTTTGATGAATAAGTGGAAATATTATCTTGTCAATTTATGGCAATGTCATTCTTATGTTTGGTCTCAACCAGGAAGGATTTATATAAACCAATTATCCAAGCATTCCCTTTATTTTTTGGGTTATTTTTCAAGTATGCGACCAAACCTTTCAGTGGTACGGAGTCAAATGCTAGAAAATTCATTTATAATGGATAATGCTATGAAGAAACTCGATACATTAGTTCCAATTATTCCTTTGATTGTATCATTGGCTAAAGTAAAATTTTGTAACGCATTAGGGCATCCGATTAGTAAGTCCACTTGGGCGGATTCGTCGGATTTTGATATTATTGACCGCTTTGTGCGTATAT
>Illumina-matK2_BOP010071_Zotu
ATCAATTCTGGCTTCGAAAGATACCCCTCTTTTGATGAATAAGTGGAAATATTATCTTGTCAATTTATGGCAATGTCATTCTTATGTTTGGTCTCAACCAGGAAGGATTTATATAAACCAATTATCCAAGCATTCCCTTTATTTTTTGGGTTATTTTTCAAGTATGCGACCAAACCTTTCAGTGGTACGGAGTCAAATGCTAGAAAATTCATTTATAATGGATAATGCTATGAAGAAACTCGATACATTAGTTCCAATTATTCCTTTGATTGTATCATTGGCTAAAGTAAAATTTTGTAACGCATTAGGGCATCCGATTAGTAAGTCCACTTGGGCGGATTCGTCGGATTTTGATATTATTGACCGCTTTGTGCGTATAT
>Illumina-matK2_BOP010072_Cotu
ATCAATTCTGGCTTCGAAAGATACCCCTCTTTTGATGAATAAGTGGAAATATTATCTTGTCAATTTATGGCAATGTCATTCTTATGTTTGGTCTCAACCAGGAAGGATTTATATAAACCAATTATCCAAGCATTCCCTTTATTTTTTGGGTTATTTTTCAAGTATGCGACCAAACCTTTCAGTGGTACGGAGTCAAATGCTAGAAAATTCATTTATAATGGATAATGCTATGAAGAAACTCGATACATTAGTTCCAATTATTCCTTTGATTGTATCATTGGCTAAAGTAAAATTTTGTAACGCATTAGGGCATCCGATTAGTAAGTCCACTTGGGCGGATTCGTCGGATTTTGATATTATTGACCGCTTTGTGCGTATAT
>Illumina-matK2_BOP010072_Dotu
ATCAATTCTGGCTTCGAAAGATACCCCTCTTTTGATGAATAAGTGGAAATATTATCTTGTCAATTTATGGCAATGTCATTCTTATGTTTGGTCTCAACCAGGAAGGATTTATATAAACCAATTATCCAAGCATTCCCTTTATTTTTTGGGTTATTTTTCAAGTATGCGACCAAACCTTTCAGTGGTACGGAGTCAAATGCTAGAAAATTCATTTATAATGGATAATGCTATGAAGAAACTCGATACATTAGTTCCAATTATTCCTTTGATTGTATCATTGGCTAAAGTAAAATTTTGTAACGCATTAGGGCATCCGATTAGTAAGTCCACTTGGGCGGATTCGTCGGATTTTGATATTATTGACCGCTTTGTGCGTATAT
>Illumina-matK2_BOP010072_Otu
ATCAATTCTGGCTTCGAAAGATACCCCTCTTTTGATGAATAAGTGGAAATATTATCTTGTCAATTTATGGCAATGTCATTCTTATGTTTGGTCTCAACCAGGAAGGATTTATATAAACCAATTATCCAAGCATTCCCTTTATTTTTTGGGTTATTTTTCAAGTATGCGACCAAACCTTTCAGTGGTACGGAGTCAAATGCTAGAAAATTCATTTATAATGGATAATGCTATGAAGAAACTCGATACATTAGTTCCAATTATTCCTTTGATTGTATCATTGGCTAAAGTAAAATTTTGTAACGCATTAGGGCATCCGATTAGTAAGTCCACTTGGGCGGATTCGTCGGATTTTGATATTATTGACCGCTTTGTGCGTATAT
>Illumina-matK2_BOP010072_Zotu
ATCAATTCTGGCTTCGAAAGATACCCCTCTTTTGATGAATAAGTGGAAATATTATCTTGTCAATTTATGGCAATGTCATTCTTATGTTTGGTCTCAACCAGGAAGGATTTATATAAACCAATTATCCAAGCATTCCCTTTATTTTTTGGGTTATTTTTCAAGTATGCGACCAAACCTTTCAGTGGTACGGAGTCAAATGCTAGAAAATTCATTTATAATGGATAATGCTATGAAGAAACTCGATACATTAGTTCCAATTATTCCTTTGATTGTATCATTGGCTAAAGTAAAATTTTGTAACGCATTAGGGCATCCGATTAGTAAGTCCACTTGGGCGGATTCGTCGGATTTTGATATTATTGACCGCTTTGTGCGTATAT
>Illumina-matK2_BOP010073_Cotu
AGCTATTCTGGCTTTAAAGGGAACTCCTCTTCTGATGAATAAATGGAAGTATTACCTTATAAATCTCTGGCAATATAATTTCGACTTGTGGTCTCAACCAGATAGGATTCATATAAACCAATTATACAACCATTCCCTCGATTTTTTGGGCCATCTTTCAAGTGTACGACTAAAGCCTTCTGTGGTTAGGAGTCAAATGTTAGAAAATTCATTTATTATAGATATTGCTATAAAAAAGTTTGATACTATAGTCCCAATAATTACTTTGATTGGATCATTGGCTAACTCGAAATTTTGTAACGCATCAGGGCATCCCATTAGTAAGTCGGCTCGGACCGATTCATCGGATTCTGATATTATCGATAGATTTGGGCGGATAT
>Illumina-matK2_BOP010073_Dotu
AGCTATTCTGGCTTTAAAGGGAACTCCTCTTCTGATGAATAAATGGAAGTATTACCTTATAAATCTCTGGCAATATAATTTCGACTTGTGGTCTCAACCAGATAGGATTCATATAAACCAATTATACAACCATTCCCTCGATTTTTTGGGCCATCTTTCAAGTGTACGACTAAAGCCTTCTGTGGTTAGGAGTCAAATGTTAGAAAATTCATTTATTATAGATATTGCTATAAAAAAGTTTGATACTATAGTCCCAATAATTACTTTGATTGGATCATTGGCTAACTCGAAATTTTGTAACGCATCAGGGCATCCCATTAGTAAGTCGGCTCGGACCGATTCATCGGATTCTGATATTATCGATAGATTTGGGCGGATAT
>Illumina-matK2_BOP010073_Otu
AGCTATTCTGGCTTTAAAGGGAACTCCTCTTCTGATGAATAAATGGAAGTATTACCTTATAAATCTCTGGCAATATAATTTCGACTTGTGGTCTCAACCAGATAGGATTCATATAAACCAATTATACAACCATTCCCTCGATTTTTTGGGCCATCTTTCAAGTGTACGACTAAAGCCTTCTGTGGTTAGGAGTCAAATGTTAGAAAATTCATTTATTATAGATATTGCTATAAAAAAGTTTGATACTATAGTCCCAATAATTACTTTGATTGGATCATTGGCTAACTCGAAATTTTGTAACGCATCAGGGCATCCCATTAGTAAGTCGGCTCGGACCGATTCATCGGATTCTGATATTATCGATAGATTTGGGCGGATAT
>Illumina-matK2_BOP010073_Zotu
AGCTATTCTGGCTTTAAAGGGAACTCCTCTTCTGATGAATAAATGGAAGTATTACCTTATAAATCTCTGGCAATATAATTTCGACTTGTGGTCTCAACCAGATAGGATTCATATAAACCAATTATACAACCATTCCCTCGATTTTTTGGGCCATCTTTCAAGTGTACGACTAAAGCCTTCTGTGGTTAGGAGTCAAATGTTAGAAAATTCATTTATTATAGATATTGCTATAAAAAAGTTTGATACTATAGTCCCAATAATTACTTTGATTGGATCATTGGCTAACTCGAAATTTTGTAACGCATCAGGGCATCCCATTAGTAAGTCGGCTCGGACCGATTCATCGGATTCTGATATTATCGATAGATTTGGGCGGATAT
>Illumina-matK2_BOP010074_Cotu
ATCCATTCTGTCTTCGAAGGATACGCCTCTTCTGATGAATAAATGGAAATATTACCTTGTCAATTTATGGCAATCGCATTTTCATATGTGGTCTCAACCGGGAAGGGTTCATATAAAGCACTTCGACAAGCATTCTATCAACTTTCTGGGCTATCTTTCCAGTGTGCAACTAAATCTTTTGTTGGTACGGAGTCAAATGCTAGAAAATTCATTTATTATAGATAAGGCTATGAAGAAGTTCGATACAACCGTTCCAATTATTTCTCTGATTGGATCATTGACTAAGGCACGGTTTTGTAACACCTTAGGGCATCCCATTAGTAAGCCGACCCGGGCGGATTCTTCAGATTTTGATATTATTGACCGATTTGTGCGTATAT
>Illumina-matK2_BOP010074_Dotu
ATCCATTCTGTCTTCGAAGGATACGCCTCTTCTGATGAATAAATGGAAATATTACCTTGTCAATTTATGGCAATCGCATTTTCATATGTGGTCTCAACCGGGAAGGGTTCATATAAAGCACTTCGACAAGCATTCTATCAACTTTCTGGGCTATCTTTCCAGTGTGCAACTAAATCTTTTGTTGGTACGGAGTCAAATGCTAGAAAATTCATTTATTATAGATAAGGCTATGAAGAAGTTCGATACAACCGTTCCAATTATTTCTCTGATTGGATCATTGACTAAGGCACGGTTTTGTAACACCTTAGGGCATCCCATTAGTAAGCCGACCCGGGCGGATTCTTCAGATTTTGATATTATTGACCGATTTGTGCGTATAT
>Illumina-matK2_BOP010074_Otu
ATCCATTCTGTCTTCGAAGGATACGCCTCTTCTGATGAATAAATGGAAATATTACCTTGTCAATTTATGGCAATCGCATTTTCATATGTGGTCTCAACCGGGAAGGGTTCATATAAAGCACTTCGACAAGCATTCTATCAACTTTCTGGGCTATCTTTCCAGTGTGCAACTAAATCTTTTGTTGGTACGGAGTCAAATGCTAGAAAATTCATTTATTATAGATAAGGCTATGAAGAAGTTCGATACAACCGTTCCAATTATTTCTCTGATTGGATCATTGACTAAGGCACGGTTTTGTAACACCTTAGGGCATCCCATTAGTAAGCCGACCCGGGCGGATTCTTCAGATTTTGATATTATTGACCGATTTGTGCGTATAT
>Illumina-matK2_BOP010074_Zotu
ATCCATTCTGTCTTCAAAGGATACACCTCTTCTGATGAATAAATGGAAATATTACCTTGTCAATTTATGGCAATCGCATTTTCATATGTGGTCTCAACCGGGAAGGGTTCATATAAAGCACTTCGACAAGCATTCTATCAACTTTCTGGGCTATCTTTCCAGTGTGCAACTAAATCTTTTGTTGGTACGGAGTCAAATGCTAGAAAATTCATTTATTATAGATAAGGCTATGAAGAAGTTCGATACAACCGTTCCAATTATTTCTCTGATTGGATCATTGACTAAGGCACGGTTTTGTAACACCTTAGGGCATCCCATTAGTAAGCCGACCCGGGCGGATTCTTCAGATTTTGATATTATTGACCGATTTGTGCGTATAT
>Illumina-matK2_BOP010075_Cotu
ATCCCTTCTGGCTTCAAAAGGGACGCCTCTTTTGATGAATAAATGGAAATATTACCTTGTAACTTTTTGGCAATGTTATTTTTCGCTGTGGTTTCATCCAAGAAGGATTTATCTAAACCAATTATCTAATCATTCCCTTGAATTTGTGGGCTATCTTTCAAGTGTGCGACTAAACGCTTCAGTGGTACGGAGTCAAATTCTAGAAAATTCATTTCTACTCAATAATGCTATTAAGAAGTTCGATACTCTTGTTCCAATTATTCCTCTGATTGGATCATTGGCTAAAGCGAAATTTTGTAACGTACTAGGGTATCCCATTAGTAAGCCGGTTCGGGCTGATTTATCAGATTCTGATATTATTGATCGATTTGGGCGTATAT
>Illumina-matK2_BOP010075_Dotu
ATCCCTTCTGGCTTCAAAAGGGACGCCTCTTTTGATGAATAAATGGAAATATTACCTTGTAACTTTTTGGCAATGTTATTTTTCGCTGTGGTTTCATCCAAGAAGGATTTATCTAAACCAATTATCTAATCATTCCCTTGAATTTGTGGGCTATCTTTCAAGTGTGCGACTAAACGCTTCAGTGGTACGGAGTCAAATTCTAGAAAATTCATTTCTACTCAATAATGCTATTAAGAAGTTCGATACTCTTGTTCCAATTATTCCTCTGATTGGATCATTGGCTAAAGCGAAATTTTGTAACGTACTAGGGTATCCCATTAGTAAGCCGGTTCGGGCTGATTTATCAGATTCTGATATTATTGATCGATTTGGGCGTATAT
>Illumina-matK2_BOP010075_Otu
AGTCAAATTCTAGAAAATTCATTTCTAATCAATAATGCTATTAAGAAGTTCGATACTCTTGTTCCAATTATTCCTCTGATTGGATCATTGGCTAAAGCGAAATTTTGTAACGTACTAGGGTATCCCATTAGTAAGCCGGTTCGGGCTGATTTATCAGATTCTGATATTATTGATCGATTTGGGCGTATAT
>Illumina-matK2_BOP010075_Zotu
ATCCCTTCTGGCTTCAAAAGGGACGCCTCTTTTGATGAATAAATGGAAATATTACCTTGTAACTTTTTGGCAATGTTATTTTTCGCTGTGGTTTCATCCAAGAAGGATTTATCTAAACCAATTATCTAATCATTCCCTTGAATTTGTGGGCTATCTTTCAAGTGTGCGACTAAACGCTTCAGTGGTACGGAGTCAAATTCTAGAAAATTCATTTCTACTCAATAATGCTATTAAGAAGTTCGATACTCTTGTTCCAATTATTCCTCTGATTGGATCATTGGCTAAAGCGAAATTTTGTAACGTACTAGGGTATCCCATTAGTAAGCCGGTTCGGGCTGATTTATCAGATTCTGATATTATTGATCGATTTGGGCGTATAT
>Illumina-matK2_BOP010076_Cotu
AGCTATTCTGGCTTTAAAGGGAACTCCTCTTCTGATGAATAAATGGAAGTATTACCTTATAAATCTCTGGCAATATAATTTCGACTTGTGGTCTCAACCAGATAGGATTCATATAAACCAATTATACAACCATTCCCTCGATTTTTTGGGCCATCTTTCAAGTGTACGACTAAAGCCTTCTGTGGTTAGGAGTCAAATGTTAGAAAATTCATTTATTATAGATATTGCTATAAAAAAGTTTGATACTATAGTCCCAATAATTACTTTGATTGGATCATTGGCTAACTCGAAATTTTGTAACGCATCAGGGCATCCCATTAGTAAGTCGGCTCGGACCGATTCATCGGATTCTGATATTATCGATAGATTTGGGCGGATAT
>Illumina-matK2_BOP010076_Dotu
AGCTATTCTGGCTTTAAAGGGAACTCCTCTTCTGATGAATAAATGGAAGTATTACCTTATAAATCTCTGGCAATATAATTTCGACTTGTGGTCTCAACCAGATAGGATTCATATAAACCAATTATACAACCATTCCCTCGATTTTTTGGGCCATCTTTCAAGTGTACGACTAAAGCCTTCTGTGGTTAGGAGTCAAATGTTAGAAAATTCATTTATTATAGATATTGCTATAAAAAAGTTTGATACTATAGTCCCAATAATTACTTTGATTGGATCATTGGCTAACTCGAAATTTTGTAACGCATCAGGGCATCCCATTAGTAAGTCGGCTCGGACCGATTCATCGGATTCTGATATTATCGATAGATTTGGGCGGATAT
>Illumina-matK2_BOP010076_Otu
AGCTATTCTGGCTTTAAAGGGAACTCCTCTTCTGATGAATAAATGGAAGTATTACCTTATAAATCTCTGGCAATATAATTTCGACTTGTGGTCTCAACCAGATAGGATTCATATAAACCAATTATACAACCATTCCCTCGATTTTTTGGGCCATCTTTCAAGTGTACGACTAAAGCCTTCTGTGGTTAGGAGTCAAATGTTAGAAAATTCATTTATTATAGATATTGCTATAAAAAAGTTTGATACTATAGTCCCAATAATTACTTTGATTGGATCATTGGCTAACTCGAAATTTTGTAACGCATCAGGGCATCCCATTAGTAAGTCGGCTCGGACCGATTCATCGGATTCTGATATTATCGATAGATTTGGGCGGATAT
>Illumina-matK2_BOP010076_Zotu
AGCTATTCTGGCTTTAAAGGGAACTCCTCTTCTGATGAATAAATGGAAGTATTACCTTATAAATCTCTGGCAATATAATTTCGACTTGTGGTCTCAACCAGATAGGATTCATATAAACCAATTATACAACCATTCCCTCGATTTTTTGGGCCATCTTTCAAGTGTACGACTAAAGCCTTCTGTGGTTAGGAGTCAAATGTTAGAAAATTCATTTATTATAGATATTGCTATAAAAAAGTTTGATACTATAGTCCCAATAATTACTTTGATTGGATCATTGGCTAACTCGAAATTTTGTAACGCATCAGGGCATCCCATTAGTAAGTCGGCTCGGACCGATTCATCGGATTCTGATATTATCGATAGATTTGGGCGGATAT
>Illumina-matK2_BOP010077_Cotu
AGCTATTCTGGCTTTAAAGGGAACTCCTCTTCTGATGAATAAATGGAAGTATTACCTTATAAATCTCTGGCAATATAATTTCGACTTGTGGTCTCAACCAGATAGGATTCATATAAACCAATTATACAACCATTCCCTCGATTTTTTGGGCCATCTTTCAAGTGTACGACTAAAGCCTTCTGTGGTTAGGAGTCAAATGTTAGAAAATTCATTTATTATAGATATTGCTATAAAAAAGTTTGATACTATAGTCCCAATAATTACTTTGATTGGATCATTGGCTAACTCGAAATTTTGTAACGCATCAGGGCATCCCATTAGTAAGTCGGCTCGGACCGATTCATCGGATTCTGATATTATCGATAGATTTGGGCGGATAT
>Illumina-matK2_BOP010077_Dotu
AGCTATTCTGGCTTTAAAGGGAACTCCTCTTCTGATGAATAAATGGAAGTATTACCTTATAAATCTCTGGCAATATAATTTCGACTTGTGGTCTCAACCAGATAGGATTCATATAAACCAATTATACAACCATTCCCTCGATTTTTTGGGCCATCTTTCAAGTGTACGACTAAAGCCTTCTGTGGTTAGGAGTCAAATGTTAGAAAATTCATTTATTATAGATATTGCTATAAAAAAGTTTGATACTATAGTCCCAATAATTACTTTGATTGGATCATTGGCTAACTCGAAATTTTGTAACGCATCAGGGCATCCCATTAGTAAGTCGGCTCGGACCGATTCATCGGATTCTGATATTATCGATAGATTTGGGCGGATAT
>Illumina-matK2_BOP010077_Otu
AGCTATTCTGGCTTTAAAGGGAACTCCTCTTCTGATGAATAAATGGAAGTATTACCTTATAAATCTCTGGCAATATAATTTCGACTTGTGGTCTCAACCAGATAGGATTCATATAAACCAATTATACAACCATTCCCTCGATTTTTTGGGCCATCTTTCAAGTGTACGACTAAAGCCTTCTGTGGTTAGGAGTCAAATGTTAGAAAATTCATTTATTATAGATATTGCTATAAAAAAGTTTGATACTATAGTCCCAATAATTACTTTGATTGGATCATTGGCTAACTCGAAATTTTGTAACGCATCAGGGCATCCCATTAGTAAGTCGGCTCGGACCGATTCATCGGATTCTGATATTATCGATAGATTTGGGCGGATAT
>Illumina-matK2_BOP010077_Zotu
AGCTATTCTGGCTTTAAAGGGAACTCCTCTTCTGATGAATAAATGGAAGTATTACCTTATAAATCTCTGGCAATATAATTTCGACTTGTGGTCTCAACCAGATAGGATTCATATAAACCAATTATACAACCATTCCCTCGATTTTTTGGGCCATCTTTCAAGTGTACGACTAAAGCCTTCTGTGGTTAGGAGTCAAATGTTAGAAAATTCATTTATTATAGATATTGCTATAAAAAAGTTTGATACTATAGTCCCAATAATTACTTTGATTGGATCATTGGCTAACTCGAAATTTTGTAACGCATCAGGGCATCCCATTAGTAAGTCGGCTCGGACCGATTCATCGGATTCTGATATTATCGATAGATTTGGGCGGATAT
>Illumina-matK2_BOP010078_Cotu
AGCTATTCTGGCTTTAAAGGGAACTCCTCTTCTGATGAATAAATGGAAGTATTACCTTATAAATCTCTGGCAATATAATTTCGACTTGTGGTCTCAACCAGATAGGATTCATATAAACCAATTATACAACCATTCCCTCGATTTTTTGGGCCATCTTTCAAGTGTACGACTAAAGCCTTCTGTGGTTAGGAGTCAAATGTTAGAAAATTCATTTATTATAGATATTGCTATAAAAAAGTTTGATACTATAGTCCCAATAATTACTTTGATTGGATCATTGGCTAACTCGAAATTTTGTAACGCATCAGGGCATCCCATTAGTAAGTCGGCTCGGACCGATTCATCGGATTCTGATATTATCGATAGATTTGGGCGGATAT
>Illumina-matK2_BOP010078_Dotu
AGCTATTCTGGCTTTAAAGGGAACTCCTCTTCTGATGAATAAATGGAAGTATTACCTTATAAATCTCTGGCAATATAATTTCGACTTGTGGTCTCAACCAGATAGGATTCATATAAACCAATTATACAACCATTCCCTCGATTTTTTGGGCCATCTTTCAAGTGTACGACTAAAGCCTTCTGTGGTTAGGAGTCAAATGTTAGAAAATTCATTTATTATAGATATTGCTATAAAAAAGTTTGATACTATAGTCCCAATAATTACTTTGATTGGATCATTGGCTAACTCGAAATTTTGTAACGCATCAGGGCATCCCATTAGTAAGTCGGCTCGGACCGATTCATCGGATTCTGATATTATCGATAGATTTGGGCGGATAT
>Illumina-matK2_BOP010078_Otu
AGCTATTCTGGCTTTAAAGGGAACTCCTCTTCTGATGAATAAATGGAAGTATTACCTTATAAATCTCTGGCAATATAATTTCGACTTGTGGTCTCAACCAGATAGGATTCATATAAACCAATTATACAACCATTCCCTCGATTTTTTGGGCCATCTTTCAAGTGTACGACTAAAGCCTTCTGTGGTTAGGAGTCAAATGTTAGAAAATTCATTTATTATAGATATTGCTATAAAAAAGTTTGATACTATAGTCCCAATAATTACTTTGATTGGATCATTGGCTAACTCGAAATTTTGTAACGCATCAGGGCATCCCATTAGTAAGTCGGCTCGGACCGATTCATCGGATTCTGATATTATCGATAGATTTGGGCGGATAT
>Illumina-matK2_BOP010078_Zotu
ATCAATTCTGGCTTTAAAGGGAACTCCTCTTCTGATGAATAAATGGAAGTATTACCTTATAAATCTCTGGCAATATAATTTCGACTTGTGGTCTCAACCAGATAGGATTCATATAAACCAATTATACAACCATTCCCTCGATTTTTTGGGCCATCTTTCAAGTGTACGACTAAAGCCTTCTGTGGTTAGGAGTCAAATGTTAGAAAATTCATTTATTATAGATATTGCTATAAAAAAGTTTGATACTATAGTCCCAATAATTACTTTGATTGGATCATTGGCTAACTCGAAATTTTGTAACGCATCAGGGCATCCCATTAGTAAGTCGGCTCGGACCGATTCATCGGATTCTGATATTATCGATAGATTTGGGCGGATAT
>Illumina-matK2_BOP010079_Cotu
AGCTATTCTGGCTTTAAAGGGAACTCCTCTTCTGATGAATAAATGGAAGTATTACCTTATAAATCTCTGGCAATATAATTTCGACTTGTGGTCTCAACCAGATAGGATTCATATAAACCAATTATACAACCATTCCCTCGATTTTTTGGGCCATCTTTCAAGTGTACGACTAAAGCCTTCTGTGGTTAGGAGTCAAATGGTAGAAAATTCATTTATTATAGATATTGCTATAAAAAAGTTTGATACTATAGTCCCAATAATTACTTTGATTGGATCATTGGCTAACTCGAAATTTTGTAACGCATCAGGGCATCCCATTAGTAAGTCGGCTCGGACCGATTCATCGGATTCTGATATTATCGATAGATTTGGGCGGATAT
>Illumina-matK2_BOP010079_Dotu
AGCTATTCTGGCTTTAAAGGGAACTCCTCTTCTGATGAATAAATGGAAGTATTACCTTATAAATCTCTGGCAATATAATTTCGACTTGTGGTCTCAACCAGATAGGATTCATATAAACCAATTATACAACCATTCCCTCGATTTTTTGGGCCATCTTTCAAGTGTACGACTAAAGCCTTCTGTGGTTAGGAGTCAAATGGTAGAAAATTCATTTATTATAGATATTGCTATAAAAAAGTTTGATACTATAGTCCCAATAATTACTTTGATTGGATCATTGGCTAACTCGAAATTTTGTAACGCATCAGGGCATCCCATTAGTAAGTCGGCTCGGACCGATTCATCGGATTCTGATATTATCGATAGATTTGGGCGGATAT
>Illumina-matK2_BOP010079_Otu
AGCTATTCTGGCTTTAAAGGGAACTCCTCTTCTGATGAATAAATGGAAGTATTACCTTATAAATCTCTGGCAATATAATTTCGACTTGTGGTCTCAACCAGATAGGATTCATATAAACCAATTATACAACCATTCCCTCGATTTTTTGGGCCATCTTTCAAGTGTACGACTAAAGCCTTCTGTGGTTAGGAGTCAAATGGTAGAAAATTCATTTATTATAGATATTGCTATAAAAAAGTTTGATACTATAGTCCCAATAATTACTTTGATTGGATCATTGGCTAACTCGAAATTTTGTAACGCATCAGGGCATCCCATTAGTAAGTCGGCTCGGACCGATTCATCGGATTCTGATATTATCGATAGATTTGGGCGGATAT
>Illumina-matK2_BOP010079_Zotu
AGCTATTCTGGCTTTAAAGGGAACTCCTCTTCTGATGAATAAATGGAAGTATTACCTTATAAATCTCTGGCAATATAATTTCGACTTGTGGTCTCAACCAGATAGGATTCATATAAACCAATTATACAACCATTCCCTCGATTTTTTGGGCCATCTTTCAAGTGTACGACTAAAGCCTTCTGTGGTTAGGAGTCAAATGGTAGAAAATTCATTTATTATAGATATTGCTATAAAAAAGTTTGATACTATAGTCCCAATAATTACTTTGATTGGATCATTGGCTAACTCGAAATTTTGTAACGCATCAGGGCATCCCATTAGTAAGTCGGCTCGGACCGATTCATCGGATTCTGATATTATCGATAGATTTGGGCGGATAT
>Illumina-matK2_BOP010080_Cotu
AGCTATTCTGGCTTTAAAGGGAACTCCTCTTCTGATGAATAAATGGAAGTATTACCTTATAAATCTCTGGCAATATAATTTCGACTTGTGGTCTCAACCAGATAGGATTCATATAAACCAATTATACAACCATTCCCTCGATTTTTTGGGCCATCTTTCAAGTGTACGACTAAAGCCTTCTGTGGTTAGGAGTCAAATGGTAGAAAATTCATTTATTATAGATATTGCTATAAAAAAGTTTGATACTATAGTCCCAATAATTACTTTGATTGGATCATTGGCTAACTCGAAATTTTGTAACGCATCAGGGCATCCCATTAGTAAGTCGGCTCGGACCGATTCATCGGATTCTGATATTATCGATAGATTTGGGCGGATAT
>Illumina-matK2_BOP010080_Dotu
AGCTATTCTGGCTTTAAAGGGAACTCCTCTTCTGATGAATAAATGGAAGTATTACCTTATAAATCTCTGGCAATATAATTTCGACTTGTGGTCTCAACCAGATAGGATTCATATAAACCAATTATACAACCATTCCCTCGATTTTTTGGGCCATCTTTCAAGTGTACGACTAAAGCCTTCTGTGGTTAGGAGTCAAATGGTAGAAAATTCATTTATTATAGATATTGCTATAAAAAAGTTTGATACTATAGTCCCAATAATTACTTTGATTGGATCATTGGCTAACTCGAAATTTTGTAACGCATCAGGGCATCCCATTAGTAAGTCGGCTCGGACCGATTCATCGGATTCTGATATTATCGATAGATTTGGGCGGATAT
>Illumina-matK2_BOP010080_Otu
AGCTATTCTGGCTTTAAAGGGAACTCCTCTTCTGATGAATAAATGGAAGTATTACCTTATAAATCTCTGGCAATATAATTTCGACTTGTGGTCTCAACCAGATAGGATTCATATAAACCAATTATACAACCATTCCCTCGATTTTTTGGGCCATCTTTCAAGTGTACGACTAAAGCCTTCTGTGGTTAGGAGTCAAATGGTAGAAAATTCATTTATTATAGATATTGCTATAAAAAAGTTTGATACTATAGTCCCAATAATTACTTTGATTGGATCATTGGCTAACTCGAAATTTTGTAACGCATCAGGGCATCCCATTAGTAAGTCGGCTCGGACCGATTCATCGGATTCTGATATTATCGATAGATTTGGGCGGATAT
>Illumina-matK2_BOP010080_Zotu
AGCTATTCTGGCTTTAAAGGGAACTCCTCTTCTGATGAATAAATGGAAGTATTACCTTATAAATCTCTGGCAATATAATTTCGACTTGTGGTCTCAACCAGATAGGATTCATATAAACCAATTATACAACCATTCCCTCGATTTTTTGGGCCATCTTTCAAGTGTACGACTAAAGCCTTCTGTGGTTAGGAGTCAAATGGTAGAAAATTCATTTATTATAGATATTGCTATAAAAAAGTTTGATACTATAGTCCCAATAATTACTTTGATTGGATCATTGGCTAACTCGAAATTTTGTAACGCATCAGGGCATCCCATTAGTAAGTCGGCTCGGACCGATTCATCGGATTCTGATATTATCGATAGATTTGGGCGGATAT
>Illumina-matK2_BOP010081_Cotu
AGCTATTCTGGCTTTAAAGGGAACTCCTCTTCTGATGAATAAATGGAAGTATTACCTTATAAATCTCTGGCAATATAATTTCGACTTGTGGTCTCAACCAGATAGGATTCATATAAACCAATTATACAACCATTCCCTCGATTTTTTGGGCCATCTTTCAAGTGTACGACTAAAGCCTTCTGTGGTTAGGAGTCAAATGTTAGAAAATTCATTTATTATAGATATTGCTATAAAAAAGTTTGATACTATAGTCCCAATAATTACTTTGATTGGATCATTGGCTAACTCGAAATTTTGTAACGCATCAGGGCATCCCATTAGTAAGTCGGCTCGGACCGATTCATCGGATTCTGATATTATCGATAGATTTGGGCGGATAT
>Illumina-matK2_BOP010081_Dotu
AGCTATTCTGGCTTTAAAGGGAACTCCTCTTCTGATGAATAAATGGAAGTATTACCTTATAAATCTCTGGCAATATAATTTCGACTTGTGGTCTCAACCAGATAGGATTCATATAAACCAATTATACAACCATTCCCTCGATTTTTTGGGCCATCTTTCAAGTGTACGACTAAAGCCTTCTGTGGTTAGGAGTCAAATGTTAGAAAATTCATTTATTATAGATATTGCTATAAAAAAGTTTGATACTATAGTCCCAATAATTACTTTGATTGGATCATTGGCTAACTCGAAATTTTGTAACGCATCAGGGCATCCCATTAGTAAGTCGGCTCGGACCGATTCATCGGATTCTGATATTATCGATAGATTTGGGCGGATAT
>Illumina-matK2_BOP010081_Otu
AGCTATTCTGGCTTTAAAGGGAACTCCTCTTCTGATGAATAAATGGAAGTATTACCTTATAAATCTCTGGCAATATAATTTCGACTTGTGGTCTCAACCAGATAGGATTCATATAAACCAATTATACAACCATTCCCTCGATTTTTTGGGCCATCTTTCAAGTGTACGACTAAAGCCTTCTGTGGTTAGGAGTCAAATGTTAGAAAATTCATTTATTATAGATATTGCTATAAAAAAGTTTGATACTATAGTCCCAATAATTACTTTGATTGGATCATTGGCTAACTCGAAATTTTGTAACGCATCAGGGCATCCCATTAGTAAGTCGGCTCGGACCGATTCATCGGATTCTGATATTATCGATAGATTTGGGCGGATAT
>Illumina-matK2_BOP010081_Zotu
AGCTATTCTGGCTTTAAAGGGAACTCCTCTTCTGATGAATAAATGGAAGTATTACCTTATAAATCTCTGGCAATATAATTTCGACTTGTGGTCTCAACCAGATAGGATTCATATAAACCAATTATACAACCATTCCCTCGATTTTTTGGGCCATCTTTCAAGTGTACGACTAAAGCCTTCTGTGGTTAGGAGTCAAATGTTAGAAAATTCATTTATTATAGATATTGCTATAAAAAAGTTTGATACTATAGTCCCAATAATTACTTTGATTGGATCATTGGCTAACTCGAAATTTTGTAACGCATCAGGGCATCCCATTAGTAAGTCGGCTCGGACCGATTCATCGGATTCTGATATTATCGATAGATTTGGGCGGATAT
>Illumina-matK2_BOP010082_Cotu
AGCTATTCTGGCTTTAAAGGGAACTCCTCTTCTGATGAATAAATGGAAGTATTACCTTATAAATCTCTGGCAATATAATTTCGACTTGTGGTCTCAACCAGATAGGATTCATATAAACCAATTATACAACCATTCCCTCGATTTTTTGGGCCATCTTTCAAGTGTACGACTAAAGCCTTCTGTGGTTAGGAGTCAAATGTTAGAAAATTCATTTATTATAGATATTGCTATAAAAAAGTTTGATACTATAGTCCCAATAATTACTTTGATTGGATCATTGGCTAACTCGAAATTTTGTAACGCATCAGGGCATCCCATTAGTAAGTCGGCTCGGACCGATTCATCGGATTCTGATATTATCGATAGATTTGGGCGGATAT
>Illumina-matK2_BOP010082_Dotu
AGCTATTCTGGCTTTAAAGGGAACTCCTCTTCTGATGAATAAATGGAAGTATTACCTTATAAATCTCTGGCAATATAATTTCGACTTGTGGTCTCAACCAGATAGGATTCATATAAACCAATTATACAACCATTCCCTCGATTTTTTGGGCCATCTTTCAAGTGTACGACTAAAGCCTTCTGTGGTTAGGAGTCAAATGTTAGAAAATTCATTTATTATAGATATTGCTATAAAAAAGTTTGATACTATAGTCCCAATAATTACTTTGATTGGATCATTGGCTAACTCGAAATTTTGTAACGCATCAGGGCATCCCATTAGTAAGTCGGCTCGGACCGATTCATCGGATTCTGATATTATCGATAGATTTGGGCGGATAT
>Illumina-matK2_BOP010082_Otu
AGCTATTCTGGCTTTAAAGGGAACTCCTCTTCTGATGAATAAATGGAAGTATTACCTTATAAATCTCTGGCAATATAATTTCGACTTGTGGTCTCAACCAGATAGGATTCATATAAACCAATTATACAACCATTCCCTCGATTTTTTGGGCCATCTTTCAAGTGTACGACTAAAGCCTTCTGTGGTTAGGAGTCAAATGTTAGAAAATTCATTTATTATAGATATTGCTATAAAAAAGTTTGATACTATAGTCCCAATAATTACTTTGATTGGATCATTGGCTAACTCGAAATTTTGTAACGCATCAGGGCATCCCATTAGTAAGTCGGCTCGGACCGATTCATCGGATTCTGATATTATCGATAGATTTGGGCGGATAT
>Illumina-matK2_BOP010082_Zotu
AGCTATTCTGGCTTTAAAGGGAACTCCTCTTCTGATGAATAAATGGAAGTATTACCTTATAAATCTCTGGCAATATAATTTCGACTTGTGGTCTCAACCAGATAGGATTCATATAAACCAATTATACAACCATTCCCTCGATTTTTTGGGCCATCTTTCAAGTGTACGACTAAAGCCTTCTGTGGTTAGGAGTCAAATGTTAGAAAATTCATTTATTATAGATATTGCTATAAAAAAGTTTGATACTATAGTCCCAATAATTACTTTGATTGGATCATTGGCTAACTCGAAATTTTGTAACGCATCAGGGCATCCCATTAGTAAGTCGGCTCGGACCGATTCATCGGATTCTGATATTATCGATAGATTTGGGCGGATAT
>Illumina-matK2_BOP010083_Cotu
AGCTATTCTGGCTTTAAAGGGAACTCCTCTTCTGATGAATAAATGGAAGTATTACCTTATAAATCTCTGGCAATATAATTTCGACTTGTGGTCTCAACCAGATAGGATTCATATAAACCAATTATACAACCATTCCCTCGATTTTTTGGGCCATCTTTCAAGTGTACGACTAAAGCCTTCTGTGGTTAGGAGTCAAATGTTAGAAAATTCATTTATTATAGATATTGCTATAAAAAAGTTTGATACTATAGTCCCAATAATTACTTTGATTGGATCATTGGCTAACTCGAAATTTTGTAACGCATCAGGGCATCCCATTAGTAAGTCGGCTCGGACCGATTCATCGGATTCTGATATTATCGATAGATTTGGGCGGATAT
>Illumina-matK2_BOP010083_Dotu
AGCTATTCTGGCTTTAAAGGGAACTCCTCTTCTGATGAATAAATGGAAGTATTACCTTATAAATCTCTGGCAATATAATTTCGACTTGTGGTCTCAACCAGATAGGATTCATATAAACCAATTATACAACCATTCCCTCGATTTTTTGGGCCATCTTTCAAGTGTACGACTAAAGCCTTCTGTGGTTAGGAGTCAAATGTTAGAAAATTCATTTATTATAGATATTGCTATAAAAAAGTTTGATACTATAGTCCCAATAATTACTTTGATTGGATCATTGGCTAACTCGAAATTTTGTAACGCATCAGGGCATCCCATTAGTAAGTCGGCTCGGACCGATTCATCGGATTCTGATATTATCGATAGATTTGGGCGGATAT
>Illumina-matK2_BOP010083_Otu
AGCTATTCTGGCTTTAAAGGGAACTCCTCTTCTGATGAATAAATGGAAGTATTACCTTATAAATCTCTGGCAATATAATTTCGACTTGTGGTCTCAACCAGATAGGATTCATATAAACCAATTATACAACCATTCCCTCGATTTTTTGGGCCATCTTTCAAGTGTACGACTAAAGCCTTCTGTGGTTAGGAGTCAAATGTTAGAAAATTCATTTATTATAGATATTGCTATAAAAAAGTTTGATACTATAGTCCCAATAATTACTTTGATTGGATCATTGGCTAACTCGAAATTTTGTAACGCATCAGGGCATCCCATTAGTAAGTCGGCTCGGACCGATTCATCGGATTCTGATATTATCGATAGATTTGGGCGGATAT
>Illumina-matK2_BOP010083_Zotu
AGCTATTCTGGCTTTAAAGGGAACTCCTCTTCTGATGAATAAATGGAAGTATTACCTTATAAATCTCTGGCAATATAATTTCGACTTGTGGTCTCAACCAGATAGGATTCATATAAACCAATTATACAACCATTCCCTCGATTTTTTGGGCCATCTTTCAAGTGTACGACTAAAGCCTTCTGTGGTTAGGAGTCAAATGTTAGAAAATTCATTTATTATAGATATTGCTATAAAAAAGTTTGATACTATAGTCCCAATAATTACTTTGATTGGATCATTGGCTAACTCGAAATTTTGTAACGCATCAGGGCATCCCATTAGTAAGTCGGCTCGGACCGATTCATCGGATTCTGATATTATCGATAGATTTGGGCGGATAT
>Illumina-matK2_BOP010084_Cotu
ATCAATTCTGGCTTCAAAAGATACGCCTCTTTTGATGAATAAATGGAAATATTACCTTGTCAATTTATGGCAATGTCATTTTTATGTGTGGTCTCAACCAGGAAGGATTTATATAAACCAATTATCCAAACATTCCCTCGACTTTTTGGGCTATCTTTCAAGTGTGCGACTAAATCTTTCAGTGGTACGGAGTCAAATGCTAGAAAATTCATTTCTAATGGATAATGCTATGAAGAAGTTCGATACAATAGTTCCAATTATTCCTCTGATTGGATCATTGGCTAAAGCGCGATTTTGTAACGTATTAGGGCATCCCATTAGTAAGCCGACCTGGGCCGATTCATCGGATTCTGATATTATCGACCGATTTGTGCGTATAT
>Illumina-matK2_BOP010085_Cotu
ATCAATTCTGGCTTCAAAAGGGACGCCTCTTTTGATGAATAAATGGAAATATTACCTTGTAACTTTTTGGCAATGTTATTTTTCGCTGTGGTTTCATCCAAGAAGGATTTATCTAAACCAATTATCTAATCATTCCCTTGAATTTGTGGGCTATCTTTCAAGTGTGCGACTAAACGCTTCAGTGGTACGGAGTCAAATTCTAGAAAATTCATTTCTAATCAATAATGCTATTAAGAAGTTCGATACTCTTGTTCCAATTATTCCTCTGATTGGATCATTGGCTAAAGCGAAATTTTGTAACGTACTAGGGTATCCAATTAGTAAGCCGGTTCGGGCTGATTTATCAGATTCTGATATTATTGATCGATTTGGGCGTATAT
>Illumina-matK2_BOP010085_Dotu
ATCAATTCTGGCTTCAAAAGGGACGCCTCTTTTGATGAATAAATGGAAATATTACCTTGTAACTTTTTGGCAATGTTATTTTTCGCTGTGGTTTCATCCAAGAAGGATTTATCTAAACCAATTATCTAATCATTCCCTTGAATTTGTGGGCTATCTTTCAAGTGTGCGACTAAACGCTTCAGTGGTACGGAGTCAAATTCTAGAAAATTCATTTCTAATCAATAATGCTATTAAGAAGTTCGATACTCTTGTTCCAATTATTCCTCTGATTGGATCATTGGCTAAAGCGAAATTTTGTAACGTACTAGGGTATCCAATTAGTAAGCCGGTTCGGGCTGATTTATCAGATTCTGATATTATTGATCGATTTGGGCGTATAT
>Illumina-matK2_BOP010085_Otu
ATCAATTCTGGCTTCAAAAGGGACGCCTCTTTTGATGAATAAATGGAAATATTACCTTGTAACTTTTTGGCAATGTTATTTTTCGCTGTGGTTTCATCCAAGAAGGATTTATCTAAACCAATTATCTAATCATTCCCTTGAATTTGTGGGCTATCTTTCAAGTGTGCGACTAAACGCTTCAGTGGTACGGAGTCAAATTCTAGAAAATTCATTTCTAATCAATAATGCTATTAAGAAGTTCGATACTCTTGTTCCAATTATTCCTCTGATTGGATCATTGGCTAAAGCGAAATTTTGTAACGTACTAGGGTATCCAATTAGTAAGCCGGTTCGGGCTGATTTATCAGATTCTGATATTATTGATCGATTTGGGCGTATAT
>Illumina-matK2_BOP010085_Zotu
ATCAATTCTGGCTTCAAAAGGGACGCCTCTTTTGATGAATAAATGGAAATATTACCTTGTAACTTTTTGGCAATGTTATTTTTCGCTGTGGTTTCATCCAAGAAGGATTTATCTAAACCAATTATCTAATCATTCCCTTGAATTTGTGGGCTATCTTTCAAGTGTGCGACTAAACGCTTCAGTGGTACGGAGTCAAATTCTAGAAAATTCATTTCTAATCAATAATGCTATTAAGAAGTTCGATACTCTTGTTCCAATTATTCCTCTGATTGGATCATTGGCTAAAGCGAAATTTTGTAACGTACTAGGGTATCCAATTAGTAAGCCGGTTCGGGCTGATTTATCAGATTCTGATATTATTGATCGATTTGGGCGTATAT
>Illumina-matK2_BOP010086_Cotu
AGCTATTCTGGCTTTAAAGGGAACTCCTCTTCTGATGAATAAATGGAAGTATTACCTTATAAATCTCTGGCAATATAATTTCGACTTGTGGTCTCAACCAGATAGGATTCATATAAACCAATTATACAACCATTCCCTCGATTTTTTGGGCCATCTTTCAAGTGTACGACTAAAGCCTTCTGTGGTTAGGAGTCAAATGTTAGAAAATTCATTTATTATAGATATTGCTATAAAAAAGTTTGATACTATAGTCCCAATAATTACTTTGATTGGATCATTGGCTAACTCGAAATTTTGTAACGCATCAGGGCATCCCATTAGTAAGTCGGCTCGGACCGATTCATCGGATTCTGATATTATCGATAGATTTGGGCGGATAT
>Illumina-matK2_BOP010086_Dotu
AGCTATTCTGGCTTTAAAGGGAACTCCTCTTCTGATGAATAAATGGAAGTATTACCTTATAAATCTCTGGCAATATAATTTCGACTTGTGGTCTCAACCAGATAGGATTCATATAAACCAATTATACAACCATTCCCTCGATTTTTTGGGCCATCTTTCAAGTGTACGACTAAAGCCTTCTGTGGTTAGGAGTCAAATGTTAGAAAATTCATTTATTATAGATATTGCTATAAAAAAGTTTGATACTATAGTCCCAATAATTACTTTGATTGGATCATTGGCTAACTCGAAATTTTGTAACGCATCAGGGCATCCCATTAGTAAGTCGGCTCGGACCGATTCATCGGATTCTGATATTATCGATAGATTTGGGCGGATAT
>Illumina-matK2_BOP010086_Otu
AGCTATTCTGGCTTTAAAGGGAACTCCTCTTCTGATGAATAAATGGAAGTATTACCTTATAAATCTCTGGCAATATAATTTCGACTTGTGGTCTCAACCAGATAGGATTCATATAAACCAATTATACAACCATTCCCTCGATTTTTTGGGCCATCTTTCAAGTGTACGACTAAAGCCTTCTGTGGTTAGGAGTCAAATGTTAGAAAATTCATTTATTATAGATATTGCTATAAAAAAGTTTGATACTATAGTCCCAATAATTACTTTGATTGGATCATTGGCTAACTCGAAATTTTGTAACGCATCAGGGCATCCCATTAGTAAGTCGGCTCGGACCGATTCATCGGATTCTGATATTATCGATAGATTTGGGCGGATAT
>Illumina-matK2_BOP010086_Zotu
AGCTATTCTGGCTTTAAAGGGAACTCCTCTTCTGATGAATAAATGGAAGTATTACCTTATAAATCTCTGGCAATATAATTTCGACTTGTGGTCTCAACCAGATAGGATTCATATAAACCAATTATACAACCATTCCCTCGATTTTTTGGGCCATCTTTCAAGTGTACGACTAAAGCCTTCTGTGGTTAGGAGTCAAATGTTAGAAAATTCATTTATTATAGATATTGCTATAAAAAAGTTTGATACTATAGTCCCAATAATTACTTTGATTGGATCATTGGCTAACTCGAAATTTTGTAACGCATCAGGGCATCCCATTAGTAAGTCGGCTCGGACCGATTCATCGGATTCTGATATTATCGATAGATTTGGGCGGATAT
>Illumina-matK2_BOP010087_Cotu
ATTCATTCTGGCTTCAAAGGATATGCCGTTTCTGATGAATAAATGGAAATTTTACCTTGTTAATTTATGTCAATGTCATTTTTTTGCGGGGTCTCAACCGGAAAGGATCTATATAAACCAATTATCCAAGCATTCTATCGACTTTTTAGGCTATCTTTCAAGTGTGCGACTAAATTCTTCAGTAGTACGGAGTCAAATGGTGGACAATGCGTTTCTAATAGATAACGCTATGAAGAAACTCGATACAAGAGTTCCACTTATTTCTTTGATTCGATTATTGGCAAAAGCGAGATTTTGTAACGTATTAGGACATCCCATTAGTAAAACGACCCGGGCTGATTCATCGGATTCGGATATTATCGACCGATTTGTGCGTATAT
>Illumina-matK2_BOP010087_Dotu
ATTCATTCTGGCTTCAAAGGATATGCCGTTTCTGATGAATAAATGGAAATTTTACCTTGTTAATTTATGTCAATGTCATTTTTTTGCGGGGTCTCAACCGGAAAGGATCTATATAAACCAATTATCCAAGCATTCTATCGACTTTTTAGGCTATCTTTCAAGTGTGCGACTAAATTCTTCAGTAGTACGGAGTCAAATGGTGGACAATGCGTTTCTAATAGATAACGCTATGAAGAAACTCGATACAAGAGTTCCACTTATTTCTTTGATTCGATTATTGGCAAAAGCGAGATTTTGTAACGTATTAGGACATCCCATTAGTAAAACGACCCGGGCTGATTCATCGGATTCGGATATTATCGACCGATTTGTGCGTATAT
>Illumina-matK2_BOP010087_Otu
ATTCATTCTGGCTTCAAAGGATATGCCGTTTCTGATGAATAAATGGAAATTTTACCTTGTTAATTTATGTCAATGTCATTTTTTTGCGGGGTCTCAACCGGAAAGGATCTATATAAACCAATTATCCAAGCATTCTATCGACTTTTTAGGCTATCTTTCAAGTGTGCGACTAAATTCTTCAGTAGTACGGAGTCAAATGGTGGACAATGCGTTTCTAATAGATAACGCTATGAAGAAACTCGATACAAGAGTTCCACTTATTTCTTTGATTCGATTATTGGCAAAAGCGAGATTTTGTAACGTATTAGGACATCCCATTAGTAAAACGACCCGGGCTGATTCATCGGATTCGGATATTATCGACCGATTTGTGCGTATAT
>Illumina-matK2_BOP010087_Zotu
ATTCATTCTGGCTTCAAAGGATATGCCGTTTCTGATGAATAAATGGAAATTTTACCTTGTTAATTTATGTCAATGTCATTTTTTTGCGGGGTCTCAACCGGAAAGGATCTATGTAAACCAATTATCCAAGCATTCTATCGACTTTTTAGGCTATCTTTCAAGTGTGCGACTAAATTCTTCAGTAGTACGGAGTCAAATGGTGGACAATGCGTTTCTAATAGATAACGCTATGAAGAAACTCGATACAAGAGTTCCACTTATTTCTTTGATTCGATTATTGGCAAAAGCGAGATTTTGTAACGTATTAGGACATCCCATTAGTAAAACGACCCGGGCTGATTCATCGGATTCGGATATTATCGACCGATTTGTGCGTATAT
>Illumina-matK2_BOP010088_Cotu
ATCCATTCTGGCTTCAAAGAATGCGCCTCTTTTGATGAATAAATGGAAATACTATCTTATCCATTTATGGCAATATCATTTTTATGTTTGGTCTCAACCAGGAACGATCCATATAAACCAATTATCCGAGCATTCATTTCACTTTTTGGGCTATTTTTCAAATGTGCGGATAAATCTTTCAGCGGTACGGAGTCAAATGCTGGAAAATTCATTTATAATCGAAATTGGTATGAAAAAGCTTGATACAATAGTTCCAATTATTCCTCTAATTAGATCATTGGCTAAAGCAAAATTTTGTAATGTATTAGGGCATCCCATTAGTAAGCCTGTCTGGGCCTATTCATCCGATTTTTATATTATTGACCGATTTTTGAGGATAT
>Illumina-matK2_BOP010088_Dotu
ATCCATTCTGGCTTCAAAGAATGCGCCTCTTTTGATGAATAAATGGAAATACTATCTTATCCATTTATGGCAATATCATTTTTATGTTTGGTCTCAACCAGGAACGATCCATATAAACCAATTATCCGAGCATTCATTTCACTTTTTGGGCTATTTTTCAAATGTGCGGATAAATCTTTCAGCGGTACGGAGTCAAATGCTGGAAAATTCATTTATAATCGAAATTGGTATGAAAAAGCTTGATACAATAGTTCCAATTATTCCTCTAATTAGATCATTGGCTAAAGCAAAATTTTGTAATGTATTAGGGCATCCCATTAGTAAGCCTGTCTGGGCCTATTCATCCGATTTTTATATTATTGACCGATTTTTGAGGATAT
>Illumina-matK2_BOP010088_Otu
ATCCATTCTGGCTTCAAAGAATGCGCCTCTTTTGATGAATAAATGGAAATACTATCTTATCCATTTATGGCAATATCATTTTTATGTTTGGTCTCAACCAGGAACGATCCATATAAACCAATTATCCGAGCATTCATTTCACTTTTTGGGCTATTTTTCAAATGTGCGGATAAATCTTTCAGCGGTACGGAGTCAAATGCTGGAAAATTCATTTATAATCGAAATTGGTATGAAAAAGCTTGATACAATAGTTCCAATTATTCCTCTAATTAGATCATTGGCTAAAGCAAAATTTTGTAATGTATTAGGGCATCCCATTAGTAAGCCTGTCTGGGCCTATTCATCCGATTTTTATATTATTGACCGATTTTTGAGGATAT
>Illumina-matK2_BOP010088_Zotu
ATCCATTCTGGCTTCAAAGAATGCGCCTCTTTTGATGAATAAATGGAAATACTATCTTATCCATTTATGGCAATATCATTTTTATGTTTGGTCTCAACCAGGAACGATCCATATAAACCAATTATCCGAGCATTCATTTCACTTTTTGGGCTATTTTTCAAATGTGCGGATAAATCTTTCAGCGGTACGGAGTCAAATGCTGGAAAATTCATTTATAATCGAAATTGGTATGAAAAAGCTTGATACAATAGTTCCAATTATTCCTCTAATTAGATCATTGGCTAAAGCAAAATTTTGTAATGTATTAGGGCATCCCATTAGTAAGCCTGTCTGGGCCTATTCATCCGATTTTTATATTATTGACCGATTTTTGAGGATAT
>Illumina-matK2_BOP010090_Cotu
GTCAATTCTGTCCTCAAAGGATACGTCTCTTCTGATGAATAAGTGGAAATATTACTTTGTCGATTTATGGCAATATTATTTTTACATGTGGTCTCAATCAGGAAGAGTCCGTATAAATCAATTATCTAAATATTCTCTCGACTTTCTGGGCTATCTTTCAAGTGTGCGATTAAATCCTTCAGTGGTACGGAGTCAAATGCTAGAAAATTCATTTATAATAGATAATGCTATGAAGACGTTGGATACGAGAATTCCAATTATTTCTCTCATCGGATCATTGTCTAAGGCGAAATTTTGTAACACATTAGGGCATCCCATCAGTAAGCCGACGTGGGCCGATTCCTCCGATTCTGATATTATTGACCGATTTGTGCGTATAT
>Illumina-matK2_BOP010090_Dotu
GTCAATTCTGTCCTCAAAGGATACGTCTCTTCTGATGAATAAGTGGAAATATTACTTTGTCGATTTATGGCAATATTATTTTTACATGTGGTCTCAATCAGGAAGAGTCCGTATAAATCAATTATCTAAATATTCTCTCGACTTTCTGGGCTATCTTTCAAGTGTGCGATTAAATCCTTCAGTGGTACGGAGTCAAATGCTAGAAAATTCATTTATAATAGATAATGCTATGAAGACGTTGGATACGAGAATTCCAATTATTTCTCTCATCGGATCATTGTCTAAGGCGAAATTTTGTAACACATTAGGGCATCCCATCAGTAAGCCGACGTGGGCCGATTCCTCCGATTCTGATATTATTGACCGATTTGTGCGTATAT
>Illumina-matK2_BOP010090_Otu
GTCAATTCTGTCCTCAAAGGATACGTCTCTTCTGATGAATAAGTGGAAATATTACTTTGTCGATTTATGGCAATATTATTTTTACATGTGGTCTCAATCAGGAAGAGTCCGTATAAATCAATTATCTAAATATTCTCTCGACTTTCTGGGCTATCTTTCAAGTGTGCGATTAAATCCTTCAGTGGTACGGAGTCAAATGCTAGAAAATTCATTTATAATAGATAATGCTATGAAGACGTTGGATACGAGAATTCCAATTATTTCTCTCATCGGATCATTGTCTAAGGCGAAATTTTGTAACACATTAGGGCATCCCATCAGTAAGCCGACGTGGGCCGATTCCTCCGATTCTGATATTATTGACCGATTTGTGCGTATAT
>Illumina-matK2_BOP010090_Zotu
GTCAATTCTGTCCTCAAAGGATACGTCTCTTCTGATGAATAAGTGGAAATATTACTTTGTCGATTTATGGCAATATTATTTTTACATGTGGTCTCAATCAGGAAGAGTCCGTATAAATCAATTATCTAAATATTCTCTCGACTTTCTGGGCTATCTTTCAAGTGTGCGATTAAATCCTTCAGTGGTACGGAGTCAAATGCTAGAAAATTCATTTATAATAGATAATGCTATGAAGACGTTGGATACGAGAATTCCAATTATTTCTCTCATCGGATCATTGTCTAAGGCGAAATTTTGTAACACATTAGGGCATCCCATCAGTAAGCCGACGTGGGCCGATTCCTCCGATTCTGATATTATTGACCGATTTGTGCGTATAT
>Illumina-matK2_BOP010091_Cotu
ATCCGTTCTGGCTTCAAAAGATATGCCTCTTCTGATGAATAAATGGAAATATTACCTTGTCAATTTATGGCAATGGCATTTTCACGTGTGGTCTCAACCCGGAAGGATTCATATAAACCACTTATACAAAGATTATATCGACTTTCTGGGCTATCTTTCCAGGGGGCGACTAAATACTTTGGTGGTGCGGAGTCAAATGCTAGAAAATGCATTTCTAATCGATAATGCTATGAAGCAGTTCGAGACAACCGTTCCAATTATTCCTCTGATTGGATCATTGACTACGGCGCGTTTTTGTAACTCATTAGGGCATCCCATTAGTAAGCCGACCTGGGCCGATTCCTCAGATTCTTATATTATCGACCGGTTTATGCGTATAT
>Illumina-matK2_BOP010091_Dotu
ATCCGTTCTGGCTTCAAAAGATATGCCTCTTCTGATGAATAAATGGAAATATTACCTTGTCAATTTATGGCAATGGCATTTTCACGTGTGGTCTCAACCCGGAAGGATTCATATAAACCACTTATACAAAGATTATATCGACTTTCTGGGCTATCTTTCCAGGGGGCGACTAAATACTTTGGTGGTGCGGAGTCAAATGCTAGAAAATGCATTTCTAATCGATAATGCTATGAAGCAGTTCGAGACAACCGTTCCAATTATTCCTCTGATTGGATCATTGACTACGGCGCGTTTTTGTAACTCATTAGGGCATCCCATTAGTAAGCCGACCTGGGCCGATTCCTCAGATTCTTATATTATCGACCGGTTTATGCGTATAT
>Illumina-matK2_BOP010091_Otu
ATCCGTTCTGGCTTCAAAAGATATGCCTCTTCTGATGAATAAATGGAAATATTACCTTGTCAATTTATGGCAATGGCATTTTCACGTGTGGTCTCAACCCGGAAGGATTCATATAAACCACTTATACAAAGATTATATCGACTTTCTGGGCTATCTTTCCAGGGGGCGACTAAATACTTTGGTGGTGCGGAGTCAAATGCTAGAAAATGCATTTCTAATCGATAATGCTATGAAGCAGTTCGAGACAACCGTTCCAATTATTCCTCTGATTGGATCATTGACTACGGCGCGTTTTTGTAACTCATTAGGGCATCCCATTAGTAAGCCGACCTGGGCCGATTCCTCAGATTCTTATATTATCGACCGGTTTATGCGTATAT
>Illumina-matK2_BOP010091_Zotu
ATCCGTTCTGGCTTCAAAAGATATGCCTCTTCTGATGAATAAATGGAAATATTACCTTGTCAATTTATGGCAATGGCATTTTCACGTGTGGTCTCAACCCGGAAGGATTCATATAAACCACTTATACAAAGATTATATCGACTTTCTGGGCTATCTTTCCAGGGGGCGACTAAATACTTTGGTGGTGCGGAGTCAAATGCTAGAAAATGCATTTCTAATCGATAATGCTATGAAGCAGTTCGAGACAACCGTTCCAATTATTCCTCTGATTGGATCATTGACTACGGCGCGTTTTTGTAACTCATTAGGGCATCCCATTAGTAAGCCGACCTGGGCCGATTCCTCAGATTCTTATATTATCGACCGGTTTATGCGTATAT
>Illumina-matK2_BOP010092_Cotu
ATCCATTCTGGCTTCAAAGGGGACTCATCTTCTGATGAAGAAATGGAAATCTCACCTTGTCTATTTTTGGCAATGTCATTTTTACTTGTGGTCTCTACCGGACAGGATCCATATAAACCAATTATACAATCATTCCTTATATTTTCTGGGCTATCTTTCAAGTGTACGACTAAACACTTCGGTGGTAAGGATTCAAATGCTAGAGAATTCATTTCTAATGGATACTTCTATTAATAAATTCGAGACCCTAGTCCCAATTATTCCTCTGATTGGATCAGTGGCTAAAGCAAAATTTTGTAACGTATCAGGGCATCCCATTAGTAAGTCGGTCCGGGCCGATTCGTCAGATTCTGATATTATCAATCGATTTGGGCGGATAT
>Illumina-matK2_BOP010092_Dotu
ATCCATTCTGGCTTCAAAGGGGACTCATCTTCTGATGAAGAAATGGAAATCTCACCTTGTCTATTTTTGGCAATGTCATTTTTACTTGTGGTCTCTACCGGACAGGATCCATATAAACCAATTATACAATCATTCCTTATATTTTCTGGGCTATCTTTCAAGTGTACGACTAAACACTTCGGTGGTAAGGATTCAAATGCTAGAGAATTCATTTCTAATGGATACTTCTATTAATAAATTCGAGACCCTAGTCCCAATTATTCCTCTGATTGGATCAGTGGCTAAAGCAAAATTTTGTAACGTATCAGGGCATCCCATTAGTAAGTCGGTCCGGGCCGATTCGTCAGATTCTGATATTATCAATCGATTTGGGCGGATAT
>Illumina-matK2_BOP010092_Otu
ATCCATTCTGGCTTCAAAGGGGACTCATCTTCTGATGAAGAAATGGAAATCTCACCTTGTCTATTTTTGGCAATGTCATTTTTACTTGTGGTCTCTACCGGACAGGATCCATATAAACCAATTATACAATCATTCCTTATATTTTCTGGGCTATCTTTCAAGTGTACGACTAAACACTTCGGTGGTAAGGATTCAAATGCTAGAGAATTCATTTCTAATGGATACTTCTATTAATAAATTCGAGACCCTAGTCCCAATTATTCCTCTGATTGGATCAGTGGCTAAAGCAAAATTTTGTAACGTATCAGGGCATCCCATTAGTAAGTCGGTCCGGGCCGATTCGTCAGATTCTGATATTATCAATCGATTTGGGCGGATAT
>Illumina-matK2_BOP010092_Zotu
ATCCATTCTGGCTTCAAAGGGGACTCATCTTCTGATGAAGAAATGGAAATCTCACCTTGTCTATTTTTGGCAATGTCATTTTTACTTGTGGTCTCTACCGGACAGGATCCATATAAACCAATTATACAATCATTCCTTATATTTTCTGGGCTATCTTTCAAGTGTACGACTAAACACTTCGGTGGTAAGGATTCAAATGCTAGAGAATTCATTTCTAATGGATACTTCTATTAATAAATTCGAGACCCTAGTCCCAATTATTCCTCTGATTGGATCAGTGGCTAAAGCAAAATTTTGTAACGTATCAGGGCATCCCATTAGTAAGTCGGTCCGGGCCGATTCGTCAGATTCTGATATTATCAATCGATTTGGGCGGATAT
>Illumina-matK2_BOP010093_Cotu
ATCACTTCTGGCTGCAAAGGGGACGTCTCTTTTGATGAATAAATGGAAATATTACCTTGTCAATTTCTGGCAATGTCATTTTTCCGTGTGGTCTCAACCAGGAACGATCTATATAAACCAATTATCCAATTATTCCCTCGACTTTCTGGGATATCTTTCAAATGTGCGCCCAAACCCCTCAATGGTACGGAGTCAAATGCTAGAAAATTCATTTCTAATAGATAATGCGATTACGAAGTTCGATACCATAGTTCCAATTATTCCTCTGATTGGATCATTAGCTAAAGCAAAATTTTGTAATGTATTAGGGCATCCCATTAGTAAGCCGGTCTGGGCCGATTTATCGGATTCTGATATTATTGACCGATTTGGTCATATAT
>Illumina-matK2_BOP010093_Dotu
ATCACTTCTGGCTGCAAAGGGGACGTCTCTTTTGATGAATAAATGGAAATATTACCTTGTCAATTTCTGGCAATGTCATTTTTCCGTGTGGTCTCAACCAGGAACGATCTATATAAACCAATTATCCAATTATTCCCTCGACTTTCTGGGATATCTTTCAAATGTGCGCCCAAACCCCTCAATGGTACGGAGTCAAATGCTAGAAAATTCATTTCTAATAGATAATGCGATTACGAAGTTCGATACCATAGTTCCAATTATTCCTCTGATTGGATCATTAGCTAAAGCAAAATTTTGTAATGTATTAGGGCATCCCATTAGTAAGCCGGTCTGGGCCGATTTATCGGATTCTGATATTATTGACCGATTTGGTCATATAT
>Illumina-matK2_BOP010093_Otu
ATCACTTCTGGCTGCAAAGGGGACGTCTCTTTTGATGAATAAATGGAAATATTACCTTGTCAATTTCTGGCAATGTCATTTTTCCGTGTGGTCTCAACCAGGAACGATCTATATAAACCAATTATCCAATTATTCCCTCGACTTTCTGGGATATCTTTCAAATGTGCGCCCAAACCCCTCAATGGTACGGAGTCAAATGCTAGAAAATTCATTTCTAATAGATAATGCGATTACGAAGTTCGATACCATAGTTCCAATTATTCCTCTGATTGGATCATTAGCTAAAGCAAAATTTTGTAATGTATTAGGGCATCCCATTAGTAAGCCGGTCTGGGCCGATTTATCGGATTCTGATATTATTGACCGATTTGGTCATATAT
>Illumina-matK2_BOP010093_Zotu
ATCACTTCTGGCTGCAAAGGGGACGTCTCTTTTGATGAATAAATGGAAATATTACCTTGTCAATTTCTGGCAATGTCATTTTTCCGTGTGGTCTCAACCAGGAACGATCTATATAAACCAATTATCCAATTATTCCCTCGACTTTCTGGGATATCTTTCAAATGTGCGCCCAAACCCCTCAATGGTACGGAGTCAAATGCTAGAAAATTCATTTCTAATAGATAATGCGATTACGAAGTTCGATACCATAGTTCCAATTATTCCTCTGATTGGATCATTAGCTAAAGCAAAATTTTGTAATGTATTAGGGCATCCCATTAGTAAGCCGGTCTGGGCCGATTTATCGGATTCTGATATTATTGACCGATTTGGTCATATAT
>Illumina-matK2_BOP010094_Cotu
ATCAATTCTGGCTTCAAAAGGGACGCCTCTTTTGATGAATAAATGGAAATATTACCTTGTAACTTTTTGGCAATGTCATTTTTCGCTGTGGTTTCATCCAAGAAGGATTTATCTAAACCAATTATCTAATCATTCCCTTGAATTTGTGGGCTATCTTTCAAGTGTGCGACTAAACGCTTCAGTGGTACGGAGTCAAATTCTAGAAAATTCATTTCTAATCAATAATGCTATTAAGAAGTTCGATACTCTTGTTCCAATTATTCCTCTGATTGGATCATTGGCTAAAGCGAAATTTTGTAACGTATTAGGGTATCCCATTAGTAAGCCGGTTCGGGCTGATTTATCAGATTCTGATATTATTGATCGATTTGGGCGTATAT
>Illumina-matK2_BOP010094_Dotu
ATCAATTCTGGCTTCAAAAGGGACGCCTCTTTTGATGAATAAATGGAAATATTACCTTGTAACTTTTTGGCAATGTCATTTTTCGCTGTGGTTTCATCCAAGAAGGATTTATCTAAACCAATTATCTAATCATTCCCTTGAATTTGTGGGCTATCTTTCAAGTGTGCGACTAAACGCTTCAGTGGTACGGAGTCAAATTCTAGAAAATTCATTTCTAATCAATAATGCTATTAAGAAGTTCGATACTCTTGTTCCAATTATTCCTCTGATTGGATCATTGGCTAAAGCGAAATTTTGTAACGTATTAGGGTATCCCATTAGTAAGCCGGTTCGGGCTGATTTATCAGATTCTGATATTATTGATCGATTTGGGCGTATAT
>Illumina-matK2_BOP010094_Otu
ATCAATTCTGGCTTCAAAAGGGACGCCTCTTTTGATGAATAAATGGAAATATTACCTTGTAACTTTTTGGCAATGTCATTTTTCGCTGTGGTTTCATCCAAGAAGGATTTATCTAAACCAATTATCTAATCATTCCCTTGAATTTGTGGGCTATCTTTCAAGTGTGCGACTAAACGCTTCAGTGGTACGGAGTCAAATTCTAGAAAATTCATTTCTAATCAATAATGCTATTAAGAAGTTCGATACTCTTGTTCCAATTATTCCTCTGATTGGATCATTGGCTAAAGCGAAATTTTGTAACGTATTAGGGTATCCCATTAGTAAGCCGGTTCGGGCTGATTTATCAGATTCTGATATTATTGATCGATTTGGGCGTATAT
>Illumina-matK2_BOP010094_Zotu
ATCAATTCTGGCTTCAAAAGGGACGCCTCTTTTGATGAATAAATGGAAATATTACCTTGTAACTTTTTGGCAATGTCATTTTTCGCTGTGGTTTCATCCAAGAAGGATTTATCTAAACCAATTATCTAATCATTCCCTTGAATTTGTGGGCTATCTTTCAAGTGTGCGACTAAACGCTTCAGTGGTACGGAGTCAAATTCTAGAAAATTCATTTCTAATCAATAATGCTATTAAGAAGTTCGATACTCTTGTTCCAATTATTCCTCTGATTGGATCATTGGCTAAAGCGAAATTTTGTAACGTATTAGGGTATCCCATTAGTAAGCCGGTTCGGGCTGATTTATCAGATTCTGATATTATTGATCGATTTGGGCGTATAT
>Illumina-matK2_BOP010095_Cotu
GGCAATTCTGGCCTCAAAAGATACGTCTCTTCTGATGAATAAGTGGAAATATTACTTTGTCGATTTATGGCAATATTCTTTTTACATGTGGTCTCAATCAGGAAGAGTCCGTATAAATCAATTATCTAAATATTCTCTCGACTTTCTGGGCTATCTTTCAAGTGTGCGATTAAATCCTTCAGTGGTACGGAGTCAAATGCTAGAAAATTCATTTATAATAGATAATGCTATGAAGGAGTTGGATACAAGAATTCCAATTATCTCTCTCATTGGATCATTGTCTAAAGCGAAATTTTGTAACACATTAGGGCATCCCATTAGTAAGCCGACGTGGGCCGATTCCTCCGATTCTGATATTATTGACCGATTTGTGCGTATAT
>Illumina-matK2_BOP010095_Dotu
GGCAATTCTGGCCTCAAAAGATACGTCTCTTCTGATGAATAAGTGGAAATATTACTTTGTCGATTTATGGCAATATTCTTTTTACATGTGGTCTCAATCAGGAAGAGTCCGTATAAATCAATTATCTAAATATTCTCTCGACTTTCTGGGCTATCTTTCAAGTGTGCGATTAAATCCTTCAGTGGTACGGAGTCAAATGCTAGAAAATTCATTTATAATAGATAATGCTATGAAGGAGTTGGATACAAGAATTCCAATTATCTCTCTCATTGGATCATTGTCTAAAGCGAAATTTTGTAACACATTAGGGCATCCCATTAGTAAGCCGACGTGGGCCGATTCCTCCGATTCTGATATTATTGACCGATTTGTGCGTATAT
>Illumina-matK2_BOP010095_Otu
GGCAATTCTGGCCTCAAAAGATACGTCTCTTCTGATGAATAAGTGGAAATATTACTTTGTCGATTTATGGCAATATTCTTTTTACATGTGGTCTCAATCAGGAAGAGTCCGTATAAATCAATTATCTAAATATTCTCTCGACTTTCTGGGCTATCTTTCAAGTGTGCGATTAAATCCTTCAGTGGTACGGAGTCAAATGCTAGAAAATTCATTTATAATAGATAATGCTATGAAGGAGTTGGATACAAGAATTCCAATTATCTCTCTCATTGGATCATTGTCTAAAGCGAAATTTTGTAACACATTAGGGCATCCCATTAGTAAGCCGACGTGGGCCGATTCCTCCGATTCTGATATTATTGACCGATTTGTGCGTATAT
>Illumina-matK2_BOP010095_Zotu
GGCAATTCTGGCCTCAAAAGATACGTCTCTTCTGATGAATAAGTGGAAATATTACTTTGTCGATTTATGGCAATATTCTTTTTACATGTGGTCTCAATCAGGAAGAGTCCGTATAAATCAATTATCTAAATATTCTCTCGACTTTCTGGGCTATCTTTCAAGTGTGCGATTAAATCCTTCAGTGGTACGGAGTCAAATGCTAGAAAATTCATTTATAATAGATAATGCTATGAAGGAGTTGGATACAAGAATTCCAATTATCTCTCTCATTGGATCATTGTCTAAAGCGAAATTTTGTAACACATTAGGGCATCCCATTAGTAAGCCGACGTGGGCCGATTCCTCCGATTCTGATATTATTGACCGATTTGTGCGTATAT
>Illumina-matK2_BOP010096_Cotu
GGCAATTCTGGCCTCAAAAGATACGTCTCTTCTGATGAATAAGTGGAAATATTACTTTGTCGATTTATGGCAATATTCTTTTTACATGTGGTCTCAATCAGGAAGAGTCCGTATAAATCAATTATCTAAATATTCTCTCGACTTTCTGGGCTATCTTTCAAGTGTGCGATTAAATCCTTCAGTGGTACGGAGTCAAATGCTAGAAAATTCATTTATAATAGATAATGCTATGAAGGAGTTGGATACAAGAATTCCAATTATCTCTCTCATTGGATCATTGTCTAAAGCGAAATTTTGTAACACATTAGGGCATCCCATTAGTAAGCCGACGTGGGCCGATTCCTCCGATTCTGATATTATTGACCGATTTGTGCGTATAT
>Illumina-matK2_BOP010096_Dotu
GGCAATTCTGGCCTCAAAAGATACGTCTCTTCTGATGAATAAGTGGAAATATTACTTTGTCGATTTATGGCAATATTCTTTTTACATGTGGTCTCAATCAGGAAGAGTCCGTATAAATCAATTATCTAAATATTCTCTCGACTTTCTGGGCTATCTTTCAAGTGTGCGATTAAATCCTTCAGTGGTACGGAGTCAAATGCTAGAAAATTCATTTATAATAGATAATGCTATGAAGGAGTTGGATACAAGAATTCCAATTATCTCTCTCATTGGATCATTGTCTAAAGCGAAATTTTGTAACACATTAGGGCATCCCATTAGTAAGCCGACGTGGGCCGATTCCTCCGATTCTGATATTATTGACCGATTTGTGCGTATAT
>Illumina-matK2_BOP010096_Otu
GGCAATTCTGGCCTCAAAAGATACGTCTCTTCTGATGAATAAGTGGAAATATTACTTTGTCGATTTATGGCAATATTCTTTTTACATGTGGTCTCAATCAGGAAGAGTCCGTATAAATCAATTATCTAAATATTCTCTCGACTTTCTGGGCTATCTTTCAAGTGTGCGATTAAATCCTTCAGTGGTACGGAGTCAAATGCTAGAAAATTCATTTATAATAGATAATGCTATGAAGGAGTTGGATACAAGAATTCCAATTATCTCTCTCATTGGATCATTGTCTAAAGCGAAATTTTGTAACACATTAGGGCATCCCATTAGTAAGCCGACGTGGGCCGATTCCTCCGATTCTGATATTATTGACCGATTTGTGCGTATAT
>Illumina-matK2_BOP010096_Zotu
GGCAATTCTGGCCTCAAAAGATACGTCTCTTCTGATGAATAAGTGGAAATATTACTTTGTCGATTTATGGCAATATTCTTTTTACATGTGGTCTCAATCAGGAAGAGTCCGTATAAATCAATTATCTAAATATTCTCTCGACTTTCTGGGCTATCTTTCAAGTGTGCGATTAAATCCTTCAGTGGTACGGAGTCAAATGCTAGAAAATTCATTTATAATAGATAATGCTATGAAGGAGTTGGATACAAGAATTCCAATTATCTCTCTCATTGGATCATTGTCTAAAGCGAAATTTTGTAACACATTAGGGCATCCCATTAGTAAGCCGACGTGGGCCGATTCCTCCGATTCTGATATTATTGACCGATTTGTGCGTATAT
>Illumina-matK2_BOP010097_Cotu
ATCCATTCTGGCTTCAAAGGATACGCCTCTTCTGATGAATAAATGGAAATATTACCTTGTTGGTTTATGGCAATGGCATTTTCACGTGTCGTCTCAACCAGGAAGGGTTCATCTAAACCACTTAGGCAAGTACTCTATCAACTTTCTGGGCTATCTTTCCGGTGTGCGACTCAATTCTTTGGTGGTACGGAGTCAAATGCTAGAAAATTCATTTCTAATAGGTAATTCTATGAAGAAGGTCGATACGACCGTTCCAATTATTCATCTGATTGGATCATTGATGAAGGCGCGGTTTTGTAACGCATTGGGGCATCCCATCAGTAAGGCGACCTGGGCCGATTTCTCCGATTCTCATCTTATCGACCGATTTGTGCGTATAT
>Illumina-matK2_BOP010097_Dotu
ATCCATTCTGGCTTCAAAGGATACGCCTCTTCTGATGAATAAATGGAAATATTACCTTGTTGGTTTATGGCAATGGCATTTTCACGTGTCGTCTCAACCAGGAAGGGTTCATCTAAACCACTTAGGCAAGTACTCTATCAACTTTCTGGGCTATCTTTCCGGTGTGCGACTCAATTCTTTGGTGGTACGGAGTCAAATGCTAGAAAATTCATTTCTAATAGGTAATTCTATGAAGAAGGTCGATACGACCGTTCCAATTATTCATCTGATTGGATCATTGATGAAGGCGCGGTTTTGTAACGCATTGGGGCATCCCATCAGTAAGGCGACCTGGGCCGATTTCTCCGATTCTCATCTTATCGACCGATTTGTGCGTATAT
>Illumina-matK2_BOP010097_Otu
AGTCAAATGCTAGAAAATTCGTTTCTAATGGATAATTCTATGAAGAAGGTCGATACGACCGTTCCAATTATTCATCTGATTGGATCATTGATGAAGGCGCGGTTTTGTAACGCATTGGGGCATCCCATCAGTAAGGCGACCTGGGCCGATTTCTCCGATTCTCATCTTATCGACCGATTTGTGCGTATAT
>Illumina-matK2_BOP010097_Zotu
ATCCATTCTGGCTTCAAAGGATACGCCTCTTCTGATGAATAAATGGAAATATTACCTTGTTGGTTTATGGCAATGGCATTTTCACGTGTCGTCTCAACCAGGAAGGGTTCATCTAAACCACTTAGGCAAGTACTCTATCAACTTTCTGGGCTATCTTTCCGGTGTGCGACTCAATTCTTTGGTGGTACGGAGTCAAATGCTAGAAAATTCATTTCTAATAGGTAATTCTATGAAGAAGGTCGATACGACCGTTCCAATTATTCATCTGATTGGATCATTGATGAAGGCGCGGTTTTGTAACGCATTGGGGCATCCCATCAGTAAGGCGACCTGGGCCGATTTCTCCGATTCTCATCTTATCGACCGATTTGTGCGTATAT
>Illumina-matK2_BOP010098_Cotu
ATCCATTCTGGCTTCAAAGGGGACTCATCTTCTGATGAAGAAATGGAAATCTCACCTTGTCTATTTTTGGCAATGTCATTTTTACTTGTGGTCTCTACCGGACAGGATCCATATAAACCAATTATACAATCATTCCTTATATTTTCTGGGCTATCTTTCAAGTGTACGACTAAACACTTCGGTGGTAAGGATTCAAATGCTAGAGAATTCATTTCTAATGGATACTTCTATTAATAAATTCGAGACCCTAGTCCCAATTATTCCTCTGATTGGATCAGTGGCTAAAGCAAAATTTTGTAACGTATCAGGGCATCCCATTAGTAAGTCGGTCCGGGCCGATTCGTCAGATTCTGATATTATCAATCGATTTGGGCGGATAT
>Illumina-matK2_BOP010098_Otu
GAGTCAAATTCTAGAAAATTCATTTCTAATGGATACTTCTATTAATAAATTCGAGACCCTAGTCCCAATTATTCCTCTGATTGGATCAGTGGCTAAAGCAAAATTTTGTAACGTATCAGGGCATCCCATTAGTAAGTCGGTCCGGGCCGATTCGTCAGATTCTGATATTATCAATCGATTTGGGCGGATAT
>Illumina-matK2_BOP010098_Zotu
ATCCATTCTGGCTTCAAAGGGGACTCATCTTCTGATGAAGAAATGGAAATCTCACCTTGTCTATTTTTGGCAATGTCATTTTTACTTGTGGTCTCTACCGGACAGGATCCATATAAACCAATTATACAATCATTCCTTATATTTTCTGGGCTATCTTTCAAGTGTACGACTAAACACTTCGGTGGTAAGGATTCAAATGCTAGAGAATTCATTTCTAATGGATACTTCTATTAATAAATTCGAGACCCTAGTCCCAATTATTCCTCTGATTGGATCAGTGGCTAAAGCAAAATTTTGTAACGTATCAGGGCATCCCATTAGTAAGTCGGTCCGGGCCGATTCGTCAGATTCTGATATTATCAATCGATTTGGGCGGATAT
>Illumina-matK2_BOP010099_Cotu
ATACATTCTAGCTTCAAAGGGGACTCATCTTCTGATGAAGAAATGGAAATCTCACCTTGTCAATTTTTGGCAATGTCATTTTTACTTGTGGTCTCGACCGGACAGGATCCATATAAACCAATTATACAATCATTCCTTCTATTTTCTGGGCTATCTTTCAAGTGTACGACTAAACACTTCGGCGGTAAGGATTCAAATGCTAGAGAATTCATTTCTAATAGATACTTCTATTAATAAATTCGAGACCCTAGTCCCAATTATTTCTCTGATTGGATCAGTGGCTAAAGCGAAATTTTGTAACGTATCAGGGCATCCCATTAGTAAGTCGGTCCGGGCCGATTCGTCAGATTCTGATATTATAAATCGATTTGGGCGGATAT
>Illumina-matK2_BOP010099_Otu
ATACATTCTAGCTTCAAAGGGGACTCATCTTCTGATGAAGAAATGGAAATCTCACCTTGTCAATTTTTGGCAATGTCATTTTTACTTGTGGTCTCGACCGGACAGGATCCATATAAACCAATTATACAATCATTCCTTCTATTTTCTGGGCTATCTTTCAAGTGTACGACTAAACACTTCGGCGGTAAGGATTCAAATGCTAGAGAATTCATTTCTAATAGATACTTCTATTAATAAATTCGAGACCCTAGTCCCAATTATTTCTCTGATTGGATCAGTGGCTAAAGCGAAATTTTGTAACGTATCAGGGCATCCCATTAGTAAGTCGGTCCGGGCCGATTCGTCAGATTCTGATATTATAAATCGATTTGGGCGGATAT
>Illumina-matK2_BOP010099_Zotu
ATACATTCTAGCTTCAAAGGGGACTCATCTTCTGATGAAGAAATGGAAATCTCACCTTGTCAATTTTTGGCAATGTCATTTTTACTTGTGGTCTCGACCGGACAGGATCCATATAAACCAATTATACAATCATTCCTTCTATTTTCTGGGCTATCTTTCAAGTGTACGACTAAACACTTCGGCGGTAAGGATTCAAATGCTAGAGAATTCATTTCTAATAGATACTTCTATTAATAAATTCGAGACCCTAGTCCCAATTATTTCTCTGATTGGATCAGTGGCTAAAGCGAAATTTTGTAACGTATCAGGGCATCCCATTAGTAAGTCGGTCCGGGCCGATTCGTCAGATTCTGATATTATAAATCGATTTGGGCGGATAT
>Illumina-matK2_BOP010100_Cotu
ATCCATTCTGGCTTCAAAGGGGACTCATCTTCTGATGAAGAAATGGAAATCTCACCTTGTCTATTTTTGGCAATGTCATTTTTACTTGTGGTCTCTACCGGACAGGATCCATATAAACCAATTATACAATCATTCCTTATATTTTCTGGGCTATCTTTCAAGTGTACGACTAAACATTTCGGTGGTAAGGATTCAAATGCTAGAGAATTCATTTCTAATAGATACTTCTATTAATAAATTCGAGACCCTAGTCCCAATTATTCCTCTGATTGGATCAGTGGCTAAAGCAAAATTTTGTAACGTATCAGGGCATCCCATTAGTAAGTCGGTCCGGGCCGATTCGTCAGATTCTGATATTATCAATCGATTTGGGCGGATAT
>Illumina-matK2_BOP010100_Dotu
ATCCATTCTGGCTTCAAAGGGGACTCATCTTCTGATGAAGAAATGGAAATCTCACCTTGTCTATTTTTGGCAATGTCATTTTTACTTGTGGTCTCTACCGGACAGGATCCATATAAACCAATTATACAATCATTCCTTATATTTTCTGGGCTATCTTTCAAGTGTACGACTAAACATTTCGGTGGTAAGGATTCAAATGCTAGAGAATTCATTTCTAATAGATACTTCTATTAATAAATTCGAGACCCTAGTCCCAATTATTCCTCTGATTGGATCAGTGGCTAAAGCAAAATTTTGTAACGTATCAGGGCATCCCATTAGTAAGTCGGTCCGGGCCGATTCGTCAGATTCTGATATTATCAATCGATTTGGGCGGATAT
>Illumina-matK2_BOP010100_Otu
ATCCATTCTGGCTTCAAAGGGGACTCATCTTCTGATGAAGAAATGGAAATCTCACCTTGTCTATTTTTGGCAATGTCATTTTTACTTGTGGTCTCTACCGGACAGGATCCATATAAACCAATTATACAATCATTCCTTATATTTTCTGGGCTATCTTTCAAGTGTACGACTAAACATTTCGGTGGTAAGGATTCAAATGCTAGAGAATTCATTTCTAATAGATACTTCTATTAATAAATTCGAGACCCTAGTCCCAATTATTCCTCTGATTGGATCAGTGGCTAAAGCAAAATTTTGTAACGTATCAGGGCATCCCATTAGTAAGTCGGTCCGGGCCGATTCGTCAGATTCTGATATTATCAATCGATTTGGGCGGATAT
>Illumina-matK2_BOP010100_Zotu
ATCCATTCTGGCTTCAAAGGGGACTCATCTTCTGATGAAGAAATGGAAATCTCACCTTGTCTATTTTTGGCAATGTCATTTTTACTTGTGGTCTCTACCGGACAGGATCCATATAAACCAATTATACAATCATTCCTTATATTTTCTGGGCTATCTTTCAAGTGTACGACTAAACATTTCGGTGGTAAGGATTCAAATGCTAGAGAATTCATTTCTAATAGATACTTCTATTAATAAATTCGAGACCCTAGTCCCAATTATTCCTCTGATTGGATCAGTGGCTAAAGCAAAATTTTGTAACGTATCAGGGCATCCCATTAGTAAGTCGGTCCGGGCCGATTCGTCAGATTCTGATATTATCAATCGATTTGGGCGGATAT
>Illumina-matK2_BOP010101_Cotu
ATTAATTCTGGCATCAAAAGGGGCTCATCTTATGATGAAGAAATGGAAATATCACCTTGTCAATTTATGGCAGTGCAATTTTCACTTGTGGTCTCAACCGGGCAGAATCCATATAAACCGATTATACAATCATTCCTTATATTTTATGGGCTATCTCTCAAGTCTACGAATAGGCCCTTCGATGGTAAGGAGTCAAATGCTAGAAAATGCATTTCTAATAGATACTTCCATTAATAGATTTGAGACCCTAGTCCCAATTTTTTCTCTAATTAGTTCTTTGGCTAAAGCGAAATTTTGTAATGTATCAGGACATCCTGTTAGTAAGCCGGCTTGGTCCGATTTGTCCGATTCTGATATTATCGATCGATTTGGGCGTATAT
>Illumina-matK2_BOP010101_Dotu
ATTAATTCTGGCATCAAAAGGGGCTCATCTTATGATGAAGAAATGGAAATATCACCTTGTCAATTTATGGCAGTGCAATTTTCACTTGTGGTCTCAACCGGGCAGAATCCATATAAACCGATTATACAATCATTCCTTATATTTTATGGGCTATCTCTCAAGTCTACGAATAGGCCCTTCGATGGTAAGGAGTCAAATGCTAGAAAATGCATTTCTAATAGATACTTCCATTAATAGATTTGAGACCCTAGTCCCAATTTTTTCTCTAATTAGTTCTTTGGCTAAAGCGAAATTTTGTAATGTATCAGGACATCCTGTTAGTAAGCCGGCTTGGTCCGATTTGTCCGATTCTGATATTATCGATCGATTTGGGCGTATAT
>Illumina-matK2_BOP010101_Otu
ATTAATTCTGGCATCAAAAGGGGCTCATCTTATGATGAAGAAATGGAAATATCACCTTGTCAATTTATGGCAGTGCAATTTTCACTTGTGGTCTCAACCGGGCAGAATCCATATAAACCGATTATACAATCATTCCTTATATTTTATGGGCTATCTCTCAAGTCTACGAATAGGCCCTTCGATGGTAAGGAGTCAAATGCTAGAAAATGCATTTCTAATAGATACTTCCATTAATAGATTTGAGACCCTAGTCCCAATTTTTTCTCTAATTAGTTCTTTGGCTAAAGCGAAATTTTGTAATGTATCAGGACATCCTGTTAGTAAGCCGGCTTGGTCCGATTTGTCCGATTCTGATATTATCGATCGATTTGGGCGTATAT
>Illumina-matK2_BOP010101_Zotu
ATTAATTCTGGCATCAAAAGGGGCTCATCTTATGATGAAGAAATGGAAATATCACCTTGTCAATTTATGGCAGTGCAATTTTCACTTGTGGTCTCAACCGGGCAGAATCCATATAAACCGATTATACAATCATTCCTTATATTTTATGGGCTATCTCTCAAGTCTACGAATAGGCCCTTCGATGGTAAGGAGTCAAATGCTAGAAAATGCATTTCTAATAGATACTTCCATTAATAGATTTGAGACCCTAGTCCCAATTTTTTCTCTAATTAGTTCTTTGGCTAAAGCGAAATTTTGTAATGTATCAGGACATCCTGTTAGTAAGCCGGCTTGGTCCGATTTGTCCGATTCTGATATTATCGATCGATTTGGGCGTATAT
>Illumina-matK2_BOP010102_Cotu
ATCCATTCTGGCTTCAAAGAATGCGCCTCTTTTGATGAATAAATGGAAACACTATTTTATCCATTTATGGCAATGTTTTTTTGATGTTTGGTCTCAACCAGGAACGATCCATATAAACCAATTATCCGAACATTCATTTCACTTTTTAGGCTATTTTTCAAATGTGCGGCTAAATCGTTCAGTGGTACGGAGTCAAATGCTGCAAAATACATTTCTAATCGAAATTGTTATCAAAAAGCTTGATATAATAGTTCCAATTATTCCTCTAATTAGATCATTGGCTAAAGCGAAATTTTGTAATGTATTAGGGCATCCCATTAGTAAGTCGGTCTGGGCCGATTCATCCGATTTTGATATTATTGACCGATTTTTGCGAATAT
>Illumina-matK2_BOP010102_Dotu
ATCCATTCTGGCTTCAAAGAATGCGCCTCTTTTGATGAATAAATGGAAACACTATTTTATCCATTTATGGCAATGTTTTTTTGATGTTTGGTCTCAACCAGGAACGATCCATATAAACCAATTATCCGAACATTCATTTCACTTTTTAGGCTATTTTTCAAATGTGCGGCTAAATCGTTCAGTGGTACGGAGTCAAATGCTGCAAAATACATTTCTAATCGAAATTGTTATCAAAAAGCTTGATATAATAGTTCCAATTATTCCTCTAATTAGATCATTGGCTAAAGCGAAATTTTGTAATGTATTAGGGCATCCCATTAGTAAGTCGGTCTGGGCCGATTCATCCGATTTTGATATTATTGACCGATTTTTGCGAATAT
>Illumina-matK2_BOP010102_Otu
ATCCATTCTGGCTTCAAAGAATGCGCCTCTTTTGATGAATAAATGGAAACACTATTTTATCCATTTATGGCAATGTTTTTTTGATGTTTGGTCTCAACCAGGAACGATCCATATAAACCAATTATCCGAACATTCATTTCACTTTTTAGGCTATTTTTCAAATGTGCGGCTAAATCGTTCAGTGGTACGGAGTCAAATGCTGCAAAATACATTTCTAATCGAAATTGTTATCAAAAAGCTTGATATAATAGTTCCAATTATTCCTCTAATTAGATCATTGGCTAAAGCGAAATTTTGTAATGTATTAGGGCATCCCATTAGTAAGTCGGTCTGGGCCGATTCATCCGATTTTGATATTATTGACCGATTTTTGCGAATAT
>Illumina-matK2_BOP010102_Zotu
ATCCATTCTGGCTTCAAAGAATGCGCCTCTTTTGATGAATAAATGGAAACACTATTTTATCCATTTATGGCAATGTTTTTTTGATGTTTGGTCTCAACCAGGAACGATCCATATAAACCAATTATCCGAACATTCATTTCACTTTTTAGGCTATTTTTCAAATGTGCGGCTAAATCGTTCAGTGGTACGGAGTCAAATGCTGCAAAATACATTTCTAATCGAAATTGTTATCAAAAAGCTTGATATAATAGTTCCAATTATTCCTCTAATTAGATCATTGGCTAAAGCGAAATTTTGTAATGTATTAGGGCATCCCATTAGTAAGTCGGTCTGGGCCGATTCATCCGATTTTGATATTATTGACCGATTTTTGCGAATAT
>Illumina-matK2_BOP010104_Cotu
ATCCATTCTGGCTTCAAAGGGGACTCATCTTCTGATGAAGAAATGGAAATCTCACCTTGTCTATTTTTGGCAATGTCATTTTTACTTGTGGTCTCTACCGGACAGGATCCATATAAACCAATTATACAATCATTCCTTATATTTTCTGGGCTATCTTTCAAGTGTACGACTAAACACTTCGGTGGTAAGGATTCAAATGCTAGAGAATTCATTTCTAATGGATACTTCTATTAATAAATTCGAGACCCTAGTCCCAATTATTCCTCTGATTGGATCAGTGGCTAAAGCAAAATTTTGTAACGTATCAGGGCATCCCATTAGTAAGTCGGTCCGGGCCGATTCGTCAGATTCTGATATTATCAATCGATTTGGGCGGATAT
>Illumina-matK2_BOP010104_Dotu
ATCCATTCTGGCTTCAAAGGGGACTCATCTTCTGATGAAGAAATGGAAATCTCACCTTGTCTATTTTTGGCAATGTCATTTTTACTTGTGGTCTCTACCGGACAGGATCCATATAAACCAATTATACAATCATTCCTTATATTTTCTGGGCTATCTTTCAAGTGTACGACTAAACACTTCGGTGGTAAGGATTCAAATGCTAGAGAATTCATTTCTAATGGATACTTCTATTAATAAATTCGAGACCCTAGTCCCAATTATTCCTCTGATTGGATCAGTGGCTAAAGCAAAATTTTGTAACGTATCAGGGCATCCCATTAGTAAGTCGGTCCGGGCCGATTCGTCAGATTCTGATATTATCAATCGATTTGGGCGGATAT
>Illumina-matK2_BOP010104_Otu
ATCCATTCTGGCTTCAAAGGGGACTCATCTTCTGATGAAGAAATGGAAATCTCACCTTGTCTATTTTTGGCAATGTCATTTTTACTTGTGGTCTCTACCGGACAGGATCCATATAAACCAATTATACAATCATTCCTTATATTTTCTGGGCTATCTTTCAAGTGTACGACTAAACACTTCGGTGGTAAGGATTCAAATGCTAGAGAATTCATTTCTAATGGATACTTCTATTAATAAATTCGAGACCCTAGTCCCAATTATTCCTCTGATTGGATCAGTGGCTAAAGCAAAATTTTGTAACGTATCAGGGCATCCCATTAGTAAGTCGGTCCGGGCCGATTCGTCAGATTCTGATATTATCAATCGATTTGGGCGGATAT
>Illumina-matK2_BOP010104_Zotu
ATCCATTCTGGCTTCAAAGGGGACTCATCTTCTGATGAAGAAATGGAAATCTCACCTTGTCTATTTTTGGCAATGTCATTTTTACTTGTGGTCTCTACCGGACAGGATCCATATAAACCAATTATACAATCATTCCTTATATTTTCTGGGCTATCTTTCAAGTGTACGACTAAACACTTCGGTGGTAAGGATTCAAATGCTAGAGAATTCATTTCTAATGGATACTTCTATTAATAAATTCGAGACCCTAGTCCCAATTATTCCTCTGATTGGATCAGTGGCTAAAGCAAAATTTTGTAACGTATCAGGGCATCCCATTAGTAAGTCGGTCCGGGCCGATTCGTCAGATTCTGATATTATCAATCGATTTGGGCGGATAT
>Illumina-matK2_BOP010105_Cotu
ATCCATTTTGGCTTCAAAAGGGACGTTTCATTTAATGAATAAATGGAAATATTACCTTGTCAATTTCTGGCAATGTTATTTTTACATGTGGTCTCAACCAGGAAGGATCCATATAAACCAATTATCCAATCATTCCCTCGACTTTCTGGGCTATCTTTCAAATGTGCGACTAAACCCTTCAACGGTACGGAGTCAAATGCTAGAAAATTCATTTCTAATAGGTAATGCTATTAAGAAGTTTGATACCCTAGTTCCAATTATTCCTCTGATTGGATCATTGTATAAAGAGAAATTTTGTAACGTGTTAGGACATCCCATTAGTAAGCCAGCTTGGTCCGATTTATCAGATTCTGATATTATTGACCGATTCGGGCGTATAT
>Illumina-matK2_BOP010105_Otu
ATCCATTTTGGCTTCAAAAGGGACGTTTCATTTAATGAATAAATGGAAATATTACCTTGTCAATTTCTGGCAATGTTATTTTTACATGTGGTCTCAACCAGGAAGGATCCATATAAACCAATTATCCAATCATTCCCTCGACTTTCTGGGCTATCTTTCAAATGTGCGACTAAACCCTTCAACGGTACGGAGTCAAATGCTAGAAAATTCATTTCTAATAGGTAATGCTATTAAGAAGTTTGATACCCTAGTTCCAATTATTCCTCTGATTGGATCATTGTATAAAGAGAAATTTTGTAACGTGTTAGGACATCCCATTAGTAAGCCAGCTTGGTCCGATTTATCAGATTCTGATATTATTGACCGATTCGGGCGTATAT
>Illumina-matK2_BOP010105_Zotu
ATCCATTTTGGCTTCAAAAGGGACGTTTCATTTAATGAATAAATGGAAATATTACCTTGTCAATTTCTGGCAATGTTATTTTTACATGTGGTCTCAACCAGGAAGGATCCATATAAACCAATTATCCAATCATTCCCTCGACTTTCTGGGCTATCTTTCAAATGTGCGACTAAACCCTTCAACGGTACGGAGTCAAATGCTAGAAAATTCATTTCTAATAGGTAATGCTATTAAGAAGTTTGATACCCTAGTTCCAATTATTCCTCTGATTGGATCATTGTATAAAGAGAAATTTTGTAACGTGTTAGGACATCCCATTAGTAAGCCAGCTTGGTCCGATTTATCAGATTCTGATATTATTGACCGATTCGGGCGTATAT
>Illumina-matK2_BOP010106_Cotu
ATCTATTCTGTCTTCGAAGGATACCCCTCTTATGATGAATAAGTGGAAATATTATCTTGTCAATTTATGGCAATGTCATTCTTATGTGTGGTCTCAACCAGGAAGGATTTATATAAACCAATTATCCAAGCATTCCCTTGATTTTTTGGGTTATCTTTCAAGTGTGCGACTAAACCCTTCAGTGGTACGGAGTCAAATGCTAGAAAATTCATTTATAATGGATAATGCTATGAAGAAGCTCGATACAATAGTTCCAATTATTCCTCTGATTGGATCATTGGCTAAAGCGAAATTTTGTAACGCATTAGGGCATCCCATTAGTAAGCCGACCTGGGCCGATTCCTCGGATTCTGATATTATCGACCGATTTGTGCGTATAT
>Illumina-matK2_BOP010107_Cotu
ATCCATTTTGGCTTCAAAAGATACGCCTCTTCTGATTAATAAATGGAAATATTACCTTGTCAATTTATGGCAATGGCATTTTCGCGTGTGGTCTCAACCAGGAAGGATTCATATAAACCACTTATACAAAGATTCTATCAACTTTCTGGGCTATCTTTCGAGGGGGCGACCAAATACTTTGGTGGTACGAAGTCAAATGCTAGAAAATGCATTTCTAATAGATAATGCTATGAAGAAGTTCGAGACAACTGTTCCGATTATTCCTCTCATTGGATCATTGACTAAGGCGCGTTTTTGTAATCCATTAGGCCATCCCATTAGTAAGCCAATCTGGGCCGATTCCTCCGATTCTCGTATTATTGACCGGTTTGCGCGTATAT
>Illumina-matK2_BOP010107_Dotu
ATCCATTTTGGCTTCAAAAGATACGCCTCTTCTGATTAATAAATGGAAATATTACCTTGTCAATTTATGGCAATGGCATTTTCGCGTGTGGTCTCAACCAGGAAGGATTCATATAAACCACTTATACAAAGATTCTATCAACTTTCTGGGCTATCTTTCGAGGGGGCGACCAAATACTTTGGTGGTACGAAGTCAAATGCTAGAAAATGCATTTCTAATAGATAATGCTATGAAGAAGTTCGAGACAACTGTTCCGATTATTCCTCTCATTGGATCATTGACTAAGGCGCGTTTTTGTAATCCATTAGGCCATCCCATTAGTAAGCCAATCTGGGCCGATTCCTCCGATTCTCGTATTATTGACCGGTTTGCGCGTATAT
>Illumina-matK2_BOP010107_Otu
ATCCATTTTGGCTTCAAAAGATACGCCTCTTCTGATTAATAAATGGAAATATTACCTTGTCAATTTATGGCAATGGCATTTTCGCGTGTGGTCTCAACCAGGAAGGATTCATATAAACCACTTATACAAAGATTCTATCAACTTTCTGGGCTATCTTTCGAGGGGGCGACCAAATACTTTGGTGGTACGAAGTCAAATGCTAGAAAATGCATTTCTAATAGATAATGCTATGAAGAAGTTCGAGACAACTGTTCCGATTATTCCTCTCATTGGATCATTGACTAAGGCGCGTTTTTGTAATCCATTAGGCCATCCCATTAGTAAGCCAATCTGGGCCGATTCCTCCGATTCTCGTATTATTGACCGGTTTGCGCGTATAT
>Illumina-matK2_BOP010107_Zotu
ATCCATTTTGGCTTCAAAAGATACGCCTCTTCTGATTAATAAATGGAAATATTACCTTGTCAATTTATGGCAATGGCATTTTCGCGTGTGGTCTCAACCAGGAAGGATTCATATAAACCACTTATACAAAGATTCTATCAACTTTCTGGGCTATCTTTCGAGGGGGCGACCAAATACTTTGGTGGTACGAAGTCAAATGCTAGAAAATGCATTTCTAATAGATAATGCTATGAAGAAGTTCGAGACAACTGTTCCGATTATTCCTCTCATTGGATCATTGACTAAGGCGCGTTTTTGTAATCCATTAGGCCATCCCATTAGTAAGCCAATCTGGGCCGATTCCTCCGATTCTCGTATTATTGACCGGTTTGCGCGTATAT
>Illumina-matK2_BOP010108_Cotu
ATCCATTCTGGCTTCAAGGGGGACTCAGTTTCTGATAAAGAAATGGAAATATCACCTTGTCAACTTCTGGCAATGTCATTTTTACTTGTGGTCTCAACCAGACAGGATTCATCTAAACCAACTATGCAATCATTCCTTCTATTTTCTGGGTTATCTTTCAAGTGTGCAACTAAACTCTTCGGTGGTAAGGAGTCAAATGCTAGAAAATGCATTTCTAATGGATACTGCTATTAAGGAATTCGAGACCATAGTCCCAATTATTCCTCTGATTGGATCATTGGCTAAAGCAAAATTTTGTAATGGATCAGGGCATCCCATTAGTAAGCCGTTTCGGACCGATTTGTCGGATTCTGAGATTCTCAATCGATTTGGTCGGATAT
>Illumina-matK2_BOP010108_Dotu
ATCCATTCTGGCTTCAAGGGGGACTCAGTTTCTGATAAAGAAATGGAAATATCACCTTGTCAACTTCTGGCAATGTCATTTTTACTTGTGGTCTCAACCAGACAGGATTCATCTAAACCAACTATGCAATCATTCCTTCTATTTTCTGGGTTATCTTTCAAGTGTGCAACTAAACTCTTCGGTGGTAAGGAGTCAAATGCTAGAAAATGCATTTCTAATGGATACTGCTATTAAGGAATTCGAGACCATAGTCCCAATTATTCCTCTGATTGGATCATTGGCTAAAGCAAAATTTTGTAATGGATCAGGGCATCCCATTAGTAAGCCGTTTCGGACCGATTTGTCGGATTCTGAGATTCTCAATCGATTTGGTCGGATAT
>Illumina-matK2_BOP010108_Otu
ATCCATTCTGGCTTCAAGGGGGACTCAGTTTCTGATAAAGAAATGGAAATATCACCTTGTCAACTTCTGGCAATGTCATTTTTACTTGTGGTCTCAACCAGACAGGATTCATCTAAACCAACTATGCAATCATTCCTTCTATTTTCTGGGTTATCTTTCAAGTGTGCAACTAAACTCTTCGGTGGTAAGGAGTCAAATGCTAGAAAATGCATTTCTAATGGATACTGCTATTAAGGAATTCGAGACCATAGTCCCAATTATTCCTCTGATTGGATCATTGGCTAAAGCAAAATTTTGTAATGGATCAGGGCATCCCATTAGTAAGCCGTTTCGGACCGATTTGTCGGATTCTGAGATTCTCAATCGATTTGGTCGGATAT
>Illumina-matK2_BOP010108_Zotu
ATCCATTCTGGCTTCAAGGGGGACTCAATTTCTGATAAAGAAATGGAAATATCACCTTGTCAACTTCTGGCAATGTCATTTTTACTTGTGGTCTCAACCAGACAGGATTCATCTAAACCAACTATGCAATCATTCCTTCTATTTTCTGGGTTATCTTTCAAGTGTGCAACTAAACTCTTCGGTGGTAAGGAGTCAAATGCTAGAAAATGCATTTCTAATGGATACTGCTATTAAGGAATTCGAGACCATAGTCCCAATTATTCCTCTGATTGGATCATTGGCTAAAGCAAAATTTTGTAATGGATCAGGGCATCCCATTAGTAAGCCGTTTCGGACCGATTTGTCGGATTCTGAGATTCTCAATCGATTTGGTCGGATAT
>Illumina-matK2_BOP010110_Cotu
ATCCATTCTGGTTTCAAAAGATACGCCTCTTTTGATGAATAAATGGAAATATTACCTTGTCCATTTATGGCAATGTCATTTTTATGTGTGGTCTGAACCAGGAAGAATCCATATAAACCAATTATCCAAACATTCTCTCTTTTTTTTGGGTTATCTTTCAAGTATGCGACTAAATCTTTCAGTGGTACGGAGTCAAATGTTAGAAAATTCATTTCTAATGGATAATGCTATGAAAAAGATTGATACATTAGTTCCAATTAGTCCTTTGATTGGATCATTGGCTAAAATGAAATTTTGTAATGCATTAGGGCATCCCATTAGTAAGTCAACCTGGGCGGATTCGTCAGATTTGGATATTATTGATCGATTTGTGCGTATAT
>Illumina-matK2_BOP010110_Dotu
ATCCATTCTGGTTTCAAAAGATACGCCTCTTTTGATGAATAAATGGAAATATTACCTTGTCCATTTATGGCAATGTCATTTTTATGTGTGGTCTGAACCAGGAAGAATCCATATAAACCAATTATCCAAACATTCTCTCTTTTTTTTGGGTTATCTTTCAAGTATGCGACTAAATCTTTCAGTGGTACGGAGTCAAATGTTAGAAAATTCATTTCTAATGGATAATGCTATGAAAAAGATTGATACATTAGTTCCAATTAGTCCTTTGATTGGATCATTGGCTAAAATGAAATTTTGTAATGCATTAGGGCATCCCATTAGTAAGTCAACCTGGGCGGATTCGTCAGATTTGGATATTATTGATCGATTTGTGCGTATAT
>Illumina-matK2_BOP010110_Otu
ATCCATTCTGGTTTCAAAAGATACGCCTCTTTTGATGAATAAATGGAAATATTACCTTGTCCATTTATGGCAATGTCATTTTTATGTGTGGTCTGAACCAGGAAGAATCCATATAAACCAATTATCCAAACATTCTCTCTTTTTTTTGGGTTATCTTTCAAGTATGCGACTAAATCTTTCAGTGGTACGGAGTCAAATGTTAGAAAATTCATTTCTAATGGATAATGCTATGAAAAAGATTGATACATTAGTTCCAATTAGTCCTTTGATTGGATCATTGGCTAAAATGAAATTTTGTAATGCATTAGGGCATCCCATTAGTAAGTCAACCTGGGCGGATTCGTCAGATTTGGATATTATTGATCGATTTGTGCGTATAT
>Illumina-matK2_BOP010110_Zotu
ATCCATTCTGGTTTCAAAAGATACGCCTCTTTTGATGAATAAATGGAAATATTACCTTGTCCATTTATGGCAATGTCATTTTTATGTGTGGTCTGAACCAGGAAGAATCCATATAAACCAATTATCCAAACATTCTCTCTTTTTTTTGGGTTATCTTTCAAGTATGCGACTAAATCTTTCAGTGGTACGGAGTCAAATGTTAGAAAATTCATTTCTAATGGATAATGCTATGAAAAAGATTGATACATTAGTTCCAATTAGTCCTTTGATTGGATCATTGGCTAAAATGAAATTTTGTAATGCATTAGGGCATCCCATTAGTAAGTCAACCTGGGCGGATTCGTCAGATTTGGATATTATTGATCGATTTGTGCGTATAT
>Illumina-matK2_BOP010111_Cotu
ATCAATTCTGGCTTCGAAGGATACCCCTCTTCTGATGAATAAGTGGAAATATTATCTTGTCAATTTATGGCAATGTCATTCTTATGTGTGGTCTCAACCGGGAAGGATTTATATAAATAAATTATCCAAGCATTCCCTTGATTTTTTGGGTTATTTTTCAAGTATCCGACCAAACCTTTCAGTGGTACGGAGTCAAATGCTAGAAAATTCATTTATAACGGATAATGCTATGAAGAAGCTCGATACATTAGTTCCAATTATTCCGTTGATTGGATCATTGGCTAAAGTGAAATTTTGTAACGCATTAGGGCATCCTATTAGTAAGTCCACCTGGGCGGATTCATCGGATTTTGATATTATCGACCGATTTCTGCGTATAT
>Illumina-matK2_BOP010111_Dotu
ATCAATTCTGGCTTCGAAGGATACCCCTCTTCTGATGAATAAGTGGAAATATTATCTTGTCAATTTATGGCAATGTCATTCTTATGTGTGGTCTCAACCGGGAAGGATTTATATAAATAAATTATCCAAGCATTCCCTTGATTTTTTGGGTTATTTTTCAAGTATCCGACCAAACCTTTCAGTGGTACGGAGTCAAATGCTAGAAAATTCATTTATAACGGATAATGCTATGAAGAAGCTCGATACATTAGTTCCAATTATTCCGTTGATTGGATCATTGGCTAAAGTGAAATTTTGTAACGCATTAGGGCATCCTATTAGTAAGTCCACCTGGGCGGATTCATCGGATTTTGATATTATCGACCGATTTCTGCGTATAT
>Illumina-matK2_BOP010111_Otu
ATCAATTCTGGCTTCGAAGGATACCCCTCTTCTGATGAATAAGTGGAAATATTATCTTGTCAATTTATGGCAATGTCATTCTTATGTGTGGTCTCAACCGGGAAGGATTTATATAAATAAATTATCCAAGCATTCCCTTGATTTTTTGGGTTATTTTTCAAGTATCCGACCAAACCTTTCAGTGGTACGGAGTCAAATGCTAGAAAATTCATTTATAACGGATAATGCTATGAAGAAGCTCGATACATTAGTTCCAATTATTCCGTTGATTGGATCATTGGCTAAAGTGAAATTTTGTAACGCATTAGGGCATCCTATTAGTAAGTCCACCTGGGCGGATTCATCGGATTTTGATATTATCGACCGATTTCTGCGTATAT
>Illumina-matK2_BOP010111_Zotu
ATCAATTCTGACTTCAAAAGATACCCCTCTTCTGATGAATAAGTGGAAATATTATCTTGTCAATTTATGGCAATGTCATTCTTATGTGTGGTCTCAACCGGGAAGGATTTATATAAATAAATTATCCAAGCATTCCCTTGATTTTTTGGGTTATTTTTCAAGTATCCGACCAAACCTTTCAGTGGTACGGAGTCAAATGCTAGAAAATTCATTTATAACGGATAATGCTATGAAGAAGCTCGATACATTAGTTCCAATTATTCCGTTGATTGGATCATTGGCTAAAGTGAAATTTTGTAACGCATTAGGGCATCCTATTAGTAAGTCCACCTGGGCGGATTCATCGGATTTTGATATTATCGACCGATTTCTGCGTATAT
>Illumina-matK2_BOP010112_Cotu
ATCAATTCTGGCTTCGAAGGATACCCCTCTTCTGATGAATAAGTGGAAATATTATCTTGTCAATTTATGGCAATGTCATTCTTATGTGTGGTCTCAACCGGGAAGGATTTATATAAATAAATTATCCAAGCATTCCCTTGATTTTTTGGGTTATTTTTCAAGTATCCGACCAAACCTTTCAGTGGTACGGAGTCAAATGCTAGAAAATTCATTTATAACGGATAATGCTATGAAGAAGCTCGATACATTAGTTCCAATTATTCCGTTGATTGGATCATTGGCTAAAGTGAAATTTTGTAACGCATTAGGGCATCCTATTAGTAAGTCCACCTGGGCGGATTCATCGGATTTTGATATTATCGACCGATTTCTGCGTATAT
>Illumina-matK2_BOP010112_Dotu
ATCAATTCTGGCTTCGAAGGATACCCCTCTTCTGATGAATAAGTGGAAATATTATCTTGTCAATTTATGGCAATGTCATTCTTATGTGTGGTCTCAACCGGGAAGGATTTATATAAATAAATTATCCAAGCATTCCCTTGATTTTTTGGGTTATTTTTCAAGTATCCGACCAAACCTTTCAGTGGTACGGAGTCAAATGCTAGAAAATTCATTTATAACGGATAATGCTATGAAGAAGCTCGATACATTAGTTCCAATTATTCCGTTGATTGGATCATTGGCTAAAGTGAAATTTTGTAACGCATTAGGGCATCCTATTAGTAAGTCCACCTGGGCGGATTCATCGGATTTTGATATTATCGACCGATTTCTGCGTATAT
>Illumina-matK2_BOP010112_Otu
ATCAATTCTGGCTTCGAAGGATACCCCTCTTCTGATGAATAAGTGGAAATATTATCTTGTCAATTTATGGCAATGTCATTCTTATGTGTGGTCTCAACCGGGAAGGATTTATATAAATAAATTATCCAAGCATTCCCTTGATTTTTTGGGTTATTTTTCAAGTATCCGACCAAACCTTTCAGTGGTACGGAGTCAAATGCTAGAAAATTCATTTATAACGGATAATGCTATGAAGAAGCTCGATACATTAGTTCCAATTATTCCGTTGATTGGATCATTGGCTAAAGTGAAATTTTGTAACGCATTAGGGCATCCTATTAGTAAGTCCACCTGGGCGGATTCATCGGATTTTGATATTATCGACCGATTTCTGCGTATAT
>Illumina-matK2_BOP010112_Zotu
ATCAATTCTGGCTTCGAAGGATACCCCTCTTCTGATGAATAAGTGGAAATATTATCTTGTCAATTTATGGCAATGTCATTCTTATGTGTGGTCTCAACCGGGAAGGATTTATATAAATAAATTATCCAAGCATTCCCTTGATTTTTTGGGTTATTTTTCAAGTATCCGACCAAACCTTTCAGTGGTACGGAGTCAAATGCTAGAAAATTCATTTATAACGGATAATGCTATGAAGAAGCTCGATACATTAGTTCCAATTATTCCGTTGATTGGATCATTGGCTAAAGTGAAATTTTGTAACGCATTAGGGCATCCTATTAGTAAGTCCACCTGGGCGGATTCATCGGATTTTGATATTATCGACCGATTTCTGCGTATAT
>Illumina-matK2_BOP010116_Cotu
ATCAATTCTGGCTTCAAAAGATACGCCTCTTCTGATGAATAAATGGAAATATTACCTTGTCAATTTATGGGAATGTCATTTTTATGTGTGGTTTCACTTGGGAAGAATCTATATAAATAAATTATCCAAGCATTCCCTCGACTTTTTGGGTTATTTTTCAAGTGTGCGACTAAATACTTCAATGGTGCGGAGTCAAATGCTAGAAAATTCATTTATAATAAATAATGCTCCCAAGAAGCTCGATACGATAGTTCCAATTATTCCTCTGATTGGATCATTGGCTAAAGCGAAATTTTGTAACGCATTAGGGCATCCCATTAGTAAGCTGACTCGGGCCGATTTATCGGATTTTGATATTCTCAATCGATTTCTGCGTATAT
>Illumina-matK2_BOP010116_Dotu
ATCAATTCTGGCTTCAAAAGATACGCCTCTTCTGATGAATAAATGGAAATATTACCTTGTCAATTTATGGGAATGTCATTTTTATGTGTGGTTTCACTTGGGAAGAATCTATATAAATAAATTATCCAAGCATTCCCTCGACTTTTTGGGTTATTTTTCAAGTGTGCGACTAAATACTTCAATGGTGCGGAGTCAAATGCTAGAAAATTCATTTATAATAAATAATGCTCCCAAGAAGCTCGATACGATAGTTCCAATTATTCCTCTGATTGGATCATTGGCTAAAGCGAAATTTTGTAACGCATTAGGGCATCCCATTAGTAAGCTGACTCGGGCCGATTTATCGGATTTTGATATTCTCAATCGATTTCTGCGTATAT
>Illumina-matK2_BOP010116_Otu
ATCAATTCTGGCTTCAAAAGATACGCCTCTTCTGATGAATAAATGGAAATATTACCTTGTCAATTTATGGGAATGTCATTTTTATGTGTGGTTTCACTTGGGAAGAATCTATATAAATAAATTATCCAAGCATTCCCTCGACTTTTTGGGTTATTTTTCAAGTGTGCGACTAAATACTTCAATGGTGCGGAGTCAAATGCTAGAAAATTCATTTATAATAAATAATGCTCCCAAGAAGCTCGATACGATAGTTCCAATTATTCCTCTGATTGGATCATTGGCTAAAGCGAAATTTTGTAACGCATTAGGGCATCCCATTAGTAAGCTGACTCGGGCCGATTTATCGGATTTTGATATTCTCAATCGATTTCTGCGTATAT
>Illumina-matK2_BOP010116_Zotu
ATCAATTCTGGCTTCAAAAGGGACGCCTCTTCTGATGAATAAATGGAAATATTACCTTGTCAATTTATGGGAATGTCATTTTTATGTGTGGTTTCACTTGGGAAGAATCTATATAAATAAATTATCCAAGCATTCCCTCGACTTTTTGGGTTATTTTTCAAGTGTGCGACTAAATACTTCAATGGTGCGGAGTCAAATGCTAGAAAATTCATTTATAATAAATAATGCTCCCAAGAAGCTCGATACGATAGTTCCAATTATTCCTCTGATTGGATCATTGGCTAAAGCGAAATTTTGTAACGCATTAGGGCATCCCATTAGTAAGCTGACTCGGGCCGATTTATCGGATTTTGATATTCTCAATCGATTTCTGCGTATAT
>Illumina-matK2_BOP010117_Cotu
ATCAATTCTGGCTTCAAAAGATACGCCTCTTCTGATGAATAAATGGAAATATTACCTTGTCAATTTATGGGAATGTCATTTTTATGTGTGGTTTCACTTGGGAAGAATCTATATAAATAAATTATCCAAGCATTCCCTCGACTTTTTGGGTTATTTTTCAAGTGTGCGACTAAATACTTCAATGGTGCGGAGTCAAATGCTAGAAAATTCATTTATAATAAATAATGCTCCCAAGAAGCTCGATACGATAGTTCCAATTATTCCTCTGATTGGATCATTGGCTAAAGCGAAATTTTGTAACGCATTAGGGCATCCCATTAGTAAGCTGACTCGGGCCGATTTATCGGATTTTGATATTCTCAATCGATTTCTGCGTATAT
>Illumina-matK2_BOP010117_Dotu
ATCAATTCTGGCTTCAAAAGATACGCCTCTTCTGATGAATAAATGGAAATATTACCTTGTCAATTTATGGGAATGTCATTTTTATGTGTGGTTTCACTTGGGAAGAATCTATATAAATAAATTATCCAAGCATTCCCTCGACTTTTTGGGTTATTTTTCAAGTGTGCGACTAAATACTTCAATGGTGCGGAGTCAAATGCTAGAAAATTCATTTATAATAAATAATGCTCCCAAGAAGCTCGATACGATAGTTCCAATTATTCCTCTGATTGGATCATTGGCTAAAGCGAAATTTTGTAACGCATTAGGGCATCCCATTAGTAAGCTGACTCGGGCCGATTTATCGGATTTTGATATTCTCAATCGATTTCTGCGTATAT
>Illumina-matK2_BOP010117_Otu
ATCAATTCTGGCTTCAAAAGATACGCCTCTTCTGATGAATAAATGGAAATATTACCTTGTCAATTTATGGGAATGTCATTTTTATGTGTGGTTTCACTTGGGAAGAATCTATATAAATAAATTATCCAAGCATTCCCTCGACTTTTTGGGTTATTTTTCAAGTGTGCGACTAAATACTTCAATGGTGCGGAGTCAAATGCTAGAAAATTCATTTATAATAAATAATGCTCCCAAGAAGCTCGATACGATAGTTCCAATTATTCCTCTGATTGGATCATTGGCTAAAGCGAAATTTTGTAACGCATTAGGGCATCCCATTAGTAAGCTGACTCGGGCCGATTTATCGGATTTTGATATTCTCAATCGATTTCTGCGTATAT
>Illumina-matK2_BOP010117_Zotu
ATCAATTCTGGCTTCAAAAGATACGCCTCTTCTGATGAATAAATGGAAATATTACCTTGTCAATTTATGGGAATGTCATTTTTATGTGTGGTTTCACTTGGGAAGAATCTATATAAATAAATTATCCAAGCATTCCCTCGACTTTTTGGGTTATTTTTCAAGTGTGCGACTAAATACTTCAATGGTGCGGAGTCAAATGCTAGAAAATTCATTTATAATAAATAATGCTCCCAAGAAGCTCGATACGATAGTTCCAATTATTCCTCTGATTGGATCATTGGCTAAAGCGAAATTTTGTAACGCATTAGGGCATCCCATTAGTAAGCTGACTCGGGCCGATTTATCGGATTTTGATATTCTCAATCGATTTCTGCGTATAT
>Illumina-matK2_BOP010118_Cotu
ATCAATTCTGGCTTCGAAGGATACCCCTCTTCTGATGAATAAGTGGAAATATTATCTTGTCAATTTATGGCAATGTCATTCTTATGTGTGGTCTCAACCGGGAAGGATTTATATAAATAAATTATCCAAGCATTCCCTTGATTTTTTGGGTTATTTTTCAAGTATCCGACCAAACCTTTCAGTGGTACGGAGTCAAATGCTAGAAAATTCATTTATAACGGATAATGCTATGAAGAAGCTCGATACATTAGTTCCAATTATTCCGTTGATTGGATCATTGGCTAAAGTTAAATTTTGTAACGCATTAGGGCATCCTATTAGTAAGTCCACCTGGGCGGATTCATCGGATTTTGATATTATCGACCGATTTCTGCGTATAT
>Illumina-matK2_BOP010118_Dotu
ATCAATTCTGGCTTCGAAGGATACCCCTCTTCTGATGAATAAGTGGAAATATTATCTTGTCAATTTATGGCAATGTCATTCTTATGTGTGGTCTCAACCGGGAAGGATTTATATAAATAAATTATCCAAGCATTCCCTTGATTTTTTGGGTTATTTTTCAAGTATCCGACCAAACCTTTCAGTGGTACGGAGTCAAATGCTAGAAAATTCATTTATAACGGATAATGCTATGAAGAAGCTCGATACATTAGTTCCAATTATTCCGTTGATTGGATCATTGGCTAAAGTTAAATTTTGTAACGCATTAGGGCATCCTATTAGTAAGTCCACCTGGGCGGATTCATCGGATTTTGATATTATCGACCGATTTCTGCGTATAT
>Illumina-matK2_BOP010118_Otu
ATCAATTCTGGCTTCGAAGGATACCCCTCTTCTGATGAATAAGTGGAAATATTATCTTGTCAATTTATGGCAATGTCATTCTTATGTGTGGTCTCAACCGGGAAGGATTTATATAAATAAATTATCCAAGCATTCCCTTGATTTTTTGGGTTATTTTTCAAGTATCCGACCAAACCTTTCAGTGGTACGGAGTCAAATGCTAGAAAATTCATTTATAACGGATAATGCTATGAAGAAGCTCGATACATTAGTTCCAATTATTCCGTTGATTGGATCATTGGCTAAAGTTAAATTTTGTAACGCATTAGGGCATCCTATTAGTAAGTCCACCTGGGCGGATTCATCGGATTTTGATATTATCGACCGATTTCTGCGTATAT
>Illumina-matK2_BOP010118_Zotu
ATCAATTCTGTCTTCAAAAGATACGCCTCTTCTGATGAATAAGTGGAAATATTATCTTGTCAATTTATGGCAATGTCATTCTTATGTGTGGTCTCAACCGGGAAGGATTTATATAAATAAATTATCCAAGCATTCCCTTGATTTTTTGGGTTATTTTTCAAGTATCCGACCAAACCTTTCAGTGGTACGGAGTCAAATGCTAGAAAATTCATTTATAACGGATAATGCTATGAAGAAGCTCGATACATTAGTTCCAATTATTCCGTTGATTGGATCATTGGCTAAAGTTAAATTTTGTAACGCATTAGGGCATCCTATTAGTAAGTCCACCTGGGCGGATTCATCGGATTTTGATATTATCGACCGATTTCTGCGTATAT
>Illumina-matK2_BOP010119_Cotu
ATCTATTTTGGCTTCAAAAGATACACCTCTTCTGATGAATAAATGGAAATATTACCTTATCCATTTATGGCAATCTTATTTTTATGTGTGGTCTCAACCAGCAAGGGTCTATATAAACCAATTATCAAAGCATTCCCTCATTTTTTTGGGCTATTTTTCAAGTATACGACTAAACCTTTCGGTGGTACGGAGTCAAATGCTAAAAAATGCATTTCTAATAGATAATGCTATGAAGAGGCTTGATACATTAGTTCCAATTAATCCTCTAATTGGATCGTTAGCTAAAATGAAATTTTGTAATGGATTAGGACATCCGGTTAGTAAGTCAATCTGGGCCGATTCGTCGGATTTTGATATTATCGATCGATTTGCACATATAT
>Illumina-matK2_BOP010119_Dotu
ATCTATTTTGGCTTCAAAAGATACACCTCTTCTGATGAATAAATGGAAATATTACCTTATCCATTTATGGCAATCTTATTTTTATGTGTGGTCTCAACCAGCAAGGGTCTATATAAACCAATTATCAAAGCATTCCCTCATTTTTTTGGGCTATTTTTCAAGTATACGACTAAACCTTTCGGTGGTACGGAGTCAAATGCTAAAAAATGCATTTCTAATAGATAATGCTATGAAGAGGCTTGATACATTAGTTCCAATTAATCCTCTAATTGGATCGTTAGCTAAAATGAAATTTTGTAATGGATTAGGACATCCGGTTAGTAAGTCAATCTGGGCCGATTCGTCGGATTTTGATATTATCGATCGATTTGCACATATAT
>Illumina-matK2_BOP010119_Otu
ATCTATTTTGGCTTCAAAAGATACACCTCTTCTGATGAATAAATGGAAATATTACCTTATCCATTTATGGCAATCTTATTTTTATGTGTGGTCTCAACCAGCAAGGGTCTATATAAACCAATTATCAAAGCATTCCCTCATTTTTTTGGGCTATTTTTCAAGTATACGACTAAACCTTTCGGTGGTACGGAGTCAAATGCTAAAAAATGCATTTCTAATAGATAATGCTATGAAGAGGCTTGATACATTAGTTCCAATTAATCCTCTAATTGGATCGTTAGCTAAAATGAAATTTTGTAATGGATTAGGACATCCGGTTAGTAAGTCAATCTGGGCCGATTCGTCGGATTTTGATATTATCGATCGATTTGCACATATAT
>Illumina-matK2_BOP010119_Zotu
ATCTATTTTGGCTTCAAAAGATACACCTCTTCTGATGAATAAATGGAAATATTACCTTATCCATTTATGGCAATCTTATTTTTATGTGTGGTCTCAACCAGCAAGGGTCTATATAAACCAATTATCAAAGCATTCCCTCATTTTTTTGGGCTATTTTTCAAGTATACGACTAAACCTTTCGGTGGTACGGAGTCAAATGCTAAAAAATGCATTTCTAATAGATAATGCTATGAAGAGGCTTGATACATTAGTTCCAATTAATCCTCTAATTGGATCGTTAGCTAAAATGAAATTTTGTAATGGATTAGGACATCCGGTTAGTAAGTCAATCTGGGCCGATTCGTCGGATTTTGATATTATCGATCGATTTGCACATATAT
>Illumina-matK2_BOP010120_Cotu
ATCAATTCTGGCTTCAAAAGGGACGCCTCTTTTGATGAATAAATGGAAATATTACCTTGTAACTTTTTGGCAATGTTATTTTTCGCTGTGGTTTCATCCAAGAAGGATTTATCTAAACCAATTATCTAATCATTCCCTTGAATTTGTGGGCTATCTTTCAAGTGTGCGACTAAACGCTTCAGTGGTACGGAGTCAAATTCTAGAAAATTCATTTCTAATCAATAATGCTATTAAGAAGTTCGATACTCTTGTTCCAATTATTCCTCTGATTGGATCATTGGCTAAAGCGAAATTTTGTAACGTACTAGGGTATCCAATTAGTAAGCCGGTTCGGGCTGATTTATCAGATTCTGATATTATTGATCGATTTGGGCGTATAT
>Illumina-matK2_BOP010120_Dotu
ATCAATTCTGGCTTCAAAAGGGACGCCTCTTTTGATGAATAAATGGAAATATTACCTTGTAACTTTTTGGCAATGTTATTTTTCGCTGTGGTTTCATCCAAGAAGGATTTATCTAAACCAATTATCTAATCATTCCCTTGAATTTGTGGGCTATCTTTCAAGTGTGCGACTAAACGCTTCAGTGGTACGGAGTCAAATTCTAGAAAATTCATTTCTAATCAATAATGCTATTAAGAAGTTCGATACTCTTGTTCCAATTATTCCTCTGATTGGATCATTGGCTAAAGCGAAATTTTGTAACGTACTAGGGTATCCAATTAGTAAGCCGGTTCGGGCTGATTTATCAGATTCTGATATTATTGATCGATTTGGGCGTATAT
>Illumina-matK2_BOP010120_Otu
ATCAATTCTGGCTTCAAAAGGGACGCCTCTTTTGATGAATAAATGGAAATATTACCTTGTAACTTTTTGGCAATGTTATTTTTCGCTGTGGTTTCATCCAAGAAGGATTTATCTAAACCAATTATCTAATCATTCCCTTGAATTTGTGGGCTATCTTTCAAGTGTGCGACTAAACGCTTCAGTGGTACGGAGTCAAATTCTAGAAAATTCATTTCTAATCAATAATGCTATTAAGAAGTTCGATACTCTTGTTCCAATTATTCCTCTGATTGGATCATTGGCTAAAGCGAAATTTTGTAACGTACTAGGGTATCCAATTAGTAAGCCGGTTCGGGCTGATTTATCAGATTCTGATATTATTGATCGATTTGGGCGTATAT
>Illumina-matK2_BOP010120_Zotu
ATCAATTCTGGCTTCAAAAGGGACGCCTCTTTTGATGAATAAATGGAAATATTACCTTGTAACTTTTTGGCAATGTTATTTTTCGCTGTGGTTTCATCCAAGAAGGATTTATCTAAACCAATTATCTAATCATTCCCTTGAATTTGTGGGCTATCTTTCAAGTGTGCGACTAAACGCTTCAGTGGTACGGAGTCAAATTCTAGAAAATTCATTTCTAATCAATAATGCTATTAAGAAGTTCGATACTCTTGTTCCAATTATTCCTCTGATTGGATCATTGGCTAAAGCGAAATTTTGTAACGTACTAGGGTATCCAATTAGTAAGCCGGTTCGGGCTGATTTATCAGATTCTGATATTATTGATCGATTTGGGCGTATAT
>Illumina-matK2_BOP010121_Cotu
ATCAATTCTGGCTTCAAAAGGGACGCCTCTTTTGATGAATAAATGGAAATATTACCTTGTAACTTTTTGGCAATGTCATTTTTCGCTGTGGTTTCATCCAAGAAGGATTTATCTGAACCAATTATCTAATCGTTCCCTTGAATTTGTGGGCTATCTTTCAAGTGTGCGACTAAACGCTTCAGTGGTACGGAGTCAAATTCTAGAAAATGCATTTCTAATCAATAATGCTATTAAGAAGTTCGATACTCTTGTTCCAATTATTCCTCTGATTGGATCATTGGCTAAAGCGAAATTTTGTAACGTATTAGGGTATCCCATTAGTAAGCCGGTTCGGGCTGATTTATCAGATTCTGATATTATTGATCGATTTGGGCGTATAT
>Illumina-matK2_BOP010121_Otu
ATCAATTCTGGCTTCAAAAGGGACGCCTCTTTTGATGAATAAATGGAAATATTACCTTGTAACTTTTTGGCAATGTCATTTTTCGCTGTGGTTTCATCCAAGAAGGATTTATCTGAACCAATTATCTAATCGTTCCCTTGAATTTGTGGGCTATCTTTCAAGTGTGCGACTAAACGCTTCAGTGGTACGGAGTCAAATTCTAGAAAATGCATTTCTAATCAATAATGCTATTAAGAAGTTCGATACTCTTGTTCCAATTATTCCTCTGATTGGATCATTGGCTAAAGCGAAATTTTGTAACGTATTAGGGTATCCCATTAGTAAGCCGGTTCGGGCTGATTTATCAGATTCTGATATTATTGATCGATTTGGGCGTATAT
>Illumina-matK2_BOP010121_Zotu
ATCAATTCTGGCTTCAAAAGGGACGCCTCTTTTGATGAATAAATGGAAATATTACCTTGTAACTTTTTGGCAATGTCATTTTTCGCTATGTTTTCATCCAAGAAGGATTTATCTGAGCCAATTATCTAATCGTTCCCTTGAATTTGTGGGCTATCTTTCAAGTGTGCGACTAAACGCTTCAGTGGTACGGAGTCAAATTCTAGAAAATGCATTTCTAATCAATAATGCTATTAAGAAGTTCGATACTCTTGTTCCAATTATTCCTCTGATTGGATCATTGGCTAAAGCGAAATTTTGTAACGTATTAGGGTATCCCATTAGTAAGCCGGTTCGGGCCGATTTATCAGATTCTGATATTATTGATCGATTTGGGCGTATAT
>Illumina-matK2_BOP010122_Cotu
GTCAATTCTCGCCTCAAGGGGGACCTTTCTTTTGATGAATAAATGGAAATATTACTTTGTACGTTTCTGGCAATGTCATTTTTACCAGTGGTTTCAACCAGGAAGGATTTCTATAAACCAATTATCCAAACATTCGCTCGATCTTCTGGGTTATCTTTCAAGTGTGCGGCTAAACCCCTTAATGGCGCGCAGTCAAATGCTAGAAAATGCATTTCTAATCGATAATGCTGGTAAGAAGTTCGATACCATTGTTCCAATTAGTCCTCTGATTGGATCATTGGCTAAAGCGAAATTTTGTAACGTATTAGGGCATCCTGTTAGTAAGGTGCTTTGGGCCGATTTATCAGATTCTGAGATTATTGACAGATTTGGGCGTATAT
>Illumina-matK2_BOP010122_Otu
ATGCTAGAAAATGCATTTCTAATCGATAATGCTGGTAAGAAGTTCGATACCATTGTTCCAATTAGTCCTCTGATTGGATCATTGGCTAAAGCGAAATTTTGTAACGTATTAGGGCATCCTGTTAGTAAGGTGCTTTGGGCCGATTTATCAGATTCTGAGATTATTGACAGATTTGGGCGTATAT
>Illumina-matK2_BOP010122_Zotu
GTCAATTCTCGCCTCAAGGGGGACCTTTCTTTTGATGAATAAATGGAAATATTACTTTGTACGTTTCTGGCAATGTCATTTTTACCAGTGGTTTCAACCAGGAAGGATTTCTATAAACCAATTATCCAAACATTCGCTCGATCTTCTGGGTTATCTTTCAAGTGTGCGGCTAAACCCCTTAATGGCGCGCAGTCAAATGCTAGAAAATGCATTTCTAATCGATAATGCTGGTAAGAAGTTCGATACCATTGTTCCAATTAGTCCTCTGATTGGATCATTGGCTAAAGCGAAATTTTGTAACGTATTAGGGCATCCTGTTAGTAAGGTGCTTTGGGCCGATTTATCAGATTCTGAGATTATTGACAGATTTGGGCGTATAT
>Illumina-matK2_BOP010125_Cotu
GTCAATTCTCGCTTCAAAGGGGAACTTTCTTTTGATGCATAAATGGAAATATTACTTTGTACGTTTCTGGCAATGTCATTTTTACCAGTGGTTTCAACCAGGAAGGATCTATATAAACCAATTATCCAAACATTCCCTCGACCTTCTGGGCTATCTTTCAAGTGTGCGGCTAAATCCTTTAACGATACGCAGTCAAATGCTAGAAAATGCATTTCTAATCGATAATGCTGGTAAGAAGTTCGATACCGTTGTTCCAATTATTCCTCTGATTGGATCATTGGTTAAAGCGAAGTTTTGTAACGTATTAGGGCATCCTGTTAGTAAGGTGGTTTGGGCAGATTTATCAGATTCTGATATTATTGACCGATTTGGGCGTATAT
>Illumina-matK2_BOP010125_Dotu
GTCAATTCTCGCTTCAAAGGGGAACTTTCTTTTGATGCATAAATGGAAATATTACTTTGTACGTTTCTGGCAATGTCATTTTTACCAGTGGTTTCAACCAGGAAGGATCTATATAAACCAATTATCCAAACATTCCCTCGACCTTCTGGGCTATCTTTCAAGTGTGCGGCTAAATCCTTTAACGATACGCAGTCAAATGCTAGAAAATGCATTTCTAATCGATAATGCTGGTAAGAAGTTCGATACCGTTGTTCCAATTATTCCTCTGATTGGATCATTGGTTAAAGCGAAGTTTTGTAACGTATTAGGGCATCCTGTTAGTAAGGTGGTTTGGGCAGATTTATCAGATTCTGATATTATTGACCGATTTGGGCGTATAT
>Illumina-matK2_BOP010125_Otu
GTCAATTCTCGCTTCAAAGGGGAACTTTCTTTTGATGCATAAATGGAAATATTACTTTGTACGTTTCTGGCAATGTCATTTTTACCAGTGGTTTCAACCAGGAAGGATCTATATAAACCAATTATCCAAACATTCCCTCGACCTTCTGGGCTATCTTTCAAGTGTGCGGCTAAATCCTTTAACGATACGCAGTCAAATGCTAGAAAATGCATTTCTAATCGATAATGCTGGTAAGAAGTTCGATACCGTTGTTCCAATTATTCCTCTGATTGGATCATTGGTTAAAGCGAAGTTTTGTAACGTATTAGGGCATCCTGTTAGTAAGGTGGTTTGGGCAGATTTATCAGATTCTGATATTATTGACCGATTTGGGCGTATAT
>Illumina-matK2_BOP010125_Zotu
GTCAATTCTCGCTTCAAAGGGGAACTTTCTTTTGATGCATAAATGGAAATATTACTTTGTACGTTTCTGGCAATGTCATTTTTACCAGTGGTTTCAACCAGGAAGGATCTATATAAACCAATTATCCAAACATTCCCTCGACCTTCTGGGCTATCTTTCAAGTGTGCGGCTAAATCCTTTAACGATACGCAGTCAAATGCTAGAAAATGCATTTCTAATCGATAATGCTGGTAAGAAGTTCGATACCGTTGTTCCAATTATTCCTCTGATTGGATCATTGGTTAAAGCGAAGTTTTGTAACGTATTAGGGCATCCTGTTAGTAAGGTGGTTTGGGCAGATTTATCAGATTCTGATATTATTGACCGATTTGGGCGTATAT
>Illumina-matK2_BOP010126_Cotu
ATTCATTCTGGCTTCAAAAGATATGCCATTTCTGATGAATAAATGGAAATTTTACCTTGTTAATTTATGTCAATGTCATTTTTTTGCGGGGTCTCAACCGGAAAGGAGCTATATAAACCAATTATCCAAGCATTCTCTCGACTTTTTAGGCTATCTTTCAAGTGTGCGACTAAATTCTTCAGTAGTACGGAGTCAAATGGTGGACAATACTTTTCTAATAGATAACGCTATGAAGAAACTCGATACAAGAGTTCCACTTATTTCTTTGATTCGATTATTGGCAAAAGCGAGATTTTGTAACGTATTAGGACATCCCATTAGTAAAACGACCCGGGCTGATTCATCGGATTCGGATATTATCGCCCGATTTGTGCGTATAT
>Illumina-matK2_BOP010126_Dotu
ATTCATTCTGGCTTCAAAAGATATGCCATTTCTGATGAATAAATGGAAATTTTACCTTGTTAATTTATGTCAATGTCATTTTTTTGCGGGGTCTCAACCGGAAAGGAGCTATATAAACCAATTATCCAAGCATTCTCTCGACTTTTTAGGCTATCTTTCAAGTGTGCGACTAAATTCTTCAGTAGTACGGAGTCAAATGGTGGACAATACTTTTCTAATAGATAACGCTATGAAGAAACTCGATACAAGAGTTCCACTTATTTCTTTGATTCGATTATTGGCAAAAGCGAGATTTTGTAACGTATTAGGACATCCCATTAGTAAAACGACCCGGGCTGATTCATCGGATTCGGATATTATCGCCCGATTTGTGCGTATAT
>Illumina-matK2_BOP010127_Cotu
ATTAATTCTGGCTTCAAAAGATATGCCATTTCTGATGACTAAATGGAAATTTTACCTTGTTAATTTATGTCAATGTCATTTTTTTGCGGGGTCTCAACCGGAAAGGAGCTATATAAACCAATTATCCAAGCATTCTCTCGACTTTTTAGGCTATCTTTCAAGTGTGCGACTAAATTCTTCAGTAATACGGAGTCAAATGGTGGACAATACTTTTCTAATAGATAACGCTATGAAGAAACTCGATACAAGAGTTCCACTTATTTCTTTGATTCGATTATTGGCAAAAGCGAGATTTTGTAACGTATTAGGACATCCCATTAGTAAAACGACCCGGGCTGATTCATCGGATTCGGATATTATCGACCGATTTGTGCGTATAT
>Illumina-matK2_BOP010127_Dotu
ATTAATTCTGGCTTCAAAAGATATGCCATTTCTGATGACTAAATGGAAATTTTACCTTGTTAATTTATGTCAATGTCATTTTTTTGCGGGGTCTCAACCGGAAAGGAGCTATATAAACCAATTATCCAAGCATTCTCTCGACTTTTTAGGCTATCTTTCAAGTGTGCGACTAAATTCTTCAGTAATACGGAGTCAAATGGTGGACAATACTTTTCTAATAGATAACGCTATGAAGAAACTCGATACAAGAGTTCCACTTATTTCTTTGATTCGATTATTGGCAAAAGCGAGATTTTGTAACGTATTAGGACATCCCATTAGTAAAACGACCCGGGCTGATTCATCGGATTCGGATATTATCGACCGATTTGTGCGTATAT
>Illumina-matK2_BOP010127_Otu
ATGAAGAAACTCGATACAAGAGTTCCACTTATTTCTTTGATTCGATTATTGGCAAAAGCGAGATTTTGTAACGTATTAGGACATCCCATTAGTAAAACGACCCGGGCTGATTCATCGGATTCGGATATTATCGACCGATTTGTGCGTATAT
>Illumina-matK2_BOP010127_Zotu
ATTAATTCTGGCTTCAAAAGATATGCCATTTCTGATGACTAAATGGAAATTTTACCTTGTTAATTTATGTCAATGTCATTTTTTTGCGGGGTCTCAACCGGAAAGGAGCTATATAAACCAATTATCCAAGCATTCTCTCGACTTTTTAGGCTACCTTTCAAGTGTGCGACTAAATTCTTCAGTAATACGGAGTCAAATGGTGGACAATACTTTTCTAATAGATAACGCTATGAAGAAACTCGATACAAGAGTTCCACTTATTTCTTTGATTCGATTATTGGCAAAAGCGAGATTTTGTAACGTATTAGGACATCCCATTAGTAAAACGACCCGGGCTGATTCATCGGATTCGGATATTATCGACCGATTTGTGCGTATAT
>Illumina-matK2_BOP010128_Cotu
ATTAATTCTGGCTTCAAAAGATATGCCATTTCTGATGACTAAATGGAAATTTTACCTTGTTAATTTATGTCAATGTCATTTTTTTGCGGGGTCTCAACCGGAAAGGAGCTATATAAACCAATTATCCAAGCATTCTCTCGACTTTTTAGGCTATCTTTCAAGTGTGCGACTAAATTCTTCAGTAATACGGAGTCAAATGGTGGACAATACTTTTCTAATAGATAACGCTATGAAGAAACTCGATACAAGAGTTCCACTTATTTCTTTGATTCGATTATTGGCAAAAGCGAGATTTTGTAACGTATTAGGACATCCCATTAGTAAAACGACCCGGGCTGATTCATCGGATTCGGATATTATCGACCGATTTGTGCGTATAT
>Illumina-matK2_BOP010128_Dotu
ATTAATTCTGGCTTCAAAAGATATGCCATTTCTGATGACTAAATGGAAATTTTACCTTGTTAATTTATGTCAATGTCATTTTTTTGCGGGGTCTCAACCGGAAAGGAGCTATATAAACCAATTATCCAAGCATTCTCTCGACTTTTTAGGCTATCTTTCAAGTGTGCGACTAAATTCTTCAGTAATACGGAGTCAAATGGTGGACAATACTTTTCTAATAGATAACGCTATGAAGAAACTCGATACAAGAGTTCCACTTATTTCTTTGATTCGATTATTGGCAAAAGCGAGATTTTGTAACGTATTAGGACATCCCATTAGTAAAACGACCCGGGCTGATTCATCGGATTCGGATATTATCGACCGATTTGTGCGTATAT
>Illumina-matK2_BOP010128_Otu
ATTAATTCTGGCTTCAAAAGATATGCCATTTCTGATGACTAAATGGAAATTTTACCTTGTTAATTTATGTCAATGTCATTTTTTTGCGGGGTCTCAACCGGAAAGGAGCTATATAAACCAATTATCCAAGCATTCTCTCGACTTTTTAGGCTATCTTTCAAGTGTGCGACTAAATTCTTCAGTAATACGGAGTCAAATGGTGGACAATACTTTTCTAATAGATAACGCTATGAAGAAACTCGATACAAGAGTTCCACTTATTTCTTTGATTCGATTATTGGCAAAAGCGAGATTTTGTAACGTATTAGGACATCCCATTAGTAAAACGACCCGGGCTGATTCATCGGATTCGGATATTATCGACCGATTTGTGCGTATAT
>Illumina-matK2_BOP010128_Zotu
ATTAATTCTGGCTTCAAAAGATATGCCATTTCTGATGACTAAATGGAAATTTTACCTTGTTAATTTATGTCAATGTCATTTTTTTGCGGGGTCTCAACCGGAAAGGAGCTATATAAACCAATTATCCAAGCATTCTCTCGACTTTTTAGGCTATCTTTCAAGTGTGCGACTAAATTCTTCAGTAATACGGAGTCAAATGGTGGACAATACTTTTCTAATAGATAACGCTATGAAGAAACTCGATACAAGAGTTCCACTTATTTCTTTGATTCGATTATTGGCAAAAGCGAGATTTTGTAACGTATTAGGACATCCCATTAGTAAAACGACCCGGGCTGATTCATCGGATTCGGATATTATCGACCGATTTGTGCGTATAT
>Illumina-matK2_BOP010129_Cotu
ATTAATTCTGGCTTCAAAAGATATGCCATTTCTGATGACTAAATGGAAATTTTACCTTGTTAATTTATGTCAATGTCATTTTTTTGCGGGGTCTCAACCGGAAAGGAGCTATATAAACCAATTATCCAAGCATTCTCTCGACTTTTTAGGCTATCTTTCAAGTGTGCGACTAAATTCTTCAGTAGTACGGAGTCAAATGGTGGACAATACTTTTCTAATAGATAACGCTATGAAGAAACTCGATACAAGAGTTCCACTTATTTCTTTGATTCGATTATTGGCAAAAGCGAGATTTTGTAACGTATTAGGACATCCCATTAGTAAAACGACCCGGGCTGATTCATCGGATTCGGATATTATCGACCGATTTGTGCGTATAT
>Illumina-matK2_BOP010129_Dotu
ATTAATTCTGGCTTCAAAAGATATGCCATTTCTGATGACTAAATGGAAATTTTACCTTGTTAATTTATGTCAATGTCATTTTTTTGCGGGGTCTCAACCGGAAAGGAGCTATATAAACCAATTATCCAAGCATTCTCTCGACTTTTTAGGCTATCTTTCAAGTGTGCGACTAAATTCTTCAGTAGTACGGAGTCAAATGGTGGACAATACTTTTCTAATAGATAACGCTATGAAGAAACTCGATACAAGAGTTCCACTTATTTCTTTGATTCGATTATTGGCAAAAGCGAGATTTTGTAACGTATTAGGACATCCCATTAGTAAAACGACCCGGGCTGATTCATCGGATTCGGATATTATCGACCGATTTGTGCGTATAT
>Illumina-matK2_BOP010129_Otu
ATTAATTCTGGCTTCAAAAGATATGCCATTTCTGATGACTAAATGGAAATTTTACCTTGTTAATTTATGTCAATGTCATTTTTTTGCGGGGTCTCAACCGGAAAGGAGCTATATAAACCAATTATCCAAGCATTCTCTCGACTTTTTAGGCTATCTTTCAAGTGTGCGACTAAATTCTTCAGTAGTACGGAGTCAAATGGTGGACAATACTTTTCTAATAGATAACGCTATGAAGAAACTCGATACAAGAGTTCCACTTATTTCTTTGATTCGATTATTGGCAAAAGCGAGATTTTGTAACGTATTAGGACATCCCATTAGTAAAACGACCCGGGCTGATTCATCGGATTCGGATATTATCGACCGATTTGTGCGTATAT
>Illumina-matK2_BOP010129_Zotu
ATCAATTCTGGCTTCGAAGGATACCCCTCTTCTGATGACTAAATGGAAATTTTACCTTGTTAATTTATGTCAATGTCATTTTTTTGCGGGGTCTCAACCGGAAAGGAGCTATATAAACCAATTATCCAAGCATTCTCTCGACTTTTTAGGCTATCTTTCAAGTGTGCGACTAAATTCTTCAGTAGTACGGAGTCAAATGGTGGACAATACTTTTCTAATAGATAACGCTATGAAGAAACTCGATACAAGAGTTCCACTTATTTCTTTGATTCGATTATTGGCAAAAGCGAGATTTTGTAACGTATTAGGACATCCCATTAGTAAAACGACCCGGGCTGATTCATCGGATTCGGATATTATCGACCGATTTGTGCGTATAT
>Illumina-matK2_BOP010131_Cotu
ATTCATTCTGGCTTCAAAAGATATGCCATTTCTGATGAATAAATGGAAATTTTACCTTGTTAATTTATGTCAATGTCATTTTTTTGCGGGGTCTCAACCGGAAAGGATCTATATAAACCAATTATCCAAGCATTCTATCGACTTTTTAGGCTATCTTTCAAGTGTGCGACTAAATTCTTCAGTAGTACGGAGTCAAATGGTGGACAATGCGTTTCTAATAGATAACGCTATGAAGAAACTCGATACAAGAGTTCCACTTATTTCTTTGATTCGATTATTGGCAAAAGCGAGATTTTGTAACGTATTAGGACATCCCATTAGTAAAACGACCCGGGCTGATTCATCGGATTCGGATATTATCGACCGATTTGTGCGTATAT
>Illumina-matK2_BOP010131_Otu
ATTCATTCTGGCTTCAAAAGATATGCCATTTCTGATGAATAAATGGAAATTTTACCTTGTTAATTTATGTCAATGTCATTTTTTTGCGGGGTCTCAACCGGAAAGGATCTATATAAACCAATTATCCAAGCATTCTATCGACTTTTTAGGCTATCTTTCAAGTGTGCGACTAAATTCTTCAGTAGTACGGAGTCAAATGGTGGACAATGCGTTTCTAATAGATAACGCTATGAAGAAACTCGATACAAGAGTTCCACTTATTTCTTTGATTCGATTATTGGCAAAAGCGAGATTTTGTAACGTATTAGGACATCCCATTAGTAAAACGACCCGGGCTGATTCATCGGATTCGGATATTATCGACCGATTTGTGCGTATAT
>Illumina-matK2_BOP010131_Zotu
ATTCATTCTGGCTTCAAAAGATATGCCATTTCTGATGAATAAATGGAAATTTTACCTTGTTAATTTATGTCAATGTCATTTTTTTGCGGGGTCTCAACCGGAAAGGATCTATATAAACCAATTATCCAAGCATTCTATCGACTTTTTAGGCTATCTTTCAAGTGTGCGACTAAATTCTTCAGTAGTACGGAGTCAAATGGTGGACAATGCGTTTCTAATAGATAACGCTATGAAGAAACTCGATACAAGAGTTCCACTTATTTCTTTGATTCGATTATTGGCAAAAGCGAGATTTTGTAACGTATTAGGACATCCCATTAGTAAAACGACCCGGGCTGATTCATCGGATTCGGATATTATCGACCGATTTGTGCGTATAT
>Illumina-matK2_BOP010132_Cotu
ATCGATTTTGGTTTCAAAAGATACGCCTCTTCTAATGAATAAATGGAAATATTTTCTTGTCCTTTTATGGCAATGTCATTTTTATGTGTGGGCTCAACCAGGAAGGATCTATATAAACCAATTAGCCAACCATTCTTTCGGCTTTTTAGGCTATCTTTTAAGTGTGCGACTAAATCTTTCAGTGGTACGGAGTCAAATGCTAGAAAATTCATTTATAATGGATAATGCTATAAAGAAGCTTGATACATTAGTTCCAATTAGCCCAATGATTGGATCATTGGCTAAAATGAAATTTTGTAACGCATTAGGACATCCTGTTAGTAAGTCGACCTGGGCCGATTCGGCAGATTTTGAGATTATCGACCGATTTGCCCGTATAT
>Illumina-matK2_BOP010132_Dotu
ATCGATTTTGGTTTCAAAAGATACGCCTCTTCTAATGAATAAATGGAAATATTTTCTTGTCCTTTTATGGCAATGTCATTTTTATGTGTGGGCTCAACCAGGAAGGATCTATATAAACCAATTAGCCAACCATTCTTTCGGCTTTTTAGGCTATCTTTTAAGTGTGCGACTAAATCTTTCAGTGGTACGGAGTCAAATGCTAGAAAATTCATTTATAATGGATAATGCTATAAAGAAGCTTGATACATTAGTTCCAATTAGCCCAATGATTGGATCATTGGCTAAAATGAAATTTTGTAACGCATTAGGACATCCTGTTAGTAAGTCGACCTGGGCCGATTCGGCAGATTTTGAGATTATCGACCGATTTGCCCGTATAT
>Illumina-matK2_BOP010132_Otu
ATCGATTTTGGTTTCAAAAGATACGCCTCTTCTAATGAATAAATGGAAATATTTTCTTGTCCTTTTATGGCAATGTCATTTTTATGTGTGGGCTCAACCAGGAAGGATCTATATAAACCAATTAGCCAACCATTCTTTCGGCTTTTTAGGCTATCTTTTAAGTGTGCGACTAAATCTTTCAGTGGTACGGAGTCAAATGCTAGAAAATTCATTTATAATGGATAATGCTATAAAGAAGCTTGATACATTAGTTCCAATTAGCCCAATGATTGGATCATTGGCTAAAATGAAATTTTGTAACGCATTAGGACATCCTGTTAGTAAGTCGACCTGGGCCGATTCGGCAGATTTTGAGATTATCGACCGATTTGCCCGTATAT
>Illumina-matK2_BOP010132_Zotu
ATCGATTTTGGTTTCAAAAGATACGCCTCTTCTAATGAATAAATGGAAATATTTTCTTGTCCTTTTATGGCAATGTCATTTTTATGTGTGGGCTCAACCAGGAAGGATCTATATAAACCAATTAGCCAACCATTCTTTCGGCTTTTTAGGCTATCTTTTAAGTGTGCGACTAAATCTTTCAGTGGTACGGAGTCAAATGCTAGAAAATTCATTTATAATGGATAATGCTATAAAGAAGCTTGATACATTAGTTCCAATTAGCCCAATGATTGGATCATTGGCTAAAATGAAATTTTGTAACGCATTAGGACATCCTGTTAGTAAGTCGACCTGGGCCGATTCGGCAGATTTTGAGATTATCGACCGATTTGCCCGTATAT
>Illumina-matK2_BOP010134_Cotu
AGCTATTCTGGCTTTAAAGGGAACTCCTCTTCTGATGAATAAATGGAAGTATTACCTTATAAATCTCTGGCAATATAATTTCGACTTGTGGTCTCAACCAGATAGGATTCATATAAACCAATTATACAACCATTCCCTCGATTTTTTGGGCCATCTTTCAAGTGTACGACTAAAGCCTTCTGTGGTTAGGAGTCAAATGGTAGAAAATTCATTTATTATAGATATTGCTATAAAAAAGTTTGATACTATAGTCCCAATAATTACTTTGATTGGATCATTGGCTAACTCGAAATTTTGTAACGCATCAGGGCATCCCATTAGTAAGTCGGCTCGGACCGATTCATCGGATTCTGATATTATCGATAGATTTGGGCGGATAT
>Illumina-matK2_BOP010134_Dotu
AGCTATTCTGGCTTTAAAGGGAACTCCTCTTCTGATGAATAAATGGAAGTATTACCTTATAAATCTCTGGCAATATAATTTCGACTTGTGGTCTCAACCAGATAGGATTCATATAAACCAATTATACAACCATTCCCTCGATTTTTTGGGCCATCTTTCAAGTGTACGACTAAAGCCTTCTGTGGTTAGGAGTCAAATGGTAGAAAATTCATTTATTATAGATATTGCTATAAAAAAGTTTGATACTATAGTCCCAATAATTACTTTGATTGGATCATTGGCTAACTCGAAATTTTGTAACGCATCAGGGCATCCCATTAGTAAGTCGGCTCGGACCGATTCATCGGATTCTGATATTATCGATAGATTTGGGCGGATAT
>Illumina-matK2_BOP010134_Otu
AGCTATTCTGGCTTTAAAGGGAACTCCTCTTCTGATGAATAAATGGAAGTATTACCTTATAAATCTCTGGCAATATAATTTCGACTTGTGGTCTCAACCAGATAGGATTCATATAAACCAATTATACAACCATTCCCTCGATTTTTTGGGCCATCTTTCAAGTGTACGACTAAAGCCTTCTGTGGTTAGGAGTCAAATGGTAGAAAATTCATTTATTATAGATATTGCTATAAAAAAGTTTGATACTATAGTCCCAATAATTACTTTGATTGGATCATTGGCTAACTCGAAATTTTGTAACGCATCAGGGCATCCCATTAGTAAGTCGGCTCGGACCGATTCATCGGATTCTGATATTATCGATAGATTTGGGCGGATAT
>Illumina-matK2_BOP010134_Zotu
AGCTATTCTGGCTTTAAAGGGAACTCCTCTTCTGATGAATAAATGGAAGTATTACCTTATAAATCTCTGGCAATATAATTTCGACTTGTGGTCTCAACCAGATAGGATTCATATAAACCAATTATACAACCATTCCCTCGATTTTTTGGGCCATCTTTCAAGTGTACGACTAAAGCCTTCTGTGGTTAGGAGTCAAATGGTAGAAAATTCATTTATTATAGATATTGCTATAAAAAAGTTTGATACTATAGTCCCAATAATTACTTTGATTGGATCATTGGCTAACTCGAAATTTTGTAACGCATCAGGGCATCCCATTAGTAAGTCGGCTCGGACCGATTCATCGGATTCTGATATTATCGATAGATTTGGGCGGATAT
>Illumina-matK2_BOP010135_Cotu
ATGCATTCTGGCTTCAAAAGGGACGTCTCTTTTCATGAATAAATGGAAATTTTACCTTGTCACTTTTTGGCAATGGCATTTTTCGCTGTGGTTTCATCCAAGAAGGATTTATATAAACCAATTATCCAATCATTCCCTTGAATTTTTGGGCTATCTTTCAAGCGTGCGAATGAACCCTTCCGTGGTACGGAGTCAAATTCTAGAAAATTCATTTCTAATCAATAATGCTATTAAGAAGTTCGATACCCTTGTTCCAATTATTCCTCTGATTGCGTCATTGGCTAAAGCGAAATTTTGTAACGTATTAGGGCATCCCATTAGTAAGCCGATTCGGGCTGATTTATCAGATTCTAATATTATTGACCGATTTGGGCGTATAT
>Illumina-matK2_BOP010135_Dotu
ATGCATTCTGGCTTCAAAAGGGACGTCTCTTTTCATGAATAAATGGAAATTTTACCTTGTCACTTTTTGGCAATGGCATTTTTCGCTGTGGTTTCATCCAAGAAGGATTTATATAAACCAATTATCCAATCATTCCCTTGAATTTTTGGGCTATCTTTCAAGCGTGCGAATGAACCCTTCCGTGGTACGGAGTCAAATTCTAGAAAATTCATTTCTAATCAATAATGCTATTAAGAAGTTCGATACCCTTGTTCCAATTATTCCTCTGATTGCGTCATTGGCTAAAGCGAAATTTTGTAACGTATTAGGGCATCCCATTAGTAAGCCGATTCGGGCTGATTTATCAGATTCTAATATTATTGACCGATTTGGGCGTATAT
>Illumina-matK2_BOP010135_Otu
ATGCATTCTGGCTTCAAAAGGGACGTCTCTTTTCATGAATAAATGGAAATTTTACCTTGTCACTTTTTGGCAATGGCATTTTTCGCTGTGGTTTCATCCAAGAAGGATTTATATAAACCAATTATCCAATCATTCCCTTGAATTTTTGGGCTATCTTTCAAGCGTGCGAATGAACCCTTCCGTGGTACGGAGTCAAATTCTAGAAAATTCATTTCTAATCAATAATGCTATTAAGAAGTTCGATACCCTTGTTCCAATTATTCCTCTGATTGCGTCATTGGCTAAAGCGAAATTTTGTAACGTATTAGGGCATCCCATTAGTAAGCCGATTCGGGCTGATTTATCAGATTCTAATATTATTGACCGATTTGGGCGTATAT
>Illumina-matK2_BOP010135_Zotu
ATGCATTCTGGCTTCAAAAGGGACGTCTCTTTTCATGAATAAATGGAAATTTTACCTTGTCACTTTTTGGCAATGGCATTTTTCGCTGTGGTTTCATCCAAGAAGGATTTATATAAACCAATTATCCAATCATTCCCTTGAATTTTTGGGCTATCTTTCAAGCGTGCGAATGAACCCTTCCGTGGTACGGAGTCAAATTCTAGAAAATTCATTTCTAATCAATAATGCTATTAAGAAGTTCGATACCCTTGTTCCAATTATTCCTCTGATTGCGTCATTGGCTAAAGCGAAATTTTGTAACGTATTAGGGCATCCCATTAGTAAGCCGATTCGGGCTGATTTATCAGATTCTAATATTATTGACCGATTTGGGCGTATAT
>Illumina-matK2_BOP010136_Cotu
AGCTATTCTGGCTTTAAAGGGAACTCCTCTTCTGATGAATAAATGGAAGTATTACCTTATAAATCTCTGGCAATATAATTTCGACTTGTGGTCTCAACCAGATAGGATTCATATAAACCAATTATACAACCATTCCCTCGATTTTTTGGGCCATCTTTCAAGTGTACGACTAAAGCCTTCTGTGGTTAGGAGTCAAATGGTAGAAAATTCATTTATTATAGATATTGCTATAAAAAAGTTTGATACTATAGTCCCAATAATTACTTTGATTGGATCATTGGCTAACTCGAAATTTTGTAACGCATCAGGGCATCCCATTAGTAAGTCGGCTCGGACCGATTCATCGGATTCTGATATTATCGATAGATTTGGGCGGATAT
>Illumina-matK2_BOP010136_Dotu
AGCTATTCTGGCTTTAAAGGGAACTCCTCTTCTGATGAATAAATGGAAGTATTACCTTATAAATCTCTGGCAATATAATTTCGACTTGTGGTCTCAACCAGATAGGATTCATATAAACCAATTATACAACCATTCCCTCGATTTTTTGGGCCATCTTTCAAGTGTACGACTAAAGCCTTCTGTGGTTAGGAGTCAAATGGTAGAAAATTCATTTATTATAGATATTGCTATAAAAAAGTTTGATACTATAGTCCCAATAATTACTTTGATTGGATCATTGGCTAACTCGAAATTTTGTAACGCATCAGGGCATCCCATTAGTAAGTCGGCTCGGACCGATTCATCGGATTCTGATATTATCGATAGATTTGGGCGGATAT
>Illumina-matK2_BOP010136_Otu
AGCTATTCTGGCTTTAAAGGGAACTCCTCTTCTGATGAATAAATGGAAGTATTACCTTATAAATCTCTGGCAATATAATTTCGACTTGTGGTCTCAACCAGATAGGATTCATATAAACCAATTATACAACCATTCCCTCGATTTTTTGGGCCATCTTTCAAGTGTACGACTAAAGCCTTCTGTGGTTAGGAGTCAAATGGTAGAAAATTCATTTATTATAGATATTGCTATAAAAAAGTTTGATACTATAGTCCCAATAATTACTTTGATTGGATCATTGGCTAACTCGAAATTTTGTAACGCATCAGGGCATCCCATTAGTAAGTCGGCTCGGACCGATTCATCGGATTCTGATATTATCGATAGATTTGGGCGGATAT
>Illumina-matK2_BOP010136_Zotu
AGCTATTCTGGCTTTAAAGGGAACTCCTCTTCTGATGAATAAATGGAAGTATTACCTTATAAATCTCTGGCAATATAATTTCGACTTGTGGTCTCAACCAGATAGGATTCATATAAACCAATTATACAACCATTCCCTCGATTTTTTGGGCCATCTTTCAAGTGTACGACTAAAGCCTTCTGTGGTTAGGAGTCAAATGGTAGAAAATTCATTTATTATAGATATTGCTATAAAAAAGTTTGATACTATAGTCCCAATAATTACTTTGATTGGATCATTGGCTAACTCGAAATTTTGTAACGCATCAGGGCATCCCATTAGTAAGTCGGCTCGGACCGATTCATCGGATTCTGATATTATCGATAGATTTGGGCGGATAT
>Illumina-matK2_BOP010137_Cotu
ATCCATTTTTGTCTCAAAGGATACGCCTCTTCTGATGAAAAAATGGAAATATTACCTTGTCAATTTATGTCAATGTCATTTTGATGTGTGCTTTCAACCTCCCAGGATCCATATAAACCCATTTTCATTATACAAGCATTCTTTCGCCTTATTAGGTTATCTTTCAAGTTCAAGTGTACGACTAAACCTTTCAGTGGTACGGAGTCAAATGCTAGAAAATGCATTTCTAATAGATAATATTATGAATAAACTCGATACAACAGTTTCAATTATTCCTTTGATTGGATCATTAGCAAAACTGAAATTTTGTAACGCAGTAGGACATCCCATTAGTAAACCGGCCTGGGCCGATTTTTCGGATTCTGATATTATCGACCGATTTGTCCGTATAT
>Illumina-matK2_BOP010137_Otu
ATCCATTTTTGTCTCAAAGGATACGCCTCTTCTGATGAAAAAATGGAAATATTACCTTGTCAATTTATGTCAATGTCATTTTGATGTGTGCTTTCAACCTCCCAGGATCCATATAAACCCATTTTCATTATACAAGCATTCTTTCGCCTTATTAGGTTATCTTTCAAGTTCAAGTGTACGACTAAACCTTTCAGTGGTACGGAGTCAAATGCTAGAAAATGCATTTCTAATAGATAATATTATGAATAAACTCGATACAACAGTTTCAATTATTCCTTTGATTGGATCATTAGCAAAACTGAAATTTTGTAACGCAGTAGGACATCCCATTAGTAAACCGGCCTGGGCCGATTTTTCGGATTCTGATATTATCGACCGATTTGTCCGTATAT
>Illumina-matK2_BOP010137_Zotu
GCTTCAAAGGGGACCTTTCTTTTGATGAATAAATGGAAATATTACCTTGTCAATTTATGTCAATGTCATTTTGATGTGTGCTTTCAACCTCCCAGGATCCATATAAACCCATTTTCATTATACAAGCATTCTTTCGCCTTATTAGGTTATCTTTCAAGTTCAAGTGTACGACTAAACCTTTCAGTGGTACGGAGTCAAATGCTAGAAAATGCATTTCTAATAGATAATATTATGAATAAACTCGATACAACAGTTTCAATTATTCCTTTGATTGGATCATTAGCAAAACTGAAATTTTGTAACGCAGTAGGACATCCCATTAGTAAACCGGCCTGGGCCGATTTTTCGGATTCTGATATTATCGACCAATTTGTCCGTATAT
>Illumina-matK2_BOP010138_Cotu
ATCAATTCTGGCTTCAAAAGGTACGTTTCTTTTGATGAATAAATGGAAATTTTACCTTGTCAATTTTTGGCAATGTCATTTTTCTCTGTGCTTTCACACAGGAAGGATCCATATAAACCAATTATCCAACCATTCCCGTGACTTTATGGGCTATCTTTCAAGTGTGCGACTAAATTCTTCAATGGTACGTAGTCAAATGTTAGAAAATTCATTTCTAATCAATAATGCAATTAAGAAGTTCGATACCCTTGTTCCAATTATTCCTTTGATTGGATCATTAGCTAAAGCAAACTTTTGTACCGTATTAGGGCATCCCATTAGTAAACCGGTTTGGTCCGATTTATCAGATTCTGATATTATTGACCGATTTGGGCGTATAT
>Illumina-matK2_BOP010138_Dotu
ATCAATTCTGGCTTCAAAAGGTACGTTTCTTTTGATGAATAAATGGAAATTTTACCTTGTCAATTTTTGGCAATGTCATTTTTCTCTGTGCTTTCACACAGGAAGGATCCATATAAACCAATTATCCAACCATTCCCGTGACTTTATGGGCTATCTTTCAAGTGTGCGACTAAATTCTTCAATGGTACGTAGTCAAATGTTAGAAAATTCATTTCTAATCAATAATGCAATTAAGAAGTTCGATACCCTTGTTCCAATTATTCCTTTGATTGGATCATTAGCTAAAGCAAACTTTTGTACCGTATTAGGGCATCCCATTAGTAAACCGGTTTGGTCCGATTTATCAGATTCTGATATTATTGACCGATTTGGGCGTATAT
>Illumina-matK2_BOP010138_Otu
ATCAATTCTGGCTTCAAAAGGTACGTTTCTTTTGATGAATAAATGGAAATTTTACCTTGTCAATTTTTGGCAATGTCATTTTTCTCTGTGCTTTCACACAGGAAGGATCCATATAAACCAATTATCCAACCATTCCCGTGACTTTATGGGCTATCTTTCAAGTGTGCGACTAAATTCTTCAATGGTACGTAGTCAAATGTTAGAAAATTCATTTCTAATCAATAATGCAATTAAGAAGTTCGATACCCTTGTTCCAATTATTCCTTTGATTGGATCATTAGCTAAAGCAAACTTTTGTACCGTATTAGGGCATCCCATTAGTAAACCGGTTTGGTCCGATTTATCAGATTCTGATATTATTGACCGATTTGGGCGTATAT
>Illumina-matK2_BOP010138_Zotu
ATCAATTCTGGCTTCCAAAGACACACCTCTTCTAATGAATAAATGGAAATTTTACCTTGTCAATTTTTGGCAATGTCATTTTTCTCTGTGCTTTCACACAGGAAGGATCCATATAAACCAATTATCCAACCATTCCCGTGACTTTATGGGCTATCTTTCAAGTGTGCGACTAAATTCTTCAATGGTACGTAGTCAAATGTTAGAAAATTCATTTCTAATCAATAATGCAATTAAGAAGTTCGATACCCTTGTTCCAATTATTCCTTTGATTGGATCATTAGCTAAAGCAAACTTTTGTACCGTATTAGGGCATCCCATTAGTAAACCGGTTTGGTCCGATTTATCAGATTCTGATATTATTGACCGATTTGGGCGTATAT
>Illumina-matK2_BOP010139_Cotu
ATCAATTCTGGCATCAAAGGATATGCCTCTTTTGATGAATAAATGGAAATATTATCTTGTTCATTTATGGCAATGTCATTTTTATGTATGGTCTCAAGCAGGAAGTATTTATATAAACCAATTATCCAAGCATGCTTTCGGCTTTTTGGGCTATCTTTCAAGTATGCGAATAAATCTTTCAGTAGTACGGAGTCAAATGCTAGAAAATTCATTTCTAATGGATAATGCTATGAAGAAGATCGATACATTAATTCCAATAAGTCCTCTGATTGGATCGTTGGCTAAAATGAAATTTTGTAACGTAGTAGGGCAGCCCCTTAGTAAGTCGACTTGGGCCGATTTATCAGATTTTGATATTATCGACCGATTTGCGCGTATAT
>Illumina-matK2_BOP010139_Dotu
ATCAATTCTGGCATCAAAGGATATGCCTCTTTTGATGAATAAATGGAAATATTATCTTGTTCATTTATGGCAATGTCATTTTTATGTATGGTCTCAAGCAGGAAGTATTTATATAAACCAATTATCCAAGCATGCTTTCGGCTTTTTGGGCTATCTTTCAAGTATGCGAATAAATCTTTCAGTAGTACGGAGTCAAATGCTAGAAAATTCATTTCTAATGGATAATGCTATGAAGAAGATCGATACATTAATTCCAATAAGTCCTCTGATTGGATCGTTGGCTAAAATGAAATTTTGTAACGTAGTAGGGCAGCCCCTTAGTAAGTCGACTTGGGCCGATTTATCAGATTTTGATATTATCGACCGATTTGCGCGTATAT
>Illumina-matK2_BOP010139_Otu
ATCAATTCTGGCATCAAAGGATATGCCTCTTTTGATGAATAAATGGAAATATTATCTTGTTCATTTATGGCAATGTCATTTTTATGTATGGTCTCAAGCAGGAAGTATTTATATAAACCAATTATCCAAGCATGCTTTCGGCTTTTTGGGCTATCTTTCAAGTATGCGAATAAATCTTTCAGTAGTACGGAGTCAAATGCTAGAAAATTCATTTCTAATGGATAATGCTATGAAGAAGATCGATACATTAATTCCAATAAGTCCTCTGATTGGATCGTTGGCTAAAATGAAATTTTGTAACGTAGTAGGGCAGCCCCTTAGTAAGTCGACTTGGGCCGATTTATCAGATTTTGATATTATCGACCGATTTGCGCGTATAT
>Illumina-matK2_BOP010139_Zotu
ATCAATTCTGGCTTCAAAAGGGACGCCTCTTTTGATGAATAAATGGAAATATTATCTTGTTCATTTATGGCAATGTCATTTTTATGTATGGTCTCAAGCAGGAAGTATTTATATAAACCAATTATCCAAGCATGCTTTCGGCTTTTTGGGCTATCTTTCAAGTATGCGAATAAATCTTTCAGTAGTACGGAGTCAAATGCTAGAAAATTCATTTCTAATGGATAATGCTATGAAGAAGATCGATACATTAATTCCAATAAGTCCTCTGATTGGATCGTTGGCTAAAATGAAATTTTGTAACGTAGTAGGGCAGCCCCTTAGTAAGTCGACTTGGGCCGATTTATCAGATTTTGATATTATCGACCGATTTGCGCGTATAT
>Illumina-matK2_BOP010140_Cotu
ATTTATTCTGGCTTCAAAAGATACGCCTCTTCTGATGAATAAATGGAAATATTATCTTGTCAATTTATGGCAATGGCATTTTCGTGTGTGGTTTCAACTCGGAAGGGTTCATATAAACCACTTATACAAAGATTATATCAATTTTCTGGGCTATCTTTCCATAGGGCGACTAAATACTTTGGTGGTACGGAGTCAAATGCTCGAAAATGCATTTCTAATCGATAATGCTATGAAGAAGTTCGAGACAACCCTTCCAATTATTCCTCTGATTGGATCATTGACTAAGGCACGTTTTTGTAACTCATTAGGGCATCCCATTAGTAAACCTACCTGGGCTGATTCCTCTGATTCTCATATTATCGACCGGTTTGTGCGTATAT
>Illumina-matK2_BOP010140_Dotu
ATTTATTCTGGCTTCAAAAGATACGCCTCTTCTGATGAATAAATGGAAATATTATCTTGTCAATTTATGGCAATGGCATTTTCGTGTGTGGTTTCAACTCGGAAGGGTTCATATAAACCACTTATACAAAGATTATATCAATTTTCTGGGCTATCTTTCCATAGGGCGACTAAATACTTTGGTGGTACGGAGTCAAATGCTCGAAAATGCATTTCTAATCGATAATGCTATGAAGAAGTTCGAGACAACCCTTCCAATTATTCCTCTGATTGGATCATTGACTAAGGCACGTTTTTGTAACTCATTAGGGCATCCCATTAGTAAACCTACCTGGGCTGATTCCTCTGATTCTCATATTATCGACCGGTTTGTGCGTATAT
>Illumina-matK2_BOP010140_Otu
ATTTATTCTGGCTTCAAAAGATACGCCTCTTCTGATGAATAAATGGAAATATTATCTTGTCAATTTATGGCAATGGCATTTTCGTGTGTGGTTTCAACTCGGAAGGGTTCATATAAACCACTTATACAAAGATTATATCAATTTTCTGGGCTATCTTTCCATAGGGCGACTAAATACTTTGGTGGTACGGAGTCAAATGCTCGAAAATGCATTTCTAATCGATAATGCTATGAAGAAGTTCGAGACAACCCTTCCAATTATTCCTCTGATTGGATCATTGACTAAGGCACGTTTTTGTAACTCATTAGGGCATCCCATTAGTAAACCTACCTGGGCTGATTCCTCTGATTCTCATATTATCGACCGGTTTGTGCGTATAT
>Illumina-matK2_BOP010140_Zotu
ATTTATTCTGGCTTCAAAAGATACGCCTCTTCTGATGAATAAATGGAAATATTATCTTGTCAATTTATGGCAATGGCATTTTCGTGTGTGGTTTCAACTCGGAAGGGTTCATATAAACCACTTATACAAAGATTATATCAATTTTCTGGGCTATCTTTCCATAGGGCGACTAAATACTTTGGTGGTACGGAGTCAAATGCTCGAAAATGCATTTCTAATCGATAATGCTATGAAGAAGTTCGAGACAACCCTTCCAATTATTCCTCTGATTGGATCATTGACTAAGGCACGTTTTTGTAACTCATTAGGGCATCCCATTAGTAAACCTACCTGGGCTGATTCCTCTGATTCTCATATTATCGACCGGTTTGTGCGTATAT
>Illumina-matK2_BOP010141_Cotu
ATCCATTCTGGCTTCAAAAGGGACGTCTCTTTTAATGAATAAATGGAAATATTATCTTGTCAATTTCTGGCAATGTTATTTTTACATGTGGTGTCAACCAGGAAGGATTCATATAAACCAATTATCCAATCACTCTCTCGACTTTCTGGGCTATCTTTCAAGTGTGCGATTAAACCCTTCAATGGTACGGAGTCAAATGCTCGAAAATTCATTTCTAATAGGGAATGCTATTAAGAAGTTTGATACCATAGTTCCAATTATTCCTCTGATTGGATCCTTGTATAAAGCGAAATTTTGTAACGTATTAGGACATCCCGTTAGTAAGCCAGTCTGGGCCGATTTATCCGATTCTGATATTATTGACCGATTCGGGCGTATAT
>Illumina-matK2_BOP010141_Dotu
TTCCATTTTGGCTTCAAAAGGGACGTCTCTTTTAATGAATAAATGGAAATATTATCTTGTCAATTTCTGGCAATGTTATTTTTACATGTGGTGTCAACCAGGAAGGATTCATATAAACCAATTATCCAATCACTCTCTCGACTTTCTGGGCTATCTTTCAAGTGTGCGATTAAACCCTTCAATGGTACGGAGTCAAATGCTCGAAAATTCATTTCTAATAGGGAATGCTATTAAGAAGTTTGATACCATAGTTCCAATTATTCCTCTGATTGGATCCTTGTATAAAGCGAAATTTTGTAACGTATTAGGACATCCCGTTAGTAAGCCAGTCTGGGCCGATTTATCCGATTCTGATATTATTGACCGATTCGGGCGTATAT
>Illumina-matK2_BOP010141_Otu
TTCCATTTTGGCTTCAAAAGGGACGTCTCTTTTAATGAATAAATGGAAATATTATCTTGTCAATTTCTGGCAATGTTATTTTTACATGTGGTGTCAACCAGGAAGGATTCATATAAACCAATTATCCAATCACTCTCTCGACTTTCTGGGCTATCTTTCAAGTGTGCGATTAAACCCTTCAATGGTACGGAGTCAAATGCTCGAAAATTCATTTCTAATAGGGAATGCTATTAAGAAGTTTGATACCATAGTTCCAATTATTCCTCTGATTGGATCCTTGTATAAAGCGAAATTTTGTAACGTATTAGGACATCCCGTTAGTAAGCCAGTCTGGGCCGATTTATCCGATTCTGATATTATTGACCGATTCGGGCGTATAT
>Illumina-matK2_BOP010141_Zotu
TTCCATTTTGGCTTCAAAAGGGACGTCTCTTTTAATGAATAAATGGAAATATTATCTTGTCAATTTCTGGCAATGTTATTTTTACATGTGGTGTCAACCAGGAAGGATTCATATAAACCAATTATCCAATCACTCTCTCGACTTTCTGGGCTATCTTTCAAGTGTGCGATTAAACCCTTCAATGGTACGGAGTCAAATGCTCGAAAATTCATTTCTAATAGGGAATGCTATTAAGAAGTTTGATACCATAGTTCCAATTATTCCTCTGATTGGATCCTTGTATAAAGCGAAATTTTGTAACGTATTAGGACATCCCGTTAGTAAGCCAGTCTGGGCCGATTTATCCGATTCTGATATTATTGACCGATTCGGGCGTATAT
>Illumina-matK2_BOP010142_Cotu
ATTTATTCTGGCTTCAAAAGATACGCCTCTTCTGATGAATAAATGGAAATATTATCTTGTCAATTTATGGCAATGGCATTTTCGTGTGTGGTTTCAACTCGGAAGGGTTCATATAAACCACTTATACAAAGATTATATCAATTTTCTGGGCTATCTTTCCATAGGGCGACTAAATACTTTGGTGGTACGGAGTCAAATGCTCGAAAATGCATTTCTAATCGATAATGCTATGAAGAAGTTCGAGACAACCCTTCCAATTATTCCTCTGATTGGATCATTGACTAAGGTACGTTTTTGTAACTCATTAGGGCATCCCATTAGTAAACCTACCTGGGCTGATTCCTCCGATTCTCATATTATCGACCGGTTTGTGCGTATAT
>Illumina-matK2_BOP010142_Dotu
ATTTATTCTGGCTTCAAAAGATACGCCTCTTCTGATGAATAAATGGAAATATTATCTTGTCAATTTATGGCAATGGCATTTTCGTGTGTGGTTTCAACTCGGAAGGGTTCATATAAACCACTTATACAAAGATTATATCAATTTTCTGGGCTATCTTTCCATAGGGCGACTAAATACTTTGGTGGTACGGAGTCAAATGCTCGAAAATGCATTTCTAATCGATAATGCTATGAAGAAGTTCGAGACAACCCTTCCAATTATTCCTCTGATTGGATCATTGACTAAGGTACGTTTTTGTAACTCATTAGGGCATCCCATTAGTAAACCTACCTGGGCTGATTCCTCCGATTCTCATATTATCGACCGGTTTGTGCGTATAT
>Illumina-matK2_BOP010142_Otu
ATTTATTCTGGCTTCAAAAGATACGCCTCTTCTGATGAATAAATGGAAATATTATCTTGTCAATTTATGGCAATGGCATTTTCGTGTGTGGTTTCAACTCGGAAGGGTTCATATAAACCACTTATACAAAGATTATATCAATTTTCTGGGCTATCTTTCCATAGGGCGACTAAATACTTTGGTGGTACGGAGTCAAATGCTCGAAAATGCATTTCTAATCGATAATGCTATGAAGAAGTTCGAGACAACCCTTCCAATTATTCCTCTGATTGGATCATTGACTAAGGTACGTTTTTGTAACTCATTAGGGCATCCCATTAGTAAACCTACCTGGGCTGATTCCTCCGATTCTCATATTATCGACCGGTTTGTGCGTATAT
>Illumina-matK2_BOP010142_Zotu
ATTTATTCTGGCTTCAAAAGATACGCCTCTTCTGATGAATAAATGGAAATATTATCTTGTCAATTTATGGCAATGGCATTTTCGTGTGTGGTTTCAACTCGGAAGGGTTCATATAAACCACTTATACAAAGATTATATCAATTTTCTGGGCTATCTTTCCATAGGGCGACTAAATACTTTGGTGGTACGGAGTCAAATGCTCGAAAATGCATTTCTAATCGATAATGCTATGAAGAAGTTCGAGACAACCCTTCCAATTATTCCTCTGATTGGATCATTGACTAAGGTACGTTTTTGTAACTCATTAGGGCATCCCATTAGTAAACCTACCTGGGCTGATTCCTCCGATTCTCATATTATCGACCGGTTTGTGCGTATAT
>Illumina-matK2_BOP010143_Cotu
ATCCATTCTGGCTTCAAAAGGGGCGCCTCTTCTGATGAATAAATGGAAATATTACCTTGTCAATTTCTGGCAATGTCATTTTTACGTGTGGTCTCAACCAGTAAGGATCCATATAAACCAATTATCCAAGCATTCCCTCGACTTTCTGGGCTATCTTTCAAGTGTGCGACTAAATCCTTCAGTGGTACGGAGTCAAATGCTAGAAAATGCATTTATAATAGATAATGCTATTAAGAAGTTCGATACTATAGTTCCAATTATTCCTATGATTGGATCGTTGGCTAAAGCGAGATTTTGTAATGCCTTAGGGCATCCCATTAGTAAGCCGTCCTGGGCCGATTCATCAGATTATGATATTATCGACCGATTTGTGCGTATAT
>Illumina-matK2_BOP010143_Otu
ATCCATTCTGGCTTCAAAAGGGGCGCCTCTTCTGATGAATAAATGGAAATATTACCTTGTCAATTTCTGGCAATGTCATTTTTACGTGTGGTCTCAACCAGTAAGGATCCATATAAACCAATTATCCAAGCATTCCCTCGACTTTCTGGGCTATCTTTCAAGTGTGCGACTAAATCCTTCAGTGGTACGGAGTCAAATGCTAGAAAATGCATTTATAATAGATAATGCTATTAAGAAGTTCGATACTATAGTTCCAATTATTCCTATGATTGGATCGTTGGCTAAAGCGAGATTTTGTAATGCCTTAGGGCATCCCATTAGTAAGCCGTCCTGGGCCGATTCATCAGATTATGATATTATCGACCGATTTGTGCGTATAT
>Illumina-matK2_BOP010143_Zotu
ATCCATTCTGGTTTCAAAAGATACGCCTCTTCTGATGAATAAATGGAAATATTACCTTGTCAATTTCTGGCAATGTCATTTTTACGTGTGGTCTCAACCAGTAAGGATCCATATAAACCAATTATCCAAGCATTCCCTCGACTTTCTGGGCTATCTTTCAAGTGTGCGACTAAATCCTTCAGTGGTACGGAGTCAAATGCTAGAAAATGCATTTATAATAGATAATGCTATTAAGAAGTTCGATACTATAGTTCCAATTATTCCTATGATTGGATCGTTGGCTAAAGCGAGATTTTGTAATGCCTTAGGGCATCCCATTAGTAAGCCGTCCTGGGCCGATTCATCAGATTATGATATTATCGACCGATTTGTGCGTATAT
>Illumina-matK2_BOP010144_Cotu
ATCCATTATGGCTTCAAAAGGTACTCATCTTCTGATGAAGAAATGGAAATATCACCTTGTTAATTTCTGGCAATTTCATTTTAACTTGTGGTCTCAACCGAGCAGGATCCATATAAATGAATTATCCAATCATTTCTTCTATTTTCCGGGCTATCTTTCAGGCATACGACTAAATCTTTCGGTGGTAAGGGTTCGAATGATAGAGAATTCATTTATGATAGATACTGGTATTAAGAAATTCGATATGATAGTCCCAATTATTCCTTTGATTGGATCATTGGCTAAAGCAAAATTCTGTAATGTATCCGGATATCCCATTAGTAAGTCGGTTCGGGCCGATTCGTCAGATTCTGATATTATTAATCGATTTGGGCGGATAT
>Illumina-matK2_BOP010144_Dotu
ATCCATTATGGCTTCAAAAGGTACTCATCTTCTGATGAAGAAATGGAAATATCACCTTGTTAATTTCTGGCAATTTCATTTTAACTTGTGGTCTCAACCGAGCAGGATCCATATAAATGAATTATCCAATCATTTCTTCTATTTTCCGGGCTATCTTTCAGGCATACGACTAAATCTTTCGGTGGTAAGGGTTCGAATGATAGAGAATTCATTTATGATAGATACTGGTATTAAGAAATTCGATATGATAGTCCCAATTATTCCTTTGATTGGATCATTGGCTAAAGCAAAATTCTGTAATGTATCCGGATATCCCATTAGTAAGTCGGTTCGGGCCGATTCGTCAGATTCTGATATTATTAATCGATTTGGGCGGATAT
>Illumina-matK2_BOP010144_Otu
ATCCATTATGGCTTCAAAAGGTACTCATCTTCTGATGAAGAAATGGAAATATCACCTTGTTAATTTCTGGCAATTTCATTTTAACTTGTGGTCTCAACCGAGCAGGATCCATATAAATGAATTATCCAATCATTTCTTCTATTTTCCGGGCTATCTTTCAGGCATACGACTAAATCTTTCGGTGGTAAGGGTTCGAATGATAGAGAATTCATTTATGATAGATACTGGTATTAAGAAATTCGATATGATAGTCCCAATTATTCCTTTGATTGGATCATTGGCTAAAGCAAAATTCTGTAATGTATCCGGATATCCCATTAGTAAGTCGGTTCGGGCCGATTCGTCAGATTCTGATATTATTAATCGATTTGGGCGGATAT
>Illumina-matK2_BOP010144_Zotu
ATCCATTATGGCTTCAAAAGGTACTCATCTTCTGATGAAGAAATGGAAATATCACCTTGTTAATTTCTGGCAATTTCATTTTAACTTGTGGTCTCAACCGAGCAGGATCCATATAAATGAATTATCCAATCATTTCTTCTATTTTCCGGGCTATCTTTCAGGCATACGACTAAATCTTTCGGTGGTAAGGGTTCGAATGATAGAGAATTCATTTATGATAGATACTGGTATTAAGAAATTCGATATGATAGTCCCAATTATTCCTTTGATTGGATCATTGGCTAAAGCAAAATTCTGTAATGTATCCGGATATCCCATTAGTAAGTCGGTTCGGGCCGATTCGTCAGATTCTGATATTATTAATCGATTTGGGCGGATAT
>Illumina-matK2_BOP010146_Cotu
ATGGATTTTGGCTTCAAGGGGGACATTTCTTCTGATGACTAAATTTAAATATTACTTTGTCAATTTCTGGCAATATAATTTTTCCCTATGGGTGCAAACAAGAAGACTCTATATCAATCAATCATCAAATCAGCCCACGGATTTTATGGGTTTTCTTTTAAGTGTGCGACTAAACCCGTCCGTGTTACGGAGTCAAATGCTAGAAAATTCATTCTTAATAGATAGTGGTATTAAGAAGTTTGAGACCCTAGTTCCAATTATGCCTCTAATTGGATCATTGGCTAAAGCGAAATTTTGTAACGTATTAGGACATCCCATTAGTAAGCCAGCCTGGACTGATTTATCTGATTCTGAGATTATACGCCGATTTGGGCGTATAT
>Illumina-matK2_BOP010146_Dotu
ATGGATTTTGGCTTCAAGGGGGACATTTCTTCTGATGACTAAATTTAAATATTACTTTGTCAATTTCTGGCAATATAATTTTTCCCTATGGGTGCAAACAAGAAGACTCTATATCAATCAATCATCAAATCAGCCCACGGATTTTATGGGTTTTCTTTTAAGTGTGCGACTAAACCCGTCCGTGTTACGGAGTCAAATGCTAGAAAATTCATTCTTAATAGATAGTGGTATTAAGAAGTTTGAGACCCTAGTTCCAATTATGCCTCTAATTGGATCATTGGCTAAAGCGAAATTTTGTAACGTATTAGGACATCCCATTAGTAAGCCAGCCTGGACTGATTTATCTGATTCTGAGATTATACGCCGATTTGGGCGTATAT
>Illumina-matK2_BOP010146_Otu
ATGGATTTTGGCTTCAAGGGGGACATTTCTTCTGATGACTAAATTTAAATATTACTTTGTCAATTTCTGGCAATATAATTTTTCCCTATGGGTGCAAACAAGAAGACTCTATATCAATCAATCATCAAATCAGCCCACGGATTTTATGGGTTTTCTTTTAAGTGTGCGACTAAACCCGTCCGTGTTACGGAGTCAAATGCTAGAAAATTCATTCTTAATAGATAGTGGTATTAAGAAGTTTGAGACCCTAGTTCCAATTATGCCTCTAATTGGATCATTGGCTAAAGCGAAATTTTGTAACGTATTAGGACATCCCATTAGTAAGCCAGCCTGGACTGATTTATCTGATTCTGAGATTATACGCCGATTTGGGCGTATAT
>Illumina-matK2_BOP010146_Zotu
ATGGATTTTGGCTTCAAGGGGGACATTTCTTCTGATGACTAAATTTAAATATTACTTTGTCAATTTCTGGCAATATAATTTTTCCCTATGGGTGCAAACAAGAAGACTCTATATCAATCAATCATCAAATCAGCCCACGGATTTTATGGGTTTTCTTTTAAGTGTGCGACTAAACCCGTCCGTGTTACGGAGTCAAATGCTAGAAAATTCATTCTTAATAGATAGTGGTATTAAGAAGTTTGAGACCCTAGTTCCAATTATGCCTCTAATTGGATCATTGGCTAAAGCGAAATTTTGTAACGTATTAGGACATCCCATTAGTAAGCCAGCCTGGACTGATTTATCTGATTCTGAGATTATACGCCGATTTGGGCGTATAT
>Illumina-matK2_BOP010147_Cotu
ATATATTTTGGCTTCAAAGGACACCCCTCTTCTGATGAATAAGTGGAAATATTATCTTGTCAATTTATGGCAATGTCATTCTTATGTGTGGTCTCAACCAGGAAAGATTTATATAAACCAATTATCCAAGCATTCCCTTGATTTTTTGGGTTATTTTTCAAGTATGCGACCAAACCTTTCAGTGGTACGAAGTCAAATGTTAGAAAATTCATTTATAATGGATAATGCTATGAAGAAGCTCGATACATTAGTTCCAATTATTTCTTTGATTGGATCATTGGCTAAAGTTCAATTTTGTAACGCAGCAGGGCATCCTATTAGTAAGTCCACCTGGGCGGATTCGTCAGATTTTGATATTATCGACCGATTTGTGCGTATAT
>Illumina-matK2_BOP010147_Dotu
ATATATTTTGGCTTCAAAGGACACCCCTCTTCTGATGAATAAGTGGAAATATTATCTTGTCAATTTATGGCAATGTCATTCTTATGTGTGGTCTCAACCAGGAAAGATTTATATAAACCAATTATCCAAGCATTCCCTTGATTTTTTGGGTTATTTTTCAAGTATGCGACCAAACCTTTCAGTGGTACGAAGTCAAATGTTAGAAAATTCATTTATAATGGATAATGCTATGAAGAAGCTCGATACATTAGTTCCAATTATTTCTTTGATTGGATCATTGGCTAAAGTTCAATTTTGTAACGCAGCAGGGCATCCTATTAGTAAGTCCACCTGGGCGGATTCGTCAGATTTTGATATTATCGACCGATTTGTGCGTATAT
>Illumina-matK2_BOP010147_Otu
ATATATTTTGGCTTCAAAGGACACCCCTCTTCTGATGAATAAGTGGAAATATTATCTTGTCAATTTATGGCAATGTCATTCTTATGTGTGGTCTCAACCAGGAAAGATTTATATAAACCAATTATCCAAGCATTCCCTTGATTTTTTGGGTTATTTTTCAAGTATGCGACCAAACCTTTCAGTGGTACGAAGTCAAATGTTAGAAAATTCATTTATAATGGATAATGCTATGAAGAAGCTCGATACATTAGTTCCAATTATTTCTTTGATTGGATCATTGGCTAAAGTTCAATTTTGTAACGCAGCAGGGCATCCTATTAGTAAGTCCACCTGGGCGGATTCGTCAGATTTTGATATTATCGACCGATTTGTGCGTATAT
>Illumina-matK2_BOP010147_Zotu
ATCAATTCTGGCTTCAAAGGACACCCCTCTTCTGATGAATAAGTGGAAATATTATCTTGTCAATTTATGGCAATGTCATTCTTATGTGTGGTCTCAACCAGGAAAGATTTATATAAACCAATTATCCAAGCATTCCCTTGATTTTTTGGGTTATTTTTCAAGTATGCGACCAAACCTTTCAGTGGTACGAAGTCAAATGTTAGAAAATTCATTTATAATGGATAATGCTATGAAGAAGCTCGATACATTAGTTCCAATTATTTCTTTGATTGGATCATTGGCTAAAGTTCAATTTTGTAACGCAGCAGGGCATCCTATTAGTAAGTCCACCTGGGCGGATTCGTCAGATTTTGATATTATCGACCGATTTGTGCGTATAT
>Illumina-matK2_BOP010149_Cotu
ATCCATTTTGGCTTCAAAGGATACGCCTCTTCTGATGAATAAATGGAAATATTACCTTGTCGGTTTATGGCAATGGCATTTTCACGCGTCTTCTCAACCAGGAAGGGTTCAGCTAAACCACTTATACTTAGGCAAGTACGCTATTAACTTTCTGGGCTATCTTTCCGGTGTGCGACTAAATTCTTTGTTGGTACGGAGTCAAATGCTAGAAAATTCATTTCTAATAGATAATTCTATGAAGAAGGTCGATACGACCGTTCCAATTATTCATCTGATTGGATCATTGACTAAGGCGCGGTTTTGTAACGCATTAGGGCATCCTATCAGTAAGTCGACTTGGTCCGATTTCTCTGATTCTCATCTTATCGACCGATTTGTGCGTATAT
>Illumina-matK2_BOP010149_Otu
AAATTCATTTCTAATAGATAATTCTATGAAGAAGGTCGATACGACCGTTCCAATTATTCATCTGATTGGATCATTGACTAAGGCGCGGTTTTGTAACGCATTAGGGCATCCTATCAGTAAGTCGACTTGGTCCGATTTCTCTGATTCTCATCTTATCGACCGATTTGTGCGTATAT
>Illumina-matK2_BOP010149_Zotu
ATCCATTTTGGCTTCAAAGGATACGCCTCTTCTGATGAATAAATGGAAATATTACCTTGTCGGTTTATGGCAATGGCATTTTCACGCGTCTTCTCAACCAGGAAGGGTTCAGCTAAACCACTTATACTTAGGCAAGTACGCTATTAACTTTCTGGGCTATCTTTCCGGTGTGCGACTAAATTCTTTGTTGGTACGGAGTCAAATGCTAGAAAATTCATTTCTAATAGATAATTCTATGAAGAAGGTCGATACGACCGTTCCAATTATTCATCTGATTGGATCATTGACTAAGGCGCGGTTTTGTAACGCATTAGGGCATCCTATCAGTAAGTCGACTTGGTCCGATTTCTCTGATTCTCATCTTATCGACCGATTTGTGCGTATAT
>Illumina-matK2_BOP010150_Cotu
ATCCCTTTTGGCTTCAAAAGGGACGTCTCTGGTGATGAATAAATGGAAATATTACCTTGTCAATTTCTGGCAATGTTATTTTTATATTTGGTCTCAACCAGGAAGGATACATAGAAACCAATTATCCAACCATTCCCTCGACTTTCTGGGCTATCTTTCAAGTGTGCGACTAAACCCTTCAATAGTACGAAGTCAAATGCTAGAAAATGCATTTCTAATAGGTAATGCTATTAAGAAGTTCGATACCCTAGTTCCAATTATTCCTCTGATTGGATCATTGTCTAAAGCGAAATTTTGTAATGTATTAGGACATCCTATTAGTAAGCCAGTCTGGTCCGATTTATCAGATTCGGATATTATTGACCGATTCGGGCGTATAT
>Illumina-matK2_BOP010150_Otu
ATCCCTTTTGGCTTCAAAAGGGACGTCTCTGGTGATGAATAAATGGAAATATTACCTTGTCAATTTCTGGCAATGTTATTTTTATATTTGGTCTCAACCAGGAAGGATACATAGAAACCAATTATCCAACCATTCCCTCGACTTTCTGGGCTATCTTTCAAGTGTGCGACTAAACCCTTCAATAGTACGAAGTCAAATGCTAGAAAATGCATTTCTAATAGGTAATGCTATTAAGAAGTTCGATACCCTAGTTCCAATTATTCCTCTGATTGGATCATTGTCTAAAGCGAAATTTTGTAATGTATTAGGACATCCTATTAGTAAGCCAGTCTGGTCCGATTTATCAGATTCGGATATTATTGACCGATTCGGGCGTATAT
>Illumina-matK2_BOP010150_Zotu
ATCCCTTTTGGCTTCAAAAGGGACGTCTCTGGTGATGAATAAATGGAAATATTACCTTGTCAATTTCTGGCAATGTTATTTTTATATTTGGTCTCAACCAGGAAGGATACATAGAAACCAATTATCCAACCATTCCCTCGACTTTCTGGGCTATCTTTCAAGTGTGCGACTAAACCCTTCAATAGTACGAAGTCAAATGCTAGAAAATGCATTTCTAATAGGTAATGCTATTAAGAAGTTCGATACCCTAGTTCCAATTATTCCTCTGATTGGATCATTGTCTAAAGCGAAATTTTGTAATGTATTAGGACATCCTATTAGTAAGCCAGTCTGGTCCGATTTATCAGATTCGGATATTATTGACCGATTCGGGCGTATAT
>Illumina-matK2_BOP010151_Cotu
ATCCCTTTTGGCTTCAAAAGGGACGTCTCTGGTGATGAATAAATGGAAATATTACCTTGTCAATTTCTGGCAATGTTATTTTTATATTTGGTCTCAACCAGGAAGGATACATAGAAACCAATTATCCAACCATTCCCTCGACTTTCTGGGCTATCTTTCAAGTGTGCGACTAAACCCTTCAATAGTACGAAGTCAAATGCTAGAAAATGCATTTCTAATAGGTAATGCTATTAAGAAGTTCGATACCCTAGTTCCAATTATTCCTCTGATTGGATCATTGTCTAAAGCGAAATTTTGTAATGTATTAGGACATCCTATTAGTAAGCCAGTCTGGTCCGATTTATCAGATTCGGATATTATTGACCGATTCGGGCGTATAT
>Illumina-matK2_BOP010151_Otu
ATCCCTTTTGGCTTCAAAAGGGACGTCTCTGGTGATGAATAAATGGAAATATTACCTTGTCAATTTCTGGCAATGTTATTTTTATATTTGGTCTCAACCAGGAAGGATACATAGAAACCAATTATCCAACCATTCCCTCGACTTTCTGGGCTATCTTTCAAGTGTGCGACTAAACCCTTCAATAGTACGAAGTCAAATGCTAGAAAATGCATTTCTAATAGGTAATGCTATTAAGAAGTTCGATACCCTAGTTCCAATTATTCCTCTGATTGGATCATTGTCTAAAGCGAAATTTTGTAATGTATTAGGACATCCTATTAGTAAGCCAGTCTGGTCCGATTTATCAGATTCGGATATTATTGACCGATTCGGGCGTATAT
>Illumina-matK2_BOP010151_Zotu
ATCCCTTTTGGCTTCAAAAGGGACGTCTCTGGTGATGAATAAATGGAAATATTACCTTGTCAATTTCTGGCAATGTTATTTTTATATTTGGTCTCAACCAGGAAGGATACATAGAAACCAATTATCCAACCATTCCCTCGACTTTCTGGGCTATCTTTCAAGTGTGCGACTAAACCCTTCAATAGTACGAAGTCAAATGCTAGAAAATGCATTTCTAATAGGTAATGCTATTAAGAAGTTCGATACCCTAGTTCCAATTATTCCTCTGATTGGATCATTGTCTAAAGCGAAATTTTGTAATGTATTAGGACATCCTATTAGTAAGCCAGTCTGGTCCGATTTATCAGATTCGGATATTATTGACCGATTCGGGCGTATAT
>Illumina-matK2_BOP010152_Cotu
GTCAATTTTCGCTTCAAAGGGGACCTTTCTTTTGATGAATAAATGGAAATATTACTTTGTACGTTTCTGGCAATGTCATTTTTACCAGTGGTTTCAACCAGAAAGGATTTCTATAAACCAATTATCCAAACATTCGCTCGACCTTCTAGGTTATCTTTCAAGTGTGCGGCTAAACCCCTTAATGGCGCGCAGTCAAATGCTGGAAAATGCATTTCTAATCGATAATGCTGGTAAGAAGTTCGATACCATTGTTCCAATTAGTCCTCTGATTGGATCATTGGCTAAAGCGAAATTTTGTAACGTATTAGGGCATCCTGTTAGTAAGGTGCTTTGGGCCGATTTATCAGATTCTGAGATTATTGACCGATTTGGGCGGATAT
>Illumina-matK2_BOP010152_Dotu
GTCAATTTTCGCTTCAAAGGGGACCTTTCTTTTGATGAATAAATGGAAATATTACTTTGTACGTTTCTGGCAATGTCATTTTTACCAGTGGTTTCAACCAGAAAGGATTTCTATAAACCAATTATCCAAACATTCGCTCGACCTTCTAGGTTATCTTTCAAGTGTGCGGCTAAACCCCTTAATGGCGCGCAGTCAAATGCTGGAAAATGCATTTCTAATCGATAATGCTGGTAAGAAGTTCGATACCATTGTTCCAATTAGTCCTCTGATTGGATCATTGGCTAAAGCGAAATTTTGTAACGTATTAGGGCATCCTGTTAGTAAGGTGCTTTGGGCCGATTTATCAGATTCTGAGATTATTGACCGATTTGGGCGGATAT
>Illumina-matK2_BOP010152_Otu
GTCAATTTTCGCTTCAAAGGGGACCTTTCTTTTGATGAATAAATGGAAATATTACTTTGTACGTTTCTGGCAATGTCATTTTTACCAGTGGTTTCAACCAGAAAGGATTTCTATAAACCAATTATCCAAACATTCGCTCGACCTTCTAGGTTATCTTTCAAGTGTGCGGCTAAACCCCTTAATGGCGCGCAGTCAAATGCTGGAAAATGCATTTCTAATCGATAATGCTGGTAAGAAGTTCGATACCATTGTTCCAATTAGTCCTCTGATTGGATCATTGGCTAAAGCGAAATTTTGTAACGTATTAGGGCATCCTGTTAGTAAGGTGCTTTGGGCCGATTTATCAGATTCTGAGATTATTGACCGATTTGGGCGGATAT
>Illumina-matK2_BOP010152_Zotu
GTCAATTTTCGCTTCAAAGGGGACCTTTCTTTTGATGAATAAATGGAAATATTACTTTGTACGTTTCTGGCAATGTCATTTTTACCAGTGGTTTCAACCAGAAAGGATTTCTATAAACCAATTATCCAGACATTCGCTCGACCTTCTAGGTTATCTTTCAAGTGTGCGGCTAAACCCCTTAATGGCGCGCAGTCAAATGCTGGAAAATGCATTTCTAATCGATAATGCTGGTAAGAAGTTCGATACCATTGTTCCAATTAGTCCTCTGATTGGATCATTGGCTAAAGCGAAATTTTGTAACGTATTAGGGCATCCTGTTAGTAAGGTGCTTTGGGCCGATTTATCAGATTCTGAGATTATTGACCGATTTGGGCGGATAT
>Illumina-matK2_BOP010153_Cotu
ATCAATTCTGGCTTCAAAAGGGACGCCTCTTTTGATGAATAAATGGAAATATTACCTTGTAACTTTTTGCCAATGTTCTTTTTCGCTGTGGTTTCATCCAAGAAGGATTTATCTAAACCAATTATCTAATCATTCCCTTGAATTTGTGGGCTATCTTTCAAGTGTGCGACTAAACGCTTCAGTGGTACGGAGTCAAATTCTAGAAAATGCATTTCTAATCAATAATGCTATTAAGAAGTTCGATACTCTTGTTCCAATTATTCCTCTGATTGGATCATTGGCTAAAGCGAAATTTTGTAACGTACTAGGGTATCCCATTAGTAAGCCGGTTCGGGCTGATTTATCAGATTCGGATATTATTGATCGATTTGGGCGTATAT
>Illumina-matK2_BOP010153_Dotu
ATCAATTCTGGCTTCAAAAGGGACGCCTCTTTTGATGAATAAATGGAAATATTACCTTGTAACTTTTTGCCAATGTTCTTTTTCGCTGTGGTTTCATCCAAGAAGGATTTATCTAAACCAATTATCTAATCATTCCCTTGAATTTGTGGGCTATCTTTCAAGTGTGCGACTAAACGCTTCAGTGGTACGGAGTCAAATTCTAGAAAATGCATTTCTAATCAATAATGCTATTAAGAAGTTCGATACTCTTGTTCCAATTATTCCTCTGATTGGATCATTGGCTAAAGCGAAATTTTGTAACGTACTAGGGTATCCCATTAGTAAGCCGGTTCGGGCTGATTTATCAGATTCGGATATTATTGATCGATTTGGGCGTATAT
>Illumina-matK2_BOP010153_Otu
ATCAATTCTGGCTTCAAAAGGGACGCCTCTTTTGATGAATAAATGGAAATATTACCTTGTAACTTTTTGCCAATGTTCTTTTTCGCTGTGGTTTCATCCAAGAAGGATTTATCTAAACCAATTATCTAATCATTCCCTTGAATTTGTGGGCTATCTTTCAAGTGTGCGACTAAACGCTTCAGTGGTACGGAGTCAAATTCTAGAAAATGCATTTCTAATCAATAATGCTATTAAGAAGTTCGATACTCTTGTTCCAATTATTCCTCTGATTGGATCATTGGCTAAAGCGAAATTTTGTAACGTACTAGGGTATCCCATTAGTAAGCCGGTTCGGGCTGATTTATCAGATTCGGATATTATTGATCGATTTGGGCGTATAT
>Illumina-matK2_BOP010153_Zotu
ATCAATTCTGGCTTCAAAAGGGACGCCTCTTTTGATGAATAAATGGAAATATTACCTTGTAACTTTTTGCCAATGTTCTTTTTCGCTGTGGTTTCATCCAAGAAGGATTTATCTAAACCAATTATCTAATCATTCCCTTGAATTTGTGGGCTATCTTTCAAGTGTGCGACTAAACGCTTCAGTGGTACGGAGTCAAATTCTAGAAAATGCATTTCTAATCAATAATGCTATTAAGAAGTTCGATACTCTTGTTCCAATTATTCCTCTGATTGGATCATTGGCTAAAGCGAAATTTTGTAACGTACTAGGGTATCCCATTAGTAAGCCGGTTCGGGCTGATTTATCAGATTCGGATATTATTGATCGATTTGGGCGTATAT
>Illumina-matK2_BOP010154_Cotu
ATCGATTCTGGCTTCAAGGGGGGCTCGTCTTCTGATAAAGAAATGGAAATCTCACCTTGTCAACTTTTTGCAATGTCATTTTGACTTGTGGTCTCAACCGGCCAGGATCCATATAAAGCAATTATATAATCATCCCTTCTATTTTCTGGGCTATCTTTCAAGTGTACGACTAAACTCTTCGGTGATAAGGAGTCAAATGCTAGAGAATTCGTTTCGAATAGATACTGCTATTAAGAAATTCGAGACCGTAGTTCCAATTATTCCTCTGATTGGATCATTGGCTAAAGCAAAATTTTGTAATGTATCAGGGCATCCCATTAGTAAGCCGTTTCGGGCCGATTTGTCAGATTCTGAGATTCTCAATCGATTTGGGCGGATAT
>Illumina-matK2_BOP010154_Otu
ATCGATTCTGGCTTCAAGGGGGGCTCGTCTTCTGATAAAGAAATGGAAATCTCACCTTGTCAACTTTTTGCAATGTCATTTTGACTTGTGGTCTCAACCGGCCAGGATCCATATAAAGCAATTATATAATCATCCCTTCTATTTTCTGGGCTATCTTTCAAGTGTACGACTAAACTCTTCGGTGATAAGGAGTCAAATGCTAGAGAATTCGTTTCGAATAGATACTGCTATTAAGAAATTCGAGACCGTAGTTCCAATTATTCCTCTGATTGGATCATTGGCTAAAGCAAAATTTTGTAATGTATCAGGGCATCCCATTAGTAAGCCGTTTCGGGCCGATTTGTCAGATTCTGAGATTCTCAATCGATTTGGGCGGATAT
>Illumina-matK2_BOP010154_Zotu
ATCGATTCTGGCTTCAAGGGGGGCTCGTCTTCTGATAAAGAAATGGAAATCTCACCTTGTCAACTTTTTGCAATGTCATTTTGACTTGTGGTCTCAACCGGCCAGGATCCATATAAAGCAATTATATAATCATCCCTTCTATTTTCTGGGCTATCTTTCAAGTGTACGACTAAACTCTTCGGTGACAAGGAGTCAAATGCTAGAGAATTCGTTTCGAATAGATACTGCTATTAAGAAATTCGAGACCGTAGTTCCAATTATTCCTCTGATTGGATCATTGGCTAAAGCAAAATTTTGTAATGTATCAGGGCATCCCATTAGTAAGCCGTTTCGGGCCGATTTGTCAGATTCTGAGATTCTCAATCGATTTGGGCGGATAT
>Illumina-matK2_BOP010155_Cotu
ATGCATTCTGGCTTCAAAAGATACGCCTCTTCTGATGAATAAATGGAAATATTATCTTGTCAATTTATGGCAATGGCATTTTCGTGTGTGGTTTCAACTCGGAAGGGTTCATATAAACCACTTATACAAAGATTATATCAATTTTCTGGGCTATCTTTCCATAGGGCGACTAAATACTTTGGTGGTACGGAGTCAAATGCTCGAAAATGCATTTCTAATCGATAATGCTATGAAGAAGTTCGAGACAACCCTTCCAATTATTCCTCTGATTGGATCATTGACTAAGGCACGTTTTTGTAACCCATTAGGGCATCCCATTAGTAAACTTACCTGGGCTGATTCCTCTGATTCTCATATTATCGACCGGTTTGTGCGTATAT
>Illumina-matK2_BOP010155_Otu
ATGCATTCTGGCTTCAAAAGATACGCCTCTTCTGATGAATAAATGGAAATATTATCTTGTCAATTTATGGCAATGGCATTTTCGTGTGTGGTTTCAACTCGGAAGGGTTCATATAAACCACTTATACAAAGATTATATCAATTTTCTGGGCTATCTTTCCATAGGGCGACTAAATACTTTGGTGGTACGGAGTCAAATGCTCGAAAATGCATTTCTAATCGATAATGCTATGAAGAAGTTCGAGACAACCCTTCCAATTATTCCTCTGATTGGATCATTGACTAAGGCACGTTTTTGTAACCCATTAGGGCATCCCATTAGTAAACTTACCTGGGCTGATTCCTCTGATTCTCATATTATCGACCGGTTTGTGCGTATAT
>Illumina-matK2_BOP010155_Zotu
ATGCATTCTGGCTTCAAAAGATACGCCTCTTCTGATGAATAAATGGAAATATTATCTTGTCAATTTATGGCAATGGCATTTTCGTGTGTGGTTTCAACTCGGAAGGGTTCATATAAACCACTTATACAAAGATTATATCAATTTTCTGGGCTATCTTTCCATAGGGCGACTAAATACTTTGGTGGTACGGAGTCAAATGCTCGAAAATGCATTTCTAATCGATAATGCTATGAAGAAGTTCGAGACAACCCTTCCAATTATTCCTCTGATTGGATCATTGACTAAGGCACGTTTTTGTAACCCATTAGGGCATCCCATTAGTAAACTTACCTGGGCTGATTCCTCTGATTCTCATATTATCGACCGGTTTGTGCGTATAT
>Illumina-matK2_BOP010156_Cotu
ATCCATTCTGGCTTCAAAGGGGACTCATCTTCTGATGAAGAAATGGAAATCTCACCTTGTCTATTTTTGGCAATGTCATTTTTACTTGTGGTCTCTACCGGACAGGATCCATATAAACCAATTATACAATCATTCCTTATATTTTCTGGGCTATCTTTCAAGTGTACGACTAAACACTTCGGTGGTAAGGATTCAAATGCTAGAGAATTCATTTCTAATGGATACTTCTATTAATAAATTCGAGACCCTAGTCCCAATTATTCCTCTGATTGGATCAGTGGCTAAAGCAAAATTTTGTAACGTATCAGGGCATCCCATTAGTAAGTCGGTCCGGGCCGATTCGTCAGATTCTGATATTATCAATCGATTTGGGCGGATAT
>Illumina-matK2_BOP010156_Otu
ATCCATTCTGGCTTCAAAGGGGACTCATCTTCTGATGAAGAAATGGAAATCTCACCTTGTCTATTTTTGGCAATGTCATTTTTACTTGTGGTCTCTACCGGACAGGATCCATATAAACCAATTATACAATCATTCCTTATATTTTCTGGGCTATCTTTCAAGTGTACGACTAAACACTTCGGTGGTAAGGATTCAAATGCTAGAGAATTCATTTCTAATGGATACTTCTATTAATAAATTCGAGACCCTAGTCCCAATTATTCCTCTGATTGGATCAGTGGCTAAAGCAAAATTTTGTAACGTATCAGGGCATCCCATTAGTAAGTCGGTCCGGGCCGATTCGTCAGATTCTGATATTATCAATCGATTTGGGCGGATAT
>Illumina-matK2_BOP010156_Zotu
ATCCATTCTGGCTTCAAAGGGGACTCATCTTCTGATGAAGAAATGGAAATCTCACCTTGTCTATTTTTGGCAATGTCATTTTTACTTGTGGTCTCTACCGGACAGGATCCATATAAACCAATTATACAATCATTCCTTATATTTTCTGGGCTATCTTTCAAGTGTACGACTAAACACTTCGGTGGTAAGGATTCAAATGCTAGAGAATTCATTTCTAATGGATACTTCTATTAATAAATTCGAGACCCTAGTCCCAATTATTCCTCTGATTGGATCAGTGGCTAAAGCAAAATTTTGTAACGTATCAGGGCATCCCATTAGTAAGTCGGTCCGGGCCGATTCGTCAGATTCTGATATTATCAATCGATTTGGGCGGATAT
>Illumina-matK2_BOP010157_Cotu
ATCGATTCTGGCATCAAAAGATACTCCTCTTCTGATGAATAAGTGGAAATATTATCTTGTCCATTTTTGGCAATGTCATTTTTATGTATGGTCTCAACCAGGAAGAATCCATATAAACCAATTATCCAAGCATTCTTTTGATTTTTTGGGTTATCTTTCAAGCATACGGCCGAATATTTCAGTGGTACGGAGTCAATTGCTAGAAAATTCGTTTTTAATGGATAATGCTATGAAGAAGCTTGATACATTATTTCCAATTATTCCAATGATAGGATCGTTGGCTAAAGTGAAATTTTGTAACACATCAGGGCATCCTATTAGTAAGTCCAGCTGGGCGGATTCGTCGGATTCTGATATTATCGACCGATTTGTGCGTATAG
>Illumina-matK2_BOP010157_Dotu
ATCGATTCTGGCATCAAAAGATACTCCTCTTCTGATGAATAAGTGGAAATATTATCTTGTCCATTTTTGGCAATGTCATTTTTATGTATGGTCTCAACCAGGAAGAATCCATATAAACCAATTATCCAAGCATTCTTTTGATTTTTTGGGTTATCTTTCAAGCATACGGCCGAATATTTCAGTGGTACGGAGTCAATTGCTAGAAAATTCGTTTTTAATGGATAATGCTATGAAGAAGCTTGATACATTATTTCCAATTATTCCAATGATAGGATCGTTGGCTAAAGTGAAATTTTGTAACACATCAGGGCATCCTATTAGTAAGTCCAGCTGGGCGGATTCGTCGGATTCTGATATTATCGACCGATTTGTGCGTATAG
>Illumina-matK2_BOP010157_Otu
ATCGATTCTGGCATCAAAAGATACTCCTCTTCTGATGAATAAGTGGAAATATTATCTTGTCCATTTTTGGCAATGTCATTTTTATGTATGGTCTCAACCAGGAAGAATCCATATAAACCAATTATCCAAGCATTCTTTTGATTTTTTGGGTTATCTTTCAAGCATACGGCCGAATATTTCAGTGGTACGGAGTCAATTGCTAGAAAATTCGTTTTTAATGGATAATGCTATGAAGAAGCTTGATACATTATTTCCAATTATTCCAATGATAGGATCGTTGGCTAAAGTGAAATTTTGTAACACATCAGGGCATCCTATTAGTAAGTCCAGCTGGGCGGATTCGTCGGATTCTGATATTATCGACCGATTTGTGCGTATAG
>Illumina-matK2_BOP010157_Zotu
ATCGATTCTGGCATCAAAAGATACTCCTCTTCTGATGAATAAGTGGAAATATTATCTTGTCCATTTTTGGCAATGTCATTTTTATGTATGGTCTCAACCAGGAAGAATCCATATAAACCAATTATCCAAGCATTCTTTTGATTTTTTGGGTTATCTTTCAAGCATACGGCCGAATATTTCAGTGGTACGGAGTCAATTGCTAGAAAATTCGTTTTTAATGGATAATGCTATGAAGAAGCTTGATACATTATTTCCAATTATTCCAATGATAGGATCGTTGGCTAAAGTGAAATTTTGTAACACATCAGGGCATCCTATTAGTAAGTCCAGCTGGGCGGATTCGTCGGATTCTGATATTATCGACCGATTTGTGCGTATAG
>Illumina-matK2_BOP010158_Cotu
ATCTATTCTTGCTTCAAAAGGGACGTTTCTTTTAATGAATAAATGGAAATATTACTTTGTCCATTTCTGGCAATGTCATTTTTACCTGTGGTTTCAACCAGAAAGGATCTATATAAACCAATTATCCAATCATTCCCTCGACCTTCTGGGCTATCTTTCAAGTGTGCGGCTAAACCCTTTAATGGTACGCAGTCAAATGTTAGAAAATTCATTTCTAATCGATAATGCTATTAAGAAGTTCGATACTATTGTTCCAATTATTTCTCTGATTGGATCATTGGTTAAAGCGAATTTTTGTAACGTATTAGGGCATCCTATTAGTAAGGCGGTTTGGACCGATTTATCAGATTCTGATATTATTGAACGATTTGGGCGTATAT
>Illumina-matK2_BOP010158_Dotu
ATCTATTCTTGCTTCAAAAGGGACGTTTCTTTTAATGAATAAATGGAAATATTACTTTGTCCATTTCTGGCAATGTCATTTTTACCTGTGGTTTCAACCAGAAAGGATCTATATAAACCAATTATCCAATCATTCCCTCGACCTTCTGGGCTATCTTTCAAGTGTGCGGCTAAACCCTTTAATGGTACGCAGTCAAATGTTAGAAAATTCATTTCTAATCGATAATGCTATTAAGAAGTTCGATACTATTGTTCCAATTATTTCTCTGATTGGATCATTGGTTAAAGCGAATTTTTGTAACGTATTAGGGCATCCTATTAGTAAGGCGGTTTGGACCGATTTATCAGATTCTGATATTATTGAACGATTTGGGCGTATAT
>Illumina-matK2_BOP010158_Otu
ATCTATTCTTGCTTCAAAAGGGACGTTTCTTTTAATGAATAAATGGAAATATTACTTTGTCCATTTCTGGCAATGTCATTTTTACCTGTGGTTTCAACCAGAAAGGATCTATATAAACCAATTATCCAATCATTCCCTCGACCTTCTGGGCTATCTTTCAAGTGTGCGGCTAAACCCTTTAATGGTACGCAGTCAAATGTTAGAAAATTCATTTCTAATCGATAATGCTATTAAGAAGTTCGATACTATTGTTCCAATTATTTCTCTGATTGGATCATTGGTTAAAGCGAATTTTTGTAACGTATTAGGGCATCCTATTAGTAAGGCGGTTTGGACCGATTTATCAGATTCTGATATTATTGAACGATTTGGGCGTATAT
>Illumina-matK2_BOP010158_Zotu
ATCTATTCTTGCTTCAAAAGGGACGTTTCTTTTAATGAATAAATGGAAATATTACTTTGTCCATTTCTGGCAATGTCATTTTTACCTGTGGTTTCAACCAGAAAGGATCTATATAAACCAATTATCCAATCATTCCCTCGACCTTCTGGGCTATCTTTCAAGTGTGCGGCTAAACCCTTTAATGGTACGCAGTCAAATGTTAGAAAATTCATTTCTAATCGATAATGCTATTAAGAAGTTCGATACTATTGTTCCAATTATTTCTCTGATTGGATCATTGGTTAAAGCGAATTTTTGTAACGTATTAGGGCATCCTATTAGTAAGGCGGTTTGGACCGATTTATCAGATTCTGATATTATTGAACGATTTGGGCGTATAT
>Illumina-matK2_BOP010159_Cotu
ATCTATTCTGTCTTCGAAGGATACCCCTCTTCTGATGAATAAGTGGAAATATTATCTTGTCAATTTATGGCAATGTCATTCTTATGTGTGGTCTCAACCAAGAAGGATTTATATAAACCAATTATCCAAGCATTCCCTTGATTTTTTGGGTTATTTTTCAAGTATGCGACCAAACCTTTCGGTGGTACGGGGTCAAATGCTAGAAAATTCATTTATAATGGATAATGCTATGAAGAAGCTTGATACATTAGTTCCAATTATTCCTTTGATTGGATCATTGGCTAAAGTGAAATTTTGTAACGCATTAGGGCATCCTATTAGTAAGTCCACCTGGGCAGATTCGTCGGATTTTGATATTATCGACCGATTTGTGCATATAT
>Illumina-matK2_BOP010159_Dotu
ATCTATTCTGTCTTCGAAGGATACCCCTCTTCTGATGAATAAGTGGAAATATTATCTTGTCAATTTATGGCAATGTCATTCTTATGTGTGGTCTCAACCAAGAAGGATTTATATAAACCAATTATCCAAGCATTCCCTTGATTTTTTGGGTTATTTTTCAAGTATGCGACCAAACCTTTCGGTGGTACGGGGTCAAATGCTAGAAAATTCATTTATAATGGATAATGCTATGAAGAAGCTTGATACATTAGTTCCAATTATTCCTTTGATTGGATCATTGGCTAAAGTGAAATTTTGTAACGCATTAGGGCATCCTATTAGTAAGTCCACCTGGGCAGATTCGTCGGATTTTGATATTATCGACCGATTTGTGCATATAT
>Illumina-matK2_BOP010159_Otu
ATCTATTCTGTCTTCGAAGGATACCCCTCTTCTGATGAATAAGTGGAAATATTATCTTGTCAATTTATGGCAATGTCATTCTTATGTGTGGTCTCAACCAAGAAGGATTTATATAAACCAATTATCCAAGCATTCCCTTGATTTTTTGGGTTATTTTTCAAGTATGCGACCAAACCTTTCGGTGGTACGGGGTCAAATGCTAGAAAATTCATTTATAATGGATAATGCTATGAAGAAGCTTGATACATTAGTTCCAATTATTCCTTTGATTGGATCATTGGCTAAAGTGAAATTTTGTAACGCATTAGGGCATCCTATTAGTAAGTCCACCTGGGCAGATTCGTCGGATTTTGATATTATCGACCGATTTGTGCATATAT
>Illumina-matK2_BOP010159_Zotu
ATCTATTCTGTCTTCGAAGGATACCCCTCTTCTGATGAATAAGTGGAAATATTATCTTGTCAATTTATGGCAATGTCATTCTTATGTGTGGTCTCAACCAAGAAGGATTTATATAAACCAATTATCCAAGCATTCCCTTGATTTTTTGGGTTATTTTTCAAGTATGCGACCAAACCTTTCGGTGGTACGGGGTCAAATGCTAGAAAATTCATTTATAATGGATAATGCTATGAAGAAGCTTGATACATTAGTTCCAATTATTCCTTTGATTGGATCATTGGCTAAAGTGAAATTTTGTAACGCATTAGGGCATCCTATTAGTAAGTCCACCTGGGCAGATTCGTCGGATTTTGATATTATCGACCGATTTGTGCATATAT
>Illumina-matK2_BOP010160_Cotu
ATCCATCCTATCTTCAAAGGATACGCCTCTTCGGATGAATAAATGGAAATATTACCTTGTCAATTTATGGCAATCGCATTTTCACATGTGGTCTCAACCGGGAAGGGTTCATATAAAGCACTTCGACAAGCATTCTATCAACTTTCTGGGCTATCTTTCCAGTGTGCAACTAACTCTTTTGTTGGTACGGAGTCAAATGCTAGAAAATTCATTTATCATAGAGAAGGCTATGAAGAAGTTCGATACAACCGTTCCAATTATTCCTCTGATTGGATCATTGACTAAGGCACGGTTTTGTAACACCTTAGGGCATCCCATTAGTAAGCCGACCCGGGCTGATTCCTCAGATTTTGATATTATTGACCGATTTGTGCGTATAT
>Illumina-matK2_BOP010160_Dotu
ATCCATCCTATCTTCAAAGGATACGCCTCTTCGGATGAATAAATGGAAATATTACCTTGTCAATTTATGGCAATCGCATTTTCACATGTGGTCTCAACCGGGAAGGGTTCATATAAAGCACTTCGACAAGCATTCTATCAACTTTCTGGGCTATCTTTCCAGTGTGCAACTAACTCTTTTGTTGGTACGGAGTCAAATGCTAGAAAATTCATTTATCATAGAGAAGGCTATGAAGAAGTTCGATACAACCGTTCCAATTATTCCTCTGATTGGATCATTGACTAAGGCACGGTTTTGTAACACCTTAGGGCATCCCATTAGTAAGCCGACCCGGGCTGATTCCTCAGATTTTGATATTATTGACCGATTTGTGCGTATAT
>Illumina-matK2_BOP010160_Otu
ATCCATCCTATCTTCAAAGGATACGCCTCTTCGGATGAATAAATGGAAATATTACCTTGTCAATTTATGGCAATCGCATTTTCACATGTGGTCTCAACCGGGAAGGGTTCATATAAAGCACTTCGACAAGCATTCTATCAACTTTCTGGGCTATCTTTCCAGTGTGCAACTAACTCTTTTGTTGGTACGGAGTCAAATGCTAGAAAATTCATTTATCATAGAGAAGGCTATGAAGAAGTTCGATACAACCGTTCCAATTATTCCTCTGATTGGATCATTGACTAAGGCACGGTTTTGTAACACCTTAGGGCATCCCATTAGTAAGCCGACCCGGGCTGATTCCTCAGATTTTGATATTATTGACCGATTTGTGCGTATAT
>Illumina-matK2_BOP010160_Zotu
ATCCATCCTATCTTCAAAGGATACGCCTCTTCGGATGAATAAATGGAAATATTACCTTGTCAATTTATGGCAATCGCATTTTCACATGTGGTCTCAACCGGGAAGGGTTCATATAAAGCACTTCGACAAGCATTCTATCAACTTTCTGGGCTATCTTTCCAGTGTGCAACTAACTCTTTTGTTGGTACGGAGTCAAATGCTAGAAAATTCATTTATCATAGAGAAGGCTATGAAGAAGTTCGATACAACCGTTCCAATTATTCCTCTGATTGGATCATTGACTAAGGCACGGTTTTGTAACACCTTAGGGCATCCCATTAGTAAGCCGACCCGGGCTGATTCCTCAGATTTTGATATTATTGACCGATTTGTGCGTATAT
>Illumina-matK2_BOP010161_Cotu
ATCAATTCTGGTTTCAAAGAATACTCCTCTTTTGATAAATAAATGGAAATACTATTTTATCTATTTATGGCAATATCATTTTGATATTTGGTCTCTACCAGGAACGATCCAGATAAACCAATTCTCCCAGCATTCATTTCACTTTTTAGGCTATTTTTTAAGTATTCGGCTCAATCTTTCAGTGGTACGAAGTCAGATGTTACAAAATTCATTTCTAATAAAAATTGTTATGAAAAAGCTTGATACAATAGTTCCAATTATTCCTCTAATTAGATCATTGGCTAAAGCAAAATTTTGTAATGTATTTGGTCATCCCATTAGTAAGCCGGTTTGGGCCAATTTATCTGATTTTGATATTATTGACCGGTTTTTGCGGATAT
>Illumina-matK2_BOP010161_Dotu
ATCAATTCTGGTTTCAAAGAATACTCCTCTTTTGATAAATAAATGGAAATACTATTTTATCTATTTATGGCAATATCATTTTGATATTTGGTCTCTACCAGGAACGATCCAGATAAACCAATTCTCCCAGCATTCATTTCACTTTTTAGGCTATTTTTTAAGTATTCGGCTCAATCTTTCAGTGGTACGAAGTCAGATGTTACAAAATTCATTTCTAATAAAAATTGTTATGAAAAAGCTTGATACAATAGTTCCAATTATTCCTCTAATTAGATCATTGGCTAAAGCAAAATTTTGTAATGTATTTGGTCATCCCATTAGTAAGCCGGTTTGGGCCAATTTATCTGATTTTGATATTATTGACCGGTTTTTGCGGATAT
>Illumina-matK2_BOP010161_Otu
ATCAATTCTGGTTTCAAAGAATACTCCTCTTTTGATAAATAAATGGAAATACTATTTTATCTATTTATGGCAATATCATTTTGATATTTGGTCTCTACCAGGAACGATCCAGATAAACCAATTCTCCCAGCATTCATTTCACTTTTTAGGCTATTTTTTAAGTATTCGGCTCAATCTTTCAGTGGTACGAAGTCAGATGTTACAAAATTCATTTCTAATAAAAATTGTTATGAAAAAGCTTGATACAATAGTTCCAATTATTCCTCTAATTAGATCATTGGCTAAAGCAAAATTTTGTAATGTATTTGGTCATCCCATTAGTAAGCCGGTTTGGGCCAATTTATCTGATTTTGATATTATTGACCGGTTTTTGCGGATAT
>Illumina-matK2_BOP010161_Zotu
ATCAATTCTGGTTTCAAAGAATACTCCTCTTTTGATAAATAAATGGAAATACTATTTTATCTATTTATGGCAATATCATTTTGATACTTGGTCTCTACCAGGAACGATCCAGATAAACCAATTCTCCCAGCATTCATTTCACTTTCTAGGCTATTTTTTAAGTATTCGGCTCAATCTTTCAGTGGTACGAAGTCAGATGTTACAAAATTCATTTCTAATAAAAATTGTTATGAAAAAGCTTGATACAATAGTTCCAATTATTCCTCTAATTAGATCATTGGCTAAAGCAAAATTTTGTAATGTATTTGGTCATCCCATTAGTAAGCCGGTTTGGGCCAATTTATCTGATTTTGATATTATTGACCGGTTTTTGCGGATAT
>Illumina-matK2_BOP010162_Cotu
ATCCATTCTGGTATCAAAGGATACGCCTCTTTTGATGAATAAATGGAAATATTACCTTGTTCATTTATGGCAATCCCATTTTTATGTGTGGTCTCAAGCAGGAAGGGTTTATATAAACCAATTATCCAAGCACATCTTCGGCTTTTTGGGTTATCTTTTAACTATGCGAATAAATCTTTCAGTAGTACGGAGTCAAATGCTAGAAAATTCATTTCTAATGGATAATGCTATGAAGAAGATTGATACATTAGTTCCAATTATTCCTCTGATTGGATCCTTGTCTAAAATGAAATTTTGTAACGGAGTAGGACAGCCCCTTAGTAAGTCGACCTGGGCCGATTTATCGGATTTTGATATTATTGACCGATTTGCGCGTATAT
>Illumina-matK2_BOP010162_Dotu
ATCCATTCTGGTATCAAAGGATACGCCTCTTTTGATGAATAAATGGAAATATTACCTTGTTCATTTATGGCAATCCCATTTTTATGTGTGGTCTCAAGCAGGAAGGGTTTATATAAACCAATTATCCAAGCACATCTTCGGCTTTTTGGGTTATCTTTTAACTATGCGAATAAATCTTTCAGTAGTACGGAGTCAAATGCTAGAAAATTCATTTCTAATGGATAATGCTATGAAGAAGATTGATACATTAGTTCCAATTATTCCTCTGATTGGATCCTTGTCTAAAATGAAATTTTGTAACGGAGTAGGACAGCCCCTTAGTAAGTCGACCTGGGCCGATTTATCGGATTTTGATATTATTGACCGATTTGCGCGTATAT
>Illumina-matK2_BOP010162_Otu
ATCCATTCTGGTATCAAAGGATACGCCTCTTTTGATGAATAAATGGAAATATTACCTTGTTCATTTATGGCAATCCCATTTTTATGTGTGGTCTCAAGCAGGAAGGGTTTATATAAACCAATTATCCAAGCACATCTTCGGCTTTTTGGGTTATCTTTTAACTATGCGAATAAATCTTTCAGTAGTACGGAGTCAAATGCTAGAAAATTCATTTCTAATGGATAATGCTATGAAGAAGATTGATACATTAGTTCCAATTATTCCTCTGATTGGATCCTTGTCTAAAATGAAATTTTGTAACGGAGTAGGACAGCCCCTTAGTAAGTCGACCTGGGCCGATTTATCGGATTTTGATATTATTGACCGATTTGCGCGTATAT
>Illumina-matK2_BOP010162_Zotu
ATCCATTCTGGTATCAAAGGATACGCCTCTTTTGATGAATAAATGGAAATATTACCTTGTTCATTTATGGCAATCCCATTTTTATGTGTGGTCTCAAGCAGGAAGGGTTTATATAAACCAATTATCCAAGCACATCTTCGGCTTTTTGGGTTATCTTTTAACTATGCGAATAAATCTTTCAGTAGTACGGAGTCAAATGCTAGAAAATTCATTTCTAATGGATAATGCTATGAAGAAGATTGATACATTAGTTCCAATTATTCCTCTGATTGGATCCTTGTCTAAAATGAAATTTTGTAACGGAGTAGGACAGCCCCTTAGTAAGTCGACCTGGGCCGATTTATCGGATTTTGATATTATTGACCGATTTGCGCGTATAT
>Illumina-matK2_BOP010163_Cotu
ATCCATTCTGTCTTCGAAGGATACGCCTCTTCTGATGAATAAATGGAAATATTACCTTGTCAATTTATGGCAATCGCATTTTCATATGTGGTCTCAACCGGGAAGGGTTCATATAAAGCACTTCGACAAGCATTCTATCAACTTTCTGGGCTATCTTTCCAGTGTGCAACTAAATCTTTTGTTGGTACGGAGTCAAATGCTAGAAAATTCATTTATTATAGATAAGGCTATGAAGAAGTTCGATACAACCGTTCCAATTATTTCTCTGATTGGATCATTGACTAAGGCACGGTTTTGTAACACCTTAGGGCATCCCATTAGTAAGCCGACCCGGGCGGATTCTTCAGATTTTGATATTATTGACCGATTTGTGCGTATAT
>Illumina-matK2_BOP010163_Dotu
ATCCATTCTGTCTTCGAAGGATACGCCTCTTCTGATGAATAAATGGAAATATTACCTTGTCAATTTATGGCAATCGCATTTTCATATGTGGTCTCAACCGGGAAGGGTTCATATAAAGCACTTCGACAAGCATTCTATCAACTTTCTGGGCTATCTTTCCAGTGTGCAACTAAATCTTTTGTTGGTACGGAGTCAAATGCTAGAAAATTCATTTATTATAGATAAGGCTATGAAGAAGTTCGATACAACCGTTCCAATTATTTCTCTGATTGGATCATTGACTAAGGCACGGTTTTGTAACACCTTAGGGCATCCCATTAGTAAGCCGACCCGGGCGGATTCTTCAGATTTTGATATTATTGACCGATTTGTGCGTATAT
>Illumina-matK2_BOP010163_Otu
ATCCATTCTGTCTTCGAAGGATACGCCTCTTCTGATGAATAAATGGAAATATTACCTTGTCAATTTATGGCAATCGCATTTTCATATGTGGTCTCAACCGGGAAGGGTTCATATAAAGCACTTCGACAAGCATTCTATCAACTTTCTGGGCTATCTTTCCAGTGTGCAACTAAATCTTTTGTTGGTACGGAGTCAAATGCTAGAAAATTCATTTATTATAGATAAGGCTATGAAGAAGTTCGATACAACCGTTCCAATTATTTCTCTGATTGGATCATTGACTAAGGCACGGTTTTGTAACACCTTAGGGCATCCCATTAGTAAGCCGACCCGGGCGGATTCTTCAGATTTTGATATTATTGACCGATTTGTGCGTATAT
>Illumina-matK2_BOP010163_Zotu
ATCCATTCTGGCTTCAAAGAATGGGCCTCTTCTGATGAATAAATGGAAATATTACCTTGTCAATTTATGGCAATCGCATTTTCATATGTGGTCTCAACCGGGAAGGGTTCATATAAAGCACTTCGACAAGCATTCTATCAACTTTCTGGGCTATCTTTCCAGTGTGCAACTAAATCTTTTGTTGGTACGGAGTCAAATGCTAGAAAATTCATTTATTATAGATAAGGCTATGAAGAAGTTCGATACAACCGTTCCAATTATTTCTCTGATTGGATCATTGACTAAGGCACGGTTTTGTAACACCTTAGGGCATCCCATTAGTAAGCCGACCCGGGCGGATTCTTCAGATTTTGATATTATTGACCGATTTGTGCGTATAT
>Illumina-matK2_BOP010164_Cotu
ATCAATTCTGGCTGCAAAGGGGACGCCTCTTTTGATGAATAAATGGAAATATTACTTTGTCAATTTCTGGAAATGTCATTTTGACGTGTGGTCTCAACCAGTAACAATCTATATAAACCAATTATCCAATTATTCCCTCGACTTTCTGGGATATCTTTCAAACGTGCGTCCAAACCCCGCAATGGTACGGAGTCAAATGCTAGAAAATTCGTTTCTAATAGATAATGCGATTAAAAAGTTTGATACCATAGTTCCCATTATTCCTTTGATCGGATCATTAGCTAAAGCGAAATTTTGTAATGTCTTAGGGCATCCAATTAGTAAGCCGGTATGGGCCGATTTATCAGATTCTGATATTATTGACCGATTTGGTCATATAT
>Illumina-matK2_BOP010164_Otu
ATCAATTCTGGCTGCAAAGGGGACGCCTCTTTTGATGAATAAATGGAAATATTACTTTGTCAATTTCTGGAAATGTCATTTTGACGTGTGGTCTCAACCAGTAACAATCTATATAAACCAATTATCCAATTATTCCCTCGACTTTCTGGGATATCTTTCAAACGTGCGTCCAAACCCCGCAATGGTACGGAGTCAAATGCTAGAAAATTCGTTTCTAATAGATAATGCGATTAAAAAGTTTGATACCATAGTTCCCATTATTCCTTTGATCGGATCATTAGCTAAAGCGAAATTTTGTAATGTCTTAGGGCATCCAATTAGTAAGCCGGTATGGGCCGATTTATCAGATTCTGATATTATTGACCGATTTGGTCATATAT
>Illumina-matK2_BOP010164_Zotu
ATCAATTCTGGCTGCAAAGGGGACGCCTCTTTTGATGAATAAATGGAAATATTACTTTGTCAATTTCTGGAAATGTCATTTTGACGTGTGGTCTCAACCAGTAACAATCTATATAAACCAATTATCCAATTATTCCCTCGACTTTCTGGGATATCTTTCAAACGTGCGTCCAAACCCCGCAATGGTACGGAGTCAAATGCTAGAAAATTCGTTTCTAATAGATAATGCGATTAAAAAGTTTGATACCATAGTTCCCATTATTCCTTTGATCGGATCATTAGCTAAAGCGAAATTTTGTAATGTCTTAGGGCATCCAATTAGTAAGCCGGTATGGGCCGATTTATCAGATTCTGATATTATTGACCGATTTGGTCATATAT
>Illumina-matK2_BOP010166_Cotu
ATCTATTCTTGCTTCAAAAGGGACGTTTCTTTTAATGAATAAATGGAAATATTACTTTGTCCATTTCTGGCAATGTCATTTTTACCTGTGGTTTCAACCAGAAAGGATCTATATAAACCAATTATCCAATCATTCCCTCGACCTTCTGGGCTATCTTTCAAGTGTGCGGCTAAACCCTTTAATGGTACGCAGTCAAATGTTAGAAAATTCATTTCTAATCGATAATGCTATTAAGAAGTTCGATACTATTGTTCCAATTATTTCTCTGATTGGATCATTGGTTAAAGCGAATTTTTGTAACGTATTAGGGCATCCTGTTAGTAAGGCGGTTTGGGCCGATTTATCAGATTCTGATATTATTGAACGATTTGGGCGTATAT
>Illumina-matK2_BOP010166_Dotu
ATCTATTCTTGCTTCAAAAGGGACGTTTCTTTTAATGAATAAATGGAAATATTACTTTGTCCATTTCTGGCAATGTCATTTTTACCTGTGGTTTCAACCAGAAAGGATCTATATAAACCAATTATCCAATCATTCCCTCGACCTTCTGGGCTATCTTTCAAGTGTGCGGCTAAACCCTTTAATGGTACGCAGTCAAATGTTAGAAAATTCATTTCTAATCGATAATGCTATTAAGAAGTTCGATACTATTGTTCCAATTATTTCTCTGATTGGATCATTGGTTAAAGCGAATTTTTGTAACGTATTAGGGCATCCTGTTAGTAAGGCGGTTTGGGCCGATTTATCAGATTCTGATATTATTGAACGATTTGGGCGTATAT
>Illumina-matK2_BOP010166_Otu
ATCTATTCTTGCTTCAAAAGGGACGTTTCTTTTAATGAATAAATGGAAATATTACTTTGTCCATTTCTGGCAATGTCATTTTTACCTGTGGTTTCAACCAGAAAGGATCTATATAAACCAATTATCCAATCATTCCCTCGACCTTCTGGGCTATCTTTCAAGTGTGCGGCTAAACCCTTTAATGGTACGCAGTCAAATGTTAGAAAATTCATTTCTAATCGATAATGCTATTAAGAAGTTCGATACTATTGTTCCAATTATTTCTCTGATTGGATCATTGGTTAAAGCGAATTTTTGTAACGTATTAGGGCATCCTGTTAGTAAGGCGGTTTGGGCCGATTTATCAGATTCTGATATTATTGAACGATTTGGGCGTATAT
>Illumina-matK2_BOP010166_Zotu
ATCTATTCTTGCTTCAAAAGGGACGTTTCTTTTAATGAATAAATGGAAATATTACTTTGTCCATTTCTGGCAATGTCATTTTTACCTGTGGTTTCAACCAGAAAGGATCTATATAAACCAATTATCCAATCATTCCCTCGACCTTCTGGGCTATCTTTCAAGTGTGCGGCTAAACCCTTTAATGGTACGCAGTCAAATGTTAGAAAATTCATTTCTAATCGATAATGCTATTAAGAAGTTCGATACTATTGTTCCAATTATTTCTCTGATTGGATCATTGGTTAAAGCGAATTTTTGTAACGTATTAGGGCATCCTGTTAGTAAGGCGGTTTGGGCCGATTTATCAGATTCTGATATTATTGAACGATTTGGGCGTATAT
>Illumina-matK2_BOP010167_Cotu
ATCAATTCTGGCTTCAAAGGATACGCCTCTTTTCATGAATAAATGGAAATATTACCTTGTCCTTTTATGGCAATGTCATTTTTATGTGTGGTCTCAACCAGGAAGGATGTATATAAACCAATTATGCAAACATTCCCTCAGCTTTTTGGGTTATCTTTCAAGTATGCAAATAAATCTTTCAGTTGTACGGAGTCAAATGCTAGAAAATTCATTTCTAATGGATAATGCTATGAAGAAGATTGATACATTAGTTCCAATTAGTCCTCTGATTGGATCGTTGGCTAAAATGAGATTTTGTAACGTATTAGGGCATCCCATTAGTAAGTCGACCTGGGCCGATTCATCAGATTTTGATATTATCGACCGCTTTGCGTGTATAT
>Illumina-matK2_BOP010167_Dotu
ATCAATTCTGGCTTCAAAGGATACGCCTCTTTTCATGAATAAATGGAAATATTACCTTGTCCTTTTATGGCAATGTCATTTTTATGTGTGGTCTCAACCAGGAAGGATGTATATAAACCAATTATGCAAACATTCCCTCAGCTTTTTGGGTTATCTTTCAAGTATGCAAATAAATCTTTCAGTTGTACGGAGTCAAATGCTAGAAAATTCATTTCTAATGGATAATGCTATGAAGAAGATTGATACATTAGTTCCAATTAGTCCTCTGATTGGATCGTTGGCTAAAATGAGATTTTGTAACGTATTAGGGCATCCCATTAGTAAGTCGACCTGGGCCGATTCATCAGATTTTGATATTATCGACCGCTTTGCGTGTATAT
>Illumina-matK2_BOP010167_Otu
ATCAATTCTGGCTTCAAAGGATACGCCTCTTTTCATGAATAAATGGAAATATTACCTTGTCCTTTTATGGCAATGTCATTTTTATGTGTGGTCTCAACCAGGAAGGATGTATATAAACCAATTATGCAAACATTCCCTCAGCTTTTTGGGTTATCTTTCAAGTATGCAAATAAATCTTTCAGTTGTACGGAGTCAAATGCTAGAAAATTCATTTCTAATGGATAATGCTATGAAGAAGATTGATACATTAGTTCCAATTAGTCCTCTGATTGGATCGTTGGCTAAAATGAGATTTTGTAACGTATTAGGGCATCCCATTAGTAAGTCGACCTGGGCCGATTCATCAGATTTTGATATTATCGACCGCTTTGCGTGTATAT
>Illumina-matK2_BOP010167_Zotu
ATCAATTCTGGCTTCAAAGGATACGCCTCTTTTCATGAATAAATGGAAATATTACCTTGTCCTTTTATGGCAATGTCATTTTTATGTGTGGTCTCAACCAGGAAGGATGTATATAAACCAATTATGCAAACATTCCCTCAGCTTTTTGGGTTATCTTTCAAGTATGCAAATAAATCTTTCAGTTGTACGGAGTCAAATGCTAGAAAATTCATTTCTAATGGATAATGCTATGAAGAAGATTGATACATTAGTTCCAATTAGTCCTCTGATTGGATCGTTGGCTAAAATGAGATTTTGTAACGTATTAGGGCATCCCATTAGTAAGTCGACCTGGGCCGATTCATCAGATTTTGATATTATCGACCGCTTTGCGTGTATAT
>Illumina-matK2_BOP010168_Cotu
ATCCATTCTGGCTTCAAAGAATGGGCCTCTTGTGATGAATAAATGGAAACACTATTTTATCCATTTATGGCAATGTTTTTTTGATATTTGGTCTCAACCAGGAACGATCCATATAAACCAATTATCCGAACATTCATTTCACCTTTTAGGCTATTTTTCAAATGTTCGGTTAAATCGTTCAGTGGTACGGAGTCAAATGCTGCAAAAGACATTTCTAATCGAAATTGTTAGCAAAAAACTTGATATAATAGTTCCAATTATTCCTCTAATTAGATCATTGGCTAAAGCGAAATTTTGTAATGTATTAGGGCATCCCATTAGTAAGCCGGTTTGGGCCGATTCATCCGATTTTGATATTATTGATCGATTTTTGCGAATAT
>Illumina-matK2_BOP010168_Dotu
ATCCATTCTGGCTTCAAAGAATGGGCCTCTTGTGATGAATAAATGGAAACACTATTTTATCCATTTATGGCAATGTTTTTTTGATATTTGGTCTCAACCAGGAACGATCCATATAAACCAATTATCCGAACATTCATTTCACCTTTTAGGCTATTTTTCAAATGTTCGGTTAAATCGTTCAGTGGTACGGAGTCAAATGCTGCAAAAGACATTTCTAATCGAAATTGTTAGCAAAAAACTTGATATAATAGTTCCAATTATTCCTCTAATTAGATCATTGGCTAAAGCGAAATTTTGTAATGTATTAGGGCATCCCATTAGTAAGCCGGTTTGGGCCGATTCATCCGATTTTGATATTATTGATCGATTTTTGCGAATAT
>Illumina-matK2_BOP010168_Otu
ATCCATTCTGGCTTCAAAGAATGGGCCTCTTGTGATGAATAAATGGAAACACTATTTTATCCATTTATGGCAATGTTTTTTTGATATTTGGTCTCAACCAGGAACGATCCATATAAACCAATTATCCGAACATTCATTTCACCTTTTAGGCTATTTTTCAAATGTTCGGTTAAATCGTTCAGTGGTACGGAGTCAAATGCTGCAAAAGACATTTCTAATCGAAATTGTTAGCAAAAAACTTGATATAATAGTTCCAATTATTCCTCTAATTAGATCATTGGCTAAAGCGAAATTTTGTAATGTATTAGGGCATCCCATTAGTAAGCCGGTTTGGGCCGATTCATCCGATTTTGATATTATTGATCGATTTTTGCGAATAT
>Illumina-matK2_BOP010168_Zotu
ATCCATTCTGGCTTCAAAGAATGGGCCTCTTGTGATGAATAAATGGAAACACTATTTTATCCATTTATGGCAATGTTTTTTTGATATTTGGTCTCAACCAGGAACGATCCATATAAACCAATTATCCGAACATTCATTTCACCTTTTAGGCTATTTTTCAAATGTTCGGTTAAATCGTTCAGTGGTACGGAGTCAAATGCTGCAAAAGACATTTCTAATCGAAATTGTTAGCAAAAAACTTGATATAATAGTTCCAATTATTCCTCTAATTAGATCATTGGCTAAAGCGAAATTTTGTAATGTATTAGGGCATCCCATTAGTAAGCCGGTTTGGGCCGATTCATCCGATTTTGATATTATTGATCGATTTGGGCGTATAT
>Illumina-matK2_BOP010169_Cotu
ATCCATTTTTGTCTCAAAGGATACGCCTCTTCTGATGAAAAAATGGAAATATTACCTTGTCAATTTATGTCAATGTCATTTTGATGTGTGCTTTCAACCCCAAAAGATCCATATAAACCCATTTTCATTATACAAGCATTCTTTCGCCTTATTAGGTTATCTTTCAAGTTCAAGTGTACGACTAAACCTTTCAGTGGTACGGAGTCAAATGCTAGAAAATGCATTTCTAATGGATAATATTATGAATAAACTCGATACAACAGTTTCAATTATTCCTTTGATTGGATCATTAGCAAAAATGAAATTTTGTAACGCAGTAGGACATCCCATTAGTAAACCGACCTGGGCCGATTTTTCGGATTCTGATATTATCGACCGATTTGTCCGTATAT
>Illumina-matK2_BOP010169_Dotu
ATCCATTTTTGTCTCAAAGGATACGCCTCTTCTGATGAAAAAATGGAAATATTACCTTGTCAATTTATGTCAATGTCATTTTGATGTGTGCTTTCAACCCCAAAAGATCCATATAAACCCATTTTCATTATACAAGCATTCTTTCGCCTTATTAGGTTATCTTTCAAGTTCAAGTGTACGACTAAACCTTTCAGTGGTACGGAGTCAAATGCTAGAAAATGCATTTCTAATGGATAATATTATGAATAAACTCGATACAACAGTTTCAATTATTCCTTTGATTGGATCATTAGCAAAAATGAAATTTTGTAACGCAGTAGGACATCCCATTAGTAAACCGACCTGGGCCGATTTTTCGGATTCTGATATTATCGACCGATTTGTCCGTATAT
>Illumina-matK2_BOP010169_Otu
ATCCATTTTTGTCTCAAAGGATACGCCTCTTCTGATGAAAAAATGGAAATATTACCTTGTCAATTTATGTCAATGTCATTTTGATGTGTGCTTTCAACCCCAAAAGATCCATATAAACCCATTTTCATTATACAAGCATTCTTTCGCCTTATTAGGTTATCTTTCAAGTTCAAGTGTACGACTAAACCTTTCAGTGGTACGGAGTCAAATGCTAGAAAATGCATTTCTAATGGATAATATTATGAATAAACTCGATACAACAGTTTCAATTATTCCTTTGATTGGATCATTAGCAAAAATGAAATTTTGTAACGCAGTAGGACATCCCATTAGTAAACCGACCTGGGCCGATTTTTCGGATTCTGATATTATCGACCGATTTGTCCGTATAT
>Illumina-matK2_BOP010169_Zotu
ATCCATTTTGGTTTCAAAGGGTACACCTCTTTTGATGAATAAATGGAAATATTACCTTGTCAATTTATGTCAATGTCATTTTGATGTGTGCTTTCAACCCCAAAAGATCCATATAAACCCATTTTCATTATACAAGCATTCTTTCGCCTTATTAGGTTATCTTTCAAGTTCAAGTGTACGACTAAACCTTTCAGTGGTACGGAGTCAAATGCTAGAAAATGCATTTCTAATGGATAATATTATGAATAAACTCGATACAACAGTTTCAATTATTCCTTTGATTGGATCATTAGCAAAAATGAAATTTTGTAACGCAGTAGGACATCCCATTAGTAAACCGACCTGGGCCGATTTTTCGGATTCTGATATTATCGACCGATTTGTCCGTATAT
>Illumina-matK2_BOP010170_Cotu
ATCAATTCTGGCTTCGAAGGATACCCCTCTTCTGATGAATAAGTGGAAATATTATCTTGTCAATTTATGGCAATGTCATTCTTATGTGTGGTCTCAACCGGGAAGGATTTATATAAATAAATTATCCAAGCATTCCCTTGATTTTTTGGGTTATTTTTCAAGTATCCGACCAAACCTTTCAGTGGTACGGAGTCAAATGCTAGAAAATTCATTTATAACGGATAATGCTATGAAGAAGCTCGATACATTAGTTCCAATTATTCCGTTGATTGGATCATTGGCTAAAGTGAAATTTTGTAACGCATTAGGGCATCCTATTAGTAAGTCCACCTGGGCGGATTCATCGGATTTTGATATTATCGACCGATTTCTGCGTATAT
>Illumina-matK2_BOP010170_Dotu
ATCAATTCTGGCTTCGAAGGATACCCCTCTTCTGATGAATAAGTGGAAATATTATCTTGTCAATTTATGGCAATGTCATTCTTATGTGTGGTCTCAACCGGGAAGGATTTATATAAATAAATTATCCAAGCATTCCCTTGATTTTTTGGGTTATTTTTCAAGTATCCGACCAAACCTTTCAGTGGTACGGAGTCAAATGCTAGAAAATTCATTTATAACGGATAATGCTATGAAGAAGCTCGATACATTAGTTCCAATTATTCCGTTGATTGGATCATTGGCTAAAGTGAAATTTTGTAACGCATTAGGGCATCCTATTAGTAAGTCCACCTGGGCGGATTCATCGGATTTTGATATTATCGACCGATTTCTGCGTATAT
>Illumina-matK2_BOP010170_Otu
ATCAATTCTGGCTTCGAAGGATACCCCTCTTCTGATGAATAAGTGGAAATATTATCTTGTCAATTTATGGCAATGTCATTCTTATGTGTGGTCTCAACCGGGAAGGATTTATATAAATAAATTATCCAAGCATTCCCTTGATTTTTTGGGTTATTTTTCAAGTATCCGACCAAACCTTTCAGTGGTACGGAGTCAAATGCTAGAAAATTCATTTATAACGGATAATGCTATGAAGAAGCTCGATACATTAGTTCCAATTATTCCGTTGATTGGATCATTGGCTAAAGTGAAATTTTGTAACGCATTAGGGCATCCTATTAGTAAGTCCACCTGGGCGGATTCATCGGATTTTGATATTATCGACCGATTTCTGCGTATAT
>Illumina-matK2_BOP010170_Zotu
ATCAATTCTGGCTTCGAAGGATACCCCTCTTCTGATGAATAAGTGGAAATATTATCTTGTCAATTTATGGCAATGTCATTCTTATGTGTGGTCTCAACCGGGAAGGATTTATATAAATAAATTATCCAAGCATTCCCTTGATTTTTTGGGTTATTTTTCAAGTATCCGACCAAACCTTTCAGTGGTACGGAGTCAAATGCTAGAAAATTCATTTATAACGGATAATGCTATGAAGAAGCTCGATACATTAGTTCCAATTATTCCGTTGATTGGATCATTGGCTAAAGTGAAATTTTGTAACGCATTAGGGCATCCTATTAGTAAGTCCACCTGGGCGGATTCATCGGATTTTGATATTATCGACCGATTTGCGTGTATAT
>Illumina-matK2_BOP010171_Cotu
ATCAATTCTGGCTTCGAAAGATACACCCTTTCTGATGAATAAATGGAAATATTACCTTGTCAATTTATGGCAATATCGTTTTTACGCGTGGTCTCAACCAGGAAGGATCAATCTAAACCGATTAGGAAAGTATTCTCTTGACTTTTTGGGCTATTTTTCAAACGTGCAACTAACTTTTTCAGTGGTACGAAGTAAAATGCTAGAAAATTCATTTCTGATAAATACTTCTATGAAGAAGCTCGAAACAACAGTTCCAATTATTCCTTTGATTGGATCGTTGTCTAAAGCGAAATTTTGTAACGTATTAGGACATCCCGTTAGTAAGTCGACCCGGACCGATTCATCAGATTCTGATATTATCGACCGATTTGTGCGTATAT
>Illumina-matK2_BOP010171_Dotu
ATCAATTCTGGCTTCGAAAGATACACCCTTTCTGATGAATAAATGGAAATATTACCTTGTCAATTTATGGCAATATCGTTTTTACGCGTGGTCTCAACCAGGAAGGATCAATCTAAACCGATTAGGAAAGTATTCTCTTGACTTTTTGGGCTATTTTTCAAACGTGCAACTAACTTTTTCAGTGGTACGAAGTAAAATGCTAGAAAATTCATTTCTGATAAATACTTCTATGAAGAAGCTCGAAACAACAGTTCCAATTATTCCTTTGATTGGATCGTTGTCTAAAGCGAAATTTTGTAACGTATTAGGACATCCCGTTAGTAAGTCGACCCGGACCGATTCATCAGATTCTGATATTATCGACCGATTTGTGCGTATAT
>Illumina-matK2_BOP010171_Otu
ATCAATTCTGGCTTCGAAAGATACACCCTTTCTGATGAATAAATGGAAATATTACCTTGTCAATTTATGGCAATATCGTTTTTACGCGTGGTCTCAACCAGGAAGGATCAATCTAAACCGATTAGGAAAGTATTCTCTTGACTTTTTGGGCTATTTTTCAAACGTGCAACTAACTTTTTCAGTGGTACGAAGTAAAATGCTAGAAAATTCATTTCTGATAAATACTTCTATGAAGAAGCTCGAAACAACAGTTCCAATTATTCCTTTGATTGGATCGTTGTCTAAAGCGAAATTTTGTAACGTATTAGGACATCCCGTTAGTAAGTCGACCCGGACCGATTCATCAGATTCTGATATTATCGACCGATTTGTGCGTATAT
>Illumina-matK2_BOP010171_Zotu
ATCAATTCTGACTTCAAAAGATACACCCTTTCTGATGAATAAATGGAAATATTACCTTGTCAATTTATGGCAATATCGTTTTTACGCGTGGTCTCAACCAGGAAGGATCAATCCAAACCGATTAGGAAAGTATTCTCTTGACTTTTTGGGCTATTTTTCAAACGTGCAACTAACTTTTTCAGTGGTACGAAGTAAAATGCTAGAAAATTCATTTCTGATAAATACTTCTATGAAGAAGCTCGAAACAACAGTTCCAATTATTCCTTTGATTGGATCGTTGTCTAAAGCGAAATTTTGTAACGTATTAGGACATCCCGTTAGTAAGTCGACCCGGACCGATTCATCAGATTCTGATATTATCGACCGATTTGTGCGTATAT
>Illumina-matK2_BOP010172_Cotu
ATCCTTTTTGGTTTCAAAAGATACGCCTCTTCTAATGAATAAATGGAAATATTACCTTGTCCATTTATGGCAATGGCATTTTTATGTGTGGGCTCAACCCGGAAGGATCTACATAAACCTATTATTCAAGCATTCCTTCGGCTTTTTGGGCTATCTTTCAAGTGTGCGACAAAATCTTTCATTGGTACGGAGTCAAACGCTCGAAAATTCATTTATAATGGATAATGCTATTAAGAAGCTTGATACATTAGCTCCAATCAGTCCTCTGATTGGATCGTTGGCTAAAATGCAATTTTGTAGCGCACTAGGACATCCTGTTAGTAAGTCGACCTGGACCGATTCGTCGGATTTTTCTATTATCAACCGCTTTGCGCGTATAT
>Illumina-matK2_BOP010172_Dotu
ATCCTTTTTGGTTTCAAAAGATACGCCTCTTCTAATGAATAAATGGAAATATTACCTTGTCCATTTATGGCAATGGCATTTTTATGTGTGGGCTCAACCCGGAAGGATCTACATAAACCTATTATTCAAGCATTCCTTCGGCTTTTTGGGCTATCTTTCAAGTGTGCGACAAAATCTTTCATTGGTACGGAGTCAAACGCTCGAAAATTCATTTATAATGGATAATGCTATTAAGAAGCTTGATACATTAGCTCCAATCAGTCCTCTGATTGGATCGTTGGCTAAAATGCAATTTTGTAGCGCACTAGGACATCCTGTTAGTAAGTCGACCTGGACCGATTCGTCGGATTTTTCTATTATCAACCGCTTTGCGCGTATAT
>Illumina-matK2_BOP010172_Otu
ATCCTTTTTGGTTTCAAAAGATACGCCTCTTCTAATGAATAAATGGAAATATTACCTTGTCCATTTATGGCAATGGCATTTTTATGTGTGGGCTCAACCCGGAAGGATCTACATAAACCTATTATTCAAGCATTCCTTCGGCTTTTTGGGCTATCTTTCAAGTGTGCGACAAAATCTTTCATTGGTACGGAGTCAAACGCTCGAAAATTCATTTATAATGGATAATGCTATTAAGAAGCTTGATACATTAGCTCCAATCAGTCCTCTGATTGGATCGTTGGCTAAAATGCAATTTTGTAGCGCACTAGGACATCCTGTTAGTAAGTCGACCTGGACCGATTCGTCGGATTTTTCTATTATCAACCGCTTTGCGCGTATAT
>Illumina-matK2_BOP010172_Zotu
ATCAATTCTGGCTTCGAAAGATACACCCTTTCTGATGAATAAATGGAAATATTACCTTGTCCATTTATGGCAATGGCATTTTTATGTGTGGGCTCAACCCGGAAGGATCTACATAAACCTATTATTCAAGCATTCCTTCGGCTTTTTGGGCTATCTTTCAAGTGTGCGACAAAATCTTTCATTGGTACGGAGTCAAACGCTCGAAAATTCATTTATAATGGATAATGCTATTAAGAAGCTTGATACATTAGCTCCAATCAGTCCTCTGATTGGATCGTTGGCTAAAATGCAATTTTGTAGCGCACTAGGACATCCTGTTAGTAAGTCGACCTGGACCGATTCGTCGGATTTTTCTATTATCAACCGCTTTGCGCGTATAT
>Illumina-matK2_BOP010173_Cotu
ATCAATTCTGGCTTCAAAAGATACGCCTCTTCTGATGAATAAATGGAAATATTACCTTGTCAATTTTTGGCAATGTCATTTTTATGTGTGGTTTCATCCAGGAAGGATCTATATAAACCAATTATCCAAGCATTCCCTTGAATTTTTGGGTTATCTTTCAAGTGTGCGACTAAACACTTCAGTGGTACGGAGTCAAATGCTAGAAAATTCATTTATAATCAATAATGCTATCAAGAAGCTCGATACGATAGTTCCAATTATTCCTCTGATTGGATCATTGGCTAAAGCGAAATTTTGTAACGCATTAGGGCATCCCATTAGTAAGCTGACTCGGGCCGATTTATCGGATTCTGATATTATCGATCGATTTGTGCGTATAT
>Illumina-matK2_BOP010173_Otu
ATCAATTCTGGCTTCAAAAGGGACGCCTCTTTTGATGAATAAATGGAAATATTACCTTGTAACTTTTTGGCAATGTTATTTTTCGCTGTGGTTTCATCCAAGAAGGATTTATCTAAACCAATTATCTAATCATTCCCTTGAATTTGTGGGCTATCTTTCAAGTGTGCGACTAAACGCTTCAGTGGTACGGAGTCAAATTCTAGAAAATTCATTTCTAATCAATAATGCTATTAAGAAGTTCGATACTCTTGTTCCAATTATTCCTCTGATTGGATCATTGGCTAAAGCGAAATTTTGTAACGTACTAGGGTATCCAATTAGTAAGGTGCTTTGGGCCGATTTATCAGATTCTGAGATTATTGACCGATTTGGGCGTATAT
>Illumina-matK2_BOP010173_Zotu
ATCAATTCTGGCTTCAAAAGGGACGCCTCTTTTGATGAATAAATGGAAATATTACCTTGTAACTTTTTGGCAATGTTATTTTTCGCTGTGGTTTCATCCAAGAAGGATTTATCTAAACCAATTATCTAATCATTCCCTTGAATTTGTGGGCTATCTTTCAAGTGTGCGACTAAACGCTTCAGTGGTACGGAGTCAAATTCTAGAAAATTCATTTCTAATCAATAATGCTATTAAGAAGTTCGATACTCTTGTTCCAATTATTCCTCTGATTGGATCATTGGCTAAAGCGAAATTTTGTAACGTACTAGGGTATCCAATTAGTAAGGTGCTTTGGGCCGATTTATCAGATTCTGAGATTATTGACCGATTTGGGCGTATAT
>Illumina-matK2_BOP010174_Cotu
ATCAATTCTGGCTTCGAAAGATACCCCTCTTTTGATGAATAAGTGGAAATATTATCTTGTCAATTTATGGCAATGTCATTCTTATGTTTGGTCTCAACCAGGAAGGATTTATATAAACCAATTATCCAAGCATTCCCTTTATTTTTTGGGTTATTTTTCAAGTATGCGACCAAACCTTTCAGTGGTACGGAGTCAAATGCTAGAAAATTCATTTATAATGGATAATGCTATGAAGAAACTCGATACATTAGTTCCAATTATTCCTTTGATTGTATCATTGGCTAAAGTAAAATTTTGTAACGCATTAGGGCATCCGATTAGTAAGTCCACTTGGGCGGATTCGTCGGATTTTTATATTATTGACCGCTTTGTGCGTATAT
>Illumina-matK2_BOP010174_Otu
ATCAATTCTGGCTTCGAAAGATACCCCTCTTTTGATGAATAAGTGGAAATATTATCTTGTCAATTTATGGCAATGTCATTCTTATGTTTGGTCTCAACCAGGAAGGATTTATATAAACCAATTATCCAAGCATTCCCTTTATTTTTTGGGTTATTTTTCAAGTATGCGACCAAACCTTTCAGTGGTACGGAGTCAAATGCTAGAAAATTCATTTATAATGGATAATGCTATGAAGAAACTCGATACATTAGTTCCAATTATTCCTTTGATTGTATCATTGGCTAAAGTAAAATTTTGTAACGCATTAGGGCATCCGATTAGTAAGTCCACTTGGGCGGATTCGTCGGATTTTTATATTATTGACCGCTTTGTGCGTATAT
>Illumina-matK2_BOP010174_Zotu
ATCAATTCTGGCTTCGAGAGATACCCCTCTTTTGATGAATAAGTGGAAATATTATCTTGTCAATTTATGGCAATGTCATTCTTATGTTTGGTCTCAACCAGGAAGGATTTATATAAACCAATTATCCAAGCATTCCCTTTATTTTTTGGGTTATTTTTCAAGTATGCGACCAAACCTTTCAGTGGTACGGAGTCAAATGCTAGAAAATTCATTTATAATGGATAATGCTATGAAGAAACTCGATACATTAGTTCCAATTATTCCTTTGATTGTATCATTGGCTAAAGTAAAATTTTGTAACGCATTAGGGCATCCGATTAGTAAGTCCACTTGGGCGGATTCGTCGGATTTTTATATTATTGACCGCTTTGTGCGTATAC
>Illumina-matK2_BOP010175_Cotu
ATCCATTTTTGTCTCAAAGGATACGCCTCTTCTGATGAAAAAATGGAAATATTACCTTGTCAATTTATGTCAATGTCATTTTGATGTGTGCTTTCAACCCCAAAAGATCCATATAAACCCATTTTCATTATACAAGCATTCTTTCGCCTTATTAGGTTATCTTTCAAGTTCAAGTGTACGACTAAACCTTTCAGTGGTACGGAGTCAAATGCTAGAAAATGCATTTCTAATGGATAATATTATGAATAAACTCGATACAACAGTTTCAATTATTCCTTTGATTGGATCATTAGCAAAAATGAAATTTTGTAACGCAGTAGGACATCCCATTAGTAAACCGACCTGGGCCGATTTTTCGGATTCTGATATTATCGACCGATTTGTCCGTATAT
>Illumina-matK2_BOP010175_Dotu
ATCCATTTTTGTCTCAAAGGATACGCCTCTTCTGATGAAAAAATGGAAATATTACCTTGTCAATTTATGTCAATGTCATTTTGATGTGTGCTTTCAACCCCAAAAGATCCATATAAACCCATTTTCATTATACAAGCATTCTTTCGCCTTATTAGGTTATCTTTCAAGTTCAAGTGTACGACTAAACCTTTCAGTGGTACGGAGTCAAATGCTAGAAAATGCATTTCTAATGGATAATATTATGAATAAACTCGATACAACAGTTTCAATTATTCCTTTGATTGGATCATTAGCAAAAATGAAATTTTGTAACGCAGTAGGACATCCCATTAGTAAACCGACCTGGGCCGATTTTTCGGATTCTGATATTATCGACCGATTTGTCCGTATAT
>Illumina-matK2_BOP010175_Otu
ATCCATTTTTGTCTCAAAGGATACGCCTCTTCTGATGAAAAAATGGAAATATTACCTTGTCAATTTATGTCAATGTCATTTTGATGTGTGCTTTCAACCCCAAAAGATCCATATAAACCCATTTTCATTATACAAGCATTCTTTCGCCTTATTAGGTTATCTTTCAAGTTCAAGTGTACGACTAAACCTTTCAGTGGTACGGAGTCAAATGCTAGAAAATGCATTTCTAATGGATAATATTATGAATAAACTCGATACAACAGTTTCAATTATTCCTTTGATTGGATCATTAGCAAAAATGAAATTTTGTAACGCAGTAGGACATCCCATTAGTAAACCGACCTGGGCCGATTTTTCGGATTCTGATATTATCGACCGATTTGTCCGTATAT
>Illumina-matK2_BOP010175_Zotu
ATCCATTCTCGCTTCAAAAGGATACGCCTCTTCTGATGAAAAAATGGAAATATTACCTTGTCAATTTATGTCAATGTCATTTTGATGTGTGCTTTCAACCCCAAAAGATCCATATAAACCCATTTTCATTATACAAGCATTCTTTCGCCTTATTAGGTTATCTTTCAAGTTCAAGTGTACGACTAAACCTTTCAGTGGTACGGAGTCAAATGCTAGAAAATGCATTTCTAATGGATAATATTATGAATAAACTCGATACAACAGTTTCAATTATTCCTTTGATTGGATCATTAGCAAAAATGAAATTTTGTAACGCAGTAGGACATCCCATTAGTAAACCGACCTGGGCCGATTTTTCGGATTCTGATATTATCGACCGATTTGTCCGTATAT
>Illumina-matK2_BOP010176_Cotu
ATCCATTTTTGTCTCAAAGGATACGCCTCTTCTGATGAAAAAATGGAAATATTACCTTGTCAATTTATGTCAATGTCATTTTGATGTGTGCTTTCAACCCCAAAAGATCCATATAAACCCATTTTCATTATACAAGCATTCTTTCGCCTTATTAGGTTATCTTTCAAGTTCAAGTGTACGACTAAACCTTTCAGTGGTACGGAGTCAAATGCTAGAAAATGCATTTCTAATGGATAATATTATGAATAAACTCGATACAACAGTTTCAATTATTCCTTTGATTGGATCATTAGCAAAAATGAAATTTTGTAACGCAGTAGGACATCCCATTAGTAAACCGACCTGGGCCGCTTTTTCGGATTCTGATATTATCGACCGATTTGTCCGTATAT
>Illumina-matK2_BOP010176_Dotu
ATCCATTTTTGTCTCAAAGGATACGCCTCTTCTGATGAAAAAATGGAAATATTACCTTGTCAATTTATGTCAATGTCATTTTGATGTGTGCTTTCAACCCCAAAAGATCCATATAAACCCATTTTCATTATACAAGCATTCTTTCGCCTTATTAGGTTATCTTTCAAGTTCAAGTGTACGACTAAACCTTTCAGTGGTACGGAGTCAAATGCTAGAAAATGCATTTCTAATGGATAATATTATGAATAAACTCGATACAACAGTTTCAATTATTCCTTTGATTGGATCATTAGCAAAAATGAAATTTTGTAACGCAGTAGGACATCCCATTAGTAAACCGACCTGGGCCGCTTTTTCGGATTCTGATATTATCGACCGATTTGTCCGTATAT
>Illumina-matK2_BOP010176_Otu
ATCCATTTTTGTCTCAAAGGATACGCCTCTTCTGATGAAAAAATGGAAATATTACCTTGTCAATTTATGTCAATGTCATTTTGATGTGTGCTTTCAACCCCAAAAGATCCATATAAACCCATTTTCATTATACAAGCATTCTTTCGCCTTATTAGGTTATCTTTCAAGTTCAAGTGTACGACTAAACCTTTCAGTGGTACGGAGTCAAATGCTAGAAAATGCATTTCTAATGGATAATATTATGAATAAACTCGATACAACAGTTTCAATTATTCCTTTGATTGGATCATTAGCAAAAATGAAATTTTGTAACGCAGTAGGACATCCCATTAGTAAACCGACCTGGGCCGCTTTTTCGGATTCTGATATTATCGACCGATTTGTCCGTATAT
>Illumina-matK2_BOP010176_Zotu
ATCCATTTTTGTCTCAAAGGATACGCCTCTTCTGATGAAAAAATGGAAATATTACCTTGTCAATTTATGTCAATGTCATTTTGATGTGTGCTTTCAACCCCAAAAGATCCATATAAACCCATTTTCATTATACAAGCATTCTTTCGCCTTATTAGGTTATCTTTCAAGTTCAAGTGTACGACTAAACCTTTCAGTGGTACGGAGTCAAATGCTAGAAAATGCATTTCTAATGGATAATATTATGAATAAACTCGATACAACAGTTTCAATTATTCCTTTGATTGGATCATTAGCAAAAATGAAATTTTGTAACGCAGTAGGACATCCCATTAGTAAACCGACCTGGGCCGCTTTTTCGGATTCTGATATTATCGACCGATTTGTCCGTATAT
>Illumina-matK2_BOP010177_Cotu
ATCCATTTTTGTCTCAAAGGATACGCCTCTTCTGATGAAAAAATGGAAATATTACCTTGTCAATTTATGTCAATGTCATTTTGATGTGTGCTTTCAACCCCAAAAGATCCATATAAACCCATTTTCGTTATACAAGCATTCTTTCGCCTTATTAGGTTATCTTTCAAGTTCAAGTGTACGACTAAACCTTTCAGTGGTACGGAGTCAAATGCTAGAAAATGCATTTCTAATGGATAATATTATGAATAAACTCGATACAACAGTTTCAATTATTCCTTTGATTGGATCATTAGCAAAAATGAAATTTTGTAACGCAGTAGGACATCCCATTAGTAAACCGACCTGGGCCGATTTTTCGGATTCTGATATTATCGACCGATTTGTCCGTATAT
>Illumina-matK2_BOP010177_Dotu
ATCCATTTTTGTCTCAAAGGATACGCCTCTTCTGATGAAAAAATGGAAATATTACCTTGTCAATTTATGTCAATGTCATTTTGATGTGTGCTTTCAACCCCAAAAGATCCATATAAACCCATTTTCGTTATACAAGCATTCTTTCGCCTTATTAGGTTATCTTTCAAGTTCAAGTGTACGACTAAACCTTTCAGTGGTACGGAGTCAAATGCTAGAAAATGCATTTCTAATGGATAATATTATGAATAAACTCGATACAACAGTTTCAATTATTCCTTTGATTGGATCATTAGCAAAAATGAAATTTTGTAACGCAGTAGGACATCCCATTAGTAAACCGACCTGGGCCGATTTTTCGGATTCTGATATTATCGACCGATTTGTCCGTATAT
>Illumina-matK2_BOP010177_Otu
ATCCATTTTTGTCTCAAAGGATACGCCTCTTCTGATGAAAAAATGGAAATATTACCTTGTCAATTTATGTCAATGTCATTTTGATGTGTGCTTTCAACCCCAAAAGATCCATATAAACCCATTTTCGTTATACAAGCATTCTTTCGCCTTATTAGGTTATCTTTCAAGTTCAAGTGTACGACTAAACCTTTCAGTGGTACGGAGTCAAATGCTAGAAAATGCATTTCTAATGGATAATATTATGAATAAACTCGATACAACAGTTTCAATTATTCCTTTGATTGGATCATTAGCAAAAATGAAATTTTGTAACGCAGTAGGACATCCCATTAGTAAACCGACCTGGGCCGATTTTTCGGATTCTGATATTATCGACCGATTTGTCCGTATAT
>Illumina-matK2_BOP010177_Zotu
ATCCATTTTTGTCTCAAAGGATACGCCTCTTCTGATGAAGAAATGGAAATATTACCTTGTCAATTTATGTCAATGTCATTTTGATGTGTGCTTTCAACCCCAAAAGATCCATATAAACCCATTTTCGTTATACAAGCATTCTTTCGCCTTATTAGGTTATCTTTCAAGTTCAAGTGTACGACTAAACCTTTCAGTGGTACGGAGTCAAATGCTAGAAAATGCATTTCTAATGGATAATATTATGAATAAACTCGATACAACAGTTTCAATTATTCCTTTGATTGGATCATTAGCAAAAATGAAATTTTGTAACGCAGTAGGACATCCCATTAGTAAACCGACCTGGGCCGATTTTTCGGATTCTGATATTATCGACCGATTTGTCCGTATAT
>Illumina-matK2_BOP010178_Cotu
ATCCATTTTTGTCTCAAAGGATACGCCTCTTCTGATGAAAAAATGGAAATATTACCTTGTCAATTTATGTCAATGTCATTTTGATGTGTGCTTTCAACCCCAAAAGATCCATATAAACCCATTTTCATTATACAAGCATTCTTTCGCCTTATTAGGTTATCTTTCAAGTTCAAGTGTACGACTAAACCTTTCAGTGGTACGGAGTCAAATGCTAGAAAATGCATTTCTAATGGATAATATTATGAATAAACTCGATACAACAGTTTCAATTATTCCTTTGATTGGATCATTAGCAAAAATGAAATTTTGTAACGCAGTAGGACATCCCATTAGTAAACCGACCTGGGCCGATTTTTCGGATTCTGATATTATCGACCGATTTGTCCGTATAT
>Illumina-matK2_BOP010178_Dotu
ATCCATTTTTGTCTCAAAGGATACGCCTCTTCTGATGAAAAAATGGAAATATTACCTTGTCAATTTATGTCAATGTCATTTTGATGTGTGCTTTCAACCCCAAAAGATCCATATAAACCCATTTTCATTATACAAGCATTCTTTCGCCTTATTAGGTTATCTTTCAAGTTCAAGTGTACGACTAAACCTTTCAGTGGTACGGAGTCAAATGCTAGAAAATGCATTTCTAATGGATAATATTATGAATAAACTCGATACAACAGTTTCAATTATTCCTTTGATTGGATCATTAGCAAAAATGAAATTTTGTAACGCAGTAGGACATCCCATTAGTAAACCGACCTGGGCCGATTTTTCGGATTCTGATATTATCGACCGATTTGTCCGTATAT
>Illumina-matK2_BOP010178_Otu
AAATGCTAGAAAATGCATTTCTAATCGATAATATTATGAATAAACTCGATACAACAGTTTCAATTATTCCTTTGATTGGATCATTAGCAAAAATGAAATTTTGTAACGCAGTAGGACATCCCATTAGTAAACCGACCTGGGCCGATTTTTCGGATTCTGATATTATCGACCGATTTGTCCGTATAT
>Illumina-matK2_BOP010178_Zotu
CCTCTTTTGATGAATAAATGGAAATATTACCTTGTCCGTTTATGTCAATGTCATTTTGATGTGTGCTTTCAACCCCAAAAGATCCATATAAACCCATTTTCATTATACAAGCATTCTTTCGCCTTATTAGGTTATCTTTCAAGTTCAAGTGTACGACTAAACCTTTCAGTGGTACGGAGTCAAATGCTAGAAAATGCATTTCTAATGGATAATATTATGAATAAACTCGATACAACAGTTTCAATTATTCCTTTGATTGGATCATTAGCAAAAATGAAATTTTGTAACGCAGTAGGACATCCCATTAGTAAACCGACCTGGGCCGATTTTTCGGATTCTGATATTATCGACCGATTTGTCCGTATAT
>Illumina-matK2_BOP010179_Cotu
ATCCATTCTGGCTTCAAAAGGGACATCTCTTTTCATGAATAAATGGAAATTTTACCTTGTCACTTTTTGGCAATGGCATTTTTCGGTGTGGTTTCATCCAAGAAGAATTTGGATAAACCAATTTTCCAAGCATTCCCTTGAAATTTTGGGCTATCTTTCAAACGTGCAAATGAACCCTTCTGTTGTGGTACGGAGTCAAATTCTAGAAAATTCATTTCTAATTAATAATGCTATTAAGAAGCTCGATACCCTTGTTCCAATTATTCCTCTGATTGCGAAATTGGCTAAAGCGAAATTTTGTAATGTATTGGGGCATCCTATTAGTAAGCCGATTCGGGCTGATTTATCAGATTCTAATATTATTGATCGATTTGGGCATATAT
>Illumina-matK2_BOP010179_Dotu
ATCCATTCTGGCTTCAAAAGGGACATCTCTTTTCATGAATAAATGGAAATTTTACCTTGTCACTTTTTGGCAATGGCATTTTTCGGTGTGGTTTCATCCAAGAAGAATTTGGATAAACCAATTTTCCAAGCATTCCCTTGAAATTTTGGGCTATCTTTCAAACGTGCAAATGAACCCTTCTGTTGTGGTACGGAGTCAAATTCTAGAAAATTCATTTCTAATTAATAATGCTATTAAGAAGCTCGATACCCTTGTTCCAATTATTCCTCTGATTGCGAAATTGGCTAAAGCGAAATTTTGTAATGTATTGGGGCATCCTATTAGTAAGCCGATTCGGGCTGATTTATCAGATTCTAATATTATTGATCGATTTGGGCATATAT
>Illumina-matK2_BOP010179_Otu
ATCCATTCTGGCTTCAAAAGGGACATCTCTTTTCATGAATAAATGGAAATTTTACCTTGTCACTTTTTGGCAATGGCATTTTTCGGTGTGGTTTCATCCAAGAAGAATTTGGATAAACCAATTTTCCAAGCATTCCCTTGAAATTTTGGGCTATCTTTCAAACGTGCAAATGAACCCTTCTGTTGTGGTACGGAGTCAAATTCTAGAAAATTCATTTCTAATTAATAATGCTATTAAGAAGCTCGATACCCTTGTTCCAATTATTCCTCTGATTGCGAAATTGGCTAAAGCGAAATTTTGTAATGTATTGGGGCATCCTATTAGTAAGCCGATTCGGGCTGATTTATCAGATTCTAATATTATTGATCGATTTGGGCATATAT
>Illumina-matK2_BOP010179_Zotu
ATCCATTCTGGCTTCAAAAGGGACATCTCTTTTCATGAATAAATGGAAATTTTACCTTGTCACTTTTTGGCAATGGCATTTTTCGGTGTGGTTTCATCCAAGAAGAATTTGGATAAACCAATTTTCCAAGCATTCCCTTGAAATTTTGGGCTATCTTTCAAACGTGCAAATGAACCCTTCTGTTGTGGTACGGAGTCAAATTCTAGAAAATTCATTTCTAATTAATAATGCTATTAAGAAGCTCGATACCCTTGTTCCAATTATTCCTCTGATTGCGAAATTGGCTAAAGCGAAATTTTGTAATGTATTGGGGCATCCTATTAGTAAGCCGATTCGGGCTGATTTATCAGATTCTAATATTATTGATCGATTTGGGCATATAT
>Illumina-matK2_BOP010180_Cotu
ATCCATTTTTGTCTCAAAGGATACGCCTCTTCTGATGAAAAAATGGAAATATTACCTTGTCAATTTATGTCAATGTCATTTTGATGTGTGCTTTCAACCTCCCAGGATCCATATAAACCCATTTTCATTATACAAGCATTCTTTCGCCTTATTAGGTTATCTTTCAAGTTCAAGTGTACGACTAAACCTTTCAGTGGTACGGAGTCAAATGCTAGAAAATGCATTTCTAATAGATAATATTATGAATAAACTCGATACAACAGTTTCAATTATTCCTTTGATTGGATCATTAGCAAAACTGAAATTTTGTAACGCAGTAGGACATCCCATTAGTAAACCGGCCTGGGCCGATTTTTCGGATTCTGATATTATCGACCGATTTGTCCGTATAT
>Illumina-matK2_BOP010180_Dotu
ATCCATTTTTGTCTCAAAGGATACGCCTCTTCTGATGAAAAAATGGAAATATTACCTTGTCAATTTATGTCAATGTCATTTTGATGTGTGCTTTCAACCTCCCAGGATCCATATAAACCCATTTTCATTATACAAGCATTCTTTCGCCTTATTAGGTTATCTTTCAAGTTCAAGTGTACGACTAAACCTTTCAGTGGTACGGAGTCAAATGCTAGAAAATGCATTTCTAATAGATAATATTATGAATAAACTCGATACAACAGTTTCAATTATTCCTTTGATTGGATCATTAGCAAAACTGAAATTTTGTAACGCAGTAGGACATCCCATTAGTAAACCGGCCTGGGCCGATTTTTCGGATTCTGATATTATCGACCGATTTGTCCGTATAT
>Illumina-matK2_BOP010180_Otu
ATCCATTTTTGTCTCAAAGGATACGCCTCTTCTGATGAAAAAATGGAAATATTACCTTGTCAATTTATGTCAATGTCATTTTGATGTGTGCTTTCAACCTCCCAGGATCCATATAAACCCATTTTCATTATACAAGCATTCTTTCGCCTTATTAGGTTATCTTTCAAGTTCAAGTGTACGACTAAACCTTTCAGTGGTACGGAGTCAAATGCTAGAAAATGCATTTCTAATAGATAATATTATGAATAAACTCGATACAACAGTTTCAATTATTCCTTTGATTGGATCATTAGCAAAACTGAAATTTTGTAACGCAGTAGGACATCCCATTAGTAAACCGGCCTGGGCCGATTTTTCGGATTCTGATATTATCGACCGATTTGTCCGTATAT
>Illumina-matK2_BOP010180_Zotu
ATCCATTTTTGTCTCAAAGGATACGCCTCTTCTGATGAAAAAATGGAAATATTACCTTGTCAATTTATGTCAATGTCATTTTGATGTGTGCTTTCAACCTCCCAGGATCCATATAAACCCATTTTCATTATACAAGCATTCTTTCGCCTTATTAGGTTATCTTTCAAGTTCAAGTGTACGACTAAACCTTTCAGTGGTACGGAGTCAAATGCTAGAAAATGCATTTCTAATAGATAATATTATGAATAAACTCGATACAACAGTTTCAATTATTCCTTTGATTGGATCATTAGCAAAACTGAAATTTTGTAACGCAGTAGGACATCCCATTAGTAAACCGGCCTGGGCCGATCTTTCGGATTCTGATATTATCGACCGATTTGTCCGTATAC
>Illumina-matK2_BOP010181_Cotu
ATCCTTTTTGGTTTCAAAAGATACGCCTCTTCTAATGAATAAATGGAAATATTACCTTGTCCATTTATGGCAATGGCATTTTTATGTGTGGGCTCAACCCGGAAGGATCTACATAAACCTATTATTCAAGCATTCCTTCGGCTTTTTGGGCTATCTTTCAAGTGTGCGACAAAATCTTTCATTGGTACGGAGTCAAACGCTCGAAAATTCATTTATAATGGATAATGCTATTAAGAAGCTTGATACATTAGCTCCAATCAGTCCTCTGATTGGATCGTTGGCTAAAATGCAATTTTGTAGCGCACTAGGACATCCTGTTAGTAAGTCGACCTGGACCGATTCGTCGGATTTTTCTATTATCAACCGCTTTGCGCGTATAT
>Illumina-matK2_BOP010181_Dotu
ATCCTTTTTGGTTTCAAAAGATACGCCTCTTCTAATGAATAAATGGAAATATTACCTTGTCCATTTATGGCAATGGCATTTTTATGTGTGGGCTCAACCCGGAAGGATCTACATAAACCTATTATTCAAGCATTCCTTCGGCTTTTTGGGCTATCTTTCAAGTGTGCGACAAAATCTTTCATTGGTACGGAGTCAAACGCTCGAAAATTCATTTATAATGGATAATGCTATTAAGAAGCTTGATACATTAGCTCCAATCAGTCCTCTGATTGGATCGTTGGCTAAAATGCAATTTTGTAGCGCACTAGGACATCCTGTTAGTAAGTCGACCTGGACCGATTCGTCGGATTTTTCTATTATCAACCGCTTTGCGCGTATAT
>Illumina-matK2_BOP010181_Otu
ATCCTTTTTGGTTTCAAAAGATACGCCTCTTCTAATGAATAAATGGAAATATTACCTTGTCCATTTATGGCAATGGCATTTTTATGTGTGGGCTCAACCCGGAAGGATCTACATAAACCTATTATTCAAGCATTCCTTCGGCTTTTTGGGCTATCTTTCAAGTGTGCGACAAAATCTTTCATTGGTACGGAGTCAAACGCTCGAAAATTCATTTATAATGGATAATGCTATTAAGAAGCTTGATACATTAGCTCCAATCAGTCCTCTGATTGGATCGTTGGCTAAAATGCAATTTTGTAGCGCACTAGGACATCCTGTTAGTAAGTCGACCTGGACCGATTCGTCGGATTTTTCTATTATCAACCGCTTTGCGCGTATAT
>Illumina-matK2_BOP010181_Zotu
ATCTATTCTGGCTTCAAAGAATACGCCTCTTCTAATGAATAAATGGAAATATTACCTTGTCCATTTATGGCAATGGCATTTTTATGTGTGGGCTCAACCCGGAAGGATCTACATAAACCTATTATTCAAGCATTCCTTCGGCTTTTTGGGCTATCTTTCAAGTGTGCGACAAAATCTTTCATTGGTACGGAGTCAAACGCTCGAAAATTCATTTATAATGGATAATGCTATTAAGAAGCTTGATACATTAGCTCCAATCAGTCCTCTGATTGGATCGTTGGCTAAAATGCAATTTTGTAGCGCACTAGGACATCCTGTTAGTAAGTCGACCTGGACCGATTCGTCGGATTTTTCTATTATCAACCGCTTTGCGCGTATAT
>Illumina-matK2_BOP010182_Cotu
ATCCTTTTTGGTTTCAAAAGATACGCCTCTTCTAATGAATAAATGGAAATATTACCTTGTCCATTTATGGCAATGGCATTTTTATGTGTGGGCTCAACCCGGAAGGATCTACATAAACCTATTATTCAAGCATTCCTTCGGCTTTTTGGGCTATCTTTCAAGTGTGCGACAAAATCTTTCATTGGTACGGAGTCAAACGCTCGAAAATTCATTTATAATGGATAATGCTATTAAGAAGCTTGATACATTAGCTCCAATCAGTCCTCTGATTGGATCGTTGGCTAAAATGCAATTTTGTAGCGCACTAGGACATCCTGTTAGTAAGTCGACCTGGACCGATTCGTCGGATTTTTCTATTATCAACCGCTTTGCGCGTATAT
>Illumina-matK2_BOP010182_Dotu
ATCCTTTTTGGTTTCAAAAGATACGCCTCTTCTAATGAATAAATGGAAATATTACCTTGTCCATTTATGGCAATGGCATTTTTATGTGTGGGCTCAACCCGGAAGGATCTACATAAACCTATTATTCAAGCATTCCTTCGGCTTTTTGGGCTATCTTTCAAGTGTGCGACAAAATCTTTCATTGGTACGGAGTCAAACGCTCGAAAATTCATTTATAATGGATAATGCTATTAAGAAGCTTGATACATTAGCTCCAATCAGTCCTCTGATTGGATCGTTGGCTAAAATGCAATTTTGTAGCGCACTAGGACATCCTGTTAGTAAGTCGACCTGGACCGATTCGTCGGATTTTTCTATTATCAACCGCTTTGCGCGTATAT
>Illumina-matK2_BOP010182_Otu
ATGGATAATGCTATTAAGAAGCTTGATACATTAGCTCCAATCAGTCCTCTGATTGGATCGTTGGCTAAAATGCAATTTTGTAGCGCACTAGGACATCCTGTTAGTAAGTCGACCTGGACCGATTCGTCGGATTTTTCTATTATCAACCGCTTTGCGCGTATAT
>Illumina-matK2_BOP010182_Zotu
ATCCATTCTGGTTTCAAAAGATACGCCTCTTCTAATGAATAAATGGAAATATTACCTTGTCCATTTATGGCAATGGCATTTTTATGTGTGGGCTCAACCCGGAAGGATCTACATAAACCTATTATTCAAGCATTCCTTCGGCTTTTTGGGCTATCTTTCAAGTGTGCGACAAAATCTTTCATTGGTACGGAGTCAAACGCTCGAAAATTCATTTATAATGGATAATGCTATTAAGAAGCTTGATACATTAGCTCCAATCAGTCCTCTGATTGGATCGTTGGCTAAAATGCAATTTTGTAGCGCACTAGGACATCCTGTTAGTAAGTCGACCTGGACCGATTCGTCGGATTTTTCTATTATCAACCGCTTTGCGCGTATAC
>Illumina-matK2_BOP010183_Cotu
ATCTATTTTGGTTTCAAAAGATACGCCTCTTCTAATGAATAAATGGAAATATTATCTTGTCCTTTTATGGCAATGTCATTTTTATGTGTGGGCTCAACCAGAAAGGATCTATATAAACCAATTAGCCAACCATTCCTTCGGCTTTTTAGGCTATCTTTCAAGTGTGCGACTAAATCTTTCAGTGGTACGGAGTCAAATGCTAGAAAATTCATTTATAATGGATAATGCTATAAAGAAGCTTGATACATTAGTTCCAATTAGCCCAATGATTGGATCATTGGCTAAAATGAAATTTTGTAACGCATTAGGACATCCTGTTAGTAAGTCGAGCTGGGCTGATTCGTCGGATTTTGATATTATCGACCGATTTGCCCGTATAT
>Illumina-matK2_BOP010183_Otu
ATCTATTTTGGTTTCAAAAGATACGCCTCTTCTAATGAATAAATGGAAATATTATCTTGTCCTTTTATGGCAATGTCATTTTTATGTGTGGGCTCAACCAGAAAGGATCTATATAAACCAATTAGCCAACCATTCCTTCGGCTTTTTAGGCTATCTTTCAAGTGTGCGACTAAATCTTTCAGTGGTACGGAGTCAAATGCTAGAAAATTCATTTATAATGGATAATGCTATAAAGAAGCTTGATACATTAGTTCCAATTAGCCCAATGATTGGATCATTGGCTAAAATGAAATTTTGTAACGCATTAGGACATCCTGTTAGTAAGTCGAGCTGGGCTGATTCGTCGGATTTTGATATTATCGACCGATTTGCCCGTATAT
>Illumina-matK2_BOP010183_Zotu
ATCTATTTTGGTTTCAAAAGATACGCCTCTTCTAATGAATAAATGGAAATATTATCTTGTCCTTTTATGGCAATGTCATTTTTATGTGTGGGCTCAACCAGAAAGGATCTATATAAACCAATTAGCCAACCATTCCTTCGGCTTTTTAGGCTATCTTTCAAGTGTGCGACTAAATCTTTCAGTGGTACGGAGTCAAATGCTAGAAAATTCATTTATAATGGATAATGCTATAAAGAAGCTTGATACATTAGTTCCAATTAGCCCAATGATTGGATCATTGGCTAAAATGAAATTTTGTAACGCATTAGGACATCCTGTTAGTAAGTCGAGCTGGGCTGATTCGTCGGATTTTGATATTATCGACCGATTTGCCCGTATAT
>Illumina-matK2_BOP010184_Cotu
ATCCATTTTTGTCTCAAAGGATACGCCTCTTCTGATGAAAAAATGGAAATATTACCTTGTCAATTTATGTCAATGTCATTTTGATGTGTGCTTTCAACCCCAAAAGATCCATATAAACCCATTTTCATTATACAAGCATTCTTTCGCCTTATTAGGTTATCTTTCAAGTTCAAGTGTACGACTAAACCTTTCAGTGGTACGGAGTCAAATGCTAGAAAATGCATTTCTAATGGATAATATTATGAATAAACTCGATACAACAGTTTCAATTATTCCTTTGATTGGATCATTAGCAAAAATGAAATTTTGTAACGCAGTAGGACATCCCATTAGTAAACCGACCTGGGCCGATTTTTCAGATTCTGATATTATCGACCGATTTGTCCGTATAT
>Illumina-matK2_BOP010184_Dotu
ATCCATTTTTGTCTCAAAGGATACGCCTCTTCTGATGAAAAAATGGAAATATTACCTTGTCAATTTATGTCAATGTCATTTTGATGTGTGCTTTCAACCCCAAAAGATCCATATAAACCCATTTTCATTATACAAGCATTCTTTCGCCTTATTAGGTTATCTTTCAAGTTCAAGTGTACGACTAAACCTTTCAGTGGTACGGAGTCAAATGCTAGAAAATGCATTTCTAATGGATAATATTATGAATAAACTCGATACAACAGTTTCAATTATTCCTTTGATTGGATCATTAGCAAAAATGAAATTTTGTAACGCAGTAGGACATCCCATTAGTAAACCGACCTGGGCCGATTTTTCAGATTCTGATATTATCGACCGATTTGTCCGTATAT
>Illumina-matK2_BOP010184_Otu
ATCCATTTTTGTCTCAAAGGATACGCCTCTTCTGATGAAAAAATGGAAATATTACCTTGTCAATTTATGTCAATGTCATTTTGATGTGTGCTTTCAACCCCAAAAGATCCATATAAACCCATTTTCATTATACAAGCATTCTTTCGCCTTATTAGGTTATCTTTCAAGTTCAAGTGTACGACTAAACCTTTCAGTGGTACGGAGTCAAATGCTAGAAAATGCATTTCTAATGGATAATATTATGAATAAACTCGATACAACAGTTTCAATTATTCCTTTGATTGGATCATTAGCAAAAATGAAATTTTGTAACGCAGTAGGACATCCCATTAGTAAACCGACCTGGGCCGATTTTTCAGATTCTGATATTATCGACCGATTTGTCCGTATAT
>Illumina-matK2_BOP010184_Zotu
ATCCATTTTGGCTTCAAAGGATACGCCTCTTCTGATGAATAAATGGAAATATTACCTTGTCAATTTATGTCAATGTCATTTTGATGTGTGCTTTCAACCCCAAAAGATCCATATAAACCCATTTTCATTATACAAGCATTCTTTCGCCTTATTAGGTTATCTTTCAAGTTCAAGTGTACGACTAAACCTTTCAGTGGTACGGAGTCAAATGCTAGAAAATGCATTTCTAATGGATAATATTATGAATAAACTCGATACAACAGTTTCAATTATTCCTTTGATTGGATCATTAGCAAAAATGAAATTTTGTAACGCAGTAGGACATCCCATTAGTAAACCGACCTGGGCCGATTTTTCAGATTCTGATATTATCGACCGATTTGTCCGTATAT
>Illumina-matK2_BOP010185_Cotu
ATCTATTCTGTCTTCGAAGGATACCCCTCTTCTGATGAATAAGTGGAAATATTATCTTGTCAATTTATGGCAATGTCATTCTTATGTGTGGTCTCAACCAGGAAGGATTTATATAAACCAATTATCCAAGCATTCCCTTGATTTTTTGGGTTATTTTTCAAGTATGCGACCAAACCTTTCGTTGGTACGGGGTCAAATGCTCGAAAATTCATTTATAATGGATAATGCTATGAAGAAGCTTGATACATTAGTTCCAATTATTCCTTTGATTGGATCATTGGCTAAAGTGAAATTTTGTAACGCATTAGGGCATCCTATTAGTAAGTCCACCTGGGCAGATTCGTCGGATTTTGATATTATCGACCGATTTGTGCATATAT
>Illumina-matK2_BOP010185_Dotu
ATCTATTCTGTCTTCGAAGGATACCCCTCTTCTGATGAATAAGTGGAAATATTATCTTGTCAATTTATGGCAATGTCATTCTTATGTGTGGTCTCAACCAGGAAGGATTTATATAAACCAATTATCCAAGCATTCCCTTGATTTTTTGGGTTATTTTTCAAGTATGCGACCAAACCTTTCGTTGGTACGGGGTCAAATGCTCGAAAATTCATTTATAATGGATAATGCTATGAAGAAGCTTGATACATTAGTTCCAATTATTCCTTTGATTGGATCATTGGCTAAAGTGAAATTTTGTAACGCATTAGGGCATCCTATTAGTAAGTCCACCTGGGCAGATTCGTCGGATTTTGATATTATCGACCGATTTGTGCATATAT
>Illumina-matK2_BOP010185_Otu
ATCTATTCTGTCTTCGAAGGATACCCCTCTTCTGATGAATAAGTGGAAATATTATCTTGTCAATTTATGGCAATGTCATTCTTATGTGTGGTCTCAACCAGGAAGGATTTATATAAACCAATTATCCAAGCATTCCCTTGATTTTTTGGGTTATTTTTCAAGTATGCGACCAAACCTTTCGTTGGTACGGGGTCAAATGCTCGAAAATTCATTTATAATGGATAATGCTATGAAGAAGCTTGATACATTAGTTCCAATTATTCCTTTGATTGGATCATTGGCTAAAGTGAAATTTTGTAACGCATTAGGGCATCCTATTAGTAAGTCCACCTGGGCAGATTCGTCGGATTTTGATATTATCGACCGATTTGTGCATATAT
>Illumina-matK2_BOP010185_Zotu
ATCTATTCTGTCTTCGAAGGATACCCCTCTTCTGATGAATAAGTGGAAATATTATCTTGTCAATTTATGGCAATGTCATTCTTATGTGTGGTCTCAACCAGGAAGGATTTATATAAACCAATTATCCAAGCATTCCCTTGATTTTTTGGGTTATTTTTCAAGTATGCGACCAAACCTTTCGTTGGTACGGGGTCAAATGCTCGAAAATTCATTTATAATGGATAATGCTATGAAGAAGCTTGATACATTAGTTCCAATTATTCCTTTGATTGGATCATTGGCTAAAGTGAAATTTTGTAACGCATTAGGGCATCCTATTAGTAAGTCCACCTGGGCAGATTCGTCGGATTTTGATATTATCGACCGATTTGTGCATATAT
>Illumina-matK2_BOP010186_Cotu
ATCCCTTTTGGCTTCAAAAGGGACGTCTCTATTGATGAATAAATGGAAATATTACCTTGTCAATTTCTGGCAATGTTATTTTTATATGTGGTCTCAACCAGGAAGGATACATAGAAACCAATTATCCAACCATTCCCTCGACCTTCTGGGATATCTTTCAAGTGTGCGACTAAACCCTTCAATAGTACGAAGTCAAATGCTAGAAAATTCATTTCTAATAGGTAATGCTATTAAGAAGTTCGATACCATAGTTCCAATTATTCCTCTGATTGGATCATTGTCTAAAGCGAAATTTTGTAATGTATTAGGACATCCTATTAGTAAGCCGGTCTGGTCCGATTTATCCGATTCGGATATTATTGACCGATTCGGGCGTATAT
>Illumina-matK2_BOP010186_Dotu
ATCCCTTTTGGCTTCAAAAGGGACGTCTCTATTGATGAATAAATGGAAATATTACCTTGTCAATTTCTGGCAATGTTATTTTTATATGTGGTCTCAACCAGGAAGGATACATAGAAACCAATTATCCAACCATTCCCTCGACCTTCTGGGATATCTTTCAAGTGTGCGACTAAACCCTTCAATAGTACGAAGTCAAATGCTAGAAAATTCATTTCTAATAGGTAATGCTATTAAGAAGTTCGATACCATAGTTCCAATTATTCCTCTGATTGGATCATTGTCTAAAGCGAAATTTTGTAATGTATTAGGACATCCTATTAGTAAGCCGGTCTGGTCCGATTTATCCGATTCGGATATTATTGACCGATTCGGGCGTATAT
>Illumina-matK2_BOP010186_Otu
ATCCCTTTTGGCTTCAAAAGGGACGTCTCTATTGATGAATAAATGGAAATATTACCTTGTCAATTTCTGGCAATGTTATTTTTATATGTGGTCTCAACCAGGAAGGATACATAGAAACCAATTATCCAACCATTCCCTCGACCTTCTGGGATATCTTTCAAGTGTGCGACTAAACCCTTCAATAGTACGAAGTCAAATGCTAGAAAATTCATTTCTAATAGGTAATGCTATTAAGAAGTTCGATACCATAGTTCCAATTATTCCTCTGATTGGATCATTGTCTAAAGCGAAATTTTGTAATGTATTAGGACATCCTATTAGTAAGCCGGTCTGGTCCGATTTATCCGATTCGGATATTATTGACCGATTCGGGCGTATAT
>Illumina-matK2_BOP010186_Zotu
ATCCCTTTTGGCTTCAATAGGGACGTCTCTATTGATGAATAAATGGAAATATTACCTTGTCAATTTCTGGCAATGTTATTTTTATATGTGGTCTCAACCAGGAAGGATACATAGAAACCAATTATCCAACCATTCCCTCGACCTTCTGGGATATCTTTCAAGTGTGCGACTAAACCCTTCAATAGTACGAAGTCAAATGCTAGAAAATTCATTTCTAATAGGTAATGCTATTAAGAAGTTCGATACCATAGTTCCAATTATTCCTCTGATTGGATCATTGTCTAAAGCGAAATTTTGTAATGTATTAGGACATCCTATTAGTAAGCCGGTCTGGTCCGATTTATCCGATTCGGATATTATTGACCGATTCGGGCGTATAT
>Illumina-matK2_BOP010187_Cotu
ATCCATTTTTGTCTCAAAGGATACGCCTCTTCTGATGAAAAAATGGAAATATTACCTTGTCAATTTATGTCAATGTCATTTTGATGTGTGCTTTCAACCCCAAAAGATCCATATAAACCCATTTTCATTATACAAGCATTCTTTCGCCTTATTAGGTTATCTTTCAAGTTCAAGTGTACGACTAAACCTTTCAGTGGTACGGAGTCAAATGCTAGAAAATGCATTTCTAATGGATAATATTATGAATAAACTCGATACAACAGTTTCAATTATTCCTTTGATTGGATCATTAGCAAAAATGAAATTTTGTAACGCAGTAGGACATCCCATTAGTAAACCGACCTGGGCCGCTTTTTCGGATTCTGATATTATCGACCGATTTGTCCGTATAT
>Illumina-matK2_BOP010187_Otu
ATCCATTTTTGTCTCAAAGGATACGCCTCTTCTGATGAAAAAATGGAAATATTACCTTGTCAATTTATGTCAATGTCATTTTGATGTGTGCTTTCAACCCCAAAAGATCCATATAAACCCATTTTCATTATACAAGCATTCTTTCGCCTTATTAGGTTATCTTTCAAGTTCAAGTGTACGACTAAACCTTTCAGTGGTACGGAGTCAAATGCTAGAAAATGCATTTCTAATGGATAATATTATGAATAAACTCGATACAACAGTTTCAATTATTCCTTTGATTGGATCATTAGCAAAAATGAAATTTTGTAACGCAGTAGGACATCCCATTAGTAAACCGACCTGGGCCGCTTTTTCGGATTCTGATATTATCGACCGATTTGTCCGTATAT
>Illumina-matK2_BOP010187_Zotu
CTGGCTTCAAAGGATACGCCTCTTCTGATGAAAAAATGGAAATATTACCTTGTCAATTTATGTCAATGTCATTTTGATGTGTGCTTTCAACCCCAAAAGATCCATATAAACCCATTTTCATTATACAAGCATTCTTTCGCCTTATTAGGTTATCTTTCAAGTTCAAGTGTACGACTAAACCTTTCAGTGGTACGGAGTCAAATGCTAGAAAATGCATTTCTAATGGATAATATTATGAATAAACTCGATACAACAGTTTCAATTATTCCTTTGATTGGATCATTAGCAAAAATGAAATTTTGTAACGCAGTAGGACATCCCATTAGTAAACCGACCTGGGCCGCTTTTTCGGATTCTGATATTATCGACCGATTTGTCCGTATAT
>Illumina-matK2_BOP010188_Cotu
ATCCATTTTTGTCTCAAAGGATACGCCTCTTCTGATGAAAAAATGGAAATATTACCTTGTCAATTTATGTCAATGTCATTTTGATGTGTGCTTTCAACCCCAAAAGATCCATATAAACCCATTTTCATTATACAAGCATTCTTTCGCCTTATTAGGTTATCTTTCAAGTTCAAGTGTACGACTAAACCTTTCAGTGGTACGGAGTCAAATGCTAGAAAATGCATTTCTAATGGATAATATTATGAATAAACTCGATACAACAGTTTCAATTATTCCTTTGATTGGATCATTAGCAAAAATGAAATTTTGTAACGCAGTAGGACATCCCATTAGTAAACCGACCTGGGCCGCTTTTTCGGATTCTGATATTATCGACCGATTTGTCCGTATAT
>Illumina-matK2_BOP010188_Dotu
ATCCATTTTTGTCTCAAAGGATACGCCTCTTCTGATGAAAAAATGGAAATATTACCTTGTCAATTTATGTCAATGTCATTTTGATGTGTGCTTTCAACCCCAAAAGATCCATATAAACCCATTTTCATTATACAAGCATTCTTTCGCCTTATTAGGTTATCTTTCAAGTTCAAGTGTACGACTAAACCTTTCAGTGGTACGGAGTCAAATGCTAGAAAATGCATTTCTAATGGATAATATTATGAATAAACTCGATACAACAGTTTCAATTATTCCTTTGATTGGATCATTAGCAAAAATGAAATTTTGTAACGCAGTAGGACATCCCATTAGTAAACCGACCTGGGCCGCTTTTTCGGATTCTGATATTATCGACCGATTTGTCCGTATAT
>Illumina-matK2_BOP010188_Otu
ATCCATTTTTGTCTCAAAGGATACGCCTCTTCTGATGAAAAAATGGAAATATTACCTTGTCAATTTATGTCAATGTCATTTTGATGTGTGCTTTCAACCCCAAAAGATCCATATAAACCCATTTTCATTATACAAGCATTCTTTCGCCTTATTAGGTTATCTTTCAAGTTCAAGTGTACGACTAAACCTTTCAGTGGTACGGAGTCAAATGCTAGAAAATGCATTTCTAATGGATAATATTATGAATAAACTCGATACAACAGTTTCAATTATTCCTTTGATTGGATCATTAGCAAAAATGAAATTTTGTAACGCAGTAGGACATCCCATTAGTAAACCGACCTGGGCCGCTTTTTCGGATTCTGATATTATCGACCGATTTGTCCGTATAT
>Illumina-matK2_BOP010188_Zotu
ACCTCTTCTGATGAATAAATGGAAATATTACCTTATCCATTTATGGCAATCTTATTTTTATGTGTGCTTTCAACCCCAAAAGATCCATATAAACCCATTTTCATTATACAAGCATTCTTTCGCCTTATTAGGTTATCTTTCAAGTTCAAGTGTACGACTAAACCTTTCAGTGGTACGGAGTCAAATGCTAGAAAATGCATTTCTAATGGATAATATTATGAATAAACTCGATACAACAGTTTCAATTATTCCTTTGATTGGATCATTAGCAAAAATGAAATTTTGTAACGCAGTAGGACATCCCATTAGTAAACCGACCTGGGCCGCTTTTTCGGATTCTGATATTATCGACCGATTTGTCCGTATAT
>Illumina-matK2_BOP010189_Cotu
ATCCATTTTGGTTTCAAAAGATACGCCTCTTCTAATGAATAAATGGAAATATTACCTTGTCCGTTTATGGCAATGGCATTTTTATGTGTGGGCTCAACCCGGAAGAATCTACATAAACCAATTATTCAAGCATTCCTTCGGCTTTTTGGGCTATCTTTCAAGTGTGCGACTAAATCTTTCATTGGTACGGAGTCAAACGCTCGAAAATTCATTTATAATGGATAATGCTATTAAGAAGCTTGATACATTAGCTCCAATTAGTCCTCTGATTGGATCGTTGGCTAAAATGAAATTTTGTAGCGCACTAGGACATCCTGTTAGTAAGTCGACCTGGACCGATTCGTCGGATTTTTCTATTATCGACCGCTTTGCGCGTATAT
>Illumina-matK2_BOP010189_Dotu
ATCCATTTTGGTTTCAAAAGATACGCCTCTTCTAATGAATAAATGGAAATATTACCTTGTCCGTTTATGGCAATGGCATTTTTATGTGTGGGCTCAACCCGGAAGAATCTACATAAACCAATTATTCAAGCATTCCTTCGGCTTTTTGGGCTATCTTTCAAGTGTGCGACTAAATCTTTCATTGGTACGGAGTCAAACGCTCGAAAATTCATTTATAATGGATAATGCTATTAAGAAGCTTGATACATTAGCTCCAATTAGTCCTCTGATTGGATCGTTGGCTAAAATGAAATTTTGTAGCGCACTAGGACATCCTGTTAGTAAGTCGACCTGGACCGATTCGTCGGATTTTTCTATTATCGACCGCTTTGCGCGTATAT
>Illumina-matK2_BOP010189_Otu
ATCCATTTTGGTTTCAAAAGATACGCCTCTTCTAATGAATAAATGGAAATATTACCTTGTCCGTTTATGGCAATGGCATTTTTATGTGTGGGCTCAACCCGGAAGAATCTACATAAACCAATTATTCAAGCATTCCTTCGGCTTTTTGGGCTATCTTTCAAGTGTGCGACTAAATCTTTCATTGGTACGGAGTCAAACGCTCGAAAATTCATTTATAATGGATAATGCTATTAAGAAGCTTGATACATTAGCTCCAATTAGTCCTCTGATTGGATCGTTGGCTAAAATGAAATTTTGTAGCGCACTAGGACATCCTGTTAGTAAGTCGACCTGGACCGATTCGTCGGATTTTTCTATTATCGACCGCTTTGCGCGTATAT
>Illumina-matK2_BOP010189_Zotu
ATCCATTTTGGTTTCAAAAGATACGCCTCTTCTAATGAATAAATGGAAATATTACCTTGTCCGTTTATGGCAATGGCATTTTTATGTGTGGGCTCAACCCGGAAGAATCTACATAAACCAATTATTCAAGCATTCCTTCGGCTTTTTGGGCTATCTTTCAAGTGTGCGACTAAATCTTTCATTGGTACGGAGTCAAACGCTCGAAAATTCATTTATAATGGATAATGCTATTAAGAAGCTTGATACATTAGCTCCAATTAGTCCTCTGATTGGATCGTTGGCTAAAATGAAATTTTGTAGCGCACTAGGACATCCTGTTAGTAAGTCGACCTGGACCGATTCGTCGGATTTTTCTATTATCGACCGCTTTGCGCGTATAT
>Illumina-matK2_BOP010190_Cotu
ATTCATTCTGGCTTCAAAAGGTACCCCTCTTCGGATGAATAAGTGGAAATATTATCTTGTAAATTTCTGGCAATCCTATTTTTACGTATGGTCTCAACCAGGAAGGATCTATATAAACCAATTATCCAATTATTCCGTCAACTTTCTGGGCTATCTTTCGAGTGTGCGACTCAATCCTTCCGTGGTACGGAGTCAAATGCTAGAAAATTCATTTATAATGGATAATGCTATTAAGAAGTTCGATATCATCGTTCCAATTATTCCTCTAATTAGATCATTGGCTAAAGCTAAATTTTGTAATGTATTAGGGCATCCTATTAGTAAGCCGACCCGGGCTGATTCATCAGATTCTGAAATTATCGACAGATTTGTGCGTATAT
>Illumina-matK2_BOP010190_Dotu
ATTCATTCTGGCTTCAAAAGGTACCCCTCTTCGGATGAATAAGTGGAAATATTATCTTGTAAATTTCTGGCAATCCTATTTTTACGTATGGTCTCAACCAGGAAGGATCTATATAAACCAATTATCCAATTATTCCGTCAACTTTCTGGGCTATCTTTCGAGTGTGCGACTCAATCCTTCCGTGGTACGGAGTCAAATGCTAGAAAATTCATTTATAATGGATAATGCTATTAAGAAGTTCGATATCATCGTTCCAATTATTCCTCTAATTAGATCATTGGCTAAAGCTAAATTTTGTAATGTATTAGGGCATCCTATTAGTAAGCCGACCCGGGCTGATTCATCAGATTCTGAAATTATCGACAGATTTGTGCGTATAT
>Illumina-matK2_BOP010190_Otu
ATTCATTCTGGCTTCAAAAGGTACCCCTCTTCGGATGAATAAGTGGAAATATTATCTTGTAAATTTCTGGCAATCCTATTTTTACGTATGGTCTCAACCAGGAAGGATCTATATAAACCAATTATCCAATTATTCCGTCAACTTTCTGGGCTATCTTTCGAGTGTGCGACTCAATCCTTCCGTGGTACGGAGTCAAATGCTAGAAAATTCATTTATAATGGATAATGCTATTAAGAAGTTCGATATCATCGTTCCAATTATTCCTCTAATTAGATCATTGGCTAAAGCTAAATTTTGTAATGTATTAGGGCATCCTATTAGTAAGCCGACCCGGGCTGATTCATCAGATTCTGAAATTATCGACAGATTTGTGCGTATAT
>Illumina-matK2_BOP010190_Zotu
ATTCATTCTGGCTTCAAAAGGTACCCCTCTTCGGATGAATAAGTGGAAATATTATCTTGTAAATTTCTGGCAATCCTATTTTTACGTATGGTCTCAACCAGGAAGGATCTATATAAACCAATTATCCAATTATTCCGTCAACTTTCTGGGCTATCTTTCGAGTGTGCGACTCAATCCTTCCGTGGTACGGAGTCAAATGCTAGAAAATTCATTTATAATGGATAATGCTATTAAGAAGTTCGATATCATCGTTCCAATTATTCCTCTAATTAGATCATTGGCTAAAGCTAAATTTTGTAATGTATTAGGGCATCCTATTAGTAAGCCGACCCGGGCTGATTCATCAGATTCTGAAATTATCGACAGATTTGTGCGTATAT
>Illumina-matK2_BOP010191_Cotu
ATCAATTCTGGCTTCAAAGGATACGCCTCTTTTCATGAATAAATGGAAATATTACCTTGTCCTTTTATGGCAATGTCATTTTTATGTGTGGTCTCAACCAGGAAGGATGTATATAAACCAATTATGCAAACATTCCCTCAGCTTTTTGGGTTATCTTTCAAGTATGCAAATAAATCTTTCAGTGGTACGGAGTCAAATGCTAGAAAATTCATTTCTAATGGATAATGCTATGAAGAAGATTGATACATTAGTTCCAATTAGTCCTCTGATTGGATCGTTGGCTAAAATGAGATTTTGTAACGTATTAGGGCATCCCATTAGTAAGTCGACCTGGGCCGATTCATCAGATTTTGATATTATCGACCGATTTGCGTGTATAT
>Illumina-matK2_BOP010191_Dotu
ATCAATTCTGGCTTCAAAGGATACGCCTCTTTTCATGAATAAATGGAAATATTACCTTGTCCTTTTATGGCAATGTCATTTTTATGTGTGGTCTCAACCAGGAAGGATGTATATAAACCAATTATGCAAACATTCCCTCAGCTTTTTGGGTTATCTTTCAAGTATGCAAATAAATCTTTCAGTGGTACGGAGTCAAATGCTAGAAAATTCATTTCTAATGGATAATGCTATGAAGAAGATTGATACATTAGTTCCAATTAGTCCTCTGATTGGATCGTTGGCTAAAATGAGATTTTGTAACGTATTAGGGCATCCCATTAGTAAGTCGACCTGGGCCGATTCATCAGATTTTGATATTATCGACCGATTTGCGTGTATAT
>Illumina-matK2_BOP010191_Otu
ATCAATTCTGGCTTCAAAGGATACGCCTCTTTTCATGAATAAATGGAAATATTACCTTGTCCTTTTATGGCAATGTCATTTTTATGTGTGGTCTCAACCAGGAAGGATGTATATAAACCAATTATGCAAACATTCCCTCAGCTTTTTGGGTTATCTTTCAAGTATGCAAATAAATCTTTCAGTGGTACGGAGTCAAATGCTAGAAAATTCATTTCTAATGGATAATGCTATGAAGAAGATTGATACATTAGTTCCAATTAGTCCTCTGATTGGATCGTTGGCTAAAATGAGATTTTGTAACGTATTAGGGCATCCCATTAGTAAGTCGACCTGGGCCGATTCATCAGATTTTGATATTATCGACCGATTTGCGTGTATAT
>Illumina-matK2_BOP010191_Zotu
ATCAATTCTGGCTTCAAAGGATACGCCTCTTTTCATGAATAAATGGAAATATTACCTTGTCCTTTTATGGCAATGTCATTTTTATGTGTGGTCTCAACCAGGAAGGATGTATATAAACCAATTATGCAAACATTCCCTCAGCTTTTTGGGTTATCTTTCAAGTATGCAAATAAATCTTTCAGTGGTACGGAGTCAAATGCTAGAAAATTCATTTCTAATGGATAATGCTATGAAGAAGATTGATACATTAGTTCCAATTAGTCCTCTGATTGGATCGTTGGCTAAAATGAGATTTTGTAACGTATTAGGGCATCCCATTAGTAAGTCGACCTGGGCCGATTCATCAGATTTTGATATTATCGACCGATTTGTGCGTATAT
>Illumina-matK2_BOP010192_Cotu
ATTCATTCTGGCTTCAAAAGGTACCCCTCTTCGGATGAATAAGTGGAAATATTATCTTGTAAATTTCTGGCAATCCTATTTTTACGTATGGTCTCAACCAGGAAGGATCTATATAAACCAATTATCCAATTATTCCGTCAACTTTCTGGGCTATCTTTCGAGTGTGCGACTCAATCCTTCCGTGGTACGGAGTCAAATGCTAGAAAATTCATTTATAATGGATAATGCTATTAAGAAGTTCGATATCATCGTTCCAATTATTCCTCTAATTAGATCATTGGCTAAAGCTAAATTTTGTAATGTATTAGGGCATCCTATTAGTAAGCCGACCCGGGCTGATTCATCAGATTCTGAAATTATCGACAGATTTGTGCGTATAT
>Illumina-matK2_BOP010192_Dotu
ATTCATTCTGGCTTCAAAAGGTACCCCTCTTCGGATGAATAAGTGGAAATATTATCTTGTAAATTTCTGGCAATCCTATTTTTACGTATGGTCTCAACCAGGAAGGATCTATATAAACCAATTATCCAATTATTCCGTCAACTTTCTGGGCTATCTTTCGAGTGTGCGACTCAATCCTTCCGTGGTACGGAGTCAAATGCTAGAAAATTCATTTATAATGGATAATGCTATTAAGAAGTTCGATATCATCGTTCCAATTATTCCTCTAATTAGATCATTGGCTAAAGCTAAATTTTGTAATGTATTAGGGCATCCTATTAGTAAGCCGACCCGGGCTGATTCATCAGATTCTGAAATTATCGACAGATTTGTGCGTATAT
>Illumina-matK2_BOP010192_Otu
ATTCATTCTGGCTTCAAAAGGTACCCCTCTTCGGATGAATAAGTGGAAATATTATCTTGTAAATTTCTGGCAATCCTATTTTTACGTATGGTCTCAACCAGGAAGGATCTATATAAACCAATTATCCAATTATTCCGTCAACTTTCTGGGCTATCTTTCGAGTGTGCGACTCAATCCTTCCGTGGTACGGAGTCAAATGCTAGAAAATTCATTTATAATGGATAATGCTATTAAGAAGTTCGATATCATCGTTCCAATTATTCCTCTAATTAGATCATTGGCTAAAGCTAAATTTTGTAATGTATTAGGGCATCCTATTAGTAAGCCGACCCGGGCTGATTCATCAGATTCTGAAATTATCGACAGATTTGTGCGTATAT
>Illumina-matK2_BOP010192_Zotu
ATTCATTCTGGCTTCAAAAGGTACCCCTCTTCGGATGAATAAGTGGAAATATTATCTTGTAAATTTCTGGCAATCCTATTTTTACGTATGGTCTCAACCAGGAAGGATCTATATAAACCAATTATCCAATTATTCCGTCAACTTTATGGGCTATCTTTCGAGTGTGCGACTCAATCCTTTTGTGGTACGGAATCAAATGCTAGAAAATTCATTTATAATGGATAATGCTATTAAGAAGTTCGATATCATCGTTCCAATTATTCCTCTAATTAGATCATTGGCTAAAGCTAAATTTTGTAATGTATTAGGGCATCCTATTAGTAAGCCGACCCGGGCTGATTCATCAGATTCTGAAATTATCGACAGATTTGTGCGTATAT
>Illumina-matK2_BOP010193_Cotu
ATCCTTTTTGGTTTCAAAAGATACGCCTCTTCTAATGAATAAATGGAAATATTACCTTGTCCATTTATGGCAATGGCATTTTTATGTGTGGGCTCAACCCGGAAGGATCTACATAAACCTATTATTCAAGCATTCCTTCGGCTTTTTGGGCTATCTTTCAAGTGTGCGACAAAATCTTTCATTGGTACGGAGTCAAACGCTCGAAAATTCATTTATAATGGATAATGCTATTAAGAAGCTTGATACATTAGCTCCAATCAGTCCTCTGATTGGATCGTTGGCTAAAATGCAATTTTGTAGCGCACTAGGACATCCTGTTAGTAAGTCGACCTGGACCGATTCGTCGGATTTTTCTATTATCAACCGCTTTGCGCGTATAT
>Illumina-matK2_BOP010193_Dotu
ATCCTTTTTGGTTTCAAAAGATACGCCTCTTCTAATGAATAAATGGAAATATTACCTTGTCCATTTATGGCAATGGCATTTTTATGTGTGGGCTCAACCCGGAAGGATCTACATAAACCTATTATTCAAGCATTCCTTCGGCTTTTTGGGCTATCTTTCAAGTGTGCGACAAAATCTTTCATTGGTACGGAGTCAAACGCTCGAAAATTCATTTATAATGGATAATGCTATTAAGAAGCTTGATACATTAGCTCCAATCAGTCCTCTGATTGGATCGTTGGCTAAAATGCAATTTTGTAGCGCACTAGGACATCCTGTTAGTAAGTCGACCTGGACCGATTCGTCGGATTTTTCTATTATCAACCGCTTTGCGCGTATAT
>Illumina-matK2_BOP010193_Otu
ATCCTTTTTGGTTTCAAAAGATACGCCTCTTCTAATGAATAAATGGAAATATTACCTTGTCCATTTATGGCAATGGCATTTTTATGTGTGGGCTCAACCCGGAAGGATCTACATAAACCTATTATTCAAGCATTCCTTCGGCTTTTTGGGCTATCTTTCAAGTGTGCGACAAAATCTTTCATTGGTACGGAGTCAAACGCTCGAAAATTCATTTATAATGGATAATGCTATTAAGAAGCTTGATACATTAGCTCCAATCAGTCCTCTGATTGGATCGTTGGCTAAAATGCAATTTTGTAGCGCACTAGGACATCCTGTTAGTAAGTCGACCTGGACCGATTCGTCGGATTTTTCTATTATCAACCGCTTTGCGCGTATAT
>Illumina-matK2_BOP010193_Zotu
ATCAATTCTGGTTTCAAAAGATACGCCTCTTCTAATGAATAAATGGAAATATTACCTTGTCCATTTATGGCAATGGCATTTTTATGTGTGGGCTCAACCCGGAAGGATCTACATAAACCTATTATTCAAGCATTCCTTCGGCTTTTTGGGCTATCTTTCAAGTGTGCGACAAAATCTTTCATTGGTACGGAGTCAAACGCTCGAAAATTCATTTATAATGGATAATGCTATTAAGAAGCTTGATACATTAGCTCCAATCAGTCCTCTGATTGGATCGTTGGCTAAAATGCAATTTTGTAGCGCACTAGGACATCCTGTTAGTAAGTCGACCTGGACCGATTCGTCGGATTTTTCTATTATCAACCGCTTTGCGCGTATAT
>Illumina-matK2_BOP010194_Cotu
ATCCATTTTTGTCTCAAAGGATACGCCTCTTCTGATGAAAAAATGGAAATATTACCTTGTCAATTTATGTCAATGTCATTTTGATGTGTGCTTTCAACCCCCCAGGATCCATATAAACCCATTTTCATTATACAAGCATTCTTTCGCCTTATTAGGTTATCTTTCAAGTTCAAGTGTACGACTAAACCTTTCAGTGGTACGGAGTCAAATGCTAGAAAATGCATTTCTAATAGATAATATTATGAATAAACTCGATACAACAGTTTCAATTATTCCTTTGATTGGATCATTAGCAAAACTGAAATTTTGTAACGCAGTAGGACATCCCATTAGTAAACCGGCCTGGGCCGATTTTTCGGATTCTGATATTATCGACCGATTTGTCCGTATAT
>Illumina-matK2_BOP010194_Dotu
ATCCATTTTTGTCTCAAAGGATACGCCTCTTCTGATGAAAAAATGGAAATATTACCTTGTCAATTTATGTCAATGTCATTTTGATGTGTGCTTTCAACCCCCCAGGATCCATATAAACCCATTTTCATTATACAAGCATTCTTTCGCCTTATTAGGTTATCTTTCAAGTTCAAGTGTACGACTAAACCTTTCAGTGGTACGGAGTCAAATGCTAGAAAATGCATTTCTAATAGATAATATTATGAATAAACTCGATACAACAGTTTCAATTATTCCTTTGATTGGATCATTAGCAAAACTGAAATTTTGTAACGCAGTAGGACATCCCATTAGTAAACCGGCCTGGGCCGATTTTTCGGATTCTGATATTATCGACCGATTTGTCCGTATAT
>Illumina-matK2_BOP010194_Otu
ATCCATTTTTGTCTCAAAGGATACGCCTCTTCTGATGAAAAAATGGAAATATTACCTTGTCAATTTATGTCAATGTCATTTTGATGTGTGCTTTCAACCCCCCAGGATCCATATAAACCCATTTTCATTATACAAGCATTCTTTCGCCTTATTAGGTTATCTTTCAAGTTCAAGTGTACGACTAAACCTTTCAGTGGTACGGAGTCAAATGCTAGAAAATGCATTTCTAATAGATAATATTATGAATAAACTCGATACAACAGTTTCAATTATTCCTTTGATTGGATCATTAGCAAAACTGAAATTTTGTAACGCAGTAGGACATCCCATTAGTAAACCGGCCTGGGCCGATTTTTCGGATTCTGATATTATCGACCGATTTGTCCGTATAT
>Illumina-matK2_BOP010194_Zotu
CCATTTTTGTCTCAAAGGATACGCCTCTTCTGATGAAAAAATGGAAATATTACCTTGTCAATTTATGTCAATGTCATTTTGATGTGTGCTTTCAACCCCCCAGGATCCATATAAACCCATTTTCATTATACAAGCATTCTTTCGCCTTATTAGGTTATCTTTCAAGTTCAAGTGTACGACTAAACCTTTCAGTGGTACGGAGTCAAATGCTAGAAAATGCATTTCTAATAGATAATATTATGAATAAACTCGATACAACAGTTTCAATTATTCCTTCGATTGGATCATTAGCAAAACTGAAATTTTGTAACGCAGTAGGACATCCCATTAGTAAACCGGCCTGGGCCGATTTTTCGGATTCTGATATTATCGACCGATTTGTCCGTATAC
>Illumina-matK2_BOP010195_Cotu
ATCCGTTCTGGCTTCAAAAGATATGCCTCTTCTGATGAATAAATGGAAATATTACCTTGTCAATTTATGGCAATGGCATTTTCACGTGTGGTCTCAACCCGGAAGGATTCATATAAACCACTTATACAAAGATTATATCGACTTTCTGGGCTATCTTTCCAGGGGGCGACTAAATACTTTGGTGGTGCGGAGTCAAATGCTAGAAAATGCATTTCTAATCGATAATGCTATGAAGCAGTTCGAGACAACCGTTCCAATTATTCCTCTGATTGGATCATTGACTACGGCGCGTTTTTGTAACTCATTAGGGCATCCCATTAGTAAGCCGACCTGGGCCGATTCCTCAGATTCTTATATTATCGACCGGTTTATGCGTATAT
>Illumina-matK2_BOP010195_Dotu
ATCCGTTCTGGCTTCAAAAGATATGCCTCTTCTGATGAATAAATGGAAATATTACCTTGTCAATTTATGGCAATGGCATTTTCACGTGTGGTCTCAACCCGGAAGGATTCATATAAACCACTTATACAAAGATTATATCGACTTTCTGGGCTATCTTTCCAGGGGGCGACTAAATACTTTGGTGGTGCGGAGTCAAATGCTAGAAAATGCATTTCTAATCGATAATGCTATGAAGCAGTTCGAGACAACCGTTCCAATTATTCCTCTGATTGGATCATTGACTACGGCGCGTTTTTGTAACTCATTAGGGCATCCCATTAGTAAGCCGACCTGGGCCGATTCCTCAGATTCTTATATTATCGACCGGTTTATGCGTATAT
>Illumina-matK2_BOP010195_Otu
ATCCGTTCTGGCTTCAAAAGATATGCCTCTTCTGATGAATAAATGGAAATATTACCTTGTCAATTTATGGCAATGGCATTTTCACGTGTGGTCTCAACCCGGAAGGATTCATATAAACCACTTATACAAAGATTATATCGACTTTCTGGGCTATCTTTCCAGGGGGCGACTAAATACTTTGGTGGTGCGGAGTCAAATGCTAGAAAATGCATTTCTAATCGATAATGCTATGAAGCAGTTCGAGACAACCGTTCCAATTATTCCTCTGATTGGATCATTGACTACGGCGCGTTTTTGTAACTCATTAGGGCATCCCATTAGTAAGCCGACCTGGGCCGATTCCTCAGATTCTTATATTATCGACCGGTTTATGCGTATAT
>Illumina-matK2_BOP010195_Zotu
ATCCGTTCTGGCTTCAAAAGATATGCCTCTTCTGATGAATAAATGGAAATATTACCTTGTCAATTTATGGCAATGGCATTTTCACGTGTGGTCTCAACCCGGAAGGATTCATATAAACCACTTATACAAAGATTATATCGACTTTCTGGGCTATCTTTCCAGGGGGCGACTAAATACTTTGGTGGTGCGGAGTCAAATGCTAGAAAATGCATTTCTAATCGATAATGCTATGAAGCAGTTCGAGACAACCGTTCCAATTATTCCTCTGATTGGATCATTGACTACGGCGCGTTTTTGTAACTCATTAGGGCATCCCATTAGTAAGCCGACCTGGGCCGATTCCTCAGATTCTTATATTATCGACCGGTTTATGCGTATAT
>Illumina-matK2_BOP010196_Cotu
ATCCATTCTGGCTTCAAAGGATACGCCTCTTCTGATGAATAAATGGAAATATTACCTTGTTGGTTTATGGCAATGGCATTTTCACGTGTCGTCTCAACCAGGAAGGGTTCATCTAAACCACTTAGGCAAGTACTCTATCAACTTTCTGGGCTATCTTTCCGGTGTGCGACTCAATTCTTTGGTGGTACGGAGTCAAATGCTAGAAAATTCATTTCTAATAGGTAATTCTATGAAGAAGGTCGATACGACCGTTCCAATTATTCATCTGATTGGATCATTGATGAAGGCGCGGTTTTGTAACGCATTGGGGCATCCCATCAGTAAGGCGACCTGGGCCGATTTCTCCGATTCTCATCTTATCGACCGATTTGTGCGTATAT
>Illumina-matK2_BOP010196_Dotu
ATCCATTCTGGCTTCAAAGGATACGCCTCTTCTGATGAATAAATGGAAATATTACCTTGTTGGTTTATGGCAATGGCATTTTCACGTGTCGTCTCAACCAGGAAGGGTTCATCTAAACCACTTAGGCAAGTACTCTATCAACTTTCTGGGCTATCTTTCCGGTGTGCGACTCAATTCTTTGGTGGTACGGAGTCAAATGCTAGAAAATTCATTTCTAATAGGTAATTCTATGAAGAAGGTCGATACGACCGTTCCAATTATTCATCTGATTGGATCATTGATGAAGGCGCGGTTTTGTAACGCATTGGGGCATCCCATCAGTAAGGCGACCTGGGCCGATTTCTCCGATTCTCATCTTATCGACCGATTTGTGCGTATAT
>Illumina-matK2_BOP010196_Otu
ATCCATTCTGGCTTCAAAGGATACGCCTCTTCTGATGAATAAATGGAAATATTACCTTGTTGGTTTATGGCAATGGCATTTTCACGTGTCGTCTCAACCAGGAAGGGTTCATCTAAACCACTTAGGCAAGTACTCTATCAACTTTCTGGGCTATCTTTCCGGTGTGCGACTCAATTCTTTGGTGGTACGGAGTCAAATGCTAGAAAATTCATTTCTAATAGGTAATTCTATGAAGAAGGTCGATACGACCGTTCCAATTATTCATCTGATTGGATCATTGATGAAGGCGCGGTTTTGTAACGCATTGGGGCATCCCATCAGTAAGGCGACCTGGGCCGATTTCTCCGATTCTCATCTTATCGACCGATTTGTGCGTATAT
>Illumina-matK2_BOP010196_Zotu
ATCCATTCTGGCTTCAAAGGATACGCCTCTTCTGATGAATAAATGGAAATATTACCTTGTTGGTTTATGGCAATGGCATTTTCACGTGTCGTCTCAACCAGGAAGGGTTCATCTAAACCACTTAGGCAAGTACTCTATCAACTTTCTGGGCTATCTTTCCGGTGTGCGACTCAATTCTTTGGTGGTACGGAGTCAAATGCTAGAAAATTCATTTCTAATAGGTAATTCTATGAAGAAGGTCGATACGACCGTTCCAATTATTCATCTGATTGGATCATTGATGAAGGCGCGGTTTTGTAACGCATTGGGGCATCCCATCAGTAAGGCGACCTGGGCCGATTTCTCCGATTCTCATCTTATCGACCGATTTGTGCGTATAT
>Illumina-matK2_BOP010198_Cotu
ATCCGTTCTGGCTTCAAAAGATATGCCTCTTCTGATGAATAAATGGAAATATTACCTTGTCAATTTATGGCAATGGCATTTTCGCGTGTGGTCTCAACCCGGAAGGATTCATATAAACCACTTATACAAAGATTATATCGACTTTCTGGGCTATCTTTCCAGGGGGCGACTAAATACTTTGGTGGTGCGGAGTCAAATGCTAGAAAATGCATTTCTAATCGATAATGCTATGAAGCAGTTCGAGACAACCGTTCCAATTATTCCTCTGATTGGATCATTGACTACGGCACGTTTTTGTAACTCATTAGGGCATCCCATTAGTAAGCCGACCTGGGCCGATTCCTCAGATTCTTATATTATCGACCGGTTTATGCGTATAT
>Illumina-matK2_BOP010198_Dotu
ATCCGTTCTGGCTTCAAAAGATATGCCTCTTCTGATGAATAAATGGAAATATTACCTTGTCAATTTATGGCAATGGCATTTTCGCGTGTGGTCTCAACCCGGAAGGATTCATATAAACCACTTATACAAAGATTATATCGACTTTCTGGGCTATCTTTCCAGGGGGCGACTAAATACTTTGGTGGTGCGGAGTCAAATGCTAGAAAATGCATTTCTAATCGATAATGCTATGAAGCAGTTCGAGACAACCGTTCCAATTATTCCTCTGATTGGATCATTGACTACGGCACGTTTTTGTAACTCATTAGGGCATCCCATTAGTAAGCCGACCTGGGCCGATTCCTCAGATTCTTATATTATCGACCGGTTTATGCGTATAT
>Illumina-matK2_BOP010198_Otu
ATCCGTTCTGGCTTCAAAAGATATGCCTCTTCTGATGAATAAATGGAAATATTACCTTGTCAATTTATGGCAATGGCATTTTCGCGTGTGGTCTCAACCCGGAAGGATTCATATAAACCACTTATACAAAGATTATATCGACTTTCTGGGCTATCTTTCCAGGGGGCGACTAAATACTTTGGTGGTGCGGAGTCAAATGCTAGAAAATGCATTTCTAATCGATAATGCTATGAAGCAGTTCGAGACAACCGTTCCAATTATTCCTCTGATTGGATCATTGACTACGGCACGTTTTTGTAACTCATTAGGGCATCCCATTAGTAAGCCGACCTGGGCCGATTCCTCAGATTCTTATATTATCGACCGGTTTATGCGTATAT
>Illumina-matK2_BOP010198_Zotu
ATCCGTTCTGGCTTCAAAAGATATGCCTCTTCTGATGAATAAATGGAAATATTACCTTGTCAATTTATGGCAATGGCATTTTCGCGTGTGGTCTCAACCCGGAAGGATTCATATAAACCACTTATACAAAGATTATATCGACTTTCTGGGCTATCTTTCCAGGGGGCGACTAGATACTTTGGTGGTGCAGAGTCAAATGCTAGAAAATGCATTTCTAATCGATAATGCTATGAAGCAGTTCGAGACAACCGTTCCAATTATTCCTCTGATTGGATCATTGACTACGGCACGTTTTTGTAACTCATTAGGGCATCCCATTAGTAAGCCGACCTGGGCCGATTCCTCAGATTCTTATATTATCGACCGGTTTATGCGTATAT
>Illumina-matK2_BOP010199_Cotu
ATCCGTTCTGGCTTCAAAAGATATGCCTCTTCTGATGAATAAATGGAAATATTACCTTGTCAATTTATGGCAATGGCATTTTCACGTGTGGTCTCAACCCGGAAGGATTCATATAAACCACTTATACAAAGATTATATCGACTTTCTGGGCTATCTTTCCAGGGGGCGACTAAATACTTTGGTGGTGCGGAGTCAAATGCTAGAAAATGCATTTCTAATCGATAATGCTATGAAGCAGTTCGAGACAACCGTTCCAATTCTTCCTCTGATTGGATCATTGACTACGGCGCGTTTTTGTAACTCATTAGGGCATCCCATTAGTAAGCCGACCTGGGCCGATTCCTCAGATTCTTATATTATCGACCGGTTTATGCGTATAT
>Illumina-matK2_BOP010199_Dotu
ATCCGTTCTGGCTTCAAAAGATATGCCTCTTCTGATGAATAAATGGAAATATTACCTTGTCAATTTATGGCAATGGCATTTTCACGTGTGGTCTCAACCCGGAAGGATTCATATAAACCACTTATACAAAGATTATATCGACTTTCTGGGCTATCTTTCCAGGGGGCGACTAAATACTTTGGTGGTGCGGAGTCAAATGCTAGAAAATGCATTTCTAATCGATAATGCTATGAAGCAGTTCGAGACAACCGTTCCAATTCTTCCTCTGATTGGATCATTGACTACGGCGCGTTTTTGTAACTCATTAGGGCATCCCATTAGTAAGCCGACCTGGGCCGATTCCTCAGATTCTTATATTATCGACCGGTTTATGCGTATAT
>Illumina-matK2_BOP010199_Otu
ATCCGTTCTGGCTTCAAAAGATATGCCTCTTCTGATGAATAAATGGAAATATTACCTTGTCAATTTATGGCAATGGCATTTTCACGTGTGGTCTCAACCCGGAAGGATTCATATAAACCACTTATACAAAGATTATATCGACTTTCTGGGCTATCTTTCCAGGGGGCGACTAAATACTTTGGTGGTGCGGAGTCAAATGCTAGAAAATGCATTTCTAATCGATAATGCTATGAAGCAGTTCGAGACAACCGTTCCAATTCTTCCTCTGATTGGATCATTGACTACGGCGCGTTTTTGTAACTCATTAGGGCATCCCATTAGTAAGCCGACCTGGGCCGATTCCTCAGATTCTTATATTATCGACCGGTTTATGCGTATAT
>Illumina-matK2_BOP010199_Zotu
ATCCGTTCTGGCTTCAAAAGATATGCCTCTTCTGATGAATAAATGGAAATATTACCTTGTCAATTTATGGCAATGGCATTTTCACGTGTGGTCTCAACCCGGAAGGATTCATATAAACCACTTATACAAAGATTATATCGACTTTCTGGGCTATCTTTCCAGGGGGCGACTAAATACTTTGGTGGTGCGGAGTCAAATGCTAGAAAATGCATTTCTAATCGATAATGCTATGAAGCAGTTCGAGACAACCGTTCCAATTCTTCCTCTGATTGGATCATTGACTACGGCGCGTTTTTGTAACTCATTAGGGCATCCCATTAGTAAGCCGACCTGGGCCGATTCCTCAGATTCTTATATTATCGACCGGTTTATGCGTATAT
>Illumina-matK2_BOP010200_Cotu
ATCCGTTCTGGCTTCAAAAGATATGCCTCTTCTGATGAATAAATGGAAATATTACCTTGTCAATTTATGGCAATGGCATTTTCACTTGTGGTCTCAACCCGGAAGGATTCATATAAACCACTTATACAAAGATTATATCGACTTTCTGGGCTATCTTTCTAGGGGGCGACTAAATACTTTGGTGGTGCGGAGTCAAATGCTAGAAAATGCATTTCTAATCGATAATGCTATGAAGCAGTTCGAGACAACCGTTCCAATTATTCCTCTGATTGGATCATTGACTACGGCGCGTTTTTGTAACTCATTAGGGCATCCCATTAGTAAGCCGACCTGGGCTGATTCCTCAGATTCTTATATTATCGACCGGTTTATGCGTATAT
>Illumina-matK2_BOP010200_Dotu
ATCCGTTCTGGCTTCAAAAGATATGCCTCTTCTGATGAATAAATGGAAATATTACCTTGTCAATTTATGGCAATGGCATTTTCACTTGTGGTCTCAACCCGGAAGGATTCATATAAACCACTTATACAAAGATTATATCGACTTTCTGGGCTATCTTTCTAGGGGGCGACTAAATACTTTGGTGGTGCGGAGTCAAATGCTAGAAAATGCATTTCTAATCGATAATGCTATGAAGCAGTTCGAGACAACCGTTCCAATTATTCCTCTGATTGGATCATTGACTACGGCGCGTTTTTGTAACTCATTAGGGCATCCCATTAGTAAGCCGACCTGGGCTGATTCCTCAGATTCTTATATTATCGACCGGTTTATGCGTATAT
>Illumina-matK2_BOP010200_Otu
ATCCGTTCTGGCTTCAAAAGATATGCCTCTTCTGATGAATAAATGGAAATATTACCTTGTCAATTTATGGCAATGGCATTTTCACTTGTGGTCTCAACCCGGAAGGATTCATATAAACCACTTATACAAAGATTATATCGACTTTCTGGGCTATCTTTCTAGGGGGCGACTAAATACTTTGGTGGTGCGGAGTCAAATGCTAGAAAATGCATTTCTAATCGATAATGCTATGAAGCAGTTCGAGACAACCGTTCCAATTATTCCTCTGATTGGATCATTGACTACGGCGCGTTTTTGTAACTCATTAGGGCATCCCATTAGTAAGCCGACCTGGGCTGATTCCTCAGATTCTTATATTATCGACCGGTTTATGCGTATAT
>Illumina-matK2_BOP010200_Zotu
ATCCGTTCTGGCTTCAAAAGATATGCCTCTTCTGATGAATAAATGGAAATATTACCTTGTCAATTTATGGCAATGGCATTTTCACTTGTGGTCTCAACCCGGAAGGATTCATATAAACCACTTATACAAAGATTATATCGACTTTCTGGGCTATCTTTCTAGGGGGCGACTAAATACTTTGGTGGTGCGGAGTCAAATGCTAGAAAATGCATTTCTAATCGATAATGCTATGAAGCAGTTCGAGACAACCGTTCCAATTATTCCTCTGATTGGATCATTGACTACGGCGCGTTTTTGTAACTCATTAGGGCATCCCATTAGTAAGCCGACCTGGGCTGATTCCTCAGATTCTTATATTATCGACCGGTTTATGCGTATAT
>Illumina-matK2_BOP010201_Cotu
ATCCGTTCTGGCTTCAAAAGATATGCCTCTTCTGATGAATAAATGGAAATATTACCTTGTCAATTTATGGCAATGGCATTTTCACGTGTGGTCTCAACCCGGAAGGATTCATATAAACCACTTATACAAAGATTATATCGACTTTCTGGGCTATCTTTCCAGGGGGCGACTAAATACTTTGGTGGTGCGGAGTCAAATGCTAGAAAATGCATTTCTAATCGATAATGCTATGAAGCAGTTCGAGACAACCGTTCCAATTCTTCCTCTGATTGGATCATTGACTACGGCGCGTTTTTGTAACTCATTAGGGCATCCCATTAGTAAGCCGACCTGGGCCGATTCCTCAGATTCTTATATTATCGACCGGTTTATGCGTATAT
>Illumina-matK2_BOP010201_Dotu
ATCCGTTCTGGCTTCAAAAGATATGCCTCTTCTGATGAATAAATGGAAATATTACCTTGTCAATTTATGGCAATGGCATTTTCACGTGTGGTCTCAACCCGGAAGGATTCATATAAACCACTTATACAAAGATTATATCGACTTTCTGGGCTATCTTTCCAGGGGGCGACTAAATACTTTGGTGGTGCGGAGTCAAATGCTAGAAAATGCATTTCTAATCGATAATGCTATGAAGCAGTTCGAGACAACCGTTCCAATTCTTCCTCTGATTGGATCATTGACTACGGCGCGTTTTTGTAACTCATTAGGGCATCCCATTAGTAAGCCGACCTGGGCCGATTCCTCAGATTCTTATATTATCGACCGGTTTATGCGTATAT
>Illumina-matK2_BOP010201_Otu
ATCCGTTCTGGCTTCAAAAGATATGCCTCTTCTGATGAATAAATGGAAATATTACCTTGTCAATTTATGGCAATGGCATTTTCACGTGTGGTCTCAACCCGGAAGGATTCATATAAACCACTTATACAAAGATTATATCGACTTTCTGGGCTATCTTTCCAGGGGGCGACTAAATACTTTGGTGGTGCGGAGTCAAATGCTAGAAAATGCATTTCTAATCGATAATGCTATGAAGCAGTTCGAGACAACCGTTCCAATTCTTCCTCTGATTGGATCATTGACTACGGCGCGTTTTTGTAACTCATTAGGGCATCCCATTAGTAAGCCGACCTGGGCCGATTCCTCAGATTCTTATATTATCGACCGGTTTATGCGTATAT
>Illumina-matK2_BOP010201_Zotu
ATCCGTTCTGGCTTCAAAAGATATGCCTCTTCTGATGAATAAATGGAAATATTACCTTGTCAATTTATGGCAATGGCATTTTCACGTGTGGTCTCAACCCGGAAGGATTCATATAAACCACTTATACAAAGATTATATCGACTTTCTGGGCTATCTTTCCAGGGGGCGACTAAATACTTTGGTGGTGCGGAGTCAAATGCTAGAAAATGCATTTCTAATCGATAATGCTATGAAGCAGTTCGAGACAACCGTTCCAATTCTTCCTCTGATTGGATCATTGACTACGGCGCGTTTTTGTAACTCATTAGGGCATCCCATTAGTAAGCCGACCTGGGCCGATTCCTCAGATTCTTATATTATCGACCGGTTTATGCGTATAT
>Illumina-matK2_BOP010202_Cotu
ATCCATTCTGTCTTCAAAGGATACGCCTCTTCTGATGAATAAATGGAAATATTACCTTGTCAATTTATGGCAATCGCATTTTCACATGTGGTCTCAACCGGGAAGGGTTCATATAAAGCACTTCGACAAGCATTCTATCAACTTTCTGGGCTATCTTTCCAGTGTGCAACTAAATCTTTTGTTGGTACGGAGTCAAATGCTAGAAAATTCATTTATCATAGATAACGCTATGAAGAAGTTCGATACAACCGTTCCAATTATTCCTCTGATTGGATCATTGACTAAGGCACGGTTTTGTAACACCTTAGGGCATCCCATTAGTAAGCCGACCCGGGCTGATTCCTCAGATTTTGATATTATTGACCGATTTGTGCGTATAT
>Illumina-matK2_BOP010202_Dotu
ATCCATTCTGTCTTCAAAGGATACGCCTCTTCTGATGAATAAATGGAAATATTACCTTGTCAATTTATGGCAATCGCATTTTCACATGTGGTCTCAACCGGGAAGGGTTCATATAAAGCACTTCGACAAGCATTCTATCAACTTTCTGGGCTATCTTTCCAGTGTGCAACTAAATCTTTTGTTGGTACGGAGTCAAATGCTAGAAAATTCATTTATCATAGATAACGCTATGAAGAAGTTCGATACAACCGTTCCAATTATTCCTCTGATTGGATCATTGACTAAGGCACGGTTTTGTAACACCTTAGGGCATCCCATTAGTAAGCCGACCCGGGCTGATTCCTCAGATTTTGATATTATTGACCGATTTGTGCGTATAT
>Illumina-matK2_BOP010202_Otu
ATCCATTCTGTCTTCAAAGGATACGCCTCTTCTGATGAATAAATGGAAATATTACCTTGTCAATTTATGGCAATCGCATTTTCACATGTGGTCTCAACCGGGAAGGGTTCATATAAAGCACTTCGACAAGCATTCTATCAACTTTCTGGGCTATCTTTCCAGTGTGCAACTAAATCTTTTGTTGGTACGGAGTCAAATGCTAGAAAATTCATTTATCATAGATAACGCTATGAAGAAGTTCGATACAACCGTTCCAATTATTCCTCTGATTGGATCATTGACTAAGGCACGGTTTTGTAACACCTTAGGGCATCCCATTAGTAAGCCGACCCGGGCTGATTCCTCAGATTTTGATATTATTGACCGATTTGTGCGTATAT
>Illumina-matK2_BOP010202_Zotu
ATCCATTCTGTCTTCAAAGGATACGCCTCTTCTGATGAATAAATGGAAATATTACCTTGTCAATTTATGGCAATCGCATTTTCACATGTGGTCTCAACCGGGAAGGGTTCATATAAAGCACTTCGACAAGCATTCTATCAACTTTCTGGGCTATCTTTCCAGTGTGCAACTAAATCTTTTGTTGGCACGGAGTCAAATGCTAGAAAATTCATTTATCATAGATAACGCTATGAAGAAGTTCGATACAACCGTTCCAATTATTCCTCTGATTGGATCATTGACTAAGGCACGGTTTTGTAACACCTTAGGGCATCCCATTAGTAAGCCGACCCGGGCTGATTCCTCAGATTTTGATATTATTGACCGATTTGTGCGTATAT
>Illumina-matK2_BOP010203_Cotu
ATCCATTCTGTCTTCAAAGGATACGCCTCTTCTGATGACTAAATGGAAATATTACCTTGTCAATTTATGGCAATCGCATTTTCACATGTGGTCTCAACCGGGAAGGGTTTATATAAAGCACTTCGACAAGCATTCTATCAACTTTCTGGGCTATCTTTCCAGTGTGCAACTAAATCTTTTGTTGGTACGGAGTCAAATGCTAGAAAATTCATTTATCATAGATAAGGCTATGAAGAAGTTCGATACAACCGTTCCAATTATTCCTCTGATTGGATCATTGACTAAGGCACGTTTTTGTAACACCTTAGGGCATCCCATTAGTAAGCCGACCCGGGCTGATTCCTCAGATTTTGATATTATTGACCGATTTGTGCGTATAT
>Illumina-matK2_BOP010203_Dotu
ATCCATTCTGTCTTCAAAGGATACGCCTCTTCTGATGACTAAATGGAAATATTACCTTGTCAATTTATGGCAATCGCATTTTCACATGTGGTCTCAACCGGGAAGGGTTTATATAAAGCACTTCGACAAGCATTCTATCAACTTTCTGGGCTATCTTTCCAGTGTGCAACTAAATCTTTTGTTGGTACGGAGTCAAATGCTAGAAAATTCATTTATCATAGATAAGGCTATGAAGAAGTTCGATACAACCGTTCCAATTATTCCTCTGATTGGATCATTGACTAAGGCACGTTTTTGTAACACCTTAGGGCATCCCATTAGTAAGCCGACCCGGGCTGATTCCTCAGATTTTGATATTATTGACCGATTTGTGCGTATAT
>Illumina-matK2_BOP010203_Otu
ATCCATTCTGTCTTCAAAGGATACGCCTCTTCTGATGACTAAATGGAAATATTACCTTGTCAATTTATGGCAATCGCATTTTCACATGTGGTCTCAACCGGGAAGGGTTTATATAAAGCACTTCGACAAGCATTCTATCAACTTTCTGGGCTATCTTTCCAGTGTGCAACTAAATCTTTTGTTGGTACGGAGTCAAATGCTAGAAAATTCATTTATCATAGATAAGGCTATGAAGAAGTTCGATACAACCGTTCCAATTATTCCTCTGATTGGATCATTGACTAAGGCACGTTTTTGTAACACCTTAGGGCATCCCATTAGTAAGCCGACCCGGGCTGATTCCTCAGATTTTGATATTATTGACCGATTTGTGCGTATAT
>Illumina-matK2_BOP010203_Zotu
ATCCATTCTGTCTTCAAAGGATACGCCTCTTCTGATGACTAAATGGAAATATTACCTTGTCAATTTATGGCAATCGCATTTTCACATGTGGTCTCAACCGGGAAGGGTTTATATAAAGCACTTCGACAAGCATTCTATCAACTTTCTGGGCTATCTTTCCAGTGTGCAACTAAATCTTTTGTTGGTACGGAGTCAAATGCTAGAAAATTCATTTATCATAGATAAGGCTATGAAGAAGTTCGATACAACCGTTCCAATTATTCCTCTGATTGGATCATTGACTAAGGCACGTTTTTGTAACACCTTAGGGCATCCCATTAGTAAGCCGACCCGGGCTGATTCCTCAGATTTTGATATTATTGACCGATTTGTGCGTATAT
>Illumina-matK2_BOP010204_Cotu
ATCCATTCTGTCTTCAAAGGATACGCCTCTTCTGATGAATAAATGGAAATATTACCTTGTCAATTTATGGCAATCGCATTTTCACATGTGGTCTCAACCGGGAAGGGTTCATATAAAGCACTTCTACAAGCATTCTATCAACTTTCTGGGCTATCTTTCCAGTGTGCAACTAAATCCTTTGTTGGTACGGAGTCAAATGCTAGAAAATTCATTTATCATAGATAAGGCTATGAAGAAGTTCGATACAACCGTTCCAATTATTCCTCTGATTGGATCATTGACTAAGGCACGGTTTTGTAACACCTTAGGGCATCCCATTAGTAAGCCGACCCGGGCTGATTCCTCAGATTTTGATATTATTGACCGATTTGTGCGTATAT
>Illumina-matK2_BOP010204_Dotu
ATCCATTCTGTCTTCAAAGGATACGCCTCTTCTGATGAATAAATGGAAATATTACCTTGTCAATTTATGGCAATCGCATTTTCACATGTGGTCTCAACCGGGAAGGGTTCATATAAAGCACTTCTACAAGCATTCTATCAACTTTCTGGGCTATCTTTCCAGTGTGCAACTAAATCCTTTGTTGGTACGGAGTCAAATGCTAGAAAATTCATTTATCATAGATAAGGCTATGAAGAAGTTCGATACAACCGTTCCAATTATTCCTCTGATTGGATCATTGACTAAGGCACGGTTTTGTAACACCTTAGGGCATCCCATTAGTAAGCCGACCCGGGCTGATTCCTCAGATTTTGATATTATTGACCGATTTGTGCGTATAT
>Illumina-matK2_BOP010204_Otu
ATCCATTCTGTCTTCAAAGGATACGCCTCTTCTGATGAATAAATGGAAATATTACCTTGTCAATTTATGGCAATCGCATTTTCACATGTGGTCTCAACCGGGAAGGGTTCATATAAAGCACTTCTACAAGCATTCTATCAACTTTCTGGGCTATCTTTCCAGTGTGCAACTAAATCCTTTGTTGGTACGGAGTCAAATGCTAGAAAATTCATTTATCATAGATAAGGCTATGAAGAAGTTCGATACAACCGTTCCAATTATTCCTCTGATTGGATCATTGACTAAGGCACGGTTTTGTAACACCTTAGGGCATCCCATTAGTAAGCCGACCCGGGCTGATTCCTCAGATTTTGATATTATTGACCGATTTGTGCGTATAT
>Illumina-matK2_BOP010204_Zotu
ATCCATTCTGTCTTCAAAGGATACGCCTCTTCTGATGAATAAATGGAAATATTACCTTGTCAATTTATGGCAATCGCATTTTCACATGTGGTCTCAACCGGGAAGGGTTCATATAAAGCACTTCTACAGGCATTCTATCAACTTTCTGGGCTATCTTTCCAGTGTGCAACTAAATCCTTTGTTGGTACGGAGTCAAATGCTAGAAAATTCATTTATCATAGATAAGGCTATGAAGAAGTTCGATACAACCGTTCCAATTATTCCTCTGATTGGATCATTGACTAAGGCACGGTTTTGTAACGCCTTAGGGCATCCCATTAGTAAGCCGACCCGGGCTGATTCCTCAGATTTTGATATTATTGACCGACTTGTGCGTATAT
>Illumina-matK2_BOP010205_Cotu
ATCAATTCTGGCTTCAAAAGATACGCCTCTTCTGATGAATAAGTGGAAATATTACCTTGTCGATTTATGGCAATATTATTTTTACATGTGGTCTCAACCAGGAAGAGTCCATATAAATCAATTATCCAAATATTCTCTCGACTTTCTGGGCTATCTTTCAAGTGTGCGATTAAATCCTTCAGTGGTACGGAGTCAAATGCTAGAAAATTCATTTATAATAGATAATGCTATGAAGAAGTTGGATACAAGAGTTCCAATTATTTCTCTCATTGGATCATTGTCTAAAGCGAAATTTTGTAACACATTAGGGCATCCCATTAGTAAGCCGACGTGGGCCGATTCCTCCGATTCTGATATTATTGACCGATTTGTGCGTATAT
>Illumina-matK2_BOP010205_Dotu
GGCAATTCTGGCCTCAAAAGATACGTCTCTTCTGATGAATAAGTGGAAATATTACTTTGTCGATTTATGGCAATATTCTTTTTACATGTGGTCTCAATCAGGAAGAGTCCGTATAAATCAATTATCTAAATATTCTCTCGACTTTCTGGGCTATCTTTCAAGTGTGCGATTAAATCCTTCAGTGGTACGGAGTCAAATGCTAGAAAATTCATTTATAATAGATAATGCTATGAAGGAGTTGGATACAAGAATTCCAATTATCTCTCTCATTGGATCATTGTCTAAAGCGAAATTTTGTAACACATTAGGGCATCCCATTAGTAAGCCGACGTGGGCCGATTCCTCCGATTCTGATATTATTGACCGATTTGTGCGTATAT
>Illumina-matK2_BOP010205_Otu
GGCAATTCTGGCCTCAAAAGATACGTCTCTTCTGATGAATAAGTGGAAATATTACTTTGTCGATTTATGGCAATATTCTTTTTACATGTGGTCTCAATCAGGAAGAGTCCGTATAAATCAATTATCTAAATATTCTCTCGACTTTCTGGGCTATCTTTCAAGTGTGCGATTAAATCCTTCAGTGGTACGGAGTCAAATGCTAGAAAATTCATTTATAATAGATAATGCTATGAAGGAGTTGGATACAAGAATTCCAATTATCTCTCTCATTGGATCATTGTCTAAAGCGAAATTTTGTAACACATTAGGGCATCCCATTAGTAAGCCGACGTGGGCCGATTCCTCCGATTCTGATATTATTGACCGATTTGTGCGTATAT
>Illumina-matK2_BOP010205_Zotu
GGCAATTCTGGCCTCAAAAGATACGTCTCTTCTGATGAATAAGTGGAAATATTACTTTGTCGATTTATGGCAATATTCTTTTTACATGTGGTCTCAATCAGGAAGAGTCCGTATAAATCAATTATCTAAATATTCTCTCGACTTTCTGGGCTATCTTTCAAGTGTGCGATTAAATCCTTCAGTGGTACGGAGTCAAATGCTAGAAAATTCATTTATAATAGATAATGCTATGAAGGAGTTGGATACAAGAATTCCAATTATCTCTCTCATTGGATCATTGTCTAAAGCGAAATTTTGTAACACATTAGGGCATCCCATTAGTAAGCCGACGTGGGCCGATTCCTCCGATTCTGATATTATTGACCGATTTGTGCGTATAT
>Illumina-matK2_BOP010206_Cotu
GGCAATTCTGGCCTCAAAAGATACGTCTCTTCTGATGAATAAGTGGAAATATTACTTTGTCGATTTATGGCAATATTCTTTTTACATGTGGTCTCAATCAGGAAGAGTCCGTATAAATCAATTATCTAAATATTCTCTCGACTTTCTGGGCTATCTTTCAAGTGTGCGATTAAATCCTTCAGTGGTACGGAGTCAAATGCTAGAAAATTCATTTATAATAGATAATGCTATGAAGGAGTTGGATACAAGAATTCCAATTATCTCTCTCATTGGATCATTGTCTAAAGCGAAATTTTGTAACACATTAGGGCATCCCATTAGTAAGCCGACGTGGGCCGATTCCTCCGATTCTGATATTATTGACCGATTTGTGCGTATAT
>Illumina-matK2_BOP010206_Dotu
GGCAATTCTGGCCTCAAAAGATACGTCTCTTCTGATGAATAAGTGGAAATATTACTTTGTCGATTTATGGCAATATTCTTTTTACATGTGGTCTCAATCAGGAAGAGTCCGTATAAATCAATTATCTAAATATTCTCTCGACTTTCTGGGCTATCTTTCAAGTGTGCGATTAAATCCTTCAGTGGTACGGAGTCAAATGCTAGAAAATTCATTTATAATAGATAATGCTATGAAGGAGTTGGATACAAGAATTCCAATTATCTCTCTCATTGGATCATTGTCTAAAGCGAAATTTTGTAACACATTAGGGCATCCCATTAGTAAGCCGACGTGGGCCGATTCCTCCGATTCTGATATTATTGACCGATTTGTGCGTATAT
>Illumina-matK2_BOP010206_Otu
GGCAATTCTGGCCTCAAAAGATACGTCTCTTCTGATGAATAAGTGGAAATATTACTTTGTCGATTTATGGCAATATTCTTTTTACATGTGGTCTCAATCAGGAAGAGTCCGTATAAATCAATTATCTAAATATTCTCTCGACTTTCTGGGCTATCTTTCAAGTGTGCGATTAAATCCTTCAGTGGTACGGAGTCAAATGCTAGAAAATTCATTTATAATAGATAATGCTATGAAGGAGTTGGATACAAGAATTCCAATTATCTCTCTCATTGGATCATTGTCTAAAGCGAAATTTTGTAACACATTAGGGCATCCCATTAGTAAGCCGACGTGGGCCGATTCCTCCGATTCTGATATTATTGACCGATTTGTGCGTATAT
>Illumina-matK2_BOP010206_Zotu
GGCAATTCTGGCCTCAAAAGATACGTCTCTTCTGATGAATAAGTGGAAATATTACTTTGTCGATTTATGGCAATATTCTTTTTACATGTGGTCTCAATCAGGAAGAGTCCGTATAAATCAATTATCTAAATATTCTCTCGACTTTCTGGGCTATCTTTCAAGTGTGCGATTAAATCCTTCAGTGGTACGGAGTCAAATGCTAGAAAATTCATTTATAATAGATAATGCTATGAAGGAGTTGGATACAAGAATTCCAATTATCTCTCTCATTGGATCATTGTCTAAAGCGAAATTTTGTAACACATTAGGGCATCCCATTAGTAAGCCGACGTGGGCCGATTCCTCCGATTCTGATATTATTGACCGATTTGTGCGTATAT
>Illumina-matK2_BOP010207_Cotu
ATCCGTTCTGGCTTCAAAAGATATGCCTCTTCTGATGAATAAATGGAAATATTACCTTGTCAATTTATGGCAATGGCATTTTCACGTGTGGTCTCAACCCGGAAGGATTCATATAAACCACTTATACAAAGATTATATCAACTTTCTGGGCTATCTTTCCAGGGGGCGACTAAATACTTTGGTGGTGCGGAGTCAAATGCTAGAAAATGCATTTCTAATCGATAATGCTATGAAGCAGTTCGAGACAACCGTTCCAATTATTCCTCTGATTGGATCATTGACTATGGCGCGTTTTTGTAACTCATTAGGGCATCCGATTAGTAAGCCGACCTGGGCCGATTCCTCAGATTCTTATATTATCGACCGGTTTATGCGTATAT
>Illumina-matK2_BOP010207_Otu
ATCCGTTCTGGCTTCAAAAGATATGCCTCTTCTGATGAATAAATGGAAATATTACCTTGTCAATTTATGGCAATGGCATTTTCACGTGTGGTCTCAACCCGGAAGGATTCATATAAACCACTTATACAAAGATTATATCAACTTTCTGGGCTATCTTTCCAGGGGGCGACTAAATACTTTGGTGGTGCGGAGTCAAATGCTAGAAAATGCATTTCTAATCGATAATGCTATGAAGCAGTTCGAGACAACCGTTCCAATTATTCCTCTGATTGGATCATTGACTATGGCGCGTTTTTGTAACTCATTAGGGCATCCGATTAGTAAGCCGACCTGGGCCGATTCCTCAGATTCTTATATTATCGACCGGTTTATGCGTATAT
>Illumina-matK2_BOP010207_Zotu
ATCCGTTCTGGCTTCAAAAGATATGCCTCTTCTGATGAATAAATGGAAATATTACCTTGTCAATTTATGGCAATGGCATTTTCACGTGTGGTCTCAACCCGGAAGGATTCATATAAACCACTTATACAAAGATTATATCAACTTTCTGGGCTATCTTTCCAGGGGGCGACTAAATACTTTGGTGGTGCGGAGTCAAATGCTAGAAAATGCATTTCTAATCGATAATGCTATGAAGCAGTTCGAGACAACCGTTCCAATTATTCCTCTGATTGGATCATTGACTATGGCGCGTTTTTGTAACTCATTAGGGCATCCGATTAGTAAGCCGACCTGGGCCGATTCCTCAGATTCTTATATTATCGACCGGTTTATGCGTATAT
>Illumina-matK2_BOP010208_Cotu
ATCCATTCTGGCTTCAAAAGATACGCCTCTTCTGATGAATAAATGGAAATATTACCTTGTCAATTTATGGCAATGTCATTTTTATGTGTGGTCTCAACCAGGAAGGATCCATATAAACCAATTATCCAAGCATTCTTTCGACTTTTTGGGCTATCTTTCAAGTGTGCGACTAAATATTTCAGTGGTACGGAGTCAAATGCTAGAAAATTCATTTCTAATGGATAATGCTATGAAGAAGTTCGATACAATAGTTCCAATTATTCCTCTGATTGGATCATTGGCTAAAGCGAAATTTTGTAACACATTAGGGCATCCCATTAGTAAGCCGACCTGGGCCGATTCCTCGGATTCTGATATTATCGACCGATTTGTGCGTATAT
>Illumina-matK2_BOP010208_Dotu
ATCGATTCTGGCATCAAAAGATACTCCTCTTCTGATGAATAAGTGGAAATATTATCTTGTCCATTTTTGGCAATGTCATTTTTATGTATGGTCTCAACCAGGAAGAATCCATATAAACCAATTATCCAAGCATTCCTTTGATTTTTTGGGTTATCTTTCAAGCATACGACCGAATATTTCAGTGGTACGGAGTCAATTGCTAGAAAATTCGTTTTTAATGGATAATGCTATGAAGAAGCTTGATACATTATTTCCAATTATTCCAATGATAGGGTCGTTGGCTAAAGTGAAATTTTGTAACACATCAGGGCATCCTATTAGTAAGTCCAGCTGGGCGGATTCGTCGGATTCTGATATTATCGACCGATTTGTGCGTATAG
>Illumina-matK2_BOP010208_Otu
ATCGATTCTGGCATCAAAAGATACTCCTCTTCTGATGAATAAGTGGAAATATTATCTTGTCCATTTTTGGCAATGTCATTTTTATGTATGGTCTCAACCAGGAAGAATCCATATAAACCAATTATCCAAGCATTCCTTTGATTTTTTGGGTTATCTTTCAAGCATACGACCGAATATTTCAGTGGTACGGAGTCAATTGCTAGAAAATTCGTTTTTAATGGATAATGCTATGAAGAAGCTTGATACATTATTTCCAATTATTCCAATGATAGGGTCGTTGGCTAAAGTGAAATTTTGTAACACATCAGGGCATCCTATTAGTAAGTCCAGCTGGGCGGATTCGTCGGATTCTGATATTATCGACCGATTTGTGCGTATAG
>Illumina-matK2_BOP010208_Zotu
ATCGATTCTGGCATCAAAAGATACTCCTCTTCTGATGAATAAGTGGAAATATTATCTTGTCCATTTTTGGCAATGTCATTTTTATGTATGGTCTCAACCAGGAAGAATCCATATAAACCAATTATCCAAGCATTCCTTTGATTTTTTGGGTTATCTTTCAAGCATACGACCGAATATTTCAGTGGTACGGAGTCAATTGCTAGAAAATTCGTTTTTAATGGATAATGCTATGAAGAAGCTTGATACATTATTTCCAATTATTCCAATGATAGGGTCGTTGGCTAAAGTGAAATTTTGTAACACATCAGGGCATCCTATTAGTAAGTCCAGCTGGGCGGATTCGTCGGATTCTGATATTATCGACCGATTTGTGCGTATAG
>Illumina-matK2_BOP010209_Cotu
ATCCGTTCTGGCTTCAAAAGATATGCCTCTTCTGATGAATAAATGGAAATATTACCTTGTCAATTTATGGCAATGGCATTTTCACGTGTGGTCTCAACCCGGAAGGATTCATATAAACCACTTATACAAAGATTATATCAACTTTCTGGGCTATCTTTCCAGGGGGCGACTAAATACTTTGGTGGTGCGGAGTCAAATGCTAGAAAATGCATTTCTAATCGATAATGGTATGAAGCAGTTCGAGACAACCGTTCCAATTATTCCTCTGATTGGATCATTGACTATGGCGCGTTTTTGTAACTCATTAGGGCATCCGATTAGTAAGCCGACCTGGGCCGATTCCTCAGATTCTTATATTATCGACCGGTTTATGCGTATAT
>Illumina-matK2_BOP010209_Dotu
ATCCGTTCTGGCTTCAAAAGATATGCCTCTTCTGATGAATAAATGGAAATATTACCTTGTCAATTTATGGCAATGGCATTTTCACGTGTGGTCTCAACCCGGAAGGATTCATATAAACCACTTATACAAAGATTATATCAACTTTCTGGGCTATCTTTCCAGGGGGCGACTAAATACTTTGGTGGTGCGGAGTCAAATGCTAGAAAATGCATTTCTAATCGATAATGGTATGAAGCAGTTCGAGACAACCGTTCCAATTATTCCTCTGATTGGATCATTGACTATGGCGCGTTTTTGTAACTCATTAGGGCATCCGATTAGTAAGCCGACCTGGGCCGATTCCTCAGATTCTTATATTATCGACCGGTTTATGCGTATAT
>Illumina-matK2_BOP010209_Otu
ATCCGTTCTGGCTTCAAAAGATATGCCTCTTCTGATGAATAAATGGAAATATTACCTTGTCAATTTATGGCAATGGCATTTTCACGTGTGGTCTCAACCCGGAAGGATTCATATAAACCACTTATACAAAGATTATATCAACTTTCTGGGCTATCTTTCCAGGGGGCGACTAAATACTTTGGTGGTGCGGAGTCAAATGCTAGAAAATGCATTTCTAATCGATAATGGTATGAAGCAGTTCGAGACAACCGTTCCAATTATTCCTCTGATTGGATCATTGACTATGGCGCGTTTTTGTAACTCATTAGGGCATCCGATTAGTAAGCCGACCTGGGCCGATTCCTCAGATTCTTATATTATCGACCGGTTTATGCGTATAT
>Illumina-matK2_BOP010209_Zotu
ATCCGTTCTGGCTTCAAAAGATATGCCTCTTCTGATGAATAAATGGAAATATTACCTTGTCAATTTATGGCAATGGCATTTTCACGTGTGGTCTCAACCCGGAAGGATTCATATAAACCACTTATACAAAGATTATATCAACTTTCTGGGCTATCTTTCCAGGGGGCGACTAAATACTTTGGTGGTGCGGAGTCAAATGCTAGAAAATGCATTTCTAATCGATAATGGTATGAAGCAGTTCGAGACAACCGTTCCAATTATTCCTCTGATTGGATCATTGACTATGGCGCGTTTTTGTAACTCATTAGGGCATCCGATTAGTAAGCCGACCTGGGCCGATTCCTCAGATTCTTATATTATCGACCGGTTTATGCGTATAT
>Illumina-matK2_BOP010210_Cotu
ATCCGTTCTGGCTTCAAAAGATATGCCTCTTCTGATGAATAAATGGAAATATTACCTTGTCAATTTATGGCAATGGCATTTTCACGTGTGGTCTCAACCCGGAAGGATTCATATAAACCACTTATACAAAGATTATATCAACTTTCTGGGCTATCTTTCCAGGGGGCGACTAAATACTTTGGTGGTGCGGAGTCAAATGCTAGAAAATGCATTTCTAATCGATAATGCTATGAAGCAGTTCGAGACAACCGTTCCAATTATTCCTCTGATTGGATCATTGACTATGGCGCGTTTTTGTAACTCATTAGGGCATCCGATTAGTAAGCCGACCTGGGCCGATTCCTCAGATTCTTATATTATCGACCGGTTTATGCGTATAT
>Illumina-matK2_BOP010210_Dotu
ATCCGTTCTGGCTTCAAAAGATATGCCTCTTCTGATGAATAAATGGAAATATTACCTTGTCAATTTATGGCAATGGCATTTTCACGTGTGGTCTCAACCCGGAAGGATTCATATAAACCACTTATACAAAGATTATATCAACTTTCTGGGCTATCTTTCCAGGGGGCGACTAAATACTTTGGTGGTGCGGAGTCAAATGCTAGAAAATGCATTTCTAATCGATAATGCTATGAAGCAGTTCGAGACAACCGTTCCAATTATTCCTCTGATTGGATCATTGACTATGGCGCGTTTTTGTAACTCATTAGGGCATCCGATTAGTAAGCCGACCTGGGCCGATTCCTCAGATTCTTATATTATCGACCGGTTTATGCGTATAT
>Illumina-matK2_BOP010210_Otu
ATCCGTTCTGGCTTCAAAAGATATGCCTCTTCTGATGAATAAATGGAAATATTACCTTGTCAATTTATGGCAATGGCATTTTCACGTGTGGTCTCAACCCGGAAGGATTCATATAAACCACTTATACAAAGATTATATCAACTTTCTGGGCTATCTTTCCAGGGGGCGACTAAATACTTTGGTGGTGCGGAGTCAAATGCTAGAAAATGCATTTCTAATCGATAATGCTATGAAGCAGTTCGAGACAACCGTTCCAATTATTCCTCTGATTGGATCATTGACTATGGCGCGTTTTTGTAACTCATTAGGGCATCCGATTAGTAAGCCGACCTGGGCCGATTCCTCAGATTCTTATATTATCGACCGGTTTATGCGTATAT
>Illumina-matK2_BOP010210_Zotu
ATCCGTTCTGGCTTCAAAAGATATGCCTCTTCTGATGAATAAATGGAAATATTACCTTGTCAATTTATGGCAATGGCATTTTCACGTGTGGTCTCAACCCGGAAGGATTCATATAAACCACTTATACAAAGATTATATCAACTTTCTGGGCTATCTTTCCAGGGGGCGACTAAATACTTTGGTGGTGCGGAGTCAAATGCTAGAAAATGCATTTCTAATCGATAATGCTATGAAGCAGTTCGAGACAACCGTTCCAATTATTCCTCTGATTGGATCATTGACTATGGCGCGTTTTTGTAACTCATTAGGGCATCCGATTAGTAAGCCGACCTGGGCCGATTCCTCAGATTCTTATATTATCGACCGGTTTATGCGTATAT
>Illumina-matK2_BOP010211_Cotu
ATCCGTTCTGGCTTCAAAAGATATGCCTCTTCTGATGAATAAATGGAAATATTACCTTGTCAATTTATGGCAATGGCATTTTCACGTGTGGTCTCAACCCGGAAGGATTCATATAAACCACTTATACAAAGATTATATCAACTTTCTGGGCTATCTTTCCAGGGGGCGACTAAATACTTTGGTGGTGCGGAGTCAAATGCTAGAAAATGCATTTCTAATCGATAATGCTATGAAGCAGTTCGAGACAACCGTTCCAATTATTCCTCTGATTGGATCATTGACTACGGCGCGTTTTTGTAACTCATTAGGGCATCCAATTAGTAAGCCGACCTGGGCCGATTCCTCAGATTCTTATATTATCGACCGGTTTATGCGTATAT
>Illumina-matK2_BOP010211_Dotu
ATCCGTTCTGGCTTCAAAAGATATGCCTCTTCTGATGAATAAATGGAAATATTACCTTGTCAATTTATGGCAATGGCATTTTCACGTGTGGTCTCAACCCGGAAGGATTCATATAAACCACTTATACAAAGATTATATCAACTTTCTGGGCTATCTTTCCAGGGGGCGACTAAATACTTTGGTGGTGCGGAGTCAAATGCTAGAAAATGCATTTCTAATCGATAATGCTATGAAGCAGTTCGAGACAACCGTTCCAATTATTCCTCTGATTGGATCATTGACTACGGCGCGTTTTTGTAACTCATTAGGGCATCCAATTAGTAAGCCGACCTGGGCCGATTCCTCAGATTCTTATATTATCGACCGGTTTATGCGTATAT
>Illumina-matK2_BOP010211_Otu
ATCCGTTCTGGCTTCAAAAGATATGCCTCTTCTGATGAATAAATGGAAATATTACCTTGTCAATTTATGGCAATGGCATTTTCACGTGTGGTCTCAACCCGGAAGGATTCATATAAACCACTTATACAAAGATTATATCAACTTTCTGGGCTATCTTTCCAGGGGGCGACTAAATACTTTGGTGGTGCGGAGTCAAATGCTAGAAAATGCATTTCTAATCGATAATGCTATGAAGCAGTTCGAGACAACCGTTCCAATTATTCCTCTGATTGGATCATTGACTACGGCGCGTTTTTGTAACTCATTAGGGCATCCAATTAGTAAGCCGACCTGGGCCGATTCCTCAGATTCTTATATTATCGACCGGTTTATGCGTATAT
>Illumina-matK2_BOP010211_Zotu
ATCCGTTCTGGCTTCAAAGGATATGCCTCTTCTGATGAATAAATGGAAATATTACCTTGTCAATTTATGGCAATGGCATTTTCACGTGTGGTCTCAACCCGGAAGGATTCATATAAACCACTTATACAAAGATTATATCAACTTTCTGGGCTATCTTTCCAGGGGGCGACTAAATACTTTGGTGGTGCGGAGTCAAATGCTAGAAAATGCATTTCTAATCGATAATGCTATGAAGCAGTTCGAGACAACCGTTCCAATTATTCCTCTGATTGGATCATTGACTACGGCGCGTTTTTGTAACTCATTAGGGCATCCAATTAGTAAGCCGACCTGGGCCGATTCCTCAGATTCTTATATTATCGACCGGTTTATGCGTATAT
>Illumina-matK2_BOP010213_Cotu
GGCAATTCTGGCCTCAAAAGATACGTCTCTTCTGATGAATAAGTGGAAATATTACTTTGTCGATTTATGGCAATATTCTTTTTACATGTGGTCTCAATCAGGAAGAGTCCGTATAAATCAATTATCTAAATATTCTCTCGACTTTCTGGGCTATCTTTCAAGTGTGCGATTAAATCCTTCAGTGGTACGGAGTCAAATGCTAGAAAATTCATTTATAATAGATAATGCTATGAAGGAGTTGGATACAAGAATTCCAATTATCTCTCTCATTGGATCATTGTCTAAAGCGAAATTTTGTAACACATTAGGGCATCCCATTAGTAAGCCGACGTGGGCCGATTCCTCCGATTCTGATATTATTGACCGATTTGTGCGTATAT
>Illumina-matK2_BOP010213_Dotu
GGCAATTCTGGCCTCAAAAGATACGTCTCTTCTGATGAATAAGTGGAAATATTACTTTGTCGATTTATGGCAATATTCTTTTTACATGTGGTCTCAATCAGGAAGAGTCCGTATAAATCAATTATCTAAATATTCTCTCGACTTTCTGGGCTATCTTTCAAGTGTGCGATTAAATCCTTCAGTGGTACGGAGTCAAATGCTAGAAAATTCATTTATAATAGATAATGCTATGAAGGAGTTGGATACAAGAATTCCAATTATCTCTCTCATTGGATCATTGTCTAAAGCGAAATTTTGTAACACATTAGGGCATCCCATTAGTAAGCCGACGTGGGCCGATTCCTCCGATTCTGATATTATTGACCGATTTGTGCGTATAT
>Illumina-matK2_BOP010213_Otu
GGCAATTCTGGCCTCAAAAGATACGTCTCTTCTGATGAATAAGTGGAAATATTACTTTGTCGATTTATGGCAATATTCTTTTTACATGTGGTCTCAATCAGGAAGAGTCCGTATAAATCAATTATCTAAATATTCTCTCGACTTTCTGGGCTATCTTTCAAGTGTGCGATTAAATCCTTCAGTGGTACGGAGTCAAATGCTAGAAAATTCATTTATAATAGATAATGCTATGAAGGAGTTGGATACAAGAATTCCAATTATCTCTCTCATTGGATCATTGTCTAAAGCGAAATTTTGTAACACATTAGGGCATCCCATTAGTAAGCCGACGTGGGCCGATTCCTCCGATTCTGATATTATTGACCGATTTGTGCGTATAT
>Illumina-matK2_BOP010213_Zotu
GGCAATTCTGGCCTCAAAAGATACGCCTCCTCTGATGAATAAGTGGAAATATTACTTTGTCGATTTATGGCAATATTCTTTTTACATGTGGTCTCAATCAGGAAGAGTCCGTATAAATCAATTATCTAAATATTCTCTCGACTTTCTGGGCTATCTTTCAAGTGTGCGATTAAATCCTTCAGTGGTACGGAGTCAAATGCTAGAAAATTCATTTATAATAGATAATGCTATGAAGGAGTTGGATACAAGAATTCCAATTATCTCTCTCATTGGATCATTGTCTAAAGCGAAATTTTGTAACACATTAGGGCATCCCATTAGTAAGCCGACGTGGGCCGATTCCTCCGATTCTGATATTATTGACCGATTTGTGCGTATAT
>Illumina-matK2_BOP010215_Cotu
ATCCATTCTGGCTTCAAAAGATACGCCTCTTCTGATGAATAAATGGAAATATTACCTTGTCAATTTATGGCAATGGCATTTTCACGTGTGGTCTCAACCCGGAAGGATTCATATAAACCACTTATACAAAGATTCTATCGACTTTCTGGGCTATCTTTCAAGTGTGCGACTAAATACTTTGGTGGTACGGAGTCAAATGCTAGAAAATGCATTTCTAATCGATAATGCTATGAAGCAGTTCGATACAACCGTTCCAATTATTCCTCTGATTGGATCATTGACTAAGGCGCGTTTTTGTAACTCATTAGGGCATCCCATTAGTAAGCCGACCTGGGCCGATTCCTCAGATTCTTATATTATCGACCGGTTTGTGCGTATAT
>Illumina-matK2_BOP010215_Dotu
ATCCGTTCTGGCTTCAAAAGATATGCCTCTTCTGATGAATAAATGGAAATATTACCTTGTCAATTTATGGCAATGGCATTTTCACTTGTGGTCTCAACCCGGAAGGATTCATATAAACCACTTATACAAAGATTATATCGACTTTCTGGGCTATCTTTCTAGGGGGCGACTAAATACTTTGGTGGTGCGGAGTCAAATGCTAGAAAATGCATTTCTAATCGATAATGCTATGAAGCAGTTCGAGACAACCGTTCCAATTATTCCTCTGATTGGATCATTGACTACGGCGCGTTTTTGTAACTCATTAGGGCATCCCATTAGTAAGCCGACCTGGGCTGATTCCTCAGATTCTTATATTATCGACCGGTTTATGCGTATAT
>Illumina-matK2_BOP010215_Otu
ATCCGTTCTGGCTTCAAAAGATATGCCTCTTCTGATGAATAAATGGAAATATTACCTTGTCAATTTATGGCAATGGCATTTTCACTTGTGGTCTCAACCCGGAAGGATTCATATAAACCACTTATACAAAGATTATATCGACTTTCTGGGCTATCTTTCTAGGGGGCGACTAAATACTTTGGTGGTGCGGAGTCAAATGCTAGAAAATGCATTTCTAATCGATAATGCTATGAAGCAGTTCGAGACAACCGTTCCAATTATTCCTCTGATTGGATCATTGACTACGGCGCGTTTTTGTAACTCATTAGGGCATCCCATTAGTAAGCCGACCTGGGCTGATTCCTCAGATTCTTATATTATCGACCGGTTTATGCGTATAT
>Illumina-matK2_BOP010215_Zotu
ATCCGTTCTGGCTTCAAAAGATATGCCTCTTCTGATGAATAAATGGAAATATTACCTTGTCAATTTATGGCAATGGCATTTTCACTTGTGGTCTCAACCCGGAAGGATTCATATAAACCACTTATACAAAGATTATATCGACTTTCTGGGCTATCTTTCTAGGGGGCGACTAAATACTTTGGTGGTGCGGAGTCAAATGCTAGAAAATGCATTTCTAATCGATAATGCTATGAAGCAGTTCGAGACAACCGTTCCAATTATTCCTCTGATTGGATCATTGACTACGGCGCGTTTTTGTAACTCATTAGGGCATCCCATTAGTAAGCCGACCTGGGCTGATTCCTCAGATTCTTATATTATCGACCGGTTTATGCGTATAT
>Illumina-matK2_BOP010216_Cotu
ATCCGTTCTGGCTTCAAAAGATATGCCTCTTCTGATGAATAAATGGAAATATTACCTTGTCAATTTATGGCAATGGCATTTTCACGTGTGGTCTCAACCCGGAAGGATTCATATAAACCACTTATACAAAGATTATATCGACTTTCTGGGCTATCTTTCAAGGGGGCGACTAAATACTTTGGTGGTGCGGAGTCAAATGCTAGAAAATGCATTTCTAATCGATAATGCTATGAAGCAGTTCGAGACAACCGTTCCAATTATTCCTCTGATTGGATCATTGACTAAGGCGCGTTTTTGTAACTCATTAGGGCATCCCATTAGTAAGCCGACCTGGGCCGATTCCTCAGATTCTTATATTATCGACCGGTTTATGCGTATAT
>Illumina-matK2_BOP010216_Otu
ATCCGTTCTGGCTTCAAAAGATATGCCTCTTCTGATGAATAAATGGAAATATTACCTTGTCAATTTATGGCAATGGCATTTTCACGTGTGGTCTCAACCCGGAAGGATTCATATAAACCACTTATACAAAGATTATATCAACTTTCTGGGCTATCTTTCCAGGGGGCGACTAAATACTTTGGTGGTGCGGAGTCAAATGCTAGAAAATGCATTTCTAATCGATAATGCTATGAAGCAGTTCGAGACAACCGTTCCAATTATTCCTCTGATTGGATCATTGACTATGGCGCGTTTTTGTAACTCATTAGGGCATCCGATTAGTAAGCCGACCTGGGCCGATTCCTCAGATTCTTATATTATCGACCGGTTTATGCGTATAT
>Illumina-matK2_BOP010216_Zotu
ATCCGTTCTGGCTTCAAAAGATATGCCTCTTCTGATGAATAAATGGAAATATTACCTTGTCAATTTATGGCAATGGCATTTTCACGTGTGGTCTCAACCCGGAAGGATTCATATAAACCACTTATACAAAGATTATATCAACTTTCTGGGCTATCTTTCCAGGGGGCGACTAAATACTTTGGTGGTGCGGAGTCAAATGCTAGAAAATGCATTTCTAATCGATAATGCTATGAAGCAGTTCGAGACAACCGTTCCAATTATTCCTCTGATTGGATCATTGACTATGGCGCGTTTTTGTAACTCATTAGGGCATCCGATTAGTAAGCCGACCTGGGCCGATTCCTCAGATTCTTATATTATCGACCGGTTTATGCGTATAT
>Illumina-matK2_BOP010218_Cotu
ATCAATTCTAGCTTCAAAAGGGACGTCTCTTTTGATGAATAAATGGAAATATTACCTTGTCAATTGTTGGCAATGTCATTTTTACGTGTGGTCTCAACCAAGAAGTATCTATATAAACCAATTATCCAATCATTCCCTCGACTTTCTGGGCTATCTTTCAAGTGTGCGATTAAACCCTTCAATGGTGCGGAGTCAAATGCTAGAAAATGCATTTCTAATCGATAATGCTATTAAGAAGTTCGATACCATAGTTCCAATTATGCCAATGATTGGATCATTGGCTAAAGCGAAATTTTGTAATGTTTTAGGGCATCCCATTAGTAAGCCAGTCTGGTCGGATTTATCAGACTCTGATATTATTGACCGATTTGGGCGTATAT
>Illumina-matK2_BOP010218_Dotu
ATCAATTCTAGCTTCAAAAGGGACGTCTCTTTTGATGAATAAATGGAAATATTACCTTGTCAATTGTTGGCAATGTCATTTTTACGTGTGGTCTCAACCAAGAAGTATCTATATAAACCAATTATCCAATCATTCCCTCGACTTTCTGGGCTATCTTTCAAGTGTGCGATTAAACCCTTCAATGGTGCGGAGTCAAATGCTAGAAAATGCATTTCTAATCGATAATGCTATTAAGAAGTTCGATACCATAGTTCCAATTATGCCAATGATTGGATCATTGGCTAAAGCGAAATTTTGTAATGTTTTAGGGCATCCCATTAGTAAGCCAGTCTGGTCGGATTTATCAGACTCTGATATTATTGACCGATTTGGGCGTATAT
>Illumina-matK2_BOP010218_Otu
ATCAATTCTAGCTTCAAAAGGGACGTCTCTTTTGATGAATAAATGGAAATATTACCTTGTCAATTGTTGGCAATGTCATTTTTACGTGTGGTCTCAACCAAGAAGTATCTATATAAACCAATTATCCAATCATTCCCTCGACTTTCTGGGCTATCTTTCAAGTGTGCGATTAAACCCTTCAATGGTGCGGAGTCAAATGCTAGAAAATGCATTTCTAATCGATAATGCTATTAAGAAGTTCGATACCATAGTTCCAATTATGCCAATGATTGGATCATTGGCTAAAGCGAAATTTTGTAATGTTTTAGGGCATCCCATTAGTAAGCCAGTCTGGTCGGATTTATCAGACTCTGATATTATTGACCGATTTGGGCGTATAT
>Illumina-matK2_BOP010218_Zotu
GAAAATCAATTCTGGCGTCAAAAGGGACGCCTCTTTTGATGAATAAATGGAAATATTACCTTGTCAATTGTTGGCAATGTCATTTTTACGTGTGGTCTCAACCAAGAAGTATCTATATAAACCAATTATCCAATCATTCCCTCGACTTTCTGGGCTATCTTTCAAGTGTGCGATTAAACCCTTCAATGGTGCGGAGTCAAATGCTAGAAAATGCATTTCTAATCGATAATGCTATTAAGAAGTTCGATACCATAGTTCCAATTATGCCAATGATTGGATCATTGGCTAAAGCGAAATTTTGTAATGTTTTAGGGCATCCCATTAGTAAGCCAGTCTGGTCGGATTTATCAGACTCTGATATTATTGACCGATTTGGGCGTATAT
>Illumina-matK2_BOP010219_Cotu
ATCAATTCTAGCTTCAAAAGGGACGTCTCTTTTGATGAATAAATGGAAATATTACCTTGTCAATTGTTGGCAATGTCATTTTTACGTGTGGTCTCAACCAAGAAGTATCTATATAAACCAATTATCCAATCATTCCCTCGACTTTCTGGGCTATCTTTCAAGTGTGCGATTAAACCCTTCAATGGTGCGGAGTCAAATGCTAGAAAATGCATTTCTAATCGATAATGCTATTAAGAAGTTCGATACCATAGTTCCAATTATGCCAATGATTGGATCATTGGCTAAAGCGAAATTTTGTAATGTTTTAGGGCATCCCATTAGTAAGCCAGTCTGGTCGGATTTATCAGACTCTGATATTATTGACCGATTTGGGCGTATAT
>Illumina-matK2_BOP010219_Dotu
ATCAATTCTAGCTTCAAAAGGGACGTCTCTTTTGATGAATAAATGGAAATATTACCTTGTCAATTGTTGGCAATGTCATTTTTACGTGTGGTCTCAACCAAGAAGTATCTATATAAACCAATTATCCAATCATTCCCTCGACTTTCTGGGCTATCTTTCAAGTGTGCGATTAAACCCTTCAATGGTGCGGAGTCAAATGCTAGAAAATGCATTTCTAATCGATAATGCTATTAAGAAGTTCGATACCATAGTTCCAATTATGCCAATGATTGGATCATTGGCTAAAGCGAAATTTTGTAATGTTTTAGGGCATCCCATTAGTAAGCCAGTCTGGTCGGATTTATCAGACTCTGATATTATTGACCGATTTGGGCGTATAT
>Illumina-matK2_BOP010219_Otu
ATCAATTCTAGCTTCAAAAGGGACGTCTCTTTTGATGAATAAATGGAAATATTACCTTGTCAATTGTTGGCAATGTCATTTTTACGTGTGGTCTCAACCAAGAAGTATCTATATAAACCAATTATCCAATCATTCCCTCGACTTTCTGGGCTATCTTTCAAGTGTGCGATTAAACCCTTCAATGGTGCGGAGTCAAATGCTAGAAAATGCATTTCTAATCGATAATGCTATTAAGAAGTTCGATACCATAGTTCCAATTATGCCAATGATTGGATCATTGGCTAAAGCGAAATTTTGTAATGTTTTAGGGCATCCCATTAGTAAGCCAGTCTGGTCGGATTTATCAGACTCTGATATTATTGACCGATTTGGGCGTATAT
>Illumina-matK2_BOP010219_Zotu
ATCAATTCTAGCTTCAAAAGGGACGTCTCTTTTGATGAATAAATGGAAATATTACCTTGTCAATTGTTGGCAATGTCATTTTTACGTGTGGTCTCAACCAAGAAGTATCTATATAAACCAATTATCCAATCATTCCCTCGACTTTCTGGGCTATCTTTCAAGTGTGCGATTAAACCCTTCAATGGTGCGGAGTCAAATGCTAGAAAATGCATTTCTAATCGATAATGCTATTAAGAAGTTCGATACCATAGTTCCAATTATGCCAATGATTGGATCATTGGCTAAAGCGAAATTTTGTAATGTTTTAGGGCATCCCATTAGTAAGCCAGTCTGGTCGGATTTATCAGACTCTGATATTATTGACCGATTTGGGCGTATAT
>Illumina-matK2_BOP010220_Cotu
ATCAATTCTAGCTTCAAAAGGGACGTCTCTTTTGATGAATAAATGGAAATATTACCTTGTCAATTGTTGGCAATGTCATTTTTACGTGTGGTCTCAACCAAGAAGTATCTATATAAACCAATTATCCAATCATTCCCTCGACTTTCTGGGCTATCTTTCAAGTGTGCGATTAAACCCTTCAATGGTGCGGAGTCAAATGCTAGAAAATGCATTTCTAATCGATAATGCTATTAAGAAGTTCGATACCATAGTTCCAATTATGCCAATGATTGGATCATTGGCTAAAGCGAAATTTTGTAATGTTTTAGGGCATCCCATTAGTAAGCCAGTCTGGTCGGATTTATCAGACTCTGATATTATTGACCGATTTGGGCGTATAT
>Illumina-matK2_BOP010220_Dotu
ATCAATTCTAGCTTCAAAAGGGACGTCTCTTTTGATGAATAAATGGAAATATTACCTTGTCAATTGTTGGCAATGTCATTTTTACGTGTGGTCTCAACCAAGAAGTATCTATATAAACCAATTATCCAATCATTCCCTCGACTTTCTGGGCTATCTTTCAAGTGTGCGATTAAACCCTTCAATGGTGCGGAGTCAAATGCTAGAAAATGCATTTCTAATCGATAATGCTATTAAGAAGTTCGATACCATAGTTCCAATTATGCCAATGATTGGATCATTGGCTAAAGCGAAATTTTGTAATGTTTTAGGGCATCCCATTAGTAAGCCAGTCTGGTCGGATTTATCAGACTCTGATATTATTGACCGATTTGGGCGTATAT
>Illumina-matK2_BOP010220_Otu
ATCAATTCTAGCTTCAAAAGGGACGTCTCTTTTGATGAATAAATGGAAATATTACCTTGTCAATTGTTGGCAATGTCATTTTTACGTGTGGTCTCAACCAAGAAGTATCTATATAAACCAATTATCCAATCATTCCCTCGACTTTCTGGGCTATCTTTCAAGTGTGCGATTAAACCCTTCAATGGTGCGGAGTCAAATGCTAGAAAATGCATTTCTAATCGATAATGCTATTAAGAAGTTCGATACCATAGTTCCAATTATGCCAATGATTGGATCATTGGCTAAAGCGAAATTTTGTAATGTTTTAGGGCATCCCATTAGTAAGCCAGTCTGGTCGGATTTATCAGACTCTGATATTATTGACCGATTTGGGCGTATAT
>Illumina-matK2_BOP010220_Zotu
ATCAATTCTAGCTTCAAAAGGGACGTCTCTTTTGATGAATAAATGGAAATATTACCTTGTCAATTGTTGGCAATGTCATTTTTACGTGTGGTCTCAACCAAGAAGTATCTATATAAACCAATTATCCAATCATTCCCTCGACTTTCTGGGCTATCTTTCAAGTGTGCGATTAAACCCTTCAATGGTGCGGAGTCAAATGCTAGAAAATGCATTTCTAATCGATAATGCTATTAAGAAGTTCGATACCATAGTTCCAATTATGCCAATGATTGGATCATTGGCTAAAGCGAAATTTTGTAATGTTTTAGGGCATCCCATTAGTAAGCCAGTCTGGTCGGATTTATCAGACTCTGATATTATTGACCGATTTGGGCGTATAT
>Illumina-matK2_BOP010221_Cotu
ATCAATTCTAGCTTCAAAAGGGACGTCTCTTTTGATGAATAAATGGAAATATTACCTTGTCAATTGTTGGCAATGTCATTTTTACGTGTGGTCTCAACCAAGAAGTATCTATATAAACCAATTATCCAATCATTCCCTCGACTTTCTGGGCTATCTTTCAAGTGTGCGATTAAACCCTTCAATGGTGCGGAGTCAAATGCTAGAAAATGCATTTCTAATCGATAATGCTATTAAGAAGTTCGATACCATAGTTCCAATTATGCCAATGATTGGATCATTGGCTAAAGCGAAATTTTGTAATGTTTTAGGGCATCCCATTAGTAAGCCAGTCTGGTCGGATTTATCAGACTCTGATATTATTGACCGATTTGGGCGTATAT
>Illumina-matK2_BOP010221_Dotu
ATCAATTCTAGCTTCAAAAGGGACGTCTCTTTTGATGAATAAATGGAAATATTACCTTGTCAATTGTTGGCAATGTCATTTTTACGTGTGGTCTCAACCAAGAAGTATCTATATAAACCAATTATCCAATCATTCCCTCGACTTTCTGGGCTATCTTTCAAGTGTGCGATTAAACCCTTCAATGGTGCGGAGTCAAATGCTAGAAAATGCATTTCTAATCGATAATGCTATTAAGAAGTTCGATACCATAGTTCCAATTATGCCAATGATTGGATCATTGGCTAAAGCGAAATTTTGTAATGTTTTAGGGCATCCCATTAGTAAGCCAGTCTGGTCGGATTTATCAGACTCTGATATTATTGACCGATTTGGGCGTATAT
>Illumina-matK2_BOP010221_Otu
ATCAATTCTAGCTTCAAAAGGGACGTCTCTTTTGATGAATAAATGGAAATATTACCTTGTCAATTGTTGGCAATGTCATTTTTACGTGTGGTCTCAACCAAGAAGTATCTATATAAACCAATTATCCAATCATTCCCTCGACTTTCTGGGCTATCTTTCAAGTGTGCGATTAAACCCTTCAATGGTGCGGAGTCAAATGCTAGAAAATGCATTTCTAATCGATAATGCTATTAAGAAGTTCGATACCATAGTTCCAATTATGCCAATGATTGGATCATTGGCTAAAGCGAAATTTTGTAATGTTTTAGGGCATCCCATTAGTAAGCCAGTCTGGTCGGATTTATCAGACTCTGATATTATTGACCGATTTGGGCGTATAT
>Illumina-matK2_BOP010221_Zotu
ATCAATTCTGGCTTCGAAGGATACCCCTCTTTTGATGAATAAATGGAAATATTACCTTGTCAATTGTTGGCAATGTCATTTTTACGTGTGGTCTCGACCAAGAAGTATCTATATAAACCAATTATCCAATCATTCCCTCGACTTTCTGGGCTATCTTTCAAGTGTGCGATTAAACCCTTCAATGGTGCGGAGTCAAATGCTAGAAAATGCATTTCTAATCGATAATGCTATTAAGAAGTTCGATACCATAGTTCCAATTATGCCAATGATTGGATCATTGGCTAAAGCGAAATTTTGTAATGTTTTAGGGCATCCCATTAGTAAGCCAGTCTGGTCGGATTTATCAGACTCTGATATTATTGACCGATTTGGGCGTATAT
>Illumina-matK2_BOP010222_Cotu
ATCAATTCTAGCTTCAAAAGGGACGTCTCTTTTGATGAATAAATGGAAATATTACCTTGTCAATTGTTGGCAATGTCATTTTTACGTGTGGTCTCAACCAAGAAGTATCTATATAAACCAATTATCCAATCATTCCCTCGACTTTCTGGGCTATCTTTCAAGTGTGCGATTAAACCCTTCAATGGTGCGGAGTCAAATGCTAGAAAATGCATTTCTAATCGATAATGCTATTAAGAAGTTCGATACCATAGTTCCAATTATGCCAATGATTGGATCATTGGCTAAAGCGAAATTTTGTAATGTTTTAGGGCATCCCATTAGTAAGCCAGTCTGGTCGGATTTATCAGACTCTGATATTATTGACCGATTTGGGCGTATAT
>Illumina-matK2_BOP010222_Dotu
ATCAATTCTAGCTTCAAAAGGGACGTCTCTTTTGATGAATAAATGGAAATATTACCTTGTCAATTGTTGGCAATGTCATTTTTACGTGTGGTCTCAACCAAGAAGTATCTATATAAACCAATTATCCAATCATTCCCTCGACTTTCTGGGCTATCTTTCAAGTGTGCGATTAAACCCTTCAATGGTGCGGAGTCAAATGCTAGAAAATGCATTTCTAATCGATAATGCTATTAAGAAGTTCGATACCATAGTTCCAATTATGCCAATGATTGGATCATTGGCTAAAGCGAAATTTTGTAATGTTTTAGGGCATCCCATTAGTAAGCCAGTCTGGTCGGATTTATCAGACTCTGATATTATTGACCGATTTGGGCGTATAT
>Illumina-matK2_BOP010222_Otu
ATCAATTCTAGCTTCAAAAGGGACGTCTCTTTTGATGAATAAATGGAAATATTACCTTGTCAATTGTTGGCAATGTCATTTTTACGTGTGGTCTCAACCAAGAAGTATCTATATAAACCAATTATCCAATCATTCCCTCGACTTTCTGGGCTATCTTTCAAGTGTGCGATTAAACCCTTCAATGGTGCGGAGTCAAATGCTAGAAAATGCATTTCTAATCGATAATGCTATTAAGAAGTTCGATACCATAGTTCCAATTATGCCAATGATTGGATCATTGGCTAAAGCGAAATTTTGTAATGTTTTAGGGCATCCCATTAGTAAGCCAGTCTGGTCGGATTTATCAGACTCTGATATTATTGACCGATTTGGGCGTATAT
>Illumina-matK2_BOP010222_Zotu
ATCAATTCTAGCTTCAAAAGGGACGTCTCTTTTGATGAATAAATGGAAATATTACCTTGTCAATTGTTGGCAATGTCATTTTTACGTGTGGTCTCAACCAAGAAGTATCTATATAAACCAATTATCCAATCATTCCCTCGACTTTCTGGGCTATCTTTCAAGTGTGCGATTAAACCCTTCAATGGTGCGGAGTCAAATGCTAGAAAATGCATTTCTAATCGATAATGCTATTAAGAAGTTCGATACCATAGTTCCAATTATGCCAATGATTGGATCATTGGCTAAAGCGAAATTTTGTAATGTTTTAGGGCATCCCATTAGTAAGCCAGTCTGGTCGGATTTATCAGACTCTGATATTATTGACCGATTTGGGCGTATAT
>Illumina-matK2_BOP010223_Cotu
ATCAATTCTGGCTTCAAAGGGGACTCCTCTTCTGATGAATAAATGGAAATATTACCTTGTAAATTTCTGGCAATGTAATTTTTACTTATGGTCTCAATCAGGCAGGATCCATATAAAGCAATTACCCAATCACTCCCTCGATTTTCTGGGTTATCTTTCAAGTGTACGACTAAATCCTTCAGTGGTAAAGAGTCAAATGCTAGAAAATTCATTTATAATAGATAGTGCTATTAATAAGTTCGATACCATAGTCCCAATTATTTCTCTGATTGGATCATTGGCTAAAGCGAAATTTTGTAACGTATCAGGGCACCCTATTAGTAAGCCGGTACGGGCTGATTCATCAGATTCTGATATTATTGACCGATTTGGGCAGATAT
>Illumina-matK2_BOP010223_Dotu
ATCAATTCTGGCTTCAAAGGGGACTCCTCTTCTGATGAATAAATGGAAATATTACCTTGTAAATTTCTGGCAATGTAATTTTTACTTATGGTCTCAATCAGGCAGGATCCATATAAAGCAATTACCCAATCACTCCCTCGATTTTCTGGGTTATCTTTCAAGTGTACGACTAAATCCTTCAGTGGTAAAGAGTCAAATGCTAGAAAATTCATTTATAATAGATAGTGCTATTAATAAGTTCGATACCATAGTCCCAATTATTTCTCTGATTGGATCATTGGCTAAAGCGAAATTTTGTAACGTATCAGGGCACCCTATTAGTAAGCCGGTACGGGCTGATTCATCAGATTCTGATATTATTGACCGATTTGGGCAGATAT
>Illumina-matK2_BOP010223_Otu
ATCAATTCTGGCTTCAAAGGGGACTCCTCTTCTGATGAATAAATGGAAATATTACCTTGTAAATTTCTGGCAATGTAATTTTTACTTATGGTCTCAATCAGGCAGGATCCATATAAAGCAATTACCCAATCACTCCCTCGATTTTCTGGGTTATCTTTCAAGTGTACGACTAAATCCTTCAGTGGTAAAGAGTCAAATGCTAGAAAATTCATTTATAATAGATAGTGCTATTAATAAGTTCGATACCATAGTCCCAATTATTTCTCTGATTGGATCATTGGCTAAAGCGAAATTTTGTAACGTATCAGGGCACCCTATTAGTAAGCCGGTACGGGCTGATTCATCAGATTCTGATATTATTGACCGATTTGGGCAGATAT
>Illumina-matK2_BOP010223_Zotu
ATCAATTCTGGCTTCAAAGGGGACTCCTCTTCTGATGAATAAATGGAAATATTACCTTGTAAATTTCTGGCAATGTAATTTTTACTTATGGTCTCAATCAGGCAGGATCCATATAAAGCAATTACCCAATCACTCCCTCGATTTTCTGGGTTATCTTTCAAGTGTACGACTAAATCCTTCAGTGGTAAAGAGTCAAATGCTAGAAAATTCATTTATAATAGATAGTGCTATTAATAAGTTCGATACCATAGTCCCAATTATTTCTCTGATTGGATCATTGGCTAAAGCGAAATTTTGTAACGTATCAGGGCACCCTATTAGTAAGCCGGTACGGGCTGATTCATCAGATTCTGATATTATTGACCGATTTGGGCAGATAT
>Illumina-matK2_BOP010224_Cotu
ATCAATTCTGGCTTCAAAAGGGACGCCTCTTTTGATGAATAAATGGAAATATTACCTTGTAACTTTTTGGCAATGTTATTTTTCGCTGTGGTTTCATCCAAGAAGGATTTATCTAAACCAATTATCTAATCATTCCCTTGAATTTGTGGGCTATCTTTCAAGTGTGCGACTAAACGCTTCAGTGGTACGGAGTCAAATTCTAGAAAATTCATTTCTAATCAATAATGCTATTAAGAAGTTCGATACTCTTGTTCCAATTATTCCTCTGATTGGATCATTGGCTAAAGCGAAATTTTGTAACGTACTAGGGTATCCAATTAGTAAGCCGGTTCGGGCTGATTTATCAGATTCTGATATTATTGATCGATTTGGGCGTATAT
>Illumina-matK2_BOP010224_Otu
ATCAATTCTGGCTTCAAAAGGGACGCCTCTTTTGATGAATAAATGGAAATATTACCTTGTAACTTTTTGGCAATGTTATTTTTCGCTGTGGTTTCATCCAAGAAGGATTTATCTAAACCAATTATCTAATCATTCCCTTGAATTTGTGGGCTATCTTTCAAGTGTGCGACTAAACGCTTCAGTGGTACGGAGTCAAATTCTAGAAAATTCATTTCTAATCAATAATGCTATTAAGAAGTTCGATACTCTTGTTCCAATTATTCCTCTGATTGGATCATTGGCTAAAGCGAAATTTTGTAACGTACTAGGGTATCCAATTAGTAAGCCGGTTCGGGCTGATTTATCAGATTCTGATATTATTGATCGATTTGGGCGTATAT
>Illumina-matK2_BOP010224_Zotu
ATCAATTCTGGCTTCAAAAGGGACGCCTCTTTTGATGAATAAATGGAAATATTACCTTGTAACTTTTTGGCAATGTTATTTTTCGCTGTGGTTTCATCCAAGAAGGATTTATCTAAACCAATTATCTAATCATTCCCTTGAATTTGTGGGCTATCTTTCAAGTGTGCGACTAAACGCTTCAGTGGTACGGAGTCAAATTCTAGAAAATTCATTTCTAATCAATAATGCTATTAAGAAGTTCGATACTCTTGTTCCAATTATTCCTCTGATTGGATCATTGGCTAAAGCGAAATTTTGTAACGTACTAGGGTATCCAATTAGTAAGCCGGTTCGGGCTGATTTATCAGATTCTGATATTATTGATCGATTTGGGCGTATAT
>Illumina-matK2_BOP010226_Cotu
ATCAATTCTGGCTTCAAAAGGGACGCCTCTTTTGATGAATAAATGGAAATATTACCTTGTAACTTTTTGGCAATGTTATTTTTCGCTGTGGTTTCATCCAAGAAGGATTTATCTAAACCAATTATCTAATCATTCCCTTGAATTTGTGGGCTATCTTTCAAGTGTGCGACTAAACGCTTCAGTGGTACGGAGTCAAATTCTAGAAAATTCATTTCTAATCAATAATGCTATTAAGAAGTTCGATACTCTTGTTCCAATTATTCCTCTGATTGGATCATTGGCTAAAGCGAAATTTTGTAACGTACTAGGGTATCCAATTAGTAAGCCGGTTCGGGCTGATTTATCAGATTCTGATATTATTGATCGATTTGGGCGTATAT
>Illumina-matK2_BOP010226_Dotu
ATCAATTCTGGCTTCAAAAGGGACGCCTCTTTTGATGAATAAATGGAAATATTACCTTGTAACTTTTTGGCAATGTTATTTTTCGCTGTGGTTTCATCCAAGAAGGATTTATCTAAACCAATTATCTAATCATTCCCTTGAATTTGTGGGCTATCTTTCAAGTGTGCGACTAAACGCTTCAGTGGTACGGAGTCAAATTCTAGAAAATTCATTTCTAATCAATAATGCTATTAAGAAGTTCGATACTCTTGTTCCAATTATTCCTCTGATTGGATCATTGGCTAAAGCGAAATTTTGTAACGTACTAGGGTATCCAATTAGTAAGCCGGTTCGGGCTGATTTATCAGATTCTGATATTATTGATCGATTTGGGCGTATAT
>Illumina-matK2_BOP010226_Otu
ATCAATTCTGGCTTCAAAAGGGACGCCTCTTTTGATGAATAAATGGAAATATTACCTTGTAACTTTTTGGCAATGTTATTTTTCGCTGTGGTTTCATCCAAGAAGGATTTATCTAAACCAATTATCTAATCATTCCCTTGAATTTGTGGGCTATCTTTCAAGTGTGCGACTAAACGCTTCAGTGGTACGGAGTCAAATTCTAGAAAATTCATTTCTAATCAATAATGCTATTAAGAAGTTCGATACTCTTGTTCCAATTATTCCTCTGATTGGATCATTGGCTAAAGCGAAATTTTGTAACGTACTAGGGTATCCAATTAGTAAGCCGGTTCGGGCTGATTTATCAGATTCTGATATTATTGATCGATTTGGGCGTATAT
>Illumina-matK2_BOP010226_Zotu
ATCAATTCTGGCTTCAAAAGGGACGCCTCTTTTGATGAATAAATGGAAATATTACCTTGTAACTTTTTGGCAATGTTATTTTTCGCTGTGGTTTCATCCAAGAAGGATTTATCTAAACCAATTATCTAATCATTCCCTTGAATTTGTGGGCTATCTTTCAAGTGTGCGACTAAACGCTTCAGTGGTACGGAGTCAAATTCTAGAAAATTCATTTCTAATCAATAATGCTATTAAGAAGTTCGATACTCTTGTTCCAATTATTCCTCTGATTGGATCATTGGCTAAAGCGAAATTTTGTAACGTACTAGGGTATCCAATTAGTAAGCCGGTTCGGGCTGATTTATCAGATTCTGATATTATTGATCGATTTGGGCGTATAT
>Illumina-matK2_BOP010227_Cotu
ATCCATTCTGGCTTCAAAAGGGACGTCTCTTTTCATGAATAAATGGAAATGTTACCTTGTCACTTTTTGGCAATGGCATTTTTCGCTGTGGTTTCATCCAAGAAGGATTTATATAAACCAATTATCCAATCATTCCCTTGAATTTTTGGGCTATCTTTCAAACGTGCGAATGAACCCTTCAGTGGTACGGAGTCAAATTCTAGAAAATTCATTTCTAATCAATAATGCTATTAAGAAGTTCGATACCCTTGTTCCAATTATTCCTCTGATTGCGGCATTGGCTAAAGCGAAATTTTGTAACGTATTAGGGCATCCCATTAGTAAGCCGGTTCGGGCTGATTTATCAGATTCTAATATTATTGACCGATTTGGGCGTATAT
>Illumina-matK2_BOP010227_Dotu
ATCCATTCTGGCTTCAAAAGGGACGTCTCTTTTCATGAATAAATGGAAATGTTACCTTGTCACTTTTTGGCAATGGCATTTTTCGCTGTGGTTTCATCCAAGAAGGATTTATATAAACCAATTATCCAATCATTCCCTTGAATTTTTGGGCTATCTTTCAAACGTGCGAATGAACCCTTCAGTGGTACGGAGTCAAATTCTAGAAAATTCATTTCTAATCAATAATGCTATTAAGAAGTTCGATACCCTTGTTCCAATTATTCCTCTGATTGCGGCATTGGCTAAAGCGAAATTTTGTAACGTATTAGGGCATCCCATTAGTAAGCCGGTTCGGGCTGATTTATCAGATTCTAATATTATTGACCGATTTGGGCGTATAT
>Illumina-matK2_BOP010227_Otu
ATCCATTCTGGCTTCAAAAGGGACGTCTCTTTTCATGAATAAATGGAAATGTTACCTTGTCACTTTTTGGCAATGGCATTTTTCGCTGTGGTTTCATCCAAGAAGGATTTATATAAACCAATTATCCAATCATTCCCTTGAATTTTTGGGCTATCTTTCAAACGTGCGAATGAACCCTTCAGTGGTACGGAGTCAAATTCTAGAAAATTCATTTCTAATCAATAATGCTATTAAGAAGTTCGATACCCTTGTTCCAATTATTCCTCTGATTGCGGCATTGGCTAAAGCGAAATTTTGTAACGTATTAGGGCATCCCATTAGTAAGCCGGTTCGGGCTGATTTATCAGATTCTAATATTATTGACCGATTTGGGCGTATAT
>Illumina-matK2_BOP010227_Zotu
ATCCATTCTGGCTTCAAAAGGGACGTCTCTTTTCATGAATAAATGGAAATGTTACCTTGTCACTTTTTGGCAATGGCATTTTTCGCTGTGGTTTCATCCAAGAAGGATTTATATAAACCAATTATCCAATCATTCCCTTGAATTTTTGGGCTATCTTTCAAACGTGCGAATGAACCCTTCAGTGGTACGGAGTCAAATTCTAGAAAATTCATTTCTAATCAATAATGCTATTAAGAAGTTCGATACCCTTGTTCCAATTATTCCTCTGATTGCGGCATTGGCTAAAGCGAAATTTTGTAACGTATTAGGGCATCCCATTAGTAAGCCGGTTCGGGCTGATTTATCAGATTCTAATATTATTGACCGATTTGGGCGTATAT
>Illumina-matK2_BOP010228_Cotu
ATCAATTCTGGCTTCAAAAGGGACGCCTCTTTTGATGAATAAATGGAAATATTACCTTGTAACTTTTTGGCAATGTTATTTTTCGCTGTGGTTTCATCCAAGAAGGATTTATCTAAACCAATTATCTAATCATTCCCTTGAATTTGTGGGCTATCTTTCAAGTGTGCGACTAAACGCTTCAGTGGTACGGAGTCAAATTCTAGAAAATTCATTTCTAATCAATAATGCTATTAAGAAGTTCGATACTCTTGTTCCAATTATTCCTCTGATTGGATCATTGGCTAAAGCGAAATTTTGTAACGTACTAGGGTATCCAATTAGTAAGCCGGTTCGGGCTGATTTATCAGATTCTGATATTATTGATCGATTTGGGCGTATAT
>Illumina-matK2_BOP010228_Otu
ATCAATTCTGGCTTCAAAAGGGACGCCTCTTTTGATGAATAAATGGAAATATTACCTTGTAACTTTTTGGCAATGTTATTTTTCGCTGTGGTTTCATCCAAGAAGGATTTATCTAAACCAATTATCTAATCATTCCCTTGAATTTGTGGGCTATCTTTCAAGTGTGCGACTAAACGCTTCAGTGGTACGGAGTCAAATTCTAGAAAATTCATTTCTAATCAATAATGCTATTAAGAAGTTCGATACTCTTGTTCCAATTATTCCTCTGATTGGATCATTGGCTAAAGCGAAATTTTGTAACGTACTAGGGTATCCAATTAGTAAGCCGGTTCGGGCTGATTTATCAGATTCTGATATTATTGATCGATTTGGGCGTATAT
>Illumina-matK2_BOP010228_Zotu
ATCAATTCTGGCTTCAAAAGGGACGCCTCTTTTGATGAATAAATGGAAATATTACCTTGTAACTTTTTGGCAATGTTATTTTTCGCTGTGGTTTCATCCAAGAAGGATTTATCTAAACCAATTATCTAATCATTCCCTTGAATTTGTGGGCTATCTTTCAAGTGTGCGACTAAACGCTTCAGTGGTACGGAGTCAAATTCTAGAAAATTCATTTCTAATCAATAATGCTATTAAGAAGTTCGATACTCTTGTTCCAATTATTCCTCTGATTGGATCATTGGCTAAAGCGAAATTTTGTAACGTACTAGGGTATCCAATTAGTAAGCCGGTTCGGGCTGATTTATCAGATTCTGATATTATTGATCGATTTGGGCGTATAT
>Illumina-matK2_BOP010229_Cotu
ATCAATTCTGGCTTCAAAAGGGACGCCTCTTTTGATGAATAAATGGAAATATTACCTTGTAACTTTTTGGCAATGTTATTTTTCGCTGTGGTTTCATCCAAGAAGGATTTATCTAAACCAATTATCTAATCATTCCCTTGAATTTGTGGGCTATCTTTCAAGTGTGCGACTAAACGCTTCAGTGGTACGGAGTCAAATTCTAGAAAATTCATTTCTAATCAATAATGCTATTAAGAAGTTCGATACTCTTGTTCCAATTATTCCTCTGATTGGATCATTGGCTAAAGCGAAATTTTGTAACGTACTAGGGTATCCAATTAGTAAGCCGGTTCGGGCTGATTTATCAGATTCTGATATTATTGATCGATTTGGGCGTATAT
>Illumina-matK2_BOP010229_Dotu
ATCAATTCTGGCTTCAAAAGGGACGCCTCTTTTGATGAATAAATGGAAATATTACCTTGTAACTTTTTGGCAATGTTATTTTTCGCTGTGGTTTCATCCAAGAAGGATTTATCTAAACCAATTATCTAATCATTCCCTTGAATTTGTGGGCTATCTTTCAAGTGTGCGACTAAACGCTTCAGTGGTACGGAGTCAAATTCTAGAAAATTCATTTCTAATCAATAATGCTATTAAGAAGTTCGATACTCTTGTTCCAATTATTCCTCTGATTGGATCATTGGCTAAAGCGAAATTTTGTAACGTACTAGGGTATCCAATTAGTAAGCCGGTTCGGGCTGATTTATCAGATTCTGATATTATTGATCGATTTGGGCGTATAT
>Illumina-matK2_BOP010229_Otu
ATCAATTCTGGCTTCAAAAGGGACGCCTCTTTTGATGAATAAATGGAAATATTACCTTGTAACTTTTTGGCAATGTTATTTTTCGCTGTGGTTTCATCCAAGAAGGATTTATCTAAACCAATTATCTAATCATTCCCTTGAATTTGTGGGCTATCTTTCAAGTGTGCGACTAAACGCTTCAGTGGTACGGAGTCAAATTCTAGAAAATTCATTTCTAATCAATAATGCTATTAAGAAGTTCGATACTCTTGTTCCAATTATTCCTCTGATTGGATCATTGGCTAAAGCGAAATTTTGTAACGTACTAGGGTATCCAATTAGTAAGCCGGTTCGGGCTGATTTATCAGATTCTGATATTATTGATCGATTTGGGCGTATAT
>Illumina-matK2_BOP010229_Zotu
ATCAATTCTGGCTTCAAAAGGGACGCCTCTTTTGATGAATAAATGGAAATATTACCTTGTAACTTTTTGGCAATGTTATTTTTCGCTGTGGTTTCATCCAAGAAGGATTTATCTAAACCAATTATCTAATCATTCCCTTGAATTTGTGGGCTATCTTTCAAGTGTGCGACTAAACGCTTCAGTGGTACGGAGTCAAATTCTAGAAAATTCATTTCTAATCAATAATGCTATTAAGAAGTTCGATACTCTTGTTCCAATTATTCCTCTGATTGGATCATTGGCTAAAGCGAAATTTTGTAACGTACTAGGGTATCCAATTAGTAAGCCGGTTCGGGCTGATTTATCAGATTCTGATATTATTGATCGATTTGGGCGTATAT
>Illumina-matK2_BOP010230_Cotu
GTCAATTCTCGCTTCAAAGGGGACCTTTCTTTTGATGAATAAATGGAAATATTATTTTGTACGTTTCTGGCAATGTCATTTTTACCAGTGGTTTCAACCAGGAAGGATCTATATAAACCAATTATCCAAACATTCCCTCGACCTTCTGGGCTATCTTTCAAGTGTGCGGCTAAACCCTTTAATGGTACGCAGTCAAATGCTAGAAAATGCATTTCTAATCGATAATGCTGTTAAGAAGTTCGATACCGTTGTTCCAATTATTCCTCTGCTTGGATCATTGGCTAAAGGGAAATTTTGTAACGTATTAGGGCATCCTGTTAGTAAGGTGGTTTGGACCGATTTATCAGATTCTGATATTATTGACCGATTTTGGCGTATAT
>Illumina-matK2_BOP010230_Dotu
AAGGATCTATATAAACCAATTATCCAAACATTCCCTCGACCTTCTGGGCTATCTTTCAAGTGTGCGGCTAAACCCTTTAATGGTACGCAGTCAAATGCTAGAAAATGCATTTCTAATCGATAATGCTGTTAAGAAGTTCGATACCGTTGTTCCAATTATTCCTCTGCTTGGATCATTGGCTAAAGGGAAATTTTGTAACGTATTAGGGCATCCTGTTAGTAAGGTGGTTTGGACCGATTTATCAGATTCTGATATTATTGACCGATTTTGGCGTATAT
>Illumina-matK2_BOP010230_Otu
GTCAATTCTCGCTTCAAAGGGGACCTTTCTTTTGATGAATAAATGGAAATATTATTTTGTACGTTTCTGGCAATGTCATTTTTACCAGTGGTTTCAACCAGGAAGGATCTATATAAACCAATTATCCAAACATTCCCTCGACCTTCTGGGCTATCTTTCAAGTGTGCGGCTAAACCCTTTAATGGTACGCAGTCAAATGCTAGAAAATGCATTTCTAATCGATAATGCTGTTAAGAAGTTCGATACCGTTGTTCCAATTATTCCTCTGCTTGGATCATTGGCTAAAGGGAAATTTTGTAACGTATTAGGGCATCCTGTTAGTAAGGTGGTTTGGACCGATTTATCAGATTCTGATATTATTGACCGATTTTGGCGTATAT
>Illumina-matK2_BOP010230_Zotu
GTCAATTCTCGCTTCAAAGGGGACCTTTCTTTTGATGAATAAATGGAAATATTATTTTGTACGTTTCTGGCAATGTCATTTTTACCAGTGGTTTCAACCAGGAAGGATCTATATAAACCAATTATCCAAACATTCCCTCGACCTTCTGGGCTATCTTTCAAGTGTGCGGCTAAACCCTTTAATGGTACGCAGTCAAATGCTAGAAAATGCATTTCTAATCGATAATGCTGTTAAGAAGTTCGATACCGTTGTTCCAATTATTCCTCTGCTTGGATCATTGGCTAAAGGGAAATTTTGTAACGTATTAGGGCATCCTGTTAGTAAGGTGGTTTGGACCGATTTATCAGATTCTGATATTATTGACCGATTTTGGCGTATAT
>Illumina-matK2_BOP010231_Cotu
ATCAATTCTGGCTTCAAAAGGGACGCCCCTTTTGATGAATAAATGGAAATATTACCTTGTAACTTTTTGGCAATGTTATTTTTCGCTGTGGTTTCATCCAAGAAGGATTTATCTAAACCAATTATCTAATCATTCCCTTGAATTTGTGGGCTATCTTTCAAGTGTGCGACTAAACGCTTCAGTGGTACGGAGTCAAATTCTAGAAAATTCATTTCTAATCAATAATGCTATTAAGAAGTTCGATACTCTTGTTCCAATTATTCCTCTGATTGGATCATTGGCTAAAGCGAAATTTTGTAACGTACTAGGGTATCCCATTAGTAAGCCGGTTCGGGCTGATTTATCAGATTCTGATATTATTGATCGATTTGGGCGTATAT
>Illumina-matK2_BOP010231_Dotu
ATCAATTCTGGCTTCAAAAGGGACGCCCCTTTTGATGAATAAATGGAAATATTACCTTGTAACTTTTTGGCAATGTTATTTTTCGCTGTGGTTTCATCCAAGAAGGATTTATCTAAACCAATTATCTAATCATTCCCTTGAATTTGTGGGCTATCTTTCAAGTGTGCGACTAAACGCTTCAGTGGTACGGAGTCAAATTCTAGAAAATTCATTTCTAATCAATAATGCTATTAAGAAGTTCGATACTCTTGTTCCAATTATTCCTCTGATTGGATCATTGGCTAAAGCGAAATTTTGTAACGTACTAGGGTATCCCATTAGTAAGCCGGTTCGGGCTGATTTATCAGATTCTGATATTATTGATCGATTTGGGCGTATAT
>Illumina-matK2_BOP010231_Otu
GAGTCAAATTCTAGAAAATTCATTTCTAATCAATAATGCTATTAAGAAGTTCGATACTCTTGTTCCAATTATTCCTCTGATTGGATCATTGGCTAAAGCGAAATTTTGTAACGTACTAGGGTATCCCATTAGTAAGCCGGTTCGGGCTGATTTATCAGATTCTGATATTATTGATCGATTTGGGCGTACAT
>Illumina-matK2_BOP010231_Zotu
ATCAATTCTGGCTTCAAAAGGGACGCCCCTTTTGATGAATAAATGGAAATATTACCTTGTAACTTTTTGGCAATGTTATTTTTCGCTGTGGTTTCATCCAAGAAGGATTTATCTAAACCAATTATCTAATCATTCCCTTGAATTTGTGGGCTATCTTTCAAGTGTGCGACTAAACGCTTCAGTGGTACGGAGTCAAATTCTAGAAAATTCATTTCTAATCAATAATGCTATTAAGAAGTTCGATACTCTTGTTCCAATTATTCCTCTGATTGGATCATTGGCTAAAGCGAAATTTTGTAACGTACTAGGGTATCCCATTAGTAAGCCGGTTCGGGCTGATTTATCAGATTCTGATATTATTGATCGATTTGGGCGTATAT
>Illumina-matK2_BOP010232_Cotu
ATCAATTCTGGCTTCAAAAGGGACGCCTCTTTTGATGAATAAATGGAAATATTACCTTGTAACTTTTTGGCAATGTTATTTTTCGCTGTGGTTTCATCCAAGAAGGATTTATCTAAACCAATTATCTAATCATTCCCTTGAATTTGTGGGCTATCTTTCAAGTGTGCGACTAAACGCTTCAGTGGTACGGAGTCAAATTCTAGAAAATTCATTTCTAATCAATAATGCTATTAAGAAGTTCGATACTCTTGTTCCAATTATTCCTCTGATTGGATCATTGGCTAAAGCGAAATTTTGTAACGTACTAGGGTATCCAATTAGTAAGCCGGTTCGGGCTGATTTATCAGATTCTGATATTATTGATCGATTTGGGCGTATAT
>Illumina-matK2_BOP010232_Dotu
ATCAATTCTGGCTTCAAAAGGGACGCCTCTTTTGATGAATAAATGGAAATATTACCTTGTAACTTTTTGGCAATGTTATTTTTCGCTGTGGTTTCATCCAAGAAGGATTTATCTAAACCAATTATCTAATCATTCCCTTGAATTTGTGGGCTATCTTTCAAGTGTGCGACTAAACGCTTCAGTGGTACGGAGTCAAATTCTAGAAAATTCATTTCTAATCAATAATGCTATTAAGAAGTTCGATACTCTTGTTCCAATTATTCCTCTGATTGGATCATTGGCTAAAGCGAAATTTTGTAACGTACTAGGGTATCCAATTAGTAAGCCGGTTCGGGCTGATTTATCAGATTCTGATATTATTGATCGATTTGGGCGTATAT
>Illumina-matK2_BOP010232_Otu
ATCAATTCTGGCTTCAAAAGGGACGCCTCTTTTGATGAATAAATGGAAATATTACCTTGTAACTTTTTGGCAATGTTATTTTTCGCTGTGGTTTCATCCAAGAAGGATTTATCTAAACCAATTATCTAATCATTCCCTTGAATTTGTGGGCTATCTTTCAAGTGTGCGACTAAACGCTTCAGTGGTACGGAGTCAAATTCTAGAAAATTCATTTCTAATCAATAATGCTATTAAGAAGTTCGATACTCTTGTTCCAATTATTCCTCTGATTGGATCATTGGCTAAAGCGAAATTTTGTAACGTACTAGGGTATCCAATTAGTAAGCCGGTTCGGGCTGATTTATCAGATTCTGATATTATTGATCGATTTGGGCGTATAT
>Illumina-matK2_BOP010232_Zotu
ATCAATTCTGGCTTCAAAAGGGACGCCTCTTTTGATGAATAAATGGAAATATTACCTTGTAACTTTTTGGCAATGTTATTTTTCGCTGTGGTTTCATCCAAGAAGGATTTATCTAAACCAATTATCTAATCATTCCCTTGAATTTGTGGGCTATCTTTCAAGTGTGCGACTAAACGCTTCAGTGGTACGGAGTCAAATTCTAGAAAATTCATTTCTAATCAATAATGCTATTAAGAAGTTCGATACTCTTGTTCCAATTATTCCTCTGATTGGATCATTGGCTAAAGCGAAATTTTGTAACGTACTAGGGTATCCAATTAGTAAGCCGGTTCGGGCTGATTTATCAGATTCTGATATTATTGATCGATTTGGGCGTATAT
>Illumina-matK2_BOP010233_Cotu
ATCAATTCTGGCTTCAAAAGGGACGCCTCTTTTGATGAATAAATGGAAATATTACCTTGTAACTTTTTGGCAATGTTATTTTTCGCTGTGGTTTCATCCAAGAAGGATTTATCTAAACCAATTATCTAATCATTCCCTTGAATTTGTGGGCTATCTTTCAAGTGTGCGACTAAACGCTTCAGTGGTACGGAGTCAAATTCTAGAAAATTCATTTCTAATCAATAATGCTATTAAGAAGTTCGATACTCTTGTTCCAATTATTCCTCTGATTGGATCATTGGCTAAAGCGAAATTTTGTAACGTACTAGGGTATCCAATTAGTAAGCCGGTTCGGGCTGATTTATCAGATTCTGATATTATTGATCGATTTGGGCGTATAT
>Illumina-matK2_BOP010233_Dotu
ATCAATTCTGGCTTCAAAAGGGACGCCTCTTTTGATGAATAAATGGAAATATTACCTTGTAACTTTTTGGCAATGTTATTTTTCGCTGTGGTTTCATCCAAGAAGGATTTATCTAAACCAATTATCTAATCATTCCCTTGAATTTGTGGGCTATCTTTCAAGTGTGCGACTAAACGCTTCAGTGGTACGGAGTCAAATTCTAGAAAATTCATTTCTAATCAATAATGCTATTAAGAAGTTCGATACTCTTGTTCCAATTATTCCTCTGATTGGATCATTGGCTAAAGCGAAATTTTGTAACGTACTAGGGTATCCAATTAGTAAGCCGGTTCGGGCTGATTTATCAGATTCTGATATTATTGATCGATTTGGGCGTATAT
>Illumina-matK2_BOP010233_Otu
ATCAATTCTGGCTTCAAAAGGGACGCCTCTTTTGATGAATAAATGGAAATATTACCTTGTAACTTTTTGGCAATGTTATTTTTCGCTGTGGTTTCATCCAAGAAGGATTTATCTAAACCAATTATCTAATCATTCCCTTGAATTTGTGGGCTATCTTTCAAGTGTGCGACTAAACGCTTCAGTGGTACGGAGTCAAATTCTAGAAAATTCATTTCTAATCAATAATGCTATTAAGAAGTTCGATACTCTTGTTCCAATTATTCCTCTGATTGGATCATTGGCTAAAGCGAAATTTTGTAACGTACTAGGGTATCCAATTAGTAAGCCGGTTCGGGCTGATTTATCAGATTCTGATATTATTGATCGATTTGGGCGTATAT
>Illumina-matK2_BOP010233_Zotu
ATCAATTCTGGCTTCAAAAGGGACGCCTCTTTTGATGAATAAATGGAAATATTACCTTGTAACTTTTTGGCAATGTTATTTTTCGCTGTGGTTTCATCCAAGAAGGATTTATCTAAACCAATTATCTAATCATTCCCTTGAATTTGTGGGCTATCTTTCAAGTGTGCGACTAAACGCTTCAGTGGTACGGAGTCAAATTCTAGAAAATTCATTTCTAATCAATAATGCTATTAAGAAGTTCGATACTCTTGTTCCAATTATTCCTCTGATTGGATCATTGGCTAAAGCGAAATTTTGTAACGTACTAGGGTATCCAATTAGTAAGCCGGTTCGGGCTGATTTATCAGATTCTGATATTATTGATCGATTTGGGCGTATAT
>Illumina-matK2_BOP010234_Cotu
ATCAATTCTGGCTTCAAAAGGGACGCCTCTTTTGATGAATAAATGGAAATATTACCTTGTAACTTTTTGGCAATGTTATTTTTCGCTGTGGTTTCATCCAAGAAGGATTTATCTAAACCAATTATCTAATCATTCCCTTGAATTTGTGGGCTATCTTTCAAGTGTGCGACTAAACGCTTCAGTGGTACGGAGTCAAATTCTAGAAAATTCATTTCTAATCAATAATGCTATTAAGAAGTTCGATACTCTTGTTCCAATTATTCCTCTGATTGGATCATTGGCTAAAGCGAAATTTTGTAACGTACTAGGGTATCCAATTAGTAAGCCGGTTCGGGCTGATTTATCAGATTCTGATATTATTGATCGATTTGGGCGTATAT
>Illumina-matK2_BOP010234_Dotu
ATCAATTCTGGCTTCAAAAGGGACGCCTCTTTTGATGAATAAATGGAAATATTACCTTGTAACTTTTTGGCAATGTTATTTTTCGCTGTGGTTTCATCCAAGAAGGATTTATCTAAACCAATTATCTAATCATTCCCTTGAATTTGTGGGCTATCTTTCAAGTGTGCGACTAAACGCTTCAGTGGTACGGAGTCAAATTCTAGAAAATTCATTTCTAATCAATAATGCTATTAAGAAGTTCGATACTCTTGTTCCAATTATTCCTCTGATTGGATCATTGGCTAAAGCGAAATTTTGTAACGTACTAGGGTATCCAATTAGTAAGCCGGTTCGGGCTGATTTATCAGATTCTGATATTATTGATCGATTTGGGCGTATAT
>Illumina-matK2_BOP010234_Otu
ATCAATTCTGGCTTCAAAAGGGACGCCTCTTTTGATGAATAAATGGAAATATTACCTTGTAACTTTTTGGCAATGTTATTTTTCGCTGTGGTTTCATCCAAGAAGGATTTATCTAAACCAATTATCTAATCATTCCCTTGAATTTGTGGGCTATCTTTCAAGTGTGCGACTAAACGCTTCAGTGGTACGGAGTCAAATTCTAGAAAATTCATTTCTAATCAATAATGCTATTAAGAAGTTCGATACTCTTGTTCCAATTATTCCTCTGATTGGATCATTGGCTAAAGCGAAATTTTGTAACGTACTAGGGTATCCAATTAGTAAGCCGGTTCGGGCTGATTTATCAGATTCTGATATTATTGATCGATTTGGGCGTATAT
>Illumina-matK2_BOP010234_Zotu
ATCAATTCTGGCTTCAAAAGGGACGCCTCTTTTGATGAATAAATGGAAATATTACCTTGTAACTTTTTGGCAATGTTATTTTTCGCTGTGGTTTCATCCAAGAAGGATTTATCTAAACCAATTATCTAATCATTCCCTTGAATTTGTGGGCTATCTTTCAAGTGTGCGACTAAACGCTTCAGTGGTACGGAGTCAAATTCTAGAAAATTCATTTCTAATCAATAATGCTATTAAGAAGTTCGATACTCTTGTTCCAATTATTCCTCTGATTGGATCATTGGCTAAAGCGAAATTTTGTAACGTACTAGGGTATCCAATTAGTAAGCCGGTTCGGGCTGATTTATCAGATTCTGATATTATTGATCGATTTGGGCGTATAT
>Illumina-matK2_BOP010235_Cotu
ATCAATTCTGGCTTCAAAAGGGACGCCTCTTTTGATGAATAAATGGAAATATTACCTTGTAACTTTTTGGCAATGTTATTTTTCGCTGTGGTTTCATCCAAGAAGGATTTATCTAAACCAATTATCTAATCATTCCCTTGAATTTGTGGGCTATCTTTCAAGTGTGCGACTAAACGCTTCAGTGGTACGGAGTCAAATTCTAGAAAATTCATTTCTAATCAATAATGCTATTAAGAAGTTCGATACTCTTGTTCCAATTATTCCTCTGATTGGATCATTGGCTAAAGCGAAATTTTGTAACGTACTAGGGTATCCAATTAGTAAGCCGGTTCGGGCTGATTTATCAGATTCTGATATTATTGATCGATTTGGGCGTATAT
>Illumina-matK2_BOP010235_Dotu
ATCAATTCTGGCTTCAAAAGGGACGCCTCTTTTGATGAATAAATGGAAATATTACCTTGTAACTTTTTGGCAATGTTATTTTTCGCTGTGGTTTCATCCAAGAAGGATTTATCTAAACCAATTATCTAATCATTCCCTTGAATTTGTGGGCTATCTTTCAAGTGTGCGACTAAACGCTTCAGTGGTACGGAGTCAAATTCTAGAAAATTCATTTCTAATCAATAATGCTATTAAGAAGTTCGATACTCTTGTTCCAATTATTCCTCTGATTGGATCATTGGCTAAAGCGAAATTTTGTAACGTACTAGGGTATCCAATTAGTAAGCCGGTTCGGGCTGATTTATCAGATTCTGATATTATTGATCGATTTGGGCGTATAT
>Illumina-matK2_BOP010235_Otu
ATCAATTCTGGCTTCAAAAGGGACGCCTCTTTTGATGAATAAATGGAAATATTACCTTGTAACTTTTTGGCAATGTTATTTTTCGCTGTGGTTTCATCCAAGAAGGATTTATCTAAACCAATTATCTAATCATTCCCTTGAATTTGTGGGCTATCTTTCAAGTGTGCGACTAAACGCTTCAGTGGTACGGAGTCAAATTCTAGAAAATTCATTTCTAATCAATAATGCTATTAAGAAGTTCGATACTCTTGTTCCAATTATTCCTCTGATTGGATCATTGGCTAAAGCGAAATTTTGTAACGTACTAGGGTATCCAATTAGTAAGCCGGTTCGGGCTGATTTATCAGATTCTGATATTATTGATCGATTTGGGCGTATAT
>Illumina-matK2_BOP010235_Zotu
ATCAATTCTGGCTTCAAAAGGGACGCCTCTTTTGATGAATAAATGGAAATATTACCTTGTAACTTTTTGGCAATGTTATTTTTCGCTGTGGTTTCATCCAAGAAGGATTTATCTAAACCAATTATCTAATCATTCCCTTGAATTTGTGGGCTATCTTTCAAGTGTGCGACTAAACGCTTCAGTGGTACGGAGTCAAATTCTAGAAAATTCATTTCTAATCAATAATGCTATTAAGAAGTTCGATACTCTTGTTCCAATTATTCCTCTGATTGGATCATTGGCTAAAGCGAAATTTTGTAACGTACTAGGGTATCCAATTAGTAAGCCGGTTCGGGCTGATTTATCAGATTCTGATATTATTGATCGATTTGGGCGTATAT
>Illumina-matK2_BOP010236_Cotu
ATCAATTCTGGCTTCAAAAGGGACGCCTCTTTTGATGAATAAATGGAAATATTACCTTGTAACTTTTTGGCAATGTTATTTTTCGCTGTGGTTTCATCCAAGAAGGATTTATCTAAACCAATTATCTAATCATTCCCTTGAATTTGTGGGCTATCTTTCAAGTGTGCGACTAAACGCTTCAGTGGTACGGAGTCAAATTCTAGAAAATTCATTTCTAATCAATAATGCTATTAAGAAGTTCGATACTCTTGTTCCAATTATTCCTCTGATTGGATCATTGGCTAAAGCGAAATTTTGTAACGTACTAGGGTATCCAATTAGTAAGCCGGTTCGGGCTGATTTATCAGATTCTGATATTATTGATCGATTTGGGCGTATAT
>Illumina-matK2_BOP010236_Dotu
ATCAATTCTGGCTTCAAAAGGGACGCCTCTTTTGATGAATAAATGGAAATATTACCTTGTAACTTTTTGGCAATGTTATTTTTCGCTGTGGTTTCATCCAAGAAGGATTTATCTAAACCAATTATCTAATCATTCCCTTGAATTTGTGGGCTATCTTTCAAGTGTGCGACTAAACGCTTCAGTGGTACGGAGTCAAATTCTAGAAAATTCATTTCTAATCAATAATGCTATTAAGAAGTTCGATACTCTTGTTCCAATTATTCCTCTGATTGGATCATTGGCTAAAGCGAAATTTTGTAACGTACTAGGGTATCCAATTAGTAAGCCGGTTCGGGCTGATTTATCAGATTCTGATATTATTGATCGATTTGGGCGTATAT
>Illumina-matK2_BOP010236_Otu
ATCAATTCTGGCTTCAAAAGGGACGCCTCTTTTGATGAATAAATGGAAATATTACCTTGTAACTTTTTGGCAATGTTATTTTTCGCTGTGGTTTCATCCAAGAAGGATTTATCTAAACCAATTATCTAATCATTCCCTTGAATTTGTGGGCTATCTTTCAAGTGTGCGACTAAACGCTTCAGTGGTACGGAGTCAAATTCTAGAAAATTCATTTCTAATCAATAATGCTATTAAGAAGTTCGATACTCTTGTTCCAATTATTCCTCTGATTGGATCATTGGCTAAAGCGAAATTTTGTAACGTACTAGGGTATCCAATTAGTAAGCCGGTTCGGGCTGATTTATCAGATTCTGATATTATTGATCGATTTGGGCGTATAT
>Illumina-matK2_BOP010236_Zotu
ATCAATTCTGGCTTCAAAAGGGACGCCTCTTTTGATGAATAAATGGAAATATTACCTTGTAACTTTTTGGCAATGTTATTTTTCGCTGTGGTTTCATCCAAGAAGGATTTATCTAAACCAATTATCTAATCATTCCCTTGAATTTGTGGGCTATCTTTCAAGTGTGCGACTAAACGCTTCAGTGGTACGGAGTCAAATTCTAGAAAATTCATTTCTAATCAATAATGCTATTAAGAAGTTCGATACTCTTGTTCCAATTATTCCTCTGATTGGATCATTGGCTAAAGCGAAATTTTGTAACGTACTAGGGTATCCAATTAGTAAGCCGGTTCGGGCTGATTTATCAGATTCTGATATTATTGATCGATTTGGGCGTATAT
>Illumina-matK2_BOP010237_Cotu
ATCAATTCTGGCTTCAAAAGGGACGCCTCTTTTGATGAATAAATGGAAATATTACCTTGTAACTTTTTGGCAATGTTATTTTTCGCTGTGGTTTCATCCAAGAAGGATTTATCTAAACCAATTATCTAATCATTCCCTTGAATTTGTGGGCTATCTTTCAAGTGTGCGACTAAACGCTTCAGTGGTACGGAGTCAAATTCTAGAAAATTCATTTCTAATCAATAATGCTATTAAGAAGTTCGATACTCTTGTTCCAATTATTCCTCTGATTGGATCATTGGCTAAAGCGAAATTTTGTAACGTACTAGGGTATCCAATTAGTAAGCCGGTTCGGGCTGATTTATCAGATTCTGATATTATTGATCGATTTGGGCGTATAT
>Illumina-matK2_BOP010237_Dotu
ATCAATTCTGGCTTCAAAAGGGACGCCTCTTTTGATGAATAAATGGAAATATTACCTTGTAACTTTTTGGCAATGTTATTTTTCGCTGTGGTTTCATCCAAGAAGGATTTATCTAAACCAATTATCTAATCATTCCCTTGAATTTGTGGGCTATCTTTCAAGTGTGCGACTAAACGCTTCAGTGGTACGGAGTCAAATTCTAGAAAATTCATTTCTAATCAATAATGCTATTAAGAAGTTCGATACTCTTGTTCCAATTATTCCTCTGATTGGATCATTGGCTAAAGCGAAATTTTGTAACGTACTAGGGTATCCAATTAGTAAGCCGGTTCGGGCTGATTTATCAGATTCTGATATTATTGATCGATTTGGGCGTATAT
>Illumina-matK2_BOP010237_Otu
AGTCAAATTCTAGAAAATTCATTTCTAATCAATAATGCTATTAAGAAGTTCGATACTCTTGTTCCAATTATTCCTCTGATTGGATCATTGGCTAAAGCGAAATTTTGTAACGTACTAGGGTATCCAATTAGTAAGCCGGTTCGGGCTGATTTATCAGATTCTGATATTATTGATCGATTTGGGCGTATAT
>Illumina-matK2_BOP010237_Zotu
ATCAATTCTGGCTTCCAAAGACACACCTCTTTTGATGAATAAATGGAAATATTACCTTGTAACTTTTTGGCAATGTTATTTTTCGCTGTGGTTTCATCCAAGAAGGATTTATCTAAACCAATTATCTAATCATTCCCTTGAATTTGTGGGCTATCTTTCAAGTGTGCGACTAAACGCTTCAGTGGTACGGAGTCAAATTCTAGAAAATTCATTTCTAATCAATAATGCTATTAAGAAGTTCGATACTCTTGTTCCAATTATTCCTCTGATTGGATCATTGGCTAAAGCGAAATTTTGTAACGTACTAGGGTATCCAATTAGTAAGCCGGTTCGGGCTGATTTATCAGATTCTGATATTATTGATCGATTTGGGCGTATAT
>Illumina-matK2_BOP010238_Cotu
ATCCATTCTGGCTTCAAAAGGGACGTCTCTTTTCATGAATAAATGGAAATGTTACCTTGTCACTTTTTGGCAATGGCATTTTTCGCTGTGGTTTCATCCAAGAAGGATTTATATAAACCAATTATCCAATCATTCCCTTGAATTTTTGGGCTATCTTTCAAACGTGCGAATGAACCCTTCAGTGGTACGGAGTCAAATTCTAGAAAATTCATTTCTAATCAATAATGCTATTAAGAAGTTCGATACCCTTGTTCCAATTATTCCTCTGATTGCGGCATTGGCTAAAGCGAAATTTTGTAACGGATTAGGGCATCCCATTAGTAAGCCGGTTCGGGCTGATTTATCAGATTCTAATATTATTGACCGATTTGGGCGTATAT
>Illumina-matK2_BOP010238_Dotu
ATCCATTCTGGCTTCAAAAGGGACGTCTCTTTTCATGAATAAATGGAAATGTTACCTTGTCACTTTTTGGCAATGGCATTTTTCGCTGTGGTTTCATCCAAGAAGGATTTATATAAACCAATTATCCAATCATTCCCTTGAATTTTTGGGCTATCTTTCAAACGTGCGAATGAACCCTTCAGTGGTACGGAGTCAAATTCTAGAAAATTCATTTCTAATCAATAATGCTATTAAGAAGTTCGATACCCTTGTTCCAATTATTCCTCTGATTGCGGCATTGGCTAAAGCGAAATTTTGTAACGGATTAGGGCATCCCATTAGTAAGCCGGTTCGGGCTGATTTATCAGATTCTAATATTATTGACCGATTTGGGCGTATAT
>Illumina-matK2_BOP010238_Otu
ATCCATTCTGGCTTCAAAAGGGACGTCTCTTTTCATGAATAAATGGAAATGTTACCTTGTCACTTTTTGGCAATGGCATTTTTCGCTGTGGTTTCATCCAAGAAGGATTTATATAAACCAATTATCCAATCATTCCCTTGAATTTTTGGGCTATCTTTCAAACGTGCGAATGAACCCTTCAGTGGTACGGAGTCAAATTCTAGAAAATTCATTTCTAATCAATAATGCTATTAAGAAGTTCGATACCCTTGTTCCAATTATTCCTCTGATTGCGGCATTGGCTAAAGCGAAATTTTGTAACGGATTAGGGCATCCCATTAGTAAGCCGGTTCGGGCTGATTTATCAGATTCTAATATTATTGACCGATTTGGGCGTATAT
>Illumina-matK2_BOP010238_Zotu
ATCCATTCTGGCTTCAAAAGGGACGTCTCTTTTCATGAATAAATGGAAATGTTACCTTGTCACTTTTTGGCAATGGCATTTTTCGCTGTGGTTTCATCCAAGAAGGATTTATATAAACCAATTATCCAATCATTCCCTTGAATTTTTGGGCTATCTTTCAAACGTGCGAATGAACCCTTCAGTGGTACGGAGTCAAATTCTAGAAAATTCATTTCTAATCAATAATGCTATTAAGAAGTTCGATACCCTTGTTCCAATTATTCCTCTGATTGCGGCATTGGCTAAAGCGAAATTTTGTAACGGATTAGGGCATCCCATTAGTAAGCCGGTTCGGGCTGATTTATCAGATTCTAATATTATTGACCGATTTGGGCGTATAT
>Illumina-matK2_BOP010239_Cotu
ATCAATTCTGGATCAATTCTGGCTTCGAAAGATACCCCTCTTTTGATGAATAAGTGGAAATATTATCTTGTCAATTTATGGCAATGTCATTCTTATGTTTGGTCTCAACCAGGAAGGATTTATATAAACCAATTATCCAAGCATTCCCTTTATTTTTTGGGTTATTTTTCAAGTATGCGACCAAACCTTTCAGTGGTACGGAGTCAAATGCTAGAAAATTCATTTATAATGGATAATGCTATGAAGAAACTCGATACATTAGTTCCAATTATTCCTTTGATTGTATCATTGGCTAAAGTAAAATTTTGTAACGCATTAGGGCATCCGATTAGTAAGTCCACTTGGGCGGATTCGTCGGATTTTGATATTATTGACCGCTTTGTGCGTATAT
>Illumina-matK2_BOP010239_Dotu
ATCAATTCTGGCTTCGAAAGATACCCCTCTTTTGATGAATAAGTGGAAATATTATCTTGTCAATTTATGGCAATGTCATTCTTATGTTTGGTCTCAACCAGGAAGGATTTATATAAACCAATTATCCAAGCATTCCCTTTATTTTTTGGGTTATTTTTCAAGTATGCGACCAAACCTTTCAGTGGTACGGAGTCAAATGCTAGAAAATTCATTTATAATGGATAATGCTATGAAGAAACTCGATACATTAGTTCCAATTATTCCTTTGATTGTATCATTGGCTAAAGTAAAATTTTGTAACGCATTAGGGCATCCGATTAGTAAGTCCACTTGGGCGGATTCGTCGGATTTTGATATTATTGACCGCTTTGTGCGTATAT
>Illumina-matK2_BOP010239_Otu
ATCAATTCTGGCTTCGAAAGATACCCCTCTTTTGATGAATAAGTGGAAATATTATCTTGTCAATTTATGGCAATGTCATTCTTATGTTTGGTCTCAACCAGGAAGGATTTATATAAACCAATTATCCAAGCATTCCCTTTATTTTTTGGGTTATTTTTCAAGTATGCGACCAAACCTTTCAGTGGTACGGAGTCAAATGCTAGAAAATTCATTTATAATGGATAATGCTATGAAGAAACTCGATACATTAGTTCCAATTATTCCTTTGATTGTATCATTGGCTAAAGTAAAATTTTGTAACGCATTAGGGCATCCGATTAGTAAGTCCACTTGGGCGGATTCGTCGGATTTTGATATTATTGACCGCTTTGTGCGTATAT
>Illumina-matK2_BOP010239_Zotu
ATCAATTCTGGCTTCCAAAGACACCCCTCTTTTGATGAATAAGTGGAAATATTATCTTGTCAATTTATGGCAATGTCATTCTTATGTTTGGTCTCAACCAGGAAGGATTTATATAAACCAATTATCCAAGCATTCCCTTTATTTTTTGGGTTATTTTTCAAGTATGCGACCAAACCTTTCAGTGGTACGGAGTCAAATGCTAGAAAATTCATTTATAATGGATAATGCCATGAAGAAACTCGATACATTAGTTCCAATTATTCCTTTGATTGTATCATTGGCTAAAGTAAAATTTTGTAACGCATTAGGGCATCCGATTAGTAAGTCCACTTGGGCGGATTCGTCGGATTTTGATATTATTGACCGCTTTGTGCGTATAT
>Illumina-matK2_BOP010241_Cotu
ATCAATTCTGGCTTCAAAAGGGACGCCTCTTTTGATGAATAAATGGAAATATTACCTTGTAACTTTTTGGCAATGTTATTTTTCGCTGTGGTTTCATCCAAGAAGGATTTATCTAAACCAATTATCTAATCATTCCCTTGAATTTGTGGGCTATCTTTCAAGTGTGCGACTAAACGCTTCAGTGGTACGGAGTCAAATTCTAGAAAATTCATTTCTAATCAATAATGCTATTAAGAAGTTCGATACTCTTGTTCCAATTATTCCTCTGATTGGATCATTGGCTAAAGCGAAATTTTGTAACGTACTAGGGTATCCAATTAGTAAGCCGGTTCGGGCTGATTTATCAGATTCTGATATTATTGATCGATTTGGGCGTATAT
>Illumina-matK2_BOP010241_Dotu
ATCAATTCTGGCTTCAAAAGGGACGCCTCTTTTGATGAATAAATGGAAATATTACCTTGTAACTTTTTGGCAATGTTATTTTTCGCTGTGGTTTCATCCAAGAAGGATTTATCTAAACCAATTATCTAATCATTCCCTTGAATTTGTGGGCTATCTTTCAAGTGTGCGACTAAACGCTTCAGTGGTACGGAGTCAAATTCTAGAAAATTCATTTCTAATCAATAATGCTATTAAGAAGTTCGATACTCTTGTTCCAATTATTCCTCTGATTGGATCATTGGCTAAAGCGAAATTTTGTAACGTACTAGGGTATCCAATTAGTAAGCCGGTTCGGGCTGATTTATCAGATTCTGATATTATTGATCGATTTGGGCGTATAT
>Illumina-matK2_BOP010241_Otu
ATCAATTCTGGCTTCAAAAGGGACGCCTCTTTTGATGAATAAATGGAAATATTACCTTGTAACTTTTTGGCAATGTTATTTTTCGCTGTGGTTTCATCCAAGAAGGATTTATCTAAACCAATTATCTAATCATTCCCTTGAATTTGTGGGCTATCTTTCAAGTGTGCGACTAAACGCTTCAGTGGTACGGAGTCAAATTCTAGAAAATTCATTTCTAATCAATAATGCTATTAAGAAGTTCGATACTCTTGTTCCAATTATTCCTCTGATTGGATCATTGGCTAAAGCGAAATTTTGTAACGTACTAGGGTATCCAATTAGTAAGCCGGTTCGGGCTGATTTATCAGATTCTGATATTATTGATCGATTTGGGCGTATAT
>Illumina-matK2_BOP010241_Zotu
ATCAATTCTGGCTTCAAAAGATACGCCTCTTCTGATGAATAAATGGAAATATTACCTTGTAACTTTTTGGCAATGTTATTTTTCGCTGTGGTTTCATCCAAGAAGGATTTATCTAAACCAATTATCTAATCATTCCCTTGAATTTGTGGGCTATCTTTCAAGTGTGCGACTAAACGCTTCAGTGGTACGGAGTCAAATTCTAGAAAATTCATTTCTAATCAATAATGCTATTAAGAAGTTCGATACTCTTGTTCCAATTATTCCTCTGATTGGATCATTGGCTAAAGCGAAATTTTGTAACGTACTAGGGTATCCAATTAGTAAGCCGGTTCGGGCTGATTTATCAGATTCTGATATTATTGATCGATTTGGGCGTATAT
>Illumina-matK2_BOP010242_Cotu
ATCCATTTTGGCTTCAAAAGGGACGTTTTTTTTAATGAATAAATGGAAATATTACCTTGTCAATTTCTGGCAATGTTATTTTTACAAGTGGTCTCAACCAGGAAGGATCCATATAAACCAATTATCCAATCATTCTCTCGACTTTCTGGGCTATCTTTCAAATGTGCGCCTAAACCCTTCAATGGTCCGGAGTCAAATGCTAGAAAATGCATTTTTAATAGGTAATGCTATTAAGAAGTTTGATACCCTAGTTCTAATTAGAGGAATAATTGGATCATTGTATAAAAAAAAAATTTGTAACGCGTTAGGACATCCCATTAGTAAGCCAGCCTGGGCCGATTTATCAGATTCTGATATTATTGATCGATTCGGGTGTATAT
>Illumina-matK2_BOP010242_Dotu
ATCCATTTTGGCTTCAAAAGGGACGTTTTTTTTAATGAATAAATGGAAATATTACCTTGTCAATTTCTGGCAATGTTATTTTTACAAGTGGTCTCAACCAGGAAGGATCCATATAAACCAATTATCCAATCATTCTCTCGACTTTCTGGGCTATCTTTCAAATGTGCGCCTAAACCCTTCAATGGTCCGGAGTCAAATGCTAGAAAATGCATTTTTAATAGGTAATGCTATTAAGAAGTTTGATACCCTAGTTCTAATTAGAGGAATAATTGGATCATTGTATAAAAAAAAAATTTGTAACGCGTTAGGACATCCCATTAGTAAGCCAGCCTGGGCCGATTTATCAGATTCTGATATTATTGATCGATTCGGGTGTATAT
>Illumina-matK2_BOP010242_Otu
ATCCATTTTGGCTTCAAAAGGGACGTTTTTTTTAATGAATAAATGGAAATATTACCTTGTCAATTTCTGGCAATGTTATTTTTACAAGTGGTCTCAACCAGGAAGGATCCATATAAACCAATTATCCAATCATTCTCTCGACTTTCTGGGCTATCTTTCAAATGTGCGCCTAAACCCTTCAATGGTCCGGAGTCAAATGCTAGAAAATGCATTTTTAATAGGTAATGCTATTAAGAAGTTTGATACCCTAGTTCTAATTAGAGGAATAATTGGATCATTGTATAAAAAAAAAATTTGTAACGCGTTAGGACATCCCATTAGTAAGCCAGCCTGGGCCGATTTATCAGATTCTGATATTATTGATCGATTCGGGTGTATAT
>Illumina-matK2_BOP010242_Zotu
ATCCATTTTGGCTTCAAAAGGGACGTTTTTTTTAATGAATAAATGGAAATATTACCTTGTCAATTTCTGGCAATGTTATTTTTACAAGTGGTCTCAACCAGGAAGGATCCATATAAACCAATTATCCAATCATTCTCTCGACTTTCTGGGCTATCTTTCAAATGTGCGCCTAAACCCTTCAATGGTCCGGAGTCAAATGCTAGAAAATGCATTTTTAATAGGTAATGCTATTAAGAAGTTTGATACCCTAGTTCTAATTAGAGGAATAATTGGATCATTGTATAAAAAAAAAATTTGTAACGCGTTAGGACATCCCATTAGTAAGCCAGCCTGGGCCGATTTATCAGATTCTGATATTATTGATCGATTCGGGTGTATAT
>Illumina-matK2_BOP010243_Cotu
ATCCATTCTGGCTTCAAAAGGGACGCCTCTTCTGATGAATAAATGGAAATATTACCTTGTCAATTTCTGGCAATGTTATTTTTACGTGTGGTCTCAACCAGGAAGGATCCATATAAACCAATTATCCAATCATTCCCTCGACTTTCTGGGCTATCTTTCAAGTGTGCGACTAAATCCTTCAGTGGTACGGAGTCAAATGCTAGAAAATTCATTTCTAATAGATAATGCTATTAAGAAGTTCGATACCATAGTTCCAATTATTCCTCTGATTGGATCATTGGCTAAAGCGAAATTTTGTAATGTATTAGGGCATCCTATTAGTAAGCCGGCCTGGGCCGATTCATCAGATTCTGATATTATTGACCGATTTGTGCGTATAT
>Illumina-matK2_BOP010243_Dotu
ATACATTCTGGCTTCAAAAGGCACCCCTCTTCGGATGAATAAGTGGAAATGTTATCTTGTAAATTTCTGGCAATCCTATTTTTACGTATGGTCTCAACCAGGAAGGATCCATATAAACCAATTATCCAATTATTCCGTCGCCTTTCTGGGCTATCTTTCGAGTGTGCGACTCAATCCTTCCGTGGTACGGAGTCAAATGCTAGAAAATTCATTTATAATAGATAATGCTATTAAGAAGTTCGATATCATAGTTCCAATTATTCCTCTAATTAGATCATTGGCTAAAGCTAAATTTTGTAATGTATTAGGGCATCCTATTAGTAAGCCGGCCCGGGCCGATTCATCAGATTCTGAAATTATCGACAGATTTGTCCGTATAT
>Illumina-matK2_BOP010243_Otu
ATACATTCTGGCTTCAAAAGGCACCCCTCTTCGGATGAATAAGTGGAAATGTTATCTTGTAAATTTCTGGCAATCCTATTTTTACGTATGGTCTCAACCAGGAAGGATCCATATAAACCAATTATCCAATTATTCCGTCGCCTTTCTGGGCTATCTTTCGAGTGTGCGACTCAATCCTTCCGTGGTACGGAGTCAAATGCTAGAAAATTCATTTATAATAGATAATGCTATTAAGAAGTTCGATATCATAGTTCCAATTATTCCTCTAATTAGATCATTGGCTAAAGCTAAATTTTGTAATGTATTAGGGCATCCTATTAGTAAGCCGGCCCGGGCCGATTCATCAGATTCTGAAATTATCGACAGATTTGTCCGTATAT
>Illumina-matK2_BOP010243_Zotu
ATACATTCTGGCTTCAAAAGGCACCCCTCTTCGGATGAATAAGTGGAAATGTTATCTTGTAAATTTCTGGCAATCCTATTTTTACGTATGGTCTCAACCAGGAAGGATCCATATAAACCAATTATCCAATTATTCCGTCGCCTTTCTGGGCTATCTTTCGAGTGTGCGACTCAATCCTTCCGTGGTACGGAGTCAAATGCTAGAAAATTCATTTATAATAGATAATGCTATTAAGAAGTTCGATATCATAGTTCCAATTATTCCTCTAATTAGATCATTGGCTAAAGCTAAATTTTGTAATGTATTAGGGCATCCTATTAGTAAGCCGGCCCGGGCCGATTCATCAGATTCTGAAATTATCGACAGATTTGTCCGTATAT
>Illumina-matK2_BOP010244_Cotu
ATCCCTTTTGGCTTCAAAAGGGACGTCTCTGGTGATGAATAAATGGAAATATTACCTTGTCAATTTCTGGCAATGTTATTTTTATATTTGGTCTCAACCAGGAAGGATACATAGAAACCAATTATCCAACCATTCCCTCGACTTTCTGGGCTATCTTTCAAGTGTGCGACTAAACCCTTCAATAGTACGAAGTCAAATGCTAGAAAATGCATTTCTAATAGGTAATGCTATTAAGAAGTTCGATACCCTAGTTCCAATTATTCCTCTGATTGGATCATTGTCTAAAGCGAAATTTTGTAATGTATTAGGACATCCTATTAGTAAGCCAGTCTGGTCCGATTTATCAGATTCGGATATTATTGACCGATTCGGGCGTATAT
>Illumina-matK2_BOP010244_Otu
ATCCCTTTTGGCTTCAAAAGGGACGTCTCTGGTGATGAATAAATGGAAATATTACCTTGTCAATTTCTGGCAATGTTATTTTTATATTTGGTCTCAACCAGGAAGGATACATAGAAACCAATTATCCAACCATTCCCTCGACTTTCTGGGCTATCTTTCAAGTGTGCGACTAAACCCTTCAATAGTACGAAGTCAAATGCTAGAAAATGCATTTCTAATAGGTAATGCTATTAAGAAGTTCGATACCCTAGTTCCAATTATTCCTCTGATTGGATCATTGTCTAAAGCGAAATTTTGTAATGTATTAGGACATCCTATTAGTAAGCCAGTCTGGTCCGATTTATCAGATTCGGATATTATTGACCGATTCGGGCGTATAT
>Illumina-matK2_BOP010244_Zotu
ATCCCTTTTGGCTTCAAAAGGGACGTCTCTGGTGATGAATAAATGGAAATATTACCTTGTCAATTTCTGGCAATGTTATTTTTATATTTGGTCTCAACCAGGAAGGATACATAGAAACCAATTATCCAACCATTCCCTCGACTTTCTGGGCTATCTTTCAAGTGTGCGACTAAACCCTTCAATAGTACGAAGTCAAATGCTAGAAAATGCATTTCTAATAGGTAATGCTATTAAGAAGTTCGATACCCTAGTTCCAATTATTCCTCTGATTGGATCATTGTCTAAAGCGAAATTTTGTAATGTATTAGGACATCCTATTAGTAAGCCAGTCTGGTCCGATTTATCAGATTCGGATATTATTGACCGATTCGGGCGTATAT
>Illumina-matK2_BOP010245_Cotu
ATCTATTCTTGCTTCAAAAGGGACGTTTCTTTTAATGAATAAATGGAAATATTACTTTGTCCATTTCTGGCAATGTCATTTTTACCTGTGGTTTCAACCAGAAAGGATCTATATAAACCAATTATCCAATCATTCCCTCGACCTTCTGGGCTATCTTTCAAGTGTGCGGCTAAACCCTTTAATGGTACGCAGTCAAATGTTAGAAAATTCATTTCTAATCGATAATGCTATTAAGAAGTTCGATACTATTGTTCCAATTATTTCTCTGATTGGATCATTGGTTAAAGCGAATTTTTGTAACGTATTAGGGCATCCTATTAGTAAGGCGGTTTGGACCGATTTATCAGATTCTGATATTATTGAACGATTTGGGCGTATAT
>Illumina-matK2_BOP010245_Dotu
ATCTATTCTTGCTTCAAAAGGGACGTTTCTTTTAATGAATAAATGGAAATATTACTTTGTCCATTTCTGGCAATGTCATTTTTACCTGTGGTTTCAACCAGAAAGGATCTATATAAACCAATTATCCAATCATTCCCTCGACCTTCTGGGCTATCTTTCAAGTGTGCGGCTAAACCCTTTAATGGTACGCAGTCAAATGTTAGAAAATTCATTTCTAATCGATAATGCTATTAAGAAGTTCGATACTATTGTTCCAATTATTTCTCTGATTGGATCATTGGTTAAAGCGAATTTTTGTAACGTATTAGGGCATCCTATTAGTAAGGCGGTTTGGACCGATTTATCAGATTCTGATATTATTGAACGATTTGGGCGTATAT
>Illumina-matK2_BOP010245_Otu
ATCTATTCTTGCTTCAAAAGGGACGTTTCTTTTAATGAATAAATGGAAATATTACTTTGTCCATTTCTGGCAATGTCATTTTTACCTGTGGTTTCAACCAGAAAGGATCTATATAAACCAATTATCCAATCATTCCCTCGACCTTCTGGGCTATCTTTCAAGTGTGCGGCTAAACCCTTTAATGGTACGCAGTCAAATGTTAGAAAATTCATTTCTAATCGATAATGCTATTAAGAAGTTCGATACTATTGTTCCAATTATTTCTCTGATTGGATCATTGGTTAAAGCGAATTTTTGTAACGTATTAGGGCATCCTATTAGTAAGGCGGTTTGGACCGATTTATCAGATTCTGATATTATTGAACGATTTGGGCGTATAT
>Illumina-matK2_BOP010245_Zotu
ATCCATTCTTGCTTCAAAAGGGACGTTTCTTTTAATGAATAAATGGAAATATTACTTCGTCCATTTCTGGCAATGTCATTTTTACCTGTGGTTTCAACCAGAAAGGATCTATATAAACCAATTATCCAATCATTCCCTCGACCTTCTGGGCTATCTTTCAAGTGTGCGGCTAAACCCTTTAATGGTACGCAGTCAAATGTTAGAAAATTCATTTCTAATCGATAATGCTATTAAGAAGTTCGATACTATTGTTCCAATTATTTCTCTGATTGGATCATTGGTTAAAGCGAATTTTTGTAACGTATTAGGGCATCCTATTAGTAAGGCGGTTTGGACCGATTTATCAGATTCTGATATTATTGAACGATTTGGGCGTATAC
>Illumina-matK2_BOP010246_Cotu
ATCTATTCTTGCTTCAAAAGGGACGTTTCTTTTAATGAATAAATGGAAATATTACTTTGTCCATTTCTGGCAATGTCATTTTTACCTGTGGTTTCAACCAGAAAGGATCTATATAAACCAATTATCCAATCATTCCCTCGACCTTCTGGGCTATCTTTCAAGTGTGCGGCTAAACCCTTTAATGGTACGCAGTCAAATGTTAGAAAATTCATTTCTAATCGATAATGCTATTAAGAAGTTCGATACTATTGTTCCAATTATTTCTCTGATTGGATCATTGGTTAAAGCGAATTTTTGTAACGTATTAGGGCATCCTATTAGTAAGGCGGTTTGGACCGATTTATCAGATTCTGATATTATTGAACGATTTGGGCGTATAT
>Illumina-matK2_BOP010246_Dotu
ATCTATTCTTGCTTCAAAAGGGACGTTTCTTTTAATGAATAAATGGAAATATTACTTTGTCCATTTCTGGCAATGTCATTTTTACCTGTGGTTTCAACCAGAAAGGATCTATATAAACCAATTATCCAATCATTCCCTCGACCTTCTGGGCTATCTTTCAAGTGTGCGGCTAAACCCTTTAATGGTACGCAGTCAAATGTTAGAAAATTCATTTCTAATCGATAATGCTATTAAGAAGTTCGATACTATTGTTCCAATTATTTCTCTGATTGGATCATTGGTTAAAGCGAATTTTTGTAACGTATTAGGGCATCCTATTAGTAAGGCGGTTTGGACCGATTTATCAGATTCTGATATTATTGAACGATTTGGGCGTATAT
>Illumina-matK2_BOP010246_Otu
ATCTATTCTTGCTTCAAAAGGGACGTTTCTTTTAATGAATAAATGGAAATATTACTTTGTCCATTTCTGGCAATGTCATTTTTACCTGTGGTTTCAACCAGAAAGGATCTATATAAACCAATTATCCAATCATTCCCTCGACCTTCTGGGCTATCTTTCAAGTGTGCGGCTAAACCCTTTAATGGTACGCAGTCAAATGTTAGAAAATTCATTTCTAATCGATAATGCTATTAAGAAGTTCGATACTATTGTTCCAATTATTTCTCTGATTGGATCATTGGTTAAAGCGAATTTTTGTAACGTATTAGGGCATCCTATTAGTAAGGCGGTTTGGACCGATTTATCAGATTCTGATATTATTGAACGATTTGGGCGTATAT
>Illumina-matK2_BOP010246_Zotu
ATCTATTCTTGCTTCAAAAGGGACGTTTCTTTTAATGAATAAATGGAAATATTACTTTGTCCATTTCTGGCAATGTCATTTTTACCTGTGGTTTCAACCAGAAAGGATCTATATAAACCAATTATCCAATCATTCCCTCGACCTTCTGGGCTATCTTTCAAGTGTGCGGCTAAACCCTTTAATGGTACGCAGTCAAATGTTAGAAAATTCATTTCTAATCGATAATGCTATTAAGAAGTTCGATACTATTGTTCCAATTATTTCTCTGATTGGATCATTGGTTAAAGCGAATTTTTGTAACGTATTAGGGCATCCTATTAGTAAGGCGGTTTGGACCGATTTATCAGATTCTGATATTATTGAACGATTTGGGCGTATAT
>Illumina-matK2_BOP010247_Cotu
ATCTATTCTTGCTTCAAAAGGGACGTTTCTTTTAATGAATAAATGGAAATATTACTTTGTCCATTTCTGGCAATGTCATTTTTACCTGTGGTTTCAACCAGAAAGGATCTATATAAACCAATTATCCAATCATTCCCTCGACCTTCTGGGCTATCTTTCAAGTGTGCGGCTAAACCCTTTAATGGTACGCAGTCAAATGTTAGAAAATTCATTTCTAATCGATAATGCTATTAAGAAGTTCGATACTATTGTTCCAATTATTTCTCTGATTGGATCATTGGTTAAAGCGAATTTTTGTAACGTATTAGGGCATCCTATTAGTAAGGCGGTTTGGACCGATTTATCAGATTCTGATATTATTGAACGATTTGGGCGTATAT
>Illumina-matK2_BOP010247_Dotu
ATCTATTCTTGCTTCAAAAGGGACGTTTCTTTTAATGAATAAATGGAAATATTACTTTGTCCATTTCTGGCAATGTCATTTTTACCTGTGGTTTCAACCAGAAAGGATCTATATAAACCAATTATCCAATCATTCCCTCGACCTTCTGGGCTATCTTTCAAGTGTGCGGCTAAACCCTTTAATGGTACGCAGTCAAATGTTAGAAAATTCATTTCTAATCGATAATGCTATTAAGAAGTTCGATACTATTGTTCCAATTATTTCTCTGATTGGATCATTGGTTAAAGCGAATTTTTGTAACGTATTAGGGCATCCTATTAGTAAGGCGGTTTGGACCGATTTATCAGATTCTGATATTATTGAACGATTTGGGCGTATAT
>Illumina-matK2_BOP010247_Otu
ATCTATTCTTGCTTCAAAAGGGACGTTTCTTTTAATGAATAAATGGAAATATTACTTTGTCCATTTCTGGCAATGTCATTTTTACCTGTGGTTTCAACCAGAAAGGATCTATATAAACCAATTATCCAATCATTCCCTCGACCTTCTGGGCTATCTTTCAAGTGTGCGGCTAAACCCTTTAATGGTACGCAGTCAAATGTTAGAAAATTCATTTCTAATCGATAATGCTATTAAGAAGTTCGATACTATTGTTCCAATTATTTCTCTGATTGGATCATTGGTTAAAGCGAATTTTTGTAACGTATTAGGGCATCCTATTAGTAAGGCGGTTTGGACCGATTTATCAGATTCTGATATTATTGAACGATTTGGGCGTATAT
>Illumina-matK2_BOP010247_Zotu
ATCTATTCTTGCTTCAAAAGGGACGTTTCTTTTAATGAATAAATGGAAATATTACTTTGTCCATTTCTGGCAATGTCATTTTTACCTGTGGTTTCAACCAGAAAGGATCTATATAAACCAATTATCCAATCATTCCCTCGACCTTCTGGGCTACCTTTCAAGTGTGCGGCTAAACCCTTTAATGGTACGCAGTCGAATGTTAGAAAATTCATTTCTAATCGATAATGCTATTAAGAAGTTCGATACTATTGTTCCAATTATTTCTCTGATTGGATCATTGGTTAAAGCGAATTTTTGTAACGTATTAGGGCATCCTATTAGTAAGGCGGTTTGGACCGATTTATCAGATTCTGATATTATTGAACGATTTGGGCGTATAT
>Illumina-matK2_BOP010248_Cotu
GTCAATTCTCGCTTCAAAGGGGACCTTTCTTTTGATGAATAAATGGAAATATTATTTTGTACGTTTCTGGCAATGTCATTTTTACCAGTGGTTTCAACCAGGAAGGATCTATATAAACCAATTATCCAAACATTCCCTCGACCTTCTGGGCTATCTTTCAAGTGTGCGGCTAAACCCTTTAATGGTACGCAGTCAAATGCTAGAAAATGCATTTCTAATCGATAATGCTGTTAAGAAGTTCGATACCGTTGTTCCAATTATTCCTCTGCTTGGATCATTGGCTAAAGGGAAATTTTGTAACGTATTAGGGCATCCTGTTAGTAAGGTGGTTTGGACCGATTTATCAGATTCTGATATTATTGACCGATTTTGGCGTATAT
>Illumina-matK2_BOP010248_Dotu
GTCAATTCTCGCTTCAAAGGGGACCTTTCTTTTGATGAATAAATGGAAATATTATTTTGTACGTTTCTGGCAATGTCATTTTTACCAGTGGTTTCAACCAGGAAGGATCTATATAAACCAATTATCCAAACATTCCCTCGACCTTCTGGGCTATCTTTCAAGTGTGCGGCTAAACCCTTTAATGGTACGCAGTCAAATGCTAGAAAATGCATTTCTAATCGATAATGCTGTTAAGAAGTTCGATACCGTTGTTCCAATTATTCCTCTGCTTGGATCATTGGCTAAAGGGAAATTTTGTAACGTATTAGGGCATCCTGTTAGTAAGGTGGTTTGGACCGATTTATCAGATTCTGATATTATTGACCGATTTTGGCGTATAT
>Illumina-matK2_BOP010248_Otu
GTCAATTCTCGCTTCAAAGGGGACCTTTCTTTTGATGAATAAATGGAAATATTATTTTGTACGTTTCTGGCAATGTCATTTTTACCAGTGGTTTCAACCAGGAAGGATCTATATAAACCAATTATCCAAACATTCCCTCGACCTTCTGGGCTATCTTTCAAGTGTGCGGCTAAACCCTTTAATGGTACGCAGTCAAATGCTAGAAAATGCATTTCTAATCGATAATGCTGTTAAGAAGTTCGATACCGTTGTTCCAATTATTCCTCTGCTTGGATCATTGGCTAAAGGGAAATTTTGTAACGTATTAGGGCATCCTGTTAGTAAGGTGGTTTGGACCGATTTATCAGATTCTGATATTATTGACCGATTTTGGCGTATAT
>Illumina-matK2_BOP010248_Zotu
GTCAATTCTCGCTTCAAAGGGGACCTTTCTTTTGATGAATAAATGGAAATATTATTTTGTACGTTTCTGGCAATGTCATTTTTACCAGTGGTTTCAACCAGGAAGGATCTATATAAACCAATTATCCAAACATTCCCTCGACCTTCTGGGCTATCTTTCAAGTGTGCGGCTAAACCCTTTAATGGTACGCAGTCAAATGCTAGAAAATGCATTTCTAATCGATAATGCTGTTAAGAAGTTCGATACCGTTGTTCCAATTATTCCTCTGCTTGGATCATTGGCTAAAGGGAAATTTTGTAACGTATTAGGGCATCCTGTTAGTAAGGTGGTTTGGACCGATTTATCAGATTCTGATATTATTGACCGATTTTGGCGTATAT
>Illumina-matK2_BOP010249_Cotu
ATGCATTCTGGCTTCAAAAGATACGCCTCTTCTGATGAATAAATGGAAATATTATCTTGTCAATTTATGGCAATGGCATTTTCGTGTGTGGTTTCAACTCGGAAGGGTTCATATAAACCACTTATACAAAGATTCTATCAATTTTCTGGGCTATCTTTCCATAGGGCGACTAAATACTTTGGTGGTACGGAGTCAAATGCTCGAAAATGCATTTCTAATCGATAATGCTATGAAGAAGTTCGAGACAACCCTTCCAATTATTCCTCTGATTGGATCATTGACTAAGGCACGTTTTTGTAACCCATTAGGGCATCCCATTAGTAAACCTACCTGGGCTGATTCCTCCGATTCTCATATTATCGACCGGTTTGTGTGTATAT
>Illumina-matK2_BOP010249_Dotu
ATGCATTCTGGCTTCAAAAGATACGCCTCTTCTGATGAATAAATGGAAATATTATCTTGTCAATTTATGGCAATGGCATTTTCGTGTGTGGTTTCAACTCGGAAGGGTTCATATAAACCACTTATACAAAGATTCTATCAATTTTCTGGGCTATCTTTCCATAGGGCGACTAAATACTTTGGTGGTACGGAGTCAAATGCTCGAAAATGCATTTCTAATCGATAATGCTATGAAGAAGTTCGAGACAACCCTTCCAATTATTCCTCTGATTGGATCATTGACTAAGGCACGTTTTTGTAACCCATTAGGGCATCCCATTAGTAAACCTACCTGGGCTGATTCCTCCGATTCTCATATTATCGACCGGTTTGTGTGTATAT
>Illumina-matK2_BOP010249_Otu
ATGCATTCTGGCTTCAAAAGATACGCCTCTTCTGATGAATAAATGGAAATATTATCTTGTCAATTTATGGCAATGGCATTTTCGTGTGTGGTTTCAACTCGGAAGGGTTCATATAAACCACTTATACAAAGATTCTATCAATTTTCTGGGCTATCTTTCCATAGGGCGACTAAATACTTTGGTGGTACGGAGTCAAATGCTCGAAAATGCATTTCTAATCGATAATGCTATGAAGAAGTTCGAGACAACCCTTCCAATTATTCCTCTGATTGGATCATTGACTAAGGCACGTTTTTGTAACCCATTAGGGCATCCCATTAGTAAACCTACCTGGGCTGATTCCTCCGATTCTCATATTATCGACCGGTTTGTGTGTATAT
>Illumina-matK2_BOP010249_Zotu
ATGCATTCTGGCTTCAAAAGATACGCCTCTTCTGATGAATAAATGGAAATATTATCTTGTCAATTTATGGCAATGGCATTTTCGTGTGTGGTTTCAACTCGGAAGGGTTCATATAAACCACTTATACAAAGATTCTATCAATTTTCTGGGCTATCTTTCCATAGGGCGACTAAATACTTTGGTGGTACGGAGTCAAATGCTCGAAAATGCATTTCTAATCGATAATGCTATGAAGAAGTTCGAGACAACCCTTCCAATTATTCCTCTGATTGGATCATTGACTAAGGCACGTTTTTGTAACCCATTAGGGCATCCCATTAGTAAACCTACCTGGGCTGATTCCTCCGATTCTCATATTATCGACCGGTTTGTGTGTATAT
>Illumina-matK2_BOP010250_Cotu
ATTTATTCTGGCTTCAAAAGATACGCCTCTTCTGATGAATAAATGGAAATATTATCTTGTCAATTTATGGCAATGGCATTTTCGTGTGTGGTTTCAACTCGGAAGGGTTCATATAAACCACTTATACAAAGATTATATCAATTTTCTGGGCTATCTTTCCATAGGGCGACTAAATACTTTGGTGGTACGGAGTCAAATGCTCGAAAATGCATTTCTAATCGATAATGCTATGAAGAAGTTCGAGACAACCCTTCCAATTATTCCTCTGATTGGATCATTGACTAAGGCACGTTTTTGTAACTCATTAGGGCATCCCATTAGTAAACCTACCTGGGCTGATTCCTCTGATTCTCATATTATCGACCGGTTTGTGCGTATAT
>Illumina-matK2_BOP010250_Dotu
ATTTATTCTGGCTTCAAAAGATACGCCTCTTCTGATGAATAAATGGAAATATTATCTTGTCAATTTATGGCAATGGCATTTTCGTGTGTGGTTTCAACTCGGAAGGGTTCATATAAACCACTTATACAAAGATTATATCAATTTTCTGGGCTATCTTTCCATAGGGCGACTAAATACTTTGGTGGTACGGAGTCAAATGCTCGAAAATGCATTTCTAATCGATAATGCTATGAAGAAGTTCGAGACAACCCTTCCAATTATTCCTCTGATTGGATCATTGACTAAGGCACGTTTTTGTAACTCATTAGGGCATCCCATTAGTAAACCTACCTGGGCTGATTCCTCTGATTCTCATATTATCGACCGGTTTGTGCGTATAT
>Illumina-matK2_BOP010250_Otu
ATTTATTCTGGCTTCAAAAGATACGCCTCTTCTGATGAATAAATGGAAATATTATCTTGTCAATTTATGGCAATGGCATTTTCGTGTGTGGTTTCAACTCGGAAGGGTTCATATAAACCACTTATACAAAGATTATATCAATTTTCTGGGCTATCTTTCCATAGGGCGACTAAATACTTTGGTGGTACGGAGTCAAATGCTCGAAAATGCATTTCTAATCGATAATGCTATGAAGAAGTTCGAGACAACCCTTCCAATTATTCCTCTGATTGGATCATTGACTAAGGCACGTTTTTGTAACTCATTAGGGCATCCCATTAGTAAACCTACCTGGGCTGATTCCTCTGATTCTCATATTATCGACCGGTTTGTGCGTATAT
>Illumina-matK2_BOP010250_Zotu
ATTTATTCTGGCTTCAAAAGATACGCCTCTTCTGATGAATAAATGGAAATATTATCTTGTCAATTTATGGCAATGGCATTTTCGTGTGTGGTTTCAACTCGGAAGGGTTCATATAAACCACTTATACAAAGATTATATCAATTTTCTGGGCTATCTTTCCATAGGGCGACTAAATACTTTGGTGGTACGGAGTCAAATGCTCGAAAATGCATTTCTAATCGATAATGCTATGAAGAAGTTCGAGACAACCCTTCCAATTATTCCTCTGATTGGATCATTGACTAAGGCACGTTTTTGTAACTCATTAGGGCATCCCATTAGTAAACCTACCTGGGCTGATTCCTCTGATTCTCATATTATCGACCGGTTTGTGCGTATAT
>Illumina-matK2_BOP010252_Cotu
ATTCATTCTGGCTTCAAAGGATATGCCATTTCTGATGAATAAATGGAAATTTTACCTTGTTAATTTATGTCAATGTCATTTTTTTGCGGGGTCTCAACCGGAAAGGATCTATATAAACCAATTATCCAAGCATTCTATCGACTTTTTAGGCTATCTTTCAAGTGTGCGACTAAATTCTTCAGTAGTACGGAGTCAAATGGTGGACAATGCGTTTCTAATAGATAACGCTATGAAGAAACTCGATACAAGAGTTCCACTTATTTCTTTGATTCGATTATTGGCAAAAGCGAGATTTTGTAACGTATTAGGACATCCCATTAGTAAAACGACCCGGGCTGATTCATCGGATTCGGATATTATCGACCGATTTGTGCGTATAT
>Illumina-matK2_BOP010252_Dotu
ATTCATTCTGGCTTCAAAGGATATGCCATTTCTGATGAATAAATGGAAATTTTACCTTGTTAATTTATGTCAATGTCATTTTTTTGCGGGGTCTCAACCGGAAAGGATCTATATAAACCAATTATCCAAGCATTCTATCGACTTTTTAGGCTATCTTTCAAGTGTGCGACTAAATTCTTCAGTAGTACGGAGTCAAATGGTGGACAATGCGTTTCTAATAGATAACGCTATGAAGAAACTCGATACAAGAGTTCCACTTATTTCTTTGATTCGATTATTGGCAAAAGCGAGATTTTGTAACGTATTAGGACATCCCATTAGTAAAACGACCCGGGCTGATTCATCGGATTCGGATATTATCGACCGATTTGTGCGTATAT
>Illumina-matK2_BOP010252_Otu
ATTCATTCTGGCTTCAAAGGATATGCCATTTCTGATGAATAAATGGAAATTTTACCTTGTTAATTTATGTCAATGTCATTTTTTTGCGGGGTCTCAACCGGAAAGGATCTATATAAACCAATTATCCAAGCATTCTATCGACTTTTTAGGCTATCTTTCAAGTGTGCGACTAAATTCTTCAGTAGTACGGAGTCAAATGGTGGACAATGCGTTTCTAATAGATAACGCTATGAAGAAACTCGATACAAGAGTTCCACTTATTTCTTTGATTCGATTATTGGCAAAAGCGAGATTTTGTAACGTATTAGGACATCCCATTAGTAAAACGACCCGGGCTGATTCATCGGATTCGGATATTATCGACCGATTTGTGCGTATAT
>Illumina-matK2_BOP010252_Zotu
ATTCATTCTGGCTTCAAAGGATATGCCATTTCTGATGAATAAATGGAAATTTTACCTTGTTAATTTATGTCAATGTCATTTTTTTGCGGGGTCTCAACCGGAAAGGATCTATATAAACCAATTATCCAAGCATTCTATCGACTTTTTAGGCTATCTTTCAAGTGTGCGACTAAATTCTTCAGTAGTACGGAGTCAAATGGTGGACAATGCGTTTCTAATAGATAACGCTATGAAGAAACTCGATACAAGAGTTCCACTTATTTCTTTGATTCGATTATTGGCAAAAGCGAGATTTTGTAACGTATTAGGACATCCCATTAGTAAAACGACCCGGGCTGATTCATCGGATTCGGATATTATCGACCGATTTGTGCGTATAT
>Illumina-matK2_BOP010254_Cotu
ATCTATTCTTGCTTCAAAAGGGACGTTTCTTTTAATGAATAAATGGAAATATTACTTTGTCCATTTCTGGCAATGTCATTTTTACCTGTGGTTTCAACCAGAAAGGATCTATATAAACCAATTATCCAATCATTCCCTCGACCTTCTGGGCTATCTTTCAAGTGTGCGGCTAAACCCTTTAATGATACGCAGTCAAATGTTAGAAAATTCATTTCTAATCGATAATGCTATTAAGAAGTTCGATACTATTGTTCCAATTATTTCTCTGATTGGATCATTGGTTAAAGCGAATTTTTGTAATGCATTAGGGCATCCTATTAGTAAGGCGGTTTGGGCCGATTTATCAGATTCTGATATTATTGAACGATTTGGGCGTATAT
>Illumina-matK2_BOP010254_Dotu
ATCTATTCTTGCTTCAAAAGGGACGTTTCTTTTAATGAATAAATGGAAATATTACTTTGTCCATTTCTGGCAATGTCATTTTTACCTGTGGTTTCAACCAGAAAGGATCTATATAAACCAATTATCCAATCATTCCCTCGACCTTCTGGGCTATCTTTCAAGTGTGCGGCTAAACCCTTTAATGATACGCAGTCAAATGTTAGAAAATTCATTTCTAATCGATAATGCTATTAAGAAGTTCGATACTATTGTTCCAATTATTTCTCTGATTGGATCATTGGTTAAAGCGAATTTTTGTAATGCATTAGGGCATCCTATTAGTAAGGCGGTTTGGGCCGATTTATCAGATTCTGATATTATTGAACGATTTGGGCGTATAT
>Illumina-matK2_BOP010254_Otu
ATCTATTCTTGCTTCAAAAGGGACGTTTCTTTTAATGAATAAATGGAAATATTACTTTGTCCATTTCTGGCAATGTCATTTTTACCTGTGGTTTCAACCAGAAAGGATCTATATAAACCAATTATCCAATCATTCCCTCGACCTTCTGGGCTATCTTTCAAGTGTGCGGCTAAACCCTTTAATGATACGCAGTCAAATGTTAGAAAATTCATTTCTAATCGATAATGCTATTAAGAAGTTCGATACTATTGTTCCAATTATTTCTCTGATTGGATCATTGGTTAAAGCGAATTTTTGTAATGCATTAGGGCATCCTATTAGTAAGGCGGTTTGGGCCGATTTATCAGATTCTGATATTATTGAACGATTTGGGCGTATAT
>Illumina-matK2_BOP010254_Zotu
ATCTATTCTTGCTTCAAAAGGGACGTTTCTTTTAATGAATAAATGGAAATATTACTTTGTCCATTTCTGGCAATGTCATTTTTACCTGTGGTTTCAACCAGAAAGGATCTATATAAACCAATTATCCAATCATTCCCTCGACCTTCTGGGCTATCTTTCAAGTGTGCGGCTAAACCCTTTAATGATACGCAGTCAAATGTTAGAAAATTCATTTCTAATCGATAATGCTATTAAGAAGTTCGATACTATTGTTCCAATTATTTCTCTGATTGGATCATTGGTTAAAGCGAATTTTTGTAATGCATTAGGGCATCCTATTAGTAAGGCGGTTTGGGCCGATTTATCAGATTCTGATATTATTGAACGATTTGGGCGTATAC
>Illumina-matK2_BOP010255_Cotu
ATCTATTCTTGCTTCAAAAGGGACGTTTCTTTTAATGAATAAATGGAAATATTACTTTGTCCATTTCTGGCAATGTCATTTTTACCTGTGGTTTCAACCAGAAAGGATCTATATAAACCAATTATCCAATCATTCCCTCGACCTTCTGGGCTATCTTTCAAGTGTGCAGCTAAACCCTTTAATGATACGCAGTCAAATGTTAGAAAATTCATTTCTAATCGATAATGCTATTAAGAAGTTCGATACTATTGTTCCAATTATTTCTCTGATTGGATCATTGGTTAAAGCGAATTTTTGTAACGCATTAGGGCATCCTATTAGTAAGGCGGTTTGGGCCGATTTATCAGATTCTGATATTATTGAACGATTTGGGCGTATAT
>Illumina-matK2_BOP010255_Dotu
ATCTATTCTTGCTTCAAAAGGGACGTTTCTTTTAATGAATAAATGGAAATATTACTTTGTCCATTTCTGGCAATGTCATTTTTACCTGTGGTTTCAACCAGAAAGGATCTATATAAACCAATTATCCAATCATTCCCTCGACCTTCTGGGCTATCTTTCAAGTGTGCAGCTAAACCCTTTAATGATACGCAGTCAAATGTTAGAAAATTCATTTCTAATCGATAATGCTATTAAGAAGTTCGATACTATTGTTCCAATTATTTCTCTGATTGGATCATTGGTTAAAGCGAATTTTTGTAACGCATTAGGGCATCCTATTAGTAAGGCGGTTTGGGCCGATTTATCAGATTCTGATATTATTGAACGATTTGGGCGTATAT
>Illumina-matK2_BOP010255_Otu
ATCTATTCTTGCTTCAAAAGGGACGTTTCTTTTAATGAATAAATGGAAATATTACTTTGTCCATTTCTGGCAATGTCATTTTTACCTGTGGTTTCAACCAGAAAGGATCTATATAAACCAATTATCCAATCATTCCCTCGACCTTCTGGGCTATCTTTCAAGTGTGCAGCTAAACCCTTTAATGATACGCAGTCAAATGTTAGAAAATTCATTTCTAATCGATAATGCTATTAAGAAGTTCGATACTATTGTTCCAATTATTTCTCTGATTGGATCATTGGTTAAAGCGAATTTTTGTAACGCATTAGGGCATCCTATTAGTAAGGCGGTTTGGGCCGATTTATCAGATTCTGATATTATTGAACGATTTGGGCGTATAT
>Illumina-matK2_BOP010255_Zotu
ATCTATTCTTGCTTCAAAAGGGACGTTTCTTTTAATGAATAAATGGAAATATTACTTTGTCCATTTCTGGCAATGTCATTTTTACCTGTGGTTTCAACCAGAAAGGATCTATATAAACCAATTATCCAATCATTCCCTCGACCTTCTGGGCTATCTTTCAAGTGTGCAGCTAAACCCTTTAATGATACGCAGTCAAATGTTAGAAAATTCATTTCTAATCGATAATGCTATTAAGAAGTTCGATACTATTGTTCCAATTATTTCTCTGATTGGATCATTGGTTAAAGCGAATTTTTGTAACGCATTAGGGCATCCTATTAGTAAGGCGGTTTGGGCCGATTTATCAGATTCTGATATTATTGAACGATTTGGGCGTATAT
>Illumina-matK2_BOP010257_Cotu
ATCTATTCTTGCTTCAAAAGGGACGTTTCTTTTAATGAATAAATGGAAATATTACTTTGTCCATTTCTGGCAATGTCATTTTTACCTGTGGTTTCAACCAGAAAGGATCTATATAAACCAATTATCCAATCATTCCCTCGACCTTCTGGGCTATCTTTCAAGTGTGCAGCTAAACCCTTTAATGATACGCAGTCAAATGTTAGAAAATTCATTTCTAATCGATAATGCTATTAAGAAGTTCGATACTATTGTTCCAATTATTTCTCTGATTGGATCATTGGTTAAAGCGAATTTTTGTAACGCATTAGGGCATCCTATTAGTAAGGCGGTTTGGGCCGATTTATCAGATTCTGATATTATTGAACGATTTGGGCGTATAT
>Illumina-matK2_BOP010257_Dotu
ATCTATTCTTGCTTCAAAAGGGACGTTTCTTTTAATGAATAAATGGAAATATTACTTTGTCCATTTCTGGCAATGTCATTTTTACCTGTGGTTTCAACCAGAAAGGATCTATATAAACCAATTATCCAATCATTCCCTCGACCTTCTGGGCTATCTTTCAAGTGTGCAGCTAAACCCTTTAATGATACGCAGTCAAATGTTAGAAAATTCATTTCTAATCGATAATGCTATTAAGAAGTTCGATACTATTGTTCCAATTATTTCTCTGATTGGATCATTGGTTAAAGCGAATTTTTGTAACGCATTAGGGCATCCTATTAGTAAGGCGGTTTGGGCCGATTTATCAGATTCTGATATTATTGAACGATTTGGGCGTATAT
>Illumina-matK2_BOP010257_Otu
GTTAGAAAATTCATTTCTAATCGATAATGCTATTAAGAAGTTCGATACTATTGTTCCAATTATTTCTCTGATTGGATCATTGGTTAAAGCGAATTTTTGTAACGCATTAGGGCATCCTATTAGTAAGGCGGTTTGGGCCGATTTATCAGATTCTGATATTATTGAACGATTTGGGCGTATAC
>Illumina-matK2_BOP010257_Zotu
ATCTATTCTTGCTTCAAAAGGGACGTTTCTTTTAATGAATAAATGGAAATATTACTTTGTCCATTTCTGGCAATGTCATTTTTACCTGTGGTTTCAACCAGAAAGGATCTATATAAACCAATTATCCAATCATTCCCTCGACCTTCTGGGCTATCTTTCAAGTGTGCAGCTAAACCCTTTAATGATACGCAGTCAAATGTTAGAAAATTCATTTCTAATCGATAATGCTATTAAGAAGTTCGATACTATTGTTCCAATTATTTCTCTGATTGGATCATTGGTTAAAGCGAATTTTTGTAACGCATTAGGGCATCCTATTAGTAAGGCGGTTTGGGCCGATTTATCAGATTCTGATATTATTGAACGATTTGGGCGTATAT
>Illumina-matK2_BOP010258_Cotu
ATCTATTCTTGCTTCAAAAGGGACGTTTCTTTTAATGAATAAATGGAAATATTACTTTGTCCATTTCTGGCAATGTAATTTTTACCTGTGGTTTCAACCAGAAAGGATCTATATAAACCAATTATCCAATCATTCCCTCGACCTTCTGGGCTATCTTTCAAGTGTGCAGCTAAACCCTTTAATGATACGCAGTCAAATGTTAGAAAATTCATTTCTAATCGATAATGCTATTAAGAAGTTCGATACTATTGTTCCAATTATTTCTCTGATTGGATCATTGGTTAAAGCGAATTTTTGTAACGCATTAGGGCATCCTATTAGTAAGGCGGTTTGGGCCGATTTATCAGATTCTGATATTATTGAACGATTTGGGCGTATAT
>Illumina-matK2_BOP010258_Dotu
ATCTATTCTTGCTTCAAAAGGGACGTTTCTTTTAATGAATAAATGGAAATATTACTTTGTCCATTTCTGGCAATGTAATTTTTACCTGTGGTTTCAACCAGAAAGGATCTATATAAACCAATTATCCAATCATTCCCTCGACCTTCTGGGCTATCTTTCAAGTGTGCAGCTAAACCCTTTAATGATACGCAGTCAAATGTTAGAAAATTCATTTCTAATCGATAATGCTATTAAGAAGTTCGATACTATTGTTCCAATTATTTCTCTGATTGGATCATTGGTTAAAGCGAATTTTTGTAACGCATTAGGGCATCCTATTAGTAAGGCGGTTTGGGCCGATTTATCAGATTCTGATATTATTGAACGATTTGGGCGTATAT
>Illumina-matK2_BOP010258_Otu
ATCTATTCTTGCTTCAAAAGGGACGTTTCTTTTAATGAATAAATGGAAATATTACTTTGTCCATTTCTGGCAATGTAATTTTTACCTGTGGTTTCAACCAGAAAGGATCTATATAAACCAATTATCCAATCATTCCCTCGACCTTCTGGGCTATCTTTCAAGTGTGCAGCTAAACCCTTTAATGATACGCAGTCAAATGTTAGAAAATTCATTTCTAATCGATAATGCTATTAAGAAGTTCGATACTATTGTTCCAATTATTTCTCTGATTGGATCATTGGTTAAAGCGAATTTTTGTAACGCATTAGGGCATCCTATTAGTAAGGCGGTTTGGGCCGATTTATCAGATTCTGATATTATTGAACGATTTGGGCGTATAT
>Illumina-matK2_BOP010258_Zotu
ATCTATTCTTGCTTCAAAAGGGACGTTTCTTTTAATGAATAAATGGAAATATTACTTTGTCCATTTCTGGCAATGTAATTTTTACCTGTGGTTTCAACCAGAAAGGATCTATATAAACCAATTATCCAATCATTCCCTCGACCTTCTGGGCTATCTTTCAAGTGTGCGGCTAAAGCCTTTAATGGTACGCGGTCAAATGTTAGAAAATTCATTTCTAATCGATAATGCTATTAAGAAGTTCGATACTATTGTTCCAATTATTCCTCTGATTGGATCATTGGTTAAAGCGAAATTTTGTAACGTATTAGGGCATCCTATTAGTAAGGCAGTTTGGACCGATTTATCAGATTCTGATATTATTGAACGATTTGGGCGTATAT
>Illumina-matK2_BOP010259_Cotu
ATCTATTCTTGCTTCAAAAGGGACGTTTCTTTTAATGAATAAATGGAAATATTACTTTGTCCATTTCTGGCAATGTCATTTTTACCTGTGGTTTCAACCAGAAAGGATCTATATAAACCAATTATCCAATCATTCCCTCGACCTTCTGGGCTATCTTTCAAGTGTGCGGCTAAACCCTTTAATGGTACGCAGTCAAATGTTAGAAAATTCATTTCTAATCGATAATGCTATTAAGAAGTTCGATACTATTGTTCCAATTATTTCTCTGATTGGATCATTGGTTAAAGCGAATTTTTGTAACGTATTAGGGCATCCTATTAGTAAGGCGGTTTGGGCCGATTTATCAGATTCTGATATTATTGAACGATTTGGGCGTATAT
>Illumina-matK2_BOP010259_Dotu
ATCTATTCTTGCTTCAAAAGGGACGTTTCTTTTAATGAATAAATGGAAATATTACTTTGTCCATTTCTGGCAATGTCATTTTTACCTGTGGTTTCAACCAGAAAGGATCTATATAAACCAATTATCCAATCATTCCCTCGACCTTCTGGGCTATCTTTCAAGTGTGCGGCTAAACCCTTTAATGGTACGCAGTCAAATGTTAGAAAATTCATTTCTAATCGATAATGCTATTAAGAAGTTCGATACTATTGTTCCAATTATTTCTCTGATTGGATCATTGGTTAAAGCGAATTTTTGTAACGTATTAGGGCATCCTATTAGTAAGGCGGTTTGGGCCGATTTATCAGATTCTGATATTATTGAACGATTTGGGCGTATAT
>Illumina-matK2_BOP010259_Otu
ATCTATTCTTGCTTCAAAAGGGACGTTTCTTTTAATGAATAAATGGAAATATTACTTTGTCCATTTCTGGCAATGTCATTTTTACCTGTGGTTTCAACCAGAAAGGATCTATATAAACCAATTATCCAATCATTCCCTCGACCTTCTGGGCTATCTTTCAAGTGTGCGGCTAAACCCTTTAATGGTACGCAGTCAAATGTTAGAAAATTCATTTCTAATCGATAATGCTATTAAGAAGTTCGATACTATTGTTCCAATTATTTCTCTGATTGGATCATTGGTTAAAGCGAATTTTTGTAACGTATTAGGGCATCCTATTAGTAAGGCGGTTTGGGCCGATTTATCAGATTCTGATATTATTGAACGATTTGGGCGTATAT
>Illumina-matK2_BOP010259_Zotu
ATCTATTCTTGCTTCAAAAGGGACGTTTCTTTTAATGAATAAATGGAAATATTACTTTGTCCATTTCTGGCAATGTCATTTTTACCTGTGGTTTCAACCAGAAAGGATCTATATAAACCAATTATCCAATCATTCCCTCGACCTTCTGGGCTATCTTTCAAGTGTGCGGCTAAACCCTTTAATGGTACGCAGTCAAATGTTAGAAAATTCATTTCTAATCGATAATGCTATTAAGAAGTTCGATACTATTGTTCCAATTATTTCTCTGATTGGATCATTGGTTAAAGCGAATTTTTGTAACGTATTAGGGCATCCTATTAGTAAGGCGGTTTGGGCCGATTTATCAGATTCTGATATTATTGAACGATTTGGGCGTATAT
>Illumina-matK2_BOP010260_Cotu
ATCTATTCTTGCTTCAAAAGGGACGTTTCTTTTAATGAATAAATGGAAATATTACTTTGTCCATTTCTGGCAATGTCATTTTTACCTGTGGTTTCAACCAGAAAGGATCTATATAAACCAATTATCCAATCATTCCCTCGACCTTCTGGGCTATCTTTCAAGTGTGCAGCTAAACCCTTTAATGATACGCAGTCAAATGTTAGAAAATTCATTTCTAATCGATAATGCTATTAAGAAGTTCGATACTATTGTTCCAATTATTTCTCTGATTGGATCATTGGTTAAAGCGAATTTTTGTAACGCATTAGGGCATCCTATTAGTAAGGCGGTTTGGGCCGATTTATCAGATTCTGATATTATTGAACGATTTGGGCGTATAT
>Illumina-matK2_BOP010260_Dotu
ATCTATTCTTGCTTCAAAAGGGACGTTTCTTTTAATGAATAAATGGAAATATTACTTTGTCCATTTCTGGCAATGTCATTTTTACCTGTGGTTTCAACCAGAAAGGATCTATATAAACCAATTATCCAATCATTCCCTCGACCTTCTGGGCTATCTTTCAAGTGTGCAGCTAAACCCTTTAATGATACGCAGTCAAATGTTAGAAAATTCATTTCTAATCGATAATGCTATTAAGAAGTTCGATACTATTGTTCCAATTATTTCTCTGATTGGATCATTGGTTAAAGCGAATTTTTGTAACGCATTAGGGCATCCTATTAGTAAGGCGGTTTGGGCCGATTTATCAGATTCTGATATTATTGAACGATTTGGGCGTATAT
>Illumina-matK2_BOP010260_Otu
ATCTATTCTTGCTTCAAAAGGGACGTTTCTTTTAATGAATAAATGGAAATATTACTTTGTCCATTTCTGGCAATGTCATTTTTACCTGTGGTTTCAACCAGAAAGGATCTATATAAACCAATTATCCAATCATTCCCTCGACCTTCTGGGCTATCTTTCAAGTGTGCAGCTAAACCCTTTAATGATACGCAGTCAAATGTTAGAAAATTCATTTCTAATCGATAATGCTATTAAGAAGTTCGATACTATTGTTCCAATTATTTCTCTGATTGGATCATTGGTTAAAGCGAATTTTTGTAACGCATTAGGGCATCCTATTAGTAAGGCGGTTTGGGCCGATTTATCAGATTCTGATATTATTGAACGATTTGGGCGTATAT
>Illumina-matK2_BOP010260_Zotu
ATCTATTCTTGCTTCAAAAGGGACGTTTCTTTTAATGAATAAATGGAAATATTACTTTGTCCATTTCTGGCAATGTCATTTTTACCTGTGGTTTCAACCAGAAAGGATCTATATAAACCAATTATCCAATCATTCCCTCGACCTTCTGGGCTATCTTTCAAGTGTGCAGCTAAACCCTTTAATGATACGCAGTCAAATGTTAGAAAATTCATTTCTAATCGATAATGCTATTAAGAAGTTCGATACTATTGTTCCAATTATTTCTCTGATTGGATCATTGGTTAAAGCGAATTTTTGTAACGCATTAGGGCATCCTATTAGTAAGGCGGTTTGGGCCGATTTATCAGATTCTGATATTATTGAACGATTTGGGCGTATAT
>Illumina-matK2_BOP010262_Cotu
ATCTATTCTTGCTTCAAAAGGGACGTTTCTTTTAATGAATAAATGGAAATATTACTTTGTCCATTTCTGGCAATGTCATTTTTACCTGTGGTTTCAACCAGAAAGGATCTATATAAACCAATTATCCAATCATTCCCTCGACCTTCTGGGCTATCTTTCAAGTGTGCAGCTAAACCCTTTAATGATACGCAGTCAAATGTTAGAAAATTCATTTCTAATCGATAATGCTATTAAGAAGTTCGATACTATTGTTCCAATTATTTCTCTGATTGGATCATTGGTTAAAGCGAATTTTTGTAACGCATTAGGGCATCCTATTAGTAAGGCGGTTTGGGCCGATTTATCAGATTCTGATATTATTGAACGATTTGGGCGTATAT
>Illumina-matK2_BOP010262_Dotu
ATCTATTCTTGCTTCAAAAGGGACGTTTCTTTTAATGAATAAATGGAAATATTACTTTGTCCATTTCTGGCAATGTCATTTTTACCTGTGGTTTCAACCAGAAAGGATCTATATAAACCAATTATCCAATCATTCCCTCGACCTTCTGGGCTATCTTTCAAGTGTGCAGCTAAACCCTTTAATGATACGCAGTCAAATGTTAGAAAATTCATTTCTAATCGATAATGCTATTAAGAAGTTCGATACTATTGTTCCAATTATTTCTCTGATTGGATCATTGGTTAAAGCGAATTTTTGTAACGCATTAGGGCATCCTATTAGTAAGGCGGTTTGGGCCGATTTATCAGATTCTGATATTATTGAACGATTTGGGCGTATAT
>Illumina-matK2_BOP010262_Otu
ATCTATTCTTGCTTCAAAAGGGACGTTTCTTTTAATGAATAAATGGAAATATTACTTTGTCCATTTCTGGCAATGTCATTTTTACCTGTGGTTTCAACCAGAAAGGATCTATATAAACCAATTATCCAATCATTCCCTCGACCTTCTGGGCTATCTTTCAAGTGTGCAGCTAAACCCTTTAATGATACGCAGTCAAATGTTAGAAAATTCATTTCTAATCGATAATGCTATTAAGAAGTTCGATACTATTGTTCCAATTATTTCTCTGATTGGATCATTGGTTAAAGCGAATTTTTGTAACGCATTAGGGCATCCTATTAGTAAGGCGGTTTGGGCCGATTTATCAGATTCTGATATTATTGAACGATTTGGGCGTATAT
>Illumina-matK2_BOP010262_Zotu
ATCTATTCTTGCTTCAAAAGGGACGTTTCTTTTAATGAATAAATGGAAATATTACTTTGTCCATTTCTGGCAATGTCATTTTTACCTGTGGTTTCAACCAGAAAGGATCTATATAAACCAATTATTCAATCATTCCCTCGACCTTCTGGGCTATCTTTCAAGTGTGCAGCTAAACCCTTTAATGATACGCAGTCAAATGTTAGAAAATTCATTTCTAATCGATAATGCTATTAAGAAGTTCGATACTATTGTTCCAATTATTTCTCTGATTGGATCATTGGTTAAAGCGAATTTTTGTAATGCATTAGGGCATCCTATTAGTAAGGCGGTTTGGGCCGATTTATCAGATTCTGATATTATTGAACGATTTGGGCGTATAT
>Illumina-matK2_BOP010263_Cotu
ATCCATTCTGGCTTCAAAAGGGGCGCCTCTTCTGATGAATAAATGGAAATATTACCTTGTCAATTTCTGGCAATGTCATTTTTACGTGTGGTCTCAACCAGTAAGGATCCATATAAACCAATTATCCAAGCATTCCCTCGACTTTCTGGGCTATCTTTCAAGTGTGCGACTAAATCCTTCAGTGGTACGGAGTCAAATGCTAGAAAATGCATTTATAATAGATAATGCTATTAAGAAGTTCGATACTATAGTTCCAATTATTCCTATCATTGGATCGTTGGCTAAAGCGAGATTTTGTAATGCCTTAGGGCATCCCATTAGTAAGCCGTCCTGGGCCGATTCATCAGATTATGATATTATCGACCGATTTGTGCGTATAT
>Illumina-matK2_BOP010263_Dotu
ATCCATTCTGGCTTCAAAAGGGGCGCCTCTTCTGATGAATAAATGGAAATATTACCTTGTCAATTTCTGGCAATGTCATTTTTACGTGTGGTCTCAACCAGTAAGGATCCATATAAACCAATTATCCAAGCATTCCCTCGACTTTCTGGGCTATCTTTCAAGTGTGCGACTAAATCCTTCAGTGGTACGGAGTCAAATGCTAGAAAATGCATTTATAATAGATAATGCTATTAAGAAGTTCGATACTATAGTTCCAATTATTCCTATCATTGGATCGTTGGCTAAAGCGAGATTTTGTAATGCCTTAGGGCATCCCATTAGTAAGCCGTCCTGGGCCGATTCATCAGATTATGATATTATCGACCGATTTGTGCGTATAT
>Illumina-matK2_BOP010263_Otu
ATCCATTCTGGCTTCAAAAGGGGCGCCTCTTCTGATGAATAAATGGAAATATTACCTTGTCAATTTCTGGCAATGTCATTTTTACGTGTGGTCTCAACCAGTAAGGATCCATATAAACCAATTATCCAAGCATTCCCTCGACTTTCTGGGCTATCTTTCAAGTGTGCGACTAAATCCTTCAGTGGTACGGAGTCAAATGCTAGAAAATGCATTTATAATAGATAATGCTATTAAGAAGTTCGATACTATAGTTCCAATTATTCCTATCATTGGATCGTTGGCTAAAGCGAGATTTTGTAATGCCTTAGGGCATCCCATTAGTAAGCCGTCCTGGGCCGATTCATCAGATTATGATATTATCGACCGATTTGTGCGTATAT
>Illumina-matK2_BOP010263_Zotu
ATCCATTCTGGCTTCAAAAGGGGCGCCTCTTCTGATGAATAAATGGAAATATTACCTTGTCAATTTCTGGCAATGTCATTTTTACGTGTGGTCTCAACCAGTAAGGATCCATATAAACCAATTATCCAAGCATTCCCTCGACTTTCTGGGCTATCTTTCAAGTGTGCGACTAAATCCTTCAGTGGTACGGAGTCAAATGCTAGAAAATGCATTTATAATAGATAATGCTATTAAGAAGTTCGATACTATAGTTCCAATTATTCCTATCATTGGATCGTTGGCTAAAGCGAGATTTTGTAATGCCTTAGGGCATCCCATTAGTAAGCCGTCCTGGGCCGATTCATCAGATTATGATATTATCGACCGATTTGTGCGTATAT
>Illumina-matK2_BOP010264_Cotu
ATCAATTCTGGCTTCGAAGGATACCGCTCTTCTGATGAATAAATGGAAATATTATCTTGTCAATTTGTGGCAATGTCATTCTTATGTGTGGTCTCAACCAGGAAGCATTTGTATAAACCAATTATCCAAGCATTCCATTTATTTTTTGGGTTATTTTTCAAGTATGCGACCAAACCTTTCAGTGGTACGGAGTCAAATGCTAGAAAATTCATTTATAATGGATAATGCTATGAAGAAGTTCGATACATTAGTTCCAATTATTCCTTTGATTGGATCATTGGCTAAAGTGAAATTTTGTAACACATTGGGGCATCCTATTAGTAAGTCTGCCTGGGCGGATTTGTCGGATTTTGATATTATCGACCGATTTGTGCGTATAT
>Illumina-matK2_BOP010264_Dotu
ATCAATTCTGGCTTCGAAGGATACCGCTCTTCTGATGAATAAATGGAAATATTATCTTGTCAATTTGTGGCAATGTCATTCTTATGTGTGGTCTCAACCAGGAAGCATTTGTATAAACCAATTATCCAAGCATTCCATTTATTTTTTGGGTTATTTTTCAAGTATGCGACCAAACCTTTCAGTGGTACGGAGTCAAATGCTAGAAAATTCATTTATAATGGATAATGCTATGAAGAAGTTCGATACATTAGTTCCAATTATTCCTTTGATTGGATCATTGGCTAAAGTGAAATTTTGTAACACATTGGGGCATCCTATTAGTAAGTCTGCCTGGGCGGATTTGTCGGATTTTGATATTATCGACCGATTTGTGCGTATAT
>Illumina-matK2_BOP010264_Otu
ATCAATTCTGGCTTCGAAGGATACCGCTCTTCTGATGAATAAATGGAAATATTATCTTGTCAATTTGTGGCAATGTCATTCTTATGTGTGGTCTCAACCAGGAAGCATTTGTATAAACCAATTATCCAAGCATTCCATTTATTTTTTGGGTTATTTTTCAAGTATGCGACCAAACCTTTCAGTGGTACGGAGTCAAATGCTAGAAAATTCATTTATAATGGATAATGCTATGAAGAAGTTCGATACATTAGTTCCAATTATTCCTTTGATTGGATCATTGGCTAAAGTGAAATTTTGTAACACATTGGGGCATCCTATTAGTAAGTCTGCCTGGGCGGATTTGTCGGATTTTGATATTATCGACCGATTTGTGCGTATAT
>Illumina-matK2_BOP010264_Zotu
ATCAATTCTGGCTTCGAAGGATACCGCTCTTCTGATGAATAAATGGAAATATTATCTTGTCAATTTGTGGCAATGTCATTCTTATGTGTGGTCTCAACCAGGAAGCATTTGTATAAACCAATTATCCAAGCATTCCATTTATTTTTTGGGTTATTTTTCAAGTATGCGACCAAACCTTTCAGTGGTACGGAGTCAAATGCTAGAAAATTCATTTATAATGGATAATGCTATGAAGAAGTTCGATACATTAGTTCCAATTATTCCTTTGATTGGATCATTGGCTAAAGTGAAATTTTGTAACACATTGGGGCATCCTATTAGTAAGTCTGCCTGGGCGGATTTGTCGGATTTTGATATTATCGACCGATTTGTGCGTATAT
>Illumina-matK2_BOP010265_Cotu
ATCAATTCTGGCTTCGAAGGATACCCCTCTTCTGATGAATAAGTGGAAATATTATCTTGTCAATTTGTGGCAATGTCATTCTTATGTGTGGTCTCAACCGGGAAGGATTTATATAAATAAATTATCCAAGCATTCCCTTGATTTTTTGGGTTATTTTTCAAGTATCCGACCAAACCTTTCAGTGGTACGGAGTCAAATGCTAGAAAATTCATTTATAACGGATAATGCTATGAAGAAGCTCGATACATTAGTTCCAATTATTCCGTTGATTGGATCATTGGCTAAAGTGAAATTTTGTAACGCATTAGGGCATCCTATTAGTAAGTCCACCTGGGCGGATTCATCGGATTTTGATATTATCGACCGATTTCTGCGTATAT
>Illumina-matK2_BOP010265_Dotu
ATCAATTCTGGCTTCGAAGGATACCCCTCTTCTGATGAATAAGTGGAAATATTATCTTGTCAATTTGTGGCAATGTCATTCTTATGTGTGGTCTCAACCGGGAAGGATTTATATAAATAAATTATCCAAGCATTCCCTTGATTTTTTGGGTTATTTTTCAAGTATCCGACCAAACCTTTCAGTGGTACGGAGTCAAATGCTAGAAAATTCATTTATAACGGATAATGCTATGAAGAAGCTCGATACATTAGTTCCAATTATTCCGTTGATTGGATCATTGGCTAAAGTGAAATTTTGTAACGCATTAGGGCATCCTATTAGTAAGTCCACCTGGGCGGATTCATCGGATTTTGATATTATCGACCGATTTCTGCGTATAT
>Illumina-matK2_BOP010265_Otu
ATCAATTCTGGCTTCGAAGGATACCCCTCTTCTGATGAATAAGTGGAAATATTATCTTGTCAATTTGTGGCAATGTCATTCTTATGTGTGGTCTCAACCGGGAAGGATTTATATAAATAAATTATCCAAGCATTCCCTTGATTTTTTGGGTTATTTTTCAAGTATCCGACCAAACCTTTCAGTGGTACGGAGTCAAATGCTAGAAAATTCATTTATAACGGATAATGCTATGAAGAAGCTCGATACATTAGTTCCAATTATTCCGTTGATTGGATCATTGGCTAAAGTGAAATTTTGTAACGCATTAGGGCATCCTATTAGTAAGTCCACCTGGGCGGATTCATCGGATTTTGATATTATCGACCGATTTCTGCGTATAT
>Illumina-matK2_BOP010265_Zotu
ATCAATTCTGGCTTCGAAGGATACCCCTCTTCTGATGAATAAGTGGAAATATTATCTTGTCAATTTGTGGCAATGTCATTCTTATGTGTGGTCTCAACCGGGAAGGATTTATATAAATAAATTATCCAAGCATTCCCTTGATTTTTTGGGTTATTTTTCAAGTATCCGACCAAACCTTTCAGTGGTACGGAGTCAAATGCTAGAAAATTCATTTATAACGGATAATGCTATGAAGAAGCTCGATACATTAGTTCCAATTATTCCGTTGATTGGATCATTGGCTAAAGTGAAATTTTGTAACGCATTAGGGCGTCCTATTAGTAAGTCCACCTGGGCGGATTCATCAGATTTTGATATTATCGACCGATTTCTCCGTATAT
>Illumina-matK2_BOP010266_Cotu
ATCCCTTCTGGCTTCAAAAGGGACGTCTCTTTTCATGAATAAATGGAAATGTTACCTTGTCACTTTTTGGCAATGGCATTTTTCGCTGTGGTTTCATCCAAGAAGGATTTATATAAATCAATTATCCAATTATTCCCTTGAATTTTTGGGCTATCTTTCAAACGTGCGAATAAACCCTTCAGTGGTACGGAGTCAAATTGTGGAAAAGTCATTTCTAATTAATAATGCTATTAAGAAGTTCGATACCCTTGTTCCAATTATTCCTCTGATTGCGTCATTGGCTAAAGGGAAATTTTGTAACGTATTAGGGCATCCCATTAGTAAGCCGGTTCGGGCTGATTTATCAGATTCTAATATTATTGACCGATTTGGGCGTATAT
>Illumina-matK2_BOP010266_Dotu
ATCCCTTCTGGCTTCAAAAGGGACGTCTCTTTTCATGAATAAATGGAAATGTTACCTTGTCACTTTTTGGCAATGGCATTTTTCGCTGTGGTTTCATCCAAGAAGGATTTATATAAATCAATTATCCAATTATTCCCTTGAATTTTTGGGCTATCTTTCAAACGTGCGAATAAACCCTTCAGTGGTACGGAGTCAAATTGTGGAAAAGTCATTTCTAATTAATAATGCTATTAAGAAGTTCGATACCCTTGTTCCAATTATTCCTCTGATTGCGTCATTGGCTAAAGGGAAATTTTGTAACGTATTAGGGCATCCCATTAGTAAGCCGGTTCGGGCTGATTTATCAGATTCTAATATTATTGACCGATTTGGGCGTATAT
>Illumina-matK2_BOP010266_Otu
ATCCCTTCTGGCTTCAAAAGGGACGTCTCTTTTCATGAATAAATGGAAATGTTACCTTGTCACTTTTTGGCAATGGCATTTTTCGCTGTGGTTTCATCCAAGAAGGATTTATATAAATCAATTATCCAATTATTCCCTTGAATTTTTGGGCTATCTTTCAAACGTGCGAATAAACCCTTCAGTGGTACGGAGTCAAATTGTGGAAAAGTCATTTCTAATTAATAATGCTATTAAGAAGTTCGATACCCTTGTTCCAATTATTCCTCTGATTGCGTCATTGGCTAAAGGGAAATTTTGTAACGTATTAGGGCATCCCATTAGTAAGCCGGTTCGGGCTGATTTATCAGATTCTAATATTATTGACCGATTTGGGCGTATAT
>Illumina-matK2_BOP010266_Zotu
ATCCCTTCTGGCTTCAAAAGGGACGTCTCTTTTCATGAATAAATGGAAATGTTACCTTGTCACTTTTTGGCAATGGCATTTTTCGCTGTGGTTTCATCCAAGAAGGATTTATATAAATCAATTATCCAATTATTCCCTTGAATTTTTGGGCTATCTTTCAAACGTGCGAATAAACCCTTCAGTGGTACGGAGTCAAATTGTGGAAAAGTCATTTCTAATTAATAATGCTATTAAGAAGTTCGATACCCTTGTTCCAATTATTCCTCTGATTGCGTCATTGGCTAAAGGGAAATTTTGTAACGTATTAGGGCATCCCATTAGTAAGCCGGTTCGGGCTGATTTATCAGATTCTAATATTATTGACCGATTTGGGCGTATAT
>Illumina-matK2_BOP010267_Cotu
ATCGATTCTGGCATCAAAAGATACTCCTCTTCTGATGAATAAGTGGAAATATTATCTTGTCCATTTTTGGCAATGTCATTTTTATGTATGGTCTCAACCAGGAAGAATCCATATAAACCAATTATCCAAGCATTCTTTTGATTTTTTGGGTTATCTTTCAAGCATACGGCCGAATATTTCAGTGGTACGGAGTCAATTGCTAGAAAATTCGTTTTTAATGGATAATGCTATGAAGAAGCTTGATACATTATTTCCAATTATTCCAATGATAGGATCGTTGGCTAAAGTGAAATTTTGTAACACATCAGGGCATCCTATTAGTAAGTCCAGCTGGGCAGATTCGTCGGATTCTGATATTATCGACCGATTTGTGCGTATAG
>Illumina-matK2_BOP010267_Dotu
ATCGATTCTGGCATCAAAAGATACTCCTCTTCTGATGAATAAGTGGAAATATTATCTTGTCCATTTTTGGCAATGTCATTTTTATGTATGGTCTCAACCAGGAAGAATCCATATAAACCAATTATCCAAGCATTCTTTTGATTTTTTGGGTTATCTTTCAAGCATACGGCCGAATATTTCAGTGGTACGGAGTCAATTGCTAGAAAATTCGTTTTTAATGGATAATGCTATGAAGAAGCTTGATACATTATTTCCAATTATTCCAATGATAGGATCGTTGGCTAAAGTGAAATTTTGTAACACATCAGGGCATCCTATTAGTAAGTCCAGCTGGGCAGATTCGTCGGATTCTGATATTATCGACCGATTTGTGCGTATAG
>Illumina-matK2_BOP010267_Otu
ATCGATTCTGGCATCAAAAGATACTCCTCTTCTGATGAATAAGTGGAAATATTATCTTGTCCATTTTTGGCAATGTCATTTTTATGTATGGTCTCAACCAGGAAGAATCCATATAAACCAATTATCCAAGCATTCTTTTGATTTTTTGGGTTATCTTTCAAGCATACGGCCGAATATTTCAGTGGTACGGAGTCAATTGCTAGAAAATTCGTTTTTAATGGATAATGCTATGAAGAAGCTTGATACATTATTTCCAATTATTCCAATGATAGGATCGTTGGCTAAAGTGAAATTTTGTAACACATCAGGGCATCCTATTAGTAAGTCCAGCTGGGCAGATTCGTCGGATTCTGATATTATCGACCGATTTGTGCGTATAG
>Illumina-matK2_BOP010267_Zotu
ATCGATTCTGGCATCAAAAGATACTCCTCTTCTGATGAATAAGTGGAAATATTATCTTGTCCATTTTTGGCAATGTCATTTTTATGTATGGTCTCAACCAGGAAGAATCCATATAAACCAATTATCCAAGCATTCTTTTGATTTTTTGGGTTATCTTTCAAGCATACGGCCGAATATTTCAGTGGTACGGAGTCAATTGCTAGAAAATTCGTTTTTAATGGATAATGCTATGAAGAAGCTTGATACATTATTTCCAATTATTCCAATGATAGGATCGTTGGCTAAAGTGAAATTTTGTAACACATCAGGGCATCCTATTAGTAAGTCCAGCTGGGCAGATTCGTCGGATTCTGATATTATCGACCGATTTGTGCGTATAG
>Illumina-matK2_BOP010269_Cotu
ATCCATTCTCGCTTCAAAAGGGACGTTTCTTTTGATGAATAAATGGAAATATTACTTTCTCCATTTCTGGCAATGTCATTTTTACCTGTGGTTTCAACCAGGAAGGGTCTATATAAACCAATTATCCAATCATTCCCTCGACCTTCTGGGCTATCTTTCAAGTGTGCGGCTAAAGCCTTTAATGGTACGCAGTCAAATGTTAGAAAATTCATTTCTAATCGATAATGCTATTAAGAAGTTCGATACTATTGTTCCAATTATTCCTCTGATTGGATCATTGGTTAAAGCGAAATTTTGTAACGTATTAGGGCATCCTATTAGTAAGGCAGTTTGGACCGATTTATCAGATTCTGATATTATTGAACGATTTGGGCGTATAT
>Illumina-matK2_BOP010269_Dotu
ATCCATTCTCGCTTCAAAAGGGACGTTTCTTTTGATGAATAAATGGAAATATTACTTTCTCCATTTCTGGCAATGTCATTTTTACCTGTGGTTTCAACCAGGAAGGGTCTATATAAACCAATTATCCAATCATTCCCTCGACCTTCTGGGCTATCTTTCAAGTGTGCGGCTAAAGCCTTTAATGGTACGCAGTCAAATGTTAGAAAATTCATTTCTAATCGATAATGCTATTAAGAAGTTCGATACTATTGTTCCAATTATTCCTCTGATTGGATCATTGGTTAAAGCGAAATTTTGTAACGTATTAGGGCATCCTATTAGTAAGGCAGTTTGGACCGATTTATCAGATTCTGATATTATTGAACGATTTGGGCGTATAT
>Illumina-matK2_BOP010270_Cotu
ATCCATTCTGGCTTCAAAGAATGCGCCTCTTTTGATGAATAAATGGAAACACTATTTTATCTATTTATGGGAATGTTTTTTTGATGTTTGGTCTCAACCAGGAACGATCCATATAAAAGAATTATCCGAACATTCATTTTACCTTTTAGGCTATTTTTCAAATGTGCGGCTAAATCGTTCAGTGGTACGGAGTCAAATGCTGCAAAATACATTTCTAATCGAAATTGTTAGCAAAAAACTTGATATAATAGTTCCAATTATTCCAATAATTAGATCATTGGCTAAAGCGAAATTTTGTAATGTATTAGGGCATCCCATTAGTAAGGCGGTCTGGGCCGATTCATCCGATTTTGAAATTATTGACCGATTTTTGCGAATAT
>Illumina-matK2_BOP010270_Otu
ATCCATTCTGGCTTCAAAGAATGCGCCTCTTTTGATGAATAAATGGAAACACTATTTTATCTATTTATGGGAATGTTTTTTTGATGTTTGGTCTCAACCAGGAACGATCCATATAAAAGAATTATCCGAACATTCATTTTACCTTTTAGGCTATTTTTCAAATGTGCGGCTAAATCGTTCAGTGGTACGGAGTCAAATGCTGCAAAATACATTTCTAATCGAAATTGTTAGCAAAAAACTTGATATAATAGTTCCAATTATTCCAATAATTAGATCATTGGCTAAAGCGAAATTTTGTAATGTATTAGGGCATCCCATTAGTAAGGCGGTCTGGGCCGATTCATCCGATTTTGAAATTATTGACCGATTTTTGCGAATAT
>Illumina-matK2_BOP010270_Zotu
GTTGATATCAAGGAAAATCCATTCTGGTATCAAAGGATACGCCTCTTTTGATGAATAAATGGAAACACTATTTTATCTATTTATGGGAATGTTTTTTTGATGTTTGGTCTCAACCAGGAACGATCCATATAAAAGAATTATCCGAACATTCATTTTACCTTTTAGGCTATTTTTCAAATGTGCGGCTAAATCGTTCAGTGGTACGGAGTCAAATGCTGCAAAATACATTTCTAATCGAAATTGTTAGCAAAAAACTTGATATAATAGTTCCAATTATTCCAATAATTAGATCATTGGCTAAAGCGAAATTTTGTAATGTATTAGGGCATCCCATTAGTAAGGCGGTCTGGGCCGATTCATCCGATTTTGAAATTATTGACCGATTTTTGCGAATAT
>Illumina-matK2_BOP010271_Cotu
ATCAATTCTGGCTTCCAAAGACACACCTCTTCTAATGAATAAATGGAAATCTTACCTTGTCAATTTATGGCAATGTCATTTTGATGTATGGTCTCACGCGGCAAGTATCCGTATAAACCAATTATCCAAGCATTCCCTCGATTTTTTGAGTTACTTTTCAAGTGTTCGACGAAATCCTGCAGTGGTGCGGAATCAAATGCTAGAAAATTCATTTCTACTAAAAAATGCTCCCAATAAACTCGATACAATAGTTCCAATTATTCCTCTGATTGGATCATTGGCTAAAGCGAAATTTTGTAACGCAGTAGGGCATCCAATTAGTAAGCTGACTCGGGCCGATTTATCGGATTTTGAGATTATCAATCGATTTTTGCATATAT
>Illumina-matK2_BOP010271_Dotu
ATCAATTCTGGCTTCCAAAGACACACCTCTTCTAATGAATAAATGGAAATCTTACCTTGTCAATTTATGGCAATGTCATTTTGATGTATGGTCTCACGCGGCAAGTATCCGTATAAACCAATTATCCAAGCATTCCCTCGATTTTTTGAGTTACTTTTCAAGTGTTCGACGAAATCCTGCAGTGGTGCGGAATCAAATGCTAGAAAATTCATTTCTACTAAAAAATGCTCCCAATAAACTCGATACAATAGTTCCAATTATTCCTCTGATTGGATCATTGGCTAAAGCGAAATTTTGTAACGCAGTAGGGCATCCAATTAGTAAGCTGACTCGGGCCGATTTATCGGATTTTGAGATTATCAATCGATTTTTGCATATAT
>Illumina-matK2_BOP010271_Otu
ATCAATTCTGGCTTCCAAAGACACACCTCTTCTAATGAATAAATGGAAATCTTACCTTGTCAATTTATGGCAATGTCATTTTGATGTATGGTCTCACGCGGCAAGTATCCGTATAAACCAATTATCCAAGCATTCCCTCGATTTTTTGAGTTACTTTTCAAGTGTTCGACGAAATCCTGCAGTGGTGCGGAATCAAATGCTAGAAAATTCATTTCTACTAAAAAATGCTCCCAATAAACTCGATACAATAGTTCCAATTATTCCTCTGATTGGATCATTGGCTAAAGCGAAATTTTGTAACGCAGTAGGGCATCCAATTAGTAAGCTGACTCGGGCCGATTTATCGGATTTTGAGATTATCAATCGATTTTTGCATATAT
>Illumina-matK2_BOP010271_Zotu
ATCAATTCTGGCTTCCAAAGACACACCTCTTCTAATGAATAAATGGAAATCTTACCTTGTCAATTTATGGCAATGTCATTTTGATGTATGGTCTCACGCGGCAAGTATCCGTATAAACCAATTATCCAAGCATTCCCTCGATTTTTTGAGTTACTTTTCAAGTGTTCGACGAAATCCTGCAGTGGTGCGGAATCAAATGCTAGAAAATTCATTTCTACTAAAAAATGCTCCCAATAAACTCGATACAATAGTTCCAATTATTCCTCTGATTGGATCATTGGCTAAAGCGAAATTTTGTAACGCAGTAGGGCATCCAATTAGTAAGCTGACTCGGGCCGATTTATCGGATTTTGAGATTATCAATCGATTTTTGCATATAT
>Illumina-matK2_BOP010272_Cotu
ATCCATTTTGGCTTCAAAGAATGCGCCCCTTTTTATGAATAAATGGAAATACTATCTTATCCATTTATGGCAATGTCATTTTGATGTTTGGTCTCAACCAGGAATGATCCAAATAAACAAATTCTCCGAACATTCATTTCACCTTTTGGGCTATTTTTCAAGTGTGCGGTTAAATCTTTCAGCAGTACGGAGTCAAATGTTGGAAAATTCATTTCTAATAGAAATTGTTATGAAAAAGCTTGATACAATAGTTCCAATTATTCCTCTAATTAGATCATTGGCTAAAGCGAAATTTTGTAATGTATTAGGGCACCCCATTAGTAAGCCGGTCTGGGCCGATTCATCTGATTTTGATATTATTGACCGATTTTTGCGGATAT
>Illumina-matK2_BOP010272_Dotu
ATCCATTTTGGCTTCAAAGAATGCGCCCCTTTTTATGAATAAATGGAAATACTATCTTATCCATTTATGGCAATGTCATTTTGATGTTTGGTCTCAACCAGGAATGATCCAAATAAACAAATTCTCCGAACATTCATTTCACCTTTTGGGCTATTTTTCAAGTGTGCGGTTAAATCTTTCAGCAGTACGGAGTCAAATGTTGGAAAATTCATTTCTAATAGAAATTGTTATGAAAAAGCTTGATACAATAGTTCCAATTATTCCTCTAATTAGATCATTGGCTAAAGCGAAATTTTGTAATGTATTAGGGCACCCCATTAGTAAGCCGGTCTGGGCCGATTCATCTGATTTTGATATTATTGACCGATTTTTGCGGATAT
>Illumina-matK2_BOP010272_Otu
ATCCATTTTGGCTTCAAAGAATGCGCCCCTTTTTATGAATAAATGGAAATACTATCTTATCCATTTATGGCAATGTCATTTTGATGTTTGGTCTCAACCAGGAATGATCCAAATAAACAAATTCTCCGAACATTCATTTCACCTTTTGGGCTATTTTTCAAGTGTGCGGTTAAATCTTTCAGCAGTACGGAGTCAAATGTTGGAAAATTCATTTCTAATAGAAATTGTTATGAAAAAGCTTGATACAATAGTTCCAATTATTCCTCTAATTAGATCATTGGCTAAAGCGAAATTTTGTAATGTATTAGGGCACCCCATTAGTAAGCCGGTCTGGGCCGATTCATCTGATTTTGATATTATTGACCGATTTTTGCGGATAT
>Illumina-matK2_BOP010272_Zotu
CTTGTGATGAATAAATGGAAACACTATTTTATCCATTTATGGCAATGTCATTTTGATGTTTGGTCTCAACCAGGAATGATCCAAATAAACAAATTCTCCGAACATTCATTTCACCTTTTGGGCTATTTTTCAAGTGTGCGGTTAAATCTTTCAGCAGTACGGAGTCAAATGTTGGAAAATTCATTTCTAATAGAAATTGTTATGAAAAAGCTTGATACAATAGTTCCAATTATTCCTCTAATTAGATCATTGGCTAAAGCGAAATTTTGTAATGTATTAGGGCACCCCATTAGTAAGCCGGTCTGGGCCGATTCATCTGATTTTGATATTATTGACCGATTTTTGCGGATAT
>Illumina-matK2_BOP010273_Cotu
ATCAATTCTGGCTTCAAAAGGGACGCCTCTTTTGATGAATAAATGGAAATATTACCTTGTAACTTTTTGGCAATGTCATTTTTCGCTGTGGTTTCATCCAAGAAGGATTTATCTAAACCAATTATCTAATCATTCCCTTGAATTTGTGGGCTATCTTTCAAGTGTGCGACTAAACGCTTCAGTGGTACGGAGTCAAATTCTAGAAAATTCATTTCTAATCAATAATGCTATTAAGAAGTTCGATACTCTTGTTCCAATTATTCCTCTGATTGGATCATTGGCTAAAGCGAAATTTTGTAACGTATTAGGGTATCCCATTAGTAAGCCGGTTCGGGCTGATTTATCAGATTCTGATATTATTGATCGATTTGGGCGTATAT
>Illumina-matK2_BOP010273_Dotu
ATCAATTCTGGCTTCAAAAGGGACGCCTCTTTTGATGAATAAATGGAAATATTACCTTGTAACTTTTTGGCAATGTCATTTTTCGCTGTGGTTTCATCCAAGAAGGATTTATCTAAACCAATTATCTAATCATTCCCTTGAATTTGTGGGCTATCTTTCAAGTGTGCGACTAAACGCTTCAGTGGTACGGAGTCAAATTCTAGAAAATTCATTTCTAATCAATAATGCTATTAAGAAGTTCGATACTCTTGTTCCAATTATTCCTCTGATTGGATCATTGGCTAAAGCGAAATTTTGTAACGTATTAGGGTATCCCATTAGTAAGCCGGTTCGGGCTGATTTATCAGATTCTGATATTATTGATCGATTTGGGCGTATAT
>Illumina-matK2_BOP010273_Otu
ATCAATTCTGGCTTCAAAAGGGACGCCTCTTTTGATGAATAAATGGAAATATTACCTTGTAACTTTTTGGCAATGTCATTTTTCGCTGTGGTTTCATCCAAGAAGGATTTATCTAAACCAATTATCTAATCATTCCCTTGAATTTGTGGGCTATCTTTCAAGTGTGCGACTAAACGCTTCAGTGGTACGGAGTCAAATTCTAGAAAATTCATTTCTAATCAATAATGCTATTAAGAAGTTCGATACTCTTGTTCCAATTATTCCTCTGATTGGATCATTGGCTAAAGCGAAATTTTGTAACGTATTAGGGTATCCCATTAGTAAGCCGGTTCGGGCTGATTTATCAGATTCTGATATTATTGATCGATTTGGGCGTATAT
>Illumina-matK2_BOP010273_Zotu
ATCAATTCTGGCTTCAAAAGGGACGCCTCTTTTGATGAATAAATGGAAATATTACCTTGTAACTTTTTGGCAATGTCATTTTTCGCTGTGGTTTCATCCAAGAAGGATTTATCTAAACCAATTATCTAATCATTCCCTTGAATTTGTGGGCTATCTTTCAAGTGTGCGACTAAACGCTTCAGTGGTACGGAGTCAAATTCTAGAAAATTCATTTCTAATCAATAATGCTATTAAGAAGTTCGATACTCTTGTTCCAATTATTCCTCTGATTGGATCATTGGCTAAAGCGAAATTTTGTAACGTATTAGGGTATCCCATTAGTAAGCCGGTTCGGGCTGATTTATCAGATTCTGATATTATTGATCGATTTGGGCGTATAT
>Illumina-matK2_BOP010274_Cotu
ATCAATTCTGGCTTCAAAAGGGACGCCTCTTTTGATGAATAAATGGAAATATTACCTTGTAACTTTTTGGCAATGTCATTTTTCGCTGTGGTTTCATCCAAGAAGGATTTATCTAAACCAATTATCTAATCATTCCCTTGAATTTGTGGGCTATCTTTCAAGTGTGCGACTAAACGCTTCAGTGGTACGGAGTCAAATTCTAGAAAATTCATTTCTAATCAATAATGCTATTAAGAAGTTCGATACTCTTGTTCCAATTATTCCTCTGATTGGATCATTGGCTAAAGCGAAATTTTGTAACGTATTAGGGTATCCCATTAGTAAGCCGGTTCGGGCTGATTTATCAGATTCTGATATTATTGATCGATTTGGGCGTATAT
>Illumina-matK2_BOP010274_Dotu
ATCAATTCTGGCTTCAAAAGGGACGCCTCTTTTGATGAATAAATGGAAATATTACCTTGTAACTTTTTGGCAATGTCATTTTTCGCTGTGGTTTCATCCAAGAAGGATTTATCTAAACCAATTATCTAATCATTCCCTTGAATTTGTGGGCTATCTTTCAAGTGTGCGACTAAACGCTTCAGTGGTACGGAGTCAAATTCTAGAAAATTCATTTCTAATCAATAATGCTATTAAGAAGTTCGATACTCTTGTTCCAATTATTCCTCTGATTGGATCATTGGCTAAAGCGAAATTTTGTAACGTATTAGGGTATCCCATTAGTAAGCCGGTTCGGGCTGATTTATCAGATTCTGATATTATTGATCGATTTGGGCGTATAT
>Illumina-matK2_BOP010274_Otu
ATCAATTCTGGCTTCAAAAGGGACGCCTCTTTTGATGAATAAATGGAAATATTACCTTGTAACTTTTTGGCAATGTCATTTTTCGCTGTGGTTTCATCCAAGAAGGATTTATCTAAACCAATTATCTAATCATTCCCTTGAATTTGTGGGCTATCTTTCAAGTGTGCGACTAAACGCTTCAGTGGTACGGAGTCAAATTCTAGAAAATTCATTTCTAATCAATAATGCTATTAAGAAGTTCGATACTCTTGTTCCAATTATTCCTCTGATTGGATCATTGGCTAAAGCGAAATTTTGTAACGTATTAGGGTATCCCATTAGTAAGCCGGTTCGGGCTGATTTATCAGATTCTGATATTATTGATCGATTTGGGCGTATAT
>Illumina-matK2_BOP010274_Zotu
ATCAATTCTGGCTTCAAAAGGGACGCCTCTTTTGATGAATAAATGGAAATATTACCTTGTAACTTTTTGGCAATGTCATTTTTCGCTGTGGTTTCATCCAAGAAGGATTTATCTAAACCAATTATCTAATCATTCCCTTGAATTTGTGGGCTATCTTTCAAGTGTGCGACTAAACGCTTCAGTGGTACGGAGTCAAATTCTAGAAAATTCATTTCTAATCAATAATGCTATTAAGAAGTTCGATACTCTTGTTCCAATTATTCCTCTGATTGGATCATTGGCTAAAGCGAAATTTTGTAACGTATTAGGGTATCCCATTAGTAAGCCGGTTCGGGCTGATTTATCAGATTCTGATATTATTGATCGATTTGGGCGTATAT
>Illumina-matK2_BOP010275_Cotu
ATCAATTCTGGCTTCAAAAGGGACGCCTCTTTTGATGAATAAATGGAAATATTACCTTGTAACTTTTTGGCAATGTCATTTTTCGCTGTGGTTTCATCCAAGAAGGATTTATCTAAACCAATTATCTAATCATTCCCTTGAATTTGTGGGCTATCTTTCAAGTGTGCGACTAAACGCTTCAGTGGTACGGAGTCAAATTCTAGAAAATTCATTTCTAATCAATAATGCTATTAAGAAGTTCGATACTCTTGTTCCAATTATTCCTCTGATTGGATCATTGGCTAAAGCGAAATTTTGTAACGTATTAGGGTATCCCATTAGTAAGCCGGTTCGGGCTGATTTATCAGATTCTGATATTATTGATCGATTTGGGCGTATAT
>Illumina-matK2_BOP010275_Dotu
ATCAATTCTGGCTTCAAAAGGGACGCCTCTTTTGATGAATAAATGGAAATATTACCTTGTAACTTTTTGGCAATGTCATTTTTCGCTGTGGTTTCATCCAAGAAGGATTTATCTAAACCAATTATCTAATCATTCCCTTGAATTTGTGGGCTATCTTTCAAGTGTGCGACTAAACGCTTCAGTGGTACGGAGTCAAATTCTAGAAAATTCATTTCTAATCAATAATGCTATTAAGAAGTTCGATACTCTTGTTCCAATTATTCCTCTGATTGGATCATTGGCTAAAGCGAAATTTTGTAACGTATTAGGGTATCCCATTAGTAAGCCGGTTCGGGCTGATTTATCAGATTCTGATATTATTGATCGATTTGGGCGTATAT
>Illumina-matK2_BOP010275_Otu
ATCAATTCTGGCTTCAAAAGGGACGCCTCTTTTGATGAATAAATGGAAATATTACCTTGTAACTTTTTGGCAATGTCATTTTTCGCTGTGGTTTCATCCAAGAAGGATTTATCTAAACCAATTATCTAATCATTCCCTTGAATTTGTGGGCTATCTTTCAAGTGTGCGACTAAACGCTTCAGTGGTACGGAGTCAAATTCTAGAAAATTCATTTCTAATCAATAATGCTATTAAGAAGTTCGATACTCTTGTTCCAATTATTCCTCTGATTGGATCATTGGCTAAAGCGAAATTTTGTAACGTATTAGGGTATCCCATTAGTAAGCCGGTTCGGGCTGATTTATCAGATTCTGATATTATTGATCGATTTGGGCGTATAT
>Illumina-matK2_BOP010275_Zotu
ATCAATTCTGGCTTCAAAAGGGACGCCTCTTTTGATGAATAAATGGAAATATTACCTTGTAACTTTTTGGCAATGTCATTTTTCGCTGTGGTTTCATCCAAGAAGGATTTATCTAAACCAATTATCTAATCATTCCCTTGAATTTGTGGGCTATCTTTCAAGTGTGCGACTAAACGCTTCAGTGGTACGGAGTCAAATTCTAGAAAATTCATTTCTAATCAATAATGCTATTAAGAAGTTCGATACTCTTGTTCCAATTATTCCTCTGATTGGATCATTGGCTAAAGCGAAATTTTGTAACGTATTAGGGTATCCCATTAGTAAGCCGGTTCGGGCTGATTTATCAGATTCTGATATTATTGATCGATTTGGGCGTATAT
>Illumina-matK2_BOP010276_Cotu
ATCCATTCTGGCTTCAAAAGGAACATCTCTTTTCATGAATAAATGGAAATTTTACTTTGTCACTTTTTGGCAACGGCATTTTTCGCTGTGGTTTCATCCAAGAAGGATTTATATAAACCAATTATCCAATCATTCCCTTGCATTTTTGGGCTATCTTTCAAGCGTGCGAATGAACCCTTCCGTGGTACGGAGTCAAATTCTAGAAAATTCATTTCTAATCAATAATGCTATTAAGAAGTTCGATACCCTTGTGCCAATTATTCCTCTGAGTGCGTCATTGGCTAAAGCAAAGTTTTGTAACGTATTAGGGCATCCCATTAGTAAGCCGATTCGGGCGGATTTATCGGATTCTAATATTATTGACCGATTTGGGCGTATAT
>Illumina-matK2_BOP010276_Dotu
ATCCATTCTGGCTTCAAAAGGAACATCTCTTTTCATGAATAAATGGAAATTTTACTTTGTCACTTTTTGGCAACGGCATTTTTCGCTGTGGTTTCATCCAAGAAGGATTTATATAAACCAATTATCCAATCATTCCCTTGCATTTTTGGGCTATCTTTCAAGCGTGCGAATGAACCCTTCCGTGGTACGGAGTCAAATTCTAGAAAATTCATTTCTAATCAATAATGCTATTAAGAAGTTCGATACCCTTGTGCCAATTATTCCTCTGAGTGCGTCATTGGCTAAAGCAAAGTTTTGTAACGTATTAGGGCATCCCATTAGTAAGCCGATTCGGGCGGATTTATCGGATTCTAATATTATTGACCGATTTGGGCGTATAT
>Illumina-matK2_BOP010276_Otu
ATCCATTCTGGCTTCAAAAGGAACATCTCTTTTCATGAATAAATGGAAATTTTACTTTGTCACTTTTTGGCAACGGCATTTTTCGCTGTGGTTTCATCCAAGAAGGATTTATATAAACCAATTATCCAATCATTCCCTTGCATTTTTGGGCTATCTTTCAAGCGTGCGAATGAACCCTTCCGTGGTACGGAGTCAAATTCTAGAAAATTCATTTCTAATCAATAATGCTATTAAGAAGTTCGATACCCTTGTGCCAATTATTCCTCTGAGTGCGTCATTGGCTAAAGCAAAGTTTTGTAACGTATTAGGGCATCCCATTAGTAAGCCGATTCGGGCGGATTTATCGGATTCTAATATTATTGACCGATTTGGGCGTATAT
>Illumina-matK2_BOP010276_Zotu
ATCCATTCTGGCTTCAAAAGGAACATCTCTTTTCATGAATAAATGGAGATTTTACTTTGTCACTTTTTGGCAACGGCATTTTTCGCTGTGGTTTCATCCAAGAAGGATTTATATAAACCAATTATCCAATCATTCCCTTGCATTTTTGAGCTATCTTTCAAGCGTGCGAATGAACCCTTCCGTGGTACGGAGTCAAATTCTAGAAAATTCATTTCTAATCAATAATGCTATTAAGAAGTTCGATACCCTTGTGCCAATTATTCCTCTGAGTGCGTCATTGGCTAAAGCAAAGTTTTGTAACGTATTAGGGCATCCCATTAGTAAGCCGATTCGGGCGGATTTATCGGATTCTAATATTATTGACCGATTTGGGCGTATAT
>Illumina-matK2_BOP010277_Cotu
ATCCCTTCTGGCTTCAAAAGGGACGCCTCTTTTGATGAATAAATGGAAATATTACCTTGTAACTTTTTGGCAATGTTATTTTTCGCTGTGGTTTCATCCAAGAAGGATTTATCTAAACCAATTATCTAATCATTCCCTTGAATTTGTGGGCTATCTTTCAAGTGTGCGACTAAACGCTTCAGTGGTACGGAGTCAAATTCTAGAAAATTCATTTCTACTCAATAATGCTATTAAGAAGTTCGATACTCTTGTTCCAATTATTCCTCTGATTGGATCATTGGCTAAAGCGAAATTTTGTAACGTACTAGGGTATCCCATTAGTAAGCCGGTTCGGGCTGATTTATCAGATTCTGATATTATTGATCGATTTGGGCGTATAT
>Illumina-matK2_BOP010277_Dotu
ATCCCTTCTGGCTTCAAAAGGGACGCCTCTTTTGATGAATAAATGGAAATATTACCTTGTAACTTTTTGGCAATGTTATTTTTCGCTGTGGTTTCATCCAAGAAGGATTTATCTAAACCAATTATCTAATCATTCCCTTGAATTTGTGGGCTATCTTTCAAGTGTGCGACTAAACGCTTCAGTGGTACGGAGTCAAATTCTAGAAAATTCATTTCTACTCAATAATGCTATTAAGAAGTTCGATACTCTTGTTCCAATTATTCCTCTGATTGGATCATTGGCTAAAGCGAAATTTTGTAACGTACTAGGGTATCCCATTAGTAAGCCGGTTCGGGCTGATTTATCAGATTCTGATATTATTGATCGATTTGGGCGTATAT
>Illumina-matK2_BOP010277_Otu
ATCCCTTCTGGCTTCAAAAGGGACGCCTCTTTTGATGAATAAATGGAAATATTACCTTGTAACTTTTTGGCAATGTTATTTTTCGCTGTGGTTTCATCCAAGAAGGATTTATCTAAACCAATTATCTAATCATTCCCTTGAATTTGTGGGCTATCTTTCAAGTGTGCGACTAAACGCTTCAGTGGTACGGAGTCAAATTCTAGAAAATTCATTTCTACTCAATAATGCTATTAAGAAGTTCGATACTCTTGTTCCAATTATTCCTCTGATTGGATCATTGGCTAAAGCGAAATTTTGTAACGTACTAGGGTATCCCATTAGTAAGCCGGTTCGGGCTGATTTATCAGATTCTGATATTATTGATCGATTTGGGCGTATAT
>Illumina-matK2_BOP010277_Zotu
ATCCCTTCTGGCTTCAAAAGGGACGCCTCTTTTGATGAATAAATGGAAATATTACCTTGTAACTTTTTGGCAATGTTATTTTTCGCTGTGGTTTCATCCAAGAAGGATTTATCTAAACCAATTATCTAATCATTCCCTTGAATTTGTGGGCTATCTTTCAAGTGTGCGACTAAACGCTTCAGTGGTACGGAGTCAAATTCTAGAAAATTCATTTCTACTCAATAATGCTATTAAGAAGTTCGATACTCTTGTTCCAATTATTCCTCTGATTGGATCATTGGCTAAAGCGAAATTTTGTAACGTACTAGGGTATCCCATTAGTAAGCCGGTTCGGGCTGATTTATCAGATTCTGATATTATTGATCGATTTGGGCGTATAT
>Illumina-matK2_BOP010278_Cotu
ATCCCTTCTGGCTTCAAAAGGGACGCCTCTTTTGATGAATAAATGGAAATATTACCTTGTAACTTTTTGGCAATGTTATTTTTCGCTGTGGTTTCATCCAAGAAGGATTTATCTAAACCAATTATCTAATCATTCCCTTGAATTTGTGGGCTATCTTTCAAGTGTGCGACTAAACGCTTCAGTGGTACGGAGTCAAATTCTAGAAAATTCATTTCTACTCAATAATGCTATTAAGAAGTTCGATACTCTTGTTCCAATTATTCCTCTGATTGGATCATTGGCTAAAGCGAAATTTTGTAACGTACTAGGGTATCCCATTAGTAAGCCGGTTCGGGCTGATTTATCAGATTCTGATATTATTGATCGATTTGGGCGTATAT
>Illumina-matK2_BOP010278_Dotu
ATCCCTTCTGGCTTCAAAAGGGACGCCTCTTTTGATGAATAAATGGAAATATTACCTTGTAACTTTTTGGCAATGTTATTTTTCGCTGTGGTTTCATCCAAGAAGGATTTATCTAAACCAATTATCTAATCATTCCCTTGAATTTGTGGGCTATCTTTCAAGTGTGCGACTAAACGCTTCAGTGGTACGGAGTCAAATTCTAGAAAATTCATTTCTACTCAATAATGCTATTAAGAAGTTCGATACTCTTGTTCCAATTATTCCTCTGATTGGATCATTGGCTAAAGCGAAATTTTGTAACGTACTAGGGTATCCCATTAGTAAGCCGGTTCGGGCTGATTTATCAGATTCTGATATTATTGATCGATTTGGGCGTATAT
>Illumina-matK2_BOP010278_Otu
ATCCCTTCTGGCTTCAAAAGGGACGCCTCTTTTGATGAATAAATGGAAATATTACCTTGTAACTTTTTGGCAATGTTATTTTTCGCTGTGGTTTCATCCAAGAAGGATTTATCTAAACCAATTATCTAATCATTCCCTTGAATTTGTGGGCTATCTTTCAAGTGTGCGACTAAACGCTTCAGTGGTACGGAGTCAAATTCTAGAAAATTCATTTCTACTCAATAATGCTATTAAGAAGTTCGATACTCTTGTTCCAATTATTCCTCTGATTGGATCATTGGCTAAAGCGAAATTTTGTAACGTACTAGGGTATCCCATTAGTAAGCCGGTTCGGGCTGATTTATCAGATTCTGATATTATTGATCGATTTGGGCGTATAT
>Illumina-matK2_BOP010278_Zotu
ATCCCTTCTGGCTTCAAAAGGGACGCCTCTTTTGATGAATAAATGGAAATATTACCTTGTAACTTTTTGGCAATGTTATTTTTCGCTGTGGTTTCATCCAAGAAGGATTTATCTAAACCAATTATCTAATCATTCCCTTGAATTTGTGGGCTATCTTTCAAGTGTGCGACTAAACGCTTCAGTGGTACGGAGTCAAATTCTAGAAAATTCATTTCTACTCAATAATGCTATTAAGAAGTTCGATACTCTTGTTCCAATTATTCCTCTGATTGGATCATTGGCTAAAGCGAAATTTTGTAACGTACTAGGGTATCCCATTAGTAAGCCGGTTCGGGCTGATTTATCAGGTTCTGATATTATTGATCGATTTGGGCGTATAT
>Illumina-matK2_BOP010279_Cotu
ATCCCTTCTGGCTTCAAAAGGGACGCCTCTTTTGATGAATAAATGGAAATATTACCTTGTAACTTTTTGGCAATGTTATTTTTCGCTGTGGTTTCATCCAAGAAGGATTTATCTAAACCAATTATCTAATCATTCCCTTGAATTTGTGGGCTATCTTTCAAGTGTGCGACTAAAGGCTTCAGTGGTACGGAGTCAAATTCTAGAAAATTCATTTCTACTCAATAATGCTATTAAGAAGTTCGATACTCTTGTTCCAATTATTCCAATGATTGGATCATTGGCTAAAGCGAAATTTTGTAACGTACTAGGGTATCCCATTAGTAAGCCGGTTCGGGCTGATTTATCAGATTCTGATATTATTGATCGATTTGGGCGTATAT
>Illumina-matK2_BOP010279_Dotu
ATCCCTTCTGGCTTCAAAAGGGACGCCTCTTTTGATGAATAAATGGAAATATTACCTTGTAACTTTTTGGCAATGTTATTTTTCGCTGTGGTTTCATCCAAGAAGGATTTATCTAAACCAATTATCTAATCATTCCCTTGAATTTGTGGGCTATCTTTCAAGTGTGCGACTAAAGGCTTCAGTGGTACGGAGTCAAATTCTAGAAAATTCATTTCTACTCAATAATGCTATTAAGAAGTTCGATACTCTTGTTCCAATTATTCCAATGATTGGATCATTGGCTAAAGCGAAATTTTGTAACGTACTAGGGTATCCCATTAGTAAGCCGGTTCGGGCTGATTTATCAGATTCTGATATTATTGATCGATTTGGGCGTATAT
>Illumina-matK2_BOP010279_Otu
ATCCCTTCTGGCTTCAAAAGGGACGCCTCTTTTGATGAATAAATGGAAATATTACCTTGTAACTTTTTGGCAATGTTATTTTTCGCTGTGGTTTCATCCAAGAAGGATTTATCTAAACCAATTATCTAATCATTCCCTTGAATTTGTGGGCTATCTTTCAAGTGTGCGACTAAAGGCTTCAGTGGTACGGAGTCAAATTCTAGAAAATTCATTTCTACTCAATAATGCTATTAAGAAGTTCGATACTCTTGTTCCAATTATTCCAATGATTGGATCATTGGCTAAAGCGAAATTTTGTAACGTACTAGGGTATCCCATTAGTAAGCCGGTTCGGGCTGATTTATCAGATTCTGATATTATTGATCGATTTGGGCGTATAT
>Illumina-matK2_BOP010279_Zotu
ATCCCTTCTGGCTTCAAAAGGGACGCCTCTTTTGATGAATAAATGGAAATATTACCTTGTAACTTTTTGGCAATGTTATTTTTCGCTGTGGTTTCATCCAAGAAGGATTTATCTAAACCAATTATCTAATCATTCCCTTGAATTTGTGGGCTATCTTTCAAGTGTGCGACTAAAGGCTTCAGTGGTACGGAGTCAAATTCTAGAAAATTCATTTCTACTCAATAATGCTATTAAGAAGTTCGATACTCTTGTTCCAATTATTCCAATGATTGGATCATTGGCTAAAGCGAAATTTTGTAACGTACTAGGGTATCCCATTAGTAAGCCGGTTCGGGCTGATTTATCAGATTCTGATATTATTGATCGATTTGGGCGTATAT
>Illumina-matK2_BOP010280_Cotu
ATCAATTCTGGTTTCAAAGGGTACGCCTCTTTTGATGAATAAATGGAAATCTTATTTTGTCAGTTTTTGGCAATATCACTTTGATCTGTGGTTTCACTCGGGAAGGGTTTATATAAATCAATTTTCGAACCATTCACTTCACTTTATGGGCTATCTTTCAAGTGTGCGACTAACTCCGGTAATGGTACGGGGTCAAATGCTAGAAAATGCATTTCTAATCAATAATGCTATTAAGAAATTGGATACGCTTGTTCCAATTATTACTCTTATTCGATCGTTGTCTAAATCTCAATTTTGTGACTCATTAGGACATCCCATTAGTAAGGCAGTTTGGACTTATTTATCAGATTCAGATATGATTGACCGATTTGGGTATATAT
>Illumina-matK2_BOP010280_Dotu
ATCAATTCTGGTTTCAAAGGGTACGCCTCTTTTGATGAATAAATGGAAATCTTATTTTGTCAGTTTTTGGCAATATCACTTTGATCTGTGGTTTCACTCGGGAAGGGTTTATATAAATCAATTTTCGAACCATTCACTTCACTTTATGGGCTATCTTTCAAGTGTGCGACTAACTCCGGTAATGGTACGGGGTCAAATGCTAGAAAATGCATTTCTAATCAATAATGCTATTAAGAAATTGGATACGCTTGTTCCAATTATTACTCTTATTCGATCGTTGTCTAAATCTCAATTTTGTGACTCATTAGGACATCCCATTAGTAAGGCAGTTTGGACTTATTTATCAGATTCAGATATGATTGACCGATTTGGGTATATAT
>Illumina-matK2_BOP010280_Otu
ATCAATTCTGGTTTCAAAGGGTACGCCTCTTTTGATGAATAAATGGAAATCTTATTTTGTCAGTTTTTGGCAATATCACTTTGATCTGTGGTTTCACTCGGGAAGGGTTTATATAAATCAATTTTCGAACCATTCACTTCACTTTATGGGCTATCTTTCAAGTGTGCGACTAACTCCGGTAATGGTACGGGGTCAAATGCTAGAAAATGCATTTCTAATCAATAATGCTATTAAGAAATTGGATACGCTTGTTCCAATTATTACTCTTATTCGATCGTTGTCTAAATCTCAATTTTGTGACTCATTAGGACATCCCATTAGTAAGGCAGTTTGGACTTATTTATCAGATTCAGATATGATTGACCGATTTGGGTATATAT
>Illumina-matK2_BOP010280_Zotu
ATCAATTCTGGTTTCAAAGGGTACGCCTCTTTTGATGAATAAATGGAAATCTTATTTTGTCAGTTTTTGGCAATATCACTTTGATCTGTGGTTTCACTCGGGAAGGGTTTATATAAATCAATTTTCGAACCATTCACTTCACTTTATGGGCTATCTTTCAAGTGTGCGACTAACTCCGGTAATGGTACGGGGTCAAATGCTAGAAAATGCATTTCTAATCAATAATGCTATTAAGAAATTGGATACGCTTGTTCCAATTATTACTCTTATTCGATCGTTGTCTAAATCTCAATTTTGTGACTCATTAGGACATCCCATTAGTAAGGCAGTTTGGACTTATTTATCAGATTCAGATATGATTGACCGATTTGGGTATATAT
>Illumina-matK2_BOP010281_Cotu
GTCAATTCTCGCTTCAAAGGGGACCTTTCTTTTGATGAATAAATGGAAATATTACTTTGTACGTTTCTGGCAATGTCATTTTTACCAGTGGTTTCAACCAGGAAGGATTTCTATAAACCAATTATCCAAACATTCGCTCGACCTTCTGGGTTATCTTTCAAGTGTGCGGCTAAACCCCTTAATGGCGCGCAGTCAAATGCTAGAAAATGCATTTCTAATCGATAATGCTGGTAAGAAGTTCGATACCATTGTTCCAATTAGTCCTCTGATTGGATCATTGGCTAAAGCGAAATTTTGTAACGTATTAGGGCATCCTGTTAGTAAGGTGCTTTGGGCCGATTTATCAGATTCTGAGATTATTGACCGATTTGGGCGGATAT
>Illumina-matK2_BOP010281_Dotu
GTCAATTCTCGCTTCAAAGGGGACCTTTCTTTTGATGAATAAATGGAAATATTACTTTGTACGTTTCTGGCAATGTCATTTTTACCAGTGGTTTCAACCAGGAAGGATTTCTATAAACCAATTATCCAAACATTCGCTCGACCTTCTGGGTTATCTTTCAAGTGTGCGGCTAAACCCCTTAATGGCGCGCAGTCAAATGCTAGAAAATGCATTTCTAATCGATAATGCTGGTAAGAAGTTCGATACCATTGTTCCAATTAGTCCTCTGATTGGATCATTGGCTAAAGCGAAATTTTGTAACGTATTAGGGCATCCTGTTAGTAAGGTGCTTTGGGCCGATTTATCAGATTCTGAGATTATTGACCGATTTGGGCGGATAT
>Illumina-matK2_BOP010281_Otu
GTCAATTCTCGCTTCAAAGGGGACCTTTCTTTTGATGAATAAATGGAAATATTACTTTGTACGTTTCTGGCAATGTCATTTTTACCAGTGGTTTCAACCAGGAAGGATTTCTATAAACCAATTATCCAAACATTCGCTCGACCTTCTGGGTTATCTTTCAAGTGTGCGGCTAAACCCCTTAATGGCGCGCAGTCAAATGCTAGAAAATGCATTTCTAATCGATAATGCTGGTAAGAAGTTCGATACCATTGTTCCAATTAGTCCTCTGATTGGATCATTGGCTAAAGCGAAATTTTGTAACGTATTAGGGCATCCTGTTAGTAAGGTGCTTTGGGCCGATTTATCAGATTCTGAGATTATTGACCGATTTGGGCGGATAT
>Illumina-matK2_BOP010281_Zotu
GTCAATTCTCGCTTCAAAGGGGACCTTTCTTTTGATGAATAAATGGAAATATTACTTTGTACGTTTCTGGCAATGTCATTTTTACCAGTGGTTTCAACCAGGAAGGATTTCTATAAACCAATTATCCAAACATTCGCTCGACCTTCTGGGTTATCTTTCAAGTGTGCGGCTAAACCCCTTAATGGCGCGCAGTCAAATGCTAGAAAATGCATTTCTAATCGATAATGCTGGTAAGAAGTTCGATACCATTGTTCCAATTAGTCCTCTGATTGGATCATTGGCTAAAGCGAAATTTTGTAACGTATTAGGGCATCCTGTTAGTAAGGTGCTTTGGGCCGATTTATCAGATTCTGAGATTATTGACCGATTTGGGCGGATAT
>Illumina-matK2_BOP010282_Cotu
ATCCATTCTGGCTTCAAAAGGGACGTCTCTTTTAATGAATAAATGGAAATGGTACCTTGTCACTTTTTGGCAATGGTATTTTTCGCTTTGGTTTCATCCAAGAAAGATTTATAGAAACCAATTATCCAATCATTCCCTTGAATTTGTGGGCTATCTTTCAAGCGTGCGAATGAACCCTTCAGTGGTACGGAGTCAAATTCTAGAAAATTCATTTCTAATCAATAATGCTATTAAGAAGTTCGATACTCTTGTTCCAATTATTCCGCTGATTGCGTCATTGGCTAAAGCGAAATTTTGTAACGTATTAGGGCATCCCATTAGTAAGCCGGTTTGGGCTGATTTATCAGATTCTAATATTATTGATCGATTTGGGCGTATAT
>Illumina-matK2_BOP010282_Dotu
TCCATTCTGGCTTCAAAAGGGACGTCTCTTTTAATGAATAAATGGAAATGGTACCTTGTCACTTTTTGGCAATGGTATTTTTCGCTTTGGTTTCATCCAAGAAAGATTTATAGAAACCAATTATCCAATCATTCCCTTGAATTTGTGGGCTATCTTTCAAGCGTGCGAATGAACCCTTCAGTGGTACGGAGTCAAATTCTAGAAAATTCATTTCTAATCAATAATGCTATTAAGAAGTTCGATACTCTTGTTCCAATTATTCCGCTGATTGCGTCATTGGCTAAAGCGAAATTTTGTAACGTATTAGGGCATCCCATTAGTAAGCCGGTTTGGGCTGATTTATCAGATTCTAATATTATTGATCGATTTGGGCGTATAT
>Illumina-matK2_BOP010282_Otu
TCCATTCTGGCTTCAAAAGGGACGTCTCTTTTAATGAATAAATGGAAATGGTACCTTGTCACTTTTTGGCAATGGTATTTTTCGCTTTGGTTTCATCCAAGAAAGATTTATAGAAACCAATTATCCAATCATTCCCTTGAATTTGTGGGCTATCTTTCAAGCGTGCGAATGAACCCTTCAGTGGTACGGAGTCAAATTCTAGAAAATTCATTTCTAATCAATAATGCTATTAAGAAGTTCGATACTCTTGTTCCAATTATTCCGCTGATTGCGTCATTGGCTAAAGCGAAATTTTGTAACGTATTAGGGCATCCCATTAGTAAGCCGGTTTGGGCTGATTTATCAGATTCTAATATTATTGATCGATTTGGGCGTATAT
>Illumina-matK2_BOP010282_Zotu
TCCATTCTGGCTTCAAAAGGGACGTCTCTTTTAATGAATAAATGGAAATGGTACCTTGTCACTTTTTGGCAATGGTATTTTTCGCTTTGGTTTCATCCAAGAAAGATTTATAGAAACCAATTATCCAATCATTCCCTTGAATTTGTGGGCTATCTTTCAAGCGTGCGAATGAACCCTTCAGTGGTACGGAGTCAAATTCTAGAAAATTCATTTCTAATCAATAATGCTATTAAGAAGTTCGATACTCTTGTTCCAATTATTCCGCTGATTGCGTCATTGGCTAAAGCGAAATTTTGTAGCGTATTAGGGCATCCCATTAGTAAGCCGGTCTGGGCTGATTTATCAGATTCTAATATTATTGATCGATTTGGGCGTATAT
>Illumina-matK2_BOP010283_Cotu
GTCAATTCTCGCTTCAAAGGGGACCTTTCTTTTGATGAATAAATGGAAATATTACTTTGTACGTTTCTGGCAATGTCATTTTTACCAGTGGTTTCAACCAGGAAGGATTTCTATAAACCAATTATCCAAACATTCGCTCGACCTTCTGGGTTATCTTTCAAGTGTGCGGCTAAACCCCTTAATGGCGCGCAGTCAAATGCTAGAAAATGCATTTCTAATCGATAATGCTGGTAAGAAGTTCGATACCATTGTTCCAATTAGTCCTCTGATTGGATCATTGGCTAAAGCGAAATTTTGTAACGTATTAGGGCATCCTGTTAGTAAGGTGCTTTGGGCCGATTTATCAGATTCTGAGATTATTGACCGATTTGGGCGGATAT
>Illumina-matK2_BOP010283_Dotu
GTCAATTCTCGCTTCAAAGGGGACCTTTCTTTTGATGAATAAATGGAAATATTACTTTGTACGTTTCTGGCAATGTCATTTTTACCAGTGGTTTCAACCAGGAAGGATTTCTATAAACCAATTATCCAAACATTCGCTCGACCTTCTGGGTTATCTTTCAAGTGTGCGGCTAAACCCCTTAATGGCGCGCAGTCAAATGCTAGAAAATGCATTTCTAATCGATAATGCTGGTAAGAAGTTCGATACCATTGTTCCAATTAGTCCTCTGATTGGATCATTGGCTAAAGCGAAATTTTGTAACGTATTAGGGCATCCTGTTAGTAAGGTGCTTTGGGCCGATTTATCAGATTCTGAGATTATTGACCGATTTGGGCGGATAT
>Illumina-matK2_BOP010283_Otu
GTCAATTCTCGCTTCAAAGGGGACCTTTCTTTTGATGAATAAATGGAAATATTACTTTGTACGTTTCTGGCAATGTCATTTTTACCAGTGGTTTCAACCAGGAAGGATTTCTATAAACCAATTATCCAAACATTCGCTCGACCTTCTGGGTTATCTTTCAAGTGTGCGGCTAAACCCCTTAATGGCGCGCAGTCAAATGCTAGAAAATGCATTTCTAATCGATAATGCTGGTAAGAAGTTCGATACCATTGTTCCAATTAGTCCTCTGATTGGATCATTGGCTAAAGCGAAATTTTGTAACGTATTAGGGCATCCTGTTAGTAAGGTGCTTTGGGCCGATTTATCAGATTCTGAGATTATTGACCGATTTGGGCGGATAT
>Illumina-matK2_BOP010283_Zotu
GTCAATTCTCGCTTCAAAGGGGACCTTTCTTTTGATGAATAAATGGAAATATTACTTTGTACGTTTCTGGCAATGTCATTTTTACCAGTGGTTTCAACCAGGAAGGATTTCTATAAACCAATTATCCAAACATTCGCTCGACCTTCTGGGTTATCTTTCAAGTGTGCGGCTAAACCCCTTAATGGCGCGCAGTCAAATGCTAGAAAATGCATTTCTAATCGATAATGCTGGTAAGAAGTTCGATACCATTGTTCCAATTAGTCCTCTGATTGGATCATTGGCTAAAGCGAAATTTTGTAACGTATTAGGGCATCCTGTTAGTAAGGTGCTTTGGGCCGATTTATCAGATTCTGAGATTATTGACCGATTTGGGCGGATAT
>Illumina-matK2_BOP010286_Cotu
ATCAATTCTCGCTTCAAAAGGTACGTCTCTTGTGATGAATAAATGGAAATATTACTTTGTAAATTTATGGCAATCTTATTTTTACCTGTGGTCTCAACCAAAAAGGATCTATCTAAACCAATTATCCAAGCATTCCCTTGACTTTCTAGCTTATTTTTCAAGTGTGCGGCGAAGAACTTCAACGGTACGCAATCAAATGCTAGCAAAGTTCTTTCTAAGCGATAATGTTCTTAAGAAGTTTGATACTTTTGTTCCAATTATTTCCCTGATTGTATCATTGGCTAAATACAAATTTTGTAATAGAGCAGGTTATCCGATTAGTAAGTCGGTTTGGGTCGATTTATCAGATTCGGATATTATTGACCGATTCGGGCGTATAT
>Illumina-matK2_BOP010286_Dotu
ATCAATTCTCGCTTCAAAAGGTACGTCTCTTGTGATGAATAAATGGAAATATTACTTTGTAAATTTATGGCAATCTTATTTTTACCTGTGGTCTCAACCAAAAAGGATCTATCTAAACCAATTATCCAAGCATTCCCTTGACTTTCTAGCTTATTTTTCAAGTGTGCGGCGAAGAACTTCAACGGTACGCAATCAAATGCTAGCAAAGTTCTTTCTAAGCGATAATGTTCTTAAGAAGTTTGATACTTTTGTTCCAATTATTTCCCTGATTGTATCATTGGCTAAATACAAATTTTGTAATAGAGCAGGTTATCCGATTAGTAAGTCGGTTTGGGTCGATTTATCAGATTCGGATATTATTGACCGATTCGGGCGTATAT
>Illumina-matK2_BOP010286_Otu
ATCAATTCTCGCTTCAAAAGGTACGTCTCTTGTGATGAATAAATGGAAATATTACTTTGTAAATTTATGGCAATCTTATTTTTACCTGTGGTCTCAACCAAAAAGGATCTATCTAAACCAATTATCCAAGCATTCCCTTGACTTTCTAGCTTATTTTTCAAGTGTGCGGCGAAGAACTTCAACGGTACGCAATCAAATGCTAGCAAAGTTCTTTCTAAGCGATAATGTTCTTAAGAAGTTTGATACTTTTGTTCCAATTATTTCCCTGATTGTATCATTGGCTAAATACAAATTTTGTAATAGAGCAGGTTATCCGATTAGTAAGTCGGTTTGGGTCGATTTATCAGATTCGGATATTATTGACCGATTCGGGCGTATAT
>Illumina-matK2_BOP010286_Zotu
ATCAATTCTCGCTTCAAAAGGTACGTCTCTTGTGATGAATAAATGGAAATACTACTTTGTAAATTTATGGCAATCTTATTTTTACCTGTGGTCTCAACCAAAAAGGATCTATCTAAACCAATTATCCAAGCATTCCCTTGACTTTCTAGCTTATTTTTCAAGTGTGCGGCGAAGAACTTCAACGGTACGCAATCAAATGCTAGCAAGGTTCTTTCTAAGCGATAATGTTCTTAAGAAGTTTGATACTTTTGTTCCAATTATTTCCCTGATTGTATCATTGGCTAAATACAAATTTTGTAATAGAGCAGGTTATCCGATTAGTAAGTCGGTTTGGGTCGATTTATCAGATTCGGATATTATTGACCGATTCGGGCGTATAT
>Illumina-matK2_BOP010287_Cotu
GTCAATTCTCGCCTCAAGGGGGACCTTTCTTTTGATGAATAAATGGAAATATTACTTTGTACGTTTCTGGCAATGTCATTTTTACCAGTGGTTTCAACCAGGAAGGATTTCTATAAACCAATTATCCAAACATTCGCTCGATCTTCTGGGTTATCTTTCAAGTGTGCGGCTAAACCCCTTAATGGCGCGCAGTCAAATGCTAGAAAATGCATTTCTAATCGATAATGCTGGTAAGAAGTTCGATACCATTGTTCCAATTAGTCCTCTGATTGGATCATTGGCTAAAGCGAAATTTTGTAACGTATTAGGGCATCCTGTTAGTAAGGTGCTTTGGGCCGATTTATCAGATTCTGAGATTATTGACAGATTTGGGCGTATAT
>Illumina-matK2_BOP010287_Dotu
GTCAATTCTCGCCTCAAGGGGGACCTTTCTTTTGATGAATAAATGGAAATATTACTTTGTACGTTTCTGGCAATGTCATTTTTACCAGTGGTTTCAACCAGGAAGGATTTCTATAAACCAATTATCCAAACATTCGCTCGATCTTCTGGGTTATCTTTCAAGTGTGCGGCTAAACCCCTTAATGGCGCGCAGTCAAATGCTAGAAAATGCATTTCTAATCGATAATGCTGGTAAGAAGTTCGATACCATTGTTCCAATTAGTCCTCTGATTGGATCATTGGCTAAAGCGAAATTTTGTAACGTATTAGGGCATCCTGTTAGTAAGGTGCTTTGGGCCGATTTATCAGATTCTGAGATTATTGACAGATTTGGGCGTATAT
>Illumina-matK2_BOP010287_Otu
GTCAATTCTCGCCTCAAGGGGGACCTTTCTTTTGATGAATAAATGGAAATATTACTTTGTACGTTTCTGGCAATGTCATTTTTACCAGTGGTTTCAACCAGGAAGGATTTCTATAAACCAATTATCCAAACATTCGCTCGATCTTCTGGGTTATCTTTCAAGTGTGCGGCTAAACCCCTTAATGGCGCGCAGTCAAATGCTAGAAAATGCATTTCTAATCGATAATGCTGGTAAGAAGTTCGATACCATTGTTCCAATTAGTCCTCTGATTGGATCATTGGCTAAAGCGAAATTTTGTAACGTATTAGGGCATCCTGTTAGTAAGGTGCTTTGGGCCGATTTATCAGATTCTGAGATTATTGACAGATTTGGGCGTATAT
>Illumina-matK2_BOP010287_Zotu
GTCAATTCTCGCCTCAAGGGGGACCTTTCTTTTGATGAATAAATGGAAATATTACTTTGTACGTTTCTGGCAATGTCATTTTTACCAGTGGTTTCAACCAGGAAGGATTTCTATAAACCAATTATCCAAACATTCGCTCGATCTTCTGGGTTATCTTTCAAGTGTGCGGCTAAACCCCTTAATGGCGCGCAGTCAAATGCTAGAAAATGCATTTCTAATCGATAATGCTGGTAAGAAGTTCGATACCATTGTTCCAATTAGTCCTCTGATTGGATCATTGGCTAAAGCGAAATTTTGTAACGTATTAGGGCATCCTGTTAGTAAGGTGCTTTGGGCCGATTTATCAGATTCTGAGATTATTGACAGATTTGGGCGTATAT
>Illumina-matK2_BOP010288_Cotu
GTCAATTCTCGCTTCAAAGGGGACCTTTCTTTTGATGAATAAATGGAAATATTACTTTGTACGTTTCTGGCAATGTCATTTTTACCAGTGGTTTCAACCAGGAAGGATTTCTATAAACCAATTATCCAAACATTCGCTCGACCTTCTGGGTTATCTTTCAAGTGTGCGGCTAAACCCCTTAATGGCGCGCAGTCAAATGCTAGAAAATGCATTTCTAATCGATAATGCTGGTAAGAAGTTCGATACCATTGTTCCAATTAGTCCTCTGATTGGATCATTGGCTAAAGCGAAATTTTGTAACGTATTAGGGCATCCTGTTAGTAAGGTGCTTTGGGCCGATTTATCAGATTCTGAGATTATTGACCGATTTGGGCGGATAT
>Illumina-matK2_BOP010288_Dotu
GTCAATTCTCGCTTCAAAGGGGACCTTTCTTTTGATGAATAAATGGAAATATTACTTTGTACGTTTCTGGCAATGTCATTTTTACCAGTGGTTTCAACCAGGAAGGATTTCTATAAACCAATTATCCAAACATTCGCTCGACCTTCTGGGTTATCTTTCAAGTGTGCGGCTAAACCCCTTAATGGCGCGCAGTCAAATGCTAGAAAATGCATTTCTAATCGATAATGCTGGTAAGAAGTTCGATACCATTGTTCCAATTAGTCCTCTGATTGGATCATTGGCTAAAGCGAAATTTTGTAACGTATTAGGGCATCCTGTTAGTAAGGTGCTTTGGGCCGATTTATCAGATTCTGAGATTATTGACCGATTTGGGCGGATAT
>Illumina-matK2_BOP010288_Otu
GTCAATTCTCGCTTCAAAGGGGACCTTTCTTTTGATGAATAAATGGAAATATTACTTTGTACGTTTCTGGCAATGTCATTTTTACCAGTGGTTTCAACCAGGAAGGATTTCTATAAACCAATTATCCAAACATTCGCTCGACCTTCTGGGTTATCTTTCAAGTGTGCGGCTAAACCCCTTAATGGCGCGCAGTCAAATGCTAGAAAATGCATTTCTAATCGATAATGCTGGTAAGAAGTTCGATACCATTGTTCCAATTAGTCCTCTGATTGGATCATTGGCTAAAGCGAAATTTTGTAACGTATTAGGGCATCCTGTTAGTAAGGTGCTTTGGGCCGATTTATCAGATTCTGAGATTATTGACCGATTTGGGCGGATAT
>Illumina-matK2_BOP010288_Zotu
GTCAATTCTCGCTTCAAAGGGGACCTTTCTTTTGATGAATAAATGGAAATATTACTTTGTACGTTTCTGGCAATGTCATTTTTACCAGTGGTTTCAACCAGGAAGGATTTCTATAAACCAATTATCCAAACATTCGCTCGACCTTCTGGGTTATCTTTCAAGTGTGCGGCTAAACCCCTTAATGGCGCGCAGTCAAATGCTAGAAAATGCATTTCTAATCGATAATGCTGGTAAGAAGTTCGATACCATTGTTCCAATTAGTCCTCTGATTGGATCATTGGCTAAAGCGAAATTTTGTAACGTATTAGGGCATCCTGTTAGTAAGGTGCTTTGGGCCGATTTATCAGATTCTGAGATTATTGACCGATTTGGGCGGATAT
>Illumina-matK2_BOP010290_Cotu
ATCTATTCTGGCTTCAAAGAATGGGCCTCTTGTGATGAATAAATGGAAACACTATTTTATCCATTTATGGCAATGTTTTTTTAATATTTGGTCTCAACCAGGAACGATTCATATAAACCAATTATCCGAACATTCATTTCACCTTTTAGGCTATTTTTCAAATGTTCGGTTAAATCGTTCAGTGGTACGGAGTCAAATGCTGCAAAATACATTTCTAATCGAAATTGTTAGCAAAAAACTTGATATAATAGTTCCAATTATTCCTCTAATTAGATCATTGGCTAAAACGAAATTTTGTAATGTATTAGGGCATCCCATTAGTAAGCCGGTTTGGGCCGATTCATCCGATTTTGATATTATTGACCGATTTTTGCGAATAT
>Illumina-matK2_BOP010290_Dotu
ATCTATTCTGGCTTCAAAGAATGGGCCTCTTGTGATGAATAAATGGAAACACTATTTTATCCATTTATGGCAATGTTTTTTTAATATTTGGTCTCAACCAGGAACGATTCATATAAACCAATTATCCGAACATTCATTTCACCTTTTAGGCTATTTTTCAAATGTTCGGTTAAATCGTTCAGTGGTACGGAGTCAAATGCTGCAAAATACATTTCTAATCGAAATTGTTAGCAAAAAACTTGATATAATAGTTCCAATTATTCCTCTAATTAGATCATTGGCTAAAACGAAATTTTGTAATGTATTAGGGCATCCCATTAGTAAGCCGGTTTGGGCCGATTCATCCGATTTTGATATTATTGACCGATTTTTGCGAATAT
>Illumina-matK2_BOP010290_Otu
ATCTATTCTGGCTTCAAAGAATGGGCCTCTTGTGATGAATAAATGGAAACACTATTTTATCCATTTATGGCAATGTTTTTTTAATATTTGGTCTCAACCAGGAACGATTCATATAAACCAATTATCCGAACATTCATTTCACCTTTTAGGCTATTTTTCAAATGTTCGGTTAAATCGTTCAGTGGTACGGAGTCAAATGCTGCAAAATACATTTCTAATCGAAATTGTTAGCAAAAAACTTGATATAATAGTTCCAATTATTCCTCTAATTAGATCATTGGCTAAAACGAAATTTTGTAATGTATTAGGGCATCCCATTAGTAAGCCGGTTTGGGCCGATTCATCCGATTTTGATATTATTGACCGATTTTTGCGAATAT
>Illumina-matK2_BOP010290_Zotu
ATCTATTCTGGCTTCAAAGAATGGGCCTCTTGTGATGAATAAATGGAAACACTATTTTATCCATTTATGGCAATGTTTTTTTAATATTTGGTCTCAACCAGGAACGATTCATATAAACCAATTATCCGAACATTCATTTCACCTTTTAGGCTATTTTTCAAATGTTCGGTTAAATCGTTCAGTGGTACGGAGTCAAATGCTGCAAAATACATTTCTAATCGAAATTGTTAGCAAAAAACTTGATATAATAGTTCCAATTATTCCTCTAATTAGATCATTGGCTAAAACGAAATTTTGTAATGTATTAGGGCATCCCATTAGTAAGCCGGTTTGGGCCGATTCATCCGATTTTGATATTATTGACCGATTTTTGCGAATAT
>Illumina-matK2_BOP010291_Cotu
GTCAATTCTCGCTTCAAAGGGGACCTTTCTTTTGATGAATAAATGGAAATATTACTTTGTACGTTTCTGGCAATGTCATTTTTACCAGTGGTTTCAACCAGGAAGGATTTCTATAAACCAATTATCCAAACATTCGCTCGACCTTCTGGGTTATCTTTCAAGTGTGCGGCTAAACCCCTTAATCGCGCGCAGTCAAATGCTAGAAAATGCATTTCTAATCGATAATGCTGGTAAGAAGTTCGATACCATTGTTCCAATTAGTCCTCTGATTGGATCATTGGCTAAAGCGAAATTTTGTAACGTATTAGGGCATCCTGTTAGTAAGGTGCTTTGGGCCGATTTATCAGATTCTGAGATTATTGACCGATTTGGGCGGATAT
>Illumina-matK2_BOP010291_Dotu
GTCAATTCTCGCTTCAAAGGGGACCTTTCTTTTGATGAATAAATGGAAATATTACTTTGTACGTTTCTGGCAATGTCATTTTTACCAGTGGTTTCAACCAGGAAGGATTTCTATAAACCAATTATCCAAACATTCGCTCGACCTTCTGGGTTATCTTTCAAGTGTGCGGCTAAACCCCTTAATCGCGCGCAGTCAAATGCTAGAAAATGCATTTCTAATCGATAATGCTGGTAAGAAGTTCGATACCATTGTTCCAATTAGTCCTCTGATTGGATCATTGGCTAAAGCGAAATTTTGTAACGTATTAGGGCATCCTGTTAGTAAGGTGCTTTGGGCCGATTTATCAGATTCTGAGATTATTGACCGATTTGGGCGGATAT
>Illumina-matK2_BOP010291_Otu
TAAGGAGTCAAATGCTAGAAAATGCATTTCTAATCGATAATGCTGGTAAGAAGTTCGATACCATTGTTCCAATTAGTCCTCTGATTGGATCATTGGCTAAAGCGAAATTTTGTAACGTATTAGGGCATCCTGTTAGTAAGGTGCTTTGGGCCGATTTATCAGATTCTGAGATTATTGACCGATTTGGGCGGATAT
>Illumina-matK2_BOP010291_Zotu
GTCAATTCTCGCTTCAAAGGGGACCTTTCTTTTGATGAATAAATGGAAATATTACTTTGTACGTTTCTGGCAATGTCATTTTTACCAGTGGTTTCAACCAGGAAGGATTTCTATAAACCAATTATCCAAACATTCGCTCGACCTTCTGGGTTATCTTTCAAGTGTGCGGCTAAACCCCTTAATCGCGCGCAGTCAAATGCTAGAAAATGCATTTCTAATCGATAATGCTGGTAAGAAGTTCGATACCATTGTTCCAATTAGTCCTCTGATTGGATCATTGGCTAAAGCGAAATTTTGTAACGTATTAGGGCATCCTGTTAGTAAGGTGCTTTGGGCCGATTTATCAGATTCTGAGATTATTGACCGATTTGGGCGGATAT
>Illumina-matK2_BOP010292_Cotu
GTCAATTCTCGCTTCAAAGGGGACCTTTCTTTTGATGAATAAATGGAAATATTACTTTGTACGTTTCTGGCAATGTCATTTTTACCAGTGGTTTCAACCAGGAAGGATTTCTATAAACCAATTATCCAAACATTCGCTCGACCTTCTGGGTTATCTTTCAAGTGTGCGGCTAAACCCCTTAATGGCGCGCAGTCAAATGCTAGAAAATGCATTTCTAATCGATAATGCTGGTAAGAAGTTCGATACCATTGTTCCAATTAGTCCTCTGATTGGATCATTGGCTAAAGCGAAATTTTGTAACGTATTAGGGCATCCTGTTAGTAAGGTGCTTTGGGCCGATTTATCAGATTCTGAGATTATTGACCGATTTGGGCGGATAT
>Illumina-matK2_BOP010292_Dotu
GTCAATTCTCGCTTCAAAGGGGACCTTTCTTTTGATGAATAAATGGAAATATTACTTTGTACGTTTCTGGCAATGTCATTTTTACCAGTGGTTTCAACCAGGAAGGATTTCTATAAACCAATTATCCAAACATTCGCTCGACCTTCTGGGTTATCTTTCAAGTGTGCGGCTAAACCCCTTAATGGCGCGCAGTCAAATGCTAGAAAATGCATTTCTAATCGATAATGCTGGTAAGAAGTTCGATACCATTGTTCCAATTAGTCCTCTGATTGGATCATTGGCTAAAGCGAAATTTTGTAACGTATTAGGGCATCCTGTTAGTAAGGTGCTTTGGGCCGATTTATCAGATTCTGAGATTATTGACCGATTTGGGCGGATAT
>Illumina-matK2_BOP010292_Otu
GTCAATTCTCGCTTCAAAGGGGACCTTTCTTTTGATGAATAAATGGAAATATTACTTTGTACGTTTCTGGCAATGTCATTTTTACCAGTGGTTTCAACCAGGAAGGATTTCTATAAACCAATTATCCAAACATTCGCTCGACCTTCTGGGTTATCTTTCAAGTGTGCGGCTAAACCCCTTAATGGCGCGCAGTCAAATGCTAGAAAATGCATTTCTAATCGATAATGCTGGTAAGAAGTTCGATACCATTGTTCCAATTAGTCCTCTGATTGGATCATTGGCTAAAGCGAAATTTTGTAACGTATTAGGGCATCCTGTTAGTAAGGTGCTTTGGGCCGATTTATCAGATTCTGAGATTATTGACCGATTTGGGCGGATAT
>Illumina-matK2_BOP010292_Zotu
GTCAATTCTCGCTTCAAAGGGGACCTTTCTTTTGATGAATAAATGGAAATATTACTTTGTACGTTTCTGGCAATGTCATTTTTACCAGTGGTTTCAACCAGGAAGGATTTCTATAAACCAATTATCCAAACATTCGCTCGACCTTCTGGGTTATCTTTCAAGTGTGCGGCTAAACCCCTTAATGGCGCGCAGTCAAATGCTAGAAAATGCATTTCTAATCGATAATGCTGGTAAGAAGTTCGATACCATTGTTCCAATTAGTCCTCTGATTGGATCATTGGCTAAAGCGAAATTTTGTAACGTATTAGGGCATCCTGTTAGTAAGGTGCTTTGGGCCGATTTATCAGATTCTGAGATTATTGACCGATTTGGGCGGATAT
>Illumina-matK2_BOP010293_Cotu
ATGCATTCTGGCTTCAAAAGGGACGTCTCTTTTCATGAATAAATGGAAATTTTACCTTGTCACTTTTTGGCAATGGCATTTTTCGCTGTGGTTTCATCCAAGAAGGATTTATATAAACCAATTATCCAATCATTCCCTTGAATTTTTGGGCTATCTTTCAAGCGTGCGAATGAACCCTTCCGTGGTACGGAGTCAAATTCTAGAAAATTCATTTCTAATCAATAATGCTATTAAGAAGTTCGATACCCTTGTTCCAATTATTCCTCTGATTGCGTCATTGGCTAAAGCGAAATTTTGTAACGTATTAGGGCATCCCATTAGTAAGCCGATTCGGGCTGATTTATCAGATTCTAATATTATTGACCGATTTGGGCGTATAT
>Illumina-matK2_BOP010293_Otu
ATGCATTCTGGCTTCAAAAGGGACGTCTCTTTTCATGAATAAATGGAAATTTTACCTTGTCACTTTTTGGCAATGGCATTTTTCGCTGTGGTTTCATCCAAGAAGGATTTATATAAACCAATTATCCAATCATTCCCTTGAATTTTTGGGCTATCTTTCAAGCGTGCGAATGAACCCTTCCGTGGTACGGAGTCAAATTCTAGAAAATTCATTTCTAATCAATAATGCTATTAAGAAGTTCGATACCCTTGTTCCAATTATTCCTCTGATTGCGTCATTGGCTAAAGCGAAATTTTGTAACGTATTAGGGCATCCCATTAGTAAGCCGATTCGGGCTGATTTATCAGATTCTAATATTATTGACCGATTTGGGCGTATAT
>Illumina-matK2_BOP010293_Zotu
ATGCATTCTGGCTTCAAAAGGGACGTCTCTTTTCATGAATAAATGGAAATTTTACCTTGTCACTTTTTGGCAATGGCATTTTTCGCTGTGGTTTCATCCAAGAAGGATTTATATAAACCAATTATCCAATCATTCCCTTGAATTTTTGGGCTATCTTTCAAGCGTGCGAATGAACCCTTCCGTGGTACGGAGTCAAATTCTAGAAAATTCATTTCTAATCAATAATGCTATTAAGAAGTTCGATACCCTTGTTCCAATTATTCCTCTGATTGCGTCATTGGCTAAAGCGAAATTTTGTAACGTATTAGGGCATCCCATTAGTAAGCCGATTCGGGCTGATTTATCAGATTCTAATATTATTGACCGATTTGGGCGTATAT
>Illumina-matK2_BOP010294_Cotu
GTCAATTCTCGCTTCAAAGGGGACCTTTCTTTTGATGAATAAATGGAAATATTACTTTGTACGTTTCTGGCAATGTCATTTTTACCAGTGGTTTCAACCAGGAAGGATTTCTATAAACCAATTATCCAAACATTCGCTCGACCTTCTGGGTTATCTTTCAAGTGTGCGGCTAAACCCCTTAATGGCGCGCAGTCAAATGCTAGAAAATGCATTTCTAATCGATAATGCTGGTAAGAAGTTCGATACCATTGTTCCAATTAGTCCTCTGATTGGATCATTGGCTAAAGCGAAATTTTGTAACGTATTAGGACATCCTGTTAGTAAGGTGCTTTGGGCCGATTTATCAGATTCTGAGATTATTGACCGATTTGGGCGGATAT
>Illumina-matK2_BOP010294_Otu
GGCGCGCAGTCAAATGCTAGAAAATGCATTTCTAATCGATAATGCTGGTAAGAAGTTCGATACCATTGTTCCAATTAGTCCTCTGATTGGATCATTGGCTAAAGCGAAATTTTGTAACGTATTAGGACATCCTGTTAGTAAGGTGCTTTGGGCCGATTTATCAGATTCTGAGATTATTGACCGATTTGGGCGGATAT
>Illumina-matK2_BOP010294_Zotu
GTCAATTCTCGCTTCAAAGGGGACCTTTCTTTTGATGAATAAATGGAAATATTACTTTGTACGTTTCTGGCAATGTCATTTTTACCAGTGGTTTCAACCAGGAAGGATTTCTATAAACCAATTATCCAAACATTCGCTCGACCTTCTGGGTTATCTTTCAAGTGTGCGGCTAAACCCCTTAATGGCGCGCAGTCAAATGCTAGAAAATGCATTTCTAATCGATAATGCTGGTAAGAAGTTCGATACCATTGTTCCAATTAGTCCTCTGATTGGATCATTGGCTAAAGCGAAATTTTGTAACGTATTAGGGCATCCTGTTAGTAAGGTGCTTTGGGCCGATTTATCAGATTCTGAGATTATTGACCGATTTGGGCGGATAT
>Illumina-matK2_BOP010295_Cotu
ATGCATTCTGGCTTCAAAAGGGACGTCTCTTTTCATGAATAAATGGAAATTTTACCTTGTCACTTTTTGGCAATGGCATTTTTCGCTGTGGTTTCATCCAAGAAGGATTTATATAAACCAATTATCCAATCATTCCCTTGAATTTTTGGGCTATCTTTCAAGCGTGCGAATGAACCCTTCCGTGGTACGGAGTCAAATTCTAGAAAATTCATTTCTAATCAATAATGCTATTAAGAAGTTCGATACCCTTGTTCCAATTATTCCTCTGATTGCGTCATTGGCTAAAGCGAAATTTTGTAACGTATTAGGGCATCCCATTAGTAAGCCGATTCGGGCTGATTTATCAGATTCTAATATTATTGACCGATTTGGGCGTATAT
>Illumina-matK2_BOP010295_Dotu
ATGCATTCTGGCTTCAAAAGGGACGTCTCTTTTCATGAATAAATGGAAATTTTACCTTGTCACTTTTTGGCAATGGCATTTTTCGCTGTGGTTTCATCCAAGAAGGATTTATATAAACCAATTATCCAATCATTCCCTTGAATTTTTGGGCTATCTTTCAAGCGTGCGAATGAACCCTTCCGTGGTACGGAGTCAAATTCTAGAAAATTCATTTCTAATCAATAATGCTATTAAGAAGTTCGATACCCTTGTTCCAATTATTCCTCTGATTGCGTCATTGGCTAAAGCGAAATTTTGTAACGTATTAGGGCATCCCATTAGTAAGCCGATTCGGGCTGATTTATCAGATTCTAATATTATTGACCGATTTGGGCGTATAT
>Illumina-matK2_BOP010295_Otu
ATGCATTCTGGCTTCAAAAGGGACGTCTCTTTTCATGAATAAATGGAAATTTTACCTTGTCACTTTTTGGCAATGGCATTTTTCGCTGTGGTTTCATCCAAGAAGGATTTATATAAACCAATTATCCAATCATTCCCTTGAATTTTTGGGCTATCTTTCAAGCGTGCGAATGAACCCTTCCGTGGTACGGAGTCAAATTCTAGAAAATTCATTTCTAATCAATAATGCTATTAAGAAGTTCGATACCCTTGTTCCAATTATTCCTCTGATTGCGTCATTGGCTAAAGCGAAATTTTGTAACGTATTAGGGCATCCCATTAGTAAGCCGATTCGGGCTGATTTATCAGATTCTAATATTATTGACCGATTTGGGCGTATAT
>Illumina-matK2_BOP010295_Zotu
ATGCATTCTGGCCTCAAAAGGGACGTCTCTTTTCATGAATAAATGGAAATTTTACCTTGTCACTTTTTGGCAATGGCATTTTTCGCTGTGGTTTCATCCAAGAAGGATTTATATAAACCAATTATCCAATCATTCCCTTGAATTTTTGGGCTATCTTTCAAGCGTGCGAATGAACCCTTCCGTGGTACGGAGTCAAATTCTAGAAAATTCATTTCTAATCAATAATGCTATTAAGAAGTTCGATACCCTTGTTCCAATTATTCCTCTGATTGCGTCATTGGCTAAAGCGAAATTTTGTAACGTATTAGGGCATCCCATTAGTAAGCCGATTCGGGCTGATTTATCAGATTCTAATATTATTGACCGATTTGTGCGTATAT
>Illumina-matK2_BOP010296_Cotu
ATCAATTCTGGCTTCAAAAGATACGCCTCTTCTGATGAATAAATGGAAATATTACCTTGTCAATTTATGGGAATGTCATTTTTATGTGTGGTTTCACTTGGGAAGAATCTATATAAATAAATTATCCAAGCATTCCCTCTACTTTTTGGGTTATTTTTCAAGTGTGCGACTAAATACTTCAATGGTGCGGAGTCAAATGCTAGAAAATTCATTTATAATAAATAATGCTCCCAAGAAGCTCGATACGATAGTTCCAATTATTCCTCTGATTGGATCATTGGCTAAAGCGAAATTTTGTAACGCATTAGGGCATCCCATTAGTAAGCTGACTCGGGCCGATTTATCGGATTTTGATATTCTCAATCGATTTCTGCGTATAT
>Illumina-matK2_BOP010296_Dotu
ATCAATTCTGGCTTCAAAAGATACGCCTCTTCTGATGAATAAATGGAAATATTACCTTGTCAATTTATGGGAATGTCATTTTTATGTGTGGTTTCACTTGGGAAGAATCTATATAAATAAATTATCCAAGCATTCCCTCTACTTTTTGGGTTATTTTTCAAGTGTGCGACTAAATACTTCAATGGTGCGGAGTCAAATGCTAGAAAATTCATTTATAATAAATAATGCTCCCAAGAAGCTCGATACGATAGTTCCAATTATTCCTCTGATTGGATCATTGGCTAAAGCGAAATTTTGTAACGCATTAGGGCATCCCATTAGTAAGCTGACTCGGGCCGATTTATCGGATTTTGATATTCTCAATCGATTTCTGCGTATAT
>Illumina-matK2_BOP010296_Otu
ATCAATTCTGGCTTCAAAAGATACGCCTCTTCTGATGAATAAATGGAAATATTACCTTGTCAATTTATGGGAATGTCATTTTTATGTGTGGTTTCACTTGGGAAGAATCTATATAAATAAATTATCCAAGCATTCCCTCTACTTTTTGGGTTATTTTTCAAGTGTGCGACTAAATACTTCAATGGTGCGGAGTCAAATGCTAGAAAATTCATTTATAATAAATAATGCTCCCAAGAAGCTCGATACGATAGTTCCAATTATTCCTCTGATTGGATCATTGGCTAAAGCGAAATTTTGTAACGCATTAGGGCATCCCATTAGTAAGCTGACTCGGGCCGATTTATCGGATTTTGATATTCTCAATCGATTTCTGCGTATAT
>Illumina-matK2_BOP010296_Zotu
ATCAATTCTGGCTTCCAAAGACACACCTCTTCTAATGAATAAATGGAAATATTACCTTGTCAATTTATGGGAATGTCATTTTTATGTGTGGTTTCACTTGGGAAGAATCTATATAAATAAATTATCCAAGCATTCCCTCTACTTTTTGGGTTATTTTTCAAGTGTGCGACTAAATACTTCAATGGTGCGGAGTCAAATGCTAGAAAATTCATTTATAATAAATAATGCTCCCAAGAAGCTCGATACGATAGTTCCAATTATTCCTCTGATTGGATCATTGGCTAAAGCGAAATTTTGTAACGCATTAGGGCATCCCATTAGTAAGCTGACTCGGGCCGATTTATCGGATTTTGATATTCTCAATCGATTTCTGCGTATAT
>Illumina-matK2_BOP010297_Cotu
ATCAATTCTGGCTTCAAAAGATACGCCTCTTCTGATGAATAAATGGAAATATTACCTTGTCAATTTATGGGAATGTCATTTTTATGTGTGGTTTCACTTGGGAAGAATCTATATAAATAAATTATCCAAGCATTCCCTCTACTTTTTGGGTTATTTTTCAAGTGTGCGACTAAATACTTCAATGGTGCGGAGTCAAATGCTAGAAAATTCATTTATAATAAATAATGCTCCCAAGAAGCTCGATACGATAGTTCCAATTATTCCTCTGATTGGATCATTGGCTAAAGCGAAATTTTGTAACGCATTAGGGCATCCCATTAGTAAGCTGACTCGGGCCGATTTATCGGATTTTGATATTCTCAATCGATTTCTGCGTATAT
>Illumina-matK2_BOP010297_Dotu
ATCAATTCTGGCTTCAAAAGATACGCCTCTTCTGATGAATAAATGGAAATATTACCTTGTCAATTTATGGGAATGTCATTTTTATGTGTGGTTTCACTTGGGAAGAATCTATATAAATAAATTATCCAAGCATTCCCTCTACTTTTTGGGTTATTTTTCAAGTGTGCGACTAAATACTTCAATGGTGCGGAGTCAAATGCTAGAAAATTCATTTATAATAAATAATGCTCCCAAGAAGCTCGATACGATAGTTCCAATTATTCCTCTGATTGGATCATTGGCTAAAGCGAAATTTTGTAACGCATTAGGGCATCCCATTAGTAAGCTGACTCGGGCCGATTTATCGGATTTTGATATTCTCAATCGATTTCTGCGTATAT
>Illumina-matK2_BOP010297_Otu
ATCAATTCTGGCTTCAAAAGATACGCCTCTTCTGATGAATAAATGGAAATATTACCTTGTCAATTTATGGGAATGTCATTTTTATGTGTGGTTTCACTTGGGAAGAATCTATATAAATAAATTATCCAAGCATTCCCTCTACTTTTTGGGTTATTTTTCAAGTGTGCGACTAAATACTTCAATGGTGCGGAGTCAAATGCTAGAAAATTCATTTATAATAAATAATGCTCCCAAGAAGCTCGATACGATAGTTCCAATTATTCCTCTGATTGGATCATTGGCTAAAGCGAAATTTTGTAACGCATTAGGGCATCCCATTAGTAAGCTGACTCGGGCCGATTTATCGGATTTTGATATTCTCAATCGATTTCTGCGTATAT
>Illumina-matK2_BOP010297_Zotu
ATCAATTCTGGCTTCAAAAGATACGCCTCTTCTGATGAATAAATGGAAATATTACCTTGTCAATTTATGGGAATGTCATTTTTATGTGTGGTTTCACTTGGGAAGAATCTATATAAATAAATTATCCAAGCATTCCCTCTACTTTTTGGGTTATTTTTCAAGTGTGCGACTAAATACTTCAATGGTGCGGAGTCAAATGCTAGAAAATTCATTTATAATAAATAATGCTCCCAAGAAGCTCGATACGATAGTTCCAATTATTCCTCTGATTGGATCATTGGCTAAAGCGAAATTTTGTAACGCATTAGGGCATCCCATTAGTAAGCTGACTCGGGCCGATTTATCGGATTTTGATATTCTCAATCGATTTCTGCGTATAT
>Illumina-matK2_BOP010299_Cotu
ATCAATTCTGGCTTCAAAAGATACGCCTCTTCTGATGAATAAATGGAAATATTACCTTGTCAATTTATGGGAATGTCATTTTTATGTGTGGTTTCACTTGGGAAGAATCTATATAAATAAATTATCCAAGCATTCGCTCGACTTTTTGGGTTATTTTTCAAGTGTGCGACTAAATACTTCAATGGTGCGGAGTCAAATGCTAGAAAATTCATTTATAATAAATAATGCTCCCAAGAAGCTCGATACGATAGTTCCAATTATTCCTCTGATTGGATCATTGGCTAAAGCGAAATTTTGTAACGCATTAGGGAATCCCATTAGTAAGCTGACTCGGGCCGATTTATCGGATTTTGATATTCTCAATCGATTTCTGCGTATAT
>Illumina-matK2_BOP010299_Dotu
ATCAATTCTGGCTTCAAAAGATACGCCTCTTCTGATGAATAAATGGAAATATTACCTTGTCAATTTATGGGAATGTCATTTTTATGTGTGGTTTCACTTGGGAAGAATCTATATAAATAAATTATCCAAGCATTCGCTCGACTTTTTGGGTTATTTTTCAAGTGTGCGACTAAATACTTCAATGGTGCGGAGTCAAATGCTAGAAAATTCATTTATAATAAATAATGCTCCCAAGAAGCTCGATACGATAGTTCCAATTATTCCTCTGATTGGATCATTGGCTAAAGCGAAATTTTGTAACGCATTAGGGAATCCCATTAGTAAGCTGACTCGGGCCGATTTATCGGATTTTGATATTCTCAATCGATTTCTGCGTATAT
>Illumina-matK2_BOP010299_Otu
ATCAATTCTGGCTTCAAAAGATACGCCTCTTCTGATGAATAAATGGAAATATTACCTTGTCAATTTATGGGAATGTCATTTTTATGTGTGGTTTCACTTGGGAAGAATCTATATAAATAAATTATCCAAGCATTCGCTCGACTTTTTGGGTTATTTTTCAAGTGTGCGACTAAATACTTCAATGGTGCGGAGTCAAATGCTAGAAAATTCATTTATAATAAATAATGCTCCCAAGAAGCTCGATACGATAGTTCCAATTATTCCTCTGATTGGATCATTGGCTAAAGCGAAATTTTGTAACGCATTAGGGAATCCCATTAGTAAGCTGACTCGGGCCGATTTATCGGATTTTGATATTCTCAATCGATTTCTGCGTATAT
>Illumina-matK2_BOP010299_Zotu
ATCAATTCTGGCTTCAAAAGATACGCCTCTTCTGATGAATAAATGGAAATATTACCTTGTCAATTTATGGGAATGTCATTTTTATGTGTGGTTTCACTTGGGAAGAATCTATATAAATAAATTATCCAAGCATTCGCTCGACTTTTTGGGTTATTTTTCAAGTGTGCGACTAAATACTTCAATGGTGCGGAGTCAAATGCTAGAAAATTCATTTATAATAAATAATGCTCCCAAGAAGCTCGATACGATAGTTCCAATTATTCCTCTGATTGGATCATTGGCTAAAGCGAAATTTTGTAACGCATTAGGGAATCCCATTAGTAAGCTGACTCGGGCCGATTTATCGGATTTTGATATTCTCAATCGATTTCTGCGTATAT
>Illumina-matK2_BOP010300_Cotu
ATCCATTCTGGTTTCAAAAGATACGCCTCTTTTGATGATGATGAATAAATGGAAATATTACCTTGTCCATTTATGGCAATGTCATTTTTATGTGTGGTCTGAACCAGGAAGAATCCATATAAACCAATTACCCAAACATTATCTCTGCTTTTTGGGTTATCTTTCAAGTATGCGACTAAATCTTTCAGTGGTACGGAGTCAAATGCTAGAAAATTCATTTATAATGGATAATCCTATGAAAAAGATTGATACATTAGTTCCAATTAGGCCTTTGATTGGATCATTGGCTAAAATGAAATTTTGTAATGCATTAGGACATCCCATTAGTAAGTCAACCTGGGCGGATTCGTCAGATTTGGATATTATTGATCGATTTGTGCGTATAT
>Illumina-matK2_BOP010300_Dotu
ATCCATTCTGGTTTCAAAAGATACGCCTCTTTTGATGATGATGAATAAATGGAAATATTACCTTGTCCATTTATGGCAATGTCATTTTTATGTGTGGTCTGAACCAGGAAGAATCCATATAAACCAATTACCCAAACATTATCTCTGCTTTTTGGGTTATCTTTCAAGTATGCGACTAAATCTTTCAGTGGTACGGAGTCAAATGCTAGAAAATTCATTTATAATGGATAATCCTATGAAAAAGATTGATACATTAGTTCCAATTAGGCCTTTGATTGGATCATTGGCTAAAATGAAATTTTGTAATGCATTAGGACATCCCATTAGTAAGTCAACCTGGGCGGATTCGTCAGATTTGGATATTATTGATCGATTTGTGCGTATAT
>Illumina-matK2_BOP010300_Otu
ATCCATTCTGGTTTCAAAAGATACGCCTCTTTTGATGATGATGAATAAATGGAAATATTACCTTGTCCATTTATGGCAATGTCATTTTTATGTGTGGTCTGAACCAGGAAGAATCCATATAAACCAATTACCCAAACATTATCTCTGCTTTTTGGGTTATCTTTCAAGTATGCGACTAAATCTTTCAGTGGTACGGAGTCAAATGCTAGAAAATTCATTTATAATGGATAATCCTATGAAAAAGATTGATACATTAGTTCCAATTAGGCCTTTGATTGGATCATTGGCTAAAATGAAATTTTGTAATGCATTAGGACATCCCATTAGTAAGTCAACCTGGGCGGATTCGTCAGATTTGGATATTATTGATCGATTTGTGCGTATAT
>Illumina-matK2_BOP010300_Zotu
ATCCATTCTGGTTTCAAAAGATACGCCTCTTTTGATGATGATGAATAAATGGAAATATTACCTTGTCCATTTATGGCAATGTCATTTTTATGTGTGGTCTGAACCAGGAAGAATCCATATAAACCAATTACCCAAACATTATCTCTGCTTTTTGGGTTATCTTTCAAGTATGCGACTAAATCTTTCAGTGGTACGGAGTCAAATGCTAGAAAATTCATTTATAATGGATAATCCTATGAAAAAGATTGATACATTAGTTCCAATTAGGCCTTTGATTGGATCATTGGCTAAAATGAAATTTTGTAATGCATTAGGACATCCCATTAGTAAGTCAACCTGGGCGGATTCGTCAGATTTGGATATTATTGATCGATTTGTGCGTATAT
>Illumina-matK2_BOP010301_Cotu
ATCCATTATGGTTTCAAAAGATACGCCTCTTTTGATGAATAAATGGAAATATTACCTTGTCCATTTATGGCAATGTCATTTTTATGTGTGGTCTGAACCAGGAAGAATCCATATAAACCAATTATCCAAACATTCTCTCTTTTTTTTGGGTTATCTTTCAAGTATGCGACTAAATCTTTCAGTGGTACGGAGTCAAATGTTAGAAAATTCATTTCTAATGGATAATGCTATGAAAAAGATTGATACATTAGTTCCAATTAGTCCTTTGATTGGATCATTGGCTAAAATTCAATTTTGTAATGCATTAGGGCATCCCATTAGTAAGTCAACCTGGGCGGATTCGTCAGATTTGGATATTATTGATCGATTTGTGCGTATAT
>Illumina-matK2_BOP010301_Dotu
ATCCATTATGGTTTCAAAAGATACGCCTCTTTTGATGAATAAATGGAAATATTACCTTGTCCATTTATGGCAATGTCATTTTTATGTGTGGTCTGAACCAGGAAGAATCCATATAAACCAATTATCCAAACATTCTCTCTTTTTTTTGGGTTATCTTTCAAGTATGCGACTAAATCTTTCAGTGGTACGGAGTCAAATGTTAGAAAATTCATTTCTAATGGATAATGCTATGAAAAAGATTGATACATTAGTTCCAATTAGTCCTTTGATTGGATCATTGGCTAAAATTCAATTTTGTAATGCATTAGGGCATCCCATTAGTAAGTCAACCTGGGCGGATTCGTCAGATTTGGATATTATTGATCGATTTGTGCGTATAT
>Illumina-matK2_BOP010301_Otu
[truncated: 194,298 more chars]
