# Supplementary material for: Method for quick DNA barcode reference library construction
Source: Ecol Evol. 2021 Aug 4;11(17):11627–38. doi: 10.1002/ece3.7788 (PMC8427591; doi:10.1002/ece3.7788)
Supplement: Supplementary file 15 — Result S1 [file ECE3-11-11627-s016.zip › Illumina-rbcL2.fasta]

>Illumina-rbcL2_BOP010001_Cotu
CGAAGAAATGATGAAAAGGGCTGCATGTGCCAGAGAATTGGGAGTTCCTATCGTAATGCACGATTACTTAACGGGGGGATTCACTGCAAATACTACCTTGGCTCATTATTGCCGAGATAATGGTCTGCTTCTTCACATCCACCGTGCAATGCATGCGGTTATTGATAGACAGAAAAATCATGGTATGCACTTTCGTGTACTAGCTAAAGCGTTACGTATGTCTGGTGGAGATCATATTCACGCTGGTACTGTAGTGGGTAAACTTGAAGGGGAAAGAGAGATCACTTTAGGCTTTGTTGATTTACTACGTGATGATTTTGTTGATAAAGATCGAAGCCGTGGTATTTATTTCACTCAAGATTGGGTCTCTTTACCGGGTGTTCTGCCCGTGGCTTCAGGGGGTATTCACGT
>Illumina-rbcL2_BOP010001_Dotu
CGAAGAAATGATGAAAAGGGCTGCATGTGCCAGAGAATTGGGAGTTCCTATCGTAATGCACGATTACTTAACGGGGGGATTCACTGCAAATACTACCTTGGCTCATTATTGCCGAGATAATGGTCTGCTTCTTCACATCCACCGTGCAATGCATGCGGTTATTGATAGACAGAAAAATCATGGTATGCACTTTCGTGTACTAGCTAAAGCGTTACGTATGTCTGGTGGAGATCATATTCACGCTGGTACAGTAGTAGGTAAACTTGAAGGAGAAAGGGACATAACTTTGGGCTTTGTT
>Illumina-rbcL2_BOP010001_Otu
CGAAGAAATGATGAAAAGGGCTGCATGTGCCAGAGAATTGGGAGTTCCTATCGTAATGCACGATTACTTAACGGggggATTCACTGCAAATACTACCTTGGCTCATTATTGCCGAGATAATGGTCTGCTTCTTCACATCCACCGTGCAATGCATGCGGTTATTGATAGACAGAAaaaTCATGGTATGCACTTTCGTGTACTAGCTAAAGCGTTACGTATGTCTGGTGGAGATCATATTCACGCTGGTACTGTAGTGGGTAAACTTGAAGGGGTAAGagagaTCACTTTAGGCTTTGTTGATTTACTACGTGATGATTTTGTTGATAAAGATCGAAGCCGTGGTATTTATTTCACTCAAGATTGGGTCTCTTTACCGGGTGTTCTGCCCGTGGCTTCAGGgggTATTCACGTTTGG
>Illumina-rbcL2_BOP010001_Zotu
CGAAGAAATGATGAAAAGGGCTGCATGTGCCAGAGAATTGGGAGTTCCTATCGTAATGCACGATTACTTAACGGggggATTCACTGCAAATACTACCTTGGCTCATTATTGCCGAGATAATGGTCTGCTTCTTCACATCCACCGTGCAATGCATGCGGTTATTGATAGACAGAAaaaTCATGGTATGCACTTTCGTGTACTAGCTAAAGCGTTACGTATGTCTGGTGGAGATCATATTCACGCTGGTACTGTAGTGGGTAAACTTGAAGGGGAAAGagagaTCACTTTAGGCTTTGTTGATTTACTACGTGATGATTTTGTTGATAAAGATCGAAGCCGTGGTATTTATTTCACTCAAGATTGGGTCTCTTTACCGGGTGTTCTGCCCGTGGCTTCAGGgggTATTCACGTT
>Illumina-rbcL2_BOP010002_Cotu
CGAAGAAATGATCAAAAGAGCTGTATTTGCTAGAGAATTGGGAGTTCCTATCGTAATGCATGACTACTTAACAGGAGGATTCACTGCAAATACTAGCTTGGCTCATTATTGCCGAGATAATGGCCTACTTCTTCACATTCACCGTGCAATGCATGCAGTTATTGATAGACAGAAGAATCATGGTATACACTTCCGTGTACTAGCTAAAGCGTTACGTATGTCTGGTGGAGATCATATTCACTCTGGTACCGTAGTAGGGAAACTTGAAGGGGAAAGAGACATCACTTTGGGCTTTGTTGATTTACTGCGCGATGATTTTATTGAAAAAGATCGAAGTCGCGGTATTTATTTCACTCAAGATTGGGTCTCTCTACCAGGTGTTCTGCCCGTGGCTTCAGGGGGTATTCACGTT
>Illumina-rbcL2_BOP010002_Dotu
CGAAGAAATGATCAAAAGAGCTGTATTTGCTAGAGAATTGGGAGTTCCTATCGTAATGCATGACTACTTAACAGGAGGATTCACTGCAAATACTAGCTTGGCTCATTATTGCCGAGATAATGGCCTACTTCTTCACATTCACCGTGCAATGCATGCAGTTATTGATAGACAGAAGAATCATGGTATACACTTCCGTGTACTAGCTAAAGCGTTACGTATGTCTGGTGGAGATCATATTCACTCTGGTACCGTAGTAGGGAAACTTGAAGGGGAAAGAGACATCACTTTGGGCTTTGTTGATTTACTGCGCGATGATTTTATTGAAAAAGATCGAAGTCGCGGTATTTATTTCACTCAAGATTGGGTCTCTCTACCAGGTGTTCTGCCCGTGGCTTCAGGGGGTATTCACGTT
>Illumina-rbcL2_BOP010002_Otu
CGAAGAAATGATCAAAAGAGCTGTATTTGCTAGAGAATTGGGAGTTCCTATCGTAATGCATGACTACTTAACAGGAGGATTCACTGCAAATACTAGCTTGGCTCATTATTGCCGAGATAATGGCCTACTTCTTCACATTCACCGTGCAATGCATGCAGTTATTGATAGACAGAAGAATCATGGTATACACTTCCGTGTACTAGCTAAAGCGTTACGTATGTCTGGTGGAGATCATATTCACTCTGGTACCGTAGTAGGGAAACTTGAAGGGGAAAGAGACATCACTTTGGGCTTTGTTGATTTACTGCGCGATGATTTTATTGAAaaaGATCGAAGTCGCGGTATTTATTTCACTCAAGATTGGGTCtctctACCAGGTGTTCTGCCCGTGGCTTCAGGgggTATTCACGTT
>Illumina-rbcL2_BOP010002_Zotu
CGAAGAAATGATCAAAAGAGCTGTATTTGCTAGAGAATTGGGAGTTCCTATCGTAATGCATGACTACTTAACAGGAGGATTCACTGCAAATACTAGCTTGGCTCATTATTGCCGAGATAATGGCCTACTTCTTCACATTCACCGTGCAATGCATGCAGTTATTGATAGACAGAAGAATCATGGTATACACTTCCGTGTACTAGCTAAAGCGTTACGTATGTCTGGTGGAGATCATATTCACTCTGGTACCGTAGTAGGGAAACTTGAAGGGGAAAGAGACATCACTTTGGGCTTTGTTGATTTACTGCGCGATGATTTTATTGAAaaaGATCGAAGTCGCGGTATTTATTTCACTCAAGATTGGGTCtctctACCAGGTGTTCTGCCCGTGGCTTCAGGgggTATTCACGTT
>Illumina-rbcL2_BOP010003_Cotu
CGAAGAAATGATCAAAAGAGCTGTATTTGCTAGAGAATTGGGAGTTCCTATCGTAATGCATGACTACTTAACAGGAGGATTCACTGCAAATACTAGCTTGGCTCATTATTGCCGAGATAATGGCCTACTTCTTCACATTCACCGTGCAATGCATGCAGTTATTGATAGACAGAAGAATCATGGTATACACTTCCGTGTACTAGCTAAAGCGTTACGTATGTCTGGTGGAGATCATATTCACTCTGGTACCGTAGTAGGGAAACTTGAAGGGGAAAGAGACATCACTTTGGGCTTTGTTGATTTACTGCGCGATGATTTTATTGAAAAAGATCGAAGTCGCGGTATTTATTTCACTCAAGATTGGGTCTCTCTACCAGGTGTTCTGCCCGTGGCTTCAGGGGGTATTCACGTT
>Illumina-rbcL2_BOP010003_Dotu
GCCGAGATAATGGCCTACTTCTTCACATTCACCGTGCAATGCATGCAGTTATTGATAGACAGAAGAATCATGGTATACACTTCCGTGTACTAGCTAAAGCGTTACGTATGTCTGGTGGAGATCATATTCACTCTGGTACCGTAGTAGGGAAACTTGAAGGGGAAAGAGACATCACTTTGGGCTTTGTTGATTTACTGCGCGATGATTTTATTGAAAAAGATCGAAGTCGCGGTATTTATTTCACTCAAGATTGGGTCTCTCTACCAGGTGTTCTGCCCGTGGCTTCAGGGGGTATTCACGTT
>Illumina-rbcL2_BOP010003_Otu
CAAAAGAGCTGTATTTGCTAGAGAATTGGGAGTTCCTATCGTAATGCATGACTACTTAACAGGAGGATTCACTGCAAATACTAGCTTGGCTCATTATTGCCGAGATAATGGCCTACTTCTTCACATTCACCGTGCAATGCATGCAGTTATTGATAGACAGAAGAATCATGGTATACACTTCCGTGTACTAGCTAAAGCGTTACGTATGTCTGGTGGAGATCATATTCACTCTGGTACCGTAGTAGGGAAACTTGAAGGGGAAAGAGACATCACTTTGGGCTTTGTTGATTTACTGCGCGATGATTTTATTGAAaaaGATCGAAGTCGCGGTATTTATTTCACTCAAGATTGGGTCtctctACCAGGTGTTCTGCCCGTGGCTTCAGGgggTATTCACGTT
>Illumina-rbcL2_BOP010003_Zotu
CTGCAGGTACATGCGAAGAAATGATCAAAAGAGCTGTATTTGCTAGAGAATTGGGAGTTCCTATCGTAATGCATGACTACTTAACAGGAGGATTCACTGCAAATACTAGCTTGGCTCATTATTGCCGAGATAATGGCCTACTTCTTCACATTCACCGTGCAATGCATGCAGTTATTGATAGACAGAAGAATCATGGTATACACTTCCGTGTACTAGCTAAAGCGTTACGTATGTCTGGTGGAGATCATATTCACTCTGGTACCGTAGTAGGGAAACTTGAAGGGGACAGAGACATCACTTTGGGCTTTGTTGATTTACTGCGCGATGATTTTATTGAAaaaGATCGAAGTCGCGGTATTTATTTCACTCAAGATTGGGTCtctctACCAGGTGTTCTGCCCGTGGCTTCAGGgggTATTCACGTT
>Illumina-rbcL2_BOP010004_Cotu
CGAAGAAATGATCAAAAGAGCTGTATTTGCTAGAGAATTGGGAGCTCCTATCGTAATGCATGACTACTTAACAGGAGGATTCACTGCAAATACTAGCTTGGCTCATTATTGCCGAGATAATGGCCTACTTCTTCACATTCACCGTGCAATGCATGCAGTTATTGATAGACAGAAGAATCATGGTATACACTTCCGTGTACTAGCTAAAGCGTTACGTATGTCTGGTGGAGATCATATTCACTCTGGTACCGTAGTAGGTAAACTTGAAGGGGAAAGAGACATCACTTTGGGCTTTGTTGATTTACTGCGTGATGATTTTATTGAAAAAGATCGAAGTCGCGGTATTTATTTCACTCAAGATTGGGTCTCTCTACCAGGTGTTCTGCCCGTGGCTTCAGGGGGTATTCACGTT
>Illumina-rbcL2_BOP010004_Dotu
CGAAGAAATGATCAAAAGAGCTGTATTTGCTAGAGAATTGGGAGCTCCTATCGTAATGCATGACTACTTAACAGGAGGATTCACTGCAAATACTAGCTTGGCTCATTATTGCCGAGATAATGGCCTACTTCTTCACATTCACCGTGCAATGCATGCAGTTATTGATAGACAGAAGAATCATGGTATACACTTCCGTGTACTAGCTAAAGCGTTACGTATGTCTGGTGGAGATCATATTCACTCTGGTACCGTAGT
>Illumina-rbcL2_BOP010004_Otu
CGAAGAAATGATCAAAAGAGCTGTATTTGCTAGAGAATTGGGAGCTCCTATCGTAATGCATGACTACTTAACAGGAGGATTCACTGCAAATACTAGCTTGGCTCATTATTGCCGAGATAATGGCCTACTTCTTCACATTCACCGTGCAATGCATGCAGTTATTGATAGACAGAAGAATCATGGTATACACTTCCGTGTACTAGCTAAAGCGTTACGTATGTCTGGTGGAGATCATATTCACTCTGGTACCGTAGTAGGTAAACTTGAAGGGGAAAGAGACATCACTTTGGGCTTTGTTGATTTACTGCGTGATGATTTTATTGAAaaaGATCGAAGTCGCGGTATTTATTTCACTCAAGATTGGGTCtctctACCAGGTGTTCTGCCCGTGGCTTCAGGgggTATTCACGTT
>Illumina-rbcL2_BOP010004_Zotu
CGAAGAAATGATCAAAAGAGCTGTATTTGCTAGAGAATTGGGAGCTCCTATCGTAATGCATGACTACTTAACAGGAGGATTCACTGCAAATACTAGCTTGGCTCATTATTGCCGAGATAATGGCCTACTTCTTCACATTCACCGTGCAATGCATGCAGTTATTGATAGACAGAAGAATCATGGTATACACTTCCGTGTACTAGCTAAAGCGTTACGTATGTCTGGTGGAGATCATATTCACTCTGGTACCGTAGTAGGTAAACTTGAAGGGGAAAGAGACATCACTTTGGGCTTTGTTGATTTACTGCGTGATGATTTTATTGAAaaaGATCGAAGTCGCGGTATTTATTTCACTCAAGATTGGGTCtctctACCAGGTGTTCTGCCCGTGGCTTCAGGgggTATTCACGTT
>Illumina-rbcL2_BOP010005_Cotu
CGAAGAAATGATCAAAAGAGCTGTATTTGCTAGAGAATTGGGAGTTCCTATCGTAATGCATGACTACTTAACAGGAGGATTCACTGCAAATACTAGCTTGGCTCATTATTGCCGAGATAATGGCCTACTTCTTCACATTCACCGTGCAATGCATGCAGTTATTGATAGACAGAAGAATCATGGTATACACTTCCGTGTACTAGCTAAAGCGTTACGTATGTCTGGTGGAGATCATATTCACTCTGGTACCGTAGTAGGTAAACTTGAAGGGGAAAGAGACATCACTTTGGGCTTTGTTGATTTACTGCGTGATGATTTTATTGAAAAAGATCGAAGTCGCGGTATTTATTTCACTCAAGATTGGGTCTCTCTACCAGGTGTTCTGCCCGTGGCTTCAGGGGGTATTCACGTT
>Illumina-rbcL2_BOP010005_Dotu
CGAAGAAATGATCAAAAGAGCTGTATTTGCTAGAGAATTGGGAGTTCCTATCGTAATGCATGACTACTTAACAGGAGGATTCACTGCAAATACTAGCTTGGCTCATTATTGCCGAGATAATGGCCTACTTCTTCACATTCACCGTGCAATGCATGCAGTTATTGATAGACAGAAGAATCATGGTATACACTTCCGTGTACTAGCTAAAGCGTTACGTATGTCTGGTGGAGATCATATTCACTCTGGTACCGTAGTAGGTAAACTTGAAGGGGAAAGAGACATCACTTTGGGCTTTGTTGATTTACTGCGTGATGATTTTATTGAAAAAGATCGAAGTCGCGGTATTTATTTCACTCAAGATTGGGTCTCTCTACCAGGTGTTCTGCCCGTGGCTTCAGGGGGTATTCACGTT
>Illumina-rbcL2_BOP010005_Otu
CGAAGAAATGATCAAAAGAGCTGTATTTGCTAGAGAATTGGGAGTTCCTATCGTAATGCATGACTACTTAACAGGAGGATTCACTGCAAATACTAGCTTGGCTCATTATTGCCGAGATAATGGCCTACTTCTTCACATTCACCGTGCAATGCATGCAGTTATTGATAGACAGAAGAATCATGGTATACACTTCCGTGTACTAGCTAAAGCGTTACGTATGTCTGGTGGAGATCATATTCACTCTGGTACCGTAGTAGGTAAACTTGAAGGGGAAAGAGACATCACTTTGGGCTTTGTTGATTTACTGCGTGATGATTTTATTGAAaaaGATCGAAGTCGCGGTATTTATTTCACTCAAGATTGGGTCtctctACCAGGTGTTCTGCCCGTGGCTTCAGGgggTATTCACGTT
>Illumina-rbcL2_BOP010005_Zotu
CGAAGAAATGATCAAAAGAGCTGTATTTGCTAGAGAATTGGGAGTTCCTATCGTAATGCATGACTACTTAACAGGAGGATTCACTGCAAATACTAGCTTGGCTCATTATTGCCGAGATAATGGCCTACTTCTTCACATTCACCGTGCAATGCATGCAGTTATTGATAGACAGAAGAATCATGGTATACACTTCCGTGTACTAGCTAAAGCGTTACGTATGTCTGGTGGAGATCATATTCACTCTGGTACCGTAGTAGGTAAACTTGAAGGGGAAAGAGACATCACTTTGGGCTTTGTTGATTTACTGCGTGATGATTTTATTGAAaaaGATCGAAGTCGCGGTATTTATTTCACTCAAGATTGGGTCtctctACCAGGTGTTCTGCCCGTGGCTTCAGGgggTATTCACGTT
>Illumina-rbcL2_BOP010006_Cotu
CGAAGATATGATGAAAAGAGCTGTATTTGCCAGAGAATTGGGGGTTCCTATCGTAATGCATGATTACTTAACAGGGGGATTCACTGCAAATACTAGCTTGGCTCATTATTGCCGAGATAATGGTTTACTTCTTCACATCCACCGTGCAATGCATGCAGTTATTGATAGACAGAAGAATCATGGTATGCACTTTCGTGTACTAGCTAAAGCGTTACGTATGTCTGGTGGAGATCATATACACGCTGGTACCGTAGTAGGTAAACTTGAGGGGGAAAGGGAGATCACTTTAGGCTTTGTTGATTTACTACGTGATGATTTTGTTGAAAAAGATCGAAGCCGCGGTATTTATTTCACTCAAGATTGGGTCTCTCTGCCAGGTGTTTTGCCTGTAGCTTCAGGGGGTATTCACGTT
>Illumina-rbcL2_BOP010006_Dotu
CGAAGATATGATGAAAAGAGCTGTATTTGCCAGAGAATTGGGGGTTCCTATCGTAATGCATGATTACTTAACAGGGGGATTCACTGCAAATACTAGCTTGGCTCATTATTGCCGAGATAATGGTTTACTTCTTCACATCCACCGTGCAATGCATGCAGTTATTGATAGACAGAAGAATCATGGTATGCACTTTCGTGTACTAGCTAAAGCGTTACGTATGTCTGGTGGAGATCATATACACGCTGGTACCGTAGTAGGTAAACTTGAGGGGGAAAGGGAGATCACTTTAGGCTTTGTTGATTTACTACGTGATGATTTTGTTG
>Illumina-rbcL2_BOP010006_Otu
CGAAGATATGATGAAAAGAGCTGTATTTGCCAGAGAATTGGgggTTCCTATCGTAATGCATGATTACTTAACAGGgggATTCACTGCAAATACTAGCTTGGCTCATTATTGCCGAGATAATGGTTTACTTCTTCACATCCGCCGTGCAATGCATGCAGTTATTGATAGACAGAAGAATCATGGTATGCACTTTCGTGTACTAGCTAAAGCGTTACGTATGTCTGGTGGAGATCATATACACGCTGGTACCGTAGTAGGTAAACTTGAGGgggAAAGGGAGATCACTTTAGGCTTTGTTGATTTACTACGTGATGATTTTGTTGAAaaaGATCGAAGCCGCGGTATTTATTCCACTCAAG
>Illumina-rbcL2_BOP010006_Zotu
CGAAGATATGATGAAAAGAGCTGTATTTGCCAGAGAATTGGgggTTCCTATCGTAATGCATGATTACTTAACAGGgggATTCACTGCAAATACTAGCTTGGCTCATTATTGCCGAGATAATGGTTTACTTCTTCACATCCGCCGTGCAATGCATGCAGTTATTGATAGACAGAAGAATCATGGTATGCACTTTCGTGTACTAGCTAAAGCGTTACGTATGTCTGGTGGAGATCATATACACGCTGGTACCGTAGTAGGTAAACTTGAGGgggAAAGGGAGATCACTTTAGGCTTTGTTGATTTACTACGTGATGATTTTGTTGAAaaaGATCGAAGCCGCGGTATTTATTCCACTCAAG
>Illumina-rbcL2_BOP010007_Cotu
CGAAGAGATGATGAAAAGAGCCATATTTGCCAGAGAATTGGGAGTTCCTATCGTAATGCACGATTACTTAACGGGGGGATTCACTGCAAATACTAGCTTGGCTCATTATTGCCGAGATAATGGTCTACTTCTTCACATCCACCGTGCAATGCATGCTGTTATTGATAGACAGAAGAATCATGGTATACACTTTCGTGTACTAGCTAAAGCATTACGTATGTCTGGTGGAGATCATATCCACGCTGGTACCGTAGTAGGTAAACTTGAGGGGGAAAGAGAAATCACTTTAGGCTTTGTTGATTTACTACGTGATGATTATATTGAAAAAGACCGAAGCCGCGGTATTTATTTTGCTCAAGATTGGGTTTCTTTACCGGGTGTTTTACCTGTGGCTTCCGGGGGTATTCACGTT
>Illumina-rbcL2_BOP010007_Dotu
ATAATGGTCTACTTCTTCACATCCACCGTGCAATGCATGCTGTTATTGATAGACAGAAGAATCATGGTATACACTTTCGTGTACTAGCTAAAGCATTACGTATGTCTGGTGGAGATCATATCCACGCTGGTACCGTAGTAGGTAAACTTGAGGGGGAAAGAGAAATCACTTTAGGCTTTGTTGATTTACTACGTGATGATTATATTGAAAAAGACCGAAGCCGCGGTATTTATTTTGCTCAAGATTGGGTTTCTTTACCGGGTGTTTTACCTGTGGCTTCCGGGGGTATTCACGTT
>Illumina-rbcL2_BOP010007_Otu
CGAAGAGATGATGAAAAGAGCCATATTTGCCAGAGAATTGGGAGTTCCTATCGTAATGCACGATTACTTAACGGggggATTCACTGCAAATACTAGCTTGGCTCATTATTGCCGAGATAATGGTCTACTTCTTCACATCCACCGTGCAATGCATGCTGTTATTGATAGACAGAAGAATCATGGTATACACTTTCGTGTACTAGCTAAAGCATTACGTATGTCTGGTGGAGATCATATCCACGCTGGTACCGTAGTAGGTAAACTTGAGGgggAAAGAGAAATCACTTTAGGCTTTGTTGATTTACTACGTGATGATTATATTGAAaaaGACCGAAGCCGCGGTATTTATTTTGCTCAAGATTGGGTTTCTTTACCGGGTGTTTTACCTGTGGCTTCCGGgggTATTCACGTT
>Illumina-rbcL2_BOP010007_Zotu
CGAAGAGATGATGAAAAGAGCCATATTTGCCAGAGAATTGGGAGTTCCTATCGTAATGCACGATTACTTAACGGggggATTCACTGCAAATACTAGCTTGGCTCATTATTGCCGAGATAATGGTCTACTTCTTCACATCCACCGTGCAATGCATGCTGTTATTGATAGACAGAAGAATCATGGTATACACTTTCGTGTACTAGCTAAAGCATTACGTATGTCTGGTGGAGATCATATCCACGCTGGTACCGTAGTAGGTAAACTTGAGGgggAAAGAGAAATCACTTTAGGCTTTGTTGATTTACTACGTGATGATTATATTGAAaaaGACCGAAGCCGCGGTATTTATTTTGCTCAAGATTGGGTTTCTTTACCGGGTGTTTTACCTGTGGCTTCCGGgggTATTCACGTT
>Illumina-rbcL2_BOP010009_Cotu
CGAAGAGATGATCAAAAGAGCTGTATTTGCCAGAGAATTGGGGGTTCCTATCGTAATGCATGATTACTTAACAGGGGGATTCACTGCAAATACTAGCTTGGCTCATTATTGCCGAGATAATGGTTTACTTCTTCACATCCACCGTGCAATGCATGCAGTTATTGATAGACAGAAGAATCATGGTATGCACTTTCGTGTACTAGCTAAAGCGTTACGTATGTCTGGTGGAGATCATATACACGCTGGTACCGTAGTAGGTAAACTTGAGGGGGAAAGGGAGATCACTTTAGGCTTTGTTGATTTACTACGTGATGATTTTGTTGAAAAAGATCGAAGCCGCGGTATTTATTTCACTCAAGATTGGGTCTCTATGCCAGGTGTTTTGCCTGTAGCTTCAGGGGGTATTCACGTT
>Illumina-rbcL2_BOP010009_Dotu
CGAAGAGATGATCAAAAGAGCTGTATTTGCCAGAGAATTGGGGGTTCCTATCGTAATGCATGATTACTTAACAGGGGGATTCACTGCAAATACTAGCTTGGCTCATTATTGCCGAGATAATGGTTTACTTCTTCACATCCACCGTGCAATGCATGCAGTTATTGATAGACAGAAGAATCATGGTATGCACTTTCGTGTACTAGCTAAAGCGTTACGTATGTCTGGTGGAGATCATATACACGCTGGTACCGTAGTAGGTAAACTTGAGGGGGAAAGGGAGATCACTTTAGGCTTTGTTGATTTACTACGTGATGATTTTGTTGAAAAAGATCGAAGCCGCGGTATTTATTTCACTCAAGATTGGGTCTCTATGCCAGGTGTTTTGCCTGTAGCTTCAGGGGGTATTCACGTT
>Illumina-rbcL2_BOP010009_Otu
CGAAGAGATGATCAAAAGAGCTGTATTTGCCAGAGAATTGGgggTTCCTATCGTAATGCATGATTACTTAACAGGgggATTCACTGCAAATACTAGCTTGGCTCATTATTGCCGAGATAATGGTTTACTTCTTCACATCCACCGTGCAATGCATGCAGTTATTGATAGACAGAAGAATCATGGTATGCACTTTCGTGTACTAGCTAAAGCGTTACGTATGTCTGGTGGAGATCATATACACGCTGGTACCGTAGTAGGTAAACTTGAGGgggAAAGGGAGATCACTTTAGGCTTTGTTGATTTACTACGTGATGATTTTGTTGAAaaaGATCGAAGCCGCGGTATTTATTTCACTCAAGATTGGGTCTCTATGCCAGGTGTTTTGCCTGTAGCTTCAGGgggTATTCACGTT
>Illumina-rbcL2_BOP010009_Zotu
CGAAGAGATGATCAAAAGAGCTGTATTTGCCAGAGAATTGGgggTTCCTATCGTAATGCATGATTACTTAACAGGgggATTCACTGCAAATACTAGCTTGGCTCATTATTGCCGAGATAATGGTTTACTTCTTCACATCCACCGTGCAATGCATGCAGTTATTGATAGACAGAAGAATCATGGTATGCACTTTCGTGTACTAGCTAAAGCGTTACGTATGTCTGGTGGAGATCATATACACGCTGGTACCGTAGTAGGTAAACTTGAGGgggAAAGGGAGATCACTTTAGGCTTTGTTGATTTACTACGTGATGATTTTGTTGAAaaaGATCGAAGCCGCGGTATTTATTTCACTCAAGATTGGGTCTCTATGCCAGGTGTTTTGCCTGTAGCTTCAGGgggTATTCACGTT
>Illumina-rbcL2_BOP010011_Cotu
GGAAGAGATGCTAAAAAGGGCGGTATTTGCCAGAGAGTTGGGAGTTCCTATCGTAATGCATGACTACTTAACAGGGGGATTCACCGCAAATACTAGCTTGGCTCATTATTGCCGAGATAATGGTCTACTTCTTCACATCCATCGTGCAATGCATGCAGTTATTGATAGACAGAAGAATCATGGTATACACTTTCGTGTACTAGCTAAAGCTTTGCGTATGTCAGGTGGAGATCATATTCACGCAGGTACAGTAGTAGGTAAACTTGAAGGAGAAAGAGACATAACTTTGGGCTTTGTTGATTTACTACGTGATGATTTTATTGAAAAAGACCGAAGCCGCGGCATTTATTTCACTCAAGATTGGGTCTCTTTACCAGGTGTTCTGCCCGTGGCTTCAGGGGGTATTCATGTT
>Illumina-rbcL2_BOP010011_Dotu
GGTCTACTTCTTCACATCCATCGTGCAATGCATGCAGTTATTGATAGACAGAAGAATCATGGTATACACTTTCGTGTACTAGCTAAAGCTTTGCGTATGTCAGGTGGAGATCATATTCACGCAGGTACAGTAGTAGGTAAACTTGAAGGAGAAAGAGACATAACTTTGGGCTTTGTTGATTTACTACGTGATGATTTTATTGAAAAAGACCGAAGCCGCGGCATTTATTTCACTCAAGATTGGGTCTCTTTACCAGGTGTTCTGCCCGTGGCTTCAGGGGGTATTCATGTT
>Illumina-rbcL2_BOP010011_Otu
GGAAGAGATGCTAAaaaGGGCGGTATTTGCCAGagagTTGGGAGTTCCTATCGTAATGCATGACTACTTAACAGGgggATTCACCGCAAATACTAGCTTGGCTCATTATTGCCGAGATAATGGTCTACTTCTTCACATCCATCGTGCAATGCATGCAGTTATTGATAGACAGAAGAATCATGGTATACACTTTCGTGTACTAGCTAAAGCTTTGCGTATGTCAGGTGGAGATCATATTCACGCAGGTACAGTAGTAGGTAAACTTGAAGGAGAAAGAGACATAACTTTGGGCTTTGTTGATTTACTACGTGATGATTTTATTGAAaaaGACCGAAGCCGCGGCATTTATTTCACTCAAGATTGGGTCTCTTTACCAGGTGTTCTGCCCGTGGCTTCAGGgggTATTCATGTT
>Illumina-rbcL2_BOP010011_Zotu
GGTCTACTTCTTCACATCCATCGTGCAATGCATGCAGTTATTGATAGACAGAAGAATCATGGTATACACTTTCGTGTACTAGCTAAAGCTTTGCGTATGTCAGGTGGAGATCATATTCACGCAGGTACAGTAGTAGGTAAACTTGAAGGAGAAAGAGACATAACTTTGGGCTTTGTTGATTTACTACGTGATGATTTTATTGAAaaaGACCGAAGCCGCGGCATTTATTTCACTCAAGATTGGGTCTCTTTACCAGGTGTTCTGCCCGTGGCTTCAGGgggTATTCATGTT
>Illumina-rbcL2_BOP010012_Cotu
CGAAGAGATGATCAAAAGAGCTGTATTTGCCAGAGAATTGGGGGTTCCTATCGTAATGCATGATTACTTAACAGGGGGATTCACTGCAAATACTAGCTTGGCTCATTATTGCCGAGATAATGGTTTACTTCTTCACATCCACCGTGCAATGCATGCAGTTATTGATAGACAGAAGAATCATGGTATGCACTTTCGTGTACTAGCTAAAGCGTTACGTCTGTCTGGTGGAGATCATATACACTCTGGTACCGTAGTAGGTAAACTTGAGGGGGAAAGGGAGATCACTTTAGGCTTTGTTGATTTACTACGTGATGATTTTGTTGAAAAAGATCGAAGCCGCGGTATTTATTTCACTCAAGATTGGGTCTCTCTGCCAGGTGTTTTGCCTGTAGCTTCAGGGGGTATTCACGTT
>Illumina-rbcL2_BOP010012_Dotu
CGAAGAGATGATCAAAAGAGCTGTATTTGCCAGAGAATTGGGGGTTCCTATCGTAATGCATGATTACTTAACAGGGGGATTCACTGCAAATACTAGCTTGGCTCATTATTGCCGAGATAATGGTTTACTTCTTCACATCCACCGTGCAATGCATGCAGTTATTGATAGACAGAAGAATCATGGTATGCACTTTCGTGTACTAGCTAAAGCGTTACGTCTGTCTGGTGGAGATCATATACACTCTGGTACCGTAGTAGGTAAACTTGAGGGGGAAAGGGAGATCACTTTAGGCTTTGTTGATTTACTACGTGATGATTTTGTTGAAAAAGATCGAAGCCGCGGTATTTATTTCACTCAAGATTGGGTCTCTCTGCCAGGTGTTTTGCCTGTAGCTTCAGGGGGTATTCACGTT
>Illumina-rbcL2_BOP010012_Otu
CGAAGAGATGATCAAAAGAGCTGTATTTGCCAGAGAATTGGgggTTCCTATCGTAATGCATGATTACTTAACAGGgggATTCACTGCAAATACTAGCTTGGCTCATTATTGCCGAGATAATGGTTTACTTCTTCACATCCACCGTGCAATGCATGCAGTTATTGATAGACAGAAGAATCATGGTATGCACTTTCGTGTACTAGCTAAAGCGTTACGTCTGTCTGGTGGAGATCATATACACTCTGGTACCGTAGTAGGTAAACTTGAGGgggAAAGGGAGATCACTTTAGGCTTTGTTGATTTACTACGTGATGATTTTGTTGAAaaaGATCGAAGCCGCGGTATTTATTTCACTCAAGATTGGGTCtctctGCCAGGTGTTTTGCCTGTAGCTTCAGGgggTATTCACGTT
>Illumina-rbcL2_BOP010012_Zotu
CGAAGAGATGATCAAAAGAGCTGTATTTGCCAGAGAATTGGgggTTCCTATCGTAATGCATGATTACTTAACAGGgggATTCACTGCAAATACTAGCTTGGCTCATTATTGCCGAGATAATGGTTTACTTCTTCACATCCACCGTGCAATGCATGCAGTTATTGATAGACAGAAGAATCATGGTATGCACTTTCGTGTACTAGCTAAAGCGTTACGTCTGTCTGGTGGAGATCATATACACTCTGGTACCGTAGTAGGTAAACTTGAGGgggAAAGGGAGATCACTTTAGGCTTTGTTGATTTACTACGTGATGATTTTGTTGAAaaaGATCGAAGCCGCGGTATTTATTTCACTCAAGATTGGGTCtctctGCCAGGTGTTTTGCCTGTAGCTTCAGGgggTATTCACGTT
>Illumina-rbcL2_BOP010013_Cotu
CGAAGAAATGCTCAAAAGGGCTGTATTTGCCAGAGAATTAGGAGTTCCTATCGTAATGCATGATTACTTAACAGGGGGATTCACTGCAAATACTACCCTGGCTCATTATTGTAGAGATAATGGTTTACTTCTTCACATCCACCGTGCAATGCACGCAGTTATTGATAGACAGAAGAATCATGGTATGCATTTCCGTGTACTAGCTAAAGCGTTACGTATGTCTGGTGGAGATCATATTCACGCTGGTACTGTAGTAGGTAAACTTGAAGGAGAAAGAGAGATCACTTTAGGCTTTGTTGATTTACTACGTGATGATTTTATTGAAAAAGATCGAAGCCGTGGTATTTATTTCACTCAAGATTGGGTCTCTCTACCAGGTGTTCTACCCGTGGCTTCAGGGGGTATTCATGTT
>Illumina-rbcL2_BOP010013_Dotu
CGAAGAAATGCTCAAAAGGGCTGTATTTGCCAGAGAATTAGGAGTTCCTATCGTAATGCATGATTACTTAACAGGGGGATTCACTGCAAATACTACCCTGGCTCATTATTGTAGAGATAATGGTTTACTTCTTCACATCCACCGTGCAATGCACGCAGTTATTGATAGACAGAAGAATCATGGTATGCATTTCCGTGTACTAGCTAAAGCGTTACGTATGTCTGGTGGAGATCATATTCACGCTGGTACTGTAGTAGGTAAACTTGAAGGAGAAAGAGAGATCACTTTAGGCTTTGTTGATTTACTACGTGATGATTTTATTGAAAAAGATCGAAGCCGTGGTATTTATTTCACTCAAGATTGGGTCTCTCTACCAGGTGTTCTACCCGTGGCTTCAGGGGGTATTCATGTT
>Illumina-rbcL2_BOP010013_Otu
CGAAGAAATGCTCAAAAGGGCTGTATTTGCCAGAGAATTAGGAGTTCCTATCGTAATGCATGATTACTTAACAGGgggATTCACTGCAAATACTACCCTGGCTCATTATTGTAGAGATAATGGTTTACTTCTTCACATCCACCGTGCAATGCACGCAGTTATTGATAGACAGAAGAATCATGGTATGCATTTCCGTGTACTAGCTAAAGCGTTACGTATGTCTGGTGGAGATCATATTCACGCTGGTACTGTAGTAGGTAAACTTGAAGGAGAAAGagagaTCACTTTAGGCTTTGTTGATTTACTACGTGATGATTTTATTGAAaaaGATCGAAGCCGTGGTATTTATTTCACTCAAGATTGGGTCtctctACCAGGTGTTCTACCCGTGGCTTCAGGgggTATTCATGTT
>Illumina-rbcL2_BOP010013_Zotu
CGAAGAAATGCTCAAAAGGGCTGTATTTGCCAGAGAATTAGGAGTTCCTATCGTAATGCATGATTACTTAACAGGgggATTCACTGCAAATACTACCCTGGCTCATTATTGTAGAGATAATGGTTTACTTCTTCACATCCACCGTGCAATGCACGCAGTTATTGATAGACAGAAGAATCATGGTATGCATTTCCGTGTACTAGCTAAAGCGTTACGTATGTCTGGTGGAGATCATATTCACGCTGGTACTGTAGTAGGTAAACTTGAAGGAGAAAGagagaTCACTTTAGGCTTTGTTGATTTACTACGTGATGATTTTATTGAAaaaGATCGAAGCCGTGGTATTTATTTCACTCAAGATTGGGTCtctctACCAGGTGTTCTACCCGTGGCTTCAGGgggTATTCATGTT
>Illumina-rbcL2_BOP010014_Cotu
CGAAGAAATGATGAAAAGGGCTATATTTGCCAGAGAATTGGGAGTTCCTATCGTAATGCATGACTACTTAACCGGGGGATTCACTGCAAATACTAGCTTGGCTCATTATTGCCGAGATAATGGTCTACTTCTTCACATCCATCGTGCAATGCATGCAGTTATTGATAGACAGAAGAATCATGGTATACACTTTCGTGTACTAGCTAAAGCGTTACGTATGTCTGGTGGAGATCATATTCACGCTGGTACCGTAGTAGGTAAACTTGAAGGGGAAAGAGAGATCACTTTAGGCTTTGTTGATTTACTACGTGATGATTATATTGAAAAAGATCGAAGCCGCGGTATTTATTTCACTCAAGATTGGGTCTCTCTACCTGGCGTTCTGCCCGTGGCTTCAGGGGGTATTCACGTT
>Illumina-rbcL2_BOP010014_Dotu
CGAAGAAATGATGAAAAGGGCTATATTTGCCAGAGAATTGGGAGTTCCTATCGTAATGCATGACTACTTAACCGGGGGATTCACTGCAAATACTAGCTTGGCTCATTATTGCCGAGATAATGGTCTACTTCTTCACATCCATCGTGCAATGCATGCAGTTATTGATAGACAGAAGAATCATGGTATACACTTTCGTGTACTAGCTAAAGCGTTACGTATGTCTGGTGGAGATCATATTCACGCTGGTACCGTAGTAGGTAAACTTGAAGGGGAAAGAGAGATCACTTTAGGCTTTGTTGATTTACTACGTGATGATTATATTGAAAAAGATCGAAGCCGCGGTATTTATTTCACTCAAGATTGGGTCTCTCTACCTGGCGTTCTGCCCGTGGCTTCAGGGGGTATTCACGTT
>Illumina-rbcL2_BOP010014_Otu
CGAAGAAATGATGAAAAGGGCTATATTTGCCAGAGAATTGGGAGTTCCTATCGTAATGCATGACTACTTAACCGGgggATTCACTGCAAATACTAGCTTGGCTCATTATTGCCGAGATAATGGTCTACTTCTTCACATCCATCGTGCAATGCATGCAGTTATTGATAGACAGAAGAATCATGGTATACACTTTCGTGTACTAGCTAAAGCGTTACGTATGTCTGGTGGAGATCATATTCACGCTGGTACCGTAGTAGGTAAACTTGAAGGGGAAAGagagaTCACTTTAGGCTTTGTTGATTTACTACGTGATGATTATATTGAAaaaGATCGAAGCCGCGGTATTTATTTCACTCAAGATTGGGTCtctctACCTGGCGTTCTGCCCGTGGCTTCAGGgggTATTCACGTT
>Illumina-rbcL2_BOP010014_Zotu
CGAAGAAATGATGAAAAGGGCTATATTTGCCAGAGAATTGGGAGTTCCTATCGTAATGCATGACTACTTAACCGGgggATTCACTGCAAATACTAGCTTGGCTCATTATTGCCGAGATAATGGTCTACTTCTTCACATCCATCGTGCAATGCATGCAGTTATTGATAGACAGAAGAATCATGGTATACACTTTCGTGTACTAGCTAAAGCGTTACGTATGTCTGGTGGAGATCATATTCACGCTGGTACCGTAGTAGGTAAACTTGAAGGGGAAAGagagaTCACTTTAGGCTTTGTTGATTTACTACGTGATGATTATATTGAAaaaGATCGAAGCCGCGGTATTTATTTCACTCAAGATTGGGTCtctctACCTGGCGTTCTGCCCGTGGCTTCAGGgggTATTCACGTT
>Illumina-rbcL2_BOP010015_Cotu
CGAAGAAATGATCAAAAGGGCTGTATTTGCCAGAGAATTAGGAGTTCCTATCGTAATGCATGATTACTTAACAGGGGGATTCACTGCAAATACTAGCCTGGCTCATTATTGTAGAGATAATGGTTTACTTCTTCACATCCACCGTGCAATGCATGCAGTTATTGATAGACAGAAGAATCATGGTATGCATTTCCGTGTACTAGCTAAAGCGTTACGTCTGTCTGGTGGAGATCATATTCACGCTGGTACTGTAGTAGGTAAACTTGAAGGAGAAAGAGAGATCACTTTAGGCTTTGTTGATTTACTACGTGATGATTTTGTTGAAAAAGATCGAAGCCGTGGTATTTATTTCACTCAAGATTGGGTCTCTCTACCAGGTGTTCTACCCGTGGCTTCAGGGGGTATTCATGTT
>Illumina-rbcL2_BOP010015_Dotu
CGAAGAAATGATCAAAAGGGCTGTATTTGCCAGAGAATTAGGAGTTCCTATCGTAATGCATGATTACTTAACAGGGGGATTCACTGCAAATACTAGCCTGGCTCATTATTGTAGAGATAATGGTTTACTTCTTCACATCCACCGTGCAATGCATGCAGTTATTGATAGACAGAAGAATCATGGTATGCATTTCCGTGTACTAGCTAAAGCGTTACGTCTGTCTGGTGGAGATCATATTCACGCTGGTACTGTAGTAGGTAAACTTGAAGGAGAAAGAGAGATCACTTTAGGCTTTGTTGATTTACTACGTGATGATTTTGTTGAAAAAGATCGAAGCCGTGGTATTTATTTCACTCAAGATTGGGTCTCTCTACCAGGTGTTCTACCCGTGGCTTCAGG
>Illumina-rbcL2_BOP010015_Otu
CGAAGAAATGATCAAAAGGGCTGTATTTGCCAGAGAATTAGGAGTTCCTATCGTAATGCATGATTACTTAACAGGgggATTCACTGCAAATACTAGCCTGGCTCATTATTGTAGAGATAATGGTTTACTTCTTCACATCCACCGTGCAATGCATGCAGTTATTGATAGACAGAAGAATCATGGTATGCATTTCCGTGTACTAGCTAAAGCGTTACGTCTGTCTGGTGGAGATCATATTCACGCTGGTACTGTAGTAGGTAAACTTGAAGGAGAAAGagagaTCACTTTAGGCTTTGTTGATTTACTACGTGATGATTTTGTTGAAaaaGATCGAAGCCGTGGTATTTATTTCACTCAAGATTGGGTCtctctACCAGGTGTTCTACCCGTGGCTTCAGG
>Illumina-rbcL2_BOP010015_Zotu
CGAAGAAATGATCAAAAGGGCTGTATTTGCCAGAGAATTAGGAGTTCCTATCGTAATGCATGATTACTTAACAGGgggATTCACTGCAAATACTAGCCTGGCTCATTATTGTAGAGATAATGGTTTACTTCTTCACATCCACCGTGCAATGCATGCAGTTATTGATAGACAGAAGAATCATGGTATGCATTTCCGTGTACTAGCTAAAGCGTTACGTCTGTCTGGTGGAGATCATATTCACGCTGGTACTGTAGTAGGTAAACTTGAAGGAGAAAGagagaTCACTTTAGGCTTTGTTGATTTACTACGTGATGATTTTGTTGAAaaaGATCGAAGCCGTGGTATTTATTTCACTCAAGATTGGGTCtctctACCAGGTGTTCTACCCGTGGCTTCAGG
>Illumina-rbcL2_BOP010017_Cotu
CGAAGATATGATGAAAAGAGCTGTATTTGCCAGAGAATTGGGGGTTCCAATCGTAATGCATGATTACTTAACAGGGGGATTCACTGCAAATACTACCTTGGCTCATTATTGCCGAGATAATGGTCTACTTCTTCACATCCACCGTGCAATGCATGCAGTTATCGATAGACAGAAGAATCATGGTATGCACTTTCGTGTACTAGCTAAAGCGTTACGTATGTCTGGTGGAGATCATATACACGCTGGTACCGTAGTAGGTAAACTTGAGGGGGAAAGAGAGATTACTTTAGGCTTTGTTGATTTACTACGTGATGATTTTGTTGAAAAAGATCGAAGCCGCGGTATTTATTTCACTCAAGATTGGGTCTCTCTGCCAGGTGTTTTGCCTGTGGCTTCAGGGGGTATTCACGTT
>Illumina-rbcL2_BOP010017_Dotu
GGTCTACTTCTTCACATCCACCGTGCAATGCATGCAGTTATCGATAGACAGAAGAATCATGGTATGCACTTTCGTGTACTAGCTAAAGCGTTACGTATGTCTGGTGGAGATCATATACACGCTGGTACCGTAGTAGGTAAACTTGAGGGGGAAAGAGAGATTACTTTAGGCTTTGTTGATTTACTACGTGATGATTTTGTTGAAAAAGATCGAAGCCGCGGTATTTATTTCACTCAAGATTGGGTCTCTCTGCCAGGTGTTTTGCCTGTGGCTTCAGGGGGTATTCACGTT
>Illumina-rbcL2_BOP010017_Otu
CGAAGATATGATGAAAAGAGCTGTATTTGCCAGAGAATTGGgggTTCCAATCGTAATGCATGATTACTTAACAGGgggATTCACTGCAAATACTACCTTGGCTCATTATTGCCGAGATAATGGTCTACTTCTTCACATCCACCGTGCAATGCATGCAGTTATCGATAGACAGAAGAATCATGGTATGCACTTTCGTGTACTAGCTAAAGCGTTACGTATGTCTGGTGGAGATCATATACACGCTGGTACCGTAGTAGGTAAACTTGAGGgggAAAGagagaTTACTTTAGGCTTTGTTGATTTACTACGTGATGATTTTGTTGAAaaaGATCGAAGTCGCGGTATTTATTTCACTCAAGATT
>Illumina-rbcL2_BOP010017_Zotu
CGAAGATATGATGAAAAGAGCTGTATTTGCCAGAGAATTGGgggTTCCAATCGTAATGCATGATTACTTAACAGGgggATTCACTGCAAATACTACCTTGGCTCATTATTGCCGAGATAATGGTCTACTTCTTCACATCCACCGTGCAATGCATGCAGTTATCGATAGACAGAAGAATCATGGTATGCACTTTCGTGTACTAGCTAAAGCGTTACGTATGTCTGGTGGAGATCATATACACGCTGGTACCGTAGTAGGTAAACTTGAGGgggAAAGagagaTTACTTTAGGCTTTGTTGATTTACTACGTGATGATTTTGTTGAAaaaGATCGAAGTCGCGGTATTTATTTCACTCAAGATT
>Illumina-rbcL2_BOP010018_Cotu
CGAAGAGATGATGAAAAGAGCTATATTTGCCAGAGAATTGGGGGCTCCAATCGTAATGCATGATTACTTAACAGGGGGATTCACTGCAAATACTACCTTGGCTCATTATTGCCGAGATAATGGTCTACTTCTTCACATCCACCGTGCAATGCATGCAGTTATCGATAGACAGAAGAATCATGGTATGCACTTTCGTGTACTAGCTAAAGCGTTACGTATGTCTGGTGGAGATCATATACACGCTGGTACCGTAGTAGGTAAACTTGAGGGGGAAAGAGAGATTACTTTAGGCTTTGTTGATTTACTACGTGATGATTTTGTTGAAAAAGATCGAAGCCGCGGTATTTATTTCACTCAAGATTGGGTCTCTCTGCCAGGTGTTTTGCCTGTGGCTTCAGGGGGTATTCACGTT
>Illumina-rbcL2_BOP010018_Dotu
CGAAGAGATGATGAAAAGAGCTATATTTGCCAGAGAATTGGGGGCTCCAATCGTAATGCATGATTACTTAACAGGGGGATTCACTGCAAATACTACCTTGGCTCATTATTGCCGAGATAATGGTCTACTTCTTCACATCCACCGTGCAATGCATGCAGTTATCGATAGACAGAAGAATCATGGTATGCACTTTCGTGTACTAGCTAAAGCGTTACGTATGTCTGGTGGAGATCATATACACGCTGGTACCGTAGTAGGTAAACTTGAGGGGGAAAGAGAGATTACTTTAGGCTTTGTTGATTTACTACGTGATGATTTTGTTGAAAAAGATCGAAGCCGCGGTATTTATTTCACTCAAGATTGGGTCTCTCTGCCAGGTGTTTTGCCTGTGGCTTCAGGGGGTATTCACGTT
>Illumina-rbcL2_BOP010018_Otu
CGAAGAGATGATGAAAAGAGCTATATTTGCCAGAGAATTGGgggCTCCAATCGTAATGCATGATTACTTAACAGGgggATTCACTGCAAATACTACCTTGGCTCATTATTGCCGAGATAATGGTCTACTTCTTCACATCCACCGTGCAATGCATGCAGTTATCGATAGACAGAAGAATCATGGTATGCACTTTCGTGTACTAGCTAAAGCGTTACGTATGTCTGGTGGAGATCATATACACGCTGGTACCGTAGTAGGTAAACTTGAGGgggAAAGagagaTTACTTTAGGCTTTGTTGATTTACTACGTGATGATTTTGTTGAAaaaGATCGAAGCCGCGGTATTTATTTCACTCAAGATTGGGTCtctctGCCAGGTGTTTTGCCTGTGGCTTCAGGgggTATTCACGTT
>Illumina-rbcL2_BOP010018_Zotu
CGAAGAGATGATGAAAAGAGCTATATTTGCCAGAGAATTGGgggCTCCAATCGTAATGCATGATTACTTAACAGGgggATTCACTGCAAATACTACCTTGGCTCATTATTGCCGAGATAATGGTCTACTTCTTCACATCCACCGTGCAATGCATGCAGTTATCGATAGACAGAAGAATCATGGTATGCACTTTCGTGTACTAGCTAAAGCGTTACGTATGTCTGGTGGAGATCATATACACGCTGGTACCGTAGTAGGTAAACTTGAGGgggAAAGagagaTTACTTTAGGCTTTGTTGATTTACTACGTGATGATTTTGTTGAAaaaGATCGAAGCCGCGGTATTTATTTCACTCAAGATTGGGTCtctctGCCAGGTGTTTTGCCTGTGGCTTCAGGgggTATTCACGTT
>Illumina-rbcL2_BOP010019_Cotu
CGAAGAAATGATGAAAAGGGCTGTATTTGCCAGAGAATTGGGAGTTCCTATCGTAATGCATGATTACTTAACAGGGGGATTCACTGCAAATACTACCTTGGCTCATTATTGCCGAGATAATGGCCTACTTCTTCACATCCACCGCGCAATGCATGCAGTTATTGATAGACAGAAGAATCATGGTATGCACTTTCGTGTACTAGCTAAAGGGTTACGTATGTCTGGTGGAGATCATATTCACTCCGGTACCGTAGTAGGTAAACTTGAAGGGGAAAGAGACATCACTTTGGGCTTTGTTGATTTACTGCGTGATGATTTCATTGAAAAAGATCGAAGTCGCGGTATTTATTTCACCCAAGATTGGGTCTCTCTACCAGGTGTTCTGCCCGTGGCTTCGGGGGGTATTCACGTT
>Illumina-rbcL2_BOP010019_Otu
ATCGTAATGCATGATTACTTAACAGGgggATTCACTGCAAATACTACCTTGGCTCATTATTGCCGAGATAATGGCCTACTTCTTCACATCCACCGCGCAATGCATGCAGTTATTGATAGACAGAAGAATCATGGTATGCACTTTCGTGTACTAGCTAAAGGGTTACGTATGTCTGGTGGAGATCATATTCACTCCGGTACCGTAGTAGGTAAACTTGAAGGGGAAAGAGACATCACTTTGGGCTTTGTTGATTTACTGCGTGATGATTTCATTGAAaaaGATCGAAGTCGCGGTATTTATTTCACCCAAGATTGGGTCtctctACCAGGTGTTCTGCCCGTGGCTTCGGggggTATTCACGTT
>Illumina-rbcL2_BOP010019_Zotu
CGAAGAAATGATGAAAAGGGCTGTATTTGCCAGAGAATTGGGAGTTCCTATCGTAATGCATGATTACTTAACAGGgggATTCACTGCAAATACTACCTTGGCTCATTATTGCCGAGATAATGGCCTACTTCTTCACATCCACCGCGCAATGCATGCAGTTATTGATAGACAGAAGAATCATGGTATGCACTTTCGTGTACTAGCTAAAGGGTTACGTATGTCTGGTGGAGATCATATTCACTCCGGTACCGTAGTAGGTAAACTTGAAGGGGAAAGAGACATCACTTTGGGCTTTGTTGATTTACTGCGTG
>Illumina-rbcL2_BOP010020_Cotu
CGAAGATATGATGAAAAGAGCTGTATTTGCCAGAGAATTGGGGGTTCCAATCGTAATGCATGATTACTTAACAGGGGGATTCACTGCAAATACTACCTTGGCTCATTATTGCCGAGATAATGGTCTACTTCTTCACATCCACCGTGCAATGCATGCAGTTATCGATAGACAGAAGAATCATGGTATGCACTTTCGTGTACTAGCTAAAGCGTTACGTATGTCTGGTGGAGATCATATACACGCTGGTACCGTAGTAGGTAAACTTGAGGGGGAAAGAGAGATTACTTTAGGCTTTGTTGATTTACTACGTGATGATTTTGTTGAAAAAGATCGAAGCCGCGGTATTTATTTCACTCAAGATTGGGTCTCTCTGCCAGGTGTTTTGCCTGTGGCTTCAGGGGGTATTCACGTT
>Illumina-rbcL2_BOP010020_Dotu
CGAAGATATGATGAAAAGAGCTGTATTTGCCAGAGAATTGGGGGTTCCAATCGTAATGCATGATTACTTAACAGGGGGATTCACTGCAAATACTACCTTGGCTCATTATTGCCGAGATAATGGTTTACTTCTTCACATCCACCGTGCAATGCATGCAG
>Illumina-rbcL2_BOP010020_Otu
CGAAGATATGATGAAAAGAGCTGTATTTGCCAGAGAATTGGgggTTCCAATCGTAATGCATGATTACTTAACAGGgggATTCACTGCAAATACTACCTTGGCTCATTATTGCCGAGATAATGGTCTACTTCTTCACATCCACCGTGCAATGCATGCAGTTATCGATAGACAGAAGAATCATGGTATGCACTTTCGTGTACTAGCTAAAGCGTTACGTATGTCTGGTGGAGATCATATACACGCTGGTACCGTAGTAGGTAAACTTGAGGgggAAAGagagaTTACTTTAGGCTTTGTTGATTTACTACGTGATGATTTTGTTGAAaaaGATCGAAGCCGCGGTATTTATTTCACTCAAGATTGGGTCtctctGCCAGGTGTTTTGCCTGTGGCTTCAGG
>Illumina-rbcL2_BOP010020_Zotu
CGAAGATATGATGAAAAGAGCTGTATTTGCCAGAGAATTGGgggTTCCAATCGTAATGCATGATTACTTAACAGGgggATTCACTGCAAATACTACCTTGGCTCATTATTGCCGAGATAATGGTCTACTTCTTCACATCCACCGTGCAATGCATGCAGTTATCGATAGACAGAAGAATCATGGTATGCACTTTCGTGTACTAGCTAAAGCGTTACGTATGTCTGGTGGAGATCATATACACGCTGGTACCGTAGTAGGTAAACTTGAGGgggAAAGagagaTTACTTTAGGCTTTGTTGATTTACTACGTGATGATTTTGTTGAAaaaGATCGAAGCCGCGGTATTTATTTCACTCAAGATTGGGTCtctctGCCAGGTGTTTTGCCTGTGGCTTCAGG
>Illumina-rbcL2_BOP010023_Cotu
CGAAGAGATGATGAAAAGAGCTATATTTGCCAGAGAATTGGGGGTTCCAATCGTAATGCATGATTACTTAACAGGGGGATTCACTGCAAATACTAGCTTGGCTCATTATTGCCGAGATAATGGTCTACTTCTTCACATCCACCGTGCAATGCATGCAGTTATCGATAGACAGAAGAATCATGGTATACACTTTCGTGTACTAGCTAAAGCGTTACGTATGTCTGGTGGAGATCATATACACGCTGGTACCGTAGTAGGTAAACTTGAGGGGGAAAGAGAGATTACTTTAGGCTTTGTTGATTTACTACGTGATGATTTTGTTGAAAAAGATCGAAGCCGCGGTATTTATTTCACTCAAGATTGGGTCTCTCTGCCAGGTGTTTTGCCTGTGGCTTCAGGGGGTATTCACGTT
>Illumina-rbcL2_BOP010023_Dotu
CGAAGAGATGATGAAAAGAGCTATATTTGCTAGAGAATTGGGTGTTCCGATCGTAATGCATGACTACTTAACGGGGGGATTCACCGCAAATACTAGCTTGGCTCATTATTGCCGAGATAATGGTCTACTTCTTCACATCCACCGTGCAATGCATGCGGTTATTGATAGACAGAAGAATCA
>Illumina-rbcL2_BOP010023_Otu
CGAAGAGATGATGAAAAGAGCTATATTTGCCAGAGAATTGGgggTTCCAATCGTAATGCATGATTACTTAACAGGgggATTCACTGCAAATACTAGCTTGGCTCATTATTGCCGAGATAATGGTCTACTTCTTCACATCCACCGTGCAATGCATGCAGTTATCGATAGACAGAAGAATCATGGTATACACTTTCGTGTACTAGCTAAAGCGTTACGTATGTCTGGTGGAGATCATATACACGCTGGTACCGTAGTAGGTAAACTTGAGGgggAAAGagagaTTACTTTAGGCTTTGTTGATTTACTACGTGATGATTTTGTTGAAaaaGATCGAAGCCGCGGTATTTATTTCACTCAAGATTGGGTCtctctGCCAGGTGTTTTGCCTGTGGCTTCAGGgggTATTCACGTT
>Illumina-rbcL2_BOP010023_Zotu
CGAAGAGATGATGAAAAGAGCTATATTTGCCAGAGAATTGGgggTTCCAATCGTAATGCATGATTACTTAACAGGgggATTCACTGCAAATACTAGCTTGGCTCATTATTGCCGAGATAATGGTCTACTTCTTCACATCCACCGTGCAATGCATGCAGTTATCGATAGACAGAAGAATCATGGTATACACTTTCGTGTACTAGCTAAAGCGTTACGTATGTCTGGTGGAGATCATATACACGCTGGTACCGTAGTAGGTAAACTTGAGGgggAAAGA
>Illumina-rbcL2_BOP010024_Cotu
CGAAGAAATGATCAAAAGGGCTGTATTTGCCAGAGAATTGGGAGTTCCTATCGTAATGCATGACTACTTAACAGGGGGATTCACCGCAAACACTACTTTGGCTCATTATTGCCGAGATAATGGTTTACTTCTTCACATCCATCGCGCAATGCATGCAGTTATTGATAGACAGAAAAATCATGGTATGCACTTTCGTGTACTAGCTAAGGCATTACGTATGTCTGGTGGAGATCATATTCACTCTGGTACCGTAGTAGGTAAACTTGAAGGGGAAAGAGACATAACTTTGGGTTTTGTTGATTTACTGCGTGATGATTTTATTGAAAAAGATCGAAGCCGCGGTATTTATTTCACTCAAGATTGGGTCTCTCTACCGGGTGTTCTGCCCGTGGCTTCGGGGGGTATTCACGTT
>Illumina-rbcL2_BOP010024_Dotu
ACATGCGAAGAAATGATCAAAAGGGCTGTATTTGCCAGAGAATTGGGAGTTCCTATCGTAATGCATGACTACTTAACAGGGGGATTCACCGCAAACACTACTTTGGCTCATTATTGCCGAGATAATGGTTTACTTCTTCACATCCATCGCGCAATGCATGCAGTTATTGATAGACAGAAAAATCATGGTATGCACTTTCGTGTACTAGCTAAGGCATTACGTATGTCTGGTGGAGATCATATTCACTCTGGTACCGTAGTAGGTAAACTTGAAGGGGAAAGAGACATAACTTTGGGTTTTGTTGATTTACTGCGTGATGATTTTATTGAAGAAGATCGAAGCCGCGGTATTTATTTCACTCAAGATTGGGTCTCTCTACCGGGTGTTCTGCCCGTGGCTTCGGGGGGTATTCACGTT
>Illumina-rbcL2_BOP010024_Otu
ACATGCGAAGAAATGATCAAAAGGGCTGTATTTGCCAGAGAATTGGGAGTTCCTATCGTAATGCATGACTACTTAACAGGgggATTCACCGCAAACACTACTTTGGCTCATTATTGCCGAGATAATGGTTTACTTCTTCACATCCATCGCGCAATGCATGCAGTTATTGATAGACAGAAaaaTCATGGTATGCACTTTCGTGTACTAGCTAAGGCATTACGTATGTCTGGTGGAGATCATATTCACTCTGGTACCGTAGTAGGTAAACTTGAAGGGGAAAGAGACATAACTTTGGGTTTTGTTGATTTACTGCGTGATGATTTTATTGAAGAAGATCGAAGCCGCGGTATTTATTTCACTCAAGATTGGGTCtctctACCGGGTGTTCTGCCCGTGGCTTCGGggggTATTCACGTT
>Illumina-rbcL2_BOP010024_Zotu
ACATGCGAAGAAATGATCAAAAGGGCTGTATTTGCCAGAGAATTGGGAGTTCCTATCGTAATGCATGACTACTTAACAGGgggATTCACCGCAAACACTACTTTGGCTCATTATTGCCGAGATAATGGTTTACTTCTTCACATCCATCGCGCAATGCATGCAGTTATTGATAGACAGAAaaaTCATGGTATGCACTTTCGTGTACTAGCTAAGGCATTACGTATGTCTGGTGGAGATCATATTCACTCTGGTACCGTAGTAGGTAAACTTGAAGGGGAAAGAGACATAACTTTGGGTTTTGTTGATTTACTGCGTGATGATTTTATTGAAGAAGATCGAAGCCGCGGTATTTATTTCACTCAAGATTGGGTCtctctACCGGGTGTTCTGCCCGTGGCTTCGGggggTATTCACGTT
>Illumina-rbcL2_BOP010025_Cotu
CGAAGAAATGATCAAAAGGGCTGTATTTGCGAGAGAATTGGGTGTTCCTATCGTAATGCATGACTACTTAACAGGGGGATTCACTGCAAATACTAGCTTAGCTCATTATTGTCGAGATAATGGCCTACTTCTTCACATCCACCGCGCAATGCATGCAGTTATTGATAGACAGAAGAATCATGGTATACACTTCCGTGTACTAGCTAAAGCGTTACGCATGTCTGGCGGAGATCATATTCACGCTGGTACCGTAGTAGGTAAACTTGAAGGGGAAAGAGACATAACTTTGGGCTTTGTTGATTTACTACGCGATGATTTTATTGAAAAAGACCGAAGTCGCGGTATTTATTTCACTCAAGATTGGGTCTCTCTACCTGGCGTTCTGCCCGTGGCTTCCGGGGGTATTCACGTT
>Illumina-rbcL2_BOP010025_Dotu
CGAAGAAATGATCAAAAGGGCTGTATTTGCGAGAGAATTGGGTGTTCCTATCGTAATGCATGACTACTTAACAGGGGGATTCACTGCAAATACTAGCTTAGCTCATTATTGTCGAGATAATGGCCTACTTCTTCACATCCACCGCGCAATGCATGCAGTTATTGATAGACAGAAGAATCATGGTATACACTTCCGTGTACTAGCTAAAGCGTTACGCATGTCTGGCGGAGATCATATTCACGCTGGTACCGTAGTAGGTAAACTTGAAGGGGAAAGAGACATAACTTTGGGCTTTGTTGATTTACTACGCGATGATTTTATTGAAAAAGACCGAAGTCGCGGTATTTATTTCACTCAAGATTGGGTCTCTCTACCTGGCGTTCTGCCCGTGGCTTCCGGGGGTATTCACGTT
>Illumina-rbcL2_BOP010025_Otu
CGAAGAAATGATCAAAAGGGCTGTATTTGCGAgagaATTGGGTGTTCCTATCGTAATGCATGACTACTTAACAGGgggATTCACTGCAAATACTAGCTTAGCTCATTATTGTCGAGATAATGGCCTACTTCTTCACATCCACCGCGCAATGCATGCAGTTATTGATAGACAGAAGAATCATGGTATACACTTCCGTGTACTAGCTAAAGCGTTACGCATGTCTGGCGGAGATCATATTCACGCTGGTACCGTAGTAGGTAAACTTGAAGGGGAAAGAGACATAACTTTGGGCTTTGTTGATTTACTACGCGATGATTTTATTGAAaaaGACCGAAGTCGCGGTATTTATTTCACTCAAGATTGGGTCtctctACCTGGCGTTCTGCCCGTGGCTTCCGGgggTATTCACGTT
>Illumina-rbcL2_BOP010025_Zotu
CGAAGAAATGATCAAAAGGGCTGTATTTGCGAgagaATTGGGTGTTCCTATCGTAATGCATGACTACTTAACAGGgggATTCACTGCAAATACTAGCTTAGCTCATTATTGTCGAGATAATGGCCTACTTCTTCACATCCACCGCGCAATGCATGCAGTTATTGATAGACAGAAGAATCATGGTATACACTTCCGTGTACTAGCTAAAGCGTTACGCATGTCTGGCGGAGATCATATTCACGCTGGTACCGTAGTAGGTAAACTTGAAGGGGAAAGAGACATAACTTTGGGCTTTGTTGATTTACTACGCGATGATTTTATTGAAaaaGACCGAAGTCGCGGTATTTATTTCACTCAAGATTGGGTCtctctACCTGGCGTTCTGCCCGTGGCTTCCGGgggTATTCACGTT
>Illumina-rbcL2_BOP010029_Cotu
CGAAGAGATGATGAAAAGAGCTGTATTTGCCAGAGAATTGGGGGTTCCAATCGTAATGCATGATTACTTAACAGGGGGATTCACTGCAAATACTAGCTTGGCTCATTATTGCCGAGATAATGGTCTACTTCTTCACATCCACCGTGCAATGCATGCAGTTATCGATAGACAGAAGAATCATGGTATACACTTTCGTGTACTAGCTAAAGCGTTACGTATGTCTGGTGGAGATCATATACACGCTGGTACCGTAGTAGGTAAACTTGAGGGGGAAAGAGAGATTACTTTAGGCTTTGTTGATTTACTACGTGATGATTTTGTTGAAAAAGATCGAAGCCGCGGTATTTATTTCACTCAAGATTGGGTCTCTCTGCCAGGTGTTTTGCCTGTGGCTTCAGGGGGTATTCACGTT
>Illumina-rbcL2_BOP010029_Otu
CGAAGAGATGATGAAAAGAGCTGTATTTGCCAGAGAATTGGgggTTCCAATCGTAATGCATGATTACTTAACAGGgggATTCACTGCAAATACTAGCTTGGCTCATTATTGCCGAGATAATGGTCTACTTCTTCACATCCACCGTGCAATGCATGCAGTTATCGATAGACAGAAGAATCATGGTATACACTTTCGTGTACTAGCTAAAGCGTTACGTATGTCTGGTGGAGATCATATACACGCTGGTACCGTAGTAGGTAAACTTGAGGgggAAAGagagaTTACTTTAGGCTTTGTTGATTTACTACGTGATGATTTTGTTGAAaaaGATCGAAGCCGCGGTATTTATTTCACTCAAGATTGGGTCtctctGCCAGGTGTTTTGCCTGTGGCTTCAGGgggTATTCACGTT
>Illumina-rbcL2_BOP010029_Zotu
CGAAGAGATGATGAAAAGAGCTGTATTTGCCAGAGAATTGGgggTTCCAATCGTAATGCATGATTACTTAACAGGgggATTCACTGCAAATACTAGCTTGGCTCATTATTGCCGAGATAATGGTCTACTTCTTCACATCCACCGTGCAATGCATGCAGTTATCGATAGACAGAAGAATCATGGTATACACTTTCGTGTACTAGCTAAAGCGTTACGTATGTCTGGTGGAGATCATATACACGCTGGTACCGTAGTAGGTAAACTTGAGGgggAAAGagagaTTACTTTAGGCTTTGTTGATTTACTACGTGATGATTTTGTTGAAaaaGATCGAAGCCGCGGTATTTATTTCACTCAAGATTGGGTCtctctGCCAGGTGTTTTGCCTGTGGCTTCAGGgggTATTCACGTT
>Illumina-rbcL2_BOP010030_Cotu
CGAAGAGATGATGAAAAGAGCTGTATTTGCCAGAGAATTGGGGGTTCCAATCGTAATGCATGATTACTTAACAGGGGGATTCACTGCAAATACTAGCTTGGCTCATTATTGCCGAGATAATGGTCTACTTCTTCACATCCACCGTGCAATGCATGCAGTTATCGATAGACAGAAGAATCATGGTATACACTTTCGTGTACTAGCTAAAGCGTTACGTATGTCTGGTGGAGATCATATACACGCTGGTACCGTAGTAGGTAAACTTGAGGGGGAAAGAGAGATTACTTTAGGCTTTGTTGATTTACTACGTGATGATTTTGTTGAAAAAGATCGAAGCCGCGGTATTTATTTCACTCAAGATTGGGTCTCTCTGCCAGGTGTTTTGCCTGTGGCTTCAGGGGGTATTCACGTT
>Illumina-rbcL2_BOP010030_Dotu
CGAAGAGATGATGAAAAGAGCTGTATTTGCCAGAGAATTGGGGGTTCCAATCGTAATGCATGATTACTTAACAGGGGGATTCACTGCAAATACTAGCTTGGCTCATTATTGCCGAGATAATGGTCTACTTCTTCACATCCACCGTGCAATGCATGCAGTTATCGATAGACAGAAGAATCATGGTATACACTTTCGTGTACTAGCTAAAGCGTTACGTATGTCTGGTGGAGATCATATACACGCTGGTACCGTAGTAGGTAAACTTGAGGGGGAAAGAGAGATTACTTTAGGCTTTGTTGATTTATTGCGCGATGATTTTATTGAAAAAGATC
>Illumina-rbcL2_BOP010030_Otu
CGAAGAGATGATGAAAAGAGCTGTATTTGCCAGAGAATTGGgggTTCCAATCGTAATGCATGATTACTTAACAGGgggATTCACTGCAAATACTAGCTTGGCTCATTATTGCCGAGATAATGGTCTACTTCTTCACATCCACCGTGCAATGCATGCAGTTATCGATAGACAGAAGAATCATGGTATACACTTTCGTGTACTAGCTAAAGCGTTACGTATGTCTGGTGGAGATCATATACACGCTGGTACCGTAGTAGGTAAACTTGAGGgggAAAGagagaTTACTTTAGGCTTTGTTGATTTACTACGTGATGATTTTATTGAAaaaGATCGAAGCCGTGGTATTTATTTCACTCAAGATTGGGTCtctctACC
>Illumina-rbcL2_BOP010030_Zotu
CGAAGAGATGATGAAAAGAGCTGTATTTGCCAGAGAATTGGgggTTCCAATCGTAATGCATGATTACTTAACAGGgggATTCACTGCAAATACTAGCTTGGCTCATTATTGCCGAGATAATGGTCTACTTCTTCACATCCACCGTGCAATGCATGCAGTTATCGATAGACAGAAGAATCATGGTATACACTTTCGTGTACTAGCTAAAGCGTTACGTATGTCTGGTGGAGATCATATACACGCTGGTACCGTAGTAGGTAAACTTGAGGgggAAAGagagaTTACTTTAGGCTTTGTTGATTTATTGCGCGATGATTTTATTGAAaaaGATC
>Illumina-rbcL2_BOP010036_Cotu
CGAAGAGATGATGAAAAGAGCTGTATTTGCCAGAGAATTGGGGGTTCCAATCGTAATGCATGATTACTTAACAGGGGGATTCACTGCAAATACTAGCTTGGCTCATTATTGCCGAGATAATGGTCTACTTCTTCACATCCACCGTGCAATGCATGCAGTTATCGATAGACAGAAGAATCATGGTATACACTTTCGTGTACTAGCTAAAGCGTTACGTATGTCTGGTGGAGATCATATACACGCTGGTACCGTAGTAGGTAAACTTGAGGGGGAAAGAGAGATTACTTTAGGCTTTGTTGATTTACTACGTGATGATTTTGTTGAAAAAGATCGAAGCCGCGGTATTTATTTCACTCAAGATTGGGTCTCTCTGCCAGGTGTTTTGCCTGTGGCTTCAGGGGGTATTCACGTT
>Illumina-rbcL2_BOP010036_Dotu
GTCTACTTCTTCACATCCACCGTGCAATGCATGCAGTTATCGATAGACAGAAGAATCATGGTATACACTTTCGTGTACTAGCTAAAGCGTTACGTATGTCTGGTGGAGATCATATACACGCTGGTACCGTAGTAGGTAAACTTGAGGGGGAAAGAGAGATTACTTTAGGCTTTGTTGATTTACTACGTGATGATTTCGTTGAAAAAGATCGAAGCCGCGGTATTTATTTCACTCAAGATTGGGTCTCTCTGCCAGGTGTTTTGCCTGTGGCTTCAGGGGGTATTCACGTT
>Illumina-rbcL2_BOP010036_Otu
TGACTATTTAACAGGgggATTCACTGCAAATACTAGCTTGGCTCATTATTGCCGAGATAATGGTCTACTTCTTCACATCCACCGTGCAATGCATGCAGTTATCGATAGACAGAAGAATCATGGTATACACTTTCGTGTACTAGCTAAAGCGTTACGTATGTCTGGTGGAGATCATATACACGCTGGTACCGTAGTAGGTAAACTTGAGGgggAAAGagagaTTACTTTAGGCTTTGTTGATTTACTACGTGATGATTTTGTTGAAaaaGATCGAAGCCGCGGTATTTATTTCACTCAAGATTGGGTCtctctGCCAGGTGTTTTGCCTGTGGCTTCAGGgggTATTCACGTT
>Illumina-rbcL2_BOP010036_Zotu
GTCTACTTCTTCACATCCACCGTGCAATGCATGCAGTTATCGATAGACAGAAGAATCATGGTATACACTTTCGTGTACTAGCTAAAGCGTTACGTATGTCTGGTGGAGATCATATACACGCTGGTACCGTAGTAGGTAAACTTGAGGgggAAAGagagaTTACTTTAGGCTTTGTTGATTTACTACGTGATGATTTCGTTGAAaaaGATCGAAGCCGCGGTATTTATTTCACTCAAGATTGGGTCtctctGCCAGGTGTTTTGCCTGTGGCTTCAGGgggTATTCACGTT
>Illumina-rbcL2_BOP010037_Cotu
CGAAGAAATGATCAAAAGGGCTGTATTTGCGAGAGAATTGGGTGTTCCTATCGTAATGCATGACTACTTAACAGGGGGATTCACTGCAAATACTACCTTGGCTCATTATTGCCGAGATAATGGCCTACTTCTTCACATCCACCGCGCAATGCATGCAGTTATTGATAGACAGAAGAATCATGGTATGCACTTTCGTGTACTAGCTAAAGCGTTACGTATGTCTGGTGGAGATCATATTCACGCTGGTACCGTAGTAGGTAAACTTGAAGGGGAAAGGGAAATCACTTTAGGCTTTGTTGATTTACTACGTGATGATTTTATTGAAAAAGACCGAAGTCGCGGTATTTATTTCACTCAAGATTGGGTCTCTCTACCAGGTGTTCTGCCCGTGGCTTCAGGGGGTATTCACGTTTGG
>Illumina-rbcL2_BOP010037_Dotu
CGAAGAAATGATCAAAAGGGCTGTATTTGCGAGAGAATTGGGTGTTCCTATCGTAATGCATGACTACTTAACAGGGGGATTCACTGCAAATACTAGCTTAGCTCATTATTGTCGAGATAATGGCCTACTTCTTCACATCCACCGCGCAATGCATGCAGTTATTGATAGACAGAAGAATCATGGTATACACTTCCGTGTACTAGCTAGAGCGTTACGCATGTCTGGCGGAGATCATATTCACGCTGGTACCGTAGTAGGTAAACTTGAAGGGGAAAGAGACATAACTTTGGGCTTTGTTGATTTACTACGCGATGATTTTATTGAAAAAGACCGAAGTCGCGGTATTTATTTCACTCAAGATTGGATCTCTCTACCTGGCGTTCT
>Illumina-rbcL2_BOP010038_Cotu
CGAAGAGATGATCAAAAGAGCTGTATTTGCCAGAGAATTGGGGGTTCCTATCGTAATGCATGATTACTTAACAGGGGGATTCACTGCAAATACTAGCTTGGCTCATTATTGCCGAGATAATGGTTTACTTCTTCACATCCACCGTGCAATGCATGCAGTTATTGATAGACAGAAGAATCATGGTATGCACTTTCGTGTACTAGCTAAAGCGTTACGTATGTCTGGTGGAGATCATATACACTCTGGTACCGTAGTAGGTAAACTTGAGGGGGAAAGGGAGATCACTTTAGGCTTTGTTGATTTACTACGTGATGATTTTGTTGAAAAAGATCGAAGCCGCGGTATTTATTTCACTCAAGATTGGGTCTCTCTGCCAGGTGTTTTGCCTGTAGCTTCAGGGGGTATTCACGTT
>Illumina-rbcL2_BOP010038_Dotu
CGAAGAGATGATCAAAAGAGCTGTATTTGCCAGAGAATTGGGGGTTCCTATCGTAATGCATGATTACTTAACAGGGGGGTTCACTGCAAATACTAGCTTGGCTCATTATTGCCGAGATAATGGTCTACTTCTTCACATCCATCGTGCAATGCATGCAGTTATTGATCG
>Illumina-rbcL2_BOP010038_Otu
GCAATGCATGCAGTTATTGATAGACAGAAGAATCATGGTATGCACTTTCGTGTACTAGCTAAAGCGTTACGTCTGTCTGGTGGAGATCATATACACTCTGGTACCGTAGTAGGTAAACTTGAGGgggAAAGGGATATCACTTTAGGCTTTGTTGATTTACTACGTGATGATTTTGTTGAAaaaGATCGAAGCCGCGGTATTTATTTCACTCAAGATTGGGTCtctctGCCAGGTGTTTTGCCTGTAGCTTCAGGgggTATTCACGTT
>Illumina-rbcL2_BOP010038_Zotu
CGAAGAGATGATCAAAAGAGCTGTATTTGCCAGAGAATTGGgggTTCCTATCGTAATGCATGATTACTTAACAGGgggATTCACTGCAAATACTAGCTTGGCTCATTATTGCCGAGATAATGGTTTACTTCTTCACATCCACCGTGCAATGCATGCAGTTATTGATAGACAGAAGAATCATGGTATGCACTTTCGTGTACTAGCTAAAGCGTTACGTCTGTCTGGTGGAGATCATATACACTCTGGTACCGTAGTAGGTAAACTTGAGGgggAAAGGGAGATCACTTTAGGCTTTGTTGATTTACTACGTGATGATTTTGTTGAAaaaGATCGAAGCCGCGGTATTTATTTCACTCAAGATTGGGTCTCTTTGCCAGGTGT
>Illumina-rbcL2_BOP010040_Cotu
CGAAGAAATGATCAAAAGGGCTGTATTTGCTAGAGAGTTGGGAGTTCCTATTGTAATGCATGACTACTTAACAGGGGGATTCACTGCAAATACTAGCTTGGCTCATTATTGCCGAGATAATGGTCTACTTCTTCACATCCACCGTGCAATGCATGCAGTTATTGATAGACAGAAGAATCATGGTATACACTTTCGTGTACTAGCTAAAGCGTTACGTATGTCTGGTGGAGATCATATTCACGCTGGTACCGTAGTAGGTAAACTTGAGGGGGAAAGAGACATCACTTTAGGCTTTGTTGATTTACTGCGTGATGATTTTGTTGAAAAAGATCGAAGCCGCGGTATTTATTTCACTCAAGATTGGGTCTCTCTGCCAGGTGTTCTGCCCGTGGCTTCAGGGGGTATTCACGTT
>Illumina-rbcL2_BOP010040_Dotu
AGGTAAACTTGAGGGGGAAAGAGACATTACTTTGGGCTTTGTTGATTTACTGCGTGATGATTTTGTTGAAAAAGATCGAAGCCGCGGTATTTATTTCACTCAAGATTGGGTCTCTATGCCAGGTGTTTTGCCTGTAGCTTCAGGGGGTATTCACGTT
>Illumina-rbcL2_BOP010040_Otu
CAAAAGGGCTGTATTTGCTAGagagTTGGGAGTTCCTATTGTAATGCATGACTACTTAACAGGgggATTCACTGCAAATACCAGCTTGGCTCATTATTGCCGAGATAATGGTTTACTTCTTCACATCCACCGTGCAATGCATGCAGTTATTGATAGACAGAAGAATCATGGTATGCACTTTCGTGTACTAGCTAAAGCGTTACGTATGTCTGGCGGAGATCATATTCACGCTGGGACCGTAGTAGGTAAACTTGAGGgggAAAGAGACATTACTTTGGGCTTTGTTGATTTACTGCGTGATGATTTTGTTGAAaaaGATCGAAGTCGCGGTATTTATTTCACTCAAGATTGGGTCtctctACCGGGTGTTCTGCCCGTGGCTTCAGGAGGTATTCACGTC
>Illumina-rbcL2_BOP010040_Zotu
CGAAGAAATGATCAAAAGGGCTGTATTTGCTAGagagTTGGGAGTTCCTATTGTAATGCATGACTACTTAACAGGgggATTCACTGCAAATACCAGCTTGGCTCATTATTGCCGAGATAATGGACTACTTCTTCACATCCACCGTGCAATGCATGCAGTTATTGATAGACAGAAGAATCATGGTATACACTTTCGTGTACTAGCTAAAGCGTTACGTATGTCTGGCGGAGATCATATTCACGCTGGGACCGTAGTAGGTAAACTTGAGGgggAAAGAGACATTACTTTGGGCTTTGTTGATTTACTGCGTGATGATTTTGTTGAAaaaGATCGAAGTCGCGGTATTTATTTCACTCAAGATTGGGTCTCT
>Illumina-rbcL2_BOP010041_Cotu
CGAAGAGATGATGAAAAGAGCTATATTTGCCAGAGAATTGGGGGTTCCTATCGTAATGCATGATTACTTAACAGGGGGATTCACTGCAAATACTAGCTTGGCTCATTATTGCCGAGATAATGGTTTACTTCTTCACATCCACCGTGCAATGCATGCAGTTATTGATAGACAGAAGAATCATGGTATGCACTTTCGTGTACTAGCTAAAGCGTTACGTATGTCTGGTGGAGATCATATACACGCTGGTACCGTAGTAGGTAAACTTGAGGGGGAAAGGGAGATCACTTTAGGCTTTGTTGATTTACTACGTGATGATTTTGTTGAAAAAGATCGAAGCCGCGGTATTTATTTCACTCAAGATTGGGTCTCTCTGCCAGGTGTTTTGCCTGTAGCTTCAGGGGGTATTCACGTT
>Illumina-rbcL2_BOP010041_Dotu
CGAAGAGATGATGAAAAGAGCTATATTTGCCAGAGAATTGGGGGTTCCTATCGTAATGCATGATTACTTAACAGGGGGATTCACTGCAAATACTAGCTTGGCTCATTATTGCCGAGATAATGGTTTACTTCTTCACATCCACCGTGCAATGCATGCAGTTATTGATAGACAGAAGAATCATGGTATGCACTTTCGTGTACTAGCTAAAGCGTTACGTATGTCTGGTGGAGATCATATACACGCTGGTACCGTAGTAGGTAAACTTGAGGGGGAAAGGGAGATCACTTTAGGCTTTGTTGATTTACTACGTGATGATTTTGTTGAAAAAGATCGAAGCCGCGGTATTTATTTCACTCAAGAT
>Illumina-rbcL2_BOP010041_Otu
CGAAGAGATGATGAAAAGAGCTATATTTGCCAGAGAATTGGgggTTCCTATCGTAATGCATGATTACTTAACAGGgggATTCACTGCAAATACTAGCTTGGCTCATTATTGCCGAGATAATGGTTTACTTCTTCACATCCACCGTGCAATGCATGCAGTTATTGATAGACAGAAGAATCATGGTATGCACTTTCGTGTACTAGCTAAAGCGTTACGTATGTCTGGTGGAGATCATATACACGCTGGTACCGTAGTAGGTAAACTTGAGGgggAAAGGGAGATCACTTTAGGCTTTGTTGATTTACTACGTGATGATTTTGTTGAAaaaGATCGAAGCCGCGGTATTTATTTCACTCAAGATTGGGTCtctctGCCAGGTGTTTTGCCTGTAGCTTCAGGgggTATTCACGTT
>Illumina-rbcL2_BOP010041_Zotu
CGAAGAGATGATGAAAAGAGCTATATTTGCCAGAGAATTGGgggTTCCTATCGTAATGCATGATTACTTAACAGGgggATTCACTGCAAATACTAGCTTGGCTCATTATTGCCGAGATAATGGTTTACTTCTTCACATCCACCGTGCAATGCATGCAGTTATTGATAGACAGAAGAATCATGGTATGCACTTTCGTGTACTAGCTAAAGCGTTACGTATGTCTGGTGGAGATCATATACACGCTGGTACCGTAGTAGGTAAACTTGAGGgggAAAGGGAGATCACTTTAGGCTTTGTTGATTTACTACGTGATGATTTTGTTGAAaaaGATCGAAGCCGCGGTATTTATTTCACTCAAGATTGGGTCtctctGCCAGGTGTTTTGCCTGTAGCTTCAGGgggTATTCACGTT
>Illumina-rbcL2_BOP010044_Cotu
CGAAGATATGATGAAAAGAGCTGTATTTGCCAGAGAATTGGGGGTTCCAATCGTAATGCATGATTACTTAACAGGGGGATTCACTGCAAATACTACCTTGGCTCATTATTGCCGAGATAATGGTCTACTTCTTCACATCCACCGTGCAATGCATGCAGTTATCGATAGACAGAAGAATCATGGTATGCACTTTCGTGTACTAGCTAAAGCGTTACGTATGTCTGGTGGAGATCATATACACGCTGGTACCGTAGTAGGTAAACTTGAGGGGGAAAGAGAGATTACTTTAGGCTTTGTTGATTTACTACGTGATGATTTTGTTGAAAAAGATCGAAGCCGCGGTATTTATTTCACTCAAGATTGGGTCTCTCTGCCAGGTGTTTTGCCTGTGGCTTCAGGGGGTATTCACGTT
>Illumina-rbcL2_BOP010044_Dotu
ACAGGGGGATTCACTGCAAATACTACCTTGGCTCATTATTGCCGAGATAATGGTCTACTTCTTCACATCCACCGTGCAATGCATGCAGTTATCGATAGACAGAAGAATCATGGTATGCACTTTCGTGTACTAGCTAAAGCGTTACGTATGTCTGGTGGAGATCATATACACGCTGGTACCGTAGTAGGTAAACTTGAGGGGGAAAGAGAGATTACTTTAGGCTTTGTTGATTTACTACGTGATGATTTTGTTGAAAAAGATCGAAGCCGCGGTATTTATTTCACTCAAGATTGGGTCTCTCTGCCAGGTGTTTTGCCTGTGGCTTCAGGGGGTATTCACGTT
>Illumina-rbcL2_BOP010044_Otu
ACAGGgggATTCACTGCAAATACTACCTTGGCTCATTATTGCCGAGATAATGGTCTACTTCTTCACATCCACCGTGCAATGCATGCAGTTATCGATAGACAGAAGAATCATGGTATGCACTTTCGTGTACTAGCTAAAGCGTTACGTATGTCTGGTGGAGATCATATACACGCTGGTACCGTAGTAGGTAAACTTGAGGgggAAAGagagaTTACTTTAGGCTTTGTTGATTTACTACGTGATGATTTTGTTGAAaaaGATCGAAGCCGCGGTATTTATTTCACTCAAGATTGGGTCtctctGCCAGGTGTTTTGCCTGTGGCTTCAGGgggTATTCACGTT
>Illumina-rbcL2_BOP010044_Zotu
CGAAGATATGATGAAAAGAGCTGTATTTGCCGGAGAATTGGgggTTCCAATCGTAATGCATGATTACTTAACAGGgggATTCACTGCAAATACTACCTTGGCTCATTATTGCCGAGATAATGGTCTACTTCTTCACATCCACCGTGCAATGCATGCAGTTATCGATAGACAGAAGAATCATGGTATGCACTTTCGTGTACTAGCTAAAGCGTTACGTATGTCTGGTGGAGATCATATACACGCTGGTACCGTAGTAGGTAAACTTGAGGgggAAAGagagaTTACTTTAGGCTTTGTTGATTTACTACGTGATGATTTTGTTGAAaaaGATCGAAGCCGCGGTATTTATTTCACTCAAGATTGGGTCTCT
>Illumina-rbcL2_BOP010045_Cotu
CGAAGAAATGATGAAAAGGGCTATATTTGCTAGAGAATTGGGAGTTCCTATCGTAATGCATGACTACTTAACAGGGGGATTCACTGCAAATACTAGTTTGGCTCATTATTGCCGAGATAATGGCCTACTTCTTCACATCCACCGTGCAATGCATGCGGTTATTGATAGACAGAAGAATCATGGTATGCACTTCCGTGTACTAGCTAAAGCGTTACGTATGTCTGGTGGAGACCATATTCACTCTGGTACTGTAGTAGGTAAACTTGAAGGGGAAAGAGATATCACTTTGGGCTTTGTTGATTTACTGCGTGACGATTTTATTGAAAAAGATCGAAGTCGCGGTATTTATTTCACCCAAGATTGGGTCTCTCTACCAGGTGTTCTACCCGTGGCTTCAGGAGGTATTCACGTT
>Illumina-rbcL2_BOP010045_Dotu
ACTGCAGGTACATGCGAAGACATGATGAAAAGGGCTATATTTGCTAGAGAATTGGGAGTTCCTATCGTAATGCATGACTACTTAACAGGGGGATTCACTGCAAATACTAGTTTGGCTCATTATTGCCGAGATAATGGCCTACTTCTTCACATCCACCGTGCAATGCATGCGGTTATTGATAGACAGAAGAATCATGGTATGCACTTCCGTGTACTAGCTAAAGCGTTACGTATGTCTGGTGGAGACCATATTCACTCTGGTACTGTAGTAGGTAAACTTGAAGGGGAAAGAGATATCACTTTGGGCTTTGTTGATTTACTGCGTGACGATTTTATTGAAAAAGATCGAAGTCGCGGTATTTATTTCACCCAAGATTGGGTCTCTCTACCAGGTGTTCTACCCGTGGCTTCAGGAGGTATTCACGTT
>Illumina-rbcL2_BOP010045_Otu
ACTGCAGGTACATGCGAAGACATGATGAAAAGGGCTATATTTGCTAGAGAATTGGGAGTTCCTATCGTAATGCATGACTACTTAACAGGgggATTCACTGCAAATACTAGTTTGGCTCATTATTGCCGAGATAATGGCCTACTTCTTCACATCCACCGTGCAATGCATGCGGTTATTGATAGACAGAAGAATCATGGTATGCACTTCCGTGTACTAGCTAAAGCGTTACGTATGTCTGGTGGAGACCATATTCACTCTGGTACTGTAGTAGGTAAACTTGAAGGGGAAAGAGATATCACTTTGGGCTTTGTTGATTTACTGCGTGACGATTTTATTGAAaaaGATCGAAGTCGCGGTATTTATTTCACCCAAGATTGGGTCtctctACCAGGTGTTCTACCCGTGGCTTCAGGAGGTATTCACGTT
>Illumina-rbcL2_BOP010045_Zotu
CGAAGAAATGATGAAAAGGGCTATATTTGCTAGAGAATTGGGAGTTCCTATCGTAATGCATGACTACTTAACAGGgggATTCACTGCAAATACTAGTTTGGCTCATTATTGCCGAGATAATGGCCTACTTCTTCACATCCACCGTGCAATGCATGCGGTTATTGATAGGCAGAAGAATCATGGTATGCACTTCCGTGTACTAGCTAAAGCGTTACGTATGTCTGGTGGAGACCATATTCACTCTGGTACTGTAGTAGGTAAACTTGAAGGGGAAAGAGATATCACTTTGGGCTTTGTTGATTTACTGCGTGACGATTTTATTGAAaaaGATCGAAGTCGCGGTATTTATTTCACCCAAGATTGGGTCtctctACCAGGTGTTCTACCCGTGGCTTCAGGAGGTATTCACGTTTGGCAC
>Illumina-rbcL2_BOP010046_Cotu
CGAAGAAATGATGAAAAGGGCTGTATTTGCCAGAGAATTGGGAGTTCCTATCGTAATGCATGACTACTTAACAGGGGGATTCACTGCAAATACTACTTTGGCTCATTATTGCCGAGATAATGGCCTACTTCTTCACATCCATCGTGCAATGCATGCAGTTATTGATAGACAGAAGAATCATGGTATGCACTTTCGTGTACTAGCTAAAGCGTTACGTATGTCTGGTGGAGACCATATTCACGCTGGTACTGTAGTAGGTAAACTTGAAGGGGAAAGAGAGATCACTTTGGGCTTTGTTGATTTACTGCGTGACGATTTTATTGAAAAAGACCGAAGTCGCGGTATTTATTTCACCCAAGATTGGGTCTCTCTACCAGGTGTTTTGCCCGTGGCTTCAGGAGGTATTCACGTT
>Illumina-rbcL2_BOP010046_Dotu
CGAAGAAATGATGAAAAGGGCTGTATTTGCCAGAGAATTGGGAGTTCCTATCGTAATGCATGACTACTTAACAGGGGGATTCACTGCAAATACTACTTTGGCTCATTATTGCCGAGATAATGGCCTACTTCTTCACATCCATCGTGCAATGCATGCAGTTATTGATAGACAGAAGAATCATGGTATGCACTTTCGTGTACTAGCTAAAGCGTTACGTATGTCTGGTGGAGACCATATTCACGCTGGTACTGTAGTAGGTAAACTTGAAGGGGAAAGAGAGATCACTTTGGGCTTTGTTGATTTACTGCGTGACGATTTTATTGAAAAAGACCGAAGT
>Illumina-rbcL2_BOP010046_Otu
CGAAGAAATGATGAAAAGGGCTGTATTTGCCAGAGAATTGGGAGTTCCTATCGTAATGCATGACTACTTAACAGGgggATTCACTGCAAATACTACTTTGGCTCATTATTGCCGAGATAATGGCCTACTTCTTCACATCCATCGTGCAATGCATGCAGTTATTGATAGACAGAAGAATCATGGTATGCACTTTCGTGTACTAGCTAAAGCGTTACGTATGTCTGGTGGAGACCATATTCACGCTGGTACTGTAGTAGGTAAACTTGAAGGGGAAAGagagaTCACTTTGGGCTTTGTTGATTTACTGCGTGACGATTTTATTGAAaaaGACCGAAGTCGCGGTATTTATTTCACCCAAGATTGGGTCtctctACCAGGTGTTTTGCCCGTGGCTTCAGGAGGTATTCACGTT
>Illumina-rbcL2_BOP010046_Zotu
CGAAGAGATGATGAAAAGGGCTGTATTTGCCAGAGAATTGGGAGTTCCTATCGTAATGCATGACTACTTAACAGGgggATTCACTGCAAATACTACTTTGGCTCATTATTGCCGAGATAATGGCCTACTTCTTCACATCCATCGTGCAATGCATGCAGTTATTGATAGACAGAAGAATCATGGTATGCACTTTCGTGTACTAGCTAAAGCGTTACGTATGTCTGGTGGAGACCATATTCACGCTGGTACTGTAGTAGGTAAACTTGAAGGGGAAAGagagaTCACTTTGGGCTTTGTTGATTTACTGCGTGACGATTTTATTGAAaaaGACCGAAGTCGCGGTATTTATTTCACCCAAGATTGGGTCtctctACCAGGTGTTTTGCCCGTGGCTTCAGGAGGTATTC
>Illumina-rbcL2_BOP010048_Cotu
CGAAGAAATGATGAAAAGGGCTGTATTTGCCAGAGAGTTGGGGGTTCCTATCGTAATGCATGACTACTTAACAGGGGGATTCACTGCAAATACTACCTTGGCTCATTATTGCCGAGATAATGGTCTACTTCTTCACATCCACCGTGCAATGCATGCAGTTATTGATAGACAGAAGAATCATGGTATGCATTTTCGTGTACTAGCTAAAGCGTTACGTATGTCTGGTGGAGACCATATTCACGCTGGTACTGTAGTAGGTAAACTTGAAGGGGAAAGAGAGATCACTTTGGGCTTTGTTGATTTACTGCGTGACGATTTTATTGAAAAAGACCGAAGTCGCGGTCTTTTTTTCACTCAAGATTGGGTCTCTCTACCAGGTGTTCTGCCCGTGGCTTCGGGGGGTATTCACGTT
>Illumina-rbcL2_BOP010048_Otu
CGAAGAAATGATGAAAAGGGCTGTATTTGCCAGagagTTGGgggTTCCTATCGTAATGCATGACTACTTAACAGGgggATTCACTGCAAATACTACCTTGGCTCATTATTGCCGAGATAATGGTCTACTTCTTCACATCCACCGTGCAATGCATGCAGTTATTGATAGACAGAAGAATCATGGTATGCATTTTCGTGTACTAGCTAAAGCGTTACGTATGTCTGGTGGAGACCATATTCACGCTGGTACTGTAGTAGGTAAACTTGAAGGGGAAAGagagaTCACTTTGGGCTTTGTTGATTTACTGCGTGACGATTTTATTGAAaaaGACCGAAGTCGCGGTCTTtttttCACTCAAGATTGGGTCtctctACCAGGTGTTCTGCCCGTGGCTTCGGgggG
>Illumina-rbcL2_BOP010048_Zotu
CGAAGAAATGATGAAAAGGGCTGTATTTGCCAGagagTTGGgggTTCCTATCGTAATGCATGACTACTTAACAGGgggATTCACTGCAAATACTACCTTGGCTCATTATTGCCGAGATAATGGTCTACTTCTTCACATCCACCGTGCAATGCATGCAGTTATTGATAGACAGAAGAATCATGGTATGCATTTTCGTGTACTAGCTAAAGCGTTACGTATGTCTGGTGGAGACCATATTCACGCTGGTACTGTAGTAGGTAAACTTGAAGGGGAAAGagagaTCACTTTGGGCTTTGTTGATTTACTGCGTGACGATTTTATTGAAaaaGACCGAAGTCGCGGTCTTtttttCACTCAAGATTGGGTCtctctACCAGGTGTTCTGCCCGTGGCTTCGGgggG
>Illumina-rbcL2_BOP010049_Cotu
CGAAGACATGATGAAAAGGGCCGTATTTGCCAGAGAATTGGGAGTTCCTATCGTAATGCATGACTACTTAACAGGGGGATTCACTGCAAATACTACTTTAGCTCATTATTGCCGAGATAATGGCCTACTTCTTCACATCCATCGTGCAATGCATGCAGTTATTGATAGACAGAAGAATCATGGTATGCACTTTCGTGTACTAGCTAAAGCGTTACGTATGTCTGGTGGAGATCATATTCACGCTGGTACCGTAGTAGGTAAACTTGAAGGGGAAAGAGAAATCACTTTGGGCTTTGTTGATTTACTACGTGATGATTTTATTGAAAAAGACCGAAGTCGCGGTATTTATTTCACTCAAGATTGGGTCTCTCTACCAGGTGTTCTGCCCGTGGCTTCAGGGGGTATTCACGTT
>Illumina-rbcL2_BOP010049_Dotu
GGTTCACTGCAAATACTACCTTGGCTCATTATTGCCGAGATAATGGCCTACTTCTTCACATCCATCGTGCAATGCATGCAGTTATTGATAGACAGAAGAATCATGGTATGCACTTTCGTGTACTAGCTAAAGCGTTACGTATGTCTGGTGGAGATCATATTCACGCTGGTACCGTAGTAGGTAAACTTGAAGGGGAAAGAGAAATCACTTTGGGCTTTGTTGATTTACTACGTGATGATTTTATTGAAAAAGACCGAAGTCGCGGTATTTATTTCACTCAAGATTGGGTCTCTCTACCAGGTGTTCTGCCCGTGGCTTCAGGGGGTATTCACGTT
>Illumina-rbcL2_BOP010049_Otu
GGTTCACTGCAAATACTACCTTGGCTCATTATTGCCGAGATAATGGCCTACTTCTTCACATCCATCGTGCAATGCATGCAGTTATTGATAGACAGAAGAATCATGGTATGCACTTTCGTGTACTAGCTAAAGCGTTACGTATGTCTGGTGGAGATCATATTCACGCTGGTACCGTAGTAGGTAAACTTGAAGGGGAAAGAGAAATCACTTTGGGCTTTGTTGATTTACTACGTGATGATTTTATTGAAaaaGACCGAAGTCGCGGTATTTATTTCACTCAAGATTGGGTCtctctACCAGGTGTTCTGCCCGTGGCTTCAGGgggTATTCACGTT
>Illumina-rbcL2_BOP010049_Zotu
CGAAGACATGATGAAAAGGGCCGTATTTGCCAGAGAATTGGGAGTTCCTATCGTAATGCATGACTACTTAACAGGgggATTCACTGCAAATACTACTTTAGCTCATTATTGCCGAGATAATGGCCTACTTCTTCACATCCATCGTGCAATGCATGCAGTTATTGATAGACAGAAGAATCATGGTATGCACTTTCGTGTACTAGCTAAAGCGTTACGTATGTCTGGTGGAGATCATATTCACGCTGGTACCGTAGTAGGTAAACTTGAAGGGGAAAGAGAAATCACTTTGGGCTTTGTTGATTTACTACGTGATGATTTTATTGAAaaaGACCGAAGTCGCGGTATTTATTTCACTCAAGATTGGGTCtctctACCAGGTGTTCTGCCCGTGGCTTCAGGgggTATTCACGTT
>Illumina-rbcL2_BOP010050_Cotu
CGAAGAAATGATAAAAAGAGCTGTATTTGCCAGAGAATTGGGCGTTCCTATCGTAATGCATGACTACTTAACAGGGGGATTCACTGCAAATACTAGCTTGGCTCATTATTGCCGGGATAATGGTCTACTTCTTCATATCCATCGTGCAATGCATGCAGTTATCGATAGACAGAAGAATCATGGTATGCACTTTCGTGTACTAGCTAAAGCGTTACGTTTGTCTGGTGGAGATCATATTCACGCCGGTACCGTAGTAGGTAAACTTGAAGGGGAAAGAGAGATTACTTTAGGTTTTGTTGATTTACTACGTGATGATTTTGTTGAAAAAGATCGAAGCCGCGGTATTTATTTCACTCAGGATTGGGTTTCTCTACCAGGTGTTCTACCCGTTGCTTCGGGGGGTATTCACGTT
>Illumina-rbcL2_BOP010050_Dotu
CGAAGAAATGATAAAAAGAGCTGTATTTGCCAGAGAATTGGGCGTTCCTATCGTAATGCATGACTACTTAACAGGGGGATTCACTGCAAATACTAGCTTGGCTCATTATTGCCGGGATAATGGTCTACTTCTTCATATCCATCGTGCAATGCATGCAGTTATCGATAGACAGAAGAATCATGGTATGCACTTTCGTGTACTAGCTAAAGCGTTACGTTTGTCTGGTGGAGATCATATTCACGCCGGTACCGTAGTAGGTAAACTTGAAGGGGAAAGAGAGATTACTTTAGGTTTTGTTGATTTACTACGTGATGATTTTGTTGAAAAAGATCGAAGCCGCGGTATTTATTTCACTCAGGATTGGGTTTCTCTACCAGGTGTTCTACCCGTTGCTTCGGGGGGTATTCACGTT
>Illumina-rbcL2_BOP010050_Otu
CGAAGAAATGATAAaaaGAGCTGTATTTGCCAGAGAATTGGGCGTTCCTATCGTAATGCATGACTACTTAACAGGgggATTCACTGCAAATACTAGCTTGGCTCATTATTGCCGGGATAATGGTCTACTTCTTCATATCCATCGTGCAATGCATGCAGTTATCGATAGACAGAAGAATCATGGTATGCACTTTCGTGTACTAGCTAAAGCGTTACGTTTGTCTGGTGGAGATCATATTCACGCCGGTACCGTAGTAGGTAAACTTGAAGGGGAAAGagagaTTACTTTAGGTTTTGTTGATTTACTACGTGATGATTTTGTTGAAaaaGATCGAAGCCGCGGTATTTATTTCACTCAGGATTGGGTTTCTCTACCAGGTGTTCTACCCGTTGCTTCGGggggTATTCACGTT
>Illumina-rbcL2_BOP010050_Zotu
CGAAGAAATGATAAaaaGAGCTGTATTTGCCAGAGAATTGGGCGTTCCTATCGTAATGCATGACTACTTAACAGGgggATTCACTGCAAATACTAGCTTGGCTCATTATTGCCGGGATAATGGTCTACTTCTTCATATCCATCGTGCAATGCATGCAGTTATCGATAGACAGAAGAATCATGGTATGCACTTTCGTGTACTAGCTAAAGCGTTACGTTTGTCTGGTGGAGATCATATTCACGCCGGTACCGTAGTAGGTAAACTTGAAGGGGAAAGagagaTTACTTTAGGTTTTGTTGATTTACTACGTGATGATTTTGTTGAAaaaGATCGAAGCCGCGGTATTTATTTCACTCAGGATTGGGTTTCTCTACCAGGTGTTCTACCCGTTGCTTCGGggggTATTCACGTT
>Illumina-rbcL2_BOP010051_Cotu
CGAAGAAATGATAAAAAGGGCTGTATTTGCCAGAGAGTTGGGAGTTCCTATCATAATGCATGACTATTTAACAGGGGGATTCACCGCAAATACTAGCTTGGCTCATTATTGCCGAGATAATGGTCTACTTCTTCACATCCATCGTGCAATGCATGCAGTTATTGATAGACAGAAGAATCATGGTATACACTTTCGTGTACTGGCTAAAGCTTTACGTATGTCTGGTGGAGATCATATTCACGCTGGTACAGTAGTAGGTAAACTTGAAGGAGAAAGAGACATAACTTTGGGCTTTGTTGATTTACTACGTGATGATTTTATTGAAAAAGACCGAAGCCGCGGTATTTATTTCACTCAAGATTGGGTCTCTCTACCAGGTGTTATACCCGTGGCTTCAGGGGGTATTCACGTT
>Illumina-rbcL2_BOP010051_Dotu
CGAAGAAATGATAAAAAGGGCTGTATTTGCCAGAGAGTTGGGAGTTCCTATCATAATGCATGACTATTTAACAGGGGGATTCACCGCAAATACTAGCTTGGCTCATTATTGCCGAGATAATGGTCTACTTCTTCACATCCATCGTGCAATGCATGCAGTTATTGATAGACAGAAGAATCATGGTATACACTTTCGTGTACTGGCTAAAGCTTTACGTATGTCTGGTGGAGATCATATTCACGCTGGTACAGTAGTAGGTAAACTTGAAGGAGAAAGAGACATAACTTTGGGCTTTGTTGATTTACTACGTGATGATTTTATTGAAAAAGACCGAAGCCGCGGTATTTATTTCACTCAAGATTGGGTCTCTCTACCAGGTGTTATACCCGTGGCTTCAGGGGGTATTCACGTT
>Illumina-rbcL2_BOP010051_Otu
CGAAGAAATGATAAaaaGGGCTGTATTTGCCAGagagTTGGGAGTTCCTATCATAATGCATGACTATTTAACAGGgggATTCACCGCAAATACTAGCTTGGCTCATTATTGCCGAGATAATGGTCTACTTCTTCACATCCATCGTGCAATGCATGCAGTTATTGATAGACAGAAGAATCATGGTATACACTTTCGTGTACTGGCTAAAGCTTTACGTATGTCTGGTGGAGATCATATTCACGCTGGTACAGTAGTAGGTAAACTTGAAGGAGAAAGAGACATAACTTTGGGCTTTGTTGATTTACTACGTGATGATTTTATTGAAaaaGACCGAAGCCGCGGTATTTATTTCACTCAAGATTGGGTCtctctACCAGGTGTTATACCCGTGGCTTCAGGgggTATTCACGTT
>Illumina-rbcL2_BOP010051_Zotu
CGAAGAAATGATAAaaaGGGCTGTATTTGCCAGagagTTGGGAGTTCCTATCATAATGCATGACTATTTAACAGGgggATTCACCGCAAATACTAGCTTGGCTCATTATTGCCGAGATAATGGTCTACTTCTTCACATCCATCGTGCAATGCATGCAGTTATTGATAGACAGAAGAATCATGGTATACACTTTCGTGTACTGGCTAAAGCTTTACGTATGTCTGGTGGAGATCATATTCACGCTGGTACAGTAGTAGGTAAACTTGAAGGAGAAAGAGACATAACTTTGGGCTTTGTTGATTTACTACGTGATGATTTTATTGAAaaaGACCGAAGCCGCGGTATTTATTTCACTCAAGATTGGGTCtctctACCAGGTGTTATACCCGTGGCTTCAGGgggTATTCACGTT
>Illumina-rbcL2_BOP010052_Cotu
CGAAGAAATGATGAAAAGGGCTGTATTTGCCAGAGAATTGGGAGTTCCTATCGTCATGCATGACTACTTAACAGGGGGATTCACCGCAAATACTAGCTTGGCTCATTATTGCCGAGATAATGGTTTACTTCTTCACATCCACCGCGCAATGCATGCAGTTATTGATAGACAGAAGAACCATGGTATGCACTTCCGTGTACTAGCTAAGGCGTTACGTATGTCTGGTGGAGATCATATTCACGCTGGTACCGTAGTAGGTAAACTTGAAGGGGAAAGAGATATCACTTTGGGCTTTGTTGATCTACTGCGTGATGATTATGTTGAAAAAGATCGAAGCCGCGGTATTTATTTCACTCAAGATTGGGTCTCTATGCCGGGTGTTATACCTGTGGCTTCAGGAGGTATTCACGTT
>Illumina-rbcL2_BOP010052_Dotu
CGAAGAAATGATGAAAAGGGCTGTATTTGCCGGAGAATTGGGAGTTCCTATCGTCATGCATGACTACTTAACAGGGGGATTCACCGCAAATACTAGCTTGGCTCATTATTGCCGAGATAATGGTTTACTTCTTCACATCCACCGCGCAATGCATGCAGTTATTGATAGACAGAAGAACCATGGTATGCACTTCCGTGTACTAGCTAAGGCGTTACGTATGTCTGGTGGAGATCATATTCACGCTGGTACCGTAGTAGGTAAACTTGAAGGGGAAA
>Illumina-rbcL2_BOP010052_Otu
CGAAGAAATGATGAAAAGGGCTGTATTTGCCAGAGAATTGGGAGTTCCTATCGTCATGCATGACTACTTAACAGGgggATTCACCGCAAATACTAGCTTGGCTCATTATTGCCGAGATAATGGTTTACTTCTTCACATCCACCGCGCAATGCATGCAGTTATTGATAGACAGAAGAACCATGGTATGCACTTCCGTGTACTAGCTAAGGCGTTACGTATGTCTGGTGGAGATCATATTCACGCTGGTACCGTAGTAGGTAAACTTGAAGGGGAAAGAGATATCACTTTGGGCTTTGTTGATCTACTGCGTGATGATTATGTTGAAaaaGATCGAAGCCGCGGTATTTATTTCACTCAAGATTGGGTCTCTATGCCGGGTGTTATACCTGTGGCTTCAGGAGGTATTCACGTT
>Illumina-rbcL2_BOP010052_Zotu
CGAAGAAATGATGAAAAGGGCTGTATTTGCCAGAGAATTGGGAGTTCCTATCGTCATGCATGACTACTTAACAGGgggATTCACCGCAAATACTAGCTTGGCTCATTATTGCCGAGATAATGGTTTACTTCTTCACATCCACCGCGCAATGCATGCAGTTATTGATAGACAGAAGAACCATGGTATGCACTTCCGTGTACTAGCTAAGGCGTTACGTATGTCTGGTGGAGATCATATTCACGCTGGTACCGTAGTAGGTAAACTTGAAGGGGAAAGAGATATCACTTTGGGCTTTGTTGATCTACTGCGTGATGATTATGTTGAAaaaGATCGAAGCCGCGGTATTTATTTCACTCAAGATTGGGTCTCTATGCCGGGTGTTATACCTGTGGCTTCAGGAGGTATTCACGTT
>Illumina-rbcL2_BOP010053_Cotu
TGAAGACATGATGAAAAGGGCTGTATTTGCCAGAGAATTGGGAGTTCCTATCGTAATGCACGACTACTTAACAGGGGGATTCACTGCAAATACCACCTTGGCTCACTATTGCCGAGATAATGGCCTACTTCTTCACATCCACCGCGCAATGCATGCAGTTATTGATAGACAGAAGAATCATGGTATGCACTTTCGTGTACTAGCTAAAGCGTTACGTATGTCTGGTGGAGATCATATTCACGCCGGTACCGTAGTAGGTAAACTTGAAGGGGAAAGAGAAATCACTTTGGGCTTTGTTGATTTACTGCGTGATGATTTTATTGAAAAGGATCGAAGTCGCGGTATTTATTTCACTCAAGATTGGGTCTCTCTACCGGGTGTTCTGCCCGTGGCTTCGGGGGGTATTCACGTT
>Illumina-rbcL2_BOP010053_Dotu
TGAAGACATGATGAAAAGGGCTGTATTTGCCAGAGAATTGGGAGTTCCTATCGTAATGCACGACTACTTAACAGGGGGATTCACTGCAAATACCACCTTGGCTCACTATTGCCGAGATAATGGCCTACTTCTTCACATCCACCGCGCAATGCATGCAGTTATTG
>Illumina-rbcL2_BOP010053_Otu
ACTTAACAGGgggATTCACTGCAAATACCACCTTGGCTCACTATTGCCGAGATAATGGCCTACTTCTTCACATCCACCGCGCAATGCATGCAGTTATTGATAGACAGAAGAATCATGGTATGCACTTTCGTGTACTAGCTAAAGCGTTACGTATGTCTGGTGGAGATCATATTCACGCCGGTACCGTAGTAGGTAAACTTGAAGGGGAAAGAGAAATCACTTTGGGCTTTGTTGATTTACTGCGTGATGATTTTATTGAAAAGGATCGAAGTCGCGGTATTTATTTCACTCAAGATTGGGTCtctctACCGGGTGTTCTGCCCGTGGCTTCGGggggTATTCACGTT
>Illumina-rbcL2_BOP010053_Zotu
TGAAGACATGATGAAAAGGGCTGTATTTGCCAGAGAATTGGGAGTTCCTATCGTAATGCACGACTACTTAACAGGgggATTCACTGCAAATACCACCTTGGCTCACTATTGCCGAGATAATGGCCTACTTCTTCACATCCACCGCGCAATGCATGCAGTTATTGATAGACAGAAGAATCATGGTATGCACTTTCGTGTACTAGCTAAAGCGTTACGTATGTCTGGTGGGGATCATATTCACGCCGGTACCGTAGTAGGTAAACTTGAAGGGGAAAGAGAAATCACTTTGGGCTTTGTTGATTTACTGCGTGATGATTTTATTGAAAAGGATCGAAGTCGCGGTATTTATTTCACTCAAGATTGGGTCtctctACCGGGTGTTCTGCCCGTGGCTTCGGggggTATTCACGTTTGGC
>Illumina-rbcL2_BOP010054_Cotu
CGAAGAAATGATGAAAAGAGCTGCATGTGCGAGAGAATTGGGCGTTCCTATCGTAATGCATGACTACTTAACAGGGGGATTCACTGCAAATACTACCTTGGCTCATTATTGCCGGGATAATGGTCTACTTCTTCATATCCATCGTGCAATGCATGCAGTTATCGATAGACAGAAGAATCATGGTATGCACTTTCGTGTACTAGCTAAAGCGTTACGTTTGTCTGGTGGAGATCATATTCACGCTGGTACCGTAGTAGGTAAACTTGAAGGGGAAAGAGAGATCACTTTAGGCTTTGTTGATTTACTACGTGATGAGTTTGTTGAAAAAGATCGAAGCCGCGGTATTTATTTCACTCAGGATTGGGTCTCTCTACCGGGTGTTCTGCCCGTTGCTTCGGGGGGTATTCACGTT
>Illumina-rbcL2_BOP010054_Dotu
CGAAGAAATGATGAAAAGAGCTGCATGTGCGAGAGAATTGGGCGTTCCTATCGTAATGCATGACTACTTAACAGGGGGATTCACTGCAAATACTACCTTGGCTCATTATTGCCGGGATAATGGTCTACTTCTTCATATCCATCGTGCAATGCATGCAGTTATCGATAGACAGAAGAATCATGGTATGCACTTTCGTGTACTAGCTAAAGCGTTACGTTTGTCTGGTGGAGATCATATTCACGCTGGTACCGTAGTAGGTAAACTTGAAGGGG
>Illumina-rbcL2_BOP010054_Otu
CGAAGAAATGATGAAAAGAGCTGCATGTGCGAgagaATTGGGCGTTCCTATCGTAATGCATGACTACTTAACAGGgggATTCACTGCAAATACTACCTTGGCTCATTATTGCCGGGATAATGGTCTACTTCTTCATATCCATCGTGCAATGCATGCAGTTATCGATAGACAGAAGAATCATGGTATGCACTTTCGTGTACTAGCTAAAGCGTTACGTTTGTCTGGTGGAGATCATATTCACGCTGGTACCGTAGTAGGTAAACTTGAAGGGGAAAGagagaTCACTTTAGGCTTTGTTGATTTACTACGTGATGAGTTTGTTGAAaaaGATCGAAGCCGCGGTATTTATTTCACTCAGGATTGGGTCtctctACCGGGTGTTCTGCCCGTTGCTTCGGggggTATTCACGTT
>Illumina-rbcL2_BOP010054_Zotu
CGAAGAAATGATGAAAAGAGCTGCATGTGCGAgagaATTGGGCGTTCCTATCGTAATGCATGACTACTTAACAGGgggATTCACTGCAAATACTACCTTGGCTCATTATTGCCGGGATAATGGTCTACTTCTTCATATCCATCGTGCAATGCATGCAGTTATCGATAGACAGAAGAATCATGGTATGCACTTTCGTGTACTAGCTAAAGCGTTACGTTTGTCTGGTGGAGATCATATTCACGCTGGTACCGTAGTAGGTAAACTTGAAGGGGAAAGagagaTCACTTTAGGCTTTGTTGATTTACTACGTGATGAGTTTGTTGAAaaaGATCGAAGCCGCGGTATTTATTTCACTCAGGATTGGGTCtctctACCGGGTGTTCTGCCCGTTGCTTCGGggggTATTCACGTT
>Illumina-rbcL2_BOP010055_Cotu
TGAAGAAATGATCAAAAGGGCTGTATTTGCTAGAGAATTGGGAGTTCCTATCGTAATGCATGATTACTTAACAGGAGGATTCACTGCAAATACTAGCCTGGCTCATTATTGTCGAGATAATGGTCTACTTCTTCACATCCACCGTGCAATGCATGCAGTTATTGATAGACAAAAGAATCATGGTATGCATTTTCGTGTACTAGCTAAAGCGTTACGTCTGTCTGGTGGAGATCATATTCACGCCGGTACTGTAGTAGGTAAACTTGAAGGGGAAAGAGAAATCACTTTAGGCTTTGTTGATTTACTACGTGATGATTTTATTGAAAAAGATCGAAGTCGTGGTATTTATTTCACTCAAGATTGGGTCTCTCTACCAGGTGTTCTGCCCGTGGCTTCAGGGGGTATTCACGTT
>Illumina-rbcL2_BOP010055_Dotu
TGAAGAAATGATCAAAAGGGCTGTATTTGCTAGAGAATTGGGAGTTCCTATCGTAATGCATGATTACTTAACAGGAGGATTCACTGCAAATACTAGCCTGGCTCATTATTGTCGAGATAATGGTCTACTTCTTCACATCCACCGTGCAATGCATGCAGTTATTGATAGACAAAAGAATCATGGTATGCATTTTCGTGTACTAGCTAAAGCGTTACGTCTGTCTGGTGGAGATCATATTCACGCCGGTACTGTAGTAGGTAAACTTGAAGGGGAAAGAGAAATCACTTTAGGCTTTGTTGATTTAC
>Illumina-rbcL2_BOP010055_Otu
CAAAAGGGCTGTATTTGCTAGAGAATTGGGAGTTCCTATCGTAATGCATGATTACTTAACAGGAGGATTCACTGCAAATACTAGCCTGGCTCATTATTGTCGAGATAATGGTCTACTTCTTCACATCCACCGTGCAATGCATGCAGTTATTGATAGACAAAAGAATCATGGTATGCATTTTCGTGTACTAGCTAAAGCGTTACGTCTGTCTGGTGGAGATCATATTCACGCCGGTACTGTAGTAGGTAAACTTGAAGGGGAAAGAGAAATCACTTTAGGCTTTGTTGATTTACTACGTGATGATTTTATTGAAaaaGATCGAAGTCGTGGTATTTATTTCACTCAAGATTGGGTCtctctACCAGGTGTTCTGCCCGTGGCTTCAGGgggTATTCACGTT
>Illumina-rbcL2_BOP010055_Zotu
TGAAGAAATGATCAAAAGGGCTGTATTTGCTAGAGAATTGGGAGTTCCTATCGTAATGCATGATTACTTAACAGGAGGATTCACTGCAAATACTAGCCTGGCTCATTATTGTCGAGATAATGGTCTACTTCCTCACATCCACCGTGCAATGCATGCAGTTATTGATAGACAAAAGAATCATGGTATGCATTTTCGTGTACTAGCTAAAGCGTTACGTCTGTCTGGTGGAGATCATATTCACGCCGGTACTGTAGTAGGTAAACTTGAAGGGGAAAGAGAAATCACTTTAGGCTTTGTTGATTTACTACGTGATGATTTTATTGAAaaaGATCGAAGTCGT
>Illumina-rbcL2_BOP010056_Cotu
CGAAGAAATGATCAAAAGAGCTGTATTTGCTAGAGAATTGGGAGTTCCTATCGTAATGCATGACTACTTAACAGGAGGATTCACTGCAAATACTAGCTTGGCTCATTATTGCCGAGATAATGGCCTACTTCTTCACATTCACCGCGCAATGCATGCAGTTATTGATAGACAGAAGAATCATGGTATACACTTCCGTGTACTAGCTAAAGCGTTACGTATGTCTGGTGGAGATCATATTCACTCTGGTACTGTAGTAGGTAAACTTGAAGGGGAAAGAGACATCACTTTGGGCTTTGTTGATTTACTGCGTGATGATTTTATTGAAAAAGATCGAAGTCGCGGTATTTATTTCACTCAAGATTGGGTTTCTCTACCAGGTGTTCTGCCCGTGGCTTCAGGGGGTATTCACGTT
>Illumina-rbcL2_BOP010056_Dotu
CGAAGAAATGATCAAAAGAGCTGTATTTGCTAGAGAATTGGGAGTTCCTATCGTAATGCATGACTACTTAACAGGAGGATTCACTGCAAATACTAGCTTGGCTCATTATTGCCGAGATAATGGCCTACTTCTTCACATTCACCGCGCAATGCATGCAGTTATTGATAGACAGAAGAATCATGGTATACACTTCCGTGTACTAGCTAAAGCGTTACGTATGTCTGGTGGAGATCATATTCACTCTGGTACTGTAGTAGGTAAACTTGAAGGGGAAAGAGACATCACTTTGGGCTTTGTTGATTTACTGCGTGATGATTTTATTGAAAAAGATCGAAGTCGCGGTATTTATTTCACTCAAGATTGGGTTTCTCTACCAGGTGTTCTGCCCGTGGCTTCAGGGGGTATTCACGTT
>Illumina-rbcL2_BOP010056_Otu
CGAAGAAATGATCAAAAGAGCTGTATTTGCTAGAGAATTGGGAGTTCCTATCGTAATGCATGACTACTTAACAGGAGGATTCACTGCAAATACTAGCTTGGCTCATTATTGCCGAGATAATGGCCTACTTCTTCACATTCACCGCGCAATGCATGCAGTTATTGATAGACAGAAGAATCATGGTATACACTTCCGTGTACTAGCTAAAGCGTTACGTATGTCTGGTGGAGATCATATTCACTCTGGTACTGTAGTAGGTAAACTTGAAGGGGAAAGAGACATCACTTTGGGCTTTGTTGATTTACTGCGTGATGATTTTATTGAAaaaGATCGAAGTCGCGGTATTTATTTCACTCAAGATTGGGTTTCTCTACCAGGTGTTCTGCCCGTGGCTTCAGGgggTATTCACGTT
>Illumina-rbcL2_BOP010056_Zotu
CGAAGAAATGATCAAAAGAGCTGTATTTGCTAGAGAATTGGGAGTTCCTATCGTAATGCATGACTACTTAACAGGAGGATTCACTGCAAATACTAGCTTGGCTCATTATTGCCGAGATAATGGCCTACTTCTTCACATTCACCGCGCAATGCATGCAGTTATTGATAGACAGAAGAATCATGGTATACACTTCCGTGTACTAGCTAAAGCGTTACGTATGTCTGGTGGAGATCATATTCACTCTGGTACTGTAGTAGGTAAACTTGAAGGGGAAAGAGACATCACTTTGGGCTTTGTTGATTTACTGCGTGATGATTTTATTGAAaaaGATCGAAGTCGCGGTATTTATTTCACTCAAGATTGGGTTTCTCTACCAGGTGTTCTGCCCGTGGCTTCAGGgggTATTCACGTT
>Illumina-rbcL2_BOP010057_Cotu
CGAAGAAATGATCAAAAGGGCTGTATTTGCCAGAGAATTAGGAGTTCCTATCGTAATGCATGATTACTTAACAGGGGGATTCACTGCAAATACTAGCCTGGCTCATTATTGTAGAGATAATGGTTTACTTCTTCACATCCACCGTGCAATGCATGCAGTTATTGATAGACAGAAGAATCATGGTATGCATTTCCGTGTACTAGCTAAAGCGTTACGTATGTCTGGTGGAGATCATATTCACGCTGGTACTGTAGTAGGTAAACTTGAAGGAGAAAGAGAGATCACTTTAGGCTTTGTTGATTTACTACGTGATGATTTTGTTGAAAAAGATCGAAGCCGTGGTATTTATTTCACTCAAGATTGGGTCTCTCTACCAGGTGTTCTACCCGTGGCTTCAGGGGGTATTCATGTT
>Illumina-rbcL2_BOP010057_Dotu
CGAAGAAATGATCAAAAGGGCTGTATTTGCCAGAGAATTAGGAGTTCCTATCGTAATGCATGATTACTTAACAGGGGGATTCACTGCAAATACTAGCCTGGCTCATTATTGTAGAGATAATGGTTTACTTCTTCACATCCACCGTGCAATGCATGCAGTTATTGATAGACAGAAGAATCATGGTATGCATTTCCGTGTACTAGCTAAAGCGTTACGTATGTCTGGTGGAGATCATATTCACGCTGGTACTGTAGTAGGTAAACTTGAAGGAGAAAGAGAGATCACTTTAGGCTTTGTTGATTTACTACGTGATGATTTTGTTGAAAAAGATCGAAGCCGTGGTATTTATTTCACTCAAGATTGGGTCTCTCTACCAGGTGTTCTACCCGTGGCTTCAGGGGGTATTCATGTTTGGCACATG
>Illumina-rbcL2_BOP010057_Otu
CGAAGAAATGATCAAAAGGGCTGTATTTGCCAGAGAATTAGGAGTTCCTATCGTAATGCATGATTACTTAACAGGgggATTCACTGCAAATACTAGCCTGGCTCATTATTGTAGAGATAATGGTTTACTTCTTCACATCCACCGTGCAATGCATGCAGTTATTGATAGACAGAAGAATCATGGTATGCATTTCCGTGTACTAGCTAAAGCGTTACGTATGTCTGGTGGAGATCATATTCACGCTGGTACTGTAGTAGGTAAACTTGAAGGAGAAAGagagaTCACTTTAGGCTTTGTTGATTTACTACGTGATGATTTTGTTGAAaaaGATCGAAGCCGTGGTATTTATTTCACTCAAGATTGGGTCtctctACCAGGTGTTCTACCCGTGGCTTCAGGgggTATTCATGTTTGGCACATG
>Illumina-rbcL2_BOP010057_Zotu
CGAAGAAATGATCAAAAGGGCTGTATTTGCCAGAGAATTAGGAGTTCCTATCGTAATGCATGATTACTTAACAGGgggATTCACTGCAAATACTAGCCTGGCTCATTATTGTAGAGATAATGGTTTACTTCTTCACATCCACCGTGCAATGCATGCAGTTATTGATAGACAGAAGAATCATGGTATGCATTTCCGTGTACTAGCTAAAGCGTTACGTATGTCTGGTGGAGATCATATTCACGCTGGTACTGTAGTAGGTAAACTTGAAGGAGAAAGagagaTCACTTTAGGCTTTGTTGATTTACTACGTGATGATTTTGTTGAAaaaGATCGAAGCCGTGGTATTTATTTCACTCAAGATTGGGTCtctctACCAGGTGTTCTACCCGTGGCTTCAGGgggTATTCATGTTTGGCACATG
>Illumina-rbcL2_BOP010059_Cotu
CGAAGAAATGATAAAAAGAGCTGTATTTGCGAGAGAATTGGGAGTTCCTATCGTAATGCATGACTACTTAACAGGGGGATTCACTGCAAATACTAGCTTGGCTCATTATTGCCGGGATAATGGTCTACTTCTTCACATCCATCGTGCAATGCACGCAGTTATCGATAGACAGAAGAATCATGGTATGCATTTTCGTGTACTAGCTAAAGCGTTACGTTTGTCTGGTGGAGATCATATTCACGCTGGTACCGTAGTAGGTAAACTTGAAGGGGAAAGAGAGATCACTTTAGGCTTTGTTGATTTACTACGTGATGATTTTGTTGAAAAAGATCGAAGCCGCGGTATTTATTTCACTCAGGATTGGGTCTCTCTACCAGGTGTTTTGCCCGTTGCTTCAGGGGGTATTCACGTT
>Illumina-rbcL2_BOP010059_Dotu
CGAAGAAATGATAAAAAGAGCTGTATTTGCGAGAGAATTGGGAGTTCCTATCGTAATGCATGACTACTTAACAGGGGGATTCACTGCAAATACTAGCTTGGCTCATTATTGCCGGGATAATGGTCTACTTCTTCACATCCATCGTGCAATGCACGCAGTTATCGATAGACAGAAGAATCATGGTATGCATTTTCGTGTACTAGCTAAAGCGTTACGTTTGTCTGGTGGAGATCATATTCACGCTGGTACCGTAGTAGGTAAACTTGAAGGGGAAAGAGAGATCACTTTAGGCTTTGTTGATTTACTACGTGATGATTTTGTTGAAAAAGATCGAAGCCGCGGTATTTATTTCACTCAGGATTGGGTCTCTCTACCAGGTGTTTTGCCCGTTGCTTCAGGGGGTATTCACGTTTGGCATATGCC
>Illumina-rbcL2_BOP010059_Otu
CGAAGAAATGATAAaaaGAGCTGTATTTGCGAgagaATTGGGAGTTCCTATCGTAATGCATGACTACTTAACAGGgggATTCACTGCAAATACTAGCTTGGCTCATTATTGCCGGGATAATGGTCTACTTCTTCACATCCATCGTGCAATGCACGCAGTTATCGATAGACAGAAGAATCATGGTATGCATTTTCGTGTACTAGCTAAAGCGTTACGTTTGTCTGGTGGAGATCATATTCACGCTGGTACCGTAGTAGGTAAACTTGAAGGGGAAAGagagaTCACTTTAGGCTTTGTTGATTTACTACGTGATGATTTTGTTGAAaaaGATCGAAGCCGCGGTATTTATTTCACTCAGGATTGGGTCtctctACCAGGTGTTTTGCCCGTTGCTTCAGGgggTATTCACGTTTGGCATATGCC
>Illumina-rbcL2_BOP010059_Zotu
CGAAGAAATGATAAaaaGAGCTGTATTTGCGAgagaATTGGGAGTTCCTATCGTAATGCATGACTACTTAACAGGgggATTCACTGCAAATACTAGCTTGGCTCATTATTGCCGGGATAATGGTCTACTTCTTCACATCCATCGTGCAATGCACGCAGTTATCGATAGACAGAAGAATCATGGTATGCATTTTCGTGTACTAGCTAAAGCGTTACGTTTGTCTGGTGGAGATCATATTCACGCTGGTACCGTAGTAGGTAAACTTGAAGGGGAAAGagagaTCACTTTAGGCTTTGTTGATTTACTACGTGATGATTTTGTTGAAaaaGATCGAAGCCGCGGTATTTATTTCACTCAGGATTGGGTCtctctACCAGGTGTTTTGCCCGTTGCTTCAGGgggTATTCACGTTTGGCATATGCC
>Illumina-rbcL2_BOP010060_Cotu
CGAAGAAATGATAAAAAGAGCTGTATTTGCGAGAGAATTGGGAGTTCCTATCGTAATGCATGACTACTTAACAGGGGGATTCACTGCAAATACTAGCTTGGCTCATTATTGCCGGGATAATGGTCTACTTCTTCACATCCATCGTGCAATGCACGCAGTTATCGATAGACAGAAGAATCATGGTATGCATTTTCGTGTACTAGCTAAAGCGTTACGTTTGTCTGGTGGAGATCATATTCACGCTGGTACCGTAGTAGGTAAACTTGAAGGGGAAAGAGAGATCACTTTAGGCTTTGTTGATTTACTACGTGATGATTTTGTTGAAAAAGATCGAAGCCGCGGTATTTATTTCACTCAGGATTGGGTCTCTCTACCAGGTGTTTTGCCCGTTGCTTCAGGGGGTATTCACGTT
>Illumina-rbcL2_BOP010060_Dotu
ACTGCAGGTACATGCGAAGAAATGGTAAGAAGAGCTGTATTTGCGAGAGAATTGGGAGTTCCTATCGTAATGCATGACTACTTAACAGGGGGATTCACTGCAAATACTAGCTTGGCTCATTATTGCCGGGATAATGGTCTACTTCTTCACATCCATCGTGCAATGCACGCAGTTATCGATAGACAGAAGAATCATGGTATGCATTTTCGTGTACTAGCTAAAGCGTTACGTTTGTCTGGTGGAGATCATATTCACGCTGGTACCGTAGTAGGTAAACTTGAAGGGGAAAGAGAGATCACTTTAGGCTTTGTTGATTTACTACGTGATGATTTTGTTGAAAAAGATCGAAGCCGCGGTATTTATTTCACTCAGGATTGGGTCTCTCTACCAGGTGTTTTGCCCGTTGCTTCAGGGGGTATTCACGTT
>Illumina-rbcL2_BOP010060_Otu
ACTGCAGGTACATGCGAAGAAATGGTAAGAAGAGCTGTATTTGCGAgagaATTGGGAGTTCCTATCGTAATGCATGACTACTTAACAGGgggATTCACTGCAAATACTAGCTTGGCTCATTATTGCCGGGATAATGGTCTACTTCTTCACATCCATCGTGCAATGCACGCAGTTATCGATAGACAGAAGAATCATGGTATGCATTTTCGTGTACTAGCTAAAGCGTTACGTTTGTCTGGTGGAGATCATATTCACGCTGGTACCGTAGTAGGTAAACTTGAAGGGGAAAGagagaTCACTTTAGGCTTTGTTGATTTACTACGTGATGATTTTGTTGAAaaaGATCGAAGCCGCGGTATTTATTTCACTCAGGATTGGGTCtctctACCAGGTGTTTTGCCCGTTGCTTCAGGgggTATTCACGTT
>Illumina-rbcL2_BOP010060_Zotu
ACTGCAGGTACATGCGAAGAAATGGTAAGAAGAGCTGTATTTGCGAgagaATTGGGAGTTCCTATCGTAATGCATGACTACTTAACAGGgggATTCACTGCAAATACTAGCTTGGCTCATTATTGCCGGGATAATGGTCTACTTCTTCACATCCATCGTGCAATGCACGCAGTTATCGATAGACAGAAGAATCATGGTATGCATTTTCGTGTACTAGCTAAAGCGTTACGTTTGTCTGGTGGAGATCATATTCACGCTGGTACCGTAGTAGGTAAACTTGAAGGGGAAAGagagaTCACTTTAGGCTTTGTTGATTTACTACGTGATGATTTTGTTGAAaaaGATCGAAGCCGCGGTATTTATTTCACTCAGGATTGGGTCtctctACCAGGTGTTTTGCCCGTTGCTTCAGGgggTATTCACGTT
>Illumina-rbcL2_BOP010061_Cotu
TGAAGAGATGATAAAAAGAGCCGTATTTGCCAGAGAATTAGGTGCTCCTATCGTAATGCATGATTATTTAACAGGGGGATTCACTGCAAATACTACCTTGGCTCATTATTGTCGGGATAATGGTCTACTTCTTCATATACACCGTGCAATGCATGCAGTTATCGATAGACAAAAGAATCATGGTATGCACTTTCGTGTACTAGCTAAAGCGTTACGTTTATCTGGTGGAGATCATATTCACGCTGGTACCGTAGTAGGTAAACTTGAAGGGGAAAGAGAAATCACTTTAGGTTTTGTTGATTTACTACGTGATGATTTTGTTGAAAAAGATAGAAGTCGCGGTATTTATTTCACTCAGGATTGGGTTTCTCTACCCGGTGTTCTGCCTGTTGCTTCCGGAGGTATTCACGTT
>Illumina-rbcL2_BOP010061_Dotu
TGAAGAGATGATAAAAAGAGCCGTATTTGCCAGAGAATTAGGTGCTCCTATCGTAATGCATGATTATTTAACAGGGGGATTCACTGCAAATACTACCTTGGCTCATTATTGTCGGGATAATGGCCTACTTCTTCATATACACCGTGCAATGCATGCAGTTATCGATAGACAAAAGAATCATGGTATGCACTTTCGTGTACTAGCTAAAGCGTTACGTTTATCTGGTGGAGATCATATTCACGCTGGTACCGTAGTAGGTAAACTTGAAGGGGAAAGAGAAATCACTTTAGGTTTTGTTGATTTACTACGTGATGATTTTGTTGA
>Illumina-rbcL2_BOP010061_Otu
TGAAGAGATGATAAaaaGAGCCGTATTTGCCAGAGAATTAGGTGCTCCTATCGTAATGCATGATTATTTAACAGGgggATTCACTGCAAATACTACCTTGGCTCATTATTGTCGGGATAATGGTCTACTTCTTCATATACACCGTGCAATGCATGCAGTTATCGATAGACAAAAGAATCATGGTATGCACTTTCGTGTACTAGCTAAAGCGTTACGTTTATCTGGTGGAGATCATATTCACGCTGGTACCGTAGTAGGTAAACTTGAAGGGGAAAGAGAAATCACTTTAGGTTTTGTTGATTTACTACGTGATGATTTTGTTGAAaaaGATAGAAGTCGCGGTATTTATTTCACTCAGGATTGGGTTTCTCTACCCGGTGTTCTGCCTGTTGCTTCCGGAGGTATTCACGTT
>Illumina-rbcL2_BOP010061_Zotu
TGAAGAGATGATAAaaaGAGCCGTATTTGCCAGAGAATTAGGTGCTCCTATCGTAATGCATGATTATTTAACAGGgggATTCACTGCAAATACTACCTTGGCTCATTATTGTCGGGATAATGGTCTACTTCTTCATATACACCGTGCAATGCATGCAGTTATCGATAGACAAAAGAATCATGGTATGCACTTTCGTGTACTAGCTAAAGCGTTACGTTTATCTGGTGGAGATCATATTCACGCTGGTACCGTAGTAGGTAAACTTGAAGGGGAAAGAGAAATCACTTTAGGTTTTGTTGATTTACTACGTGATGATTTTGTTGAAaaaGATAGAAGTCGCGGTATTTATTTCACTCAGGATTGGGTTTCTCTACCCGGTGTTCTGCCTGTTGCTTCCGGAGGTATTCACGTT
>Illumina-rbcL2_BOP010062_Cotu
TGAAGAAATGATAAAAAGAGCCGTATGTGCCAGAGAATTGGGCGTTCCTATTGTAATGCATGACTATTTAACAGGGGGATTCACTGCAAATACTAGTTTAGCTCATTATTGCCGGGATAATGGTTTACTTCTTCATATCCATCGTGCAATGCATGCAGTTATCGATAGACAGAAGAATCATGGTATGCACTTTCGTGTACTAGCTAAAGCCTTACGTATGTCTGGTGGAGATCATATTCACGCTGGTACCGTAGTAGGTAAACTTGAAGGGGAAAGAGAGATCACTTTAGGTTTTGTTGATTTACTACGTGATGATTTTATTGAAAAAGATCGAAGTCGCGGTATTTATTTCACTCAGGATTGGGTTTCTCTACCGGGTGTTCTGCCCGTTGCTTCGGGGGGTATTCACGTT
>Illumina-rbcL2_BOP010062_Dotu
ACTTCTTCATATCCATCGTGCAATGCATGCAGTTATCGATAGACAGAAGAATCATGGTATGCACTTTCGTGTACTAGCTAAAGCCTTACGTATGTCTGGTGGAGATCATATTCACGCTGGTACCGTAGTAGGTAAACTTGAAGGGGAAAGAGAGATCACTTTAGGTTTTGTTGATTTACTACGTGATGATTTTATTGAAAAAGATCGAAGTCGCGGTATTTATTTCACTCAGGATTGGGTTTCTCTACCGGGTGTTCTGCCCGTTGCTTCGGGGGGTATTCACGTT
>Illumina-rbcL2_BOP010062_Otu
ACTTCTTCATATCCATCGTGCAATGCATGCAGTTATCGATAGACAGAAGAATCATGGTATGCACTTTCGTGTACTAGCTAAAGCCTTACGTATGTCTGGTGGAGATCATATTCACGCTGGTACCGTAGTAGGTAAACTTGAAGGGGAAAGagagaTCACTTTAGGTTTTGTTGATTTACTACGTGATGATTTTATTGAAaaaGATCGAAGTCGCGGTATTTATTTCACTCAGGATTGGGTTTCTCTACCGGGTGTTCTGCCCGTTGCTTCGGggggTATTCACGTT
>Illumina-rbcL2_BOP010062_Zotu
ACTTCTTCATATCCATCGTGCAATGCATGCAGTTATCGATAGACAGAAGAATCATGGTATGCACTTTCGTGTACTAGCTAAAGCCTTACGTATGTCTGGTGGAGATCATATTCACGCTGGTACCGTAGTAGGTAAACTTGAAGGGGAAAGagagaTCACTTTAGGTTTTGTTGATTTACTACGTGATGATTTTATTGAAaaaGATCGAAGTCGCGGTATTTATTTCACTCAGGATTGGGTTTCTCTACCGGGTGTTCTGCCCGTTGCTTCGGggggTATTCACGTT
>Illumina-rbcL2_BOP010063_Cotu
TGAAGAAATGATAAAAAGAGCTGTATTTGCCAGAGAATTGGGTGTTCCTATCGTAATGCATGACTACTTAACCGGGGGATTCACTGCAAATACTAGCTTGGCTCACTATTGCCGTGATAATGGTCTACTTCTTCATATCCACCGTGCAATGCATGCAGTTATCGATAGACAGAAAAATCATGGTATGCACTTTCGTGTATTAGCTAAAGCGTTACGTATGTCTGGTGGAGATCATATTCACGCTGGTACTGTAGTAGGTAAACTTGAAGGAGAAAGGGAGATTACTTTAGGTTTTGTTGATTTACTACGTGATGATTTTATTGAAAAAGATCGAAGCCGCGGTATTTATTTCACTCAAGATTGGGTCTCTCTACC
>Illumina-rbcL2_BOP010064_Cotu
CGAAGAAATGCTAAAAAGGGCTGTATTTGCAAGAGAGTTGGGAGTTCCTATCGTAATGCATGACTACTTAACAGGGGGATTCACCGCAAATACTAGCTTGGCTCATTATTGCCGAGATAATGGTCTACTTCTTCACATCCACCGTGCAATGCATGCAGTTATTGATAGACAGAAGAATCATGGTATGCACTTTCGTGTACTAGCTAAAGCTTTACGTCTGTCTGGTGGAGATCATATTCACGCCGGTACAGTAGTAGGTAAACTTGAAGGGGAAAGAGACATCACTTTGGGCTTTGTTGATTTACTACGTGATGATTTTATTGAAAAAGATCGAAGCCGTGGTATTTATTTCACTCAAGATTGGGTCTCTTTACCAGGTGTTCTACCCGTGGCTTCAGGGGGTATTCACGTT
>Illumina-rbcL2_BOP010064_Dotu
CGAAGAAATGCTAAAAAGGGCTGTATTTGCAAGAGAGTTGGGAGTTCCTATCGTAATGCATGACTACTTAACAGGGGGATTCACCGCAAATACTAGCTTGGCTCATTATTGCCGAGATAATGGTCTACTTCTTCACATCCACCGTGCAATGCATGCAGTTATTGATAGACAGAAGAATCATGGTATGCACTTTCGTGTACTAGCTAAAGCTTTACGTCTGTCTGGTGGAGATCATATTCACGCCGGTACAGTAGTAGGTAAACTTGAAGGGGAAAGAGACATCACTTTGGGCTTTGTTGATTTACTACGTGATGATTTTATTGAAAAAGATCGAAGCCGTGGTATTTATTTCACTCAAGATTGGGTCTCTTTACCAGGTGTTCTACCCGTGGCTTCAGGGGGTATTCACGTT
>Illumina-rbcL2_BOP010064_Otu
CGAAGAAATGCTAAaaaGGGCTGTATTTGCAAGagagTTGGGAGTTCCTATCGTAATGCATGACTACTTAACAGGgggATTCACCGCAAATACTAGCTTGGCTCATTATTGCCGAGATAATGGTCTACTTCTTCACATCCACCGTGCAATGCATGCAGTTATTGATAGACAGAAGAATCATGGTATGCACTTTCGTGTACTAGCTAAAGCTTTACGTCTGTCTGGTGGAGATCATATTCACGCCGGTACAGTAGTAGGTAAACTTGAAGGGGAAAGAGACATCACTTTGGGCTTTGTTGATTTACTACGTGATGATTTTATTGAAaaaGATCGAAGCCGTGGTATTTATTTCACTCAAGATTGGGTCTCTTTACCAGGTGTTCTACCCGTGGCTTCAGGgggTATTCACGTT
>Illumina-rbcL2_BOP010064_Zotu
CGAAGAAATGCTAAaaaGGGCTGTATTTGCAAGagagTTGGGAGTTCCTATCGTAATGCATGACTACTTAACAGGgggATTCACCGCAAATACTAGCTTGGCTCATTATTGCCGAGATAATGGTCTACTTCTTCACATCCACCGTGCAATGCATGCAGTTATTGATAGACAGAAGAATCATGGTATGCACTTTCGTGTACTAGCTAAAGCTTTACGTCTGTCTGGTGGAGATCATATTCACGCCGGTACAGTAGTAGGTAAACTTGAAGGGGAAAGAGACATCACTTTGGGCTTTGTTGATTTACTACGTGATGATTTTATTGAAaaaGATCGAAGCCGTGGTATTTATTTCACTCAAGATTGGGTCTCTTTACCAGGTGTTCTACCCGTGGCTTCAGGgggTATTCACGTT
>Illumina-rbcL2_BOP010065_Cotu
CGAAGAGATGATGAAAAGAGCTGCATTTGCCAGAGAATTGGGAGTTCCTATCGTAATGCATGATTACTTAACAGGGGGATTCACTGCAAATACTACCTTGGCTCATTATTGCCGAGATAATGGTCTACTTCTTCACATCCACCGTGCAATGCATGCAGTTATTGATAGACAGAAGAATCATGGTATGCACTTTCGTGTACTAGCTAAAGCGTTACGTATGTCTGGTGGAGATCATATACACGCTGGTACCGTAGTAGGTAAACTTGAGGGGGAAAGAGAGATAACTTTAGGCTTTGTTGATTTACTACGTGATGATTTTATTGAAAAAGACAGAAGCCGCGGTATTTATTTCACTCAAGATTGGGTCTCTCTCCCAGGTGTTTTGCCTGTGGCTTC
>Illumina-rbcL2_BOP010065_Otu
CGAAGAGATGATGAAAAGAGCTGCATTTGCCAGAGAATTGGGAGTTCCTATCGTAATGCATGATTACTTAACAGGgggATTCACTGCAAATACTACCTTGGCTCATTATTGCCGAGATAATGGTCTACTTCTTCACATCCACCGTGCAATGCATGCAGTTATTGATAGACAGAAGAATCATGGTATGCACTTTCGTGTACTAGCTAAAGCGTTACGTATGTCTGGTGGAGATCATATACACGCTGGTACCGTAGTAGGTAAACTTGAGGgggAAAGagagaTAACTTTAGGCTTTGTTGATTTACTACGTGATGATTTTATTGAAaaaGACAGAAGCCGCGGTATTTATTTCACTCAAGATTGGGTCtctctcCCAGGTGTTTTGCCTGTGGCTTCCGGgggTATTCACGTT
>Illumina-rbcL2_BOP010065_Zotu
CGAAGAGATGATGAAAAGAGCTGCATTTGCCAGAGAATTGGGAGTTCCTATCGTAATGCATGATTACTTAACAGGgggATTCACTGCAAATACTACCTTGGCTCATTATTGCCGAGATAATGGTCTACTTCTTCACATCCACCGTGCAATGCATGCAGTTATTGATAGACAGAAGAATCATGGTATGCACTTTCGTGTACTAGCTAAAGCGTTACGTATGTCTGGTGGAGATCATATACACGCTGGTACCGTAGTAGGTAAACTTGAGGgggAAAGagagaTAACTTTAGGCTTTGTTGATTTACTACGTGATGATTTTATTGAAaaaGACAGAAGCCGCGGTATTTATTTCACTCAAGATTGGGTCtctctcCCAGGTGTTTTGCCTGTGGCTTCCGGgggTATTCACGTT
>Illumina-rbcL2_BOP010066_Cotu
GTTCCTATCGTAATGCATGATTACTTAACAGGGGGATTCACTGCAAATACTACCTTGGCTCATTATTGCCGAGATAATGGTCTACTTCTTCACATCCACCGTGCAATGCATGCAGTTATTGATAGACAGAAGAATCATGGTATGCACTTTCGTGTACTAGCTAAAGCGTTACGTATGTCTGGTGGAGATCATATACACGCTGGTACCGTAGTAGGTAAACTTGAGGGGGAAAGAGAGATAACTTTAGGCTTTGTTGATTTACTACGTGATGATTTTATTGAAAAAGACAGAAGCCGCGGTATTTATTTCACTCAAGATTGGGTCTCTCTCCCAGGTGTTTTGCCTGTGGCTTCCGGGGGTATTCACGT
>Illumina-rbcL2_BOP010066_Otu
CGAAGAGATGATGAAAAGAGCTGCATTTGCCAGAGAATTGGGAGTTCCTATCGTAATGCATGATTACTTAACAGGgggATTCACTGCAAATACTACCTTGGCTCATTATTGCCGAGATAATGGTCTACTTCTTCACATCCACCGTGCAATGCATGCAGTTATTGATAGACAGAAGAATCATGGTATGCACTTTCGTGTACTAGCTAAAGCGTTACGTATGTCTGGTGGAGATCATATACACGCTGGTACCGTAGTAGGTAAACTTGAGGgggAAAGagagaTAACTTTAGGCTTTGTTGATTTACTACGTGATGATTTTATTGAAaaaGACAGAAGCCGCGGTATTTATTTCACTCAAGATTGGGTCtctctcCCAGGTGTTTTGCCTGTGGCTTCCGGgggTATTCACGTT
>Illumina-rbcL2_BOP010066_Zotu
CGAAGAGATGATGAAAAGAGCTGCATTTGCCAGAGAATTGGGAGTTCCTATCGTAATGCATGATTACTTAACAGGgggATTCACTGCAAATACTACCTTGGCTCATTATTGCCGAGATAATGGTCTACTTCTTCACATCCACCGTGCAATGCATGCAGTTATTGATAGACAGAAGAATCATGGTATGCACTTTCGTGTACTAGCTAAAGCGTTACGTATGTCTGGTGGAGATCATATACACGCTGGTACCGTAGTAGGTAAACTTGAGGgggAAAGagagaTAACTTTAGGCTTTGTTGATTTACTACGTGATGATTTTATTGAAaaaGACAGAAGCCGCGGTATTTATTTCACTCAAGATTGGGTCtctctcCCAGGTGTTTTGCCTGTGGCTTCCGGgggTATTCACGTT
>Illumina-rbcL2_BOP010067_Cotu
CGAAGAAATGATGAAAAGGGCTGTATTTGCCAGAGAGTTGGGAGCACCCATCGTAATGCATGACTACTTAACGGGGGGGTTCACTGCAAATACTACCTTGGCTCATTATTGCCGAGATAATGGTCTACTTCTTCACATCCACCGCGCAATGCATGCAGTTATTGATAGACAGAAGAATCATGGTATGCATTTCCGTGTACTAGCTAAAGGGTTACGTATGTCTGGTGGAGATCATATTCACGCCGGTACCGTAGTAGGTAAACTGGAAGGAGAAAGAGAGATCACCTTGGGTTTTGTTGATTTATTGCGTGATGATTTTATTGAAAAAGACCGAAGTCGCGGTATTTATTTCACTCAAGATTGGGTCTCTCTACCAGGTGTTCTGCCCGTGGCATCAGGGGGTATTCACGTT
>Illumina-rbcL2_BOP010067_Dotu
AAAGGGTTACGTATGTCTGGTGGAGATCATATTCACGCCGGTACCGTAGTAGGTAAACTGGAAGGAGAAAGAGAGATCACCTTGGGTTTTGTTGATTTATTGCGTGATGATTTTATTGAAAAAGACCGAAGTCGCGGTATTTATTTCACTCAAGATTGGGTCTCTCTACCAGGTGTTCTGCCCGTGGCATCAGGGGGTATTCACGTT
>Illumina-rbcL2_BOP010067_Otu
AAAGGGTTACGTATGTCTGGTGGAGATCATATTCACGCCGGTACCGTAGTAGGTAAACTGGAAGGAGAAAGagagaTCACCTTGGGTTTTGTTGATTTATTGCGTGATGATTTTATTGAAaaaGACCGAAGTCGCGGTATTTATTTCACTCAAGATTGGGTCtctctACCAGGTGTTCTGCCCGTGGCATCAGGgggTATTCACGTT
>Illumina-rbcL2_BOP010067_Zotu
CGAAGAAATGATGAAAAGGGCTGTATTTGCCAGagagTTGGGAGCACCCATCGTAATGCATGACTACTTAACGGgggggTTCACTGCAAATACTACCTTGGCTCATTATTGCCGAGATAATGGTCTACTTCTTCACATCCACCGCGCAATGCATGCAGTTATTGATAGACAGAAGAATCATGGTATGCATTTCCGTGTACTAGCTAAAGGGTTACGTATGTCTGGTGGAGATCATATTCACGCCGGTACCGTAGTAGGTAAACTGGAAGGAGAAAGagagaTCACCTTGGGTTTTGTTGATTTATTGCGTGATGATTTTATTGAAaaaGACCGAAGTCGCGGTATTT
>Illumina-rbcL2_BOP010068_Cotu
CGAAGAAATGATGAAAAGGGCTGTATTTGCCAGAGAGTTGGGAGCACCCATCGTAATGCATGACTACTTAACGGGGGGGTTCACTGCAAATACTACCTTGGCTCATTATTGCCGAGATAATGGTCTACTTCTTCACATCCACCGCGCAATGCATGCAGTTATTGATAGACAGAAGAATCATGGTATGCATTTCCGTGTACTAGCTAAAGGGTTACGTATGTCTGGTGGAGATCATATTCACTCCGGTACCGTAGTAGGTAAACTGGAAGGAGAAAGAGAGATCACCTTGGGTTTTGTTGATTTATTGCGTGATGATTTTATTGAAAAAGACCGAAGTCGCGGTATTTATTTCACTCAAGATTGGGTCTCTCTACCAGGTGTTCTGCCCGTGGCATCAGGGGGTATTCACGTT
>Illumina-rbcL2_BOP010068_Dotu
CATATTCACGCAGGTACTGTAGTAGGTAAACTTGAAGGGGAAAGAGAGATCACCTTGGGCTTTGTTGATTTATTGCGTGATGATTTTATTGAAAAAGACCGAAGTCGCGGTATTTATTTCACTCAAGATTGGGTCTCTCTACCAGGTGTTCTGCCCGTGGCATCAGGGGGTATTCACGTT
>Illumina-rbcL2_BOP010068_Otu
CGAAGAAATGATGAAAAGGGCTGTATTTGCCAGagagTTGGGAGCACCCATCGTAATGCATGACTACTTAACGGgggggTTCACTGCAAATACTACCTTGGCTCATTATTGCCAAGATAATGGTCTACTTCTTCACATCCACCGCGCAATGCATGCAGTTATTGGTAGACAGAAGAATCATGGTATGCATTTCCGTGTACTAGCTAAAGGGTTACGTATGTCTGGTGGAGATCATATTCACTCCGGTACCGTAGTAGGTAAACTGGAAGGAGAAAGagagaTCACCTTGGGTTTTGTTGATTTATTGCGTGATGATTTTATTGAAaaaGACCGAAGTCGCGGTATTTATTTCACTCAAGATTGGGTCTCTTTACCGGGTGTTCTGCCCGTGGCTTCAGG
>Illumina-rbcL2_BOP010068_Zotu
CGAAGAAATGATGAAAAGGGCTGTATTTGCCAGagagTTGGGAGCACCCATCGTAATGCATGACTACTTAACGGgggggTTCACTGCAAATACTACCTTGGCTCATTATTGCCAAGATAATGGTCTACTTCTTCACATCCACCGCGCAATGCATGCAGTTATTGGTAGACAGAAGAATCATGGTATGCATTTCCGTGTACTAGCTAAAGGGTTACGTATGTCTGGTGGAGATCATATTCACTCCGGTACCGTAGTAGGTAAACTGGAAGGAGAAAGagagaTCACCTTGGGTTTTGTTGATTTATTGCGTGATGATTTTATTGAAaaaGACCGAAGTCGCGGTATTTATTTCACTCAAGATTGGGTCTCTTTACCGGGTGTTCTGCCCGTGGCTTCAGG
>Illumina-rbcL2_BOP010069_Cotu
CGAAGAAATGATGAAAAGGGCTGTATTTGCCAGAGAGTTGGGAGCACCCATCGTAATGCATGACTACTTAACGGGGGGGTTCACTGCAAATACTACCTTGGCTCATTATTGCCGAGATAATGGTCTACTTCTTCACATCCACCGCGCAATGCATGCAGTTATTGATAGACAGAAGAATCATGGTATGCATTTCCGTGTACTAGCTAAAGGGTTACGTATGTCTGGTGGAGATCATATTCACGCCGGTACCGTAGTAGGTAAACTGGAAGGAGAAAGAGAGATCACCTTGGGTTTTGTTGATTTATTGCGTGATGATTTTATTGAAAAAGACCGAAGTCGCGGTATTTATTTCACTCAAGATTGGGTCTCTCTACCAGGTGTTCTGCCCGTGGCATCAGGGGGTATTCACGTT
>Illumina-rbcL2_BOP010069_Dotu
CGAAGAAATGATGAAAAGGGCTGTATTTGCCAGAGAGTTGGGAGCACCCATCGTAATGCATGACTACTTAACGGGGGGGTTCACTGCAAATACTACCTTGGCTCATTATTGCCGAGATAATGGTCTACTTCTTCACATCCACCGCGCAATGCATGCAGTTATTGATAGACAGAAGAATCATGGTATGCATTTCCGTGTACTAGCTAAAGGGTTACGTATGTCTGGTGGAGATCATATTCACGCCGGTACCGTAGTAGGTAAACTGGAAGGAGAAAGAGAGATCACCTTGGGTTTTGTTGATTTATTGCGTGATGATTTTATTGAAAAAGACCGAAGTCGCGGTATTTATTTCACTCAAGATTGGGTCTCTCTACCAGGTGTTCTGCCCGTGGCATCAGGGGGTATTCACGTT
>Illumina-rbcL2_BOP010069_Otu
CGAAGAAATGATGAAAAGGGCTGTATTTGCCAGagagTTGGGAGCACCCATCGTAATGCATGACTACTTAACGGgggggTTCACTGCAAATACTACCTTGGCTCATTATTGCCGAGATAATGGTCTACTTCTTCACATCCACCGCGCAATGCATGCAGTTATTGATAGACAGAAGAATCATGGTATGCATTTCCGTGTACTAGCTAAAGGGTTACGTATGTCTGGTGGAGATCATATTCACGCCGGTACCGTAGTAGGTAAACTGGAAGGAGAAAGagagaTCACCTTGGGTTTTGTTGATTTATTGCGTGATGATTTTATTGAAaaaGACCGAAGTCGCGGTATTTATTTCACTCAAGATTGGGTCtctctACCAGGTGTTCTGCCCGTGGCATCAGGgggTATTCACGTT
>Illumina-rbcL2_BOP010069_Zotu
CGAAGAAATGATGAAAAGGGCTGTATTTGCCAGagagTTGGGAGCACCCATCGTAATGCATGACTACTTAACGGgggggTTCACTGCAAATACTACCTTGGCTCATTATTGCCGAGATAATGGTCTACTTCTTCACATCCACCGCGCAATGCATGCAGTTATTGATAGACAGAAGAATCATGGTATGCATTTCCGTGTACTAGCTAAAGGGTTACGTATGTCTGGTGGAGATCATATTCACGCCGGTACCGTAGTAGGTAAACTGGAAGGAGAAAGagagaTCACCTTGGGTTTTGTTGATTTATTGCGTGATGATTTTATTGAAaaaGACCGAAGTCGCGGTATTTATTTCACTCAAGATTGGGTCtctctACCAGGTGTTCTGCCCGTGGCATCAGGgggTATTCACGTT
>Illumina-rbcL2_BOP010070_Cotu
CGAAGAAATGATGAAAAGGGCTGTATTTGCCAGAGAGTTGGGAGCACCCATCGTAATGCATGACTACTTAACGGGGGGGTTCACTGCAAATACTACCTTGGCTCATTATTGCCGAGATAATGGTCTACTTCTTCACATCCACCGCGCAATGCATGCAGTTATTGATAGACAGAAGAATCATGGTATGCATTTCCGTGTACTAGCTAAAGGGTTACGTATGTCTGGTGGAGATCATATTCACTCCGGTACCGTAGTAGGTAAACTGGAAGGAGAAAGAGAGATCACCTTGGGTTTTGTTGATTTATTGCGTGATGATTTTATTGAAAAAGACCGAAGTCGCGGTATTTATTTCACTCAAGATTGGGTCTCTCTACCAGGTGTTCTGCCCGTGGCATCAGGGGGTATTCACGTT
>Illumina-rbcL2_BOP010070_Dotu
CGAAGAAATGATGAAAAGGGCTGTATTTGCCAGAGAGTTGGGAGCACCCATCGTAATGCATGACTACTTAACGGGGGGGTTCACTGCAAATACTACCTTGGCTCATTATTGCCGAGATAATGGTCTACTTCTTCACATCCACCGCGCAATGCATGCAGTTATTGATAGACAGAAGAATCATGGTATGCATTTCCGTGTACTAGCTAAAGGGTTACGTATGTCTGGTGGAGATCATATTCACTCCGGTACCGTAGTAGGTAAACTGGAAGGAGAAAGAGAGATCACCTTGGGTTTTGTTGATTTATTGCGTGATGATTTTATTGAAAAAGACCGAAGTCGCGGTATTTATTTCACTCAAGATTGGGTCTCTCTACCAGGTGTTCTGCCCGTGGCATCAGGGGGTATTCACGTT
>Illumina-rbcL2_BOP010070_Otu
CGAAGAAATGATGAAAAGGGCTGTATTTGCCAGagagTTGGGAGCACCCATCGTAATGCATGACTACTTAACGGgggggTTCACTGCAAATACTACCTTGGCTCATTATTGCCGAGATAATGGTCTACTTCTTCACATCCACCGCGCAATGCATGCAGTTATTGATAGACAGAAGAATCATGGTATGCATTTCCGTGTACTAGCTAAAGGGTTACGTATGTCTGGTGGAGATCATATTCACTCCGGTACCGTAGTAGGTAAACTGGAAGGAGAAAGagagaTCACCTTGGGTTTTGTTGATTTATTGCGTGATGATTTTATTGAAaaaGACCGAAGTCGCGGTATTTATTTCACTCAAGATTGGGTCtctctACCAGGTGTTCTGCCCGTGGCATCAGGgggTATTCACGTT
>Illumina-rbcL2_BOP010070_Zotu
CGAAGAAATGATGAAAAGGGCTGTATTTGCCAGagagTTGGGAGCACCCATCGTAATGCATGACTACTTAACGGgggggTTCACTGCAAATACTACCTTGGCTCATTATTGCCGAGATAATGGTCTACTTCTTCACATCCACCGCGCAATGCATGCAGTTATTGATAGACAGAAGAATCATGGTATGCATTTCCGTGTACTAGCTAAAGGGTTACGTATGTCTGGTGGAGATCATATTCACTCCGGTACCGTAGTAGGTAAACTGGAAGGAGAAAGagagaTCACCTTGGGTTTTGTTGATTTATTGCGTGATGATTTTATTGAAaaaGACCGAAGTCGCGGTATTTATTTCACTCAAGATTGGGTCtctctACCAGGTGTTCTGCCCGTGGCATCAGGgggTATTCACGTT
>Illumina-rbcL2_BOP010071_Cotu
CGAAGAGATGATGAAAAGAGCTGCATTTGCCAGAGAATTGGGAGTTCCTATCGTAATGCATGATTACTTAACAGGGGGATTCACTGCAAATACTACCTTGGCTCATTATTGCCGAGATAATGGTCTACTTCTTCACATCCACCGTGCAATGCATGCAGTTATTGATAGACAGAAGAATCATGGTATGCACTTTCGTGTACTAGCTAAAGCGTTACGTATGTCTGGTGGAGATCATATACACGCTGGTACCGTAGTAGGTAAACTTGAGGGGGAAAGAGAGATAACTTTAGGCTTTGTTGATTTACTACGTGATGATTTTATTGAAAAAGACAGAAGCCGCGGTATTTATTTCACTCAAGATTGGGTCTCTCTCCCAGGTGTTTTGCCTGTGGCTTCCGGGGGTATTCACGTT
>Illumina-rbcL2_BOP010071_Dotu
GCCGAGATAATGGTCTACTTCTTCACATCCACCGTGCTATGCATGCAGTTATTGATAGACAGAAGAATCATGGTATGCACTTTCGTGTACTAGCTAAAGCGTTACGTATGTCTGGTGGAGATCATATACACGCTGGTACCGTAGTAGGTAAACTTGAGGGGGAAAGAGAGATAACTTTAGGCTTTGTTGATTTACTACGTGATGATTTTATTGAAAAAGACAGAAGCCGCGGTATTTATTTCACTCAAGATTGGGTCTCTCTCCCAGGTGTTTTGCCTGTGGCTTCCGGGGGTATTCACGTT
>Illumina-rbcL2_BOP010071_Otu
GCCGAGATAATGGTCTACTTCTTCACATCCACCGTGCTATGCATGCAGTTATTGATAGACAGAAGAATCATGGTATGCACTTTCGTGTACTAGCTAAAGCGTTACGTATGTCTGGTGGAGATCATATACACGCTGGTACCGTAGTAGGTAAACTTGAGGgggAAAGagagaTAACTTTAGGCTTTGTTGATTTACTACGTGATGATTTTATTGAAaaaGACAGAAGCCGCGGTATTTATTTCACTCAAGATTGGGTCtctctcCCAGGTGTTTTGCCTGTGGCTTCCGGgggTATTCACGTT
>Illumina-rbcL2_BOP010071_Zotu
CGAAGAGATGATGAAAAGAGCTGCATTTGCCAGAGAATTGGGAGTTCCTATCGTAATGCATGATTACTTAACAGGgggATTCACTGCAAATACTACCTTGGCTCATTATTGCCGAGATAATGGTCTACTTCTTCACATCCACCGTGCAATGCATGCAGTTATTGATAGACAGAAGAATCATGGTATGCACTTTCGTGTACTAGCTAAAGCGTTACGTATGTCTGGTGGAGATCATATACACGCTGGTACCGTAGTAGGTAAACTTGAGGgggAAAGagagaTAACTTTAGGCTTTGTTGATTTACTACGTGATGATTTTATTGAAaaaGACAGAAGCCGCGGTATTTATTTCACTCAAGATTGGGTCtctctcCCAGGTGTTTTGCCTGTGGCTTCCGGgggTATTCACGTT
>Illumina-rbcL2_BOP010072_Cotu
CGAAGAGATGATGAAAAGAGCTGCATTTGCCAGAGAATTGGGAGTTCCTATCGTAATGCATGATTACTTAACAGGGGGATTCACTGCAAATACTACCTTGGCTCATTATTGCCGAGATAATGGTCTACTTCTTCACATCCACCGTGCAATGCATGCAGTTATTGATAGACAGAAGAATCATGGTATGCACTTTCGTGTACTAGCTAAAGCGTTACGTATGTCTGGTGGAGATCATATACACGCTGGTACCGTAGTAGGTAAACTTGAGGGGGAAAGAGAGATAACTTTAGGCTTTGTTGATTTACTACGTGATGATTTTATTGAAAAAGACAGAAGCCGCGGTATTTATTTCACTCAAGATTGGGTCTCTCTCCCAGGTGTTTTGCCTGTGGCTTCCGGGGGTATTCACGT
>Illumina-rbcL2_BOP010072_Dotu
ACTAGCTAAAGCGTTACGTATGTCTGGTGGAGATCATATACACGCTGGTACCGTAGTAGGTAAACTTGAGGGGGAAAGAGAGATAACTTTAGGCTTTGTTGATTTACTACGTGATGATTTTATTGAAAAAGACAGAAGCCGCGGTATTTATTTCACTCAAGATTGGGTCTCTCTCCCAGGTGTTTTGCCTGTGGCTTCCGGGGGTATTCACGTT
>Illumina-rbcL2_BOP010072_Otu
CGAAGAGATGATGAAAAGAGCTGCATTTGCCAGAGAATTGGGAGTTCCTATCGTAATGCATGATTACTTAACAGGgggATTCACTGCAAATACTACCTTGGCTCATTATTGCCGAGATAATGGTCTACTTCTTCACATCCACCGTGCAATGCATGCAGTTATTGATAGACAGAAGAATCATGGTATGCACTTTCGTGTACTAGCTAAAGCGTTACGTATGTCTGGTGGAGATCATATACACGCTGGTACCGTAGTAGGTAAACTTGAGGgggAAAGagagaTAACTTTAGGCTTTGTTGATTTACTACGTGATGATTTTATTGAAaaaGACAGAAGCCGCGGTATTTATTTCACTCAAGATT
>Illumina-rbcL2_BOP010072_Zotu
ACTGCAGGTACATGCGAAGAGATGATGAAAAGAGCTGCATTTGCCAGAGAATTGGGAGTTCCTATCGTAATGCATGATTACTTAACAGGgggATTCACTGCAAATACTACCTTGGCTCATTATTGCCGAGATAATGGTCTACTTCTTCACATCCACCGTGCAATGCATGCAGTTATTGATAGACAGAAGAATCATGGTATGCACTTTCGTGTACTAGCTAAAGCGTTACGTATGTCTGGTGGAGATCATATACACGCTGGTACCGTAGTAGGTAAACTTGAGGgggAAAGagagaTAACTTTAGGCCTTGTTGATTTACTACGTGATGATTTTATTGAAaaaGACAGAAGCCGCGGTATTTATTTCACTCAAGATTGGGTCtctctcCCAGGTGTTTTGCCTGTGGCTTCCGGgggTATTCACGTT
>Illumina-rbcL2_BOP010073_Cotu
CGAAGAAATGATGAAAAGGGCTGTATTTGCCAGAGAGTTGGGAGCACCCATCGTAATGCATGACTACTTAACGGGGGGGTTCACTGCAAATACTACCTTGGCTCATTATTGCCGAGATAATGGTCTACTTCTTCACATCCACCGCGCAATGCATGCAGTTATTGATAGACAGAAGAATCATGGTATGCATTTCCGTGTACTAGCTAAAGGGTTACGTATGTCTGGTGGAGATCATATTCACGCCGGTACCGTAGTAGGTAAACTGGAAGGAGAAAGAGAGATCACCTTGGGTTTTGTTGATTTATTGCGTGATGATTTTATTGAAAAAGACCGAAGTCGCGGTATTTATTTCACTCAAGATTGGGTCTCTCTACCAGGTGTTCTGCCCGTGGCATCAGGGGGTATTCACGTT
>Illumina-rbcL2_BOP010073_Dotu
CGAAGAAATGATGAAAAGGGCTGTATTTGCCAGAGAGTTGGGAGCACCCATCGTAATGCATGACTACTTAACGGGGGGGTTCACTGCAAATACTACCTTGGCTCATTATTGCCGAGATAATGGTCTACTTCTTCACATCCACCGCGCAATGCATGCAGTTATTGATAGACAGAAGAATCATGGTATGCATTTCCGTGTACTAGCTAAAGGGTTACGTATGTCTGGTGGAGATCATATTCACGCCGGTACCGTAGTAGGTAAACTGGAAGGAGAAAGAGAGATCACCTTGGGTTTTGTTGATTTATTGCGTG
>Illumina-rbcL2_BOP010073_Otu
GGTTCACTGCAAATACTACCTTGGCTCATTATTGCCGAGATAATGGTCTACTTCTTCACATCCACCGCGCAATGCATGCAGTTATTGATAGACAGAAGAATCATGGTATGCATTTCCGTGTACTAGCTAAAGGGTTACGTATGTCTGGTGGAGATCATATTCACGCCGGTACCGTAGTAGGTAAACTGGAAGGAGAAAGagagaTCACCTTGGGTTTTGTTGATTTATTGCGTGATGATTTTATTGAAaaaGACCGAAGTCGCGGTATTTATTTCACTCAAGATTGGGTCtctctACCAGGTGTTCTGCCCGTGGCATCAGGgggTATTCACGTT
>Illumina-rbcL2_BOP010073_Zotu
CGAAGAAATGATGAAAAGGGCTGTATTTGCCAGagagTTGGGAGCACCCATCGTAATGCATGACTACTTAACGGgggggTTCACTGCAAATACTACCTTGGCTCATTATTGCCGAGATAATGGTCTACTTCTTCACATCCACCGCGCAATGCATGCAGTTATTGATAGACAGAAGAATCATGGTATGCATTTCCGTGTACTAGCTAAAGGGTTACGTATGTCTGGTGGAGATCATATTCACGCCGGTACCGTAGTAGGTAAACTGGAAGGAGAAAGagagaTCACCTTGGGTTTTGTTGATTTATTGCGTG
>Illumina-rbcL2_BOP010074_Cotu
CGAAGATATGATGAAAAGGGCTGTATTTGCAAGAGAGTTGGGAGTTCCTATCGTAATGCATGACTACTTAACAGGGGGATTCACCGCAAATACTAGCTTGGCTCATTATTGCCGAGATAATGGTCTACTTCTTCACATCCACCGTGCAATGCATGCAGTTATTGATAGACAGAAGAATCATGGTATGCACTTTCGTGTACTAGCTAAAGCTTTACGTATGTCTGGTGGAGATCATATTCACGCCGGTACAGTAGTAGGTAAACTTGAAGGGGAAAGAGACATTACTTTGGGCTTTGTTGATTTACTACGTGATGATTTTATTGAAAAAGATCGAAGCCGTGGTATTTATTTCACTCAAGATTGGGTCTCTTTACCAGGTGTTCTACCCGTGGCTTCAGGGGGTATTCACGTT
>Illumina-rbcL2_BOP010074_Dotu
CGAAGATATGATGAAAAGGGCTGTATTTGCAAGAGAGTTGGGAGTTCCTATCGTAATGCATGACTACTTAACAGGGGGATTCACCGCAAATACTAGCTTGGCTCATTATTGCCGAGATAATGGTCTACTTCTTCACATCCACCGTGCAATGCATGCAGTTATTGATAGACAGAAGAATCATGGTATGCACTTTCGTGTACTAGCTAAAGCTTTACGTATGTCTGGTGGAGATCATATTCACGCCGGTACAGTAGTAGGTAAACTTGAAGGGGAAAGAGACATTACTTTGGGCTTTGTTGATTTACTACGTGATGATTTTATTGAAAAAGAT
>Illumina-rbcL2_BOP010074_Otu
GACTACTTAACAGGgggATTCACCGCAAATACTAGCTTGGCTCATTATTGCCGAGATAATGGTCTACTTCTTCACATCCACCGTGCAATGCATGCAGTTATTGATAGACAGAAGAATCATGGTATGCACTTTCGTGTACTAGCTAAAGCTTTACGTATGTCTGGTGGAGATCATATTCACGCCGGTACAGTAGTAGGTAAACTTGAAGGGGAAAGAGACATTACTTTGGGCTTTGTTGATTTACTACGTGATGATTTTATTGAAaaaGATCGAAGCCGTGGTATTTATTTCACTCAAGATTGGGTCTCTTTACCAGGTGTTCTACCCGTGGCTTCAGGgggTATTCACGTT
>Illumina-rbcL2_BOP010074_Zotu
CGAAGATATGATGAAAAGGGCTGTATTTGCAAGagagTTGGGAGTTCCTATCGTAATGCATGACTACTTAACAGGgggATTCACCGCAAATACTAGCTTGGCTCATTATTGCCGAGATAATGGTCTACTTCTTCACATCCACCGTGCAATGCATGCAGTTATTGATAGACAGAAGAATCATGGTATGCACTTTCGTGTACTAGCTAAAGCTTTACGTATGTCTGGTGGAGATCATATTCACGCCGGTACAGTAGTAGGTAAACTTGAAGGGGAAAGAGACATTACTTTGGGCTTTGTTGATTTACTACGTGATGATTTTATTGAAaaaGAT
>Illumina-rbcL2_BOP010075_Cotu
CGAAGAAATGATCAAAAGAGCTGTATTTGCTAGAGAATTGGGAGCTCCTATCGTAATGCATGACTACTTAACAGGAGGATTCACTGCAAATACTAGCTTGGCTCATTATTGCCGAGATAATGGCCTACTTCTTCACATTCACCGTGCAATGCATGCAGTTATTGATAGACAGAAGAATCATGGTATACACTTCCGTGTACTAGCTAAAGCGTTACGTATGTCTGGTGGAGATCATATTCACTCTGGTACCGTAGTAGGGAAACTTGAAGGGGAAAGAGACATCACTTTGGGCTTTGTTGATTTACTGCGCGATGATTTTATTGAAAAAGATCGAAGTCGCGGTATTTATTTCACTCAAGATTGGGTCTCTCTACCAGGTGTTCTGCCCGTGGCTTCAGGGGGTATTCACGTT
>Illumina-rbcL2_BOP010075_Otu
CGAAGAAATGATCAAAAGAGCTGTATTTGCTAGAGAATTGGGAGCTCCTATCGTAATGCATGACTACTTAACAGGAGGATTCACTGCAAATACTAGCTTGGCTCATTATTGCCGAGATAATGGCCTACTTCTTCACATTCACCGTGCAATGCATGCAGTTATTGATAGACAGAAGAATCATGGTATACACTTCCGTGTACTAGCTAAAGCGTTACGTATGTCTGGTGGAGATCATATTCACTCTGGTACCGTAGTAGGGAAACTTGAAGGGGAAAGAGACATCACTTTGGGCTTTGTTGATTTACTGCGCGATGATTTTATTGAAaaaGATCGAAGTCGCGGTATTTATTTCACTCAAGATTGGGTCtctctACCAGGTGTTCTGCCCGTGGCTT
>Illumina-rbcL2_BOP010075_Zotu
CGAAGAAATGATCAAAAGAGCTGTATTTGCTAGAGAATTGGGAGCTCCTATCGTAATGCATGACTACTTAACAGGAGGATTCACTGCAAATACTAGCTTGGCTCATTATTGCCGAGATAATGGCCTACTTCTTCACATTCACCGTGCAATGCATGCAGTTATTGATAGACAGAAGAATCATGGTATACACTTCCGTGTACTAGCTAAAGCGTTACGTATGTCTGGTGGAGATCATATTCACTCTGGTACCGTAGTAGGGAAACTTGAAGGGGAAAGAGACATCACTTTGGGCTTTGTTGATTTACTGCGCGATGATTTTATTGAAaaaGATCGAAGTCGCGGTATTTATTTCACTCAAGATTGGGTCtctctACCAGGTGTTCTGCCCGTGGCTT
>Illumina-rbcL2_BOP010076_Cotu
CGAAGAAATGATGAAAAGGGCTGTATTTGCCAGAGAATTGGGAGTTCCTATCGTAATGCATGACTACTTAACAGGGGGGTTCACTGCAAATACTACCTTGGCTCATTATTGCCGAGATAATGGTCTACTTCTTCACATCCACCGCGCAATGCATGCAGTTATTGATAGACAGAAGAATCATGGTATGCATTTCCGTGTACTAGCTAAAGGGTTACGTATGTCTGGTGGAGATCATATTCACTCCGGTACCGTAGTAGGTAAACTTGAAGGAGAAAGAGAGATCACCTTGGGTTTTGTTGATTTATTGCGTGATGATTTTATTGAAAAAGACCGAAGTCGCGGTATTTATTTCACTCAAGATTGGGTCTCTCTACCAGGTGTTCTGCCCGTGGCTTCAGG
>Illumina-rbcL2_BOP010077_Cotu
CGAAGAAATGATGAAAAGGGCTGTATTTGCCAGAGAGTTGGGAGCACCCATCGTAATGCATGACTACTTAACGGGGGGGTTCACTGCAAATACTACCTTGGCTCATTATTGCCGAGATAATGGTCTACTTCTTCACATCCACCGCGCAATGCATGCAGTTATTGATAGACAGAAGAATCATGGTATGCATTTCCGTGTACTAGCTAAAGGGTTACGTATGTCTGGTGGAGATCATATTCACGCCGGTACCGTAGTAGGTAAACTGGAAGGAGAAAGAGAGATCACCTTGGGTTTTGTTGATTTATTGCGTGATGATTTTATTGAAAAAGACCGAAGTCGCGGTATTTATTTCACTCAAGATTGGGTCTCTCTACCAGGTGTTCTGCCCGTGGCATCAGGGGGTATTCACGT
>Illumina-rbcL2_BOP010077_Dotu
GCTCATTATTGCCGAGATAATGGTCTACTTCTTCACATCCACCGCGCAATGCATGCAGTTATTGATAGACAGAAGAATCATGGTATGCATTTCCGTGTACTAGCTAAAGGGTTACGTATGTCTGGTGGAGATCATATTCACGCCGGTACCGTAGTAGGTAAACTGGAAGGAGAAAGAGAGATCACCTTGGGTTTTGTTGATTTATTGCGTGATGATTTTATTGAAAAAGACCGAAGTCGCGGTATTTATTTCACTCAAGATTGGGTCTCTCTACCAGGTGTTCTGCCCGTGGCATCAGGGGGTATTCACGTT
>Illumina-rbcL2_BOP010077_Otu
CGAAGAAATGATGAAAAGGGCTGTATTTGCCAGagagTTGGGAGCACCCATCGTAATGCATGACTACTTAACGGgggggTTCACTGCAAATACTACCTTGGCTCATTATTGCCGAGATAATGGTCTACTTCTTCACATCCACCGCGCAATGCATGTAGTTATTGATAGACAGAAGAATCATGGTATGCATTTCCGTGTACTAGCTAAAGGGTTACGTATGTCTGGTGGAGATCATATTCACGCCGGTACCGTAGTAGGTAAACTGGAAGGAGAAAGagagaTCACCTTGGGTTTTGTTGATTTATTGCGTGATGATTTTATTGAAaaaGATCGAAGTCGCGGTATTTATTTCACTCAAGATTGGGTCtctctACCAGGTGTTCTGCCCGTGGCTTCAGGGG
>Illumina-rbcL2_BOP010077_Zotu
CGAAGAAATGATGAAAAGGGCTGTATTTGCCAGagagTTGGGAGCACCCATCGTAATGCATGACTACTTAACGGgggggTTCACTGCAAATACTACCTTGGCTCATTATTGCCGAGATAATGGTCTACTTCTTCACATCCACCGCGCAATGCATGTAGTTATTGATAGACAGAAGAATCATGGTATGCATTTCCGTGTACTAGCTAAAGGGTTACGTATGTCTGGTGGAGATCATATTCACGCCGGTACCGTAGTAGGTAAACTGGAAGGAGAAAGagagaTCACCTTGGGTTTTGTTGATTTATTGCGTGATGATTTTATTGAAaaaGATCGAAGTCGCGGTATTTATTTCACTCAAGATTGGGTCtctctACCAGGTGTTCTGCCCGTGGCTTCAGGGG
>Illumina-rbcL2_BOP010078_Cotu
CGAAGAAATGATGAAAAGGGCTATATTTGCCAGAGAGTTGGGAGCACCCATCGTAATGCATGACTACTTAACGGGGGGGTTCACTGCAAATACTACCTTGGCTCATTATTGCCGAGATAATGGTCTACTTCTTCACATCCACCGCGCAATGCATGCAGTTATTGATAGACAGAAGAATCATGGTATGCATTTCCGTGTACTAGCTAAAGGGTTACGTATGTCTGGTGGAGATCATATTCACTCCGGTACCGTAGTAGGTAAACTGGAAGGAGAAAGAGATATCACCTTGGGTTTTGTTGATTTATTGCGTGATGATTTTATTGAAAAAGACCGAAGTCGCGGTATTTATTTCACTCAAGATTGGGTCTCTCTACCAGGTGTTCTGCCCGTGGCATCAGGGGGTATTCACGTT
>Illumina-rbcL2_BOP010078_Dotu
ACCGTAGTAGGTAAACTTGAAGGGGAAAGAGACATCACTTTGGGCTTTGTTGATTTACTGCGTGATGATTTTATTGAAAAAGATCGAAGTCGCGGTATTTATTTCACTCAAGATTGGGTCTCTCTACCAGGTGTTCTGCCCGTGGCATCAGGGGGTATTCACGTT
>Illumina-rbcL2_BOP010078_Otu
ATGAAAAGGGCTATATTTGCCGGAGAGTTGGGAGCACCCATCGTAATGCATGACTACTTAACGGgggggTTCACTGCAAATACTACCTTGGCTCATTATTGCCGAGATAATGGTCTACTTATTCACATCCACCGCGCAATGCATGCAGTTATTGATAGACAGAAGAATCATGGTATACATTTCCGTGTACTAGCTAAAGGGTTACGTATGTCTGGTGGAGATCATATTCACTCCGGTACCGTAGTAGGTAAACTGGAAGGAGAAAGAGATATCACCTTGGGTTTTGTTGATTTATTGCGTGATGATTTTATTGAAaaaGACCGAAGTCGCGGTATTTATTTCACTCAAGATTGGGTCtctctACCAGGTGTTCTGCCCGTGGCATCAGGgggTATTCACGTT
>Illumina-rbcL2_BOP010078_Zotu
CGAAGAAATGATGAAAAGGGCTATATTTGCCAGagagTTGGGAGCACCCATCGTAATGCATGACTACTTAACGGgggggTTCACTGCAAATACTACCTTGGCTCATTATTGCCGAGATAATGGTCTACTTCTTCACATCCACCGCGCAATGCATGCAGTTATTGATAGACAGAAGAATCATGGTATGCATTTCCGTGTACTAGCTAAAGGGTTACGTATGTCTGGTGGAGATCATATTCACTCCGGTACCGTAGTAGGTAAACTGGAAGGAGAAAGAGATATCACCTTGGGTTTTGTTGATTTATTGCGTGATGATTTTATTGAAaaaGATCGAAGCCGTGGTATT
>Illumina-rbcL2_BOP010079_Cotu
CGAAGATATGATGAAAAGGGCTGTATTTGCCAGAGAGTTGGGAGTACCCATCGTAATGCATGACTACTTAACGGGGGGGTTCACTGCAAATACTACCTTGGCTCATTATTGCCGAGATAATGGTCTACTTCTTCACATCCACCGCGCAATGCATGCAGTTATTGATAGACAGAAGAATCATGGTATGCATTTCCGTGTACTAGCTAAAGCGTTACGTATGTCTGGTGGAGATCATATTCACGCCGGTACCGTAGTAGGTAAACTGGAAGGAGAAAGAGAGATCACCTTGGGTTTTGTTGATTTATTGCGTGATGATTTTATTGAAAAAGACCGAAGTCGCGGTATTTATTTCACTCAAGATTGGGTCTCTCTACCAGGTGTTCTGCCCGTGGCATCAGGGGGTATTCACGTT
>Illumina-rbcL2_BOP010079_Dotu
ATGGTATGCACTTCCGCGTACTAGCTAAAGCGTTACGTATGTCTGGTGGAGATCATATTCACGCCGGTACCGTAGTAGGTAAACTGGAAGGAGAAAGAGAGATCACCTTGGGTTTTGTTGATTTATTGCGTGATGATTTTATTGAAAAAGACCGAAGTCGCGGTATTTATTTCACTCAAGATTGGGTCTCTCTACCAGGTATTCTGCCCGTGGCATCAGGGGGTATTCACGTT
>Illumina-rbcL2_BOP010079_Otu
CGAAGATATGATGAAAAGGGCTGTATTTGCCAGagagTTGGGAGTACCCATCGTAATGCATGACTACTTAACGGgggggTTCACTGCAAATACTACCTTGGCTCATTATTGCCGAGATAATGGTCTACTTCTTCACATCCACCGCGCAATGCATGCAGTTATTGATAGACAGAAGAATCATGGTATGCATTTCCGTGTACTAGCTAAAGCGTTACGTATGTCTGGTGGAGATCATATTCACGCCGGTACCGTAGTAGGTAAACTGGAAGGAGAAAGagagaTCACCTTGGGTTTTGTTGATTTATTGCGTGATGATTTTATTGAAaaaGACCGAAGTCGCGGTATTTATTTCACTCAAGATTGGGTCtctctACCAGGTGTTCTGCCCGTGGCATCAGGgggTATTCACGTT
>Illumina-rbcL2_BOP010079_Zotu
CGAAGATATGATGAAAAGGGCTGTATTTGCCAGagagTTGGGAGTACCCATCGTAATGCATGACTACTTAACGGgggggTTCACTGCAAATACTACCTTGGCTCATTATTGCCGAGATAATGGTCTACTTCTTCACATCCACCGCGCAATGCATGCAGTTATTGATAGACAGAAGAATCATGGTATGCATTTCCGTGTACTAGCTAAAGCGTTACGTATGTCTGGTGGAGATCATATTCACGCTGGTACCGTAGTAGGTAAACTGGAAGGAGAAAGagagaTCACCTTGGGTTTTGTTGATTTATTGCGTGATGATTTTATTGAAaaaGACCGAAGTCGCGGTATTTATTTCACTCAAGATTGGGTCtctctACCAGGTGTTCTGCCCGTGGCATCAGGgggTATTCACGTTTGGC
>Illumina-rbcL2_BOP010080_Cotu
CGAAGAAATGATGAAAAGGGCTGTATTTGCCAGAGAGTTGGGAGCACCCATCGTAATGCATGACTACTTAACGGGGGGGTTCACTGCAAATACTACCTTGGCTCATTATTGCCGAGATAATGGTCTACTTCTTCACATCCACCGCGCAATGCATGCAGTTATTGATAGACAGAAGAATCATGGTATGCATTTCCGTGTACTAGCTAAAGGGTTACGTATGTCTGGTGGAGATCATATTCACGCCGGTACCGTAGTAGGTAAACTGGAAGGAGAAAGAGAGATCACCTTGGGTTTTGTTGATTTATTGCGTGATGATTTTATTGAAAAAGACCGAAGTCGCGGTATTTATTTCACTCAAGATTGGGTCTCTCTACCAGGTGTTCTGCCCGTGGCATCAGGGGGTATTCACGTT
>Illumina-rbcL2_BOP010080_Dotu
AGATAATGGTCTACTTCTTCACATCCACCGCGCAATGCATGCAGTTATTGATAGACAGAAGAATCATGGTATGCATTTCCGTGTACTAGCTAAAGGGTTACGTATGTCTGGTGGAGATCATATTCACGCCGGTACCGTAGTAGGTAAACTGGAAGGAGAAAGAGAGATCACCTTGGGTTTTGTTGATTTATTGCGTGATGATTTTATTGAAAAAGACCGAAGTCGCGGTATTTATTTCACTCAAGATTGGGTCTCTCTACCAGGTGTTCTGCCCGTGGCATCAGGGGGTATTCACGTT
>Illumina-rbcL2_BOP010080_Otu
CGAAGAAATGATGAAAAGGGCTGTATTTGCCAGagagTTGGGAGCACCCATCGTAATGCATGACTACTTAACGGgggggTTCACTGCAAATACTACCTTGGCTCATTATTGCCGAGATAATGGTCTACTTCTTCACATCCACCGCGCAATGCATGCAGTTATTGATAGACAGAAGAATCATGGTATGCATTTCCGTGTACTAGCTAAAGGGTTACGTATGTCTGGTGGAGATCATATTCACGCCGGTACCGTAGTAGGTAAACTGGAAGGAGAAAGagagaTCACCTTGGGTTTTGTTGATTTATTGCGTGATGATTTTATTGAAaaaGACCGAAGTCGCGGTATTTATTTCACTCAAGATTGGGTCtctctACCAGGTGTTCTGCCCGTGGCATCAGGgggTATTCACGTT
>Illumina-rbcL2_BOP010080_Zotu
CGAAGAAATGATGAAAAGGGCTGTATTTGCCAGagagTTGGGAGCACCCATCGTAATGCATGACTACTTAACGGgggggTTCACTGCAAATACTACCTTGGCTCATTATTGCCGAGATAATGGTCTACTTCTTCACATCCACCGCGCAATGCATGCAGTTATTGATAGACAGAAGAATCATGGTATGCATTTCCGTGTACTAGCTAAAGGGTTACGTATGTCTGGTGGAGATCATATTCACGCCGGTACCGTAGTAGGTAAACTGGAAGGAGAAAGagagaTCACCTTGGGTTTTGT
>Illumina-rbcL2_BOP010081_Cotu
CGAAGAAATGATGAAAAGGGCTGTATTTGCCAGAGAGTTGGGAGCACCCATCGTAATGCATGACTACTTAACGGGGGGGTTCACTGCAAATACTACCTTGGCTCATTATTGCCGAGATAATGGTCTACTTCTTCACATCCACCGCGCAATGCATGCAGTTATTGATAGACAGAAGAATCATGGTATGCATTTCCGTGTACTAGCTAAAGGGTTACGTATGTCTGGTGGAGATCATATTCACGCCGGTACCGTAGTAGGTAAACTGGAAGGAGAAAGAGAGATCACCTTGGGTTTTGTTGATTTATTGCGTGATGATTTTATTGAAAAAGACCGAAGTCGCGGTATTTATTTCACTCAAGATTGGGTCTCTCTACCAGGTGTTCTGCCCGTGGCATCAGGGGGTATTCACGTT
>Illumina-rbcL2_BOP010081_Dotu
CGAAGAAATGATGAAAAGGGCTGTATTTGCCAGAGAGTTGGGAGCACCCATCGTAATGCATGACTACTTAACGGGGGGGTTCACTGCAAATACTACCTTGGCTCATTATTGCCGAGATAATGGTCTACTTCTTCACATCCACCGCGCAATGCATGCAGTTATTGATAGACAGAAGAATCATGGTATGCATTTCCGTGTACTAGCTAAAGGGTTACGTATGTCTGGTGGAGATCATATTCACGCCGGTACCGTAGTAGGTAAACTGGAAGGAGAAAGAGAGATCACCTTGGGTTTTGTTGATTTATTGCGTGATGATTTTATTGAAAAAGACCGAAGTCGCGGTATTTATTTCACTCAAGATTGGGTCTCTCTACCAGGTGTTCTGCCCGTGGCATCAGGGGGTATTCACGTT
>Illumina-rbcL2_BOP010081_Otu
CGAAGAAATGATGAAAAGGGCTGTATTTGCCAGagagTTGGGAGCACCCATCGTAATGCATGACTACTTAACGGgggggTTCACTGCAAATACTACCTTGGCTCATTATTGCCGAGATAATGGTCTACTTCTTCACATCCACCGCGCAATGCATGCAGTTATTGATAGACAGAAGAATCATGGTATGCATTTCCGTGTACTAGCTAAAGGGTTACGTATGTCTGGTGGAGATCATATTCACGCCGGTACCGTAGTAGGTAAACTGGAAGGAGAAAGagagaTCACCTTGGGTTTTGTTGATTTATTGCGTGATGATTTTATTGAAaaaGACCGAAGTCGCGGTATTTATTTCACTCAAGATTGGGTCtctctACCAGGTGTTCTGCCCGTGGCATCAGGgggTATTCACGTT
>Illumina-rbcL2_BOP010081_Zotu
CGAAGAAATGATGAAAAGGGCTGTATTTGCCAGagagTTGGGAGCACCCATCGTAATGCATGACTACTTAACGGgggggTTCACTGCAAATACTACCTTGGCTCATTATTGCCGAGATAATGGTCTACTTCTTCACATCCACCGCGCAATGCATGCAGTTATTGATAGACAGAAGAATCATGGTATGCATTTCCGTGTACTAGCTAAAGGGTTACGTATGTCTGGTGGAGATCATATTCACGCCGGTACCGTAGTAGGTAAACTGGAAGGAGAAAGagagaTCACCTTGGGTTTTGTTGATTTATTGCGTGATGATTTTATTGAAaaaGACCGAAGTCGCGGTATTTATTTCACTCAAGATTGGGTCtctctACCAGGTGTTCTGCCCGTGGCATCAGGgggTATTCACGTT
>Illumina-rbcL2_BOP010082_Cotu
CGAAGAAATGATGAAAAGGGCTGTATTTGCCAGAGAGTTGGGAGCACCCATCGTAATGCATGACTACTTAACGGGGGGGTTCACTGCAAATACTACCTTGGCTCATTATTGCCGAGATAATGGTCTACTTCTTCACATCCACCGCGCAATGCATGCAGTTATTGATAGACAGAAGAATCATGGTATGCATTTCCGTGTACTAGCTAAAGGGTTACGTATGTCTGGTGGAGATCATATTCACTCCGGTACCGTAGTAGGTAAACTGGAAGGAGAAAGAGATATCACCTTGGGTTTTGTTGATTTATTGCGTGATGATTTTATTGAAAAAGACCGAAGTCGCGGTATTTATTTCACTCAAGATTGGGTCTCTCTACCAGGTGTTCTGCCCGTGGCATCAGGGGGTATTCACGTT
>Illumina-rbcL2_BOP010082_Dotu
CGAAGAAATGATGAAAAGGGCTGTATTTGCCAGAGAGTTGGGAGCACCCATCGTAATGCATGACTACTTAACGGGGGGGTTCACTGCAAATACTACCTTGGCTCATTATTGCCGAGATAATGGTCTACTTCTTCACATCCACCGCGCAATGCATGCAGTTATTGATAGACAGAAGAATCATGGTATGCATTTCCGTGTACTAGCTAAAGGGTTACGTATGTCTGGTGG
>Illumina-rbcL2_BOP010082_Otu
CGAAGAAATGATGAAAAGGGCTGTATTTGCCAGagagTTGGGAGCACCCATCGTAATGCATGACTACTTAACGGgggggTTCACTGCAAATACTACCTTGGCTCATTATTGCCGAGATAATGGTCTACTTCTTCACATCCACCGCGCAATGCATGCAGTTATTGATAGACAGAAGAATCATGGTATGCATTTCCGTGTACTAGCTAAAGGGTTACGTATGTCTGGTGGAGATCATATTCACTCCGGTACCGTAGTAGGTAAACTGGAAGGAGAAAGAGATATCACCTTGGGTTTTGTTGATTTATTGCGTGATGATTTTATTGAAaaaGACCGAAGTCGCGGTATTTATTTCACTCAAGATTGGGTCtctctACCAGGTGTTCTGCCCGTGGCATCAGGgggTATTCACGTT
>Illumina-rbcL2_BOP010082_Zotu
GGTACATGCGAAGAAATGATGAAAAGGGCTGTATTTGCCAGagagTTGGGAGCACCCATCGTAATGCATGACTACTTAACGGgggggTTCACTGCAAATACTACCTTGGCTCATTACTGCCGAGATAATGGTCTACTTCTTCACATCCACCGCGCAATGCATGCAGTTATTGATAGACAGAAGAATCATGGTATGCATTTCCGTGTACTAGCTAAAGGGTTACGTATGTCTGGTGGAGATCATATTCACTCCGGTACCGTAGTAGGTAAACTGGAAGGAGAAAGAGATATCACCTTGGGTTTTGTTGATTTATTGCGTGATGATTTTATTGAAaaaGACCGAAGTCGCGGTATTTATTTCACTCAAGATTGGGTCtctctACCAGGTGTTCTGCCCGTGGCATCAGGgggTATTCACGTT
>Illumina-rbcL2_BOP010083_Cotu
CGAAGAAATGATGAAAAGGGCTGTATTTGCCAGAGAGTTGGGAGCACCCATCGTAATGCATGACTACTTAACGGGGGGGTTCACTGCAAATACTACCTTGGCTCATTATTGCCGAGATAATGGTCTACTTCTTCACATCCACCGCGCAATGCATGCAGTTATTGATAGACAGAAGAATCATGGTATGCATTTCCGTGTACTAGCTAAAGGGTTACGTATGTCTGGTGGAGATCATATTCACGCCGGTACCGTAGTAGGTAAACTGGAAGGAGAAAGAGAGATCACCTTGGGTTTTGTTGATTTATTGCGTGATGATTTTATTGAAAAAGACCGAAGTCGCGGTATTTATTTCACTCAAGATTGGGTCTCTCTACCAGGTGTTCTGCCCGTGGCATCAGGGGGTATTCACGTT
>Illumina-rbcL2_BOP010083_Otu
CGAAGAAATGATGAAAAGGGCTGTATTTGCCAGagagTTGGGAGCACCCATCGTAATGCATGACTACTTAACGGgggggTTCACTGCAAATACTACCTTGGCTCATTATTGCCGAGATAATGGTCTACTTCTTCACATCCACCGCGCAATGCATGCAGTTATTGATAGACAGAAGAATCATGGTATGCATTTCCGTGTACTAGCTAAAGGGTTACGTATGTCTGGTGGAGATCATATTCACGCCGGTACCGTAGTAGGTAAACTGGAAGGAGAAAGagagaTCACCTTGGGTTTTGTTGATTTATTGCGTGATGATTTTATTGAAaaaGACCGAAGTCGCGGTATTTATTTCACTCAAGATTGGGTCtctctACCAGGTGTTCTGCCCGTGGCATCAG
>Illumina-rbcL2_BOP010083_Zotu
CGAAGAAATGATGAAAAGGGCTGTATTTGCCAGagagTTGGGAGCACCCATCGTAATGCATGACTACTTAACGGgggggTTCACTGCAAATACTACCTTGGCTCATTATTGCCGAGATAATGGTCTACTTCTTCACATCCACCGCGCAATGCATGCAG
>Illumina-rbcL2_BOP010085_Cotu
CGAAGAAATGATCAAAAGAGCTGTATTTGCTAGAGAATTGGGAGTTCCTATCGTAATGCATGACTACTTAACAGGAGGATTCACTGCAAATACTAGCTTGGCTCATTATTGCCGAGATAATGGCCTACTTCTTCACATTCACCGTGCAATGCATGCAGTTATTGATAGACAGAAGAATCATGGTATACACTTCCGTGTACTAGCTAAAGCGTTACGTATGTCTGGTGGAGATCATATTCACTCTGGTACCGTAGTAGGTAAACTTGAAGGGGAAAGAGACATCACTTTGGGCTTTGTTGATTTACTGCGTGATGATTTTATTGAAAAAGATCGAAGTCGCGGTATTTATTTCACTCAAGATTGGGTCTCTCTACCAGGTGTTCTGCCCGTGGCTTCAGGGGGTATTCACGTT
>Illumina-rbcL2_BOP010085_Dotu
CGAAGAAATGATCAAAAGAGCTGTATTTGCTAGAGAATTGGGAGTTCCTATCGTAATGCATGACTACTTAACAGGAGGATTCACTGCAAATACTAGCTTGGCTCATTATTGCCGAGATAATGGCCTACTTCTTCACATTCACCGTGCAATGCATGCAGTTATTGATAGACAGAAGAATCATGGTATACACTTCCGTGTACTAGCTAAAGCGTTACGTATGTCTGGTGGAGATCATATTCACTCTGGTACCGTAGTAGGTAAACTTGAAGGGGAAAGAGACATCACTTTGGGCTTTGTTGATTTACTGCGTGATGATTTTATTG
>Illumina-rbcL2_BOP010085_Otu
GACTACTTAACAGGAGGATTCACTGCAAATACTAGCTTGGCTCATTATTGCCGAGATAATGGCCTACTTCTTCACATTCACCGTGCAATGCATGCAGTTATTGATAGACAGAAGAATCATGGTATACACTTCCGTGTACTAGCTAAAGCGTTACGTATGTCTGGTGGAGATCATATTCACTCTGGTACCGTAGTAGGTAAACTTGAAGGGGAAAGAGACATCACTTTGGGCTTTGTTGATTTACTGCGTGATGATTTTATTGAAaaaGATCGAAGTCGCGGTATTTATTTCACTCAAGATTGGGTCtctctACCAGGTGTTCTGCCCGTGGCTTCAGGgggTATTCACGTT
>Illumina-rbcL2_BOP010085_Zotu
CGAAGAAATGATCAAAAGAGCTGTATTTGCTAGAGAATTGGGAGTTCCTATCGTAATGCATGACTACTTAACAGGAGGATTCACTGCAAATACTAGCTTGGCTCATTATTGCCGAGATAATGGCCTACTTCTTCACATTCACCGTGCAATGCATGCAGTTATTGATAGACAGAAGAATCATGGTATACACTTCCGTGTACTAGCTAAAGCGTTACGTATGTCTGGTGGAGATCATATTCACTCTGGTACCGTAGTAGGTAAACTTGAAGGGGAAAGAGACATCACTTTGGGCTTTGTTGATTTACTGCGTGATGATTTTATTG
>Illumina-rbcL2_BOP010086_Cotu
CGAAGAAATGATCAAAAGAGCTGTATTTGCTAGAGAATTGGGAGTTCCTATCGTAATGCATGACTACTTAACAGGAGGATTCACTGCAAATACTAGCTTGGCTCATTATTGCCGAGATAATGGCTTACTTCTTCACATTCACCGTGCAATGCATGCAGTTATTGATAGACAGAAGAATCATGGTATGCACTTCCGTGTACTAGCTAAAGCGTTACGTCTGTCTGGTGGGGATCATATTCACGCTGGTACCGTAGTAGGTAAACTTGAAGGAGAAAGAGAAATTACTTTAGGCTTTGTTGATTTACTGCGTGATGATTTTATTGAAAAAGATCGAAGTCGCGGTATTTATTTCACTCAAGATTGGGTCTCTCTACCAGGTGTTATTCCCGTGGCTTCCGGGGGTATTCACGTT
>Illumina-rbcL2_BOP010086_Dotu
CGAAGAAATGATCAAAAGAGCTGTATTTGCTAGAGAATTGGGAGTTCCTATCGTAATGCATGACTACTTAACAGGAGGATTCACTGCAAATACTAGCTTGGCTCATTATTGCCGAGATAATGGCTTACTTCTTCACATTCACCGTGCAATGCATGCAGTTATTGATAGACAGAAGAATCATGGTATGCACTTCCGTGTACTAGCTAAAGCGTTACGTCTGTCTGGTGGGGATCATATTCACGCTGGTACCGTAGTAGGTAAACTTGAAGGAGAAAGAGAAATTACTTTAGGCTTTGTTGATTTACTGCGTG
>Illumina-rbcL2_BOP010086_Otu
CGAAGAAATGATCAAAAGAGCTGTATTTGCTAGAGAATTGGGAGTTCCTATCGTAATGCATGACTACTTAACAGGAGGATTCACTGCAAATACTAGCTTGGCTCATTATTGCCGAGATAATGGCTTACTTCTTCACATTCACCGTGCAATGCATGCAGTTATTGATAGACAGAAGAATCATGGTATGCACTTCCGTGTACTAGCTAAAGCGTTACGTCTGTCTGGTGGGGATCATATTCACGCTGGTACCGTAGTAGGTAAACTTGAAGGAGAAAGAGAAATTACTTTAGGCTTTGTTGATTTACTGCGTGATGATTTTATTGAAaaaGATCGAAGTCGCGGTATTTATTTCACTCAAGATTGGGTCtctctACCAGGTGTTATTCCCGTGGCTTCCGGgggTATTCACGTT
>Illumina-rbcL2_BOP010086_Zotu
CGAAGAAATGATCAAAAGAGCTGTATTTGCTAGAGAATTGGGAGTTCCTATCGTAATGCATGACTACTTAACAGGAGGATTCACTGCAAATACTAGCTTGGCTCATTATTGCCGAGATAATGGCTTACTTCTTCACATTCACCGTGCAATGCATGCAGTTATTGATAGACAGAAGAATCATGGTATGCACTTCCGTGTACTAGCTAAAGCGTTACGTCTGTCTGGTGGGGATCATATTCACGCTGGTACCGTAGTAGGTAAACTTGAAGGAGAAAGAGAAATTACTTTAGGCTTTGTTGATTTACTGCGTG
>Illumina-rbcL2_BOP010087_Cotu
CGAAGAAATGATCAAAAGGGCTGTATTTGCTAGAGAACTAGGTGTCCCTATCGTAATGCATGACTACTTAACGGGGGGATTCACTGCAAATACTAGCTTGGCTCATTATTGCCGAGATAATGGTCTACTTCTTCACATCCACCGTGCAATGCATGCAGTTATTGATAGACAGAAAAATCATGGTATACACTTTCGTGTACTAGCGAAGGCCCTACGTATGTCTGGTGGAGACCATATTCATTCTGGTACCGTAGTAGGTAAACTTGAGGGTGAAAGAGATATCACTTTAGGCTTTGTTGATTTACTACGTGATGATTTTATTGAAAAAGACCGAAGCCGCGGTATTTATTTCACTCAAGATTGGGTCTCTCTACCGGGTGTTCTGCCTGTGGCTTCCGGGGGTATTCACGTT
>Illumina-rbcL2_BOP010087_Dotu
TGGTATACACTTTCGTGTACTAGCGAAGGCCCTACGTATGTCTGGTGGAGACCATATTCATTCTGGTACCGTAGTAGGTAAACTTGAGGGTGAAAGAGATATCACTTTAGGCTTTGTTGATTTACTACGTGATGATTTTATTGAAAAAGACCGAAGCCGCGGTATTTATTTCACTCAAGATTGGGTCTCTCTACCGGGTGTTCTGCCTGTGGCTTCCGGGGGTATTCACGTT
>Illumina-rbcL2_BOP010087_Otu
CGAAGAAATGATCAAAAGGGCTGTATTTGCTAGAGAACTAGGTGTCCCTATCGTAATGCATGACTACTTAACGGggggATTCACTGCAAATACTAGCTTGGCTCATTATTGCCGAGATAATGGTCTACTTCTTCACATCCACCGTGCAATGCATGCAGTTATTGATAGACAGAAaaaTCATGGTATACACTTTCGTGTACTAGCGAAGGCCCTACGTATGTCTGGTGGAGACCATACTCATTCTGGTACCGTAGTAGGTAAACTTGAGGGTGAAAGAGATATCACTTTAGGCTTTGTTGATTTACTACGTGATGATTTTATTGAAaaaGACCGAAGCCGCGGTATTTATTTCACTCAAGATTGGGTCtctctACCGGGTGTTCTGCCTGTGGCTTCCGGggggTATTCACGTTTGGCATATGCC
>Illumina-rbcL2_BOP010087_Zotu
CGAAGAAATGATCAAAAGGGCTGTATTTGCTAGAGAACTAGGTGTCCCTATCGTAATGCATGACTACTTAACGGggggATTCACTGCAAATACTAGCTTGGCTCATTATTGCCGAGATAATGGTCTACTTCTTCACATCCACCGTGCAATGCATGCAGTTATTGATAGACAGAAaaaTCATGGTATACACTTTCGTGTACTAGCGAAGGCCCTACGTATGTCTGGTGGAGACCATATTCATTCTGGTACCGTAGTAGGTAAACTTGAGGGTGAAAGAGATATCACTTTAGGCTTTGTTGATTTACTACGTGATGATTTTATTGAAaaaGACCGAAGCCGCGGTATTTATTTCACTCAAGATTGGGTCtctctACCGGGTGTTCTGCCTGTGGCTTCCGGgggTATTCACGTT
>Illumina-rbcL2_BOP010088_Cotu
CGAAGAAATGATAAAAAGAGCTGTATTTGCCAGAGAATTGGGCGTTCCTATCGTAATGCATGACTACTTAACAGGGGGATTCACTGCAAATACTAGCTTGGCTCATTATTGCCGGGATAATGGTCTACTTCTTCATATCCATCGTGCAATGCATGCAGTTATCGATAGACAGAAGAATCATGGTATGCACTTTCGTGTACTAGCTAAAGCGTTACGTTTGTCTGGTGGAGATCATATTCACGCTGGTACCGTAGTAGGTAAACTTGAAGGGGAAAGAGAGATCACTTTAGGTTTTGTTGATTTACTACGTGATGATTTTATTGAAAAAGATCGAAGCCGCGGTATTTATTTCACTCAGGATTGGGTTTCTCTACCAGGTGTTCTGCCCGTTGCTTCGGGGGGTATTCACGTT
>Illumina-rbcL2_BOP010088_Dotu
CGAAGAAATGATAAAAAGAGCTGTATTTGCCAGAGAATTGGGCGTTCCTATCGTAATGCATGACTACTTAACAGGGGGATTCACTGCAAATACTAGCTTGGCTCATTATTGCCGGGATAATGGTCTACTTCTTCATATCCATCGTGCAATGCATGCAGTTATCGATAGACAGAAGAATCATGGTATGCACTTTCGTGTACTAGCTAAAGCGTTACGTTTGTCTGGTGGAGATCATATTCACGCTGGTACCGTAGTAGGTAAACTTGAAGGGGAAAGAGAGATCACTTTAGGTTTTGTTGATTTACTACGTGATGATTTTATTG
>Illumina-rbcL2_BOP010088_Otu
AAAGAGCTGTATTTGCCAGAGAATTGGGCGTTCCTATCGTAATGCATGACTACTTAACAGGgggATTCACTGCAAATACTAGCTTGGCTCATTATTGCCGGGATAATGGTCTACTTCTTCATATCCATCGTGCAATGCATGCAGTTATCGATAGACAGAAGAATCATGGTATGCACTTTCGTGTACTAGCTAAAGCGTTACGTTTGTCTGGTGGAGATCATATTCACGCTGGTACCGTAGTAGGTAAACTTGAAGGGGAAAGagagaTCACTTTAGGTTTTGTTGATTTACTACGTGATGATTTTATTGAAaaaGATCGAAGCCGCGGTATTTATTTCACTCAGGATTGGGTTTCTCTACCAGGTGTTCTGCCCGTTGCTTCGGggggTATTCACGTT
>Illumina-rbcL2_BOP010088_Zotu
ACTTAACAGGgggATTCACTGCAAATACTAGCTTGGCTCATTATTGCCGGGATAATGGTCTACTTCTTCATATCCATCGTGCAATGCATGCAGTTATCGATAGACAGAAGAATCATGGTATGCACTTTCGTGTACTAGCTAAAGCGTTACGTTTGTCTGGTGGAGATCATATTCACGCTGGTACCGTAGTAGGTAAACTTGAAGGGGAAGGAgagaTCACTTTAGGTTTTGTTGATTTACTACGTGATGATTTTATTGAAaaaGATCGAAGCCGCGGTATTTATTTCACTCAGGATTGGGTTTCTCTACCAGGTGTTCTGCCCGTTGCTTCGGggggTATTCACGTT
>Illumina-rbcL2_BOP010090_Cotu
TGAAGAAATGATGAAAAGGGCCATGTGTGCCAGAGAATTGGGAGTTCCTATCGTAATGCATGACTACTTAACAGGTGGGTTCACTGCAAATACTACCTTGGCTCATTATTGCCGAGATAACGGTCTACTTCTTCACATCCACCGCGCAATGCACGCAGTTATTGATAGACAGAAGAATCATGGTATGCACTTTCGTGTACTAGCTAAAGCTTTACGTATGTCTGGTGGAGATCATATTCACGCTGGTACAGTAGTAGGTAAACTTGAAGGAGAAAGGGAAATAACTTTGGGCTTTGTTGATTTATTACGTGATGATTTTATTAAACAAGATTCAAGCCGTGGTATTTATTTCACTCAAGATTGGGTTTCTCTACCAGGTGTTCTGCCCGTAGCTTCGGGGGGTATTCACGTT
>Illumina-rbcL2_BOP010090_Dotu
TGAAGAAATGATGAAAAGGGCCATGTGTGCCAGAGAATTGGGAGTTCCTATCGTAATGCATGACTACTTAACAGGTGGGTTCACTGCAAATACTACCTTGGCTCATTATTGCCGAGATAACGGTCTACTTCTTCACATCCACCGCGCAATGCACGCAGTTATTGATAGACAGAAGAATCATGGTATGCACTTTCGTGTACTAGCTAAAGCTTTACGTATGTCTGGTGGAGATCATATTCACGCTGGTACAGTAGTAGGTAAACTTGAAGGAGAAAGGGAAATAACTTTGGGCTTTGTTGATTTATTACGTGATGATTTTATTAAACAAGATTCAAGCCGTGGTATTTATTTCACTCAAGATTGGGTTTCTCTACCAGGTGTTCTGCCCGTAGCTTCGGGGGGTATTCACGTT
>Illumina-rbcL2_BOP010090_Otu
TGAAGAAATGATGAAAAGGGCCATGtgtgCCAGAGAATTGGGAGTTCCTATCGTAATGCATGACTACTTAACAGGTGGGTTCACTGCAAATACTACCTTGGCTCATTATTGCCGAGATAACGGTCTACTTCTTCACATCCACCGCGCAATGCACGCAGTTATTGATAGACAGAAGAATCATGGTATGCACTTTCGTGTACTAGCTAAAGCTTTACGTATGTCTGGTGGAGATCATATTCACGCTGGTACAGTAGTAGGTAAACTTGAAGGAGAAAGGGAAATAACTTTGGGCTTTGTTGATTTATTACGTGATGATTTTATTAAACAAGATTCAAGCCGTGGTATTTATTTCACTCAAGATTGGGTTTCTCTACCAGGTGTTCTGCCCGTAGCTTCGGggggTATTCACGTT
>Illumina-rbcL2_BOP010090_Zotu
TGAAGAAATGATGAAAAGGGCCATGtgtgCCAGAGAATTGGGAGTTCCTATCGTAATGCATGACTACTTAACAGGTGGGTTCACTGCAAATACTACCTTGGCTCATTATTGCCGAGATAACGGTCTACTTCTTCACATCCACCGCGCAATGCACGCAGTTATTGATAGACAGAAGAATCATGGTATGCACTTTCGTGTACTAGCTAAAGCTTTACGTATGTCTGGTGGAGATCATATTCACGCTGGTACAGTAGTAGGTAAACTTGAAGGAGAAAGGGAAATAACTTTGGGCTTTGTTGATTTATTACGTGATGATTTTATTAAACAAGATTCAAGCCGTGGTATTTATTTCACTCAAGATTGGGTTTCTCTACCAGGTGTTCTGCCCGTAGCTTCGGggggTATTCACGTT
>Illumina-rbcL2_BOP010091_Cotu
GGAAGAGATGCTAAAAAGGGCGGTATTTGCCAGAGAGTTGGGAGTTCCTATCGTAATGCATGACTACTTAACAGGGGGATTCACCGCAAATACTAGCTTGGCTCATTATTGCCGAGATAACGGTCTACTTCTTCACATCCATCGTGCAATGCATGCAGTTATTGATAGACAGAAGAATCATGGTATACACTTTCGTGTACTAGCTAAAGCTTTGCGTATGTCAGGTGGAGATCATATTCATGCAGGTACAGTAGTAGGTAAACTTGAAGGAGAAAGAGACATAACTTTGGGCTTTGTTGATTTACTACGTGATGATTTTATTGAAAAAGACCGAAGCCGCGGCATTTATTTCACTCAAGATTGGGTCTCTTTACCAGGTGTTCTGCCCGTGGCTTCAGGGGGTATTCACGTT
>Illumina-rbcL2_BOP010091_Dotu
CACATCCATCGTGCAATGCATGCAGTTATTGATAGACAGAAGAATCATGGTATACACTTTCGTGTACTAGCTAAAGCTTTGCGTATGTCAGGTGGAGATCATATTCATGCAGGTACAGTAGTAGGTAAACTTGAAGGAGAAAGAGACATAACTTTGGGCTTTGTTGATTTACTACGTGATGATTTTATTGAAAAAGACCGAAGCCGCGGCATTTATTTCACTCAAGATTGGGTCTCTTTACCAGGTGTTCTGCCCGTGGCTTCAGGGGGTATTCACGTT
>Illumina-rbcL2_BOP010091_Otu
GGAAGAGATGCTAAaaaGGGCGGTATTTGCCAGagagTTGGGAGTTCCTATCGTAATGCATGACTACTTAACAGGgggATTCACCGCAAATACTAGCTTGGCTCATTATTGCCGAGATAACGGTCTACTTCTTCACATCCATCGTGCAATGCATGCAGTTATTGATAGACAGAAGAATCATGGTATACACTTTCGTGTACTAGCTAAAGCTTTGCGTATGTCAGGTGGAGATCATATTCATGCAGGTACAGTAGTAGGTAAACTTGAAGGAGAAAGAGACATAACTTTGGGCTTTGTTGATTTACTACGTGATGATTTTATTGAAaaaGACCGAAGCCGCGGCATTTATTTCACTCAAGATTGGGTCTCTTTACCAGGTGTTCTGCCCGTGGCTTCAGGgggTATTCACGTT
>Illumina-rbcL2_BOP010091_Zotu
GGAAGAGATGCTAAaaaGGGCGGTATTTGCCAGagagTTGGGAGTTCCTATCGTAATGCATGACTACTTAACAGGgggATTCACCGCAAATACTAGCTTGGCTCATTATTGCCGAGATAACGGTCTACTTCTTCACATCCATCGTGCAATGCATGCAGTTATTGATAGACAGAAGAATCATGGTATACACTTTCGTGTACTAGCTAAAGCTTTGCGTATGTCAGGTGGAGATCATATTCATGCAGGTACAGTAGTAGGTAAACTTGAAGGAGAAAGAGACATAACTTTGGGCTTTGTTGATCTACTACGTGATGATTTTATTGAAaaaGACCGAAGCCGCGGCATTTATTTCACTCAAGATTGGGTCTCTTTACCAGGTGTTCTGCCCGTGGCTTCAGGgggTATTCACGTTTGGCACATGCCTGCTCT
>Illumina-rbcL2_BOP010092_Cotu
CGAAGAAATGATGAAAAGGGCCATATTTGCCAGGGAATTGGGAGTTCCTATCGTAATGCATGACTACTTAACGGGGGGATTCACTGCAAATACTACCTTGGCTCATTATTGCCGAGACAACGGTCTACTTCTTCACATCCATCGCGCAATGCATGCAGTTATTGATAGACAGAAAAATCATGGTATGCACTTTCGTGTACTAGCTAAAGCGTTACGTATGTCTGGTGGAGATCATATTCACGCTGGTACCGTAGTAGGTAAACTGGAAGGGGAACGGGACATCACTTTGGGTTTTGTTGATTTACTACGCGATGATTTTATTGAAAAAGACCGAAGCCGCGGTATTTATTTCACTCAAGATTGGGTCTCTTTGCCAGGTGTTCTGCCCGTGGCTTCAGGCGGTATTCACGTT
>Illumina-rbcL2_BOP010092_Dotu
CGAAGAAATGATGAAAAGGGCCATATTTGCCAGGGAATTGGGAGTTCCTATCGTAATGCATGACTACTTAACGGGGGGATTCACTGCAAATACTACCTTGGCTCATTATTGCCGAGACAACGGTCTACTTCTTCACATCCATCGCGCAATGCATGCAGTTATTGATAGACAGAAAAATCATGGTATGCACTTTCGTGTA
>Illumina-rbcL2_BOP010093_Cotu
CGAAGAAATGATAAAAAGGGCTGTATTTGCCAGAGAGTTGGGGGTTCCTATCGTAATGCATGACTACTTAACAGGGGGATTCACTGCAAATACTAGCTTGGCTCATTATTGCCGAGATAATGGTCTACTTCTTCACATCCACCGTGCAATGCATGCAGTTATTGATAGACAGAAGAATCATGGTATGCATTTTCGTGTACTAGCTAAAGCGTTACGTATGTCTGGTGGAGACCATGTTCACTCTGGTACCGTAGTAGGTAAACTTGAAGGGGAAAGAGATATCACTTTGGGCTTTGTTGATTTACTACGTGACGATTTTGTTGAAAAAGACCGAAGTCGCGGTATTTTTTTCACTCAAGATTGGGTCTCTCTACCAGGTGTTCTGCCCGTGGCTTCGGGGGGTATTCACGTT
>Illumina-rbcL2_BOP010093_Dotu
AGCTAAAGCGTTACGTATGTCTGGTGGAGACCATGTTCACTCTGGTACCGTAGTAGGTAAACTTGAAGGGGAAAGAGATATCACTTTGGGCTTTGTTGATTTACTACGTGACGATTTTGTTGAAAAAGACCGAAGTCGCGGTATTTTTTTCACTCAAGATTGGGTCTCTCTACCAGGTGTTCTGCCCGTGGCTTCGGGGGGTATTCACGTT
>Illumina-rbcL2_BOP010093_Otu
CGAAGAAATGATAAaaaGGGCTGTATTTGCCAGagagTTGGgggTTCCTATCGTAATGCATGACTACTTAACAGGgggATTCACTGCAAATACTAGCTTGGCTCATTATTGCCGAGATAATGGTCTACTTCTTCACATCCACCGTGCAATGCATGCAGTTATTGATAGACAGAAGAATCATGGTATGCATTTTCGTGTACTAGCTAAAGCGTTACGTATGTCTGGTGGAGACCATGTTCACTCTGGTACCGTAGTAGGTAAACTTGAAGGGGAAAGAGATATCACTTTGGGCTTTGTTGATTTACTACGTGACGATTTTGTTGAAaaaGACCGAAGTCGCGGTATTtttttCACTCAAGATTGGGTCtctctACCAGGTGTTCTGCCCGTGGCTTCGGggggTATTCACGTT
>Illumina-rbcL2_BOP010093_Zotu
CGAAGAAATGATAAaaaGGGCTGTATTTGCCAGagagTTGGgggTTCCTATCGTAATGCATGACTACTTAACAGGgggATTCACTGCAAATACTAGCTTGGCTCATTATTGCCGAGATAATGGTCTACTTCTTCACATCCACCGTGCAATGCATGCAGTTATTGATAGACAGAAGAATCATGGTATGCATTTTCGTGTACTAGCTAAAGCGTTACGTATGTCTGGTGGAGACCATGTT
>Illumina-rbcL2_BOP010094_Cotu
CGAAGAAATGATCAAAAGAGCTGTATTTGCTAGAGAATTGGGAGTTCCTATCGTAATGCATGACTACTTAACAGGAGGATTCACCGCAAATACTAGCTTGGCTCATTATTGCCGAGATAATGGCCTACTTCTTCACATTCACCGTGCAATGCATGCAGTTATTGATAGACAGAAGAATCATGGTATACACTTCCGTGTACTAGCTAAAGCCTTACGTATGTCTGGTGGAGATCATATTCACTCTGGTACCGTAGTAGGTAAACTTGAAGGGGAAAGAGACATCACTTTGGGCTTTGTTGATTTACTGCGTGATGATTTTATTGAAAAAGATCGAAGTCGCGGTATTTATTTCACTCAAGATTGGGTCTCTCTACCAGGTGTTCTGCCCGTGGCTTCAGGGGGTATTCACGTT
>Illumina-rbcL2_BOP010094_Dotu
CGAAGAAATGATCAAAAGAGCTGTATTTGCTAGAGAATTGGGAGTTCCTATCGTAATGCATGACTACTTAACAGGAGGATTCACCGCAAATACTAGCTTGGCTCATTATTGCCGAGATAATGGCCTACTTCTTCACATTCACCGTGCAATGCATGCAGTTATTGATAGACAGAAGAATCATGGTATACACTTCCGTGTACTAGCTAAAGCCTTACGTATGTCTGGTGGAGATCATATTCACTCTGGTACCGTAGTAGGTAAACTTGAAGGGGAAAGAGACATCACTTTGGGCTTTGTTGATTTACTGCGTGATGATTTTATTGAAAAAGATCGAAGTCGCGGTATTTATTTCACTCAAGATTGGGTCTCTCTACCAGGTGTTCTGCCCGTGGCTTCAGGGGGTATTCACGTT
>Illumina-rbcL2_BOP010094_Otu
CGAAGAAATGATCAAAAGAGCTGTATTTGCTAGAGAATTGGGAGTTCCTATCGTAATGCATGACTACTTAACAGGAGGATTCACCGCAAATACTAGCTTGGCTCATTATTGCCGAGATAATGGCCTACTTCTTCACATTCACCGTGCAATGCATGCAGTTATTGATAGACAGAAGAATCATGGTATACACTTCCGTGTACTAGCTAAAGCCTTACGTATGTCTGGTGGAGATCATATTCACTCTGGTACCGTAGTAGGTAAACTTGAAGGGGAAAGAGACATCACTTTGGGCTTTGTTGATTTACTGCGTGATGATTTTATTGAAaaaGATCGAAGTCGCGGTATTTATTTCACTCAAGATTGGGTCtctctACCAGGTGTTCTGCCCGTGGCTTCAGGgggTATTCACGTT
>Illumina-rbcL2_BOP010094_Zotu
CGAAGAAATGATCAAAAGAGCTGTATTTGCTAGAGAATTGGGAGTTCCTATCGTAATGCATGACTACTTAACAGGAGGATTCACCGCAAATACTAGCTTGGCTCATTATTGCCGAGATAATGGCCTACTTCTTCACATTCACCGTGCAATGCATGCAGTTATTGATAGACAGAAGAATCATGGTATACACTTCCGTGTACTAGCTAAAGCCTTACGTATGTCTGGTGGAGATCATATTCACTCTGGTACCGTAGTAGGTAAACTTGAAGGGGAAAGAGACATCACTTTGGGCTTTGTTGATTTACTGCGTGATGATTTTATTGAAaaaGATCGAAGTCGCGGTATTTATTTCACTCAAGATTGGGTCtctctACCAGGTGTTCTGCCCGTGGCTTCAGGgggTATTCACGTT
>Illumina-rbcL2_BOP010095_Cotu
TGAAGACATGATGAAAAGGGCCGTATTTGCCAGAGAATTGGGAGTTCCTATCGTAATGCATGACTACTTAACAGGTGGGTTCACTGCAAATACTACCTTGGCTCATTATTGCCGAGATAATGGTCTACTTCTTCACATCCATCGCGCAATGCACGCAGTTATTGATAGACAGAAGAATCATGGTATGCACTTTCGTGTACTAGCTAAAGCTTTACGTCTGTCTGGTGGAGATCATATTCACGCTGGTACAGTAGTAGGTAAACTTGAAGGAGAAAGGGACATAACTTTGGGCTTTGTTGATTTACTACGTGATGATTTTATTGAAAAAGATCGAAGCCGTGGTATTTATTTCACTCAAGATTGGGTTTCTCTACCAGGTGTTCTGCCCGTAGCTTCGGGGGGTATTCACGTT
>Illumina-rbcL2_BOP010095_Dotu
CACATCCATCGCGCAATGCACGCAGTTATTGATAGACAGAAGAATCATGGTATGCACTTTCGTGTACTAGCTAAAGCTTTACGTCTGTCTGGTGGAGATCATATTCACGCTGGTACAGTAGTAGGTAAACTTGAAGGAGAAAGGGACATAACTTTGGGCTTTGTTGATTTACTACGTGATGATTTTATTGAAAAAGATCGAAGCCGTGGTATTTATTTCACTCAAGATTGGGTTTCTCTACCAGGTGTTCTGCCCGTAGCTTCGGGGGGTATTCACGTT
>Illumina-rbcL2_BOP010095_Otu
TGAAGACATGATGAAAAGGGCCGTATTTGCCAGAGAATTGGGAGTTCCTATCGTAATGCATGACTACTTAACAGGTGGGTTCTCTGCAAATACTACCTTGGCTCATTATTGCCGAGATAATGGTCTACTTCTTCACATCCATCGCGCAATGCACGCAGTTATTGATAGACAGGAGAGTCATGGTATGCACTTTCGTGTACTAGCTAAAGCTTTACGTCTGTCTGGTGGAGATCATATTCACGCTGGTACAGTAGTAGGTAAACTTGAAGGAGAAAGGGACATAACTTTGGGCTTTGTTGATTTACTACGTGATGATTTTATTGAAaaaGATCGAAGCCGTGGTATTTATTTCACTCAAGATTGGGTTTCTCTACCAGGTGTTCTGCCCGTAGCTTCGGggggTATTCACGTT
>Illumina-rbcL2_BOP010095_Zotu
TGAAGACATGATGAAAAGGGCCGTATTTGCCAGAGAATTGGGAGTTCCTATCGTAATGCATGACTACTTAACAGGTGGGTTCTCTGCAAATACTACCTTGGCTCATTATTGCCGAGATAATGGTCTACTTCTTCACATCCATCGCGCAATGCACGCAGTTATTGATAGACAGGAGAGTCATGGTATGCACTTTCGTGTACTAGCTAAAGCTTTACGTCTGTCTGGTGGAGATCATATTCACGCTGGTACAGTAGTAGGTAAACTTGAAGGAGAAAGGGACATAACTTTGGGCTTTGTTGATTTACTACGTGATGATTTTATTGAAaaaGATCGAAGCCGTGGTATTTATTTCACTCAAGATTGGGTTTCTCTACCAGGTGTTCTGCCCGTAGCTTCGGggggTATTCACGTT
>Illumina-rbcL2_BOP010096_Cotu
TGAAGACATGATGAAAAGGGCCGTATTTGCCAGAGAATTGGGAGTTCCTATCGTAATGCATGACTACTTAACAGGTGGGTTCACTGCAAATACTACCTTGGCTCATTATTGCCGAGATAATGGTCTACTTCTTCACATCCATCGCGCAATGCACGCAGTTATTGATAGACAGAAGAATCATGGTATGCACTTTCGTGTACTAGCTAAAGCTTTACGTCTGTCTGGTGGAGATCATATTCACGCTGGTACAGTAGTAGGTAAACTTGAAGGAGAAAGGGACATAACTTTGGGCTTTGTTGATTTACTACGTGATGATTTTATTGAAAAAGATCGAAGCCGTGGTATTTATTTCACTCAAGATTGGGTTTCTCTACCAGGTGTTCTGCCCGTAGCTTCGGGGGGTATTCACGTT
>Illumina-rbcL2_BOP010096_Dotu
TGAAGACATGATGAAAAGGGCCGTATTTGCCAGAGAATTGGGAGTTCCTATCGTAATGCATGACTACTTAACAGGTGGGTTCACTGCAAATACTACCTTGGCTCATTATTGCCGAGATAATGGTCTACTTCTTCACATCCATCGCGCAATGCACGCAGTTATTGATAGACAGAAGAATCATGGTATGCACTTTCGTGTACTAGCTAAAGCTTTACGTCTGTCTGGTGGAGATCATATTCACGCTGGTACAGTAGTAGGTAAACTTGAAGGAGAAAGGGACATAACTTTGGGCTTTGTTGATTTACTACGTGATGATTTTATTGAAAAAGATCGAAGCCGTGGTATTTATTTCACTCAAGATTGGGTTTCTCTACCAGGTGTTCTGCCCGTAGCTTCGGGGGGTATTCACGTT
>Illumina-rbcL2_BOP010096_Otu
TGAAGACATGATGAAAAGGGCCGTATTTGCCAGAGAATTGGGAGTTCCTATCGTAATGCATGACTACTTAACAGGTGGGTTCACTGCAAATACTACCTTGGCTCATTATTGCCGAGATAATGGTCTACTTCTTCACATCCATCGCGCAATGCACGCAGTTATTGATAGACAGAAGAATCATGGTATGCACTTTCGTGTACTAGCTAAAGCTTTACGTCTGTCTGGTGGAGATCATATTCACGCTGGTACAGTAGTAGGTAAACTTGAAGGAGAAAGGGACATAACTTTGGGCTTTGTTGATTTACTACGTGATGATTTTATTGAAaaaGATCGAAGCCGTGGTATTTATTTCACTCAAGATTGGGTTTCTCTACCAGGTGTTCTGCCCGTAGCTTCGGggggTATTCACGTT
>Illumina-rbcL2_BOP010096_Zotu
TGAAGACATGATGAAAAGGGCCGTATTTGCCAGAGAATTGGGAGTTCCTATCGTAATGCATGACTACTTAACAGGTGGGTTCACTGCAAATACTACCTTGGCTCATTATTGCCGAGATAATGGTCTACTTCTTCACATCCATCGCGCAATGCACGCAGTTATTGATAGACAGAAGAATCATGGTATGCACTTTCGTGTACTAGCTAAAGCTTTACGTCTGTCTGGTGGAGATCATATTCACGCTGGTACAGTAGTAGGTAAACTTGAAGGAGAAAGGGACATAACTTTGGGCTTTGTTGATTTACTACGTGATGATTTTATTGAAaaaGATCGAAGCCGTGGTATTTATTTCACTCAAGATTGGGTTTCTCTACCAGGTGTTCTGCCCGTAGCTTCGGggggTATTCACGTT
>Illumina-rbcL2_BOP010097_Cotu
CGAAGAAATGATGAAAAGGGCTATCTTTGCCAGAGAGTTGGGAGTTCCTATCGTAATGCATGACTACTTAACAGGGGGATTCACCGCAAATACTAGCTTGGCTCATTATTGCCGAGATAATGGTCTACTTCTTCACATCCACCGTGCAATGCATGCAGTTATTGATAGACAGAAGAATCATGGTATACACTTTCGTGTACTAGCTAAAGCTTTACGTATGTCTGGTGGAGATCATATTCACGCTGGTACAGTAGTAGGTAAACTTGAAGGGGAAAGAGACATAACTTTGGGATTTGTTGATTTACTACGTGATGATTTTATTGAAAAAGATAGAAGCCGCGGTATTTATTTCACTCAAGATTGGGTCTCTCTACCAGGTGTTCTGCCCGTGGCTTCCGGAGGTATTCACGTT
>Illumina-rbcL2_BOP010097_Dotu
GGATTCACTGCAAATACTAGCTTGGCTCATTATTGCCGAGATAATGGTCTACTTCTTCACATCCACCGTGCAATGCATGCAGTTATTGATAGACAGAAGAATCATGGTATACACTTTCGTGTACTAGCTAAAGCTTTACGTATGTCTGGTGGAGATCATATTCACGCTGGTACAGTAGTAGGTAAACTTGAAGGGGAAAGAGACATAACTTTGGGATTTGTTGATTTACTACGTGATGATTTTATTGAAAAAGATAGAAGCCGCGGTATTTATTTCACTCAAGATTGGGTCTCTCTACCAGGTGTTCTGCCCGTGGCTTCCGGAGGTATTCACGTT
>Illumina-rbcL2_BOP010097_Otu
GGATTCACTGCAAATACTAGCTTGGCTCATTATTGCCGAGATAATGGTCTACTTCTTCACATCCACCGTGCAATGCATGCAGTTATTGATAGACAGAAGAATCATGGTATACACTTTCGTGTACTAGCTAAAGCTTTACGTATGTCTGGTGGAGATCATATTCACGCTGGTACAGTAGTAGGTAAACTTGAAGGGGAAAGAGACATAACTTTGGGATTTGTTGATTTACTACGTGATGATTTTATTGAAaaaGATAGAAGCCGCGGTATTTATTTCACTCAAGATTGGGTCtctctACCAGGTGTTCTGCCCGTGGCTTCCGGAGGTATTCACGTT
>Illumina-rbcL2_BOP010097_Zotu
GGATTCACTGCAAATACTAGCTTGGCTCATTATTGCCGAGATAATGGTCTACTTCTTCACATCCACCGTGCAATGCATGCAGTTATTGATAGACAGAAGAATCATGGTATACACTTTCGTGTACTAGCTAAAGCTTTACGTATGTCTGGTGGAGATCATATTCACGCTGGTACAGTAGTAGGTAAACTTGAAGGGGAAAGAGACATAACTTTGGGATTTGTTGATTTACTACGTGATGATTTTATTGAAaaaGATAGAAGCCGCGGTATTTATTTCACTCAAGATTGGGTCtctctACCAGGTGTTCTGCCCGTGGCTTCCGGAGGTATTCACGTT
>Illumina-rbcL2_BOP010098_Cotu
CGAAGAAATGATGAAAAGGGCCATATTTGCCAGGGAATTGGGAGTTCCTATCGTAATGCATGACTACTTAACGGGGGGATTCACTGCAAATACTACCTTGGCTCATTATTGCCGAGACAACGGTCTACTTCTTCACATCCATCGCGCAATGCATGCAGTTATTGATAGACAGAAAAATCATGGTATGCACTTTCGTGTACTAGCTAAAGCGTTACGTATGTCTGGTGGAGATCATATTCACGCTGGTACCGTAGTAGGTAAACTGGAAGGGGAACGGGACATCACTTTGGGTTTTGTTGATTTACTACGCGATGATTTTATTGAAAAAGACCGAAGCCGCGGTATTTATTTCACTCAAGATTGGGTCTCTTTGCCAGGTGTTCTGCCCGTGGCTTCAGGCGGTATTCACGTT
>Illumina-rbcL2_BOP010098_Otu
CGAAGAAATGATGAAAAGGGCCATATTTGCCAGGGAATTGGGAGTTCCTATCGTAATGCATGACTACTTAACGGggggATTCACTGCAAATACTACCTTGGCTCATTATTGCCGAGACAACGGTCTACTTCTTCACATCCATCGCGCAATGCATGCAGTTATTGATAGACAGAAaaaTCATGGTATGCACTTTCGTGTACTAGCTAAAGCGTTACGTATGTCTGGTGGAGATCATATTCACGCTGGTACCGTAGTAGGTAAACTGGAAGGGGAACGGGACATCACTTTGGGTTTTGTTGATTTACTACGCGATGATTTTATTGAAaaaGACCGAAGCCGCGGTATTTATTTCACTCAAGATTGGGTCTCTTTGCCAGGTGTTCTGCCCGTGGCTTCAGGCGGTATTCACGTT
>Illumina-rbcL2_BOP010098_Zotu
CGAAGAAATGATGAAAAGGGCCATATTTGCCAGGGAATTGGGAGTTCCTATCGTAATGCATGACTACTTAACGGggggATTCACTGCAAATACTACCTTGGCTCATTATTGCCGAGACAACGGTCTACTTCTTCACATCCATCGCGCAATGCATGCAGTTATTGATAGACAGAAaaaTCATGGTATGCACTTTCGTGTACTAGCTAAAGCGTTACGTATGTCTGGTGGAGATCATATTCACGCTGGTACCGTAGTAGGTAAACTGGAAGGGGAACGGGACATCACTTTGGGTTTTGTTGATTTACTACGCGATGATTTTATTGAAaaaGACCGAAGCCGCGGTATTTATTTCACTCAAGATTGGGTCTCTTTGCCAGGTGTTCTGCCCGTGGCTTCAGGCGGTATTCACGTT
>Illumina-rbcL2_BOP010099_Cotu
CGAAGAAATGATGAAAAGGGCCGTATTTGCCAGGGAATTGGGAGTTCCTATCGTAATGCATGACTACTTAACGGGAGGATTCACTGCAAATACTAGCTTGGCTCATTATTGCCGAGACAACGGTCTACTTCTTCACATCCATCGCGCAATGCATGCAGTTATTGATAGACAGAAGAATCATGGTATACACTTTCGTGTACTAGCTAAAGCATTACGTATGTCTGGTGGAGATCATATTCACTCTGGTACCGTAGTAGGTAAACTGGAAGGGGAACGGGACATCACTTTGGGTTTTGTTGATTTACTACGTGATGATTTTATTGAAAAAGACCGAAGCCGCGGTATTTATTTCTCTCAAGATTGGGTCTCTTTGCCAGGTGTTCTGCCCGTGGCTTCAGGCGGTATTCACGTT
>Illumina-rbcL2_BOP010099_Otu
CGAAGAAATGATGAAAAGGGCCGTATTTGCCAGGGAATTGGGAGTTCCTATCGTAATGCATGACTACTTAACGGGAGGATTCACTGCAAATACTAGCTTGGCTCATTATTGCCGAGACAACGGTCTACTTCTTCACATCCATCGCGCAATGCATGCAGTTATTGATAGACAGAAGAATCATGGTATACACTTTCGTGTACTAGCTAAAGCATTACGTATGTCTGGTGGAGATCATATTCACTCTGGTACCGTAGTAGGTAAACTGGAAGGGGAACGGGACATCACTTTGGGTTTTGTTGATTTACTACGTGATGATTTTATTGAAaaaGACCGAAGCCGCGGTATTTATTTCtctcAAGATTGGGTCTCTTTGCCAGGTGTTCTGCCCGTGGCTTCAGGCGGTATTCACGTT
>Illumina-rbcL2_BOP010099_Zotu
AGGGCCGTATTTGCCAGGGAATTAGGAGTTCCTATCGTAATGCATGACTACTTAACGGGAGGATTCACTGCAAATACTAGCTTGGCTCATTATTGCCGAGACAACGGTCTACCTCTTCACATCCATCGCGCAATGCATGCAGTTATTGATAGACAGAAGAATCATGGTATACACTTTCGTGTACTAGCTAAAGCATTACGTATGTCTGGTGGAGATCATATTCACTCTGGTACCGTAGTAGGTAAACTGGAAGGGGAACGGGACATCACTTTGGGTTTTGTTGATTTACTACGTGATGATTTTATTGAAaaaGACCGAAGCCGCGGTATTTATTTCACTCAAGATTGGGTCTCTTTGCCAGGTGTTCTGCCCGTGGCTTCAGGCGGTATTCACGTT
>Illumina-rbcL2_BOP010100_Cotu
CGAAGAAATGATGAAAAGGGCCATATTTGCCAGGGAATTGGGAGTTCCTATCGTAATGCATGACTACTTAACGGGGGGATTCACTGCAAATACTACCTTGGCTCATTATTGCCGAGACAACGGTCTACTTCTTCACATCCATCGCGCAATGCATGCAGTTATTGATAGACAGAAAAATCATGGTATGCACTTTCGTGTACTAGCTAAAGCATTACGTATGTCTGGTGGAGATCATATTCACGCTGGTACCGTAGTAGGTAAACTGGAAGGGGAACGGGACATCACTTTGGGTTTTGTTGATTTACTACGCGATGATTTTATTGAAAAAGACCGAAGCCGCGGTATTTATTTCACTCAAGATTGGGTCTCTTTGCCAGGTGTTCTGCCCGTGGCTTCAGGCGGTATTCACGTT
>Illumina-rbcL2_BOP010100_Dotu
GGAGATCATATTCACGCTGGTACCGTAGTAGGTAAACTGGAAGGGGAACGGGACATCACTTTGGGTTTTGTTGATTTACTACGCGATGATTTTATTGAAAAAGACCGAAGCCGCGGTATTTATTTCACTCAAGATTGGGTCTCTTTGCCAGGTGTTCTGCCCGTGGCTTCAGGCGGTATTCACGTT
>Illumina-rbcL2_BOP010100_Otu
GGAGATCATATTCACGCTGGTACCGTAGTAGGTAAACTGGAAGGGGAACGGGACATCACTTTGGGTTTTGTTGATTTACTACGCGATGATTTTATTGAAaaaGACCGAAGCCGCGGTATTTATTTCACTCAAGATTGGGTCTCTTTGCCAGGTGTTCTGCCCGTGGCTTCAGGCGGTATTCACGTT
>Illumina-rbcL2_BOP010100_Zotu
ATTTGCCAGAGAATTGGgggTTCCAATCGTAATGCATGATTACTTAACAGGgggATTCACTGCAAATACTACCTTGGCTCATTATTGCCGAGACAACGGTCTACTTCTTCACATCCATCGCGCAATGCATGCAGTTATTGATAGACAGAAaaaTCATGGTATGCACTTTCGTGTACTAGCTAAAGCATTACGTATGTCTGGTGGAGATCATATTCACGCTGGTACCGTAGTAGGTAAACTGGAAGGGGAACGGGACATCACTTTGGGTTTTGTTGATTTACTACGCGATGATTTTATTGAAaaaGACCGAAGCCGCGGTATTTATTTCACTCAAGATTGGGTCTCTTTGCCAGGTGTTCTGCCCGTGGCTTCAGGCGGTATTCACGTT
>Illumina-rbcL2_BOP010101_Cotu
TGAAGAAATGATCAAAAGGGCCGTATTTGCCAGAGAATTGGGAGTTCCTATCGTCATGCATGACTACATAACGGGAGGATTCACCGCAAATACTAGCTTGGCTCATTATTGCCGAGACAATGGCCTACTTCTTCACATCCATCGCGCAATGCATGCAGTTATTGATAGACAGAAGAATCATGGTATGCACTTCCGGGTACTTGCAAAAGCATTACGTTTGTCCGGTGGAGATCATATTCACGCCGGTACCGTAGTAGGTAAATTGGAAGGGGAGCGGGAAATCACTTTGGGTTTTGTTGATTTACTACGTGATGATTTTGTTGAAAAAGACCGAAGTCGCGGTATTTATTTCACTCAAGATTGGGTCTCTCTTCCAGGTGTTTTGCCCGTGGCTTCCGGGGGTATTCACGTT
>Illumina-rbcL2_BOP010101_Dotu
TGAAGAAATGATCAAAAGGGCCGTATTTGCCAGAGAATTGGGAGTTCCTATCGTCATGCATGACTACATAACGGGAGGATTCACCGCAAATACTAGCTTGGCTCATTATTGCCGAGACAATGGCCTACTTCTTCACATCCATCGCGCAATGCATGCAGTTATTGATAGACAGAAGAATCATGGTATGCACTTCCGGGTACTTGCAAAAGCATTACGTTTGTCCGGTGGAGATCATATTCACGCCGGTACCGTAGTAGGTAAATTGGAAGGGGAGCGGGAAATCACTTTGGGTTTTGTTGATTTACTACGTGATGATTTTGTTGAAAAAGACCGAAGTCGCGGTATTTATTTCACTCAAGATTGGGTCTCTCTTCCAGGTGTTTTGCCCGTGGCTTCCGGGGGTATTCACGTT
>Illumina-rbcL2_BOP010101_Otu
TGAAGAAATGATCAAAAGGGCCGTATTTGCCAGAGAATTGGGAGTTCCTATCGTCATGCATGACTACATAACGGGAGGATTCACCGCAAATACTAGCTTGGCTCATTATTGCCGAGACAATGGCCTACTTCTTCACATCCATCGCGCAATGCATGCAGTTATTGATAGACAGAAGAATCATGGTATGCACTTCCGGGTACTTGCAAAAGCATTACGTTTGTCCGGTGGAGATCATATTCACGCCGGTACCGTAGTAGGTAAATTGGAAGGGGAGCGGGAAATCACTTTGGGTTTTGTTGATTTACTACGTGATGATTTTGTTGAAaaaGACCGAAGTCGCGGTATTTATTTCACTCAAGATTGGGTCtctctTCCAGGTGTTTTGCCCGTGGCTTCCGGgggTATTCACGTT
>Illumina-rbcL2_BOP010101_Zotu
TGAAGAAATGATCAAAAGGGCCGTATTTGCCAGAGAATTGGGAGTTCCTATCGTCATGCATGACTACATAACGGGAGGATTCACCGCAAATACTAGCTTGGCTCATTATTGCCGAGACAATGGCCTACTTCTTCACATCCATCGCGCAATGCATGCAGTTATTGATAGACAGAAGAATCATGGTATGCACTTCCGGGTACTTGCAAAAGCATTACGTTTGTCCGGTGGAGATCATATTCACGCCGGTACCGTAGTAGGTAAATTGGAAGGGGAGCGGGAAATCACTTTGGGTTTTGTTGATTTACTACGTGATGATTTTGTTGAAaaaGACCGAAGTCGCGGTATTTATTTCACTCAAGATTGGGTCtctctTCCAGGTGTTTTGCCCGTGGCTTCCGGgggTATTCACGTT
>Illumina-rbcL2_BOP010102_Cotu
CGAAGATATGATGAAAAGAGCTGTATTTGCCAGAGAATTAGGCGTTCCTATCGTAATGCATGACTACTTAACAGGGGGGTTCACTGCAAATACTACCTTAGCTCACTATTGCCGGGATAATGGTCTACTTCTTCATATCCATCGTGCAATGCATGCAGTTATCGATAGACAGAAAAATCATGGTATGCACTTTCGTGTATTAGCTAAAGCGTTACGTTTGTCTGGTGGAGATCATATTCACGCTGGTACTGTAGTAGGTAAACTTGAAGGAGAAAGGGAGATTACTTTAGGTTTTGTTGATTTACTACGTGATGATTTTGTTGAAAAAGATCGAAGTCGCGGTATTTATTTCACTCAGGATTGGGTTTCTTTACCAGGTGTTTTGCCCGTTGCTTCAGGGGGTATTCACGTT
>Illumina-rbcL2_BOP010102_Dotu
CGAAGATATGATGAAAAGAGCTGTATTTGCCAGAGAATTAGGCGTTCCTATCGTAATGCATGACTACTTAACAGGGGGGTTCACTGCAAATACTACCTTAGCTCACTATTGCCGGGATAATGGTCTACTTCTTCATATCCATCGTGCAATGCATGCAGTTATCGATAGACAGAAAAATCATGGTATGCACTTTCGTGTATTAGCTAAAGCATTACGTTTGTCTGGTGGAGATCATATTCACGCTGGTACTGTAGTAGGTAAACTTGAAGGAGAAAGGGAGATTACTTTAGGTTTTGTTGATTTACTACGTGATGATTTTGTTGAAAAAGATCGAAGTCGCGGTATTTAT
>Illumina-rbcL2_BOP010102_Otu
CGAAGATATGATGAAAAGAGCTGTATTTGCCAGAGAATTAGGCGTTCCTATCGTAATGCATGACTACTTAACAGGggggTTCACTGCAAATACTACCTTAGCTCACTATTGCCGGGATAATGGTCTACTTCTTCATATCCATCGTGCAATGCATGCAGTTATCGATAGACAGAAaaaTCATGGTATGCACTTTCGTGTATTAGCTAAAGCGTTACGTTTGTCTGGTGGAGATCATATTCACGCTGGTACTGTAGTAGGTAAACTTGAAGGAGAAAGGGAGATTACTTTAGGTTTTGTTGATTTACTACGTGATGATTTTGTTGAAaaaGATCGAAGTCGCGGTATTTATTTCACTCAGGATTGGGTTTCTTTACC
>Illumina-rbcL2_BOP010102_Zotu
CGAAGATATGATGAAAAGAGCTGTATTTGCCAGAGAATTAGGCGTTCCTATCGTAATGCATGACTACTTAACAGGggggTTCACTGCAAATACTACCTTAGCTCACTATTGCCGGGATAATGGTCTACTTCTTCATATCCATCGTGCAATGCATGCAGTTATCGATAGACAGAAaaaTCATGGTATGCACTTTCGTGTATTAGCTAAAGCATTACGTTTGTCTGGTGGAGATCATATTCACGCTGGTACTGTAGTAGGTAAACTTGAAGGAGAAAGGGAGATTACTTTAGGTTTTGTTGATTTACTACGTGATGATTTTGTTGAAaaaGATCGAAGTCGCGGTATTTAT
>Illumina-rbcL2_BOP010104_Cotu
CGAAGAAATGATGAAAAGGGCCATATTTGCCAGGGAATTGGGAGTTCCTATCGTAATGCATGACTACTTAACGGGGGGATTCACTGCAAATACTACCTTGGCTCATTATTGCCGAGACAACGGTCTACTTCTTCACATCCATCGCGCAATGCATGCAGTTATTGATAGACAGAAAAATCATGGTATGCACTTTCGTGTACTAGCTAAAGCGTTACGTATGTCTGGTGGAGATCATATTCACGCTGGTACCGTAGTAGGTAAACTGGAAGGGGAACGGGACATCACTTTGGGTTTTGTTGATTTACTACGCGATGATTTTATTGAAAAAGACCGAAGCCGCGGTATTTATTTCACTCAAGATTGGGTCTCTTTGCCAGGTGTTCTGCCCGTGGCTTCAGGCGGTATTCACGTT
>Illumina-rbcL2_BOP010104_Dotu
CGAAGAAATGATGAAAAGGGCCATATTTGCCAGGGAATTGGGAGTTCCTATCGTAATGCATGACTACTTAACGGGGGGATTCACTGCAAATACTACCTTGGCTCATTATTGCCGAGACAACGGTCTACTTCTTCACATCCATCGCGCAATGCATGCAGTTATTGATAGACAGAAAAATCATGGTATGCACTTTCGTGTACTAGCTAAAGCGTTACGTATGTCTGGTGGAGATCATATTCACGCTGGTACCGTAGTAGGTAAACTGGAAGGGGAACGGGACATCACTTTGGGTTTTGTTGATTTACTACGCGATGATTTTATTGAAAAAGACCGAAGCCGCGGT
>Illumina-rbcL2_BOP010104_Otu
CGAAGAAATGATGAAAAGGGCCATATTTGCCAGGGAATTGGGAGTTCCTATCGTAATGCATGACTACTTAACGGggggATTCACTGCAAATACTACCTTGGCTCATTATTGCCGAGACAACGGTCTACTTCTTCACATCCATCGCGCAATGCATGCAGTTATTGATAGACAGAAaaaTCATGGTATGCACTTTCGTGTACTAGCTAAAGCGTTACGTATGTCTGGTGGAGATCATATTCACGCTGGTACCGTAGTAGGTAAACTGGAAGGGGAACGGGACATCACTTTGGGTTTTGTTGATTTACTACGCGATGATTTTATTGAAaaaGACCGAAGCCGCGGTATTTATTTCACTCAAGATTGGGTCTCTTTGCCAGGTGTTCTGCCCGTGGCTTCAGGCGGTATTCACGTT
>Illumina-rbcL2_BOP010104_Zotu
CGAAGAAATGATGAAAAGGGCCATATTTGCCAGGGAATTGGGAGTTCCTATCGTAATGCATGACTACTTAACGGggggATTCACTGCAAATACTACCTTGGCTCATTATTGCCGAGACAACGGTCTACTTCTTCACATCCATCGCGCAATGCATGCAGTTATTGATAGACAGAAaaaTCATGGTATGCACTTTCGTGTACTAGCTAAAGCGTTACGTATGTCTGGTGGAGATCATATTCACGCTGGTACCGTAGTAGGTAAACTGGAAGGGGAACGGGACATCACTTTGGGTTTTGTTGATTTACTACGCGATGATTTTATTGAAaaaGACCGAAGCCGCGGTATTTATTTCACTCAAGATTGGGTCTCTTTGCCAGGTGTTCTGCCCGTGGCTTCAGGCGGTATTCACGTT
>Illumina-rbcL2_BOP010107_Cotu
CGAAGAGATGATAAAAAGAGCTGTATTTGCCAGAGAGTTGGGAGCTCCTATCGTAATGCATGACTACTTAACAGGGGGATTCACCGCAAATACTAGCTTGGCTCATTATTGCCGAGATAATGGTCTACTTCTTCACATCCATCGTGCAATGCATGCAGTTATTGATAGACAGAAGAATCATGGTATGCATTTTCGTGTACTAGCTAAAGCTTTACGTATGTCTGGTGGAGATCATATTCACGCTGGTACAGTAGTAGGTAAACTTGAAGGGGAAAGAGACATAACTTTGGGCTTTGTTGATTTACTACGTGATGATTTTATTGAAAAAGACCGAAGCCGCGGTATTTATTTCACTCAAGATTGGGTCTCTCTACCAGGTGTTCTACCCGTGGCTTCAGGGGGTATTCACGTT
>Illumina-rbcL2_BOP010107_Dotu
GGTACAGTAGTAGGTAGACTTGAAGGGGAAAGAGACATAACTTTGGGCTTTGTTGATTTACTACGTGATGATTTTATTGAAAAAGACCGAAGCCGCGGTATTTATTTCACTCAAGATTGGGTCTCTCTACCAGGTGTTCTACCCGTGGCTTCAGGGGGTATTCACGTT
>Illumina-rbcL2_BOP010107_Otu
CGAAGAGATGATAAaaaGAGCTGTATTTGCCAGagagTTGGGAGCTCCTATCGTAATGCATGACTACTTAACAGGgggATTCACCGCAAATACTAGCTTGGCTCATTATTGCCGAGATAATGGTCTACTTCTTCACATCCATCGTGCAATGCATGCAGTTATTGATAGACAGAAGAATCATGGTATGCATTTTCGTGTACTAGCTAAAGCTTTACGTATGTCTGGTGGAGATCATATTCACGCTGGTACAGTAGTAGGTAAACTTGAAGGGGAAAGAGACATAACTTTGGGCTTTGTTGATTTACTACGTGATGATTTTATTGAAaaaGACCGAAGCCGCGGTATTTATTTCACTCAAGATTGGGTCtctctACCAGGTGTTCTACCCGTGGCTTCAGGgggTATTCACGTT
>Illumina-rbcL2_BOP010107_Zotu
CGAAGAGATGATAAaaaGAGCTGTATTTGCCAGagagTTGGGAGCTCCTATCGTAATGCATGACTACTTAACAGGgggATTCACCGCAAATACTAGCTTGGCTCATTATTGCCGAGATAATGGTCTACTTCTTCACATCCATCGTGCAATGCATGCAGTTATTGATAGACAGAAGAATCATGGTATGCATTTTCGTGTACTAGCTAAAGCTTTACGTATGTCTGGTGGAGATCATATTCACGCTGGTACAGTAGTAGGTAAACTTGAAGGGGAAAGAGACATAACTTTGGGCTTTGTTGATTTACTACGTGATGATTTTATTGAAaaaGACCGAAGCCGCGGTATTTATTTCACTCAAGATTGGGTCtctctACCAGGTGTTCTACCCGTGGCTTCAGGgggTATTCACGTT
>Illumina-rbcL2_BOP010108_Cotu
CGAAGAAATGATCAAAAGGGCCGTGTTTGCTAGAGAATTGGGAGTTCCTATCGTAATGCATGACTATTTAACAGGGGGATTCACTGCAAATACTAGCTTGGCTCATTATTGCCGGGACAACGGCCTACTTCTTCACATCCATCGCGCAATGCATGCAGTTATTGATAGACAGAAGAATCATGGTATACACTTTCGTGTACTAGCTAAAGCGTTACGTATGTCTGGTGGAGATCATATTCACGCTGGTACCGTAGTAGGTAAACTGGAAGGGGAACGGGAGATCACTTTGGGTTTTGTTGATTTACTACGTGATGATTTTATTGAAAAAGACCGAAGTCGCGGCATTTATTTCACTCAAGATTGGGTCTCTATGCCAGGTGTTCTGCCCGTGGCTTCAGGGGGTATTCACGTT
>Illumina-rbcL2_BOP010108_Dotu
CGAAGAAATGATCAAAAGGGCCGTGTTTGCTAGAGAATTGGGAGTTCCTATCGTAATGCATGACTATTTAACAGGGGGATTCACTGCAAATACTAGCTTGGCTCATTATTGCCGGGACAACGGCCTACTTCTTCACATCCATCGCGCAATGCATGCAGTTATTGATAGACAGAAGAATCA
>Illumina-rbcL2_BOP010108_Otu
CGAAGAAATGATCAAAAGGGCCGTGTTTGCTAGAGAATTGGGAGTTCCTATCGTAATGCATGACTATTTAACAGGgggATTCACTGCAAATACTAGCTTGGCTCATTATTGCCGGGACAACGGCCTACTTCTTCACATCCATCGCGCAATGCATGCAGTTATTGATAGACAGAAGAATCATGGTATACACTTTCGTGTACTAGCTAAAGCGTTACGTATGTCTGGTGGAGATCATATTCACGCTGGTACCGTAGTAGGTAAACTGGAAGGGGAACGGGAGATCACTTTGGGTTTTGTTGATTTACTACGTGATGATTTTATTGAAaaaGACCGAAGTCGCGGCATTTATTTCACTCAAGATTGGGTCTCTATGCCAGGTGTTCTGCCCGTGGCTTCAGGgggTATTCACGTT
>Illumina-rbcL2_BOP010108_Zotu
CGAAGAAATGATCAAAAGGGCCGTGTTTGCTAGAGAATTGGGAGTTCCTATCGTAATGCATGACTATTTAACAGGgggATTCACTGCAAATACTAGCTTGGCTCATTATTGCCGGGACAACGGCCTACTTCTTCACATCCATCGCGCAATGCACGCAGTTATTGATAGACAGAAGAATCATGGTATACACTTTCGTGTACTAGCTAAAGCGTTACGTATGTCTGGTGGAGATCATATCACGCTGGTACCGTAGTAGGTAAACTGGAAGGGGAACGGGAGATCACTTTGGGTTTTGTTGATTTACTACGTGATGATTTTATTGAAaaaGACCGAAGTCGCGGCATTTATTTCACTCAAGATTGGGTCTCTATGCCAGGTGTTCTGCCCGTGGCTTCAGGgggTATTCACGTT
>Illumina-rbcL2_BOP010110_Cotu
CGAAGAAATGATCAAAAGGGCTGTATTTGCCAGAGAATTAGGAGTTCCTATCGTAATGCATGATTACTTAACAGGGGGATTCACTGCAAATACTAGCCTGGCTCATTATTGTAGAGATAATGGTTTACTTCTTCACATCCACCGTGCAATGCATGCAGTTATTGATAGACAGAAGAATCATGGTATGCATTTCCGTGTACTAGCTAAAGCGTTACGTATGTCTGGTGGAGATCATATTCACGCTGGTACTGTAGTAGGTAAACTTGAAGGAGAAAGAGAGATCACTTTAGGCTTTGTTGATTTACTACGTGATGATTTTATTGAAAAAGATCGAAGCCGTGGTATTTATTTCACTCAAGATTGGGTCTCTCTACCAGGTGTTCTACCCGTGGCTTCAGGGGGTATTCATGTT
>Illumina-rbcL2_BOP010110_Dotu
CCTATCGTAATGCATGATTACTTAACAGGGGGATTCACTGCAAATACTAGCCTGGCTCATTATTGTAGAGATAATGGTTTACTTCTTCACATCCACCGTGCAATGCATGCAGTTATTGATAGACAGAAGAATCATGGTATGCATTTCCGTGTACTAGCTAAAGCGTTACGTATGTCTGGTGGAGATCATATTCACGCTGGTACTGTAGTAGGTAAACTTGAAGGAGAAAGAGAGATCACTTTAGGCTTTGTTGATTTACTACGTGATGATTTTATTGAAAAAGATCGAAGCCGTGGTATTTATTTCACTCAAGATTGGGTCTCTCTACCAGGTGTTCTACCCGTGGCTTCAGGGGGTATTCATGTT
>Illumina-rbcL2_BOP010110_Otu
CCTATCGTAATGCATGATTACTTAACAGGgggATTCACTGCAAATACTAGCCTGGCTCATTATTGTAGAGATAATGGTTTACTTCTTCACATCCACCGTGCAATGCATGCAGTTATTGATAGACAGAAGAATCATGGTATGCATTTCCGTGTACTAGCTAAAGCGTTACGTATGTCTGGTGGAGATCATATTCACGCTGGTACTGTAGTAGGTAAACTTGAAGGAGAAAGagagaTCACTTTAGGCTTTGTTGATTTACTACGTGATGATTTTATTGAAaaaGATCGAAGCCGTGGTATTTATTTCACTCAAGATTGGGTCtctctACCAGGTGTTCTACCCGTGGCTTCAGGgggTATTCATGTT
>Illumina-rbcL2_BOP010110_Zotu
CCTATCGTAATGCATGATTACTTAACAGGgggATTCACTGCAAATACTAGCCTGGCTCATTATTGTAGAGATAATGGTTTACTTCTTCACATCCACCGTGCAATGCATGCAGTTATTGATAGACAGAAGAATCATGGTATGCATTTCCGTGTACTAGCTAAAGCGTTACGTATGTCTGGTGGAGATCATATTCACGCTGGTACTGTAGTAGGTAAACTTGAAGGAGAAAGagagaTCACTTTAGGCTTTGTTGATTTACTACGTGATGATTTTATTGAAaaaGATCGAAGCCGTGGTATTTATTTCACTCAAGATTGGGTCtctctACCAGGTGTTCTACCCGTGGCTTCAGGgggTATTCATGTT
>Illumina-rbcL2_BOP010111_Cotu
CGAAGATATGATGAAAAGAGCTGTATTTGCCAGAGAATTGGGAGTTCCTATCGTAATGCATGATTACTTAACAGGGGGATTCACTGCAAATACTAGCTTGGCTCATTATTGCCGAGATAATGGTCTACTTCTTCACATCCACCGTGCAATGCATGCAGTTATTGATAGACAGAAGAATCATGGTATGCACTTTCGTGTACTAGCTAAAGCGTTACGTATGTCTGGTGGAGATCATATTCACGCTGGTACCGTAGTAGGTAAACTTGAAGGGGAAAGAGAGATCACTTTAGGCTTTGTTGATTTACTACGTGATGATTTTATTGAAAAAGATCGAAGCCGCGGTATTTATTTCACTCAAGATTGGGTCTCTCTACCAGGTGTTCTGCCCGTGGCTTCAGGGGGTATTCACGTT
>Illumina-rbcL2_BOP010111_Dotu
CGAAGATATGATGAAAAGAGCTGTATTTGCCAGAGAATTGGGGGTTCCCATCGTAATGCATGATTACTTAACAGGGGGATTCACTGCAAATACTAGCTTGGCTCATTATTGCCGAGATAATGGCCTACTTCTTCACATCCACCGCGCAATGCATGCAGTTATTGATAGACAGAAGAATCATGGT
>Illumina-rbcL2_BOP010111_Otu
CGAAGATATGATGAAAAGAGCTGTATTTGCCAGAGAATTGGgggTTCCTATCGTAATGCATGATTACTTAACAGGgggATTCACTGCAAATACTAGCTTGGCTCATTATTGCCGAGATAATGGTTTACTTCTTCACATCCACCGTGCAATGCATGCAGTTATTGATAGACAGAAGAATCATGGTATACACTTTCGTGTACTAGCTAAAGCGTTACGTATGTCTGGTGGAGATCATATACACGCTGGTACCGTAGTAGGTAAACTTGAGG
>Illumina-rbcL2_BOP010111_Zotu
CGAAGATATGATGAAAAGAGCTGTATTTGCCAGAGAATTGGgggTTCCTATCGTAATGCATGATTACTTAACAGGgggATTCACTGCAAATACTAGCTTGGCTCATTATTGCCGAGATAATGGTTTACTTCTTCACATCCACCGTGCAATGCATGCAGTTATTGATAGACAGAAGAATCATGGTATACACTTTCGTGTACTAGCTAAAGCGTTACGTATGTCTGGTGGAGATCATATACACGCTGGTACCGTAGTAGGTAAACTTGAGG
>Illumina-rbcL2_BOP010112_Cotu
TGAAGAAATGATTAAAAGGGCTGTATTTGCCAGAGAATTGGGAGTTCCTATCGTAATGCATGACTACTTAACAGGGGGATTCACTGCAAATACTAGCTTGGCTCATTATTGCCGAGATAATGGCCTACTTCTTCACATCCACCGCGCAATGCATGCAGTTATTGATAGACAGAAGAATCATGGTATACACTTTCGTGTACTAGCTAAAGCGTTACGTATGTCTGGTGGAGATCATATTCACGCCGGTACCGTAGTAGGTAAACTTGAAGGGGAAAGAGAGATCACTTTGGGCTTTGTTGATTTACTGCGTGATGATTTTATTGAAAAAGATCGAAGTCGCGGTATTTATTTCACTCAAGATTGGGTCTCTCTACCAGGTGTTCTGCCCGTGGCTTCGGGGGGTATTCACGTT
>Illumina-rbcL2_BOP010112_Dotu
TGAAGAAATGATTAAAAGGGCTGTATTTGCCAGAGAATTGGGAGTTCCTATCGTAATGCATGATTACTTAACAGGGGGATTCACTGCAAATACTAGCTTGGCTCATTATTGCCGAGATAATGGCCTACTTCTTCACATCCACCGCGCAATGCATGCAGTTATTGATAGACAGAAGAATCATGGTATACACTCTCGTGTACTAGCTAAAGCGTTACGTATGTCTGGTGGAGATCATATTCACTCCGGTACCGTAGTAGGTAAACTTGAAGGGGAAAGAGAAATCACTTTGGGCTTTGTTGATTTACTGCGCGATGATTTTATTGAAAAAGATCGAAGTCGTGGTATTTATTTCACTCAAGATTGGGTCTCTCTACCAGGTGTTCTGCCCGTGGCTTCGGGGGGTATTCACGTTTGGCATATGCCCGCTCTG
>Illumina-rbcL2_BOP010112_Otu
TGAAGAAATGATTAAAAGGGCTGTATTTGCCAGAGAATTGGGAGTTCCTATCGTAATGCATGATTACTTAACAGGgggATTCACTGCAAATACTAGCTTGGCTCATTATTGCCGAGATAATGGCCTACTTCTTCACATCCACCGCGCAATGCATGCAGTTATTGATAGACAGAAGAATCATGGTATACACTCTCGTGTACTAGCTAAAGCGTTACGTATGTCTGGTGGAGATCATATTCACTCCGGTACCGTAGTAGGTAAACTTGAAGGGGAAAGAGAAATCACTTTGGGCTTTGTTGATTTACTGCGCGATGATTTTATTGAAaaaGATCGAAGTCGTGGTATTTATTTCACTCAAGATTGGGTCtctctACCAGGTGTTCTGCCCGTGGCTTCGGggggTATTCACGTTTGGCATATGCCCGCTCTG
>Illumina-rbcL2_BOP010112_Zotu
TGAAGAAATGATTAAAAGGGCTGTATTTGCCAGAGAATTGGGAGTTCCTATCGTAATGCATGATTACTTAACAGGgggATTCACTGCAAATACTAGCTTGGCTCATTATTGCCGAGATAATGGCCTACTTCTTCACATCCACCGCGCAATGCATGCAGTTATTGATAGACAGAAGAATCATGGTATACACTCTCGTGTACTAGCTAAAGCGTTACGTATGTCTGGTGGAGATCATATTCACTCCGGTACCGTAGTAGGTAAACTTGAAGGGGAAAGAGAAATCACTTTGGGCTTTGTTGATTTACTGCGCGATGATTTTATTGAAaaaGATCGAAGTCGTGGTATTTATTTCACTCAAGATTGGGTCtctctACCAGGTGTTCTGCCCGTGGCTTCGGggggTATTCACGTTTGGCATATGCCCGCTCTG
>Illumina-rbcL2_BOP010116_Cotu
CGAAGAAATGATCAAAAGGGCTGTATTTGCCAGAGAATTGGGAGTTCCTATCGTAATGCATGACTACTTAACCGGGGGATTTACTGCAAATACTAGCTTGGCTCATTATTGCCGAGATAATGGTCTACTTCTTCACATCCATCGTGCAATGCATGCAGTTATTGATAGACAGAAGAATCATGGTATACACTTTCGTGTACTAGCTAAAGCGTTACGTATGTCTGGTGGAGATCATATTCACTCTGGTACCGTAGTAGGTAAACTTGAAGGGGAAAGAGAAATCACTTTAGGCTTTGTTGATTTACTACGTGATGATTTTGTTGAAAAAGATCGAAGCCGCGGTATTTATTTCACTCAAGATTGGGTCTCTCTACCTGGTGTTCTGCCCGTGGCTTCAGGGGGTATTCACGTT
>Illumina-rbcL2_BOP010116_Dotu
CGAAGAAATGATCAAAAGGGCTGTATTTGCCAGAGAATTGGGAGTTCCTATCGTAATGCATGACTACTTAACCGGGGGATTTACTGCAAATACTAGCTTGGCTCATTATTGCCGAGATAATGGTCTACTTCTTCACATCCATCGTGCAATGCATGCAGTTATTGATAGACAGAAGAATCATGGTATACACTTTCGTGTACTAGCTAAAGCGTTACGTATGTCTGGTGGAGATCATATTCACTCTGGTACCGTAGTAGGTAAACTTGAAGGGGAAAGAGAAATCACTTTAGGCTTTGTTGATTTACTACGTGATGATTTTGTTGAAAAAGATCGAAGCCGCGGTATTTATTTCACTCAAGATTGGGTCTCTCTACCTGGTGTTCTGCCCGTGGCTTCAGGGGGTATTCACGTT
>Illumina-rbcL2_BOP010116_Otu
CGAAGAAATGATCAAAAGGGCTGTATTTGCCAGAGAATTGGGAGTTCCTATCGTAATGCATGACTACTTAACCGGgggATTTACTGCAAATACTAGCTTGGCTCATTATTGCCGAGATAATGGTCTACTTCTTCACATCCATCGTGCAATGCATGCAGTTATTGATAGACAGAAGAATCATGGTATACACTTTCGTGTACTAGCTAAAGCGTTACGTATGTCTGGTGGAGATCATATTCACTCTGGTACCGTAGTAGGTAAACTTGAAGGGGAAAGAGAAATCACTTTAGGCTTTGTTGATTTACTACGTGATGATTTTGTTGAAaaaGATCGAAGCCGCGGTATTTATTTCACTCAAGATTGGGTCtctctACCTGGTGTTCTGCCCGTGGCTTCAGGgggTATTCACGTT
>Illumina-rbcL2_BOP010116_Zotu
CGAAGAAATGATCAAAAGGGCTGTATTTGCCAGAGAATTGGGAGTTCCTATCGTAATGCATGACTACTTAACCGGgggATTTACTGCAAATACTAGCTTGGCTCATTATTGCCGAGATAATGGTCTACTTCTTCACATCCATCGTGCAATGCATGCAGTTATTGATAGACAGAAGAATCATGGTATACACTTTCGTGTACTAGCTAAAGCGTTACGTATGTCTGGTGGAGATCATATTCACTCTGGTACCGTAGTAGGTAAACTTGAAGGGGAAAGAGAAATCACTTTAGGCTTTGTTGATTTACTACGTGATGATTTTGTTGAAaaaGATCGAAGCCGCGGTATTTATTTCACTCAAGATTGGGTCtctctACCTGGTGTTCTGCCCGTGGCTTCAGGgggTATTCACGTT
>Illumina-rbcL2_BOP010117_Cotu
CGAAGAAATGATCAAAAGGGCTGTATTTGCCAGAGAATTGGGAGTTCCTATCGTAATGCATGACTACTTAACCGGGGGATTTACTGCAAATACTAGCTTGGCTCATTATTGCCGAGATAATGGTCTACTTCTTCACATCCATCGTGCAATGCATGCAGTTATTGATAGACAGAAGAATCATGGTATACACTTTCGTGTACTAGCTAAAGCGTTACGTATGTCTGGTGGAGATCATATTCACGCTGGTACCGTAGTAGGTAAACTTGAAGGGGAAAGAGAAATCACTTTAGGCTTTGTTGATTTACTACGTGATGATTTTGTTGAAAAAGATCGAAGCCGCGGTATTTATTTCACTCAAGATTGGGTCTCTCTACCTGGTGTTCTGCCCGTGGCTTCAGGGGGTATTCACGT
>Illumina-rbcL2_BOP010117_Dotu
CGAAGAAATGATCAAAAGGGCTGTATTTGCCAGAGAATTGGGAGTTCCTATCGTAATGCATGACTACTTAACCGGGGGATTTACTGCAAATACTAGCTTGGCTCATTATTGCCGAGATAATGGTCTACTTCTTCACATCCATCGTGCAATGCATGCAGTTATTGATAGACAGAAGAATCATGGTATACACTTTCGTGTACTAGCTAAAGCGTTACGTATGTCTGGTGGAGATCATATTCACGCTGGTACCGTAGTAGG
>Illumina-rbcL2_BOP010117_Otu
CGAAGAAATGATCAAAAGGGCTGTATTTGCCAGAGAATTGGGAGTTCCTATCGTAATGCATGACTACTTAACCGGgggATTTACTGCAAATACTAGCTTGGCTCATTATTGCCGAGATAATGGTCTACTTCTTCACATCCATCGTGCAATGCATGCAGTTATTGATAGACAGAAGAATCATGGTATACACTTTCGTGTACTAGCTAAAGCGTTACGTATGTCTGGTGGAGATCATATTCACGCTGGTACCGTAGTAGGTAAACTTGAAGGGGAAAGAGAAATCACTTTAGGCTTTGTTGATTTACTACGTGATGATTTTATTGAAaaaGATCGAAGTCGCGGTATTTATTTCACTCAAGATTGGGTCTCTCT
>Illumina-rbcL2_BOP010117_Zotu
GCTTGGCTCATTATTGCCGAGATAATGGTCTACTTCTTCACATCCATCGTGCAATGCATGCAGTTATTGATAGACAGAAGAATCATGGTATACACTTTCGTGTACTAGCTAAAGCGTTACGTATGTCTGGTGGAGATCATATTCACGCTGGTACCGTAGTAGGTAAACTTGAAGGGGAAAGAGAAATCACTTTAGGCTTTGTTGATTTACTACGTGATGATTTTGTTGAAaaaGATCGAAGCCGCGGTATTTATTTCACTCAAGATTGGGTCtctctACCTGGTGTTCTGCCCGTGGCTTCAGGgggTATTCACGTT
>Illumina-rbcL2_BOP010118_Cotu
CGAAGATATGATGAAAAGAGCTGTATTTGCCAGAGAATTGGGGGTTCCTATCGTAATGCATGATTACTTAACAGGGGGATTCACTGCAAATACTAGCTTGGCTCATTATTGCCGAGATAATGGTTTACTTCTTCACATCCACCGTGCAATGCATGCAGTTATTGATAGACAGAAGAATCATGGTATGCACTTTCGTGTACTAGCTAAAGCGTTACGTATGTCTGGTGGAGATCATATACACGCTGGTACCGTAGTAGGTAAACTTGAGGGGGAAAGGGAGATCACTTTAGGCTTTGTTGATTTACTACGTGATGATTTTGTTGAAAAAGATCGAAGCCGCGGTATTTATTTCACTCAAGATTGGGTCTCTCTGCCAGGTGTTTTGCCTGTAGCTTCAGGGGGTATTCACGTT
>Illumina-rbcL2_BOP010118_Dotu
CGAAGATATGATGAAAAGAGCTGTATTTGCCAGAGAATTGGGGGTTCCTATCGTAATGCATGATTACTTAACAGGGGGATTCACTGCAAATACTAGCTTGGCTCATTATTGCCGAGATAATGGTTTACTTCTTCACATCCACCGTGCAATGCATGCAGTTATTGATAGACAGAAGAATCATGGTATGCACTTTCGTGTACTAGCTAAAGCGTTACGTATGTCTGGTGGAGATCATATACACGCTGGTACCGTAGTAGGTAAACTTGAGGGGGAAAGGGAGATCACTTTAGGCTTTGTTGATT
>Illumina-rbcL2_BOP010118_Otu
CGAAGATATGATGAAAAGAGCTGTATTTGCCAGAGAATTGGgggTTCCTATCGTAATGCATGATTACTTAACAGGgggATTCACTGCAAATACTAGCTTGGCTCATTATTGCCGAGATAATGGTTTACTTCTTCACATCCACCGTGCAATGCATGCAGTTATTGATAGACAGAAGAATCATGGTATGCACTTTCGTGTACTAGCTAAAGCGTTACGTATGTCTGGTGGAGATCATATACACGCTGGTACCGTAGTAGGTAAACTTGAGGgggAAAGGGAGATCACTTTAGGCTTTGTTGATTTACTACGTGATGATTTTGTTGAAaaaGATCGAAGCCGCGGTATTTATTTCACTCAAGATTGGGTCtctctGCCAGGTGTTTTGCCTGTAGCTTCAGGgggTATTCACGTT
>Illumina-rbcL2_BOP010118_Zotu
CGAAGATATGATGAAAAGAGCTGTATTTGCCAGAGAATTGGgggTTCCTATCGTAATGCATGATTACTTAACAGGgggATTCACTGCAAATACTAGCTTGGCTCATTATTGCCGAGATAATGGTTTACTTCTTCACATCCACCGTGCAATGCATGCAGTTATTGATAGACAGAAGAACCATGGTATGCACTTTCGTGTACTAGCTAAAGCGTTACGTATGTCTGGTGGAGATCATATACACGCTGGTACCGTAGTAGGTAAACTTGAGGgggAAAGGGAGATCACTTTAGGCTTTGTTGATTTACTACGTGATGATTTTGTTGAAaaaGATCGAAGCCGCGGTATTTATTTCACTCAAGATTGGGTCtctctGCCAGGTGTTTTGCCTGTAGCTTCAGGgggTATTCACGTT
>Illumina-rbcL2_BOP010119_Cotu
CGAAGAAATGATCAAAAGGGCAGTATTTGCCAGAGAATTGGGAGTTCCTATCGTAATGCACGATTACTTAACTGGGGGATTCACTGCAAACACTACCTTGGCTCATTATTGCCGAGATAATGGTCTACTTCTTCACATCCACCGTGCAATGCATGCAGTTATTGATAGACAGAAAAATCATGGTATGCACTTCCGTGTACTGGCTAAAGCGTTACGTCTGTCTGGTGGAGATCATATTCACGCTGGTACTGTAGTAGGTAAGCTTGAAGGGGAAAGAGAAATTACTTTAGGCTTTGTTGATTTACTACGTGATGATTATATTGAAAAAGATCGAAGTCGTGGTATTTATTTCACCCAAGATTGGGTCTCTCTACCGGGTGTTCTTCCTGTGGCTTCAGGGGGTATTCACGTT
>Illumina-rbcL2_BOP010119_Dotu
CGAAGAAATGATCAAAAGGGCAGTATTTGCCAGAGAATTGGGAGTTCCTATCGTAATGCACGATTACTTAACTGGGGGATTCACTGCAAACACTACCTTGGCTCATTATTGCCGAGATAATGGTCTACTTCTTCACATCCACCGTGCAATGCATGCAGTTATTGATAGACAGAAAAATCATGGTATGCACTTCCGTGTACTGGCTAAAGCGTTACGTCTGTCTGGTGGAGATCATATTCACGCTGGTACTGTAGTAGGTAAGCTTGAAGGGGAAAGAGAAATTACTTTAGGCTTTGTTGATTTACTACGTGATGATTATATTGAAAAAGATCGAAGTCGTGGTATTTATTTCACCCAAGATTGGGTCTCTCTACCGGGTGTTCTTCCTGTGGCTTCAGGGGGTATTCACGTT
>Illumina-rbcL2_BOP010119_Otu
CGAAGAAATGATCAAAAGGGCAGTATTTGCCAGAGAATTGGGAGTTCCTATCGTAATGCACGATTACTTAACTGGgggATTCACTGCAAACACTACCTTGGCTCATTATTGCCGAGATAATGGTCTACTTCTTCACATCCACCGTGCAATGCATGCAGTTATTGATAGACAGAAaaaTCATGGTATGCACTTCCGTGTACTGGCTAAAGCGTTACGTCTGTCTGGTGGAGATCATATTCACGCTGGTACTGTAGTAGGTAAGCTTGAAGGGGAAAGAGAAATTACTTTAGGCTTTGTTGATTTACTACGTGATGATTATATTGAAaaaGATCGAAGTCGTGGTATTTATTTCACCCAAGATTGGGTCtctctACCGGGTGTTCTTCCTGTGGCTTCAGGgggTATTCACGTT
>Illumina-rbcL2_BOP010119_Zotu
CGAAGAAATGATCAAAAGGGCAGTATTTGCCAGAGAATTGGGAGTTCCTATCGTAATGCACGATTACTTAACTGGgggATTCACTGCAAACACTACCTTGGCTCATTATTGCCGAGATAATGGTCTACTTCTTCACATCCACCGTGCAATGCATGCAGTTATTGATAGACAGAAaaaTCATGGTATGCACTTCCGTGTACTGGCTAAAGCGTTACGTCTGTCTGGTGGAGATCATATTCACGCTGGTACTGTAGTAGGTAAGCTTGAAGGGGAAAGAGAAATTACTTTAGGCTTTGTTGATTTACTACGTGATGATTATATTGAAaaaGATCGAAGTCGTGGTATTTATTTCACCCAAGATTGGGTCtctctACCGGGTGTTCTTCCTGTGGCTTCAGGgggTATTCACGTT
>Illumina-rbcL2_BOP010120_Cotu
CGAAGAAATGATGAAAAGAGCTGTATTTGCTAGAGAATTGGGAGTTCCTATCATAATGCATGACTACTTAACAGGAGGATTCACTGCAAATACTAGCTTGGCTCATTATTGCCGAGATAATGGCCTACTTCTTCACATTCACCGTGCAATGCATGCAGTTATTGATAGACAGAAGAATCATGGTATACACTTCCGTGTACTAGCTAAAGCGTTACGTATGTCTGGTGGAGATCATATTCACTCTGGTACCGTAGTAGGTAAACTTGAAGGGGAAAGAGACATCACTTTGGGCTTTGTTGATTTACTGCGTGATGATTTTATTGAAAAAGATCGAAGTCGTGGTATTTATTTCACTCAAGATTGGGTCTCTCTACCAGGTGTTCTGCCCGTGGCTTCAGGGGGTATTCACGTT
>Illumina-rbcL2_BOP010120_Dotu
GGAGGATTCACTGCAAATACTAGCTTGGCTCATTATTGCCGAGATAATGGCCTACTTCTTCACATTCACCGTGCAATGCATGCAGTTATTGATAGACAGAAGAATCATGGTATACACTTCCGTGTACTAGCTAAAGCGTTACGTATGTCTGGTGGAGATCATATTCACTCTGGTACCGTAGTAGGTAAACTTGAAGGGGAAAGAGACATCACTTTGGGCTTTGTTGATTTACTGCGTGATGATTTTATTGAAAAAGATCGAAGTCGTGGTATTTATTTCACTCAAGATTGGGTCTCTCTACCAGGTGTTCTGCCCGTGGCTTCAGGGGGTATTCACGTT
>Illumina-rbcL2_BOP010120_Otu
GGAGGATTCACTGCAAATACTAGCTTGGCTCATTATTGCCGAGATAATGGCCTACTTCTTCACATTCACCGTGCAATGCATGCAGTTATTGATAGACAGAAGAATCATGGTATACACTTCCGTGTACTAGCTAAAGCGTTACGTATGTCTGGTGGAGATCATATTCACTCTGGTACCGTAGTAGGTAAACTTGAAGGGGAAAGAGACATCACTTTGGGCTTTGTTGATTTACTGCGTGATGATTTTATTGAAaaaGATCGAAGTCGTGGTATTTATTTCACTCAAGATTGGGTCtctctACCAGGTGTTCTGCCCGTGGCTTCAGGgggTATTCACGTT
>Illumina-rbcL2_BOP010120_Zotu
CGAAGAAATGACGAAAAGAGCTGTATTTGCTAGAGAATTGGGAGTTCCTATCATAATGCATGACTACTTAACAGGAGGATTCACTGCAAATACTAGCTTGGCTCATTACTGCCGAGATAATGGCCTACTTCTTCACATTCACCGTGCAATGCATGCAGTTATTGATAGACAGAAGAATCATGGTATACACTTCCGTGTACTAGCTAAAGCGTTACGTATGTCTGGTGGAGATCATATTCACTCTGGTACCGTAGTAGGTAAACTTGAAGGGGAAAGAGACATCACTTTGGGCTTTGTTGATTTACTGCGTGATGATTTTATTGAAaaaGATCGAAGTCGTGGTATTTATTTCACTCAAGATTGGGTCtctctACCAGGTGTTCTGCCCGTGGCTTCAGG
>Illumina-rbcL2_BOP010121_Cotu
CGAAGAAATGATCAAAAGAGCTGTATTTGCTAGAGAATTGGGAGTTCCTATCGTAATGCATGACTACTTAACAGGAGGATTCACTGCAAATACTAGCTTGGCTCATTATTGCCGAGATAATGGCCTACTTCTTCACATTCACCGCGCAATGCATGCAGTTATTGATAGACAGAAGAATCATGGTATACACTTCCGTGTACTAGCTAAAGCGTTACGTATGTCTGGTGGAGATCATATTCACTCTGGTACTGTAGTAGGTAAACTTGAAGGGGAAAGAGACATCACTTTGGGCTTTGTTGATTTACTGCGTGATGATTTTATTGAAAAAGATCGAAGTCGCGGTATTTATTTCACTCAAGATTGGGTTTCTCTACCAGGTGTTCTGCCCGTGGCTTCAGGGGGTATTCACGTT
>Illumina-rbcL2_BOP010121_Dotu
CGAAGAAATGATCAAAAGAGCTGTATTTGCTAGAGAATTGGGAGTTCCTATCGTAATGCATGACTACTTAACAGGAGGATTCACTGCAAATACTAGCTTGGCTCATTATTGCCGAGATAATGGCCTACTTCTTCACATTCACCGCGCAATGCATGCAGTTATTGATAGACAGAAGAATCATGGTATACACTTCCGTGTACTAGCTAAAGCGTTACGTATGTCTGGTGGAGATCATATTCACTCTGGTACTGTAGTAGGTAAACTTGAAGGGGAAAGAGACATCACTTTGGGCTTTGTTGATTTACTGCGTGATGATTTTATTGAAAAAGATCGAAGTCGCGGTATTTATTTCACTCAAGATTGGGTTTCTCTACCAGGTGTTCTGCCCGTGGCTTCAGGGGGTATTCACGTT
>Illumina-rbcL2_BOP010121_Otu
CGAAGAAATGATCAAAAGAGCTGTATTTGCTAGAGAATTGGGAGTTCCTATCGTAATGCATGACTACTTAACAGGAGGATTCACTGCAAATACTAGCTTGGCTCATTATTGCCGAGATAATGGCCTACTTCTTCACATTCACCGCGCAATGCATGCAGTTATTGATAGACAGAAGAATCATGGTATACACTTCCGTGTACTAGCTAAAGCGTTACGTATGTCTGGTGGAGATCATATTCACTCTGGTACTGTAGTAGGTAAACTTGAAGGGGAAAGAGACATCACTTTGGGCTTTGTTGATTTACTGCGTGATGATTTTATTGAAaaaGATCGAAGTCGCGGTATTTATTTCACTCAAGATTGGGTTTCTCTACCAGGTGTTCTGCCCGTGGCTTCAGGgggTATTCACGTT
>Illumina-rbcL2_BOP010121_Zotu
CGAAGAAATGATCAAAAGAGCTGTATTTGCTAGAGAATTGGGAGTTCCTATCGTAATGCATGACTACTTAACAGGAGGATTCACTGCAAATACTAGCTTGGCTCATTATTGCCGAGATAATGGCCTACTTCTTCACATTCACCGCGCAATGCATGCAGTTATTGATAGACAGAAGAATCATGGTATACACTTCCGTGTACTAGCTAAAGCGTTACGTATGTCTGGTGGAGATCATATTCACTCTGGTACTGTAGTAGGTAAACTTGAAGGGGAAAGAGACATCACTTTGGGCTTTGTTGATTTACTGCGTGATGATTTTATTGAAaaaGATCGAAGTCGCGGTATTTATTTCACTCAAGATTGGGTTTCTCTACCAGGTGTTCTGCCCGTGGCTTCAGGgggTATTCACGTT
>Illumina-rbcL2_BOP010122_Cotu
TGAAGAAATGATGAAAAGGGCTATATTTGCCAGAGAATTGGGAGTTCCTATCGTAATGCACGACTACTTAACAGGGGGATTCACTGCAAATACCACCTTGGCTCACTATTGCCGAGATAATGGCCTACTTCTTCACATCCACCGCGCAATGCATGCAGTTATTGATAGACAGAAGAATCATGGTATGCACTTTCGTGTACTAGCTAAAGCGTTACGTATGTCTGGTGGAGATCATATTCACGCCGGTACCGTAGTAGGTAAACTTGAAGGGGAAAGAGAAATCACTTTGGGCTTTGTTGATTTACTGCGCGATGATTTTATTGAAAAAGATCGAAGTCGCGGTATTTATTTCACTCAAGATTGGGTCTCTCTACCGGGTGTTCTGCCCGTGGCTTCGGGGGGTATTCACGTT
>Illumina-rbcL2_BOP010122_Otu
GCTGTATTTGCCAGAGAATTGGGAGTTCCTATCGTAATGCATGACTACTTAACAGGgggATTCACTGCAAATACCACCTTGGCTCACTATTGCCGAGATAATGGCCTACTTCTTCACATCCACCGCGCAATGCATGCAGTTATTGATAGACAGAAGAATCATGGTATGCACTTTCGTGTACTAGCTAAAGCGTTACGTATGTCTGGTGGAGATCATATTCACGCCGGTACCGTAGTAGGTAAACTTGAAGGGGAAAGAGAAATCACTTTGGGCTTTGTTGATTTACTGCGCGATGATTTTATTGAAaaaGATCGAAGTCGCGGTATTTATTTCACTCAAGATTGGGTCtctctACCGGGTGTTCTGCCCGTGGCTTCGGggggTATTCACGTT
>Illumina-rbcL2_BOP010122_Zotu
TGAAGAAATGATGAAAAGGGCTATATTTGCCAGAGAATTGGGAGTTCCTATCGTAATGCACGACTACTTAACAGGgggATTCACTGCAAATACCACCTTGGCTCACTATTGCCGAGATAATGGCCTACTTCTTCACATCCACCGCGCAATGCATGCAGTTATTGATAGACAGAAGAATCATGGTATGCACTTTCGTGTACTAGCTAAAGCGTTACGTATGTCTGGTGGAGATCATATTCACGCCGGTACCGTAGTAGGTAAACTTGAAGGGGAAAGAGAAATCACTTTGGGCTTTGTTGATCTACTGCGCGATGATTTTATTGAAaaaGATCGAAGTCGCGGTATTTATTTCACTCAAGATTGGGTCtctctACCGGGTGTTCTGCCCGTGGCTTCGGggggTATTCACGTT
>Illumina-rbcL2_BOP010125_Cotu
TGAAGAAATGATTAAAAGGGCTGTATTTGCCAGAGAATTGGGAGTTCCTATCGTAATGCACGACTACTTAACAGGGGGATTCACTGCAAATACTAGCTTGGCTCATTATTGCCGAGATAATGGCCTACTTCTTCACATCCACCGCGCAATGCATGCAGTTATTGATAGACAGAAGAATCATGGTATACACTTTCGTGTACTAGCTAAAGCGTTACGTATGTCTGGTGGAGATCATATTCACTCCGGTACCGTAGTAGGTAAACTTGAAGGGGAAAGAGAGATCACTTTGGGCTTTGTTGATTTACTGCGCGATGATTTTATTGAAAAAGATCGAAGTCGCGGTATTTATTTCACTCAAGATTGGGTCTCTCTACCGGGTGTTCTGCCCGTGGCTTCGGGGGGTATTCACGTT
>Illumina-rbcL2_BOP010125_Dotu
TGAAGGAATGATTAAAAGGGCTGTATTTGCCAGAGAATTGGGAGTTCCTATCGTAATGCACGACTACTTAACAGGGGGATTCACTGCAAATACTAGCTTGGCTCATTATTGCCGAGATAATGGCCTACTTCTTCACATCCACCGCGCAATGCATGCAGTTATTGATAGACAGAAGAATCATGGTATACACTTTCGTGTACTAGCTAAAGCGTTACGTATGTCTGGTGGAGATCATATTCACTCCGGTACCGTAGTAGGTAAACTTGAAGGGGAAAGAGAGATCACTTTGGGCTTTGTTGATTTACTGCGCGATGATTTTATTGAAAAAGATCGAAGTCGCGGTATTTATTTCACTCAAGATTGGGTCTCTCTACCGGGTGTTCTGCCCGTGGCTTCAGGAGGTATTCACGTTTGGCACATGCCTGCTCT
>Illumina-rbcL2_BOP010125_Otu
TGAAGGAATGATTAAAAGGGCTGTATTTGCCAGAGAATTGGGAGTTCCTATCGTAATGCACGACTACTTAACAGGgggATTCACTGCAAATACTAGCTTGGCTCATTATTGCCGAGATAATGGCCTACTTCTTCACATCCACCGCGCAATGCATGCAGTTATTGATAGACAGAAGAATCATGGTATACACTTTCGTGTACTAGCTAAAGCGTTACGTATGTCTGGTGGAGATCATATTCACTCCGGTACCGTAGTAGGTAAACTTGAAGGGGAAAGagagaTCACTTTGGGCTTTGTTGATTTACTGCGCGATGATTTTATTGAAaaaGATCGAAGTCGCGGTATTTATTTCACTCAAGATTGGGTCtctctACCGGGTGTTCTGCCCGTGGCTTCAGGAGGTATTCACGTTTGGCACATGCCTGCTCT
>Illumina-rbcL2_BOP010125_Zotu
TGAAGGAATGATTAAAAGGGCTGTATTTGCCAGAGAATTGGGAGTTCCTATCGTAATGCACGACTACTTAACAGGgggATTCACTGCAAATACTAGCTTGGCTCATTATTGCCGAGATAATGGCCTACTTCTTCACATCCACCGCGCAATGCATGCAGTTATTGATAGACAGAAGAATCATGGTATACACTTTCGTGTACTAGCTAAAGCGTTACGTATGTCTGGTGGAGATCATATTCACTCCGGTACCGTAGTAGGTAAACTTGAAGGGGAAAGagagaTCACTTTGGGCTTTGTTGATTTACTGCGCGATGATTTTATTGAAaaaGATCGAAGTCGCGGTATTTATTTCACTCAAGATTGGGTCtctctACCGGGTGTTCTGCCCGTGGCTTCAGGAGGTATTCACGTTTGGCACATGCCTGCTCT
>Illumina-rbcL2_BOP010126_Cotu
TGAAGAAATGATCAAAAGGGCTGTATTTGCTAGAGAACTGGGTGTCCCTATCGTAATGCATGACTACTTAACGGGGGGATTCACTGCAAATACTAGCTTGGCTCATTATTGCCGAGATAATGGTCTACTTCTTCACATTCACCGTGCAATGCATGCAGTTATTGATAGACAGAAAAATCATGGTATACACTTTCGTGTACTAGCGAAGGCCCTACGTATGTCTGGTGGAGACCATATTCATTCTGGTACCGTAGTAGGTAAACTTGAGGGTGAAAGAGATATCACTTTAGGCTTTGTTGATTTACTACGTGATGATTTTGTTGAAAAAGACCGAAGCCGCGGTATTTATTTCACTCAAGATTGGGTTTCTCTACCGGGTGTTCTGCCTGTGGCTTCTGGGGGTATTCATGTT
>Illumina-rbcL2_BOP010126_Dotu
TGAAGAAATGATCAAAAGGGCTGTATTTGCTAGAGAACTGGGTGTCCCTATCGTAATGCATGACTACTTAACGGGGGGATTCACTGCAAATACTAGCTTGGCTCATTATTGCCGAGATAATGGTCTACTTCTTCACATTCACCGTGCAATGCATGCAGTTATTGATAGACAGAAAAATCATGGTATACACTTTCGTGTACTAGCGAAGGCCCTACGTATGTCTGGTGGAGACCATATTCATTCTGGTACCGTAGTAGGTAAACTTGAGGGTGAAAGAGATATCACTTTAGGCTTTGTTGATTTACTACGTGATGATTTTGTTGAAAAAGACCGAAGCCGCGGTATTTATTTCACTCAAGATTGGGTTTCTCTACCGGGTGTTCTGCCTGTGGCTTCTGGGGGTATTCATGTT
>Illumina-rbcL2_BOP010126_Otu
TGAAGAAATGATCAAAAGGGCTGTATTTGCTAGAGAACTGGGTGTCCCTATCGTAATGCATGACTACTTAACGGggggATTCACTGCAAATACTAGCTTGGCTCATTATTGCCGAGATAATGGTCTACTTCTTCACATTCACCGTGCAATGCATGCAGTTATTGATAGACAGAAaaaTCATGGTATACACTTTCGTGTACTAGCGAAGGCCCTACGTATGTCTGGTGGAGACCATATTCATTCTGGTACCGTAGTAGGTAAACTTGAGGGTGAAAGAGATATCACTTTAGGCTTTGTTGATTTACTACGTGATGATTTTGTTGAAaaaGACCGAAGCCGCGGTATTTATTTCACTCAAGATTGGGTTTCTCTACCGGGTGTTCTGCCTGTGGCTTCTGGgggTATTCATGTT
>Illumina-rbcL2_BOP010126_Zotu
TGAAGAAATGATCAAAAGGGCTGTATTTGCTAGAGAACTGGGTGTCCCTATCGTAATGCATGACTACTTAACGGggggATTCACTGCAAATACTAGCTTGGCTCATTATTGCCGAGATAATGGTCTACTTCTTCACATTCACCGTGCAATGCATGCAGTTATTGATAGACAGAAaaaTCATGGTATACACTTTCGTGTACTAGCGAAGGCCCTACGTATGTCTGGTGGAGACCATATTCATTCTGGTACCGTAGTAGGTAAACTTGAGGGTGAAAGAGATATCACTTTAGGCTTTGTTGATTTACTACGTGATGATTTTGTTGAAaaaGACCGAAGCCGCGGTATTTATTTCACTCAAGATTGGGTTTCTCTACCGGGTGTTCTGCCTGTGGCTTCTGGgggTATTCATGTT
>Illumina-rbcL2_BOP010127_Cotu
TGAAGAAATGATCAAAAGGGCTGTATTTGCTAGAGAACTGGGTGTCCCTATCGTAATGCATGACTACTTAACGGGGGGATTCACTGCAAATACTAGCTTGGCTCATTATTGCCGAGATAATGGTCTACTTCTTCACATTCACCGTGCAATGCATGCAGTTATTGATAGACAGAAAAATCATGGTATACACTTTCGTGTACTAGCGAAGGCCCTACGTATGTCTGGTGGAGACCATATTCATTCTGGTACCGTAGTAGGTAAACTTGAGGGTGAAAGAGATATCACTTTAGGCTTTGTTGATTTACTACGTGATGATTTTGTTGAAAAAGACCGAAGCCGCGGTATTTATTTCACTCAAGATTGGGTTTCTCTACCGGGTGTTCTGCCTGTGGCTTCTGGGGGTATTCATGTT
>Illumina-rbcL2_BOP010127_Dotu
TGAAGAAATGATCAAAAGGGCTGTATTTGCTAGAGAACTGGGTGTCCCTATCGTAATGCATGACTACTTAACGGGGGGATTCACTGCAAATACTAGCTTGGCTCATTATTGCCGAGATAATGGTCTACTTCTTCACATTCACCGTGCAATGCATGCAGTTATTGATAGACAGAAAAATCATGGTATACACTTTCGTGTACTAGCGAAGGCCCTACGTATGTCTGGTGGAGACCATATTCATTCTGGTACCGTAGTAGGTAAACTTGAGGGTGAAAGAGATATCACTTTAGGCTTTGTTGATTTACTACGTGATGATTTTGTTGAAAAAGACCGAAGCCGCGGTATTTATTTCACTCAAGATTGGGTTTCTCTACCGGGTGTTCTGCCTGTGGCTTCTGGGGGTATTCATGTT
>Illumina-rbcL2_BOP010127_Otu
TGAAGAAATGATCAAAAGGGCTGTATTTGCTAGAGAACTGGGTGTCCCTATCGTAATGCATGACTACTTAACGGggggATTCACTGCAAATACTAGCTTGGCTCATTATTGCCGAGATAATGGTCTACTTCTTCACATTCACCGTGCAATGCATGCAGTTATTGATAGACAGAAaaaTCATGGTATACACTTTCGTGTACTAGCGAAGGCCCTACGTATGTCTGGTGGAGACCATATTCATTCTGGTACCGTAGTAGGTAAACTTGAGGGTGAAAGAGATATCACTTTAGGCTTTGTTGATTTACTACGTGATGATTTTGTTGAAaaaGACCGAAGCCGCGGTATTTATTTCACTCAAGATTGGGTTTCTCTACCGGGTGTTCTGCCTGTGGCTTCTGGgggTATTCATGTT
>Illumina-rbcL2_BOP010127_Zotu
TGAAGAAATGATCAAAAGGGCTGTATTTGCTAGAGAACTGGGTGTCCCTATCGTAATGCATGACTACTTAACGGggggATTCACTGCAAATACTAGCTTGGCTCATTATTGCCGAGATAATGGTCTACTTCTTCACATTCACCGTGCAATGCATGCAGTTATTGATAGACAGAAaaaTCATGGTATACACTTTCGTGTACTAGCGAAGGCCCTACGTATGTCTGGTGGAGACCATATTCATTCTGGTACCGTAGTAGGTAAACTTGAGGGTGAAAGAGATATCACTTTAGGCTTTGTTGATTTACTACGTGATGATTTTGTTGAAaaaGACCGAAGCCGCGGTATTTATTTCACTCAAGATTGGGTTTCTCTACCGGGTGTTCTGCCTGTGGCTTCTGGgggTATTCATGTT
>Illumina-rbcL2_BOP010128_Cotu
TGAAGAAATGATCAAAAGGGCTGTATTTGCTAGAGAACTGGGTGTCCCTATCGTAATGCATGACTACTTAACGGGGGGATTCACTGCAAATACTAGCTTGGCTCATTATTGCCGAGATAATGGTCTACTTCTTCACATTCACCGTGCAATGCATGCAGTTATTGATAGACAGAAAAATCATGGTATACACTTTCGTGTACTAGCGAAGGCCCTACGTATGTCTGGTGGAGACCATATTCATTCTGGTACCGTAGTAGGTAAACTTGAGGGTGAAAGAGATATCACTTTAGGCTTTGTTGATTTACTACGTGATGATTTTGTTGAAAAAGACCGAAGCCGCGGTATTTATTTCACTCAAGATTGGGTTTCTCTACCGGGTGTTCTGCCTGTGGCTTCTGGGGGTATTCATGTT
>Illumina-rbcL2_BOP010128_Dotu
TGAAGAAATGATCAAAAGGGCTGTATTTGCTAGAGAACTGGGTGTCCCTATCGTAATGCATGACTACTTAACGGGGGGATTCACTGCAAATACTAGCTTGGCTCATTATTGCCGAGATAATGGTCTACTTCTTCACATTCACCGTGCAATGCATGCAGTTATTGATAGACAGAAAAATCATGGTATACACTTTCGTGTACTAGCGAAGGCCCTACGTATGTCTGGTGGAGACCATATTCATTCTGGTACCGTAGTAGGTAAACTTGAGGGTGAAAGAGATATCACTTTAGGCTTTGTTGATTTACTACGTGATGATTTTGTTGAAAAAGACCGAAGCCGCGGTATTTATTTCACTCAAGATTGGGTTTCTCTACCGGGTGTTCTGCCTGTGGCTTCAGGGGGTATTCATGTTTGGCATATGCCTGCTC
>Illumina-rbcL2_BOP010128_Otu
TGAAGAAATGATCAAAAGGGCTGTATTTGCTAGAGAACTGGGTGTCCCTATCGTAATGCATGACTACTTAACGGggggATTCACTGCAAATACTAGCTTGGCTCATTATTGCCGAGATAATGGTCTACTTCTTCACATTCACCGTGCAATGCATGCAGTTATTGATAGACAGAAaaaTCATGGTATACACTTTCGTGTACTAGCGAAGGCCCTACGTATGTCTGGTGGAGACCATATTCATTCTGGTACCGTAGTAGGTAAACTTGAGGGTGAAAGAGATATCACTTTAGGCTTTGTTGATTTACTACGTGATGATTTTGTTGAAaaaGACCGAAGCCGCGGTATTTATTTCACTCAAGATTGGGTTTCTCTACCGGGTGTTCTGCCTGTGGCTTCAGGgggTATTCATGTTTGGCATATGCCTGCTC
>Illumina-rbcL2_BOP010128_Zotu
TGAAGAAATGATCAAAAGGGCTGTATTTGCTAGAGAACTGGGTGTCCCTATCGTAATGCATGACTACTTAACGGggggATTCACTGCAAATACTAGCTTGGCTCATTATTGCCGAGATAATGGTCTACTTCTTCACATTCACCGTGCAATGCATGCAGTTATTGATAGACAGAAaaaTCATGGTATACACTTTCGTGTACTAGCGAAGGCCCTACGTATGTCTGGTGGAGACCATATTCATTCTGGTACCGTAGTAGGTAAACTTGAGGGTGAAAGAGATATCACTTTAGGCTTTGTTGATTTACTACGTGATGATTTTGTTGAAaaaGACCGAAGCCGCGGTATTTATTTCACTCAAGATTGGGTTTCTCTACCGGGTGTTCTGCCTGTGGCTTCAGGgggTATTCATGTTTGGCATATGCCTGCTC
>Illumina-rbcL2_BOP010129_Cotu
TGAAGAAATGATCAAAAGGGCTGTATTTGCTAGAGAACTGGGTGTCCCTATCGTAATGCATGACTACTTAACGGGGGGATTCACTGCAAATACTAGCTTGGCTCATTATTGCCGAGATAATGGTCTACTTCTTCACATTCACCGTGCAATGCATGCAGTTATTGATAGACAGAAAAATCATGGTATACACTTTCGTGTACTAGCGAAGGCCCTACGTATGTCTGGTGGAGACCATATTCATTCTGGTACCGTAGTAGGTAAACTTGAGGGTGAAAGAGATATCACTTTAGGCTTTGTTGATTTACTACGTGATGATTTTGTTGAAAAAGACCGAAGCCGCGGTATTTATTTCACTCAAGATTGGGTTTCTCTACCGGGTGTTCTGCCTGTGGCTTCTGGGGGTATTCATGTT
>Illumina-rbcL2_BOP010129_Dotu
TGAAGAAATGATCAAAAGGGCTGTATTTGCTAGAGAACTGGGTGTCCCTATCGTAATGCATGACTACTTAACGGGGGGATTCACTGCAAATACTAGCTTGGCTCATTATTGCCGAGATAATGGTCTACTTCTTCACATTCACCGTGCAATGCATGCAGTTATTGATAGACAGAAAAATCATGGTATACACTTTCGTGTACTAGCGAAGGCCCTACGTATGTCTGGTGGAGATCATATTCACGCTGGTACTGTAGT
>Illumina-rbcL2_BOP010129_Otu
TGAAGAAATGATCAAAAGGGCTGTATTTGCTAGAGAACTGGGTGTCCCTATCGTAATGCATGACTACTTAACGGggggATTCACTGCAAATACTAGCTTGGCTCATTATTGCCGAGATAATGGTCTACTTCTTCACATTCACCGTGCAATGCATGCAGTTATTGATAGACAGAAaaaTCATGGTATACACTTTCGTGTACTAGCGAAGGCCCTACGTATGTCTGGTGGAGACCATATTCATTCTGGTACCGTAGTAGGTAAACTTGAGGGTGAAAGAGATATCACTTTAGGCTTTGTTGATTTACTACGTG
>Illumina-rbcL2_BOP010129_Zotu
TGAAGAAATGATCAAAAGGGCTGTATTTGCTAGAGAACTGGGTGTCCCTATCGTAATGCATGACTACTTAACGGggggATTCACTGCAAATACTAGCTTGGCTCATTATTGCCGAGATAATGGTCTACTTCTTCACATTCACCGTGCAATGCATGCAGTTATTGATAGACAGAAaaaTCATGGTATACACTTTCGTGTACTAGCGAAGGCCCTACGTATGTCTGGTGGAGACCATATTCATTCTGGTACCGTAGTAGGTAAACTTGAGGGTGAAAGAGATATCACTTTAGGCTTTGTTGATTTACTACGTG
>Illumina-rbcL2_BOP010131_Cotu
CGAAGAAATGATCAAAAGGGCTGTATTTGCTAGAGAACTGGGTGTCCCTATCGTAATGCATGACTACTTAACGGGGGGATTCACTGCAAATACTAGCTTGGCTCATTATTGCCGAGATAATGGTCTACTTCTTCACATCCACCGTGCAATGCATGCAGTTATTGATAGACAGAAAAATCATGGTATACACTTTCGTGTACTAGCGAAGGCCCTACGTATGTCTGGTGGAGACCATATTCATTCTGGTACCGTAGTAGGTAAACTTGAGGGTGAAAGAGATATCACTTTAGGCTTTGTTGATTTACTACGTGATGATTTTATTGAAAAAGACCGAAGCCGCGGTATTTATTTCACTCAAGATTGGGTCTCTCTACCGGGTGTTCTGCCTGTGGCTTCCGGGGGTATTCACGTT
>Illumina-rbcL2_BOP010131_Otu
CGAAGAAATGATCAAAAGGGCTGTATTTGCTAGAGAACTGGGTGTCCCTATCGTAATGCATGACTACTTAACGGggggATTCACTGCAAATACTAGCTTGGCTCATTATTGCCGAGATAATGGTCTACTTCTTCACATCCACCGTGCAATGCATGCAGTTATTGATAGACAGAAaaaTCATGGTATACACTTTCGTGTACTAGCGAAGGCCCTACGTATGTCTGGTGGAGACCATATTCATTCTGGTACCGTAGTAGGTAAACTTGAGGGTGAAAGAGATATCACTTTAGGCTTTGTTGATTTACTACGTGATGATTTTATTGAAaaaGACCGAAGCCGCGGTATTTATTTCACTCAAGATTGGGTCtctctACCGGGTGTTCTGCCTGTGGCTTCCGGgggTATTCACGTT
>Illumina-rbcL2_BOP010131_Zotu
CGAAGAAATGATCAAAAGGGCTGTATTTGCTAGAGAACTGGGTGTCCCTATCGTAATGCATGACTACTTAACGGggggATTCACTGCAAATACTAGCTTGGCTCATTATTGCCGAGATAATGGTCTACTTCTTCACATCCACCGTGCAATGCATGCAGTTATTGATAGACAGAAaaaTCATGGTATACACTTTCGTGTACTAGCGAAGGCCCTACGTATGTCTGGTGGAGACCATATTCATTCTGGTACCGTAGTAGGTAAACTTGAGGGTGAAAGAGATATCACTTTAGGCTTTGTTGATTTACTACGTGATGATTTTATTGAAaaaGACCGAAGCCGCGGTATTTATTTCACTCAAGATTGGGTCtctctACCGGGTGTTCTGCCTGTGGCTTCCGGgggTATTCACGTT
>Illumina-rbcL2_BOP010132_Cotu
CGAAGACATGATGAAAAGGGCTGTATTTGCCAGAGAATTGGGAGTTCCTATTGTAATGCACGATTACTTAACAGGGGGATTCACTGCAAATACTACCTTGGCTCATTATTGCCGAGATAATGGTCTACTTCTTCACATCCACCGTGCAATGCATGCAGTTATTGATAGACAGAAAAATCATGGTATGCACTTTCGTGTACTAGCTAAAGCGTTACGTCTGTCTGGTGGAGATCATATTCACGCTGGTACTGTAGTAGGTAAACTTGAAGGGGAAAGAGACATCACTTTAGGCTTTGTTGATTTACTACGCGATGATTTTATTGAAAAAGATCGAAGCCGCGGTATTTATTTCACGCAAGATTGGGTCTCTCTACCAGGTGTTATCCCTGTGGCTTCAGGGGGTATTCATGTT
>Illumina-rbcL2_BOP010132_Dotu
CGAAGAAATGAAATAGGTAAATCGTTATATCTGTCTGGTGGAGATCACATTCACGCTGGTACTGTAGTAGGTAAACTTGAAGGGGAAAGAGACATCACTTTAGGCTTTGTTGATTTACTACGCGATGATTTTATTGAAAAAGATCGAAGCCGCGGTATTTATTTCACGCAAGATTGGGTCTCTCTACCAGGTGTTATCCCTGTGGCTTCAGGGGGTATTCATGTT
>Illumina-rbcL2_BOP010132_Otu
CGAAGACATGATGAAAAGGGCTGTATTTGCCAGAGAATTGGGAGTTCCTATTGTAATGCACGATTACTTAACAGGgggATTCACTGCAAATACTACCTTGGCTCATTATTGCCGAGATAATGGTCTACTTCTTCACATCCACCGTGCAATGCATGCAGTTATTGATAGACAGAAaaaTCATGGTATGCACTTTCGTGTACTAGCTAAAGCGTTACGTCTGTCTGGTGGAGATCATATTCACGCTGGTACTGTAGTAGGTAAACTTGAAGGGGAAAGAGACATCACTTTAGGCTTTGTTGATTTACTACGCGATGATTTTATTGAAaaaGATCGAAGCCGTGGTATTTATTTCACTCAAG
>Illumina-rbcL2_BOP010132_Zotu
CGAAGACATGATGAAAAGGGCTGTATTTGCCAGAGAATTGGGAGTTCCTATTGTAATGCACGATTACTTAACAGGgggATTCACTGCAAATACTACCTTGGCTCATTATTGCCGAGATAATGGTCTACTTCTTCACATCCACCGTGCAATGCATGCAGTTATTGATAGACAGAAaaaTCATGGTATGCACTTTCGTGTACTAGCTAAAGCGTTACGTCTGTCTGGTGGAGATCATATTCACGCTGGTACTGTAGTAGGTAAACTTGAAGGG
>Illumina-rbcL2_BOP010134_Cotu
CGAAGATATGATGAAAAGGGCTGTATTTGCCAGAGAGTTGGGAGTACCCATCGTAATGCATGACTACTTAACGGGGGGGTTCACTGCAAATACTACCTTGGCTCATTATTGCCGAGATAATGGTCTACTTCTTCACATCCACCGCGCAATGCATGCAGTTATTGATAGACAGAAGAATCATGGTATGCATTTCCGTGTACTAGCTAAAGCGTTACGTATGTCTGGTGGAGATCATATTCACGCCGGTACCGTAGTAGGTAAACTGGAAGGAGAAAGAGAGATCACCTTGGGTTTTGTTGATTTATTGCGTGATGATTTTATTGAAAAAGACCGAAGTCGCGGTATTTATTTCACTCAAGATTGGGTCTCTCTACCAGGTGTTCTGCCCGTGGCATCAGGGGGTATTCACGTT
>Illumina-rbcL2_BOP010134_Dotu
CTGGTGGAGATCATATTCACGCCGGTACCGTAGTAGGTAAACTGGAAGGAGAAAGAGAGATCACCTTGGGTTTTGTTGATTTATTGCGTGATGATTTTATTGAAAAAGACCGAAGTCGCGGTATTTATTTCACTCAAGATTGGGTCTCTCTACCAGGTGTTCTGCCCGTGGCATCAGGGGGTATTCACGTT
>Illumina-rbcL2_BOP010134_Otu
CGAAGATATGATGAAAAGGGCTGTATTTGCCAGagagTTGGGAGTACCCATCGTAATGCATGACTACTTAACGGgggggTTCACTGCAAATACTACCTTGGCTCATTATTGCCGAGATAATGGTCTACGTCTTCACATCCACCGCGCAATGCATGCAGTTATTGATAGACAGAAGAATCATGGTATGCATTTCCGTGTACTAGCTAAAGCGTTACGTATGTCTGGTGGAGATCATATTCACGCCGGTACCGTAGTAGGTAAACTGGAAGGAGAAAGagagaTCACCTTGGGTTTTGTTGATTTATTGCGTGATGATTTTATTGAAaaaGACCGAAGTCGCGGTATTTATTTCACTCAAGATTGGGTCTCTTTACCGG
>Illumina-rbcL2_BOP010134_Zotu
CGAAGATATGATGAAAAGGGCTGTATTTGCCAGagagTTGGGAGTACCCATCGTAATGCATGACTACTTAACGGgggggTTCACTGCAAATACTACCTTGGCTCATTATTGCCGAGATAATGGTCTACGTCTTCACATCCACCGCGCAATGCATGCAGTTATTGATAGACAGAAGAATCATGGTATGCATTTCCGTGTACTAGCTAAAGCGTTACGTATGTCTGGTGGAGATCATATTCACGCCGGTACCGTAGTAGGTAAACTGGAAGGAGAAAGagagaTCACCTTGGGTTTTGTTGATTTATTGCGTGATGATTTTATTGAAaaaGACCGAAGTCGCGGTATTTATTTCACTCAAGATTGGGTCTCTTTACCGG
>Illumina-rbcL2_BOP010135_Cotu
CGAAGAAATGATGAAAAGAGCTATATTTGCTAGAGAATTGGGAGTTCCTATCGTAATGCATGACTACTTAACAGGAGGATTCACTGCAAATACTACCTTGGCTCATTATTGCCGAGATAATGGCTTACTTCTTCACATTCACCGTGCAATGCATGCAGTTATTGATAGACAGAAGAATCATGGTATGCACTTCCGTGTACTAGCTAAAGCGTTACGTATGTCTGGTGGAGATCATATTCACGCTGGTACTGTAGTAGGTAAACTTGAAGGAGAAAGAGATATTACTTTAGGCTTTGTTGATTTACTGCGTGATGATTTTATTGAAAAAGATCGAAGTCGCGGTATTTATTTCACTCAAGATTGGGTCTCTCTACCGGGTGTTATTCCCGTGGCTTCAGGGGGTATTCACGT
>Illumina-rbcL2_BOP010135_Dotu
CGAAGAAATGATGAAAAGAGCTATATTTGCTAGAGAATTGGGAGTTCCTATCGTAATGCATGACTACTTAACAGGAGGATTCACTGCAAATACTACCTTGGCTCATTATTGCCGAGATAATGGCTTACTTCTTCACATTCACCGTGCAATGCATGCAGTTATTGATAGACAGAAGAATCATGGTATGCACTTCCGTGTACTAGCTAAAGCGTTACGTATGTCTGGTGGAGATCATATTCACG
>Illumina-rbcL2_BOP010135_Otu
CGAAGAAATGATGAAAAGAGCTATATTTGCTAGAGAATTGGGAGTTCCTATCGTAATGCATGACTACTTAACAGGAGGATTCACTGCAAATACTACCTTGGCTCATTATTGCCGAGATAATGGCTTACTTCTTCACATTCACCGTGCAATGCATGCAGTTATTGATAGACAGAAGAATCATGGTATGCACTTCCGTGTACTAGCTAAAGCGTTACGTATGTCTGGTGGAGATCATATTCACGCTGGTACTGTAGTAGGTAAACTTGAAGGAGAAAGAGATATTACTTTAGGCTTTGTTGATTTACTGCGTGATGATTTTATTGAAaaaGATCGAAGTCGCGGTATTTATTTCACTCAAGATTGGGTCtctctACC
>Illumina-rbcL2_BOP010135_Zotu
CGAAGAAATGATGAAAAGAGCTATATTTGCTAGAGAATTGGGAGTTCCTATCGTAATGCATGACTACTTAACAGGAGGATTCACTGCAAATACTACCTTGGCTCATTATTGCCGAGATAATGGCTTACTTCTTCACATTCACCGTGCAATGCATGCAGTTATTGATAGACAGAAGAATCATGGTATGCACTTCCGTGTACTAGCTAAAGCGTTACGTATGTCTGGTGGAGATCATATTCACG
>Illumina-rbcL2_BOP010136_Cotu
CGAAGAAATGATGAAAAGGGCTGTATTTGCCAGAGAGTTGGGAGCACCCATCGTAATGCATGACTACTTAACGGGGGGGTTCACTGCAAATACTACCTTGGCTCATTATTGCCGAGATAATGGTCTACTTCTTCACATCCACCGCGCAATGCATGCAGTTATTGATAGACAGAAGAATCATGGTATGCATTTCCGTGTACTAGCTAAAGGGTTACGTATGTCTGGTGGAGATCATATTCACGCCGGTACCGTAGTAGGTAAACTGGAAGGAGAAAGAGAGATCACCTTGGGTTTTGTTGATTTATTGCGTGATGATTTTATTGAAAAAGACCGAAGTCGCGGTATTTATTTCACTCAAGATTGGGTCTCTCTACCAGGTGTTCTGCCCGTGGCATCAGGGGGTATTCACGTT
>Illumina-rbcL2_BOP010136_Dotu
CGAAGAAATGATGAAAAGGGCTGTATTTGCCAGAGAGTTGAGAGCACCCATCGTAATGCATGACTACTTAACGGGGGGGTTCACTGCAAATACTACCTTGGCTCATTATTGCCGAGATAATGGTCTACTTCTTCACATCCACCGCGCAATGCATGCAGCTATTGATGGACAGAAGAATCATGGTATGCATTTCCGTGTACTAGCTAAAGGGTTACGTATGTCTGGTGGAGATCATATTCACGCCGGTACCGTAGTAGGTAAACTGGAAGGAGAAAGAGAGATCACCTTGGGTTTTGTTGATTTATTGCGTGATGATTTTATTGAAAAAGACCGAAGTCGCGGTATTTATTTCACTCAAGATTGGGTCTCTCTACCAGGTGTTCTGCCCGTGGCATCAGGGGGTAT
>Illumina-rbcL2_BOP010136_Otu
CGAAGAAATGATGAAAAGGGCTGTATTTGCCAGagagTTGAGAGCACCCATCGTAATGCATGACTACTTAACGGgggggTTCACTGCAAATACTACCTTGGCTCATTATTGCCGAGATAATGGTCTACTTCTTCACATCCACCGCGCAATGCATGCAGCTATTGATGGACAGAAGAATCATGGTATGCATTTCCGTGTACTAGCTAAAGGGTTACGTATGTCTGGTGGAGATCATATTCACGCCGGTACCGTAGTAGGTAAACTGGAAGGAGAAAGagagaTCACCTTGGGTTTTGTTGATTTATTGCGTGATGATTTTATTGAAaaaGACCGAAGTCGCGGTATTTATTTCACTCAAGATTGGGTCtctctACCAGGTGTTCTGCCCGTGGCATCAGGgggTAT
>Illumina-rbcL2_BOP010136_Zotu
CGAAGAAATGATGAAAAGGGCTGTATTTGCCAGagagTTGGGAGCACCCATCGTAATGCATGACTACTTAACGGgggggTTCACTGCAAATACTACCTTGGCTCATTATTGCCGAGATAATGGTCTACTTCTTCACATCCACCGCGCAATGCATGCAGTTATTGATAGACAGAAGAATCATGGTATGCATTTCCGTGTACTAGCTAAAGGGTTACGTATGTCTGGTGGAGATCATATTCACGCCGGTACCGTAGTAGGTAAACTGGAAGGAGAAAGagagaTCACCTTGGGTTTTGTTGATTTATTGCGTGATGATTTTATTGAAaaaGACCGAAGTCGCGGTATTTATTTCACTCAAGATTGGGTCtctctACCAGGTGTTCTGCCCGTGGCATCAGGgggTATTCACGTT
>Illumina-rbcL2_BOP010137_Cotu
CGAAGAAATGATGAAAAGGGCTATATTTGCCAGAGAATTGGGAGTTCCTATCGTAATGCATGACTACTTAACAGGGGGATTCACCGCAAACACTACTTTGGCTCATTATTGCCGAGATAATGGTTTACTTCTTCACATTCACCGCGCAATGCATGCAGTTATTGATAGACAGAAAAATCATGGTATGCACTTTCGTGTACTAGCTAAGGCATTACGTATGTCTGGTGGAGATCATATTCACTCTGGTACCGTAGTAGGTAAACTTGAAGGGGAAAGAGACATAACTTTGGGTTTTGTTGATTTACTGCGTGATGATTTTATTGAAAAAGATCGAAGCCGCGGTATTTATTTCACCCAAGATTGGGTCTCTCTACCGGGTGTTCTGCCTGTGGCTTCGGGGGGTATTCACGTT
>Illumina-rbcL2_BOP010137_Otu
CGAAGAAATGATGAAAAGGGCTATATTTGCCAGAGAATTGGGAGTTCCTATCGTAATGCATGACTACTTAACAGGgggATTCACCGCAAACACTACTTTGGCTCATTATTGCCGAGATAATGGTTTACTTCTTCACATTCACCGCGCAATGCATGCAGTTATTGATAGACAGAAaaaTCATGGTATGCACTTTCGTGTACTAGCTAAGGCATTACGTATGTCTGGTGGAGATCATATTCACTCTGGTACCGTAGTAGGTAAACTTGAAGGGGAAAGAGACATAACTTTGGGTTTTGTTGATTTACTGCGTGATGATTTTATTGAAaaaGATCGAAGCCGCGGTATTTATTTCACCCAAGATTGGGTCtctctACCGGGTGTTCTGCCTGTGGCTTCGGggggTATTCACGTT
>Illumina-rbcL2_BOP010137_Zotu
CGAAGAAATGATGAAAAGGGCTATATTTGCCAGAGAATTGGGAGTTCCTATCGTAATGCATGACTACTTAACAGGgggATTCACCGCAAACACTACTTTGGCTCATTATTGCCGAGATAATGGTTTACTTCTTCACATTCACCGCGCAATGCATGCAGTTATTGATAGACAGAAaaaTCATGGTATGCACTTTCGTGTACTAGCTAAGGCATTACGTATGTCTGGTGGAGATCATATTCACTCTGGTACCGTAGTAGGTAAACTTGAAGGGGAAAGAGACATAACTTTGGGTTTTGTTGATTTACTGCGTGATGATTTTATTGAAaaaGATCGAAGCCGCGGTATTTATTTCACCCAAGATTGGGTCtctctACCGGGTGTTCTGCCTGTGGCTTCGGggggTATTCACGTT
>Illumina-rbcL2_BOP010138_Cotu
CGAAGAGATGATGAAAAGAGCTATATTTGCTAGAGAATTGGGTGTTCCGATCGTAATGCATGACTACTTAACGGGGGGATTCACCGCAAATACTAGCTTGGCTCATTATTGCCGAGATAATGGTCTACTTCTTCACATCCACCGTGCAATGCATGCGGTTATTGATAGACAGAAGAATCATGGTATCCACTTCCGGGTATTAGCAAAAGCGTTACGTATGTCTGGTGGAGATCATATTCACGCTGGTACCGTAGTAGGTAAACTTGAAGGTGAAAGAGACATAACTCTGGGCTTTGTTGATTTACTGCGTGATGATTTTGTTGAACAAGATCGAAGTCGCGGTATTTATTTCACTCAAGATTGGGTCTCTTTACCAGGTGTTCTACCCGTGGCTTCAGGAGGTATTCACGTT
>Illumina-rbcL2_BOP010138_Dotu
CGAAGAGATGATGAAAAGAGCTATATTTGCTAGAGAATTGGGTGTTCCGATCGTAATGCATGACTACTTAACGGGGGGATTCACCGCAAATACTAGCTTGGCTCATTATTGCCGAGATAATGGTCTACTTCTTCACATCCACCGTGCAATGCATGCGGTTATTGATAGACAGAAGAATCATGGTATCCACTTCCGGGTATTAGCAAAAGCGTTACGTATGTCTGGTGGAGATCATATTCACGCTGGTACCGTAGTAGGTAAACTTGAAGGTGAAAGAGACATAACTCTGGGCTTTGTTGATTTACTGCGTGATGATTTTGTTGAACAAGATCGAAGTCGCGGTATTTATTTCACTCAAGATTGGGTCTCTTTACCAGGTGTTCTACCCGTGGCTTCAGGAGGTATTCACGTT
>Illumina-rbcL2_BOP010138_Otu
CGAAGAGATGATGAAAAGAGCTATATTTGCTAGAGAATTGGGTGTTCCGATCGTAATGCATGACTACTTAACGGggggATTCACCGCAAATACTAGCTTGGCTCATTATTGCCGAGATAATGGTCTACTTCTTCACATCCACCGTGCAATGCATGCGGTTATTGATAGACAGAAGAATCATGGTATCCACTTCCGGGTATTAGCAAAAGCGTTACGTATGTCTGGTGGAGATCATATTCACGCTGGTACCGTAGTAGGTAAACTTGAAGGTGAAAGAGACATAACTCTGGGCTTTGTTGATTTACTGCGTGATGATTTTGTTGAACAAGATCGAAGTCGCGGTATTTATTTCACTCAAGATTGGGTCTCTTTACCAGGTGTTCTACCCGTGGCTTCAGGAGGTATTCACGTT
>Illumina-rbcL2_BOP010138_Zotu
CGAAGAGATGATGAAAAGAGCTATATTTGCTAGAGAATTGGGTGTTCCGATCGTAATGCATGACTACTTAACGGggggATTCACCGCAAATACTAGCTTGGCTCATTATTGCCGAGATAATGGTCTACTTCTTCACATCCACCGTGCAATGCATGCGGTTATTGATAGACAGAAGAATCATGGTATCCACTTCCGGGTATTAGCAAAAGCGTTACGTATGTCTGGTGGAGATCATATTCACGCTGGTACCGTAGTAGGTAAACTTGAAGGTGAAAGAGACATAACTCTGGGCTTTGTTGATTTACTGCGTGATGATTTTGTTGAACAAGATCGAAGTCGCGGTATTTATTTCACTCAAGATTGGGTCTCTTTACCAGGTGTTCTACCCGTGGCTTCAGGAGGTATTCACGTT
>Illumina-rbcL2_BOP010139_Cotu
TGAAGAAATGATGAAAAGGGCTGTATTTGCCAGAGAATTGGGAGTTCCTATCGTAATGCATGATTACTTAACAGGAGGATTCACTGCAAATACTAGCCTGGCTCATTATTGTCGAGATAATGGTCTACTTCTTCACATCCACCGTGCAATGCATGCAGTTATTGATAGACAAAAGAATCATGGTATACACTTTCGTGTACTAGCTAAAGCGTTACGTATGTCTGGTGGAGATCATATCCATGCGGGTACTGTAGTAGGTAAACTTGAAGGGGAAAGAGAAATCACTTTAGGCTTTGTTGATTTACTACGTGATGATTTTATTGAAAAAGATCGAAGCCGTGGTATTTATTTCACTCAAGATTGGGTCTCTCTACCAGGTGTTCTGCCCGTGGCTTCAGGGGGTATTCACGTT
>Illumina-rbcL2_BOP010139_Dotu
TGAAGAAATGATGAAAAGGGCTGTATTTGCCAGAGAATTGGGAGTTCCTATCGTAATGCATGATTACTTAACAGGAGGATTCACTGCAAATACTAGCCTGGCTCATTATTGTCGAGATAATGGTCTACTTCTTCACATCCACCGTGCAATGCATGCAGTTATTGATAGACAAAAGAATCATGGTATACACTTTCGTGTACTAGCTAAAGCGTTACGTATGTCTGGTGGAGATCATATCCATGCGGGTACTGTAGTAGGTAAACTTGAAGGGGAAAGAGAAATCACTTTAGGCTTTGTTGATTTACTACGTGATGATTTTATTGAAAAAGATCGAAGCCGTGGTATTTATTTCACTCAAGATTGGGTCTCTCTACCAGGTGTTCTGCCCGTGGCTTCAGGGGGTATTCACGTT
>Illumina-rbcL2_BOP010139_Otu
TGAAGAAATGATGAAAAGGGCTGTATTTGCCAGAGAATTGGGAGTTCCTATCGTAATGCATGATTACTTAACAGGAGGATTCACTGCAAATACTAGCCTGGCTCATTATTGTCGAGATAATGGTCTACTTCTTCACATCCACCGTGCAATGCATGCAGTTATTGATAGACAAAAGAATCATGGTATACACTTTCGTGTACTAGCTAAAGCGTTACGTATGTCTGGTGGAGATCATATCCATGCGGGTACTGTAGTAGGTAAACTTGAAGGGGAAAGAGAAATCACTTTAGGCTTTGTTGATTTACTACGTGATGATTTTATTGAAaaaGATCGAAGCCGTGGTATTTATTTCACTCAAGATTGGGTCtctctACCAGGTGTTCTGCCCGTGGCTTCAGGgggTATTCACGTT
>Illumina-rbcL2_BOP010139_Zotu
TGAAGAAATGATGAAAAGGGCTGTATTTGCCAGAGAATTGGGAGTTCCTATCGTAATGCATGATTACTTAACAGGAGGATTCACTGCAAATACTAGCCTGGCTCATTATTGTCGAGATAATGGTCTACTTCTTCACATCCACCGTGCAATGCATGCAGTTATTGATAGACAAAAGAATCATGGTATACACTTTCGTGTACTAGCTAAAGCGTTACGTATGTCTGGTGGAGATCATATCCATGCGGGTACTGTAGTAGGTAAACTTGAAGGGGAAAGAGAAATCACTTTAGGCTTTGTTGATTTACTACGTGATGATTTTATTGAAaaaGATCGAAGCCGTGGTATTTATTTCACTCAAGATTGGGTCtctctACCAGGTGTTCTGCCCGTGGCTTCAGGgggTATTCACGTT
>Illumina-rbcL2_BOP010140_Cotu
CGAAGAAATGATAAAAAGGGCTGTATTTGCCAGAGAGTTGGGAGTTCCTATCGTAATGCATGACTACTTAACAGGGGGATTCACCGCAAATACTAGCTTGGCTCATTATTGCCGAGATAATGGTCTACTTCTTCACATCCATCGTGCAATGCATGCAGTTATTGATAGACAGAAGAATCATGGTATACACTTTCGTGTACTAGCTAAAGCTTTGCGTATGTCTGGTGGAGATCATATTCACTCGGGTACAGTAGTAGGTAAACTTGAAGGAGAAAGGGACATAACTTTGGGCTTTGTTGATTTACTACGTGATGATTTTATTGAAAAAGACCGAAGCCGCGGTATTTATTTCACTCAAGATTGGGTTTCTCTACCAGGTGTTCTGCCCGTGGCTTCAGGGGGTATTCACGT
>Illumina-rbcL2_BOP010140_Dotu
ACAGGGGGATTCACCGCAAATACTAGCTTGGCTCATTATTGCCGAGATAATGGTCTACTTCTTCACATCCATCGTGCAATGCATGCAGTTATTGATAGACAGAAGAATCATGGTATACACTTTCGTGTACTAGCTAAAGCTTTGCGTATGTCTGGTGGAGATCATATTCACTCGGGTACAGTAGTAGGTAAACTTGAAGGAGAAAGGGACATAACTTTGGGCTTTGTTGATTTACTACGTGATGATTTTATTGAAAAAGACCGAAGCCGCGGTATTTATTTCACTCAAGATTGGGTTTCTCTACCAGGTGTTCTGCCCGTGGCTTCAGGGGGTATTCACGTT
>Illumina-rbcL2_BOP010140_Otu
CGAAGAAATGATAAaaaGGGCTGTATTTGCCAGagagTTGGGAGTTCCTATCGTAATGCATGACTACTTAACAGGgggATTCACCGCAAATACTAGCTTGGCTCATTATTGCCGAGATAATGGTCTACTTCTTCACATCCATCGTGCAATGCATGCAGTTATTGATAGACAGAAGAATCATGGTATACACTTTCGTGTACTAGCTAAAGCTTTGCGTATGTCTGGTGGAGATCATATTCACTCGGGTACAGTAGTAGGTAAACTTGAAGGAGAAAGGGACATAACTTTGGGCTCTGTTGATTTACTACGTGATGATTTTATTGAAaaaGACCGAAGCCGCGGTATTTATTTCACTCAAGATTGGGTTTCTCTACCAGGTGTTCTGCCCGTGGCTTCAGGggggTATTCACGTTTGGCATATGCCCGCTCTA
>Illumina-rbcL2_BOP010140_Zotu
CGAAGAAATGATAAaaaGGGCTGTATTTGCCAGagagTTGGGAGTTCCTATCGTAATGCATGACTACTTAACAGGgggATTCACCGCAAATACTAGCTTGGCTCATTATTGCCGAGATAATGGTCTACTTCTTCACATCCATCGTGCAATGCATGCAGTTATTGATAGACAGAAGAATCATGGTATACACTTTCGTGTACTAGCTAAAGCTTTGCGTATGTCTGGTGGAGATCATATTCACTCGGGTACAGTAGTAGGTAAACTTGAAGGAGAAAGGGACATAACTTTGGGCTTTGTCGATTTACTACGTGATGATTTTATTGAAaaaGACCGAAGCCGCGGTATTTATTTCACTCAAGATTGGGTTTCTCTACCAGGTGTTCTGCCCGTGGCTTCAGGgggTATTCACGTT
>Illumina-rbcL2_BOP010141_Cotu
TGAAGAAATGATGAAAAGGGCTGTATTTGCCAGAGAATTAGGAGTTCCTATCGTAATGCATGACTATTTAACAGGGGGATTCACTGCAAATACTTCTTTGGCTCATTATTGCCGAGATAATGGCCTACTTCTTCACATCCATCGTGCAATGCATGCAGTTATTGATAGACAGAAGAATCATGGTATACACTTTCGTGTACTAGCTAAAGCGTTACGTATGTCTGGTGGAGATCATATTCACGCTGGTACTGTAGTAGGTAAACTTGAAGGGGAAAGAGACATCACTTTAGGCTTTGTTGATTTACTGCGTGATGATTATATTGAAAAAGATCGCGCCCGCGGTATTTATTTCTCTCAAGATTGGGTCTCTCTACCAGGTGTTCTACCCGTGGCTTCAGGGGGTATTCACGTT
>Illumina-rbcL2_BOP010141_Dotu
TGAAGAAATGATGAAAAGGGCTGTATTTGCCAGAGAATTAGGAGTTCCTATCGTAATGCATGACTATTTAACAGGGGGATTCACTGCAAATACTTCTTTGGCTCATTATTGCCGAGATAATGGCCTACTTCTTCACATCCATCGTGCAATGCATGCAGTTATTGATAGACAGAAGAATCATGGTATACACTTTCGTGTACTAGCTAAAGCGTTACGTATGTCTGGTGGAGATCATATTCACGCTGGTACTGTAGTAGGTAAACTTGAAGGGGAAAGAGACATCACTTTAGGCTTTGTTGATTTACTGCGTGATGATTATATTGAAAAAGATCGCGCCCGCGGTATTTATTTCTCTCAAGATTGGGTCTCTCTACCAGGTGTTCTACCCGTGGCTTCAGGGGGTATTCACGTT
>Illumina-rbcL2_BOP010141_Otu
TGAAGAAATGATGAAAAGGGCTGTATTTGCCAGAGAATTAGGAGTTCCTATCGTAATGCATGACTATTTAACAGGgggATTCACTGCAAATACTTCTTTGGCTCATTATTGCCGAGATAATGGCCTACTTCTTCACATCCATCGTGCAATGCATGCAGTTATTGATAGACAGAAGAATCATGGTATACACTTTCGTGTACTAGCTAAAGCGTTACGTATGTCTGGTGGAGATCATATTCACGCTGGTACTGTAGTAGGTAAACTTGAAGGGGAAAGAGACATCACTTTAGGCTTTGTTGATTTACTGCGTGATGATTATATTGAAaaaGATCGCGCCCGCGGTATTTATTTCtctcAAGATTGGGTCtctctACCAGGTGTTCTACCCGTGGCTTCAGGgggTATTCACGTT
>Illumina-rbcL2_BOP010141_Zotu
TGAAGAAATGATGAAAAGGGCTGTATTTGCCAGAGAATTAGGAGTTCCTATCGTAATGCATGACTATTTAACAGGgggATTCACTGCAAATACTTCTTTGGCTCATTATTGCCGAGATAATGGCCTACTTCTTCACATCCATCGTGCAATGCATGCAGTTATTGATAGACAGAAGAATCATGGTATACACTTTCGTGTACTAGCTAAAGCGTTACGTATGTCTGGTGGAGATCATATTCACGCTGGTACTGTAGTAGGTAAACTTGAAGGGGAAAGAGACATCACTTTAGGCTTTGTTGATTTACTGCGTGATGATTATATTGAAaaaGATCGCGCCCGCGGTATTTATTTCtctcAAGATTGGGTCtctctACCAGGTGTTCTACCCGTGGCTTCAGGgggTATTCACGTT
>Illumina-rbcL2_BOP010142_Cotu
TGAAGAAATGATGAAAAGGGCTGTATTTGCCAGAGAATTAGGAGTTCCTATCGTAATGCATGACTATTTAACAGGGGGATTCACTGCAAATACTACTTTGGCTCATTATTGCCGAGATAATGGCCTACTTCTTCACATCCATCGTGCAATGCATGCAGTTATTGATAGACAGAAGAATCATGGTATGCACTTTCGTGTACTAGCTAAAGCGTTACGTATGTCTGGTGGAGATCATATTCACGCTGGTACTGTAGTAGGTAAACTTGAAGGGGAAAGAGACATCACTTTAGGCTTTGTTGATTTACTGCGTGATGATTATATTGAAAAAGATCGCGCCCGCGGTATTTATTTCACTCAAGATTGGGTCTCTCTACCAGGTGTTCTACCCGTGGCTTCAGGGGGTATTCACGTT
>Illumina-rbcL2_BOP010142_Dotu
AGGATTCACTGCAAATACTAGCTTGGCTCATTATTGCCGAGATAATGGCCTACTTCTTCACATCCATCGTGCAATGCATGCAGTTATTGATAGACAGAAGAATCATGGTATGCACTTTCGTGTACTAGCTAAAGCGTTACGTATGTCTGGTGGAGATCATATTCACGCTGGTACTGTAGTAGGTAAACTTGAAGGGGAAAGAGACATCACTTTAGGCTTTGTTGATTTACTGCGTGATGATTATATTGAAAAAGATCGCGCCCGCGGTATTTATTTCACTCAAGATTGGGTCTCTCTACCAGGTGTTCTACCCGTGGCTTCAGGGGGTATTCACGTT
>Illumina-rbcL2_BOP010142_Otu
TGAAGAAATGATGAAAAGGGCTGTATTTGCCAGAGAATTAGGAGTTCCTATCGTAATGCATGACTATTTAACAGGgggATTCACTGCAAATACTACTTTGGCTCATTATTGCCGAGATAATGGCCTACTTCTTCACATCCATCGTGCAATGCATGCAGTTATTGATAGACAGAAGAATCATGGTATGCACTTTCGTGTACTAGCTAAAGCGTTACGTATGTCTGGTGGAGATCATATTCACGCTGGTACTGTAGTAGGTAAACTTGAAGGGGAAAGAGACATCACTTTAGGCTTTGTTGATTTACTGCGTGATGATTATATTGAAaaaGATCGCGCCCGCGGTATTTATTTCACTCAAGATTGGGTCtctctACCAGGTGTTCTACCCGTGGCTTCAGGgggTATTCACGTTTGGC
>Illumina-rbcL2_BOP010142_Zotu
TGAAGAAATGATGAAAAGGGCTGTATTTGCCAGAGAATTAGGAGTTCCTATCGTAATGCATGACTATTTAACAGGgggATTCACTGCAAATACTACTTTGGCTCATTATTGCCGAGATAATGGCCTACTTCTTCACATCCATCGTGCAATGCATGCAGTTATTGATAGACAGAAGAATCATGGTATGCACTTTCGTGTACTAGCTAAAGCGTTACGTATGTCTGGTGGAGATCATATTCACGCTGGTACTGTAGTAGGTAAACTTGAAGGGGAAAGAGACATCACTTTAGGCTTTGTTGATTTACTGCGTGATGATTATATTGAAaaaGATCGCGCCCGCGGTATTTATTTCACTCAAGATTGGGTCtctctACCAGGTGTTCTACCCGTGGCTTCAGGgggTATTCACGTT
>Illumina-rbcL2_BOP010143_Cotu
CGAAGAAATGATCAAAAGGGCTGTATTTGCCAGAGAATTGGGAGTTCCTATCGTAATGCATGACTACTTAACAGGGGGATTCACCGCAAATACTAGCTTGGCTCATTATTGCCGAGATAATGGCCTACTTCTTCACATCCATCGTGCAATGCATGCAGTTATTGATAGACAGAAGAATCATGGTATGCACTTTCGTGTACTAGCTAAAGCCTTACGTCTGTCTGGAGGAGATCATATTCACGCCGGTACCGTAGTAGGTAAACTTGAAGGAGAAAGAGAGATCACTTTGGGCTTTGTTGATTTATTACGTGATGATTTTGTTGAAAAAGACCGAAGTCGCGGTATTTATTTCACTCAAGATTGGGTCTCTCTACCAGGTGTTCTGCCAGTGGCTTCTGGGGGTATTCACGTT
>Illumina-rbcL2_BOP010143_Otu
CGAAGAAATGATCAAAAGGGCTGTATTTGCCAGAGAATTGGGAGTTCCTATCGTAATGCATGACTACTTAACAGGgggATTCACCGCAAATACTAGCTTGGCTCATTATTGCCGAGATAATGGCCTACTTCTTCACATCCATCGTGCAATGCATGCAGTTATTGATAGACAGAAGAATCATGGTATGCACTTTCGTGTACTAGCTAAAGCCTTACGTCTGTCTGGA
>Illumina-rbcL2_BOP010143_Zotu
CGAAGAAATGATCAAAAGGGCTGTATTTGCCAGAGAATTGGGAGTTCCTATCGTAATGCATGACTACTTAACAGGgggATTCACCGCAAATACTAGCTTGGCTCATTATTGCCGAGATAATGGCCTACTTCTTCACATCCATCGTGCAATGCATGCAGTTATTGATAGACAGAAGAATCATGGTATGCACTTTCGTGTACTAGCTAAAGCCTTACGTCTGTCTGGAGGAGATCATATTCACGCCGGTACCGTAGTAGGTAAACTTGAAGGAGAAAGagagaTCACTTTGGGCTTTGTTGATTTATTACGTGATGATTTTGTTGAAaaaGACCGAAGTCGCGGTATTTATTTCACTCAAGATTGGGTCtctctACCAGGTGTTCTGCCAGTGGCTT
>Illumina-rbcL2_BOP010144_Cotu
CGAAGAAATGATCAAAAGGGCTGTATTTGCCAGAGAATTGGGAGTTCCTATCGTAATGCATGACTACTTAACAGGGGGATTCACTGCAAATACTAGCTTGGCTCATTATTGCCGAGACAATGGCCTACTTCTTCACATCCATCGCGCAATGCATGCAGTTATTGATAGACAGAGGAATCATGGTATGCACTTTCGTGTACTAGCTAAAGCGTTGCGTATGTCTGGTGGAGATCATATTCACGCTGGTACCGTAGTAGGTAAACTGGAAGGGGAACGGGACGTCACTTTGGGTTTTGTTGATTTACTACGTGATGATTTTATTGAAAAAGACCGAAGTCGCGGCATTTATTTCACTCAAGATTGGGTATCTATGCCAGGTGTTCTGCCCGTGGCTTCAGGGGGTATTCACGTT
>Illumina-rbcL2_BOP010144_Dotu
CGAAGAAATGATCAAAAGGGCTGTATTTGCCAGAGAATTGGGAGTTCCTATCGTAATGCATGACTACTTAACAGGGGGATTCACTGCAAATACTAGCTTGGCTCATTATTGCCGAGACAATGGCCTACTTCTTCACATCCATCGCGCAATGCATGCAGTTATTGATAGACAGAGGAATCATGGTATGCACTTTCGTGTACTAGCTAAAGCGTTGCGTATGTCTGGTGGAGATCATATTCACGCTGGTACCGTAGTAGGTAAACTGGAAGGGGAACGGGACGTCACTTTGGGTTTTGTTGATTTACTACGTGATGATTTTATTGAAAAAGACCGAAGTCGCGGCATTTATTTCACTCAAGATTGGGTATCTATGCCAGGTGTTCTGCCCGTGGCTTCAGGGGGTATTCACGTT
>Illumina-rbcL2_BOP010144_Otu
CGAAGAAATGATCAAAAGGGCTGTATTTGCCAGAGAATTGGGAGTTCCTATCGTAATGCATGACTACTTAACAGGgggATTCACTGCAAATACTAGCTTGGCTCATTATTGCCGAGACAATGGCCTACTTCTTCACATCCATCGCGCAATGCATGCAGTTATTGATAGACAGAGGAATCATGGTATGCACTTTCGTGTACTAGCTAAAGCGTTGCGTATGTCTGGTGGAGATCATATTCACGCTGGTACCGTAGTAGGTAAACTGGAAGGGGAACGGGACGTCACTTTGGGTTTTGTTGATTTACTACGTGATGATTTTATTGAAaaaGACCGAAGTCGCGGCATTTATTTCACTCAAGATTGGGTATCTATGCCAGGTGTTCTGCCCGTGGCTTCAGGgggTATTCACGTT
>Illumina-rbcL2_BOP010144_Zotu
CGAAGAAATGATCAAAAGGGCTGTATTTGCCAGAGAATTGGGAGTTCCTATCGTAATGCATGACTACTTAACAGGgggATTCACTGCAAATACTAGCTTGGCTCATTATTGCCGAGACAATGGCCTACTTCTTCACATCCATCGCGCAATGCATGCAGTTATTGATAGACAGAGGAATCATGGTATGCACTTTCGTGTACTAGCTAAAGCGTTGCGTATGTCTGGTGGAGATCATATTCACGCTGGTACCGTAGTAGGTAAACTGGAAGGGGAACGGGACGTCACTTTGGGTTTTGTTGATTTACTACGTGATGATTTTATTGAAaaaGACCGAAGTCGCGGCATTTATTTCACTCAAGATTGGGTATCTATGCCAGGTGTTCTGCCCGTGGCTTCAGGgggTATTCACGTT
>Illumina-rbcL2_BOP010146_Cotu
CGAAGAAATGATAAAAAGGGCTGTATTTGCCAGAGAATTGGGAGTTCCTATCGTAATGCATGACTACTTAACAGGGGGATTCACTGCAAATACTAGTTTAGCTCATTATTGCAGAGATAATGGCCTACTTCTTCACATTCACCGCGCAATGCATGCAGTTATTGATAGACAGAAAAATCACGGTATGCACTTCCGTGTACTAGCTAAAGCCTTACGTATGTCTGGTGGAGATCATATTCATGCCGGTACTGTAGTAGGTAAACTTGAAGGGGAAAGGGACATTACTTTAGGGTTTGTTGATTTACTACGTGATGACTTTGTTGAAAAAGACCGAAGTCGCGGTATTTATTTCACTCAACCTTGGGTTTCCATGCCTGGTGTTATTCCTGTGGCTTCCGGGGGTATTCACGTT
>Illumina-rbcL2_BOP010146_Dotu
GAGATCATATTCATGCCGGTACTGTAGTAGGTAAACTTGAAGGGGAAAGGGACATTACTTTAGGGTTTGTTGATTTACTACGTGATGACTTTGTTGAAAAAGACCGAAGTCGCGGTATTTATTTCACTCAACCTTGGGTTTCCATGCCTGGTGTTATTCCTGTGGCTTCCGGGGGTATTCACGTT
>Illumina-rbcL2_BOP010146_Otu
ATGCATGACTACTTAACAGGgggATTCACTGCAAATACTAGTTTAGCTCATTATTGCAGAGATAATGGCCTACTTCTTCACATTCACCGCGCAATGCACGCAGTTATTGATAGACAGAAaaaTCACGGTATGCACTTCCGTGTACTAGCTAAAGCCTTACGTATGTCTGGTGGAGATCATATTCATGCCGGTACTGTAGTAGGTAAACTTGAAGGGGAAAGGGACATTACTTTAGGGTTTGTTGATTTACTACGTGATGACTTTGTTGAAaaaGACCGAAGTCACGGTATTTATTTCACTCAACCTTGGGTTTCCATGCCTGGTGTTATTCCTGTGGCTTCCGGgggTATTCACGTT
>Illumina-rbcL2_BOP010146_Zotu
ATGCATGACTACTTAACAGGgggATTCACTGCAAATACTAGTTTAGCTCATTATTGCAGAGATAATGGCCTACTTCTTCACATTCACCGCGCAATGCACGCAGTTATTGATAGACAGAAaaaTCACGGTATGCACTTCCGTGTACTAGCTAAAGCCTTACGTATGTCTGGTGGAGATCATATTCATGCCGGTACTGTAGTAGGTAAACTTGAAGGGGAAAGGGACATTACTTTAGGGTTTGTTGATTTACTACGTGATGACTTTGTTGAAaaaGACCGAAGTCACGGTATTTATTTCACTCAACCTTGGGTTTCCATGCCTGGTGTTATTCCTGTGGCTTCCGGgggTATTCACGTT
>Illumina-rbcL2_BOP010147_Cotu
TGAAGAGATGATCAAAAGAGCTGTATTTGCCAGAGAATTGGGAGTTCCTATCGTAATGCATGATTACTTAACAGGGGGATTCACTGCAAATACTAGCTTGGCTCATTATTGCCGAGATAATGGTCTACTTCTTCACATCCACCGTGCAATGCATGCAGTTATTGATAGACAGAAGAATCATGGTATGCACTTTCGTGTACTAGCTAAAGCGTTACGTATGTCTGGTGGAGATCATATACACGCTGGTACCGTAGTAGGTAAACTTGAGGGGGAAAGAGAGATCACTTTAGGCTTTGTTGATTTACTACGTGATGATTTTGTTGAAAAAGACCGAAGCCGCGGTATTTATTTCACTCAAGATTGGGTCTCTCTGCCAGGTGTTTTGCCTGTGGCTTCAGGGGGTATTCACGTT
>Illumina-rbcL2_BOP010147_Dotu
AATGCATGCAGTTATTGATAGACAGAAGAATCATGGTATGCACTTTCGTGTACTAGCTAAAGCGTTACGTATGTCTGGTGGAGATCATATACACGCTGGTACCGTAGTAGGTAAACTTGAGGGGGAAAGAGAGATCACTTTAGGCTTTGTTGATTTACTACGTGATGATTTTGTTGAAAAAGACCGAAGCCGCGGTATTTATTTCACTCAAGATTGGGTCTCTCTGCCAGGTGTTTTGCCTGTGGCTTCAGGGGGTATTCACGTT
>Illumina-rbcL2_BOP010147_Otu
TGAAGAGATGATCAAAAGAGCTGTATTTGCCAGAGAATTGGGAGTTCCTATCGTAATGCATGATTACTTAACAGGgggATTCACTGCAAATACTAGCTTGGCTCATTATTGCCGAGATAATGGTCTACTTCTTCACATCCACCGTGCAATGCATGCAGTTATTGATAGACAGAAGAATCATGGTATGCACTTTCGTGTACTAGCTAAAGCGTTACGTATGTCTGGTGGAGATCATATACACGCTGGTACCGCAGTAGGTAAACTTGAGGgggAAAGagagaTCACTTTAGGCTTTGTTGATTTACTACGTGATGATTTTGTTGAAaaaGACCGAAGCCGCGGTATTTATTTCACTCAAGATTGGGTCtctctGCCAGGTGTTTTGCCTGTGGCTTCAGGgggTATTCACGTTTGGCATATGCCCGCTC
>Illumina-rbcL2_BOP010147_Zotu
TGAAGAGATGATCAAAAGAGCTGTATTTGCCAGAGAATTGGGAGTTCCTATCGTAATGCATGATTACTTAACAGGgggATTCACTGCAAATACTAGCTTGGCTCATTATTGCCGAGATAATGGTCTACTTCTTCACATCCACCGTGCAATGCATGCAGTTATTGATAGACAGAAGAATCATGGTATGCACTTTCGTGTACTAGCTAAAGCGTTACGTATGTCTGGTGGAGATCATATACACGCTGGTACCGTAGTAGGTAAACTTGAGGgggAAAGagagaTCACTTTAGGCTTTGTTGATTTACTACGTGATGATTTTGTTGAAaaaGACCGAAGCCGCGGTATTTATTTCACTCAAGATTGGGTCtctctGCCAGGTGTTTTGCCTGTGGCTTCAGGgggTATTCACGTT
>Illumina-rbcL2_BOP010149_Cotu
CGAAGAAATGCTAAAAAGGGCTGTCTTTGCCAGAGAGTTGGGAGTTCCTATCGTAATGCATGACTACTTAACAGGGGGATTCACCGCAAATACTACCTTGGCTCATTATTGCCGAGATAATGGTCTACTTCTTCACATCCACCGTGCAATGCATGCAGTTATTGATAGACAGAAGAATCATGGTATGCACTTTCGTGTACTAGCTAAAGCTTTGCGTCTGTCTGGTGGAGATCATATTCACGCCGGTACAGTAGTAGGTAAACTTGAGGGGGAAAGAGACATAACCTTGGGATTTGTTGATTTACTACGTGATGATTTTGTTGAAAAAGATCGAAGCCGCGGTATTTATTTCACTCAAGATTGGGTCTCTATACCAGGTGTTATACCTGTGGCTTCCGGGGGTATTCACGTT
>Illumina-rbcL2_BOP010149_Otu
CGAAGAAATGCTAAaaaGGGCTGTCTTTGCCAGagagTTGGGAGTTCCTATCGTAATGCATGACTACTTAACAGGgggATTCACCGCAAATACTACCTTGGCTCATTATTGCCGAGATAATGGTCTACTTCTTCACATCCACCGTGCAATGCATGCAGTTATTGATAGACAGAAGAATCATGGTATGCACTTTCGTGTACTAGCTAAAGCTTTGCGTCTGTCTGGTGGAGATCATATTCACGCCGGTACAGTAGTAGGTAAACTTGAGGgggAAAGAGACATAACCTTGGGATTTGTTGATTTACTACGTGATGATTTTGTTGAAaaaGATCGAAGCCGCGGTATTTATTTCACTCAAGATTGGGTCTCTATACCAGGTGTTATACCTGTGGCTTCCGGgggTATTCACGTT
>Illumina-rbcL2_BOP010149_Zotu
CGAAGAAATGCTAAaaaGGGCTGTCTTTGCCAGagagTTGGGAGTTCCTATCGTAATGCATGACTACTTAACAGGgggATTCACCGCAAATACTACCTTGGCTCATTATTGCCGAGATAATGGTCTACTTCTTCACATCCACCGTGCAATGCATGCAGTTATTGATAGACAGAAGAATCATGGTATGCACTTTCGTGTACTAGCTAAAGCTTTGCGTCTGTCTGGTGGAGATCATATTCACGCCGGTACAGTAGTAGGTAAACTTGAGGgggAAAGAGACATAACCTTGGGATTTGTTGATTTACTACGTGATGATTTTGTTGAAaaaGATCGAAGCCGCGGTATTTATTTCACTCAAGATTGGGTCTCTATACCAGGTGTTATACCTGTGGCTTCCGGgggTATTCACGTT
>Illumina-rbcL2_BOP010150_Cotu
TGAAGAAATGATGAAAAGGGCTATATTTGCCAGAGAATTAGGAGTTCCTATCGTAATGCATGACTATTTAACAGGGGGATTCACTGCAAATACTACCTTGGCTCATTATTGCCGAGATAATGGCCTACTTCTTCACATCCATCGTGCAATGCATGCAGTTATTGATAGACAGAAGAATCATGGTATGCACTTTCGTGTACTAGCTAAAGCGTTACGTATGTCTGGTGGAGATCATATTCACGCTGGTACTGTAGTCGGTAAACTTGAAGGGGAAAGAGACATCACTTTGGGCTTTGTTGATTTACTGCGTGATGATTTTATTGAAAAAGATCGAAGCCGCGGTATTTATTTCACTCAAGATTGGGTCTCTCTACCAGGTGTTATACCCGTGGCTTCAGGGGGTATTCATGTT
>Illumina-rbcL2_BOP010150_Otu
TGAAGAAATGATGAAAAGGGCTATATTTGCCAGAGAATTAGGAGTTCCTATCGTAATGCATGACTATTTAACAGGgggATTCACTGCAAATACTACCTTGGCTCATTATTGCCGAGATAATGGCCTACTTCTTCACATCCATCGTGCAATGCATGCAGTTATTGATAGACAGAAGAATCATGGTATGCACTTTCGTGTACTAGCTAAAGCGTTACGTATGTCTGGTGGAGATCATATTCACGCTGGTACTGTAGTCGGTAAACTTGAAGGGGAAAGAGACATCACTTTGGGCTTTGTTGATTTACTGCGTGATGATTTTATTGAAaaaGATCGAAGCCGCGGTATTTATTTCACTCAAGATTGGGT
>Illumina-rbcL2_BOP010150_Zotu
GGGATTCACTGCAAATACTACCTTGGCTCATTATTGCCGAGATAATGGCCTACTTCTTCACATCCATCGTGCAATGCATGCAGTTATTGATAGACAGAAGAATCATGGTATGCACTTTCGTGTACTAGCTAAAGCGTTACGTATGTCTGGTGGAGATCATATTCACGCTGGTACTGTAGTCGGTAAACTTGAAGGGGAAAGAGACATCACTTTGGGCTTTGTTGATTTACTGCGTGATGATTTTATTGAAaaaGATCGAAGCCGCGGTATTTATTTCACTCAAGATTGGGTCtctctACCAGGTGTTATACCCGTGGCTTCAGGgggTATTCATGTT
>Illumina-rbcL2_BOP010151_Cotu
TGAAGAAATGATGAAAAGGGCTATATTTGCCAGAGAATTAGGAGTTCCTATCGTAATGCATGACTATTTAACAGGGGGATTCACTGCAAATACTACCTTGGCTCATTATTGCCGAGATAATGGCCTACTTCTTCACATCCATCGTGCAATGCATGCAGTTATTGATAGACAGAAGAATCATGGTATGCACTTTCGTGTACTAGCTAAAGCGTTACGTATGTCTGGTGGAGATCATATTCACGCTGGTACTGTAGTCGGTAAACTTGAAGGGGAAAGAGACATCACTTTGGGCTTTGTTGATTTACTGCGTGATGATTTTATTGAAAAAGATCGAAGCCGCGGTATTTATTTCACTCAAGATTGGGTCTCTCTACCAGGTGTTATACCCGTGGCTTCAGGGGGTATTCATGT
>Illumina-rbcL2_BOP010151_Otu
TGAAGAAATGATGAAAAGGGCTATATTTGCCAGAGAATTAGGAGTTCCTATCGTAATGCATGACTATTTAACAGGgggATTCACTGCAAATACTACCTTGGCTCATTATTGCCGAGATAATGGCCTACTTCTTCACATCCATCGTGCAATGCATGCAGTTATTGATAGACAGAAGAATCATGGTATGCACTTTCGTGTACTAGCTAAAGCGTTACGTATGTCTGGTGGAGATCATATTCACGCTGGTACTGTAGTCGGTAAACTTGAAGGGGAAAGAGACATCACTTTGGGCTTTGTTGATTTACTGCGTGATGATTTTATTGAAaaaGATCGAAGCCGCGGTATTTATTTCACTCAAGATTGGGTCtctctACCAGGTGTTATACCCGTGGCTTC
>Illumina-rbcL2_BOP010151_Zotu
TGAAGAAATGATGAAAAGGGCTATATTTGCCAGAGAATTAGGAGTTCCTATCGTAATGCATGACTATTTAACAGGgggATTCACTGCAAATACTACCTTGGCTCATTATTGCCGAGATAATGGCCTACTTCTTCACATCCATCGTGCAATGCATGCAGTTATTGATAGACAGAAGAATCATGGTATGCACTTTCGTGTACTAGCTAAAGCGTTACGTATGTCTGGTGGAGATCATATTCACGCTGGTACTGTAGTCGGTAAACTTGAAGGGGAAAGAGACATCACTTTGGGCTTTGTTGATTTACTGCGTGATGATTTTATTGAAaaaGATCGAAGCCGCGGTATTTATTTCACTCAAGATTGGGTCtctctACCAGGTGTTATACCCGTGGCTTC
>Illumina-rbcL2_BOP010152_Cotu
TGAAGAAATGATCAAAAGGGCTGTATTTGCCAGAGAATTGGGAGTTCCTATCGTAATGCACGACTACTTAACAGGGGGATTCACTGCAAATACCAGCCTGGCTCACTATTGCCGAGATAATGGCCTACTTCTTCACATCCACCGTGCAATGCATGCAGTTATTGATAGACAGAAGAATCATGGTATACACTTTCGTGTACTAGCTAAAGCGTTACGTATGTCTGGTGGAGATCATATTCACTCCGGTACCGTAGTAGGTAAACTTGAAGGGGAAAGAGAGATCACTTTGGGCTTTGTTGATTTACTGCGCGATGATTTTATTGAAAAAGATCGAAGTCGCGGTATTTATTTCACTCAAGATTGGGTCTCTCTACCGGGTGTTCTGCCCGTGGCTTCGGGGGGTATTCACGTT
>Illumina-rbcL2_BOP010152_Dotu
TGAAGAAATGATCAAAAGGGCTGTATTTGCCAGAGAATTGGGAGTTCCTATCGTAATGCACGACTACTTAACAGGGGGATTCACTGCAAATACCAGCCTGGCTCACTATTGCCGAGATAATGGCCTACTTCTTCACATCCACCGTGCAATGCATGCAGTTATTG
>Illumina-rbcL2_BOP010152_Otu
TGAAGAAATGATCAAAAGGGCTGTATTTGCCAGagagTTGGGAGTTCCTATCGTAATGCACGACTACTTAACAGGgggATTCACTGCAAATACCAGCCTGGCTCACTATTGCCGAGATAATGGCCTACTTCTTCACATCCACCGTGCAATGCATGCAGTTATTGATAGACAGAAGAATCATGGTATACACTTTCGTGTACTAGCTAAAGCGTTACGTATGTCTGGTGGAGATCATATTCACTCCGGTACCGTAGTAGGTAAACTTGAAGGGGAAAGagagaTCACTTTGGGCTTTGTTGATTTACTGCGCGATGATTTTATTGAAaaaGATCGAAGTCGCGGTATTTATTTCAC
>Illumina-rbcL2_BOP010152_Zotu
TGAAGAAATGATCAAAAGGGCTGTATTTGCCAGAGAATTGGGAGTTCCTATCGTAATGCACGACTACTTAACAGGgggATTCACTGCAAATACCAGCCTGGCTCACTATTGCCGAGATAATGGCCTACTTCTTCACATCCACCGTGCAATGCATGCAGTTATTGATAGACAGAAGAATCATGGTATACACTTTCGTGTACTAGCTAAAGCGTTACGTATGTCTGGTGGAGATCATATTCACTCCGGTACCGTAGTAGGTAAACTTGAAGGGGAAAGagagaTCACTTTGGGCTTTGTTGATTTACTGCGCGATGATTTTATTGAAaaaGATCGAAGTCGCGGTATTTATTTCACTCAAGATTGGGTCtctctACCGGGTGTTCTGCCCGTGGCTTCGGggggTATTCACGTT
>Illumina-rbcL2_BOP010153_Cotu
CGAAGAAATGATCAAAAGAGCTGTATTTGCTAGAGAATTGGGAGTTCCTATCGTAATGCATGACTACTTAACAGGAGGATTCACTGCAAATACTAGCTTGGCTCATTATTGCCGAGATAATGGCCTACTTCTTCACATTCACCGTGCAATGCATGCAGTTATTGATAGACAGAAGAATCATGGTATACACTTCCGTGTACTAGCTAAAGCGTTACGTATGTCTGGTGGAGATCATATTCACTCTGGTACCGTAGTAGGGAAACTTGAAGGGGAAAGAGACATCACTTTGGGCTTTGTTGATTTACTGCGCGATGATTTTATTGAAAAAGATCGAAGTCGCGGTATTTATTTCACTCAAGATTGGGTCTCTCTACCAGGTGTTCTGCCCGTGGCTTCAGGGGGTATTCACGT
>Illumina-rbcL2_BOP010153_Dotu
CGAAGAAATGATCAAAAGAGCTGTATTTGCTAGAGAATTGGGAGTTCCTATCGCAATGCATGACTACTTAACAGGAGGATTCACTGCAAATACTAGCTTGGCTCATTATTGCCGAGATAATGGCCTACTTCTTCACATTCACCGTGCAATGCATGCAGTTATTGATAGACAGAAGAATCATGGTATGCACTTTCGTGT
>Illumina-rbcL2_BOP010153_Otu
CGAAGAAATGATCAAAAGAGCTGTATTTGCTAGAGAATTGGGAGTTCCTATCGTAATGCATGACTACTTAACAGGAGGATTCACTGCAAATACTAGCTTGGCTCATTATTGCCGAGATAATGGCCTACTTCTTCACATTCACCGTGCAATGCATGCAGTTATTGATAGACAGAAGAATCATGGTATACACTTCCGTGTACTAGCTAAAGCGTTACGTATGTCTGGTGGAGATCATATTCACTCTGGTACCGTAGTAGGGAAACTTGAAGGGGAAAGAGACATCACTTTGGGCTTTGTTGATTTACTGCGCGATGATTTTATTGAAaaaGATCGAAGTCGCGGTATTTATTTCACTCAAGATTGGGTCtctctACCAGGTGTTCTGCCCGTGGCTTCAGGgggTATTCACGTT
>Illumina-rbcL2_BOP010153_Zotu
CGAAGAAATGATCAAAAGAGCTGTATTTGCTAGAGAATTGGGAGTTCCTATCGTAATGCATGACTACTTAACAGGAGGATTCACTGCAAATACTAGCTTGGCTCATTATTGCCGAGATAATGGCCTACTTCTTCACATTCACCGTGCAATGCATGCAGTTATTGATAGACAGAAGAATCATGGTATACACTTCCGTGTACTAGCTAAAGCGTTACGTATGTCTGGTGGAGATCATATTCACTCTGGTACCGTAGTAGGGAAACTTGAAGGGGAAAGAGACATCACTTTGGGCTTTGTTGATTTACTGCGCGATGATTTTATTGAAaaaGATCGAAGTCGCGGTATTTATTTCACTCAAGATTGGGTCtctctACCAGGTGTTCTGCCCGTGGCTTCAGGgggTATTCACGTT
>Illumina-rbcL2_BOP010154_Cotu
CGAAGAAATGATCAAAAGGGCCGTATTTGCCAGAGAATTGGGAGTTCCTATCGTAATGCATGACTATTTAACGGGGGGATTCACTGCAAATACTAGCTTGGCTCATTATTGCCGGGACAACGGCCTACTTCTTCACATCCATCGCGCAATGCATGCAGTTATTGATAGACAGAAGAATCATGGTATGCACTTTCGCGTACTGGCTAAAGCGTTACGTATGTCTGGTGGAGATCATATTCACGCAGGTACCGTAGTAGGTAAACTAGAAGGGGAACGGGACATCACTTTGGGTTTTGTTGATTTACTACGTGATGATTTTATTGAAAAAGACCGAAGTCGCGGTATTTATTTCACTCAAGATTGGGTCTCTATGCCAGGTGTTCTGCCCGTGGCTTCAGGGGGTATTCACGTT
>Illumina-rbcL2_BOP010154_Otu
CGAAGAAATGATCAAAAGGGCCGTATTTGCCAGAGAATTGGGAGTTCCTATCGTAATGCATGACTATTTAACGGggggATTCACTGCAAATACTAGCTTGGCTCATTATTGCCGGGACAACGGCCTACTTCTTCACATCCATCGCGCAATGCATGCAGTTATTGATAGACAGAAGAATCATGGTATGCACTTTCGCGTACTGGCTAAAGCGTTACGTATGTCTGGTGGAGATCATATTCACGCAGGTACCGTAGTAGGTAAACTAGAAGGGGAACGGGACATCACTTTGGGTTTTGTTGATTTACTACGTGATGATTTTATTGAAaaaGACCGAAGTCGCGGTATTTATTTCACTCAAGATTGGGTCTCTATGCCAGGTGTTCTGCCCGTGGCTTCAGGgggTATTCACGTT
>Illumina-rbcL2_BOP010154_Zotu
CGAAGAAATGATCAAAAGGGCCGTATTTGCCAGAGAATTGGGAGTTCCTATCGTAATGCATGACTATTTAACGGggggATTCACTGCAAATACTAGCTTGGCTCATTATTGCCGGGACAACGGCCTACTTCTTCACATCCATCGCGCAATGCATGCAGTTATTGATAGACAGAAGAATCATGGTATGCACTTTCGCGTACTGGCTAAAGCGTTACGTATGTCTGGTGGAGATCATATTCACGCAGGTACCGTAGTAGGTAAACTAGAAGGGGAACGGGACATCACTTTGGGTTTTGTTGATTTACTACGTGATGATTTTATTGAAaaaGACCGAAGTCGCGGTATTTATTTCACTCAAGATTGGGTCTCTATGCCAGGTGTTCTGCCCGTGGCTTCAGGgggTATTCACGTT
>Illumina-rbcL2_BOP010155_Cotu
CGAAGAAATGATAAAAAGGGCTGTATTTGCCAGAGAGTTGGGAGTTCCTATCGTAATGCATGACTACTTAACAGGGGGATTCACCGCAAATACTAGCTTGGCTCATTATTGCCGAGATAATGGTCTACTTCTTCACATCCATCGTGCAATGCATGCAGTTATTGATAGACAGAAGAATCATGGTATGCACTTTCGTGTACTAGCTAAAGCTTTGCGTATGTCTGGTGGAGATCATATTCACGCGGGTACAGTAGTAGGTAAACTTGAAGGAGAAAGGGACATAACTTTGGGCTTTGTTGATTTACTACGTGATGATTTTATTGAAAAAGACCGAAGCCGCGGTATTTATTTCACTCAAGATTGGGTTTCTCTACCAGGTGTTCTGCCCGTGGCTTCAGGGGGTATTCACGTT
>Illumina-rbcL2_BOP010155_Otu
CGAAGAAATGATAAaaaGGGCTGTATTTGCCAGagagTTGGGAGTTCCTATCGTAATGCATGACTACTTAACAGGgggATTCACCGCAAATACTAGCTTGGCTCATTATTGCCGAGATAATGGTCTACTTCTTCACATCCATCGTGCAATGCATGCAGTTATTGATAGACAGAAGAATCATGGTATGCACTTTCGTGTACTAGCTAAAGCTTTGCGTATGTCTGGTGGAGATCATATTCACGCGGGTACAGTAGTAGGTAAACTTGAAGGAGAAAGGGACATAACTTTGGGCTTTGTTGATTTACTACGTGATGATTTTATTGAAaaaGACCGAAGCCGCGGTATTTATTTCACTCAAGATTGGGTTTCTCTACCAGGTGTTCTGCCCGTGGCTTCAGGgggTATTCACGTT
>Illumina-rbcL2_BOP010155_Zotu
CGAAGAAATGATAAaaaGGGCTGTATTTGCCAGagagTTGGGAGTTCCTATCGTAATGCATGACTACTTAACAGGgggATTCACCGCAAATACTAGCTTGGCTCATTATTGCCGAGATAATGGTCTACTTCTTCACATCCATCGTGCAATGCATGCAGTTATTGATAGACAGAAGAATCATGGTATGCACTTTCGTGTACTAGCTAAAGCTTTGCGTATGTCTGGTGGAGATCATATTCACGCGGGTACAGTAGTAGGTAAACTTGAAGGAGAAAGGGACATAACTTTGGGCTTTGTTGATTTACTACGTGATGATTTTATTGAAaaaGACCGAAGCCGCGGTATTTATTTCACTCAAGATTGGGTTTCTCTACCAGGTGTTCTGCCCGTGGCTTCAGGgggTATTCACGTT
>Illumina-rbcL2_BOP010156_Cotu
CGAAGAAATGATGAAAAGGGCCATATTTGCCAGGGAATTGGGAGTTCCTATCGTAATGCATGACTACTTAACGGGGGGATTCACTGCAAATACTACCTTGGCTCATTATTGCCGAGACAACGGTCTACTTCTTCACATCCATCGCGCAATGCATGCAGTTATTGATAGACAGAAAAATCATGGTATGCACTTTCGTGTACTAGCTAAAGCGTTACGTATGTCTGGTGGAGATCATATTCACGCTGGTACCGTAGTAGGTAAACTGGAAGGGGAACGGGACATCACTTTGGGTTTTGTTGATTTACTACGCGATGATTTTATTGAAAAAGACCGAAGCCGCGGTATTTATTTCACTCAAGATTGGGTCTCTTTGCCAGGTGTTCTGCCCGTGGCTTCAGGCGGTATTCACGTT
>Illumina-rbcL2_BOP010156_Otu
CGAAGAAATGATGAAAAGGGCCATATTTGCCAGGGAATTGGGAGTTCCTATCGTAATGCATGACTACTTAACGGggggATTCACTGCAAATACTACCTTGGCTCATTATTGCCGAGACAACGGTCTACTTCTTCACATCCATCGCGCAATGCATGCAGTTATTGATAGACAGAAaaaTCATGGTATGCACTTTCGTGTACTAGCTAAAGCGTTACGTATGTCTGGTGGAGATCATATTCACGCTGGTACCGTAGTAGGTAAACTGGAAGGGGAACGGGACATCACTTTGGGTTTTGTTGATTTACTACGCGATGATTTTATTGAAaaaGACCGAAGCCGCGGTATTTATTTCACTCAAGATTGGGTCTCTTTGCCAGGTGTTC
>Illumina-rbcL2_BOP010156_Zotu
CGAAGAAATGATGAAAAGGGCCATATTTGCCAGGGAATTGGGAGTTCCTATCGTAATGCATGACTACTTAACGGggggATTCACTGCAAATACTACCTTGGCTCATTATTGCCGAGACAACGGTCTACTTCTTCACATCCATCGCGCAATGCATGCAGTTATTGATAGACAGAAaaaTCATGGTATGCACTTTCGTGTACTAGCTAAAGCGTTACGTATGTCTGGTGGAGATCATATTCACGCTGGTACCGTAGTAGGTAAACTGGAAGGGGAACGGGACATCACTTTGGGTTTTGTTGATTTACTACGCGATGATTTTATTGAAaaaGACCGAAGCCGCGGTATTTATTTCACTCAAGATTGGGTCTCTTTGCCAGGTGTTCTGCCCGTGGCTTCAGGG
>Illumina-rbcL2_BOP010157_Cotu
CGAAGACATGATGAAAAGAGCCGTATTTGCCAGAGAATTGGGAGTTCCTATCGTAATGCACGATTACTTAACGGGGGGATTCACTGCAAATACTACCTTGGCTCATTATTGCCGAGATAATGGTCTACTTCTTCACATCCACCGTGCAATGCATGCTGTTATTGATAGACAGAAGAATCATGGTATGCACTTTCGTGTACTAGCTAAAGCATTACGTATGTCTGGTGGAGATCATATCCACGCTGGTACCGTAGTAGGTAAACTTGAGGGGGAAAGAGAAATCACTTTAGGCTTTGTTGATTTACTACGTGATGATTATATTGAAAAAGACCGAAGCCGCGGTATTTATTTTACTCAAGATTGGGTTTCTTTACCGGGTGTTTTACCTGTGGCTTCCGGGGGTATTCACGTT
>Illumina-rbcL2_BOP010157_Dotu
CGAAGACATGATGAAAAGAGCCGTATTTGCCAGAGAATTGGGAGTTCCTATCGTAATGCACGATTACTTAACGGGGGGATTCACTGCAAATACTACCTTGGCTCATTATTGCCGAGATAATGGTCTACTTCTTCACATCCACCGTGCAATGCATGCTGTTATTGATAGACAGAAGAATCATGGTATGCACTTTCGTGTACTAGCTAAAGCATTACGTATGTCTGGTGGAGATCATATCCACGCTGGTACCGTAGTAGGTAAACTTGAGGGGGAAAGAGAAATCACTTTAGGCTTTGTTGATTTACTACGTGATGATTATATTGAAAAAGACCGAAGCCGCGGTATTTATTTTACTCAAGATTGGGTTTCTTTACCGGGTGTTTTACCTGTGGCTTCCGGGGGTATTCACGTT
>Illumina-rbcL2_BOP010157_Otu
CGAAGACATGATGAAAAGAGCCGTATTTGCCAGAGAATTGGGAGTTCCTATCGTAATGCACGATTACTTAACGGggggATTCACTGCAAATACTACCTTGGCTCATTATTGCCGAGATAATGGTCTACTTCTTCACATCCACCGTGCAATGCATGCTGTTATTGATAGACAGAAGAATCATGGTATGCACTTTCGTGTACTAGCTAAAGCATTACGTATGTCTGGTGGAGATCATATCCACGCTGGTACCGTAGTAGGTAAACTTGAGGgggAAAGAGAAATCACTTTAGGCTTTGTTGATTTACTACGTGATGATTATATTGAAaaaGACCGAAGCCGCGGTATTTATTTTACTCAAGATTGGGTTTCTTTACCGGGTGTTTTACCTGTGGCTTCCGGgggTATTCACGTT
>Illumina-rbcL2_BOP010157_Zotu
CGAAGACATGATGAAAAGAGCCGTATTTGCCAGAGAATTGGGAGTTCCTATCGTAATGCACGATTACTTAACGGggggATTCACTGCAAATACTACCTTGGCTCATTATTGCCGAGATAATGGTCTACTTCTTCACATCCACCGTGCAATGCATGCTGTTATTGATAGACAGAAGAATCATGGTATGCACTTTCGTGTACTAGCTAAAGCATTACGTATGTCTGGTGGAGATCATATCCACGCTGGTACCGTAGTAGGTAAACTTGAGGgggAAAGAGAAATCACTTTAGGCTTTGTTGATTTACTACGTGATGATTATATTGAAaaaGACCGAAGCCGCGGTATTTATTTTACTCAAGATTGGGTTTCTTTACCGGGTGTTTTACCTGTGGCTTCCGGgggTATTCACGTT
>Illumina-rbcL2_BOP010158_Cotu
CGAAGACATGATGAAAAGGGCTGTATTTGCCAGAGAATTGGGAGTTCCTATCGTAATGCATGACTACTTAACAGGGGGATTCACTGCAAATACTACCTTGGCTCATTATTGCCGAGATAATGGCCTACTTCTTCACATCCACCGCGCAATGCATGCAGTTATTGATAGACAGAAGAATCATGGTATGCACTTTCGTGTACTAGCTAAAGCGTTACGTATGTCTGGTGGAGATCATATTCACGCCGGTACCGTAGTAGGTAAACTTGAAGGGGAAAGAGAGATCACTTTGGGCTTTGTTGATTTACTGCGCGATGATTTTATTGAAAAAGATCGAAGTCGCGGTATTTATTTCACTCAAGATTGGGTCTCTCTACCAGGTGTTCTGCCCGTGGCTTCGGGGGGTATTCACGTT
>Illumina-rbcL2_BOP010158_Dotu
CGAAGACATGATGAAAAGGGCTGTATTTGCCAGAGAATTGGGAGTTCCTATCGTAATGCATGACTACTTAACAGGGGGATTCACTGCAAATACTACCTTGGCTCATTATTGCCGAGATAATGGCCTACTTCTTCACATCCACCGCGCAATGCATGCAGTTATTGATAGACAGAAGAATCATGGTATGCACTTTCGTGTACTAGCTAAAGCGTTACGTATGTCTGGTGGAGATCATATTCACGCCGGTACCGTAGTAGGTAAACTTGAAGGGGAAAGAGAGATCACTTTGGGCTTTGTTGATTTACTGCGCGATGATTTTATTGAAAAAGATCGAAGTCGCGGTATTTATTTCACTCAAGATTGGGTCTCTCTACCAGGTGTTCTGCCCGTGGCTTCGGGGGGTATTCACGTT
>Illumina-rbcL2_BOP010158_Otu
CGAAGACATGATGAAAAGGGCTGTATTTGCCAGAGAATTGGGAGTTCCTATCGTAATGCATGACTACTTAACAGGgggATTCACTGCAAATACTACCTTGGCTCATTATTGCCGAGATAATGGCCTACTTCTTCACATCCACCGCGCAATGCATGCAGTTATTGATAGACAGAAGAATCATGGTATGCACTTTCGTGTACTAGCTAAAGCGTTACGTATGTCTGGTGGAGATCATATTCACGCCGGTACCGTAGTAGGTAAACTTGAAGGGGAAAGagagaTCACTTTGGGCTTTGTTGATTTACTGCGCGATGATTTTATTGAAaaaGATCGAAGTCGCGGTATTTATTTCACTCAAGATTGGGTCtctctACCAGGTGTTCTGCCCGTGGCTTCGGggggTATTCACGTT
>Illumina-rbcL2_BOP010158_Zotu
CGAAGACATGATGAAAAGGGCTGTATTTGCCAGAGAATTGGGAGTTCCTATCGTAATGCATGACTACTTAACAGGgggATTCACTGCAAATACTACCTTGGCTCATTATTGCCGAGATAATGGCCTACTTCTTCACATCCACCGCGCAATGCATGCAGTTATTGATAGACAGAAGAATCATGGTATGCACTTTCGTGTACTAGCTAAAGCGTTACGTATGTCTGGTGGAGATCATATTCACGCCGGTACCGTAGTAGGTAAACTTGAAGGGGAAAGagagaTCACTTTGGGCTTTGTTGATTTACTGCGCGATGATTTTATTGAAaaaGATCGAAGTCGCGGTATTTATTTCACTCAAGATTGGGTCtctctACCAGGTGTTCTGCCCGTGGCTTCGGggggTATTCACGTT
>Illumina-rbcL2_BOP010159_Cotu
CGAAGATATGATGAAAAGAGCTGTATTTGCCAGAGAATTGGGGGTTCCAATCGTAATGCATGATTACTTAACAGGGGGATTCACTGCAAATACTACCTTGGCTCATTATTGCCGAGATAATGGTCTACTTCTTCACATCCACCGTGCAATGCATGCAGTTATCGATAGACAGAAGAATCATGGTATGCACTTTCGTGTACTAGCTAAAGCGTTACGTATGTCTGGTGGAGATCATATACACGCTGGTACCGTAGTAGGTAAACTTGAGGGGGAAAGAGAGATTACTTTAGGCTTTGTTGATTTACTACGTGATGATTTTGTTGAAAAAGATCGAAGCCGCGGTATTTATTTCACTCAAGATTGGGTCTCTCTGCCAGGTGTTTTGCCTGTGGCTTCAGGGGGTATTCACGTT
>Illumina-rbcL2_BOP010159_Dotu
CGAAGATATGATGAAAAGAGCTGTATTTGCCAGAGAATTGGGGGTTCCAATCGTAATGCATGATTACTTAACAGGGGGATTCACTGCAAATACTACCTTGGCTCATTATTGCCGAGATAATGGTCTACTTCTTCACATCCACCGTGCAATGCATGCAGTTATCGATAGACAGAAGAATCATGGTATGCACTTTCGTGTACTAGCTAAAGCGTTACGTATGTCTGGTGGAGATCATATACACGCTGGTACCGTAGTAGGTAAACTTGAGGGGGAAAGAGAGATTACTTTAGGCTTTGTTGATTTACTACGTGATGATTTTGTTGAAAAAGATCGAAGCCGCGGTATTTATTTCACTCAAGATTGGGTCTCTCTGCCAGGTGTTTTGCCTGTGGCTTCAGGGGGTATTCACGTT
>Illumina-rbcL2_BOP010159_Otu
CGAAGATATGATGAAAAGAGCTGTATTTGCCAGAGAATTGGgggTTCCAATCGTAATGCATGATTACTTAACAGGgggATTCACTGCAAATACTACCTTGGCTCATTATTGCCGAGATAATGGTCTACTTCTTCACATCCACCGTGCAATGCATGCAGTTATCGATAGACAGAAGAATCATGGTATGCACTTTCGTGTACTAGCTAAAGCGTTACGTATGTCTGGTGGAGATCATATACACGCTGGTACCGTAGTAGGTAAACTTGAGGgggAAAGagagaTTACTTTAGGCTTTGTTGATTTACTACGTGATGATTTTGTTGAAaaaGATCGAAGCCGCGGTATTTATTTCACTCAAGATTGGGTCtctctGCCAGGTGTTTTGCCTGTGGCTTCAGGgggTATTCACGTT
>Illumina-rbcL2_BOP010159_Zotu
CGAAGATATGATGAAAAGAGCTGTATTTGCCAGAGAATTGGgggTTCCAATCGTAATGCATGATTACTTAACAGGgggATTCACTGCAAATACTACCTTGGCTCATTATTGCCGAGATAATGGTCTACTTCTTCACATCCACCGTGCAATGCATGCAGTTATCGATAGACAGAAGAATCATGGTATGCACTTTCGTGTACTAGCTAAAGCGTTACGTATGTCTGGTGGAGATCATATACACGCTGGTACCGTAGTAGGTAAACTTGAGGgggAAAGagagaTTACTTTAGGCTTTGTTGATTTACTACGTGATGATTTTGTTGAAaaaGATCGAAGCCGCGGTATTTATTTCACTCAAGATTGGGTCtctctGCCAGGTGTTTTGCCTGTGGCTTCAGGgggTATTCACGTT
>Illumina-rbcL2_BOP010160_Cotu
CGAAGAAATGATGAAAAGGGCTGTATTTGCAAGAGAGTTGGGAGTTCCTATCGTAATGCATGACTACTTAACAGGGGGATTCACCGCAAATACTAGCTTGGCTCATTATTGCCGAGATAATGGTCTACTTCTTCACATCCACCGTGCAATGCATGCAGTTATTGATAGACAGAAGAATCATGGTATGCACTTTCGTGTACTAGCTAAAGCTTTACGTATGTCTGGTGGAGATCATATTCACGCCGGTACAGTAGTAGGTAAACTTGAAGGGGAAAGAGACATCACTTTGGGCTTTGTTGATTTACTACGTGATGATTTTATTGAAAAAGATCGAAGCCGTGGTATTTATTTCACTCAAGATTGGGTCTCTTTACCAGGTGTTCTACCCGTGGCTTCAGGGGGTATTCACGTT
>Illumina-rbcL2_BOP010160_Dotu
CTTCACATCCACCGTGCAATGCATGCAGTTATTGATAGACAGAAGAATCATGGTATGCACTTTCGTGTACTAGCTAAAGCTTTACGTATGTCTGGTGGAGATCATATTCACGCCGGTACAGTAGTAGGTAAACTTGAAGGGGAAAGAGACATCACTTTGGGCTTTGTTGATTTACTACGTGATGATTTTATTGAAAAAGATCGAAGCCGTGGTATTTATTTCACTCAAGATTGGGTCTCTTTACCAGGTGTTCTACCCGTGGCTTCAGGGGGTATTCACGTT
>Illumina-rbcL2_BOP010160_Otu
CGAAGAAATGATAAaaaGGGCTGTATTTGCAAGagagTTGGGAGTTCCTATCGTAATGCATGACTACTTAACAGGgggATTCACCGCAAATACTAGCTTGGCTCATTATTGCCGAGATAATGGTCTACTTCTTCACATCCACCGTGCAATGCATGCAGTTATTGATAGACAGAAGAATCATGGTATGCACTTTCGTGTACTAGCTAAAGCTTTACGTATGTCTGGTGGAGATCATATTCACTCTGGTACAGTAGTAGGTAAACTTGAAGGGGAAAGAGACATAACTTTGGGCTTTGTTGATTTACTACGTGATGATTTTATTGAAaaaGATCGAAGCCGTGGTATTTATTTCACTCAAGATTGGGTCTCTTTACCGGGTGTTCTGCCCGTGGCTTCAGGgggTATT
>Illumina-rbcL2_BOP010160_Zotu
GGTACATGCGAAGAAATGATGAAAAGGGCTGTATTTGCAAGagagTTGGGAGTTCCTATCGTAATGCATGACTACTTAACAGGgggATTCACCGCAAATACTAGCTTGGCTCATTATTGCCGAGATAATGGTCTACTTCTTCACATCCACCGTGCAATGCATGCAGTTATTGATAGACAGAAGAATCATGGTATGCACTTTCGTGTACTAGCTAAAGCTTTACGTATGTCTGGTGGAGATCATATTCACGCCGGTACAGTAGTAGGTAAACTTGAAGGGGAAAGAGACATCACTTTGGGCTTTGTTGATTTACTACGTGATGATTTTATTGAAaaaGATCGAAGCCGTGGTATTTATTTCACTCAAGATTGGGTCtctctACCAGGTGTTCTGCCCGTGGCTTCAGGgggTATTCACGTT
>Illumina-rbcL2_BOP010161_Cotu
CGAAGAAATGATGAAAAGAGCTGTATTTGCCAGAGAATTAGGCGTTCCTATCGTAATGCATGATTATTTAACGGGGGGATTCACTGCAAATACTAGCTTGGCTCATTATTGCCGAGATAATGGTCTACTTCTTCATATACATCGTGCAATGCATGCAGTTATCGACAGACAAAAGAATCATGGTATGCACTTTCGTGTACTAGCTAAAGCATTACGTTTGTCTGGTGGAGATCATGTTCACGCCGGTACCGTAGTAGGTAAACTTGAAGGGGAAAGAGAAATCACTTTAGGTTTTGTTGATTTACTACGTGATGATTTTATTGAAAAAGATCGAAGTCGTGGTATTTATTTCACTCAGGATTGGGTTTCTCTACCAGGTGTTCTGCCTGTTGCTTCGGGAGGTATTCACGTT
>Illumina-rbcL2_BOP010161_Dotu
CGAAGAAATGATGAAAAGAGCTGTATTTGCCAGAGAATTAGGCGTTCCTATCGTAATGCATGATTATTTAACGGGGGGATTCACTGCAAATACTAGCTTGGCTCATTATTGCCGAGATAATGGTCTACTTCTTCATATACATCGTGCAATGCATGCAGTTATCGACAGACAAAAGAATCATGGTATGCACTTTCGTGTACTAGCTAAAGCATTACGTTTGTCTGGTGGAGATCATGTTCACGCCGGTACCGTAGTAGGTAAACTTGAAGGGGAAAGAGAAATCACTTTAGGTTTTGTTGATTTACTACGTGATGATTTTATTGAAAAAGATCGAAGTCGTGGTATTTATTTCACTCAGGATTGGGTTTCTCTACCAGGTGTTCTGCCTGTTGCTTCGGGAGGTATTCACGTT
>Illumina-rbcL2_BOP010161_Otu
CGAAGAAATGATGAAAAGAGCTGTATTTGCCAGAGAATTAGGCGTTCCTATCGTAATGCATGATTATTTAACGGggggATTCACTGCAAATACTAGCTTGGCTCATTATTGCCGAGATAATGGTCTACTTCTTCATATACATCGTGCAATGCATGCAGTTATCGACAGACAAAAGAATCATGGTATGCACTTTCGTGTACTAGCTAAAGCATTACGTTTGTCTGGTGGAGATCATGTTCACGCCGGTACCGTAGTAGGTAAACTTGAAGGGGAAAGAGAAATCACTTTAGGTTTTGTTGATTTACTACGTGATGATTTTATTGAAaaaGATCGAAGTCGTGGTATTTATTTCACTCAGGATTGGGTTTCTCTACCAGGTGTTCTGCCTGTTGCTTCGGGAGGTATTCACGTT
>Illumina-rbcL2_BOP010161_Zotu
CGAAGAAATGATGAAAAGAGCTGTATTTGCCAGAGAATTAGGCGTTCCTATCGTAATGCATGATTATTTAACGGggggATTCACTGCAAATACTAGCTTGGCTCATTATTGCCGAGATAATGGTCTACTTCTTCATATACATCGTGCAATGCATGCAGTTATCGACAGACAAAAGAATCATGGTATGCACTTTCGTGTACTAGCTAAAGCATTACGTTTGTCTGGTGGAGATCATGTTCACGCCGGTACCGTAGTAGGTAAACTTGAAGGGGAAAGAGAAATCACTTTAGGTTTTGTTGATTTACTACGTGATGATTTTATTGAAaaaGATCGAAGTCGTGGTATTTATTTCACTCAGGATTGGGTTTCTCTACCAGGTGTTCTGCCTGTTGCTTCGGGAGGTATTCACGTT
>Illumina-rbcL2_BOP010162_Cotu
TGAAGAAATGATGAAAAGGGCTGTATTTGCTAGAGAATTGGGAGTTCCTATCGTAATGCACGATTACTTAACAGGAGGATTCACTGCAAATACTACTCTAGCTCATTATTGTCGAGATAATGGTTTACTTCTTCACATCCATCGTGCAATGCATGCAGTTATTGATAGACAAAAGAATCATGGTATGCACTTTCGTGTACTAGCTAAAGCGTTACGTATGTCTGGTGGAGATCATATTCACGCTGGTACTGTAGTAGGTAAACTTGAAGGGGAAAGAGAAATCACTTTAGGCTTTGTTGATTTACTACGTGATGATTTTATTGAAAAAGATCGAAGCCGTGGTATTTATTTCACTCAAGATTGGGTCTCTCTACCAGGTGTTCTGCCCGTGGCTTCAGGGGGTATTCATGTT
>Illumina-rbcL2_BOP010162_Dotu
TGAAGAAATGATGAAAAGGGCTGTATTTGCTAGAGAATTGGGAGTTCCTATCGTAATGCACGATTACTTAACAGGAGGATTCACTGCAAATACTACTCTAGCTCATTATTGTCGAGATAATGGTTTACTTCTTCACATCCATCGTGCAATGCATGCAGTTATTGATAGACAAAAGAATCATGGTATGCACTTTCGTGTAC
>Illumina-rbcL2_BOP010162_Otu
TGAAGAAATGATGAAAAGGGCTGTATTTGCTAGAGAATTGGGAGTTCCTATCGTAATGCACGATTACTTAACAGGAGGATTCACTGCAAATACTACTCTAGCTCATTATTGTCGAGATAATGGTTTACTTCTTCACATCCATCGTGCAATGCATGCAGTTATTGATAGACAAAAGAATCATGGTATGCACTTTCGTGTACTAGCTAAAGCGTTACGTATGTCTGGTGGAGATCATATTCACGCTGGTACTGTAGTAGGTAAACTTGAAGGGGAAAGAGAAATCACTTTAGGCTTTGTTGATTTACTACGTGATGATTTTATTGAAaaaGATCGAAGCCGTGGTATTTATTTCACTCAAGATTGGGTCtctctACCAGGTGTTCTGCCCGTGGCTTCAGGgggTATTCATGTTTGGCACATGCCTG
>Illumina-rbcL2_BOP010162_Zotu
TGAAGAAATGATGAAAAGGGCTGTATTTGCTAGAGAATTGGGAGTTCCTATCGTAATGCACGATTACTTAACAGGAGGATTCACTGCAAATACTACTCTAGCTCATTATTGTCGAGATAATGGTTTACTTCTTCACATCCATCGTGCAATGCATGCAGTTATTGATAGACAAAAGAATCATGGTATGCACTTTCGTGTACTAGCTAAAGCGTTACGTATGTCTGGTGGAGATCATATTCACGCTGGTACTGTAGTAGGTAAACTTGAAGGGGAAAGAGAAATCACTTTAGGCTTTGTTGATTTACTACGTGATGATTTTATTGAAaaaGATCGAAGCCGTGGTATTTATTTCACTCAAGATTGGGTCtctctACCAGGTGTTCTGCCCGTGGCTTCAGGgggTATTCATGTTTGGCACATGCCTG
>Illumina-rbcL2_BOP010163_Cotu
CGAAGATATGATGAAAAGGGCTGTATTTGCAAGAGAGTTGGGAGTTCCTATCGTAATGCATGACTACTTAACAGGGGGATTCACCGCAAATACTAGCTTGGCTCATTATTGCCGAGATAATGGTCTACTTCTTCACATCCACCGTGCAATGCATGCAGTTATTGATAGACAGAAGAATCATGGTATGCACTTTCGTGTACTAGCTAAAGCTTTACGTATGTCTGGTGGAGATCATATTCACGCCGGTACAGTAGTAGGTAAACTTGAAGGGGAAAGAGACATTACTTTGGGCTTTGTTGATTTACTACGTGATGATTTTATTGAAAAAGATCGAAGCCGTGGTATTTATTTCACTCAAGATTGGGTCTCTTTACCAGGTGTTCTACCCGTGGCTTCAGGGGGTATTCACGTT
>Illumina-rbcL2_BOP010163_Dotu
CGAAGATATGATGAAAAGGGCTGTATTTGCAAGAGAGTTGGGAGTTCCTATCGTAATGCATGACTACTTAACAGGGGGATTCACCGCAAATACTAGCTTGGCTCATTATTGCCGAGATAATGGTCTACTTCTTCACATCCACCGTGCAATGCATGCAGTTATTGATAGACAGAAGAATCATGGTATGCACTTTCGTGTACTAGCTAAAGCTTTACGTATGTCTGGTGGAGATCATATTCACGCCGGTACAGTAGTAGGTAAACTTGAAGGGGAAAGAGACATTACTTTGGGCTTTGTTGATTTACTACGTGATGATTTTATTGAAAAAGATCGAAGCCGTGGTATTTATTTCACTCAAGATTGGGTCTCTTTACCAGGTGTTCTACCCGTGGCTTCAGGGGGTATTCACGTT
>Illumina-rbcL2_BOP010163_Otu
CGAAGATATGATGAAAAGGGCTGTATTTGCAAGagagTTGGGAGTTCCTATCGTAATGCATGACTACTTAACAGGgggATTCACCGCAAATACTAGCTTGGCTCATTATTGCCGAGATAATGGTCTACTTCTTCACATCCACCGTGCAATGCATGCAGTTATTGATAGACAGAAGAATCATGGTATGCACTTTCGTGTACTAGCTAAAGCTTTACGTATGTCTGGTGGAGATCATATTCACGCCGGTACAGTAGTAGGTAAACTTGAAGGGGAAAGAGACATTACTTTGGGCTTTGTTGATTTACTACGTGATGATTTTATTGAAaaaGATCGAAGCCGTGGTATTTATTTCACTCAAGATTGGGTCTCTTTACCAGGTGTTCTACCCGTGGCTTCAGGgggTATTCACGTT
>Illumina-rbcL2_BOP010163_Zotu
CGAAGATATGATGAAAAGGGCTGTATTTGCAAGagagTTGGGAGTTCCTATCGTAATGCATGACTACTTAACAGGgggATTCACCGCAAATACTAGCTTGGCTCATTATTGCCGAGATAATGGTCTACTTCTTCACATCCACCGTGCAATGCATGCAGTTATTGATAGACAGAAGAATCATGGTATGCACTTTCGTGTACTAGCTAAAGCTTTACGTATGTCTGGTGGAGATCATATTCACGCCGGTACAGTAGTAGGTAAACTTGAAGGGGAAAGAGACATTACTTTGGGCTTTGTTGATTTACTACGTGATGATTTTATTGAAaaaGATCGAAGCCGTGGTATTTATTTCACTCAAGATTGGGTCTCTTTACCAGGTGTTCTACCCGTGGCTTCAGGgggTATTCACGTT
>Illumina-rbcL2_BOP010164_Cotu
CGAAGAAATGATGAAAAGGGCTGTATTTGCCAGAGAGTTGGGGGTTCCTATCGTAATGCATGACTACTTAACAGGGGGATTCACTGCAAATACTAGTTTGGCTCATTATTGCCGGGATAATGGTCTACTTCTTCACATCCACCGTGCAATGCATGCAGTTATTGATAGACAGAAGAATCATGGTATCCATTTTCGTGTACTAGCTAAAGCGTTACGTATGTCTGGTGGAGATCATATTCACTCTGGTACCGTAGTAGGTAAACTTGAAGGGGAAAGAGATATCACTTTGGGCTTTGTTGATTTATTGCGTGATGATTTTATTGAAAAAGACCGAAGTCGTGGTATTTATTTCACTCAAGATTGGGTCTCCCTGCCGGGTGTTCTACCCGTGGCTTCGGGGGGTATTCACGTT
>Illumina-rbcL2_BOP010164_Otu
TGCAGTTATTGATAGACAGAAaaaTCATGGTATGCATTTTCGTGTATTAGCTAAAGCGTTACGTATGTCTGGTGGAGATCATATTCACGCTGGTACTGTAGTAGGTAAACTTGAAGGGGAAAGAGATATCACTTTGGGCTTTGTTGATTTATTGCGTGATGATTTTATTGAAaaaGACCGAAGTCGTGGTATTTATTTCACTCAAGATTGGGTCTCCCTGCCGGGTGTTCTACCCGTGGCTTCGGggggTATTCACGTT
>Illumina-rbcL2_BOP010164_Zotu
CGAAGAAATGATGAAAAGGGCTGTATTTGCCAGagagTTGGgggTTCCTATCGTAATGCATGACTACTTAACAGGgggATTCACTGCAAATACTAGTTTGGCTCATTATTGCCGGGATAATGGTCTACTTCTTCACATCCACCGTGCAATGCATGCAGTTATTGATAGACAGAAGAATCATGGTATCCATTTTCGTGTACTAGCTAAAGCGTTACGTATGTCTGGTGGAGACCATATTCACTCTGGTACCGTAGTAGGTAAACTTGAAGGGGAAAGAGATATCACTTTGGGCTTTGTTGATTTATTGCGTGATGATTTTATTGAAaaaGACCGAAGTCGTGGTATTTATTTCACTCAAGATTGGGTCTCCCTGCCGGGTGTTCTACCCGTGGCTTCGGggggTATTCACGTT
>Illumina-rbcL2_BOP010166_Cotu
CGAAGAAATGATGAAAAGGGCTGTATTTGCCAGAGAATTGGGAGTTCCTATCGTAATGCATGACTACTTAACAGGGGGATTCACTGCAAATACTACCTTGGCTCATTATTGCCGAGATAACGGCCTACTTCTTCACATCCACCGCGCAATGCATGCAGTTATTGATAGACAGAAGAATCATGGTATGCACTTTCGTGTACTAGCTAAAGCGTTACGTATGTCTGGTGGAGATCATATTCACGCCGGTACCGTAGTAGGTAAACTTGAAGGGGAAAGAGAGATCACTTTGGGCTTTGTTGATTTACTGCGCGATGATTTTATTGAAAAAGATCGAAGTCGCGGTATTTATTTCACTCAAGATTGGGTCTCTCTACCAGGTGTTCTGCCCGTGGCTTCGGGGGGTATTCACGTT
>Illumina-rbcL2_BOP010166_Dotu
CCACCGCGCAATGCATGCAGTTATTGATAGACAGAAGAATCATGGTATGCACTTTCGTGTACTAGCTAAAGCGTTACGTATGTCTGGTGGAGATCATATTCACGCCGGTACCGTAGTAGGTAAACTTGAAGGGGAAAGAGAGATCACTTTGGGCTTTGTTGATTTACTGCGCGATGATTTTATTGAAAAAGATCGAAGTCGCGGTATTTATTTCACTCAAGATTGGGTCTCTCTACCAGGTGTTCTGCCCGTGGCTTCGGGGGGTATTCACGTT
>Illumina-rbcL2_BOP010166_Otu
CGAAGAAATGATGAAAAGGGCTGTATTTGCCAGAGAATTGGGAGTTCCTATCGTAATGCATGACTACTTAACAGGgggATTCACTGCAAATACTACCTTGGCTCATTATTGCCGAGATAACGGCCTACTTCTTCACATCCACCGCGCAATGCATGCAGTTATTGATAGACAGAAGAATCATGGTATGCACTTTCGTGTACTAGCTAAAGCGTTACGTATGTCTGGTGGAGATCATATTCACGCCGGTACCGTAGTAGGTAAACTTGAAGGGGAAAGagagaTCACTTTGGGCTTTGTTGATTTACTGCGCGATGATTTTATTGAAaaaGATCGAAGTCGCGGTATTTATTTCACTCAAGATTGGGTCtctctACCAGGTGTTCTGCCCGTGGCTTCGGggggTATTCACGTT
>Illumina-rbcL2_BOP010166_Zotu
CGAAGAAATGATGAAAAGGGCTGTATTTGCCAGAGAATTGGGAGTTCCTATCGTAATGCATGACTACTTAACAGGgggATTCACTGCAAATACTACCTTGGCTCATTATTGCCGAGATAACGGCCTACTTCTTCACATCCACCGCGCAATGCATGCAGTTATTGATAGACAGAAGAATCATGGTATGCACTTTCGTGTACTAGCTAAAGCGTTACGTATGTCTGGTGGAGATCATATTCACGCCGGTACCGTAGTAGGTAAACTTGAAGGGGAAAGagagaTCACTTTGGGCTTTGTTGATTTACTGCGCGATGATTTTATTGAAaaaGATCGAAGTCGCGGTATTTATTTCACTCAAGATTGGGTCtctctACCAGGTGTTCTGCCCGTGGCTTCGGggggTAT
>Illumina-rbcL2_BOP010167_Cotu
TGAAGAAATGATGAAAAGGGCTGTATTTGCCAGAGAATTGGGAGTTCCTATCGTAATGCATGATTACTTAACAGGAGGATTCACTGCAAATACTAGCCTGGCTCATTATTGTCGAGATAATGGTCTACTTCTTCACATCCATCGTGCAATGCATGCAGTTATTGATAGACAGAAGAATCATGGTATACACTTTCGCGTACTAGCTAAAGCCTTACGTATGTCTGGTGGAGATCATATTCACGCAGGTACTGTAGTAGGTAAACTTGAAGGGGAAAGAGAAATCACGTTAGGCTTTGTTGATTTATTACGTGATGATTTTGTTGAAAAAGATCGAAGCCGTGGTATTTATTTCACTCAAGATTGGGTTTCTCTACCAGGTGTTCTGCCCGTGGCTTCAGGGGGTATTCACGTT
>Illumina-rbcL2_BOP010167_Dotu
TGGGAGTTCCTATCGTAATGCATGATTACTTAACAGGAGGATTCACTGCAAATACTAGCCTGGCTCATTATTGTCGAGATAATGGTCTACTTCTTCACATCCATCGTGCAATGCATGCAGTTATTGATAGACAGAAGAATCATGGTATACACTTTCGCGTACTAGCTAAAGCCTTACGTATGTCTGGTGGAGATCATATTCACGCAGGTACTGTAGTAGGTAAACTTGAAGGGGAAAGAGAAATCACGTTAGGCTTTGTTGATTTATTACGTGATGATTTTGTTGAAAAAGATCGAAGCCGTGGTATTTATTTCACTCAAGATTGGGTTTCTCTACCAGGTGTTCTGCCCGTGGCTTCAGGGGGTATTCACGTT
>Illumina-rbcL2_BOP010167_Otu
TGGGAGTTCCTATCGTAATGCATGATTACTTAACAGGAGGATTCACTGCAAATACTAGCCTGGCTCATTATTGTCGAGATAATGGTCTACTTCTTCACATCCATCGTGCAATGCATGCAGTTATTGATAGACAGAAGAATCATGGTATACACTTTCGCGTACTAGCTAAAGCCTTACGTATGTCTGGTGGAGATCATATTCACGCAGGTACTGTAGTAGGTAAACTTGAAGGGGAAAGAGAAATCACGTTAGGCTTTGTTGATTTATTACGTGATGATTTTGTTGAAaaaGATCGAAGCCGTGGTATTTATTTCACTCAAGATTGGGTTTCTCTACCAGGTGTTCTGCCCGTGGCTTCAGGgggTATTCACGTT
>Illumina-rbcL2_BOP010167_Zotu
TGGGAGTTCCTATCGTAATGCATGATTACTTAACAGGAGGATTCACTGCAAATACTAGCCTGGCTCATTATTGTCGAGATAATGGTCTACTTCTTCACATCCATCGTGCAATGCATGCAGTTATTGATAGACAGAAGAATCATGGTATACACTTTCGCGTACTAGCTAAAGCCTTACGTATGTCTGGTGGAGATCATATTCACGCAGGTACTGTAGTAGGTAAACTTGAAGGGGAAAGAGAAATCACGTTAGGCTTTGTTGATTTATTACGTGATGATTTTGTTGAAaaaGATCGAAGCCGTGGTATTTATTTCACTCAAGATTGGGTTTCTCTACCAGGTGTTCTGCCCGTGGCTTCAGGgggTATTCACGTT
>Illumina-rbcL2_BOP010168_Cotu
TGAAGAAATGATAAAAAGAGCTGTATTTGCCAGAGAATTGGGTGTTCCTATCGTAATGCATGACTACTTAACAGGGGGATTCACTGCAAATACTAGCTTGGCTCACTATTGCCGTGATAATGGTCTACTTCTTCATATCCACCGTGCAATGCATGCAGTTATCGATAGACAGAAAAATCATGGTATGCACTTTCGTGTATTAGCTAAAGCGTTACGTATGTCTGGTGGAGATCATATTCACGCTGGTACTGTAGTAGGTAAACTTGAAGGAGAAAGGGAGATTACTTTAGGTTTTGTTGATTTACTACGTGATGATTTTATTGAAAAAGATAGAAGTCGCGGTATTTATTTCACTCAGGATTGGGTTTCTTTACCAGGTGTTTTACCTGTTGCTTCGGGGGGTATTCACGTT
>Illumina-rbcL2_BOP010168_Dotu
TGAAGAAATGATAAAAAGAGCTGTATTTGCCAGAGAATTGGGTGTTCCTATCGTAATGCATGACTACTTAACAGGGGGATTCACTGCAAATACTAGCTTGGCTCACTATTGCCGTGATAATGGTCTACTTCTTCATATCCACCGTGCAATGCATGCAGTTATCGATAGACAGAAAAATCATGGTATGCACTTTCGTGTATTAGCTAAAGCGTTACGTATGTCTGGTGG
>Illumina-rbcL2_BOP010168_Otu
TGAAGAAATGATAAaaaGAGCTGTATTTGCCAGAGAATTGGGTGTTCCTATCGTAATGCATGACTACTTAACAGGgggATTCACTGCAAATACTAGCTTGGCTCACTATTGCCGTGATAATGGTCTACTTCTTCATATCCACCGTGCAATGCATGCAGTTATCGATAGACAGAAaaaTCATGGTATGCACTTTCGTGTATTAGCTAAAGCGTTACGTATGTCTGGTGGAGATCATATTCACGCTGGTACTGTAGTAGGTAAACTTGAAGGAGAAAGGGAGATTACTTTAGGTTTTGTTGATTTACTACGTGATGATTTTATTGAAaaaGATAGAAGTCGCGGTATTTATTTCACTCAGGATTGGGTTTCTTTACCAGGTGTTTTACCTGTTGCTTCGGggggTATTCACGTT
>Illumina-rbcL2_BOP010168_Zotu
ATTGCCGTGATAATGGTCTACTTCTTCATATCCACCGTGCAATGCATGCAGTTATCGATAGACAGAAaaaTCATGGTATGCACTTTCGTGTATTAGCTAAAGCGTTACGTATGTCTGGTGGAGATCATATTCACGCTGGTACTGTAGTAGGTAAACTTGAAGGAGAAAGGGAGATTACTTTAGGTTTTGTTGATTTACTACGTGATGATTTTATTGAAaaaGATAGAAGTCGCGGTATTTATTTCACTCAGGATTGGGTTTCTTTACCAGGTGTTTTACCTGTTGCTTCGGggggTATTCACGTT
>Illumina-rbcL2_BOP010169_Cotu
CGAAGAAATGATGAAAAGGGCTATATTTGCCAGAGAATTGGGAGTTCCTATCGTAATGCATGACTACTTAACAGGGGGATTCACCGCAAACACTAGTTTGGCTCATTATTGCCGAGATAATGGTTTACTTCTTCACATCCATCGCGCAATGCATGCAGTTATTGATAGACAGAAAAATCATGGTATACACTTTCGTGTACTAGCTAAGGCATTACGTATGTCTGGTGGAGATCATATTCACTCTGGTACCGTAGTAGGTAAACTTGAAGGGGAAAGAGACATAACTTTGGGTTTTGTTGATTTACTGCGTGATGATTTTGTTGAAAAAGATCGAAGCCGCGGTATTTATTTCACTCAAGATTGGGTCTCTCTACCGGGTGTTCTGCCCGTGGCTTCGGGGGGTATTCACGTT
>Illumina-rbcL2_BOP010169_Dotu
CGAAGAAATGATGAAAAGGGCTATATTTGCCAGAGAATTGGGAGTTCCTATCGTAATGCATGACTACTTAACAGGGGGATTCACCGCAAACACTAGTTTGGCTCATTATTGCCGAGATAATGGTTTACTTCTTCACATCCATCGCGCAATGCATGCAGTTATTGATAGACAGAAAAATCATGGTATACACTTTCGTGTACTAGCTAAGGCATTACGTATGTCTGGTGGAGATCATATTCACTCTGGTACCGTAGTAGGTAAACTTGAAGGGGAAAGAGACATAACTTTGGGTTTTGTTGATTTACTGCGTGATGATTTTGTTGAAAAAGATCGAAGCCGCGGTATTTATTTCACTCAAGATTGGGTCTCTCTACCGGGTGTTCTGCCCGTGGCTTCGGGGGGTATTCACGTT
>Illumina-rbcL2_BOP010169_Otu
CGAAGAAATGATGAAAAGGGCTATATTTGCCAGAGAATTGGGAGTTCCTATCGTAATGCATGACTACTTAACAGGgggATTCACCGCAAACACTAGTTTGGCTCATTATTGCCGAGATAATGGTTTACTTCTTCACATCCATCGCGCAATGCATGCAGTTATTGATAGACAGAAaaaTCATGGTATACACTTTCGTGTACTAGCTAAGGCATTACGTATGTCTGGTGGAGATCATATTCACTCTGGTACCGTAGTAGGTAAACTTGAAGGGGAAAGAGACATAACTTTGGGTTTTGTTGATTTACTGCGTGATGATTTTGTTGAAaaaGATCGAAGCCGCGGTATTTATTTCACTCAAGATTGGGTCtctctACCGGGTGTTCTGCCCGTGGCTTCGGggggTATTCACGTT
>Illumina-rbcL2_BOP010169_Zotu
CGAAGAAATGATGAAAAGGGCTATATTTGCCAGAGAATTGGGAGTTCCTATCGTAATGCATGACTACTTAACAGGgggATTCACCGCAAACACTAGTTTGGCTCATTATTGCCGAGATAATGGTTTACTTCTTCACATCCATCGCGCAATGCATGCAGTTATTGATAGACAGAAaaaTCATGGTATACACTTTCGTGTACTAGCTAAGGCATTACGTATGTCTGGTGGAGATCATATTCACTCTGGTACCGTAGTAGGTAAACTTGAAGGGGAAAGAGACATAACTTTGGGTTTTGTTGATTTACTGCGTGATGATTTTGTTGAAaaaGATCGAAGCCGCGGTATTTATTTCACTCAAGATTGGGTCtctctACCGGGTGTTCTGCCCGTGGCTTCGGggggTATTCACGTT
>Illumina-rbcL2_BOP010170_Cotu
CGAAGAGATGATGAAAAGAGCTATATTTGCCAGAGAATTGGGGGTTCCTATCGTAATGCATGATTACTTAACAGGGGGATTCACTGCAAATACTAGCTTGGCTCATTATTGCCGAGATAATGGTTTACTTCTTCACATCCACCGTGCAATGCATGCAGTTATTGATAGACAGAAGAATCATGGTATGCACTTTCGTGTACTAGCTAAAGCGTTACGTATGTCTGGTGGAGATCATATACACGCTGGTACCGTAGTAGGTAAACTTGAGGGGGAAAGGGAGATCACTTTAGGCTTTGTTGATTTACTACGTGATGATTTTGTTGAAAAAGATCGAAGCCGCGGTATTTATTTCACTCAAGATTGGGTCTCTCTGCCAGGTGTTTTGCCTGTAGCTTCAGGGGGTATTCACGTT
>Illumina-rbcL2_BOP010170_Dotu
CGAAGAGATGATGAAAAGAGCTATATTTGCCAGAGAATTGGGGGTTCCTATCGTAATGCATGATTACTTAACAGGGGGATTCACTGCAAATACTAGCTTGGCTCATTATTGCCGAGATAATGGTTTACTTCTTCACATCCACCGTGCAATGCATGCAGTTATTGATAGACAGAAGAATCATGGTATGCACTTTCGTGTACTAGCTAAAGCGTTACGTATGTCTGGTGGA
>Illumina-rbcL2_BOP010170_Otu
CGAAGAGATGATGAAAAGAGCTATATTTGCCAGAGAATTGGgggTTCCTATCGTAATGCATGATTACTTAACAGGgggATTCACTGCAAATACTAGCTTGGCTCATTATTGCCGAGATAATGGTTTACTTCTTCACATCCACCGTGCAATGCATGCAGTTATTGATAGACAGAAGAATCATGGTATGCACTTTCGTGTACTAGCTAAAGCGTTACGTATGTCTGGTGGAGATCATATACACGCTGGTACCGTAGTAGGTAAACTTGAGGgggAAAGGGAGATCACTTTAGGCTTTGTTGATTTACTACGTGATGATTTTGTTGAAaaaGATCGAAGCCGCGGTATTTATTTCACTCAAGATTGGGTCtctctGCCAGGTGTTTTGCCTGTAGCTTCAGGgggTATTCACGTT
>Illumina-rbcL2_BOP010170_Zotu
CGAAGAGATGATGAAAAGAGCTATATTTGCCAGAGAATTGGgggTTCCTATCGTAATGCATGATTACTTAACAGGgggATTCACTGCAAATACTAGCTTGGCTCATTATTGCCGAGATAATGGTTTACTTCTTCACATCCACCGTGCAATGCATGCAGTTATTGATAGACAGAAGAATCATGGTATGCACTTTCGTGTACTAGCTAAAGCGTTACGTATGTCTGGTGGAGATCATATACACGCTGGTACCGTAGTAGGTAAACTTGAGGgggAAAGGGAGATCACTTTAGGCTTTGTTGATTTACTACGTGATGATTTTGTTGAAaaaGATCGAAGCCGCGGTATTTATTTCACTCAAGATTGGGTCtctctGCCAGGTGTTTTGCCTGTAGCTTCAGGgggTATTCATGTT
>Illumina-rbcL2_BOP010171_Cotu
CGAAGAAATGATGAAAAGGGCTGTATTTGCCAGAGAATTGGGAGTTCCTATCGTAATGCATGACTACTTAACAGGGGGATTCACTGCAAATACTAGCTTGGCTCATTATTGCCGAGATAATGGTCTACTTCTTCACATCCACCGTGCAATGCATGCAGTTATTGATAGACAGAAAAATCATGGTATGCACTTCCGTGTACTAGCTAAAGCCTTACGTATGTCTGGTGGAGATCATATTCACGCTGGTACCGTAGTAGGTAAACTTGAAGGAGAAAGAGAGATTACTTTAGGCTTTGTTGATTTACTACGTGATGATTTTATTGAAAAAGATCGAAGCCGCGGTATTTATTTCACTCAAGATTGGGTCTCTCTACCAGGTGTTTTGCCTGTGGCTTCTGGGGGTATTCACGTT
>Illumina-rbcL2_BOP010171_Dotu
CGTATGTCTGGTGGAGATCATATTCACGCTGGTACCGTAGTAGGTAAACTTGAAGGAGAAAGAGAGATTACTTTAGGCTTTGTTGATTTACTACGTGATGATTTTATTGAAAAAGATCGAAGCCGCGGTATTTATTTCACTCAAGATTGGGTCTCTCTACCAGGTGTTTTGCCTGTGGCTTCTGGGGGTATTCACGTT
>Illumina-rbcL2_BOP010171_Otu
CGAAGAAATGATGAAAAGGGCTGTATTTGCCAGAGAATTGGGAGTTCCTATCGTAATGCATGACTACTTAACAGGgggATTCACTGCAAATACTAGCTTGGCTCATTATTGCCGAGATAATGGTCTACTTCTTCACATCCACCGTGCAATGCATGCAGTTATTGATAGACAGAAaaaTCATGGTATGCACTTCCGTGTACTAGCTAAAGCCTTACGTATGTCTGGTGGAGATCATATTCACGCTGGTACCGTAGTAGGTAAACTTGAAGGAGAAAGagagaTTACTTTAGGCTTTGTTGATTTACTACGTGATGATTTTATTGAAaaaGATCGAAGCCGCGGTATTTATTTCACTCAAGATTGGGTCtctctACCAGGTGTTTTGCCTGTGGCTTCTGGgggTATTCACGTT
>Illumina-rbcL2_BOP010171_Zotu
CGAAGAAATGATGAAAAGGGCTGTATTTGCCAGAGAATTGGGAGTTCCTATCGTAATGCATGACTACTTAACAGGgggATTCACTGCAAATACTAGCTTGGCTCATTATTGCCGAGATAATGGTCTACTTCTTCACATCCACCGTGCAATGCATGCAGTTATTGATAGATAGAAaaaTCATGGTATGCACTTCCGTGTACTAGCTAAAGCCTTACGTATGTCTGGTGGAGATCATATTCACGCCGGTACCGTAGTAGGTAAACTTG
>Illumina-rbcL2_BOP010172_Cotu
CGAAGAAATGATGAAAAGGGCTGCATGTGCCAGAGAATTGGGAGTTCCTATCGTAATGCACGATTACTTAACGGGGGGATTCACAGCAAATACTACCTTGGCTCATTATTGCCGAGATAATGGTCTGCTTCTTCACATCCACCGTGCAATGCATGCGGTTATTGATAGACAGAAAAATCATGGTATGCACTTTCGTGTACTAGCTAAAGCGTTACGTATGTCTGGTGGAGATCATATTCACGCTGGTACTGTAGTGGGTAAACTTGAAGGGGAAAGAGAGATCACTTTAGGCTTTGTTGATTTACTACGTGATGATTTTGTTGATAAAGATCGAAGCCGTGGTATTTATTTCACTCAAGATTGGGTCTCTTTACCGGGTGTTCTGCCCGTGGCTTCAGGGGGTATTCACGTT
>Illumina-rbcL2_BOP010172_Dotu
TCTGCTTCTTCACATCCACCGTGCAATGCATGCGGTTATTGATAGACAGAAAAATCATGGTATGCACTTTCGTGTACTAGCTAAAGCGTTACGTATGTCTGGTGGAGATCATATTCACGCTGGTACTGTAGTGGGTAAACTTGAAGGGGAAAGAGAGATCACTTTAGGCTTTGTTGATTTACTACGTGATGATTTTGTTGATAAAGATCGAAGCCGTGGTATTTATTTCACTCAAGATTGGGTCTCTTTACCGGGTGTTCTGCCCGTGGCTTCAGGGGGTATTCACGTT
>Illumina-rbcL2_BOP010174_Cotu
CGAAGAGATGATGAAAAGAGCTGCATTTGCCAGAGAATTGGGAGTTCCTATCGTAATGCATGATTACTTAACAGGGGGATTCACTGCAAATACTACCTTGGCTCATTATTGCCGAGATAATGGTCTACTTCTTCACATCCACCGTGCAATGCATGCAGTTATTGATAGACAGAAGAATCATGGTATGCACTTTCGTGTACTAGCTAAAGCGTTACGTATGTCTGGTGGAGATCATATACACGCTGGTACCGTAGTAGGTAAACTTGAGGGGGAAAGAGAGATAACTTTAGGCTTTGTTGATTTACTACGTGATGATTTTATTGAAAAAGACAGAAGCCGCGGTATTTATTTCACTCAAGATTGGGTCTCTCTCCCAGGTGTTTTGCCTGTGGCTTCCGGGGGTATTCACGTT
>Illumina-rbcL2_BOP010174_Otu
GGTTCCTATCGTAATGCATGACTACTTAACAGGgggATTCACTGCAAATACTACCTTGGCTCATTATTGCCGAGATAATGGTCTACTTCTTCACATCCACCGTGCAATGCATGCAGTTATTGATAGACAGAAGAATCATGGTATGCACTTTCGTGTACTAGCTAAAGCGTTACGTATGTCTGGTGGAGATCATATACACGCTGGTACCGTAGTAGGTAAACTTGAGGgggAAAGagagaTAACTTTAGGCTTTGTTGATTTACTACGTGATGATTTTATTGAAaaaGACAGAAGCCGCGGTATTTATTTCACTCAAGATTGGGTCtctctcCCAGGTGTTTTGCCTGTGGCTTCCGGgggTATTCACGTT
>Illumina-rbcL2_BOP010174_Zotu
GGTTCCTATCGTAATGCATGACTACTTAACAGGgggATTCACTGCAAATACTACCTTGGCTCATTATTGCCGAGATAATGGTCTACTTCTTCACATCCACCGTGCAATGCATGCAGTTATTGATAGACAGAAGAATCATGGTATGCACTTTCGTGTACTAGCTAAAGCGTTACGTATGTCTGGTGGAGATCATATACACGCTGGTACCGTAGTAGGTAAACTTGAGGgggAAAGagagaTAACTTTAGGCTTTGTTGATTTACTACGTGATGATTTTATTGAAaaaGACAGAAGCCGCGGTATTTATTTCACTCAAGATTGGGTCtctctcCCAGGTGTTTTGCCTGTGGCTTCCGGgggTATTCACGTT
>Illumina-rbcL2_BOP010175_Cotu
CGAAGAAATGATCAAAAGGGCTGTATTTGCCAGAGAATTGGGAGTTCCTATCGTAATGCATGACTACTTAACAGGGGGATTCACCGCAAACACTACTTTGGCTCATTATTGCCGAGATAATGGTTTACTTCTTCACATCCATCGCGCAATGCATGCAGTTATTGATAGACAGAAAAATCATGGTATGCACTTTCGTGTACTAGCTAAGGCATTACGTATGTCTGGTGGAGATCATATTCACTCTGGTACCGTAGTAGGTAAACTTGAAGGGGAAAGAGACATAACTTTGGGTTTTGTTGATTTACTGCGTGATGATTTTATTGAAAAAGATCGAAGCCGCGGTATTTATTTCACTCAAGATTGGGTCTCTCTACCGGGTGTTCTGCCCGTGGCTTCGGGGGGTATTCACGTT
>Illumina-rbcL2_BOP010175_Dotu
CGAAGAAATGATCAAAAGGGCTGTATTTGCCAGAGAATTGGGAGTTCCTATCGTAATGCATGACTACTTAACAGGGGGATTCACCGCAAACACTACTTTGGCTCATTATTGCCGAGATAATGGTTTACTTCTTCACATCCATCGCGCAATGCATGCAGTTATTGATAGACAGAAAAATCATGGTATGCACTTTCGTGTACTAGCTAAGGCATTACGTATGTCTGGTGGAGATCATATTCACTCTGGTACCGTAGT
>Illumina-rbcL2_BOP010175_Otu
ATTTGCCAGAGAATTGGGAGTTCCTATCGTAATGCATGACTACTTAACAGGgggATTCACCGCAAACACTACTTTGGCTCATTATTGCCGAGATAATGGTTTACTTCTTCACATCCATCGCGCAATGCATGCAGTTATTGATAGACAGAAaaaTCATGGTATGCACTTTCGTGTACTAGCTAAGGCATTACGTATGTCTGGTGGAGATCATATTCACTCTGGTACCGTAGTAGGTAAACTTGAAGGGGAAAGAGACATAACTTTGGGTTTTGTTGATTTACTGCGTGATGATTTTATTGAAaaaGATCGAAGCCGCGGTATTTATTTCACTCAAGATTGGGTCtctctACCGGGTGTTCTGCCCGTGGCTTCGGggggTATTCACGTT
>Illumina-rbcL2_BOP010175_Zotu
CGAAGAAATGATCAAAAGGGCTGTATTTGCCAGAGAATTGGGAGTTCCTATCGTAATGCATGACTACTTAACAGGgggATTCACCGCAAACACTACTTTGGCTCATTATTGCCGAGATAATGGTTTACTTCTTCACATCCATCGCGCAATACATGCAGTTATTGATAGACAGAAaaaTCATGGTATGCACTTTCGTGTACTAGCTAAGGCATTACGTATGTCTGGTGGAGATCATATTCACTCTGGTACCGTAGTAGGTAAACTTGAAGGGGAAAGAGACATAACTTTGGGTTTTGTTGATTTACTGCGTGATGATTTTATTGAAaaaGATCGAAGCCGCGGTATTTATTTCACTCAAGATTGGGTCtctctACCGGGTGTTCTGCCCGTGGCTTCGGggggTATTCACGTT
>Illumina-rbcL2_BOP010176_Cotu
CGAAGAAATGATGAAAAGGGCTATATTTGCCAGAGAATTGGGAGTTCCTATCGTAATGCATGACTACTTAACAGGGGGATTCACCGCAAACACTAGTTTGGCTCATTATTGCCGAGATAATGGTTTACTTCTTCACATCCATCGCGCAATGCATGCAGTTATTGATAGACAGAAAAATCATGGTATACACTTTCGTGTACTAGCTAAGGCATTACGTATGTCTGGTGGAGATCATATTCACTCTGGTACCGTAGTAGGTAAACTTGAAGGGGAAAGAGACATAACTTTGGGTTTTGTTGATTTACTGCGTGATGATTTTGTTGAAAAAGATCGAAGCCGCGGTATTTATTTCACTCAAGATTGGGTCTCTCTACCGGGTGTTCTGCCCGTGGCTTCGGGGGGTATTCACGTT
>Illumina-rbcL2_BOP010176_Dotu
CGAAGAAATGATGAAAAGGGCTATATTTGCCAGAGAATTGGGAGTTCCTATCGTAATGCATGACTACTTAACAGGGGGATTCACCGCAAACACTAGTTTGGCTCATTATTGCCGAGATAATGGTTTACTTCTTCACATCCATCGCGCAATGCATGCAGTTATTGATAGACAGAAAAATCATGGTATACACTTTCGTGTACTAGCTAAGGCATTACGTATGTCTGGTGGAGATCATATTCACTCTGGTACCGTAGTAGGTAAACTTGAAGGGGAAAGAGACATAACTTTGGGTTTTGTTGATTTACTGCGTGATGATTTTGT
>Illumina-rbcL2_BOP010176_Otu
CCTATCGTAATGCATGACTACTTAACAGGgggATTCACCGCAAATACTAGCTTGGCTCATTATTGCCGAGATAATGGTTTACTTCTTCACATCCATCGCGCAATGCATGCAGTTATTGATAGACAGAAaaaTCATGGTATACACTTTCGTGTACTAGCTAAGGCATTACGTATGTCTGGTGGAGATCATATTCACTCTGGTACCGTAGTAGGTAAACTTGAAGGGGAAAGAGACATAACTTTGGGTTTTGTTGATTTACTGCGTGATGATTTTGTTGAAaaaGATCGAAGCCGCGGTATTTATTTCACTCAAGATTGGGTCtctctACCGGGTGTTCTGCCCGTGGCTTCGGggggTACTCACGTT
>Illumina-rbcL2_BOP010176_Zotu
CCTATCGTAATGCATGACTACTTAACAGGgggATTCACCGCAAATACTAGCTTGGCTCATTATTGCCGAGATAATGGTTTACTTCTTCACATCCATCGCGCAATGCATGCAGTTATTGATAGACAGAAaaaTCATGGTATACACTTTCGTGTACTAGCTAAGGCATTACGTATGTCTGGTGGAGATCATATTCACTCTGGTACCGTAGTAGGTAAACTTGAAGGGGAAAGAGACATAACTTTGGGTTTTGTTGATTTACTGCGTGATGATTTTGTTGAAaaaGATCGAAGCCGCGGTATTTATTTCACTCAAGATTGGGTCtctctACCGGGTGTTCTGCCCGTGGCTTCGGggggTACTCACGTT
>Illumina-rbcL2_BOP010177_Cotu
CGAAGAAATGATGAAAAGGGCTATATTTGCCAGAGAATTGGGAGTTCCTATCGTAATGCATGACTACTTAACAGGGGGATTCACCGCAAACACTAGTTTGGCTCATTATTGCCGAGATAATGGTTTACTTCTTCACATCCATCGCGCAATGCATGCAGTTATTGATAGACAGAAAAATCATGGTATACACTTTCGTGTACTAGCTAAGGCATTACGTATGTCTGGTGGAGATCATATTCACTCTGGTACCGTAGTAGGTAAACTTGAAGGGGAAAGAGACATAACTTTGGGTTTTGTTGATTTACTGCGTGATGATTTTGTTGAAAAAGATCGAAGCCGCGGTATTTATTTCACTCAAGATTGGGTCTCTCTACCGGGTGTTCTGCCCGTGGCTTCGGGGGGTATTCACGTT
>Illumina-rbcL2_BOP010177_Dotu
GGGATTCACCGCAAACACTAGTTTGGCCCATTATTGCCGAGATAATGGTTTACTTCTTCACATCCATCGCGCAATGCATGCAGTTATTGATAGACAGAAAAATCATGGTATACACTTTCGTGTACTAGCTAAGGCATTACGTATGTCTGGTGGAGATCATATTCACTCTGGTACCGTAGTAGGTAAACTTGAAGGGGAAAGAGACATAACTTTGGGTTTTGTTGATTTACTGCGTGATGATTTTGTTGAAAAAGATCGAAGCCGCGGTATTTATTTCACTCAAGATTGGGTCTCTCTACCGGGTGTTCTGCCCGTGGCTTCGGGGGGTATTCACGTT
>Illumina-rbcL2_BOP010177_Otu
CGAAGAAATGATGAAAAGGGCTATATTTGCTAGAGAATTGGGAGCTCCTATCGTAATGCATGACTACTTAACAGGgggATTCACCGCAAACACTAGTTTGGCTCATTATTGCCGAGATAATGGTTTACTTCTTCACATCCATCGCGCAATGCATGCAGTTATTGATAGACAGAAaaaTCATGGTATACACTTTCGTGTACTAGCTAAGGCATTACGTATGTCTGGTGGAGATCATATTCACTCTGGTACCGTAGTAGGTAAACTTGAAGGGGAAAGAGACATAACTTTGGGTTTTGTTGATTTACTACGTGATGATTTTATTGA
>Illumina-rbcL2_BOP010177_Zotu
CGAAGAAATGATGAAAAGGGCTATATTTGCCAGAGAATTGGGAGTTCCTATCGTAATGCATGACTACTTAACAGGgggATTCACCGCAAACACTAGTTTGGCTCATTATTGCCGAGATAATGGTTTACTTCTTCACATCCATCGCGCAATGCATGCAGTTATTGATAGACAGAAaaaTCATGGTATACACTTTCGTGTACTAGCTAAGGCATTACGTATGTCTGGTGGAGATCATATTCACTCTGGTACCGTAGTAGGTAAACTTGAAGGGGAAAGAGACATAACTTTGGGTTTTGTTGATTTACTGCGTGATGATTTTGTTGAAaaaGATCGAAGCCGCGGTATTTATTTCACTCAAGATTGGGTCtctctACCGGGTGTTCTGCCCGTGGCTTC
>Illumina-rbcL2_BOP010178_Cotu
CGAAGAAATGATCAAAAGGGCTGTATTTGCCAGAGAATTGGGAGTTCCTATCGTAATGCATGACTACTTAACAGGGGGATTCACCGCAAACACTACTTTGGCTCATTATTGCCGAGATAATGGTTTACTTCTTCACATCCATCGCGCAATGCATGCAGTTATTGATAGACAGAAAAATCATGGTATGCACTTTCGTGTACTAGCTAAGGCATTACGTATGTCTGGTGGAGATCATATTCACTCTGGTACCGTAGTAGGTAAACTTGAAGGGGAAAGAGACATAACTTTGGGTTTTGTTGATTTACTGCGTGATGATTTTATTGAAAAAGATCGAAGCCGCGGTATTTATTTCACTCAAGATTGGGTCTCTCTACCGGGTGTTCTGCCCGTGGCTTCGGGGGGTATTCACGTT
>Illumina-rbcL2_BOP010178_Dotu
CGAAGAAATGATCAAAAGGGCTGTATTTGCCAGAGAATTGGGAGTTCCTATCGTAATGCATGACTACTTAACAGGGGGATTCACCGCAAACACTACTTTGGCTCATTATTGCCGAGATAATGGTTTACTTCTTCACATCCATCGCGCAATGCATGCAGTTATTGATAGACAGAAAAATCATGGTATGCACTTTCGTGTACTAGCTAAGGCATTACGTATGTCTGGTGGAGATCATATTCACTCTGGTACCGTAGTAGGTAAACTTGAAGGGGAAAGAGACATAACTTTGGGTTTTGTTGATTTACTGCGTGATGATTTTATTGAAAAAGATCGAAGCCGCGGTATTTATTTCACTCAAGATTGGGTCTCTCTACCGGGTGTTCTGCCCGTGGCTTCGGGGGGTATTCACGTT
>Illumina-rbcL2_BOP010178_Otu
CGAAGAAATGATCAAAAGGGCTGTATTTGCCAGAGAATTGGGAGTTCCTATCGTAATGCATGACTACTTAACAGGgggATTCACCGCAAACACTACTTTGGCTCATTATTGCCGAGATAATGGTTTACTTCTTCACATCCATCGCGCAATGCATGCAGTTATTGATAGACAGAAaaaTCATGGTATGCACTTTCGTGTACTAGCTAAGGCATTACGTATGTCTGGTGGAGATCATATTCACTCTGGTACCGTAGTAGGTAAACTTGAAGGGGAAAGAGACATAACTTTGGGTTTTGTTGATTTACTGCGTGATGATTTTATTGAAaaaGATCGAAGCCGCGGTATTTATTTCACTCAAGATTGGGTCtctctACCGGGTGTTCTGCCCGTGGCTTCGGggggTATTCACGTT
>Illumina-rbcL2_BOP010178_Zotu
CGAAGAAATGATCAAAAGGGCTGTATTTGCCAGAGAATTGGGAGTTCCTATCGTAATGCATGACTACTTAACAGGgggATTCACCGCAAACACTACTTTGGCTCATTATTGCCGAGATAATGGTTTACTTCTTCACATCCATCGCGCAATGCATGCAGTTATTGATAGACAGAAaaaTCATGGTATGCACTTTCGTGTACTAGCTAAGGCATTACGTATGTCTGGTGGAGATCATATTCACTCTGGTACCGTAGTAGGTAAACTTGAAGGGGAAAGAGACATAACTTTGGGTTTTGTTGATTTACTGCGTGATGATTTTATTGAAaaaGATCGAAGCCGCGGTATTTATTTCACTCAAGATTGGGTCtctctACCGGGTGTTCTGCCCGTGGCTTCGGggggTATTCACGTT
>Illumina-rbcL2_BOP010179_Cotu
CGAAGAAATGATCAAAAGAGCTGTATTTGCTAGAGAATTGGGAGTTCCTATCGTAATGCATGACTACTTAACAGGAGGATTCACCGCAAATACCAGTTTGTCTCATTATTGCCGAGATAATGGCTTACTTCTTCACATTCACCGTGCAATGCATGCAGTTATTGATAGACAGAAGAATCACGGTATGCACTTCCGTGTACTAGCTAAAGCGTTACGTCTGTCCGGTGGAGATCATATTCACGCTGGTACCGTAGTAGGTAAACTTGAAGGAGAGAGAGATATTACTTTAGGCTTTGTTGATTTACTGCGTGATGATTTTGTTGAAAAAGATAGAAGTCGCGGTATTTATTTCACTCAAGATTGGGTCTCCCTGCCTGGTGTTATTCCCGTGGCTTCAGGGGGTATTCACGTT
>Illumina-rbcL2_BOP010179_Dotu
CGAAGAAATGATCAAAAGAGCTGTATTTGCTAGAGAATTGGGAGTTCCTATCGTAATGCATGACTACTTAACAGGAGGATTCACCGCAAATACCAGTTTGTCTCATTATTGCCGAGATAATGGCTTACTTCTTCACATTCACCGTGCAATGCATGCAGTTATTGATAGACAGAAGAATCACGGTATGCACTTCCGTGTACTAGCTAAAGCGTTACGTCTGTCCGGTGGAGATCATATTCACGCTGGTACCGTAGTAGGTAAACTTGAAGGAGAGAGAGATATTACTTTAGGCTTTGTTGATTTACTGCGTGATGATTTTGTTGAAAAAGATAGAAGTCGCGGTATTTATTTCACTCAAGATTGGGTCTCCCTGCCTGGTGTTATTCCCGTGGCTTCAGGGGGTATTCACGTT
>Illumina-rbcL2_BOP010179_Otu
CGAAGAAATGATCAAAAGAGCTGTATTTGCTAGAGAATTGGGAGTTCCTATCGTAATGCATGACTACTTAACAGGAGGATTCACCGCAAATACCAGTTTGTCTCATTATTGCCGAGATAATGGCTTACTTCTTCACATTCACCGTGCAATGCATGCAGTTATTGATAGACAGAAGAATCACGGTATGCACTTCCGTGTACTAGCTAAAGCGTTACGTCTGTCCGGTGGAGATCATATTCACGCTGGTACCGTAGTAGGTAAACTTGAAGGAgagagagaTATTACTTTAGGCTTTGTTGATTTACTGCGTGATGATTTTGTTGAAaaaGATAGAAGTCGCGGTATTTATTTCACTCAAGATTGGGTCTCCCTGCCTGGTGTTATTCCCGTGGCTTCAGGgggTATTCACGTT
>Illumina-rbcL2_BOP010179_Zotu
CGAAGAAATGATCAAAAGAGCTGTATTTGCTAGAGAATTGGGAGTTCCTATCGTAATGCATGACTACTTAACAGGAGGATTCACCGCAAATACCAGTTTGTCTCATTATTGCCGAGATAATGGCTTACTTCTTCACATTCACCGTGCAATGCATGCAGTTATTGATAGACAGAAGAATCACGGTATGCACTTCCGTGTACTAGCTAAAGCGTTACGTCTGTCCGGTGGAGATCATATTCACGCTGGTACCGTAGTAGGTAAACTTGAAGGAgagagagaTATTACTTTAGGCTTTGTTGATTTACTGCGTGATGATTTTGTTGAAaaaGATAGAAGTCGCGGTATTTATTTCACTCAAGATTGGGTCTCCCTGCCTGGTGTTATTCCCGTGGCTTCAGGgggTATTCACGTT
>Illumina-rbcL2_BOP010180_Cotu
CGAAGAAATGATGAAAAGGGCTATATTTGCCAGAGAATTGGGAGTTCCTATCGTAATGCATGACTACTTAACAGGGGGATTCACCGCAAACACTACTTTGGCTCATTATTGCCGAGATAATGGTTTACTTCTTCACATTCACCGCGCAATGCATGCAGTTATTGATAGACAGAAAAATCATGGTATGCACTTTCGTGTACTAGCTAAGGCATTACGTATGTCTGGTGGAGATCATATTCACTCTGGTACCGTAGTAGGTAAACTTGAAGGGGAAAGAGACATAACTTTGGGTTTTGTTGATTTACTGCGTGATGATTTTATTGAAAAAGATCGAAGCCGCGGTATTTATTTCACCCAAGATTGGGTCTCTCTACCGGGTGTTCTGCCTGTGGCTTCGGGGGGTATTCACGTT
>Illumina-rbcL2_BOP010180_Dotu
AGTAGGTAAACTTGAAGGGGAAAGAGACATAACTTTGGGTTTTGTTGATTTACTGCGTGATGATTTTATTGAAAAAGATCGAAGCCGCGGTATTTATTTCACCCAAGATTGGGTCTCTCTACCGGGTGTTCTGCCTGTGGCTTCGGGGGGTATTCACGTT
>Illumina-rbcL2_BOP010180_Otu
CGAAGAAATGATGAAAAGGGCTATATTTGCCAGAGAATTGGGAGTTCCTATCGTAATGCATGACTACTTAACAGGgggATTCACCGCAAACACTACTTTGGCTCATTATTGCCGAGATAATGGTTTACTTCTTCACATTCACCGCGCAATGCATGCAGTTATTGATAGACAGAAaaaTCATGGTATGCACTTTCGTGTACTAGCTAAGGCATTACGTATGTCTGGTGGAGATCATATTCACTCTGGTACCGTAGTAGGTAAACTTGAAGGGGAAAGAGACATAACTTTGGGTTTTGTTGATTTACTGCGTGATGATTTTATTGAAaaaGATCGAAGCCGCGGTATTTATTTCACCCAAGATTGGGTCtctctACCGGGTGTTCTGCCTGTGGCTTCGGggggTATTCACGTT
>Illumina-rbcL2_BOP010180_Zotu
TGAAGAAATGATGAAAAGGGCTATATTTGCCAGAGAATTGGGAGTTCCTATCGTAATGCATGACTACTTAACAGGgggATTCACCGCAAACACTACTTTGGCTCATTATTGCCGAGATAATGGTTTACTTCTTCACATTCACCGCGCAATGCATGCAGTTATTGATAGACAGAAaaaTCATGGTATGCACTTTCGTGTACTAGCTAAGGCATTACGTATGTCTGGTGGAGATCATATTCACTCTGGTACCGTAGTAGGTAAACTTGAAGGGGAAAGAGACATAACTTTGGGTTTTGTTGATTTACTGCGTGATGATTTTATTGAAaaaGATCGAAGCCGCGGTATTTATTTCACCCAAGATTGGGTCtctctACCGGGTGTTCTGCCTGTGGCTTCGGggggTATTCACGTT
>Illumina-rbcL2_BOP010181_Cotu
CGAAGAAATGATGAAAAGGGCTGCATGTGCCAGAGAATTGGGAGTTCCTATCGTAATGCACGATTACTTAACGGGGGGATTCACTGCAAATACTACCTTGGCTCATTATTGCCGAGATAATGGTCTGCTTCTTCACATCCACCGTGCAATGCATGCGGTTATTGATAGACAGAAAAATCATGGTATGCACTTTCGTGTACTAGCTAAAGCGTTACGTATGTCTGGTGGAGATCATATTCACGCTGGTACTGTAGTGGGTAAACTTGAAGGGGAAAGAGAGATCACTTTAGGCTTTGTTGATTTACTACGTGATGATTTTGTTGATAAAGATCGAAGCCGTGGTATTTATTTCACTCAAGATTGGGTCTCTTTACCGGGTGTTCTGCCCGTGGCTTCAGGGGGTATTCACGTT
>Illumina-rbcL2_BOP010181_Dotu
CGAAGAAATGATGAAAAGGGCTGCATGTGCCAGAGAATTGGGAGTTCCTATCGTAATGCACGATTACTTAACGGGGGGATTCACTGCAAATACTACCTTGGCTCATTATTGCCGAGATAATGGTCTGCTTCTTCACATCCACCGTGCAATGCATGCGGTTATTGATAGACAGAAAAATCATGGTATGCACTTTCGTGTACTAGCTAAAGCGTTACGTATGTCTGGTGGAGATCATATTCACGCTGGTACTGTAGTGGGTAAACTTGAAGGGGAAAGAGAGATCACTTTAGGCTTTGTTGATTTACTACGTGATGATTTTGTTGATAAAGATCGAAGCCGTGGTATTTATTTCACTCAAGATTGGGTCTCTTTACCGGGTGTTCTGCCCGTGGCTTCAGGGG
>Illumina-rbcL2_BOP010181_Otu
CGAAGAAATGATGAAAAGGGCTGCATGTGCCAGAGAATTGGGAGTTCCTATCGTAATGCACGATTACTTAACGGggggATTCACTGCAAATACTACCTTGGCTCATTATTGCCGAGATAATGGTCTGCTTCTTCACATCCACCGTGCAATGCATGCGGTTATTGATAGACAGAAaaaTCATGGTATGCACTTTCGTGTACTAGCTAAAGCGTTACGTATGTCTGGTGGAGATCATATTCACGCTGGTACTGTAGTGGGTAAACTTGAAGGGGAAAGagagaTCACTTTAGGCTTTGTTGATTTACTACGTGATGATTTTGTTGATAAAGATCGAAGCCGTGGTATTTATTTCACTCAAGATTGGGTCTCTTTACCGGGTGTTCTGCCCGTGGCTTCAGGGG
>Illumina-rbcL2_BOP010181_Zotu
CGAAGAAATGATGAAAAGGGCTGCATGTGCCAGAGAATTGGGAGTTCCTATCGTAATGCACGATTACTTAACGGggggATTCACTGCAAATACTACCTTGGCTCATTATTGCCGAGATAATGGTCTGCTTCTTCACATCCACCGTGCAATGCATGCGGTTATTGATAGACAGAAaaaTCATGGTATGCACTTTCGTGTACTAGCTAAAGCGTTACGTATGTCTGGTGGAGATCATATTCACGCTGGTACTGTAGTGGGTAAACTTGAAGGGGAAAGagagaTCACTTTAGGCTTTGTTGATTTACTACGTGATGATTTTGTTGATAAAGATCGAAGCCGTGGTATTTATTTCACTCAAGATTGGGTCTCTTTACCGGGTGTTCTGCCCGTGGCTTCAGGGG
>Illumina-rbcL2_BOP010182_Cotu
CGAAGAAATGATGAAAAGGGCTGCATGTGCCAGAGAATTGGGAGTTCCTATCGTAATGCACGATTACTTAACGGGGGGATTCACAGCAAATACTACCTTGGCTCATTATTGCCGAGATAATGGTCTGCTTCTTCACATCCACCGTGCAATGCATGCGGTTATTGATAGACAGAAAAATCATGGTATGCACTTTCGTGTACTAGCTAAAGCGTTACGTATGTCTGGTGGAGATCATATTCACGCTGGTACTGTAGTGGGTAAACTTGAAGGGGAAAGAGAGATCACTTTAGGCTTTGTTGATTTACTACGTGATGATTTTGTTGATAAAGATCGAAGCCGTGGTATTTATTTCACTCAAGATTGGGTCTCTTTACCGGGTGTTCTGCCCGTGGCTTCAGGGGGTATTCACGTT
>Illumina-rbcL2_BOP010182_Dotu
CGAAGAAATGATGAAAAGGGCTGCATGTGCCAGAGAATTGGGAGTTCCTATCGTAATGCACGATTACTTAACGGGGGGATTCACAGCAAATACTACCTTGGCTCATTATTGCCGAGATAATGGTCTGCTTCTTCACATCCACCGTGCAATGCATGCGGTTATTGATAGACAGAAAAATCATGGTATGCACTTTCGTGTACTAGCTAAAGCGTTACGTATGTCTGGTGGAGATCATATTCACGCTGGTACTGTAGTGGGTAAACTTGAAGGGGAAAGAGAGATCACTTTAGGCTTTGTTGATTTACTACGTGATGATTTTGTTGATAAAGATCGAAGCCGTGGTATTTATTTCACTCAAGATTGGGTCTCTTTACCGGGTGTTCTGCCCGTGGCTTCAGGGGGTATTCACGTT
>Illumina-rbcL2_BOP010182_Otu
CGAAGAAATGATGAAAAGGGCTGCATGTGCCAGAGAATTGGGAGTTCCTATCGTAATGCACGATTACTTAACGGggggATTCACAGCAAATACTACCTTGGCTCATTATTGCCGAGATAATGGTCTGCTTCTTCACATCCACCGTGCAATGCATGCGGTTATTGATAGACAGAAaaaTCATGGTATGCACTTTCGTGTACTAGCTAAAGCGTTACGTATGTCTGGTGGAGATCATATTCACGCTGGTACTGTAGTGGGTAAACTTGAAGGGGAAAGagagaTCACTTTAGGCTTTGTTGATTTACTACGTGATGATTTTGTTGATAAAGATCGAAGCCGTGGTATTTATTTCACTCAAGATTGGGTCTCTTTACCGGGTGTTCTGCCCGTGGCTTCAGGgggTATTCACGTT
>Illumina-rbcL2_BOP010182_Zotu
CGAAGAAATGATGAAAAGGGCTGCATGTGCCAGAGAATTGGGAGTTCCTATCGTAATGCACGATTACTTAACGGggggATTCACAGCAAATACTACCTTGGCTCATTATTGCCGAGATAATGGTCTGCTTCTTCACATCCACCGTGCAATGCATGCGGTTATTGATAGACAGAAaaaTCATGGTATGCACTTTCGTGTACTAGCTAAAGCGTTACGTATGTCTGGTGGAGATCATATTCACGCTGGTACTGTAGTGGGTAAACTTGAAGGGGAAAGagagaTCACTTTAGGCTTTGTTGATTTACTACGTGATGATTTTGTTGATAAAGATCGAAGCCGTGGTATTTATTTCACTCAAGATTGGGTCTCTTTACCGGGTGTTCTGCCCGTGGCTTCAGGgggTATTCACGTT
>Illumina-rbcL2_BOP010183_Cotu
CGAAGAAATGATTAAAAGGGCTGTATTTGCCAGAGAATTGGGAGTTCCTATTGTAATGCACGATTACTTAACAGGGGGATTCACTGCAAATACTAGCTTGGCTCATTATTGCCGAGATAATGGTCTACTTCTTCACATCCACCGTGCAATGCATGCAGTTATTGATAGACAGAAAAATCATGGTATGCACTTTCGTGTACTAGCTAAAGCGTTACGTCTGTCTGGTGGAGATCATATTCACGCTGGTACTGTAGTAGGTAAACTTGAAGGGGAAAGAGACATCACTTTAGGCTTTGTTGATTTACTACGTGATGATTTTGTTGAAAAAGATCGAAGCCGTGGTATTTATTTCACTCAAGATTGGGTCTCTCTACCAGGTGTTCTGCCTGTGGCTTCAGGGGGTATTCATGTT
>Illumina-rbcL2_BOP010183_Otu
CGAAGAAATGATTAAAAGGGCTGTATTTGCCAGAGAATTGGGAGTTCCTATTGTAATGCACGATTACTTAACAGGgggATTCACTGCAAATACTAGCTTGGCTCATTATTGCCGAGATAATGGTCTACTTCTTCACATCCACCGTGCAATGCATGCAGTTATTGATAGACAGAAaaaTCATGGTATGCACTTTCGTGTACTAGCTAAAGCGTTACGTCTGTCTGGTGGAGATCATATTCACGCTGGTACTGTAGTAGGTAAACTTGAAGGGGAAAGAGACATCACTTTAGGCTTTGTTGATTTACTACGTGATGATTTTGTTGAAaaaGATCGAAGCCGTGGTATTTATTTCACTCAAGATTGGGTCtctctACCAGGTGTTCTGCCTGTGGCTTCAGGgggTATTCATGTT
>Illumina-rbcL2_BOP010183_Zotu
CGAAGAAATGATTAAAAGGGCTGTATTTGCCAGAGAATTGGGAGTTCCTATTGTAATGCACGATTACTTAACAGGgggATTCACTGCAAATACTAGCTTGGCTCATTATTGCCGAGATAATGGTCTACTTCTTCACATCCACCGTGCAATGCATGCAGTTATTGATAGACAGAAaaaTCATGGTATGCACTTTCGTGTACTAGCTAAAGCGTTACGTCTGTCTGGTGGAGATCATATTCACGCTGGTACTGTAGTAGGTAAACTTGAAGGGGAAAGAGACATCACTTTAGGCTTTGTTGATTTACTACGTGATGATTTTGTTGAAaaaGATCGAAGCCGTGGTATTTATTTCACTCAAGATTGGGTCtctctACCAGGTGTTCTGCCTGTGGCTTCAGGgggTATTCATGTT
>Illumina-rbcL2_BOP010184_Cotu
CGAAGAAATGATGAAAAGGGCTATATTTGCCAGAGAATTGGGAGTTCCTATCGTAATGCATGACTACTTAACAGGGGGATTCACCGCAAACACTAGTTTGGCTCATTATTGCCGAGATAATGGTTTACTTCTTCACATCCATCGCGCAATGCATGCAGTTATTGATAGACAGAAAAATCATGGTATACACTTTCGTGTACTAGCTAAGGCATTACGTATGTCTGGTGGAGATCATATTCACTCTGGTACCGTAGTAGGTAAACTTGAAGGGGAAAGAGACATAACTTTGGGTTTTGTTGATTTACTGCGTGATGATTTTGTTGAAAAAGATCGAAGCCGCGGTATTTATTTCACTCAAGATTGGGTCTCTCTACCGGGTGTTCTGCCCGTGGCTTCGGGGGGTATTCACGTT
>Illumina-rbcL2_BOP010184_Dotu
CGAAGAAATGATGAAAAGGGCTATATTTGCCAGAGAATTGGGAGTTCCTATCGTAATGCATGACTACTTAACAGGGGGATTCACCGCAAACACTAGTTTGGCTCATTATTGCCGAGATAATGGTTTACTTCTTCACATCCATCGCGCAATGCATGCAGTTATTGATAGACAGAAAAATCATGGTATACACTTTCGTGTACTAGCTAAGGCATTACGTATGTCTGGTGGAGATCATATTCACTCTGGTACCGTAGTAGGTAAACTTGAAGGGGAAAGAGACATAACTTTGGGTTTTGTTGATTTACTGCGTGATGATTTTGTTGAAAAAGATCGAAGCCGCGGTATTTATTTCACTCAAGATTGGGTCTCTCTACCGGGTGTTCTGCCCGTGGCTTCGGGGGGTATTCACGTT
>Illumina-rbcL2_BOP010184_Otu
CGAAGAAATGATGAAAAGGGCTATATTTGCCAGAGAATTGGGAGTTCCTATCGTAATGCATGACTACTTAACAGGgggATTCACCGCAAACACTAGTTTGGCTCATTATTGCCGAGATAATGGTTTACTTCTTCACATCCATCGCGCAATGCATGCAGTTATTGATAGACAGAAaaaTCATGGTATACACTTTCGTGTACTAGCTAAGGCATTACGTATGTCTGGTGGAGATCATATTCACTCTGGTACCGTAGTAGGTAAACTTGAAGGGGAAAGAGACATAACTTTGGGTTTTGTTGATTTACTGCGTGATGATTTTGTTGAAaaaGATCGAAGCCGCGGTATTTATTTCACTCAAGATTGGGTCtctctACCGGGTGTTCTGCCCGTGGCTTCGGggggTATTCACGTT
>Illumina-rbcL2_BOP010184_Zotu
CGAAGAAATGATGAAAAGGGCTATATTTGCCAGAGAATTGGGAGTTCCTATCGTAATGCATGACTACTTAACAGGgggATTCACCGCAAACACTAGTTTGGCTCATTATTGCCGAGATAATGGTTTACTTCTTCACATCCATCGCGCAATGCATGCAGTTATTGATAGACAGAAaaaTCATGGTATACACTTTCGTGTACTAGCTAAGGCATTACGTATGTCTGGTGGAGATCATATTCACTCTGGTACCGTAGTAGGTAAACTTGAAGGGGAAAGAGACATAACTTTGGGTTTTGTTGATTTACTGCGTGATGATTTTGTTGAAaaaGATCGAAGCCGCGGTATTTATTTCACTCAAGATTGGGTCtctctACCGGGTGTTCTGCCCGTGGCTTCGGggggTATTCACGTT
>Illumina-rbcL2_BOP010185_Cotu
CGAAGAGATGATGAAAAGAGCTATATTTGCCAGAGAATTGGGGGTTCCAATCGTAATGCATGATTACTTAACAGGGGGATTCACTGCAAATACTAGCTTGGCTCATTATTGCCGAGATAATGGTCTACTTCTTCACATCCACCGTGCAATGCATGCAGTTATCGATAGACAGAAGAATCATGGTATACACTTTCGTGTACTAGCTAAAGCGTTACGTATGTCTGGTGGAGATCATATACACGCTGGTACCGTAGTAGGTAAACTTGAGGGGGAAAGAGAGATTACTTTAGGCTTTGTTGATTTACTACGTGATGATTTTATTGAAAAAGATCGAAGCCGCGGTATTTATTTCACTCAAGATTGGGTCTCTCTGCCAGGTGTTTTGCCTGTGGCTTCAGGGGGTATTCACGTT
>Illumina-rbcL2_BOP010185_Dotu
CGAAGAGATGATGAAAAGAGCTATATTTGCCAGAGAATTGGGGGTTCCAATCGTAATGCATGATTACTTAACAGGGGGATTCACTGCAAATACTAGCTTGGCTCATTATTGCCGAGATAATGGTCTACTTCTTCACATCCACCGTGCAATGCATGCAGTTATCGATAGACAGAAGAATCATGGTATACACTTTCGTGTACTAGCTAAAGCGTTACGTATGTCTGGTGGAGATCATATACACGCTGGTACCGTAGTAGGTAAACTTGAGGGGGAAAGAGAGATTACTTTAGGCTTTGTTGATTTACTACGTGATGATTTTATTGAAAAAGATCGAAGCCGCGGTATTT
>Illumina-rbcL2_BOP010185_Otu
CGAAGAGATGATGAAAAGAGCTATATTTGCCAGAGAATTGGgggTTCCAATCGTAATGCATGATTACTTAACAGGgggATTCACTGCAAATACTAGCTTGGCTCATTATTGCCGAGATAATGGTCTACTTCTTCACATCCACCGTGCAATGCATGCAGTTATCGATAGACAGAAGAATCATGGTATACACTTTCGTGTACTAGCTAAAGCGTTACGTATGTCTGGTGGAGATCATATACACGCTGGTACCGTAGTAGGTAAACTTGAGGgggAAAGagagaTTACTTTAGGCTTTGTTGATTTACTACGTGATGATTTTATTGAAaaaGATCGAAGCCGCGGTATTTATTTCACTCAAGATTGGGTCtctctGCCAGGTGTTTTGCCTGTGGCTTCAGGgggTATTCACGTT
>Illumina-rbcL2_BOP010185_Zotu
CGAAGAGATGATGAAAAGAGCTATATTTGCCAGAGAATTGGgggTTCCAATCGTAATGCATGATTACTTAACAGGgggATTCACTGCAAATACTAGCTTGGCTCATTATTGCCGAGATAATGGTCTACTTCTTCACATCCACCGTGCAATGCATGCAGTTATCGATAGACAGAAGAATCATGGTATACACTTTCGTGTACTAGCTAAAGCGTTACGTATGTCTGGTGGAGATCATATACACGCTGGTACCGTAGTAGGTAAACTTGAGGgggAAAGagagaTTACTTTAGGCTTTGTTGATTTACTACGTGATGATTTTATTGAAaaaGATCGAAGCCGCGGTATTT
>Illumina-rbcL2_BOP010186_Cotu
TGAAGAAATGATGAAAAGGGCTATATTTGCCAGAGAATTAGGAGTTCCTATCGTAATGCATGACTATTTAACAGGGGGATTCACTGCAAATACTAGCTTGGCTCATTATTGCCGAGATAATGGCCTACTTCTTCACATCCATCGTGCAATGCATGCAGTTATTGATAGACAGAAGAATCATGGTATGCACTTTCGTGTACTAGCTAAAGCGTTACGTTTGTCTGGTGGAGATCATATTCACGCTGGTACTGTAGTAGGTAAACTTGAAGGGGAAAGAGACATCACTTTGGGCTTTGTTGATTTACTGCGTGATGATTTTATTGAAAAAGATCGAAGCCGCGGTATTTATTTCACTCAAGATTGGGTCTCTCTACCAGGTGTTATACCCGTGGCTTCAGGGGGTATTCATGTT
>Illumina-rbcL2_BOP010186_Dotu
TGAAGAAATGATGAAAAGGGCTATATTTGCCAGAGAATTAGGAGTTCCTATCGTAATGCATGACTATTTAACAGGGGGATTCACTGCAAATACTAGCTTGGCTCATTATTGCCGAGATAATGGCCTACTTCTTCACATCCATCGTGCAATGCATGCAGTTATTGATAGACAGAAGAATCATGGTATGCACTTTCGTGTACTAGCTAAAGCGTTACGTTTGTCTGGTGGAGATCATATTCACGCTGGTACTGTAGTAGGTAAACTTGAAGGGGAAAGAGACATCACTTTGGGCTTTGTTGATTTACTGCGTGATGATTTTATTGAAAAAGATCGAAGCCGCGGTATTTATTTCACTCAAGATTGGGTCTCTCTACCAGGTGTTATACCCGTGGCTTCAGGGGGTATTCATGTT
>Illumina-rbcL2_BOP010186_Otu
TGAAGAAATGATGAAAAGGGCTATATTTGCCAGAGAATTAGGAGTTCCTATCGTAATGCATGACTATTTAACAGGgggATTCACTGCAAATACTAGCTTGGCTCATTATTGCCGAGATAATGGCCTACTTCTTCACATCCATCGTGCAATGCATGCAGTTATTGATAGACAGAAGAATCATGGTATGCACTTTCGTGTACTAGCTAAAGCGTTACGTTTGTCTGGTGGAGATCATATTCACGCTGGTACTGTAGTAGGTAAACTTGAAGGGGAAAGAGACATCACTTTGGGCTTTGTTGATTTACTGCGTGATGATTTTATTGAAaaaGATCGAAGCCGCGGTATTTATTTCACTCAAGATTGGGTCtctctACCAGGTGTTATACCCGTGGCTTCAGGgggTATTCATGTT
>Illumina-rbcL2_BOP010186_Zotu
TGAAGAAATGATGAAAAGGGCTATATTTGCCAGAGAATTAGGAGTTCCTATCGTAATGCATGACTATTTAACAGGgggATTCACTGCAAATACTAGCTTGGCTCATTATTGCCGAGATAATGGCCTACTTCTTCACATCCATCGTGCAATGCATGCAGTTATTGATAGACAGAAGAATCATGGTATGCACTTTCGTGTACTAGCTAAAGCGTTACGTTTGTCTGGTGGAGATCATATTCACGCTGGTACTGTAGTAGGTAAACTTGAAGGGGAAAGAGACATCACTTTGGGCTTTGTTGATTTACTGCGTGATGATTTTATTGAAaaaGATCGAAGCCGCGGTATTTATTTCACTCAAGATTGGGTCtctctACCAGGTGTTATACCCGTGGCTTCAGGgggTATTCATGTT
>Illumina-rbcL2_BOP010187_Cotu
CGAAGAAATGATGAAAAGGGCTATATTTGCCAGAGAATTGGGAGTTCCTATCGTAATGCATGACTACTTAACAGGGGGATTCACCGCAAACACTAGTTTGGCTCATTATTGCCGAGATAATGGTTTACTTCTTCACATCCATCGCGCAATGCATGCAGTTATTGATAGACAGAAAAATCATGGTATACACTTTCGTGTACTAGCTAAGGCATTACGTATGTCTGGTGGAGATCATATTCACTCTGGTACCGTAGTAGGTAAACTTGAAGGGGAAAGAGACATAACTTTGGGTTTTGTTGATTTACTGCGTGATGATTTTGTTGAAAAAGATCGAAGCCGCGGTATTTATTTCACTCAAGATTGGGTCTCTCTACCGGGTGTTCTGCCCGTGGCTTCGGGGGGTATTCACGTT
>Illumina-rbcL2_BOP010187_Otu
CGTAATGCATGACTACTTAACAGGgggATTCACCGCAAACACTAGTTTGGCTCATTATTGCCGAGATAATGGTTTACTTCTTCACATCCATCGCGCAATGCATGCAGTTATTGATAGACAGAAaaaTCATGGTATACACTTTCGTGTACTAGCTAAGGCATTACGTATGTCTGGTGGAGATCATATTCACTCTGGTACCGTAGTAGGTAAACTTGAAGGGGAAAGAGACATAACTTTGGGTTTTGTTGATTTACTGCGTGATGATTTTGTTGAAaaaGATCGAAGCCGCGGTATTTATTTCACTCAAGATTGGGTCtctctACCGGGTGTTCTGCCCGTGGCTTCGGggggTATTCACGTT
>Illumina-rbcL2_BOP010187_Zotu
CGAAGAAATGATGAAAAGGGCTATATTTGCCAGAGAATTGGGAGTTCCTATCGTAATGCATGACTACTTAACAGGgggATTCACCGCAAACACTAGTTTGGCTCATTATTGCCGAGATAATGGTTTACTTCTTCACATCCATCGCGCAATGCATGCAGTTATTGATAGACAGAAaaaTCATGGTATACACTTTCGTGTACTAGCTAAGGCATTACGTATGTCTGGTGGAGATCATATTCGCTCTGGTACCGTAGTAGGTAAACTTGAAGGGGAAAGAGACATAACTTTGGGTTTTGTTGATTTACTGCGTGATGATTTTGTTGAAaaaGATCGAAGCCGCGGTATTTATTTCACTCAAGATTGGGTCtctctACCGGGTGTTCTGCCCGTGGCTTCGGggggTATTCACGTT
>Illumina-rbcL2_BOP010188_Cotu
CGAAGAAATGATGAAAAGGGCTATATTTGCCAGAGAATTGGGAGTTCCTATCGTAATGCATGACTACTTAACAGGGGGATTCACCGCAAACACTAGTTTGGCTCATTATTGCCGAGATAATGGTTTACTTCTTCACATCCATCGCGCAATGCATGCAGTTATTGATAGACAGAAAAATCATGGTATACACTTTCGTGTACTAGCTAAGGCATTACGTATGTCTGGTGGAGATCATATTCACTCTGGTACCGTAGTAGGTAAACTTGAAGGGGAAAGAGACATAACTTTGGGTTTTGTTGATTTACTGCGTGATGATTTTGTTGAAAAAGATCGAAGCCGCGGTATTTATTTCACTCAAGATTGGGTCTCTCTACCGGGTGTTCTGCCCGTGGCTTCGGGGGGTATTCACGTT
>Illumina-rbcL2_BOP010188_Dotu
CGAAGAAATGATGAAAAGGGCTATATTTGCCAGAGAATTGGGAGTTCCTATCGTAATGCATGACTACTTAACAGGGGGATTCACCGCAAACACTAGTTTGGCTCATTATTGCCGAGATAATGGTTTACTTCTTCACATCCATCGCGCAATGCATGCAGTTATTGATAGACAGAAAAATCATGGTATACACTTTCGTGTACTAGCTAAGGCATTACGTATGTCTGGTGGAGATCATATTCACTCTGGTACCGTAGTAGGTAAACTTGAAGGGGAAAGAGACATAACTTTGGGTTTTGTTGATTTACTGCGTGATGATTTTGTTGAAAAAGATCGAAGCCGCGGTATTTATTTCACTCAAGATTGGGTCTCTCTACCGGGTGTTCTGCCCGTGGCTTCGGGGGGTATTCACGTT
>Illumina-rbcL2_BOP010188_Otu
CGAAGAAATGATGAAAAGGGCTATATTTGCCAGAGAATTGGGAGTTCCTATCGTAATGCATGACTACTTAACAGGgggATTCACCGCAAACACTAGTTTGGCTCATTATTGCCGAGATAATGGTTTACTTCTTCACATCCATCGCGCAATGCATGCAGTTATTGATAGACAGAAaaaTCATGGTATACACTTTCGTGTACTAGCTAAGGCATTACGTATGTCTGGTGGAGATCATATTCACTCTGGTACCGTAGTAGGTAAACTTGAAGGGGAAAGAGACATAACTTTGGGTTTTGTTGATTTACTGCGTGATGATTTTGTTGAAaaaGATCGAAGCCGCGGTATTTATTTCACTCAAGATTGGGTCtctctACCGGGTGTTCTGCCCGTGGCTTCGGggggTATTCACGTT
>Illumina-rbcL2_BOP010188_Zotu
CGAAGAAATGATGAAAAGGGCTATATTTGCCAGAGAATTGGGAGTTCCTATCGTAATGCATGACTACTTAACAGGgggATTCACCGCAAACACTAGTTTGGCTCATTATTGCCGAGATAATGGTTTACTTCTTCACATCCATCGCGCAATGCATGCAGTTATTGATAGACAGAAaaaTCATGGTATACACTTTCGTGTACTAGCTAAGGCATTACGTATGTCTGGTGGAGATCATATTCACTCTGGTACCGTAGTAGGTAAACTTGAAGGGGAAAGAGACATAACTTTGGGTTTTGTTGATTTACTGCGTGATGATTTTGTTGAAaaaGATCGAAGCCGCGGTATTTATTTCACTCAAGATTGGGTCtctctACCGGGTGTTCTGCCCGTGGCTTCGGggggTATTCACGTT
>Illumina-rbcL2_BOP010189_Cotu
CGAAGAAATGATGAAAAGGGCTGTATTTGCCAGAGAATTGGGAGTTCCTATCGTAATGCACGATTACTTAACGGGGGGATTCACTGCAAATACCAGTTTGGCTCATTATTGCCGAGATAATGGTCTGCTTCTTCACATCCACCGTGCAATGCATGCCGTTATTGATAGACAGAAAAATCATGGTATGCACTTTCGTGTACTAGCTAAAGCGTTACGTATGTCTGGTGGAGATCATATTCACGCTGGTACTGTAGTGGGTAAACTTGAAGGGGAAAGAGACATCACTTTAGGCTTTGTTGATTTACTACGTGATGATTTTATTGAGAAAGATCGAAGCCGTGGTATTTATTTCACTCAAGATTGGGTCTCTCTACCAGGTGTTCTGCCCGTGGCTTCAGGGGGTATTCACGTT
>Illumina-rbcL2_BOP010189_Dotu
CGAAGAAATGATGAAAAGGGCTGTATTTGCCAGAGAATTGGGAGTTCCTATCGTAATGCACGATTACTTAACGGGGGGATTCACTGCAAATACCAGTTTGGCTCATTATTGCCGAGATAATGGTCTGCTTCTTCACATCCACCGTGCAATGCATGCCGTTATTGATAGACAGAAAAATCATGGTATGCACTTTCGTGTACTAGCTAAAGCGTTACGTATGTCTGGTGGAGATCATATTCACGCTGGTACTGTAGTGGGTAAACTTGAAGGGG
>Illumina-rbcL2_BOP010189_Otu
CGAAGAAATGATGAAAAGGGCTGTATTTGCCAGAGAATTGGGAGTTCCTATCGTAATGCACGATTACTTAACGGggggATTCACTGCAAATACCAGTTTGGCTCATTATTGCCGAGATAATGGTCTGCTTCTTCACATCCACCGTGCAATGCATGCCGTTATTGATAGACAGAAaaaTCATGGTATGCACTTTCGTGTACTAGCTAAAGCGTTACGTATGTCTGGTGGAGATCATATTCACGCTGGTACTGTAGTGGGTAAACTTGAAGGGGAAAGAGACATCACTTTAGGCTTTGTTGATTTACTACGTGATGATTTTATTGAGAAAGATCGAAGCCGTGGTATTTATTTCACTCAAGATTGGGTCtctctACCAGGTGTTCTGCCCGTGGCTTCAGGgggTATTCACGTT
>Illumina-rbcL2_BOP010189_Zotu
CGAAGAAATGATGAAAAGGGCTGTATTTGCCAGAGAATTGGGAGTTCCTATCGTAATGCACGATTACTTAACGGggggATTCACTGCAAATACCAGTTTGGCTCATTATTGCCGAGATAATGGTCTGCTTCTTCACATCCACCGTGCAATGCATGCCGTTATTGATAGACAGAAaaaTCATGGTATGCACTTTCGTGTACTAGCTAAAGCGTTACGTATGTCTGGTGGAGATCATATTCACGCTGGTACTGTAGTGGGTAAACTTGAAGGGG
>Illumina-rbcL2_BOP010190_Cotu
CGAAGACATGATGAAAAGGGCCGTATTTGCCAGAGAATTGGGAGTTCCTATCGTAATGCATGACTACTTAACAGGGGGATTCACTGCAAATACTACTTTAGCTCATTATTGCCGAGATAATGGCCTACTTCTTCACATCCATCGTGCAATGCATGCAGTTATTGATAGACAGAAGAATCATGGTATGCACTTTCGTGTACTAGCTAAAGCGTTACGTATGTCTGGTGGAGATCATATTCACGCTGGTACCGTAGTAGGTAAACTTGAAGGGGAAAGAGAAATCACTTTGGGCTTTGTTGATTTACTACGTGATGATTTTATTGAAAAAGACCGAAGTCGCGGTATTTATTTCACTCAAGATTGGGTCTCTCTACCAGGTGTTCTGCCCGTGGCTTCAGGGGGTATTCACGTT
>Illumina-rbcL2_BOP010190_Dotu
CATGGTATGCACTTTCGTGTACTAGCTAAAGCGTTACGTATGTCTGGTGGAGATCATATTCACGCTGGTACCGTAGTAGGTAAACTTGAAGGGGAAAGAGAAATCACTTTGGGCTTTGTTGATTTACTACGTGATGATTTTATTGAAAAAGACCGAAGTCGCGGTATTTATTTCACTCAAGATTGGGTCTCTCTACCAGGTGTTCTGCCCGTGGCTTCAGGGGGTATTCACGTT
>Illumina-rbcL2_BOP010190_Otu
CGAAGACATGATGAAAAGGGCCGTATTTGCCAGAGAATTGGGAGTTCCTATCGTAATGCATGACTACTTAACAGGgggATTCACTGCAAATACTACTTTAGCTCATTATTGCCGAGATAATGGCCTACTTCTTCACATCCATCGTGCAATGCATGCAGTTATTGATAGACAGAAGAATCATGGTATGCACTTTCGTGTACTAGCTAAAGCGTTACGTATGTCTGGTGGAGATCATATTCACGCTGGTACCGTAGTAGGTAAACTTGAAGGGGAAAGAGAAATCACTTTGGGCTTTGTTGATTTACTACGTGATGATTTTATTGAAaaaGACCGAAGTCGCGGTATTTATTTCACTCAAGATTGGGTCtctctACC
>Illumina-rbcL2_BOP010190_Zotu
CGAAGACATGATGAAAAGGGCCGTATTTGCCAGAGAATTGGGAGTTCCTATCGTAATGCATGACTACTTAACAGGgggATTCACTGCAAATACTACTTTGGCTCATTATTGCCGAGATAATGGCCTACTTCTTCACATCCATCGTGTAATGCATGCAGTTATTGATAGACAGAAGAATCATGGTATGCACTTTCGTGTACTAGCTAAAGCGTTACGTATGTCTGGTGGAGATCATATTCACGCTGGTACCGTAGTAGGTAAACTTGAAGGGGAAAGAGAAATCACTTTGGGCTTTGTTGATTTACTACGTGATGATTTTATTGAAaaaGACCGAAGTCGCGGTATTTATTTCACTCAAGATTGGGTCtctctACCAGGTGTTCTGCCCGTGGCTTCAGGgggTATTCACGTT
>Illumina-rbcL2_BOP010191_Cotu
TGAAGAAATGATGAAAAGGGCTGTATTTGCCAGAGAATTGGGAGTTCCTATCGTAATGCATGATTACTTAACAGGAGGATTCACTGCAAATACTAGCCTGGCTCATTATTGTCGAGATAATGGTCTACTTCTTCACATCCATCGTGCAATGCATGCAGTTATTGATAGACAGAAGAATCATGGTATACACTTTCGCGTACTAGCTAAAGCCTTACGTATGTCTGGTGGAGATCATATTCACGCAGGTACTGTAGTAGGTAAACTTGAAGGGGAAAGAGAAATCACGTTAGGCTTTGTTGATTTATTACGTGATGATTTTGTTGAAAAAGATCGAAGCCGTGGTATTTATTTCACTCAAGATTGGGTTTCTCTACCAGGTGTTCTGCCCGTGGCTTCAGGGGGTATTCACGTT
>Illumina-rbcL2_BOP010191_Dotu
TGAAGAAATGATGAAAAGGGCTATATTTGCCAGAGAATTGGGAGTTCCTATCGTAATGCATGATTACTTAACAGGAGGATTCACTGCAAATACTAGCCTGGCTCATTATTGTCGAGATAATGGTCTACTTCTTCACATCCATCGTGCAATGCATGCAGTTATTGATAGACAGAAGAATCATGGTATACACTTTCGCGTACTAGCTAAAGCCTTACGTATGTCTGGTGGAGATCATATTCACGCAGGTACTGTAGTAGGTAAACTTGAAGGGGAAAGAGAAATCACGTTAGGCTTTGTTGATTTATTACGTGATGATTTTGTTGAAAAAGATCGAAGCCGTGGTATTTATTTCACTCAAGATTGGGTTTCTCTACCAGGTGTTCTGCCCGTGGCTTCAGGGGGTATTCACGTT
>Illumina-rbcL2_BOP010191_Otu
TGAAGAAATGATGAAAAGGGCTGTATTTGCCAGAGAATTGGGAGTTCCTATCGTAATGCATGATTACTTAACAGGAGGATTCACTGCAAATACTAGCCTGGCTCATTATTGTCGAGATAATGGTCTACTTCTTCACATCCATCGTGCAATGCATGCAGTTATTGATAGACAGAAGAATCATGGTATACACTTTCGCGTACTAGCTAAAGCCTTACGTATGTCTGGTGGAGATCATATTCACGCAGGTACTGTAGTAGGTAAACTTGAAGGGGAAAGAGAAATCACGTTAGGCTTTGTTGATTTATTACGTGATGATTTTGTTGAAaaaGATCGAAGCCGTGGTATTTATTTCACTCAAGATTGGGTTTCTCTACCAGGTGTTCTGCCCGTGGCCTCAGGgggTATTCA
>Illumina-rbcL2_BOP010191_Zotu
TGAAGAAATGATGAAAAGGGCTGTATTTGCCAGAGAATTGGGAGTTCCTATCGTAATGCATGATTACTTAACAGGAGGATTCACTGCAAATACTAGCCTGGCTCATTATTGTCGAGATAATGGTCTACTTCTTCACATCCATCGTGCAATGCATGCAGTTATTGATAGACAGAAGAATCATGGTATACACTTTCGCGTACTAGCTAAAGCCTTACGTATGTCTGGTGGAGATCATATTCACGCAGGTACTGTAGTAGGTAAACTTGAAGGGGAAAGAGAAATCACGTTAGGCTTTGTTGATTTATTACGTGATGATTTTGTTGAAaaaGATCGAAGCCGTGGTATTTATTTCACTCAAGATTGGGTTTCTCTACCAGGTGTTCTGCCCGTGGCCTCAGGgggTATTCA
>Illumina-rbcL2_BOP010192_Cotu
CGAAGACATGATGAAAAGGGCCGTATTTGCCAGAGAATTGGGAGTTCCTATCGTAATGCATGACTACTTAACAGGGGGATTCACTGCAAATACTACTTTAGCTCATTATTGCCGAGATAATGGCCTACTTCTTCACATCCATCGTGCAATGCATGCAGTTATTGATAGACAGAAGAATCATGGTATGCACTTTCGTGTACTAGCTAAAGCGTTACGTATGTCTGGTGGAGATCATATTCACGCTGGTACCGTAGTAGGTAAACTTGAAGGGGAAAGAGAAATCACTTTGGGCTTTGTTGATTTACTACGTGATGATTTTATTGAAAAAGACCGAAGTCGCGGTATTTATTTCACTCAAGATTGGGTCTCTCTACCAGGTGTTCTGCCCGTGGCTTCAGGGGGTATTCACGTT
>Illumina-rbcL2_BOP010192_Dotu
TGATAGACAGAAGAATCATGGTATGCACTTTCGTGTACTAGCTAAAGCGTTACGTATGTCTGGTGGAGATCATATTCACGCTGGTACCGTAGTAGGTAAACTTGAAGGGGAAAGAGAAATCACTTTGGGCTTTGTTGATTTACTACGTGATGATTTTATTGAAAAAGACCGAAGTCGCGGTATTTATTTCACTCAAGATTGGGTCTCTCTACCAGGTGTTCTGCCCGTGGCTTCAGGGGGTATTCACGTT
>Illumina-rbcL2_BOP010192_Otu
CATGCGAAGACATGATGAAAAGGGCCGTATTTGCCAGAGAATTGGGAGTTCCTATCGTAATGCATGACTACTTAACAGGgggATTCACTGCAAATACTACTTTAGCTCATTATTGCCGAGATAATGGCCTACTTCTTCACATCCATCGTGCAATGCATGCAGTTATTGATAGACAGAAGAATCATGGTATGCACTTTCGTGTACTAGCTAAAGCGTTACGTATGTCTGGTGGAGATCATATTCACGCTGGTACCGTAGTAGGTAAACTTGAAGGGGAAAGAGAAATCACTTTGGGCTTTGTTGATTTACTACGTGATGATTTTATTGAAaaaGACCGAAGTCGCGGTATTTATTTCACTCAAGATTGGGTCtctctACCAGGTGTTCTGCCCGTGGCTTCAGGgggTATTCACGTT
>Illumina-rbcL2_BOP010192_Zotu
CGAAGACATGATGAAAAGGGCCGTATTTGCCAGAGAATTGGGAGTTCCTATCGTAATGCATGACTACTTAACAGGgggATTCACTGCAAATACTACTTTAGCTCATTATTGCCGAGATAATGGCCTACTTCTTCACATCCATCGTGCAATGCATGCAGTTATTGATAGACAGAAGAATCATGGTATGCACTTTCGTGTACTAGCTAAAGCGTTACGTATGTCTGGTGGAGATCATATTCAGGCTGGTACCGTAGTAGGTAAACTTGAAGGGGAAAGAGAAATCACTTTGGGCTTTGTTGATTTACTACGTGATGATTTTATTGAAaaaGACCGAAGTCGCGGTATTTATTTCACTCAAGATTGGGTCtctctACCAGGTGTTCTGCCCGTGGCTTCAGGgggTATTCACGTT
>Illumina-rbcL2_BOP010193_Cotu
CGAAGAAATGATGAAAAGGGCTGCATGTGCCAGAGAATTGGGAGTTCCTATCGTAATGCACGATTACTTAACGGGGGGATTCACTGCAAATACTACCTTGGCTCATTATTGCCGAGATAATGGTCTGCTTCTTCACATCCACCGTGCAATGCATGCGGTTATTGATAGACAGAAAAATCATGGTATGCACTTTCGTGTACTAGCTAAAGCGTTACGTATGTCTGGTGGAGATCATATTCACGCTGGTACTGTAGTGGGTAAACTTGAAGGGGAAAGAGAGATCACTTTAGGCTTTGTTGATTTACTACGTGATGATTTTGTTGATAAAGATCGAAGCCGTGGTATTTATTTCACTCAAGATTGGGTCTCTTTACCGGGTGTTCTGCCCGTGGCTTCAGGGGGTATTCACGTT
>Illumina-rbcL2_BOP010193_Dotu
CGAAGAAATGATGAAAAGGGCTGCATGTGCCAGAGAATTGGGAGTTCCTATCGTAATGCACGATTACTTAACGGGGGGATTCACTGCAAATACTACCTTGGCTCATTATTGCCGAGATAATGGTCTGCTTCTTCACATCCACCGTGCAATGCATGCGGTTATTGATAGACAGAAAAATCATGGTATGCACTTTCGTGTACTAGCTAAAGCGTTACGTATGTCTGGTGGAGATCATATTCACGCTGGTACTGTAGTGGGTAAACTTGAAGGGGAAAGAGAGATCACTTTAGGCTTTGTTGATTTACTACGTGATGATTTTGTTGATAAAGATCGAAGCCGTGGTATTTATTTCACTCAAGATTGGGTCTCTTTACCGGGTGTTCTGCCCGTGGCTTCAGGGGGTATTCACGTT
>Illumina-rbcL2_BOP010193_Otu
CGAAGAAATGATGAAAAGGGCTGCATGTGCCAGAGAATTGGGAGTTCCTATCGTAATGCACGATTACTTAACGGggggATTCACTGCAAATACTACCTTGGCTCATTATTGCCGAGATAATGGTCTGCTTCTTCACATCCACCGTGCAATGCATGCGGTTATTGATAGACAGAAaaaTCATGGTATGCACTTTCGTGTACTAGCTAAAGCGTTACGTATGTCTGGTGGAGATCATATTCACGCTGGTACTGTAGTGGGTAAACTTGAAGGGGAAAGagagaTCACTTTAGGCTTTGTTGATTTACTACGTGATGATTTTGTTGATAAAGATCGAAGCCGTGGTATTTATTTCACTCAAGATTGGGTCTCTTTACCGGGTGTTCTGCCCGTGGCTTCAGGgggTATTCACGTT
>Illumina-rbcL2_BOP010193_Zotu
CGAAGAAATGATGAAAAGGGCTGCATGTGCCAGAGAATTGGGAGTTCCTATCGTAATGCACGATTACTTAACGGggggATTCACTGCAAATACTACCTTGGCTCATTATTGCCGAGATAATGGTCTGCTTCTTCACATCCACCGTGCAATGCATGCGGTTATTGATAGACAGAAaaaTCATGGTATGCACTTTCGTGTACTAGCTAAAGCGTTACGTATGTCTGGTGGAGATCATATTCACGCTGGTACTGTAGTGGGTAAACTTGAAGGGGAAAGagagaTCACTTTAGGCTTTGTTGATTTACTACGTGATGATTTTGTTGATAAAGATCGAAGCCGTGGTATTTATTTCACTCAAGATTGGGTCTCTTTACCGGGTGTTCTGCCCGTGGCTTCAGGgggTATTCACGTT
>Illumina-rbcL2_BOP010194_Cotu
CGAAGATATGATGAAAAGGGCTATATTTGCCAGAGAATTGGGAGTTCCTATCGTAATGCATGACTACTTAACAGGGGGATTCACCGCAAACACTACTTTGGCTCATTATTGCCGAGATAATGGTTTACTTCTTCACATTCACCGCGCAATGCATGCAGTTATTGATAGACAGAAAAATCATGGTATACACTTTCGTGTACTAGCTAAGGCATTACGTATGTCTGGTGGAGATCATATTCACTCTGGTACCGTAGTAGGTAAACTTGAAGGGGAAAGAGACATAACTTTGGGTTTTGTTGATTTACTGCGTGATGATTTTATTGAAAAAGATCGAAGCCGCGGTATTTATTTCACTCAAGATTGGGTCTCTCTACCGGGTGTTCTGCCTGTAGCTTCGGGGGGTATTCACGTT
>Illumina-rbcL2_BOP010194_Dotu
CGAAGATATGATGAAAAGGGCTATATTTGCCAGAGAATTGGGAGTTCCTATCGTAATGCATGACTACTTAACAGGGGGATTCACCGCAAACACTACTTTGGCTCATTATTGCCGAGATAATGGTTTACTTCTTCACATTCACCGCGCAATGCATGCAGTTAT
>Illumina-rbcL2_BOP010194_Otu
CGAAGATATGATGAAAAGGGCTATATTTGCCAGAGAATTGGGAGTTCCTATCGTAATGCATGACTACTTAACAGGgggATTCACCGCAAACACTACTTTGGCTCATTATTGCCGAGATAATGGTTTACTTCTTCACATTCACCGCGCAATGCATGCAGTTATTGGTAGACAGAAaaaTCATGGTATACACTTTCGTGTACTAGCTAAGGCATTACGTATGTCTGGTGGAGATCATATTCACTCTGGTACCGTAGTAGGTAAACTTGAAGGGGAAAGAGACATAACTTTGGGTTTTGTTGATTTACTGCGTGATGATTTTATTGAAaaaGATCGAAGCCGCGGTATTTACTTCACTCAAGATTGGGTCtctctACCGGGTGTTCTGCCTGTAGCTTCGGggggTATTCACGTTTGGCACATGCC
>Illumina-rbcL2_BOP010194_Zotu
CGAAGATATGATGAAAAGGGCTATATTTGCCAGAGAATTGGGAGTTCCTATCGTAATGCATGACTACTTAACAGGgggATTCACCGCAAACACTACTTTGGCTCATTATTGCCGAGATAATGGTTTACTTCTTCACATTCACCGCGCAATGCATGCAGTTATTGGTAGACAGAAaaaTCATGGTATACACTTTCGTGTACTAGCTAAGGCATTACGTATGTCTGGTGGAGATCATATTCACTCTGGTACCGTAGTAGGTAAACTTGAAGGGGAAAGAGACATAACTTTGGGTTTTGTTGATTTACTGCGTGATGATTTTATTGAAaaaGATCGAAGCCGCGGTATTTACTTCACTCAAGATTGGGTCtctctACCGGGTGTTCTGCCTGTAGCTTCGGggggTATTCACGTTTGGCACATGCC
>Illumina-rbcL2_BOP010195_Cotu
GGAAGAGATGCTAAAAAGGGCGGTATTTGCCAGAGAGTTGGGAGTTCCTATCGTAATGCATGACTACTTAACAGGGGGATTCACCGCAAATACTAGCTTGGCTCATTATTGCCGAGATAATGGTCTACTTCTTCACATCCATCGTGCAATGCATGCAGTTATTGATAGACAGAAGAATCATGGTATACACTTTCGTGTACTAGCTAAAGCTTTGCGTATGTCAGGTGGAGATCATATTCACGCAGGTACAGTAGTAGGTAAACTTGAAGGAGAAAGAGACATAACTTTGGGCTTTGTTGATTTACTACGTGATGATTTTATTGAAAAAGACCGAAGCCGCGGCATTTATTTCACTCAAGATTGGGTCTCTTTACCAGGTGTTCTGCCCGTGGCTTCAGGGGGTATTCATGTT
>Illumina-rbcL2_BOP010195_Dotu
ACATGGGAAGAGATGCTAAAAAGGGCGGTATTTGCCAGAGAGTTGGGAGTTCCTATCGTAATGCATGACTACTTAACAGGGGGATTCACCGCAAATACTAGCTTGGCTCATTATTGCCGAGATAATGGTCTACTTCTTCACATCCATCGTGCAATGCATGCAGTTATTGATAGACAGAAGAATCATGGTATACACTTTCGTGTACTAGCTAAAGCTTTGCGTATGTCAGGTGGAGATCATATTCACGCAGGTACAGTAGTAGGTAAACTTGAAGGAGAAAGAGACATAACTTTGGGCTTTGTTGATTTACTACGTGATGATTTTATTGAAAAAGACCGAAGCCGCGGCATTTATTTCACTCAAGATTGGGTCTCTTTACCAGGTGTTCTGCCCGTGGCTTCAGGGGGTATTCATGTT
>Illumina-rbcL2_BOP010195_Otu
ACATGGGAAGAGATGCTAAaaaGGGCGGTATTTGCCAGagagTTGGGAGTTCCTATCGTAATGCATGACTACTTAACAGGgggATTCACCGCAAATACTAGCTTGGCTCATTATTGCCGAGATAATGGTCTACTTCTTCACATCCATCGTGCAATGCATGCAGTTATTGATAGACAGAAGAATCATGGTATACACTTTCGTGTACTAGCTAAAGCTTTGCGTATGTCAGGTGGAGATCATATTCACGCAGGTACAGTAGTAGGTAAACTTGAAGGAGAAAGAGACATAACTTTGGGCTTTGTTGATTTACTACGTGATGATTTTATTGAAaaaGACCGAAGCCGCGGCATTTATTTCACTCAAGATTGGGTCTCTTTACCAGGTGTTCTGCCCGTGGCTTCAGGgggTATTCATGTT
>Illumina-rbcL2_BOP010195_Zotu
ACATGGGAAGAGATGCTAAaaaGGGCGGTATTTGCCAGagagTTGGGAGTTCCTATCGTAATGCATGACTACTTAACAGGgggATTCACCGCAAATACTAGCTTGGCTCATTATTGCCGAGATAATGGTCTACTTCTTCACATCCATCGTGCAATGCATGCAGTTATTGATAGACAGAAGAATCATGGTATACACTTTCGTGTACTAGCTAAAGCTTTGCGTATGTCAGGTGGAGATCATATTCACGCAGGTACAGTAGTAGGTAAACTTGAAGGAGAAAGAGACATAACTTTGGGCTTTGTTGATTTACTACGTGATGATTTTATTGAAaaaGACCGAAGCCGCGGCATTTATTTCACTCAAGATTGGGTCTCTTTACCAGGTGTTCTGCCCGTGGCTTCAGGgggTATTCATGTT
>Illumina-rbcL2_BOP010196_Cotu
CGAAGAAATGATGAAAAGGGCTATCTTTGCCAGAGAGTTGGGAGTTCCTATCGTAATGCATGACTACTTAACAGGGGGATTCACCGCAAATACTAGCTTGGCTCATTATTGCCGAGATAATGGTCTACTTCTTCACATCCACCGTGCAATGCATGCAGTTATTGATAGACAGAAGAATCATGGTATACACTTTCGTGTACTAGCTAAAGCTTTACGTATGTCTGGTGGAGATCATATTCACGCTGGTACAGTAGTAGGTAAACTTGAAGGGGAAAGAGACATAACTTTGGGATTTGTTGATTTACTACGTGATGATTTTATTGAAAAAGATAGAAGCCGCGGTATTTATTTCACTCAAGATTGGGTCTCTCTACCAGGTGTTCTGCCCGTGGCTTCCGGAGGTATTCACGTT
>Illumina-rbcL2_BOP010196_Dotu
GTGCAATGCATGCAGTTATTGATAGACAGAAGAATCATGGTATACACTTTCGTGTACTAGCTAAAGCTTTACGTATGTCTGGTGGAGATCATATTCACGCTGGTACAGTAGTAGGTAAACTTGAAGGGGAAAGAGACATAACTTTGGGATTTGTTGATTTACTACGTGATGATTTTATTGAAAAAGATAGAAGCCGCGGTATTTATTTCACTCAAGATTGGGTCTCTCTACCAGGTGTTCTGCCCGTGGCTTCCGGAGGTATTCACGTT
>Illumina-rbcL2_BOP010196_Otu
CGAAGAAATGATGAAAAGGGCTATCTTTGCCAGagagTTGGGAGTTCCTATCGTAATGCATGACTACTTAACAGGgggATTCACCGCAAATACTAGCTTGGCTCATTATTGCCGAGATAATGGTCTACTTCTTCACATCCACCGTGCAATGCATGCAGTTATTGATAGACAGAAGAATCATGGTATACACTTTCGTGTACTAGCTAAAGCTTTACGTATGTCTGGTGGAGATCATATTCACGCTGGTACAGTAGTAGGTAAACTTGAAGGGGAAAGAGACATAACTTTGGGATTTGTTGATTTACTACGTGATGATTTTATTGAAaaaGATAGAAGCCGCGGTATTTATTTCACTCAAGATTGGGTCtctctACCAGGTGTTCTGCCCGTGGCTTCCGGAGGTATTCACGTT
>Illumina-rbcL2_BOP010196_Zotu
CGAAGAAATGATGAAAAGGGCTATCTTTGCCAGagagTTGGGAGTTCCTATCGTAATGCATGACTACTTAACAGGgggATTCACCGCAAATACTAGCTTGGCTCATTATTGCCGAGATAATGGTCTACTTCTTCACATCCACCGTGCAATGCATGCGGTTATTGATAGACAGAAGAATCATGGTATACACTTTCGTGTACTAGCTAAAGCTTTACGTATGTCTGGTGGAGATCATATTCACGCTGGTACAGTAGTAGGTAAACTTGAAGGGGAAAGAGACATAACTTTGGGATTTGTTGATTTACTACGTGATGATTTTATTGAAaaaGATAGAAGCCGCGGTATTTATTTCACTCAAGATTGGGTCtctctACCAGGTGTTCTGCCCGTGGCTTCCGGAGGTATTCACGTT
>Illumina-rbcL2_BOP010198_Cotu
CGAAGAGATGATAAAAAGGGCGGTATTTGCCAGAGAGTTGGGAGTTCCTATCGTAATGCATGACTACTTAACAGGGGGATTCACCGCAAATACTAGCTTGGCTCATTATTGCCGAGATAATGGTCTACTTCTTCACATCCATCGTGCAATGCATGCAGTTATTGATAGACAGAAGAATCATGGTATACACTTTCGTGTACTAGCTAAAGCTTTGCGTATGTCTGGTGGAGATCATATTCACGCAGGTACAGTAGTAGGTAAACTTGAAGGAGAAAGAGACATAACTTTGGGCTTTGTTGATTTACTACGTGATGATTTTATTGAAAAAGACCGAAGCCGCGGTATTTATTTCACTCAAGATTGGGTCTCTTTACCAGGTGTTCTGCCCGTGGCTTCAGGGGGTATTCACGTT
>Illumina-rbcL2_BOP010198_Dotu
CGAAGAGATGATAAAAAGGGCGGTATTTGCCAGAGAGTTGGGAGTTCCTATCGTAATGCATGACTACTTAACAGGGGGATTCACCGCAAATACTAGCTTGGCTCATTATTGCCGAGATAATGGTCTACTTCTTCACATCCATCGTGCAATGCATGCAGTTATTGATAGACAGAAGAATCATGGTATACACTTTCGTGTACTAGCTAAAGCTTTGCGTATGTCTGGTGGAGATCATATTCACGCAGGTACAGTAGTAGGTAAACTTGAAGGAGAAAGAGACATAACTTTGGGCTTTGTTGATTTACTACGTGATGATTTTATTGAAAAAGACCGAAGCCGCGGTATTTATTTCACTCAAGATTGGGTCTCTTTACCAGGTGTTCTGCCCGTGGCTTCAGGGGGTATTCACGTT
>Illumina-rbcL2_BOP010198_Otu
CGAAGAGATGATAAaaaGGGCGGTATTTGCCAGagagTTGGGAGTTCCTATCGTAATGCATGACTACTTAACAGGgggATTCACCGCAAATACTAGCTTGGCTCATTATTGCCGAGATAATGGTCTACTTCTTCACATCCATCGTGCAATGCATGCAGTTATTGATAGACAGAAGAATCATGGTATACACTTTCGTGTACTAGCTAAAGCTTTGCGTATGTCTGGTGGAGATCATATTCACGCAGGTACAGTAGTAGGTAAACTTGAAGGAGAAAGAGACATAACTTTGGGCTTTGTTGATTTACTACGTGATGATTTTATTGAAaaaGACCGAAGCCGCGGTATTTATTTCACTCAAGATTGGGTCTCTTTACCAGGTGTTCTGCCCGTGGCTTCAGGgggTATTCACGTT
>Illumina-rbcL2_BOP010198_Zotu
CGAAGAGATGATAAaaaGGGCGGTATTTGCCAGagagTTGGGAGTTCCTATCGTAATGCATGACTACTTAACAGGgggATTCACCGCAAATACTAGCTTGGCTCATTATTGCCGAGATAATGGTCTACTTCTTCACATCCATCGTGCAATGCATGCAGTTATTGATAGACAGAAGAATCATGGTATACACTTTCGTGTACTAGCTAAAGCTTTGCGTATGTCTGGTGGAGATCATATTCACGCAGGTACAGTAGTAGGTAAACTTGAAGGAGAAAGAGACATAACTTTGGGCTTTGTTGATTTACTACGTGATGATTTTATTGAAaaaGACCGAAGCCGCGGTATTTATTTCACTCAAGATTGGGTCTCTTTACCAGGTGTTCTGCCCGTGGCTTCAGGgggTATTCACGTT
>Illumina-rbcL2_BOP010199_Cotu
GGAAGAGATGCTAAAAAGGGCGGTATTTGCCAGAGAGTTGGGAGTTCCTATCGTAATGCATGACTACTTAACAGGGGGATTCACTGCAAATACGAGCTTGGCTCATTATTGCCGAGATAATGGTCTACTTCTTCACATCCATCGTGCAATGCATGCAGTTATTGATAGACAGAAGAATCATGGTATACACTTTCGTGTACTAGCTAAAGCTTTGCGTATGTCAGGTGGAGATCATATTCACGCAGGTACAGTAGTAGGTAAACTTGAAGGAGAAAGAGACATAACTTTGGGCTTTGTTGATTTACTACGTGATGATTTTATTGAAAAAGACCGAAGCCGCGGCATTTATTTCACTCAAGATTGGGTCTCTTTACCAGGTGTTCTGCCCGTGGCTTCAGGGGGTATTCACGTT
>Illumina-rbcL2_BOP010199_Dotu
GGAAGAGATGCTAAAAAGGGCGGTATTTGCCAGAGAGTTGGGAGTTCCTATCGTAATGCATGACTACTTAACAGGGGGATTCACTGCAAATACGAGCTTGGCTCATTATTGCCGAGATAATGGTCTACTTCTTCACATCCATCGTGCAATGCATGCAGTTATTGATAGACAGAAGAATCATGGTATACACTTTCGTGTACTAGCTAAAGCTTTGCGTATGTCAGGTGGAGATCATATTCACGCAGGTACAGTAGTAGGTAAACTTGAAGGAGAAAGAGACATAACTTTGGGCTTTGTTGATTTACTACGTGATGATTTTATTGAAAAAGACCGAAGCCGCGGCATTTATTTCACTCAAGATTGGGTCTCTTTACCAGGTGTTCTGCCCGTGGCTTCAGG
>Illumina-rbcL2_BOP010199_Otu
GGAAGAGATGCTAAaaaGGGCGGTATTTGCCAGagagTTGGGAGTTCCTATCGTAATGCATGACTACTTAACAGGgggATTCACTGCAAATACGAGCTTGGCTCATTATTGCCGAGATAATGGTCTACTTCTTCACATCCATCGTGCAATGCATGCAGTTATTGATAGACAGAAGAATCATGGTATACACTTTCGTGTACTAGCTAAAGCTTTGCGTATGTCAGGTGGAGATCATATTCACGCAGGTACAGTAGTAGGTAAACTTGAAGGAGAAAGAGACATAACTTTGGGCTTTGTTGATTTACTACGTGATGATTTTATTGAAaaaGACCGAAGCCGCGGCATTTATTTCACTCAAGATTGGGTCTCTTTACCAGGTGTTCTGCCCGTGGCTTCAGG
>Illumina-rbcL2_BOP010199_Zotu
GGAAGAGATGCTAAaaaGGGCGGTATTTGCCAGagagTTGGGAGTTCCTATCGTAATGCATGACTACTTAACAGGgggATTCACTGCAAATACGAGCTTGGCTCATTATTGCCGAGATAATGGTCTACTTCTTCACATCCATCGTGCAATGCATGCAGTTATTGATAGACAGAAGAATCATGGTATACACTTTCGTGTACTAGCTAAAGCTTTGCGTATGTCAGGTGGAGATCATATTCACGCAGGTACAGTAGTAGGTAAACTTGAAGGAGAAAGAGACATAACTTTGGGCTTTGTTGATTTACTACGTGATGATTTTATTGAAaaaGACCGAAGCCGCGGCATTTATTTCACTCAAGATTGGGTCTCTTTACCAGGTGTTCTGCCCGTGGCTTCAGG
>Illumina-rbcL2_BOP010200_Cotu
GGAAGAGATGATAAAAAGGGCGGTATTTGCCAGAGAGTTGGGAGTTCCTATCGTAATGCATGACTACTTAACAGGGGGATTCACCGCAAATACTAGCTTGGCTCATTATTGCCGAGATAATGGTCTACTTCTTCACATCCATCGTGCAATGCATGCAGTTATTGATAGACAGAAGAATCATGGTATACACTTTCGTGTACTAGCTAAAGCTTTGCGTATGTCTGGTGGAGATCATATTCACTCAGGTACAGTAGTAGGTAAACTTGAAGGAGAAAGAGACATAACTTTGGGCTTTGTTGATTTACTACGTGATGATTTTATTGAAAAAGACCGAAGCCGCGGTATTTATTTCACTCAAGATTGGGTCTCTTTACCAGGTGTTCTGCCCGTGGCTTCAGGGGGTATTCACGTT
>Illumina-rbcL2_BOP010200_Dotu
AGAAGAATCATGGTATACACTTTCGTGTACTAGCTAAAGCTTTGCGTATGTCTGGTGGAGATCATATTCACTCAGGTACAGTAGTAGGTAAACTTGAAGGAGAAAGAGACATAACTTTGGGCTTTGTTGATTTACTACGTGATGATTTTATTGAAAAAGACCGAAGCCGCGGTATTTATTTCACTCAAGATTGGGTCTCTTTACCAGGTGTTCTGCCCGTGGCTTCAGGGGGTATTCACGTT
>Illumina-rbcL2_BOP010200_Otu
GGAAGAGATGATAAaaaGGGCGGTATTTGCCAGagagTTGGGAGTTCCTATCGTAATGCATGACTACTTAACAGGgggATTCACCGCAAATACTAGCTTGGCTCATTATTGCCGAGATAATGGTCTACTTCTTCACATCCATCGTGCAATGCATGCAGTTATTGATAGACAGAAGAATCATGGTATACACTTTCGTGTACTAGCTAAAGCTTTGCGTATGTCTGGTGGAGATCATATTCACTCAGGTACAGTAGTAGGTAAACTTGAAGGAGAAAGAGACATAACTTTGGGCTTTGTTGATTTACTACGTGATGATTTTATTGAAaaaGACCGAAGCCGCGGTATTTATTTCACTCAAGATTGGGTCTCTTTACCAGGTGTTCTGCCCGTGGCTTCAGGgggTATTCACGTT
>Illumina-rbcL2_BOP010200_Zotu
GGTATTTGCCAGGGAGTTGGGAGTTCCTATCGTAATGCATGACTACTTAACAGGgggATTCACCGCAAATACTAGCTTGGCTCATTATTGCCGAGATAATGGTCTACTTCTTCACATCCATCGTGCAATGCATGCAGTTATTGATAGACAGAAGAATCATGGTATACACTTTCGTGTACTAGCTAAAGCTTTGCGTATGTCTGGTGGAGATCATATTCACTCAGGTACAGTAGTAGGTAAACTTGAAGGAGAAAGAGACATAACTTTGGGCTTTGTTGATTTACTACGTGATGATTTTATTGAAaaaGACCGAAGCCGCGGTATTTATTTCACTCAAGATTGGGTCTCTTTACCAGGTGTTCTGCCCGTGGCTTCAGGgggTATTCACGTT
>Illumina-rbcL2_BOP010201_Cotu
GGAAGAGATGCTAAAAAGGGCGGTATTTGCCAGAGAGTTGGGAGTTCCTATCGTAATGCATGACTACTTAACAGGGGGATTCACTGCAAATACGAGCTTGGCTCATTATTGCCGAGATAATGGTCTACTTCTTCACATCCATCGTGCAATGCATGCAGTTATTGATAGACAGAAGAATCATGGTATACACTTTCGTGTACTAGCTAAAGCTTTGCGTATGTCAGGTGGAGATCATATTCACGCAGGTACAGTAGTAGGTAAACTTGAAGGAGAAAGAGACATAACTTTGGGCTTTGTTGATTTACTACGTGATGATTTTATTGAAAAAGACCGAAGCCGCGGCATTTATTTCACTCAAGATTGGGTCTCTTTACCAGGTGTTCTGCCCGTGGCTTCAGGGGGTATTCACGTT
>Illumina-rbcL2_BOP010201_Dotu
GGAAGAGATGCTAAAAAGGGCGGTATTTGCCAGAGAGTTGGGAGTTCCTATCGTAATGCATGACTACTTAACAGGGGGATTCACTGCAAATACGAGCTTGGCTCATTATTGCCGAGATAATGGTCTACTTCTTCACATCCATCGTGCAATGCATGCAGTTATTGATAGACAGAAGAATCATGGTATACACTTTCGTGTACTAGCTAAAGCTTTGCGTATGTCAGGTGGAGATCATATTCACGCAGGTACAGTAGTAGGTAAACTTGAAGGAGAAAGAGACATAACTTTGGGCTTTGTTGATTTACTACGTGATGATTTTATTGAAAAAGACCGAAGCCGCGGCATTTATTTCACTCAAGATTGGGTCTCTTTACCAGGTGTTCTGCCCGTGGCTTCAGGGGGTATTCACGTT
>Illumina-rbcL2_BOP010201_Otu
GGAAGAGATGCTAAaaaGGGCGGTATTTGCCAGagagTTGGGAGTTCCTATCGTAATGCATGACTACTTAACAGGgggATTCACTGCAAATACGAGCTTGGCTCATTATTGCCGAGATAATGGTCTACTTCTTCACATCCATCGTGCAATGCATGCAGTTATTGATAGACAGAAGAATCATGGTATACACTTTCGTGTACTAGCTAAAGCTTTGCGTATGTCAGGTGGAGATCATATTCACGCAGGTACAGTAGTAGGTAAACTTGAAGGAGAAAGAGACATAACTTTGGGCTTTGTTGATTTACTACGTGATGATTTTATTGAAaaaGACCGAAGCCGCGGCATTTATTTCACTCAAGATTGGGTCTCTTTACCAGGTGTTCTGCCCGTGGCTTCAGGgggTATTCACGTT
>Illumina-rbcL2_BOP010201_Zotu
GGAAGAGATGCTAAaaaGGGCGGTATTTGCCAGagagTTGGGAGTTCCTATCGTAATGCATGACTACTTAACAGGgggATTCACTGCAAATACGAGCTTGGCTCATTATTGCCGAGATAATGGTCTACTTCTTCACATCCATCGTGCAATGCATGCAGTTATTGATAGACAGAAGAATCATGGTATACACTTTCGTGTACTAGCTAAAGCTTTGCGTATGTCAGGTGGAGATCATATTCACGCAGGTACAGTAGTAGGTAAACTTGAAGGAGAAAGAGACATAACTTTGGGCTTTGTTGATTTACTACGTGATGATTTTATTGAAaaaGACCGAAGCCGCGGCATTTATTTCACTCAAGATTGGGTCTCTTTACCAGGTGTTCTGCCCGTGGCTTCAGGgggTATTCACGTT
>Illumina-rbcL2_BOP010202_Cotu
CGAAGAAATGATGAAAAGGGCTGTATTTGCAAGAGAGTTGGGAGTTCCTATCGTAATGCATGACTACTTAACAGGGGGATTCACCGCAAATACTAGCTTGGCTCATTATTGCCGAGATAATGGTCTACTTCTTCACATCCACCGTGCAATGCATGCAGTTATTGATAGACAGAAGAATCATGGTATGCACTTTCGTGTACTAGCTAAAGCTTTACGTCTGTCTGGTGGAGATCATATTCACGCCGGTACAGTAGTAGGTAAACTTGAAGGGGAAAGAGACATCACTTTGGGCTTTGTTGATTTACTACGTGATGATTTTATTGAAAAAGATCGAAGCCGTGGTATTTATTTCACTCAAGATTGGGTCTCTTTACCAGGTGTTCTACCCGTGGCTTCAGGGGGTATTCACGTT
>Illumina-rbcL2_BOP010202_Dotu
CGAAGAAATGATGAAAAGGGCTGTATTTGCAAGAGAGTTGGGAGTTCCTATCGTAGTGCATGACTACTTAACAGGGGGATTCACCGCAAATACTAGCTTGGCTCATTATTGCCGAGATAATGGTCTACTTCTTCACATCCACCGTGCAATGCATGCAG
>Illumina-rbcL2_BOP010202_Otu
CGAAGAAATGATGAAAAGGGCTGTATTTGCAAGagagTTGGGAGTTCCTATCGTAATGCATGACTACTTAACAGGgggATTCACCGCAAATACTAGCTTGGCTCATTATTGCCGAGATAATGGTCTACTTCTTCACATCCACCGTGCAATGCATGCAGTTATTGATAGACAGAAGAATCATGGTATGCACTTTCGTGTACTAGCTAAAGCTTTACGTCTGTCTGGTGGAGATCATATTCACGCCGGTACAGTAGTAGGTAAACTTGAAGGGGAAAGAGACATCACTTTGGGCTTTGTTGATTTACTACGTGATGATTTTATTGAAaaaGATCGAAGCCGTGGTATTTATTTCACTCAAGATTGGGTCTCTTTACCAGGTGTTCTGCCCGTGGCTTCAGGgggTATTC
>Illumina-rbcL2_BOP010202_Zotu
CTACTGCAGGTACATGCGAAGAAATGATGAAAAGGGCTGTATTTGCAAGagagTTGGGAGTTCCTATCGTAATGCATGACTACTTAACAGGgggATTCACCGCAAATACTAGCTTGGCTCATTATTGCCGAGATAATGGTCTACTTCTTCACATCCATCGTGCAATGCATGCAGTTATCGATAGACAGAAGAATCATGGTATGCACTTTCGTGTACTAGCTAAAGCTTTACGTCTGTCTGGTGGAGATCATATTCACGCCGGTACAGTAGTAGGTAAACTTGAAGGGGAAAGAGACATCACTTTGGGCTTTGTTGATTTACTACGTGATGATTTTATTGAAaaaGATCGAAGCCGTGGTATTTATTTCACTCAAGATTGGGTCTCTTTACCAGGTGTTCTACCCGTGGCTTCAGGgggTATTCACGTT
>Illumina-rbcL2_BOP010203_Cotu
CGAAGAAATGATAAAAAGGGCTGTATTTGCAAGAGAGTTGGGAGTTCCTATCGTAATGCATGACTACTTAACAGGGGGATTCACCGCAAATACTAGCTTGGCTCATTATTGCCGAGATAATGGTCTACTTCTTCACATCCACCGTGCAATGCATGCAGTTATTGATAGACAGAAGAATCATGGTATGCACTTTCGTGTACTAGCTAAAGCTTTACGTCTGTCTGGTGGAGATCATATTCACGCCGGTACAGTAGTAGGTAAACTTGAAGGGGAAAGAGACATCACTTTGGGCTTTGTTGATTTACTACGTGATGATTTTATTGAAAAAGATCGAAGCCGTGGTATTTATTTCACTCAAGATTGGGTCTCTTTACCAGGTGTTCTACCCGTGGCTTCAGGGGGTATTCACGTT
>Illumina-rbcL2_BOP010203_Dotu
GGGAGTTCCTATCGTAATGCATGACTACTTAACAGGGGGATTCACCGCAAATACTAGCTTGGCTCATTATTGCCGAGATAATGGTCTACTTCTTCACATCCACCGTGCAATGCATGCAGTTATTGATAGACAGAAGAATCATGGTATGCACTTTCGTGTACTAGCTAAAGCTTTACGTCTGTCTGGTGGAGATCATATTCACGCCGGTACAGTAGTAGGTAAACTTGAAGGGGAAAGAGACATCACTTTGGGCTTTGTTGATTTACTACGTGATGATTTTATTGAAAAAGATCGAAGCCGTGGTATTTATTTCACTCAAGATTGGGTCTCTTTACCAGGTGTTCTACCCGTGGCTTCAGGGGGTATTCACGTT
>Illumina-rbcL2_BOP010203_Otu
GGGAGTTCCTATCGTAATGCATGACTACTTAACAGGgggATTCACCGCAAATACTAGCTTGGCTCATTATTGCCGAGATAATGGTCTACTTCTTCACATCCACCGTGCAATGCATGCAGTTATTGATAGACAGAAGAATCATGGTATGCACTTTCGTGTACTAGCTAAAGCTTTACGTCTGTCTGGTGGAGATCATATTCACGCCGGTACAGTAGTAGGTAAACTTGAAGGGGAAAGAGACATCACTTTGGGCTTTGTTGATTTACTACGTGATGATTTTATTGAAaaaGATCGAAGCCGTGGTATTTATTTCACTCAAGATTGGGTCTCTTTACCAGGTGTTCTACCCGTGGCTTCAGGgggTATTCACGTT
>Illumina-rbcL2_BOP010203_Zotu
GGGAGTTCCTATCGTAATGCATGACTACTTAACAGGgggATTCACCGCAAATACTAGCTTGGCTCATTATTGCCGAGATAATGGTCTACTTCTTCACATCCACCGTGCAATGCATGCAGTTATTGATAGACAGAAGAATCATGGTATGCACTTTCGTGTACTAGCTAAAGCTTTACGTCTGTCTGGTGGAGATCATATTCACGCCGGTACAGTAGTAGGTAAACTTGAAGGGGAAAGAGACATCACTTTGGGCTTTGTTGATTTACTACGTGATGATTTTATTGAAaaaGATCGAAGCCGTGGTATTTATTTCACTCAAGATTGGGTCTCTTTACCAGGTGTTCTACCCGTGGCTTCAGGgggTATTCACGTT
>Illumina-rbcL2_BOP010204_Cotu
CGAAGAAATGCTAAAAAGGGCTGTATTTGCAAGAGAGTTGGGAGTTCCTATCGTAATGCATGACTACTTAACAGGGGGATTCACCGCAAATACTAGCTTGGCTCATTATTGCCGAGATAATGGTCTACTTCTTCACATCCACCGTGCAATGCATGCAGTTATTGATAGACAGAAGAATCATGGTATGCACTTTCGTGTACTAGCTAAAGCTTTACGTCTGTCTGGTGGAGATCATATTCACGCCGGTACAGTAGTAGGTAAACTTGAAGGGGAAAGAGACATCACTTTGGGCTTTGTTGATTTACTACGTGATGATTTTATTGAAAAAGATCGAAGCCGTGGTATTTATTTCACTCAAGATTGGGTCTCTTTACCAGGTGTTCTACCCGTGGCTTCAGGGGGTATTCACGTT
>Illumina-rbcL2_BOP010204_Dotu
CGAAGAAATGCTAAAAAGGGCTGTATTTGCAAGAGAGTTGGGAGTTCCTATCGTAATGCATGACTACTTAACAGGGGGATTCACCGCAAATACTAGCTTGGCTCATTATTGCCGAGATAATGGTCTACTTCTTCACATCCACCGTGCAATGCATGCAGTTATTGATAGACAGAAGAATCATGGTATGCACTTTCGTGTACTAGCTAAAGCTTTACGTCTGTCTGGTGGAGATCATATTCACGCCGGTACAGTAGTAGGTAAACTTGAAGGGGAAAGAGACATCACTTTGGGCTTTGTTGATTTACTACGTGATGATTTTATTGAAAAAGATCGAAGCCGTGGTATTTATTTCACTCAAGATTGGGTCT
>Illumina-rbcL2_BOP010204_Otu
CGAAGAAATGCTAAaaaGGGCTGTATTTGCAAGagagTTGGGAGTTCCTATCGTAATGCATGACTACTTAACAGGgggATTCACCGCAAATACTAGCTTGGCTCATTATTGCCGAGATAATGGTCTACTTCTTCACATCCACCGTGCAATGCATGCAGTTATTGATAGACAGAAGAATCATGGTATGCACTTTCGTGTACTAGCTAAAGCTTTACGTCTGTCTGGTGGAGATCATATTCACGCCGGTACAGTAGTAGGTAAACTTGAAGGGGAAAGAGACATCACTTTGGGCTTTGTTGATTTACTACGTGATGATTTTATTGAAaaaGATCGAAGCCGTGGTATTTATTTCACTCAAGATTGGGTCT
>Illumina-rbcL2_BOP010204_Zotu
CGAAGAAATGCTAAaaaGGGCTGTATTTGCAAGagagTTGGGAGTTCCTATCGTAATGCATGACTACTTAACAGGgggATTCACCGCAAATACTAGCTTGGCTCATTATTGCCGAGATAATGGTCTACTTCTTCACATCCACCGTGCAATGCATGCAGTTATTGATAGACAGAAGAATCATGGTATGCACTTTCGTGTACTAGCTAAAGCTTTACGTCTGTCTGGTGGAGATCATATTCACGCCGGTACAGTAGTAGGTAAACTTGAAGGGGAAAGAGACATCACTTTGGGCTTTGTTGATTTACTACGTGATGATTTTATTGAAaaaGATCGAAGCCGTGGTATTTATTTCACTCAAGATTGGGTCTCTTTACCAGGTGTTCTACCCGTGGCTTCAGGgggTATTCACGTT
>Illumina-rbcL2_BOP010205_Dotu
TGAAGACATGATGAAAAGGGCCGTATTTGCCAGAGAATTGGGAGTTCCTATCGTAATGCATGACTACTTAACAGGTGGGTTCACTGCAAATACTACCTTGGCTCATTATTGCCGAGATAATGGTCTACTTCTTCACATCCATCGCGCAATGCACGCAGTTATTGATAGACAGAAGAAT
>Illumina-rbcL2_BOP010205_Otu
TGAAGACATGATGAAAAGGGCCGTATTTGCCAGAGAATTGGGAGTTCCTATCGTAATGCATGACTACTTAACAGGTGGGTTCACTGCAAATACTACCTTGGCTCATTATTGCCGAGATAATGGTCTACTTCTTCACATCCATCGCGCAATGCACGCAGTTATTGATAGACAGAAGAATCATGGTATGCACTTTCGTGTACTAGCTAAAGCTTTACGTCTGTCTGGTGGAGATCATATTCACGCTGGTACAGTAGTAGGTAAACTTGAAGGAGAAAGGGACATAACTTTGGGCTTTGTTGATTTACTACGTGATGATTTTATTGAAaaaGATCGAAGCC
>Illumina-rbcL2_BOP010205_Zotu
TGAAGACATGATGAAAAGGGCCGTATTTGCCAGAGAATTGGGAGTTCCTATCGTAATGCATGACTACTTAACAGGTGGGTTCACTGCAAATACTACCTTGGCTCATTATTGCCGAGATAATGGTCTACTTCTTCACATCCATCGCGCAATGCACGCAGTTATTGATAGACAGAAGAATCATGGTATGCACTTTCGTGTACTAGCTAAAGCTTTACGTCTGTCTGGTGGAGATCATATTCACGCTGGTACAGTAGTAGGTAAACTTGAAGGAGAAAGGGACATAACTTTGGGCTTTGTTGATTTACTACGTGATGATTTTATTGAAAGAGATCGAAGCCGCGGTATTTATTTCACTCAAGATTGGGTTTCTCTACCAGGTGTTCTGCCCGTGGCTTC
>Illumina-rbcL2_BOP010206_Cotu
TGAAGACATGATGAAAAGGGCCGTATTTGCCAGAGAATTGGGAGTTCCTATCGTAATGCATGACTACTTAACAGGTGGGTTCACTGCAAATACTACCTTGGCTCATTATTGCCGAGATAATGGTCTACTTCTTCACATCCATCGCGCAATGCACGCAGTTATTGATAGACAGAAGAATCATGGTATGCACTTTCGTGTACTAGCTAAAGCTTTACGTCTGTCTGGTGGAGATCATATTCACGCTGGTACAGTAGTAGGTAAACTTGAAGGAGAAAGGGACATAACTTTGGGCTTTGTTGATTTACTACGTGATGATTTTATTGAAAAAGATCGAAGCCGTGGTATTTATTTCACTCAAGATTGGGTTTCTCTACCAGGTGTTCTGCCCGTAGCTTCGGGGGGTATTCACGTT
>Illumina-rbcL2_BOP010206_Dotu
ATCGCGCAATGCACGCAGTTATTGATAGACAGAAGAATCATGGTATGCACTTTCGTGTACTAGCTAAAGCTTTACGTCTGTCTGGTGGAGATCATATTCACGCTGGTACAGTAGTAGGTAAACTTGAAGGAGAAAGGGACATAACTTTGGGCTTTGTTGATTTACTACGTGATGATTTTATTGAAAAAGATCGAAGCCGTGGTATTTATTTCACTCAAGATTGGGTTTCTCTACCAGGTGTTCTGCCCGTAGCTTCGGGGGGTATTCACGTT
>Illumina-rbcL2_BOP010206_Otu
TGAAGACATGATGAAAAGGGCCGTATTTGCCAGAGAATTGGGAGTTCCTATCGTAATGCATGACTACTTAACAGGTGGGTTCACTGCAAATACTACCTTGGCTCATTATTGCCGAGATAATGGTCTACTTCTTCACATCCATCGCGCAATGCACGCAGTTATTGATAGACAGAAGAATCATGGTATGCACTTTCGTGTACTAGCTAAAGCTTTACGTCTGTCTGGTGGAGATCATATTCACGCTGGTACAGTAGTAGGTAAACTTGAAGGAGAAAGGGACATAACTTTGGGCTTTGTTGATTTACTACGTGATGATTTTATTGAAaaaGATCGAAGCCGTGGTATTTATTTCACTCAAGATTGGGTCT
>Illumina-rbcL2_BOP010206_Zotu
AGGTACATGTGAAGACATGATGAAAAGGGCCGTATTTGCCAGAGAATTGGGAGTTCCTATCGTAATGCATGACTACTTAACAGGTGGGTTCACTGCAAATACTACCTTGGCTCATTATTGCCGAGATAATGGTCTACTTCTTCACATCCATCGCGCAATGCACGCAGTTATTGATAGACAGAAGAATCATGGTATGCACTTTCGTGTACTAGCTAAAGCTTTACGTCTGTCTGGTGGAGATCATATTCACGCTGGTACAGTAGTAGGTAAACTTGAAGGAGAAAGGGACATAACTTTGGGCTTTGTTGATTTACTACGTGATGATTTTATTGAAaaaGATCGAAGCCGTGGTATTTATTTCACTCAAGATTGGGTTTCTCTACCAGGTGTTCTGCCCGTAGCTTCGGggggTATTCACGTT
>Illumina-rbcL2_BOP010207_Cotu
AGTCAATATGATCTCCACCAGACATACGTAACCCTTTAGCTAGTACAAGGAAACACATGCAGTTATTGATAGACAAAAGAATCATGGTATACACTTCCGTGTACTAGCTAAAGCGTTACGTATGTCTGGTGGAGATCATATTCACTCCGGTACCGTAGTAGGTAAACTTGAAGGGGAAAGAGACATCACTTTGGGCTTTGTTGATTTACTGCGTGATGATTTTATTGAAAAAGATCGAAGTCGCGGTATTTATTTCACTCAAGATTGGGTCTCTCTACCAGGTGTTCTGCCCGTGGCTTCAGGGGGTATTCACGT
>Illumina-rbcL2_BOP010208_Cotu
TGAAGACATGATGAAAAGGGCCGTATTTGCCAGAGAATTGGGAGTTCCTATCGTAATGCATGACTACTTAACAGGTGGGTTCACTGCAAATACTACCTTGGCTCATTATTGCCGAGATAATGGTCTACTTCTTCACATCCATCGCGCAATGCACGCAGTTATTGATAGACAGAAGAATCATGGTATGCACTTTCGTGTACTAGCTAAAGCTTTACGTCTGTCTGGTGGAGATCATATTCACGCTGGTACAGTAGTAGGTAAACTTGAAGGAGAAAGGGACATAACTTTGGGCTTTGTTGATTTACTACGTGATGATTTTATTGAAAAAGATCGAAGCCGTGGTATTTATTTCACTCAAGATTGGGTTTCTCTACCAGGTGTTCTGCCCGTAGCTTCGGGGGGTATTCACGTT
>Illumina-rbcL2_BOP010208_Dotu
TGAAGACATGATGAAAAGGGCCGTATTTGCCAGAGAATTGGGAGTTCCTATCGTAATGCATGACTACTTAACAGGTGGGTTCACTGCAAATACTACCTTGGCTCATTATTGCCGAGATAATGGTCTACTTCTTCACATCCATCGCGCAATGCACGCAGTTATTGATAGACAGAAGAATCATGGTATGCACTTTCGTGTACTAGCTAAAGCTTTACGTCTGTCTGGTGGAGATCATATTCACGCTGGTACAGTAGTAGGTAAACTTGAAGGAGAAAGGGACATAACTTTGGGCTTTGTTGATTTACTACGTGATGATTTTATTGAAAAAGATCGAAGCCGTGGTATTTATTTCACTCAAGATTGGGTATCTATGCCAGGCGTTCTGCC
>Illumina-rbcL2_BOP010208_Otu
TGAAGACATGATGAAAAGGGCCGTATTTGCCAGAGAATTGGGAGTTCCTATCGTAATGCATGACTACTTAACAGGTGGGTTCACTGCAAATACTACCTTGGCTCATTATTGCCGAGATAATGGTCTACTTCTTCACATCCATCGCGCAATGCACGCAGTTATTGATAGACAGAAGAATCATGGTATGCACTTTCGTGTACTAGCTAAAGCTTTACGTCTGTCTGGTGGAGATCATATTCACGCTGGTACAGTAGTAGGTAAACTTGAAGGAGAAAGGGACATAACTTTGGGCTTTGTTGATTTACTACGTGATGATTTTATTGAAaaaGATCGAAGCCGTGGTATTTATTTCACTCAAGATTGGGTATCTATGCCAGGCGTTCTGCC
>Illumina-rbcL2_BOP010208_Zotu
TGAAGACATGATGAAAAGGGCCGTATTTGCCAGAGAATTGGGAGTTCCTATCGTAATGCATGACTACTTAACAGGTGGGTTCACTGCAAATACTACCTTGGCTCATTATTGCCGAGATAATGGTCTACTTCTTCACATCCATCGCGCAATGCACGCAGTTATTGATAGACAGAAGAATCATGGTATGCACTTTCGTGTACTAGCTAAAGCTTTACGTCTGTCTGGTGGAGATCATATTCACGCTGGTACAGTAGTAGGTAAACTTGAAGGAGAAAGGGACATAACTTTGGGCTTTGTTGATTTACTACGTGATGATTTTATTGAAaaaGATCGAAGCCGTGGTATTTATTTCACTCAAGATTGGGTTTCTCTACCAGGTGTTCTGCCCGTAGCTTC
>Illumina-rbcL2_BOP010210_Cotu
GGAAGAGATGATAAAAAGGGCGGTATTTGCCAGAGAGTTGGGAGTTCCTATCGTAATGCATGACTACTTAACAGGGGGATTCACCGCAAATACTAGCTTGGCTCATTATTGCCGAGATAATGGTCTACTTCTTCACATCCATCGTGCAATGCATGCAGTTATTGATAGACAGAAGAATCATGGTATACACTTTCGTGTACTAGCTAAAGCTTTGCGTATGTCAGGTGGAGATCATATTCACGCAGGTACAGTAGTAGGTAAACTTGAAGGAGAAAGAGACATAACTTTGGGCTTTGTTGATTTACTACGTGATGATTTTATTGAAAAAGACCGAAGCCGCGGTATTTATTTCACTCAAGATTGGGTCTCTTTACCAGGTGTTCTGCCCGTGGCTTCAGGGGGTATTCACGTT
>Illumina-rbcL2_BOP010210_Dotu
ATTCACCGCAAATACTAGCTTGGCTCATTATTGCCGAGATAATGGTCTACTTCTTCACATCCATCGTGCAATGCATGCAGTTATTGATAGACAGAAGAATCATGGTATACACTTTCGTGTACTAGCTAAAGCTTTGCGTATGTCAGGTGGAGATCATATTCACTCAGGTACAGTAGTAGGTAAACTTGAAGGAGAAAGAGACATAACTTTGGGCTTTGTTGATTTACTACGTGATGATTTTATTGAAAAAGACCGAAGCCGCGGTATTTATTTCACTCAAGATTGGGTCTCTTTACCAGGTGTTCTGCCCGTGGCTTCAGGGGGTATTCACGTT
>Illumina-rbcL2_BOP010210_Otu
GGAAGAGATGATAAaaaGGGCGGTATTTGCCAGagagTTGGGAGTTCCTATCGTAATGCATGACTACTTAACAGGgggATTCACCGCAAATACTAGCTTGGCTCATTATTGCCGAGATAATGGTCTACTTCTTCACATCCATCGTGCAATGCATGCAGTTATTGATAGACAGAAGAGTCATGGTATACACTTTCGTGTACTAGCTAAAGCTTTGCGTATGTCAGGTGGAGATCATATTCACGCAGGTACAGTAGTAGGTAAACTTGAAGGAGAAAGAGACATAACTTTGGGCTTTGTTGATTTACTACGTGATGATTTTATTGAAaaaGATCGAAGCCGCGGTATTTATTTCACTCAAGATT
>Illumina-rbcL2_BOP010210_Zotu
GATTCACCGCAAATACTAGCTTGGCTCATTATTGCCGAGATAATGGTCTACTTCTTCACATCCATCGTGCAATGCATGCAGTTATTGATAGACAGAAGAATCATGGTATACACTTTCGTGTACTAGCTAAAGCTTTGCGTATGTCAGGTGGAGATCATATTCACGCAGGTACAGTAGTAGGTAAACTTGAAGGAGAAAGAGACATAACTTTGGGCTTTGTTGATTTACTACGTGATGATTTTATTGAAaaaGACCGAAGCCGCGGTATTTATTTCACTCAAGATTGGGTCTCTTTACCAGGTGTTCTGCCCGTGGCTTCAGGgggTATTCACGTT
>Illumina-rbcL2_BOP010211_Cotu
GGAAGAGATGATAAAAAGGGCGGTATTTGCCAGAGAGTTGGGAGTTCCTATCGTAATGCATGACTACTTAACAGGGGGATTCACCGCAAATACTAGCTTGGCTCATTATTGCCGAGATAATGGTCTACTTCTTCACATCCATCGTGCAATGCATGCAGTTATTGATAGACAGAAAAATCATGGTATACACTTTCGTGTACTAGCTAAAGCTTTGCGTATGTCAGGTGGAGATCATATTCACGCAGGTACAGTAGTAGGTAAACTTGAAGGAGAAAGAGACATAACTTTGGGCTTTGTTGATTTACTACGTGATGATTTTATTGAAAAAGACCGAAGCCGCGGTATTTATTTCACTCAAGATTGGGTCTCTTTACCAGGTGTTCTGCCCGTGGCTTCAGGGGGTATTCACGTT
>Illumina-rbcL2_BOP010211_Dotu
ACTTCTTCACATCCATCGTGCAATGCATGCAGTTATTGATAGACAGAAAAATCATGGTATACACTTTCGTGTACTAGCTAAAGCTTTGCGTATGTCAGGTGGAGATCATATTCACGCAGGTACAGTAGTAGGTAAACTTGAAGGAGAAAGAGACATAACTTTGGGCTTTGTTGATTTACTACGTGATGATTTTATTGAAAAAGACCGAAGCCGCGGTATTTATTTCACTCAAGATTGGGTCTCTTTACCAGGTGTTCTGCCCGTGGCTTCAGGGGGTATTCACGTT
>Illumina-rbcL2_BOP010211_Otu
GGAAGAGATGATAAaaaGGGCGGTATTTGCCAGagagTTGGGAGTTCCTATCGTAATGCATGACTACTTAACAGGgggATTCACCGCAAATACTAGCTTGGCTCATTATTGCCGAGATAATGGTCTACTTCTTCACATCCATCGTGCAATGCATGCAGTTATTGATAGACAGAAaaaTCATGGTATACACTTTCGTGTACTAGCTAAAGCTTTGCGTATGTCAGGTGGAGATCATATTCACGCAGGTACAGTAGTAGGTAAACTTGAAGGAGAAAGAGACATAACTTTGGGCTTTGTTGATTTACTACGTGATGATTTTATTGAAaaaGACCGAAGCCGCGGTATTTATTTCACTCAAGATTGGGTCTCTTTACCAGGTGTTCTGCCCGTGGCTTCAGGgggTATTCACGTT
>Illumina-rbcL2_BOP010211_Zotu
GGAAGAGATGATAAaaaGGGCGGTATTTGCCAGagagTTGGGAGTTCCTATCGTAATGCATGACTACTTAACAGGgggATTCACCGCAAATACTAGCTTGGCTCATTATTGCCGAGATAATGGTCTACTTCTTCACATCCATCGTGCAATGCATGCAGTTATTGATAGACAGAAaaaTCATGGTATACACTTTCGTGTACTAGCTAAAGCTTTGCGTATGTCAGGTGGAGATCATATTCACGCAGGTACAGTAGTAGGTAAACTTGAAGGAGAAAGAGACATAACTTTGGGCTTTGTTGATTTACTACGTGATGATTTTATTGAAaaaGACCGAAGCCGCGGTATTTATTTCACTCAAGATTGGGTCTCTTTACCAGGTGTTCTGCCCGTGGCTTCAGGgggTATTCACGTT
>Illumina-rbcL2_BOP010213_Cotu
TGAAGACATGATGAAAAGGGCCGTATTTGCCAGAGAATTGGGAGTTCCTATCGTAATGCATGACTACTTAACAGGTGGGTTCACTGCAAATACTACCTTGGCTCATTATTGCCGAGATAATGGTCTACTTCTTCACATCCATCGCGCAATGCACGCAGTTATTGATAGACAGAAGAATCATGGTATGCACTTTCGTGTACTAGCTAAAGCTTTACGTCTGTCTGGTGGAGATCATATTCACGCTGGTACAGTAGTAGGTAAACTTGAAGGAGAAAGGGACATAACTTTGGGCTTTGTTGATTTACTACGTGATGATTTTATTGAAAAAGATCGAAGCCGTGGTATTTATTTCACTCAAGATTGGGTTTCTCTACCAGGTGTTCTGCCCGTAGCTTCGGGGGGTATTCACGTT
>Illumina-rbcL2_BOP010213_Dotu
TGAAGACATGATGAAAAGGGCCGTATTTGCCAGAGAATTGGGAGTTCCTATCGTAATGCATGACTACTTAACAGGTGGGTTCACTGCAAATACTACCTTGGCTCATTATTGCCGAGATAATGGTCTACTTCTTCACATCCATCGCGCAATGCACGCAGTTATTGATAGACAGAAGAATCATGGTATGCACTTTCGTGTACTAGCTAAAGCTTTACGTCTGTCTGGTGGAGATCATATTCACGCTGGTACAGTAGTAGGTAAACTTGAAGGAGAAAGGGACATAACTTTGGGCTTTGTTGATTTACTACGTGATGATTTTATTGAAAAAGATCGAAGCCGTGGTATTTATTTCACTCAAGATTGGGTTTCTCTACCAGGTGTTCTGCCCGTAGCTTCGGGGGGTATTCACGTT
>Illumina-rbcL2_BOP010213_Otu
TGAAGACATGATGAAAAGGGCCGTATTTGCCAGAGAATTGGGAGTTCCTATCGTAATGCATGACTACTTAACAGGTGGGTTCACTGCAAATACTACCTTGGCTCATTATTGCCGAGATAATGGTCTACTTCTTCACATCCATCGCGCAATGCACGCAGTTATTGATAGACAGAAGAATCATGGTATGCACTTTCGTGTACTAGCTAAAGCTTTACGTCTGTCTGGTGGAGATCATATTCACGCTGGTACAGTAGTAGGTAAACTTGAAGGAGAAAGGGACATAACTTTGGGCTTTGTTGATTTACTACGTGATGATTTTATTGAAaaaGATCGAAGCCGTGGTATTTATTTCACTCAAGATTGGGTTTCTCTACCAGGTGTTCTGCCCGTAGCTTCGGggggTATTCACGTT
>Illumina-rbcL2_BOP010213_Zotu
TGAAGACATGATGAAAAGGGCCGTATTTGCCAGAGAATTGGGAGTTCCTATCGTAATGCATGACTACTTAACAGGTGGGTTCACTGCAAATACTACCTTGGCTCATTATTGCCGAGATAATGGTCTACTTCTTCACATCCATCGCGCAATGCACGCAGTTATTGATAGACAGAAGAATCATGGTATGCACTTTCGTGTACTAGCTAAAGCTTTACGTCTGTCTGGTGGAGATCATATTCACGCTGGTACAGTAGTAGGTAAACTTGAAGGAGAAAGGGACATAACTTTGGGCTTTGTTGATTTACTACGTGATGATTTTATTGAAaaaGATCGAAGCCGTGGTATTTATTTCACTCAAGATTGGGTTTCTCTACCAGGTGTTCTGCCCGTAGCTTCGGggggTATTCACGTT
>Illumina-rbcL2_BOP010215_Cotu
TGAAGACATGATGAAAAGGGCCGTATTTGCCAGAGAATTGGGAGTTCCTATCGTAATGCATGACTACTTAACAGGTGGGTTCACTGCAAATACTACCTTGGCTCATTATTGCCGAGATAATGGTCTACTTCTTCACATCCATCGCGCAATGCACGCAGTTATTGATAGACAGAAGAATCATGGTATGCACTTTCGTGTACTAGCTAAAGCTTTACGTCTGTCTGGTGGAGATCATATTCACGCTGGTACAGTAGTAGGTAAACTTGAAGGAGAAAGGGACATAACTTTGGGCTTTGTTGATTTACTACGTGATGATTTTATTGAAAAAGATCGAAGCCGTGGTATTTATTTCACTCAAGATTGGGTTTCTCTACCAGGTGTTCTGCCCGTAGCTTCGGGGGGTATTCACGTT
>Illumina-rbcL2_BOP010215_Dotu
TGAAGACATGATGAAAAGGGCCGTATTTGCCAGAGAATTGGGAGTTCCTATCGTAATGCATGACTACTTAACAGGTGGGTTCACTGCAAATACTACCTTGGCTCATTATTGCCGAGATAATGGTCTACTTCTTCACATCCATCGCGCAATGCACGCAGTCTACGTTCCGTTCC
>Illumina-rbcL2_BOP010215_Otu
TGAAGACATGATGAAAAGGGCCGTATTTGCCAGAGAATTGGGAGTTCCTATCGTAATGCATGACTACTTAACAGGTGGGTTCACTGCAAATACTACCTTGGCTCATTATTGCCGAGATAATGGTCTACTTCTTCACATCCATCGCGCAATGCACGCAGTTATTGATAGACAGAAGAATCATGGTATGCACTTTCGTGTACTAGCTAAAGCTTTACGTCTGTCTGGTGGAGATCATATTCACGCTGGTACAGTAGTAGGTAAACTTGAAGGAGAAAGGGACATAACTTTGGGCTTTGTTGATTTACTACGTGATGATTTTATTGAAaaaGATCGAAGCCGTGGTATTT
>Illumina-rbcL2_BOP010215_Zotu
TGAAGACATGATGAAAAGGGCCGTATTTGCCAGAGAATTGGGAGTTCCTATCGTAATGCATGACTACTTAACAGGTGGGTTCACTGCAAATACTACCTTGGCTCATTATTGCCGAGATAATGGTCTACTTCTTCACATCCATCGCGCAATGCACGCAGTTATTGATAGACAGAAGAATCATGGTATGCACTTTCGTGTACTAGCTAAAGCTTTACGTCTGTCTGGTGGAGATCATATTCACGCTGGTACAGTAGTAGGTAAACTTGAAGGAGAAAGGGACATAACTTTGGGCTTTGTTGATTTACTACGTGATGATTTTATTGAAaaaGATCGAAGCCGTGGTATTT
>Illumina-rbcL2_BOP010216_Cotu
TGAAGACATGATGAAAAGGGCCGTATTTGCCAGAGAATTGGGAGTTCCTATCGTAATGCATGACTACTTAACAGGTGGGTTCACTGCAAATACTACCTTGGCTCATTATTGCCGAGATAATGGTCTACTTCTTCACATCCATCGCGCAATGCACGCAGTTATTGATAGACAGAAGAATCATGGTATGCACTTTCGTGTACTAGCTAAAGCTTTACGTCTGTCTGGTGGAGATCATATTCACGCTGGTACAGTAGTAGGTAAACTTGAAGGAGAAAGGGACATAACTTTGGGCTTTGTTGATTTACTACGTGATGATTTTATTGAAAAAGATCGAAGCCGTGGTATTTATTTCACTCAAGATTGGGTTTCTCTACCAGGTGTTCTGCCCGTAGCTTCGGGGGGTATTCACGTT
>Illumina-rbcL2_BOP010216_Otu
GCACGCAGTTATTGATAGACAGAAGAATCATGGTATGCACTTTCGTGTACTAGCTAAAGCTTTACGTCTGTCTGGTGGAGATCATATTCACGCTGGTACAGTAGTAGGTAAACTTGAAGGAGAAAGGGACATAACTTTGGGCTTTGTTGATTTACTACGTGATGATTTTATTGAAaaaGATCGAAGCCGTGGTATTTATTTCACTCAAGATTGGGTTTCTCTACCAGGTGTTCTGCCCGTAGCTTCGGggggTATTCACGTT
>Illumina-rbcL2_BOP010216_Zotu
TGAAGACATGATGAAAAGGGCCGTATTTGCCAGAGAATTGGGAGTTCCTATCGTAATGCATGACTACTTAACAGGTGGGTTCACTGCAAATACTACCTTGGCTCATTATTGCCGAGATAATGGTCTACTTCTTCACATCCATCGCGCAATGCACGCAGTTATTGATAGACAGAAGAATCATGGTATGCACTTTCGTGTACTAGCTAAAGCTTTACGTCTGTCTGGTGGAGATCATATTCACGCTGGTACAGTAGTAGGTAAACTTGAAGGAGAAAGGGACATAACTTTGGGCTTTGTTGATTTACTACGTGATGATTTTATTGAAaaaGATCGAAGCCGTGGTATTTATTTCACTCAAGATTGGGTTTCTCTACCAGGTGTTCTGCCCGTAGCTTCGGggggTATTCACGTT
>Illumina-rbcL2_BOP010218_Cotu
CGAAGAAATGATGAAAAGGGCTGTATTTGCCAGAGAATTGGGAGTTCCTATCGTAATGCATGACTACTTAACAGGGGGATTCACTGCAAATACTACTTTGGCTCATTATTGCCGAGATAATGGCCTACTTCTTCACATCCATCGTGCAATGCATGCAGTTATTGATAGACAGAAGAATCATGGTATGCACTTTCGTGTACTAGCTAAAGCGTTACGTATGTCTGGTGGAGACCATATTCACGCTGGTACTGTAGTAGGTAAACTTGAAGGGGAAAGAGAGATCACTTTGGGCTTTGTTGATTTACTGCGTGACGATTTTATTGAAAAAGACCGAAGTCGCGGTATTTATTTCACCCAAGATTGGGTCTCTCTACCAGGTGTTTTGCCCGTGGCTTCAGGAGGTATTCACGTT
>Illumina-rbcL2_BOP010218_Dotu
CGAAGAAATGATGAAAAGGGCTGTATTTGCCAGAGAATTGGGAGTTCCTATCGTAATGCATGACTACTTAACAGGGGGATTCACTGCAAATACTACTTTGGCTCATTATTGCCGAGATAATGGCCTACTTCTTCACATCCATCGTGCAATGCATGCAGTTATTGATAGACAGAAGAATCATGGTATGCACTTTCGTGTACTAGCTAAAGCGTTACGTATGTCTGGTGGAGACCATATTCACGCTGGTACTGTAGTAGGTAAACTTGAAGGGGAAAGAGAGATCACTTTGGGCTTTGTTGATTTACTGCGTGACGATTTTATTGAAAAAGACCGAAGTCGCGGTATTTATTTCACCCAAGATTGGGTCTCTCTACCAGGTGTTTTGCCCGTGGCTTCAGGAGGTATTCACGTT
>Illumina-rbcL2_BOP010218_Otu
CGAAGAAATGATGAAAAGGGCTGTATTTGCCAGAGAATTGGGAGTTCCTATCGTAATGCATGACTACTTAACAGGgggATTCACTGCAAATACTACTTTGGCTCATTATTGCCGAGATAATGGCCTACTTCTTCACATCCATCGTGCAATGCATGCAGTTATTGATAGACAGAAGAATCATGGTATGCACTTTCGTGTACTAGCTAAAGCGTTACGTATGTCTGGTGGAGACCATATTCACGCTGGTACTGTAGTAGGTAAACTTGAAGGGGAAAGagagaTCACTTTGGGCTTTGTTGATTTACTGCGTGACGATTTTATTGAAaaaGACCGAAGTCGCGGTATTTATTTCACCCAAGATTGGGTCtctctACCAGGTGTTTTGCCCGTGGCTTCAGGAGGTATTCACGTT
>Illumina-rbcL2_BOP010218_Zotu
CGAAGAAATGATGAAAAGGGCTGTATTTGCCAGAGAATTGGGAGTTCCTATCGTAATGCATGACTACTTAACAGGgggATTCACTGCAAATACTACTTTGGCTCATTATTGCCGAGATAATGGCCTACTTCTTCACATCCATCGTGCAATGCATGCAGTTATTGATAGACAGAAGAATCATGGTATGCACTTTCGTGTACTAGCTAAAGCGTTACGTATGTCTGGTGGAGACCATATTCACGCTGGTACTGTAGTAGGTAAACTTGAAGGGGAAAGagagaTCACTTTGGGCTTTGTTGATTTACTGCGTGACGATTTTATTGAAaaaGACCGAAGTCGCGGTATTTATTTCACCCAAGATTGGGTCtctctACCAGGTGTTTTGCCCGTGGCTTCAGGAGGTATTCACGTT
>Illumina-rbcL2_BOP010219_Cotu
CGAAGAAATGATGAAAAGGGCTGTATTTGCCAGAGAATTGGGAGTTCCTATCGTAATGCATGACTACTTAACAGGGGGATTCACTGCAAATACTACTTTGGCTCATTATTGCCGAGATAATGGCCTACTTCTTCACATCCATCGTGCAATGCATGCAGTTATTGATAGACAGAAGAATCATGGTATGCACTTTCGTGTACTAGCTAAAGCGTTACGTATGTCTGGTGGAGACCATATTCACGCTGGTACTGTAGTAGGTAAACTTGAAGGGGAAAGAGAGATCACTTTGGGCTTTGTTGATTTACTGCGTGACGATTTTATTGAAAAAGACCGAAGTCGCGGTATTTATTTCACCCAAGATTGGGTCTCTCTACCAGGTGTTTTGCCCGTGGCTTCAGGAGGTATTCACGTT
>Illumina-rbcL2_BOP010219_Dotu
CTACTGCAGGTACATGCGAAGAAATGATGAAAAGGGCTGTATTTGCCAGAGAATTGGGAGTTCCTATCGTAATGCATGACTACTTAACAGGGGGATTCACTGCAAATACTACTTTGGCTCATTATTGCCGAGATAATGGCCTACTTCCTCACATCCATCGTGCAATGCATGCAGTTATTGATAGACAGAAGAATCATGGTATGCACTTTCGTGTACTAGCTAAAGCGTTACGTATGTCTGGTGGAGACCATATTCACGCTGGTACTGTAGTAGGTAAACTTGAAGGGGAAAGAGAGATCACTTTGGGCTTTGTTGATTTACTGCGTGACGATTTTATTGAAAAAGACCGAAGTCGCGGTATTTATTTCACCCAAGATTGGGTCTCTCTACCAGGTGTTTTGCCCGTGGCTTCAGGAGGTATTCACGTT
>Illumina-rbcL2_BOP010219_Otu
CTACTGCAGGTACATGCGAAGAAATGATGAAAAGGGCTGTATTTGCCAGAGAATTGGGAGTTCCTATCGTAATGCATGACTACTTAACAGGgggATTCACTGCAAATACTACTTTGGCTCATTATTGCCGAGATAATGGCCTACTTCCTCACATCCATCGTGCAATGCATGCAGTTATTGATAGACAGAAGAATCATGGTATGCACTTTCGTGTACTAGCTAAAGCGTTACGTATGTCTGGTGGAGACCATATTCACGCTGGTACTGTAGTAGGTAAACTTGAAGGGGAAAGagagaTCACTTTGGGCTTTGTTGATTTACTGCGTGACGATTTTATTGAAaaaGACCGAAGTCGCGGTATTTATTTCACCCAAGATTGGGTCtctctACCAGGTGTTTTGCCCGTGGCTTCAGGAGGTATTCACGTT
>Illumina-rbcL2_BOP010219_Zotu
CTACTGCAGGTACATGCGAAGAAATGATGAAAAGGGCTGTATTTGCCAGAGAATTGGGAGTTCCTATCGTAATGCATGACTACTTAACAGGgggATTCACTGCAAATACTACTTTGGCTCATTATTGCCGAGATAATGGCCTACTTCCTCACATCCATCGTGCAATGCATGCAGTTATTGATAGACAGAAGAATCATGGTATGCACTTTCGTGTACTAGCTAAAGCGTTACGTATGTCTGGTGGAGACCATATTCACGCTGGTACTGTAGTAGGTAAACTTGAAGGGGAAAGagagaTCACTTTGGGCTTTGTTGATTTACTGCGTGACGATTTTATTGAAaaaGACCGAAGTCGCGGTATTTATTTCACCCAAGATTGGGTCtctctACCAGGTGTTTTGCCCGTGGCTTCAGGAGGTATTCACGTT
>Illumina-rbcL2_BOP010220_Cotu
CGAAGAAATGATGAAAAGGGCTGTATTTGCCAGAGAATTGGGAGTTCCTATCGTAATGCATGACTACTTAACAGGGGGATTCACTGCAAATACTACTTTGGCTCATTATTGCCGAGATAATGGCCTACTTCTTCACATCCATCGTGCAATGCATGCAGTTATTGATAGACAGAAGAATCATGGTATGCACTTTCGTGTACTAGCTAAAGCGTTACGTATGTCTGGTGGAGACCATATTCACGCTGGTACTGTAGTAGGTAAACTTGAAGGGGAAAGAGAGATCACTTTGGGCTTTGTTGATTTACTGCGTGACGATTTTATTGAAAAAGACCGAAGTCGCGGTATTTATTTCACCCAAGATTGGGTCTCTCTACCAGGTGTTTTGCCCGTGGCTTCAGGAGGTATTCACGT
>Illumina-rbcL2_BOP010220_Dotu
CGAAGAAATGATGAAAAGGGCTGTATTTGCCAGAGAATTGGGAGTTCCTATCGTAATGCATGACTACTTAACAGGGGGATTCACTGCAAATACTACTTTGGCTCATTATTGCCGAGATAATGGCCTACTTCTTCACATCCATCGTGCAATGCATGCAGTTATTG
>Illumina-rbcL2_BOP010220_Otu
CGAAGAAATGATGAAAAGGGCTGTATTTGCCAGAGAATTGGGAGTTCCTATCGTAATGCATGACTACTTAACAGGgggATTCACTGCAAATACTACTTTGGCTCATTATTGCCGAGATAATGGCCTACTTCTTCACATCCATCGTGCAATGCATGCAGTTATTGATAGACAGAAGAATCATGGTATGCACTTTCGTGTACTAGCTAAAGCGTTACGTATGTCTGGTGGAGACCATATTCACGCTGGTACTGTAGTAGGTAAACTTGAAGGGGAAAGagagaTCACTTTGGGCTTTGTTGATTTACTGCGTGACGATTTTATTGAAaaaGACCGAAGTCGCGGTATTTATTTCACCCAAGATTGGGTCtctctACCAGGTGTTTTGCCCGTGGCTTCAGGAGG
>Illumina-rbcL2_BOP010220_Zotu
CGAAGAAATGATGAAAAGGGCTGTATTTGCCAGAGAATTGGGAGTTCCTATCGTAATGCATGACTACTTAACAGGgggATTCACTGCAAATACTACTTTGGCTCATTATTGCCGAGATAATGGCCTACTTCTTCACATCCATCGTGCAATGCATGCAGTTATTGATAGACAGAAGAATCATGGTATGCACTTTCGTGTACTAGCTAAAGCGTTACGTATGTCTGGTGGAGACCATATTCACGCTGGTACTGTAGTAGGTAAACTTGAAGGGGAAAGagagaTCACTTTGGGCTTTGTTGATTTACTGCGTGACGATTTTATTGAAaaaGACCGAAGTCGCGGTATTTATTTCACCCAAGATTGGGTCtctctACCAGGTGTTTTGCCCGTGGCTTCAGGAGG
>Illumina-rbcL2_BOP010221_Cotu
CGAAGAAATGATGAAAAGGGCTGTATTTGCCAGAGAATTGGGAGTTCCTATCGTAATGCATGACTACTTAACAGGGGGATTCACTGCAAATACTACTTTGGCTCATTATTGCCGAGATAATGGCCTACTTCTTCACATCCATCGTGCAATGCATGCAGTTATTGATAGACAGAAGAATCATGGTATGCACTTTCGTGTACTAGCTAAAGCGTTACGTATGTCTGGTGGAGACCATATTCACGCTGGTACTGTAGTAGGTAAACTTGAAGGGGAAAGAGAGATCACTTTGGGCTTTGTTGATTTACTGCGTGACGATTTTATTGAAAAAGACCGAAGTCGCGGTATTTATTTCACCCAAGATTGGGTCTCTCTACCAGGTGTTTTGCCCGTGGCTTCAGGAGGTATTCACGTT
>Illumina-rbcL2_BOP010221_Dotu
CGAAGAAATGATGAAAAGGGCTGTATTTGCCAGAGAATTGGGAGTTCCTATCGTAATGCATGACTACTTAACAGGGGGATTCACTGCAAATACTACTTTGGCTCATTATTGCCGAGATAATGGCCTACTTCTTCACATCCATCGTGCAATGCATGCAGTTATTGATAGACAGAAGAATCATGGTATGCACTTTCGTGTACTAGCTAAAGCGTTACGTATGTCTGGTGGAGACCATATTCACGCTGGTACTGTAGTAGGTAAACTTGAAGGGGAAAGAGAGATCACTTTGGGCTTTGTTGATTTACTGCGTGACGATTTTATTGAAAAAGACCGAAGTCGCGGTATTTATTTCACCCAAGATTGGGTCTCTCTACCAGGTGTTTTGCCCGTGGCTTCAGGAGGTATTCACGTT
>Illumina-rbcL2_BOP010221_Otu
CGAAGAAATGATGAAAAGGGCTGTATTTGCCAGAGAATTGGGAGTTCCTATCGTAATGCATGACTACTTAACAGGgggATTCACTGCAAATACTACTTTGGCTCATTATTGCCGAGATAATGGCCTACTTCTTCACATCCATCGTGCAATGCATGCAGTTATTGATAGACAGAAGAATCATGGTATGCACTTTCGTGTACTAGCTAAAGCGTTACGTATGTCTGGTGGAGACCATATTCACGCTGGTACTGTAGTAGGTAAACTTGAAGGGGAAAGagagaTCACTTTGGGCTTTGTTGATTTACTGCGTGACGATTTTATTGAAaaaGACCGAAGTCGCGGTATTTATTTCACCCAAGATTGGGTCtctctACCAGGTGTTTTGCCCGTGGCTTCAGGAGGTATTCACGTT
>Illumina-rbcL2_BOP010221_Zotu
CGAAGAAATGATGAAAAGGGCTGTATTTGCCAGAGAATTGGGAGTTCCTATCGTAATGCATGACTACTTAACAGGgggATTCACTGCAAATACTACTTTGGCTCATTATTGCCGAGATAATGGCCTACTTCTTCACATCCATCGTGCAATGCATGCAGTTATTGATAGACAGAAGAATCATGGTATGCACTTTCGTGTACTAGCTAAAGCGTTACGTATGTCTGGTGGAGACCATATTCACGCTGGTACTGTAGTAGGTAAACTTGAAGGGGAAAGagagaTCACTTTGGGCTTTGTTGATTTACTGCGTGACGATTTTATTGAAaaaGACCGAAGTCGCGGTATTTATTTCACCCAAGATTGGGTCtctctACCAGGTGTTTTGCCCGTGGCTTCAGGAGGTATTCACGTT
>Illumina-rbcL2_BOP010222_Cotu
CGAAGAAATGATGAAAAGGGCTGTATTTGCCAGAGAATTGGGAGTTCCTATCGTAATGCATGACTACTTAACAGGGGGATTCACTGCAAATACTACTTTGGCTCATTATTGCCGAGATAATGGCCTACTTCTTCACATCCATCGTGCAATGCATGCAGTTATTGATAGACAGAAGAATCATGGTATGCACTTTCGTGTACTAGCTAAAGCGTTACGTATGTCTGGTGGAGACCATATTCACGCTGGTACTGTAGTAGGTAAACTTGAAGGGGAAAGAGAGATCACTTTGGGCTTTGTTGATTTACTGCGTGACGATTTTATTGAAAAAGACCGAAGTCGCGGTATTTATTTCACCCAAGATTGGGTCTCTCTACCAGGTGTTTTGCCCGTGGCTTCAGGAGGTATTCACGTT
>Illumina-rbcL2_BOP010222_Dotu
GATGAAAAGGGCTGTATTTGCCAGAGAATTGGGAGTTCCTATCGTAATGCATGACTACTTAACAGGGGGATTCACTGCAAATACTACTTTGGCTCATTATTGCCGAGATAATGGCCTACTTCTTCACATCCATCGTGCAATGCATGCAGTTATTGATAGACAGAAGAATCATGGTATGCACTTTCGTGTACTAGCTAAAGCGTTACGTATGTCTGGTGGAGACCATATTCACGCTGGTACTGTAGTAGGTAAACTTGAAGGGGAAAGAGAGATCACTTTGGGCTTTGTTGATTTACTGCGTGACGATTTTATTGAAAAAGACCGAAGTCGCGGTATTTATTTCACCCAAGATTGGGTCTCTCTACCAGGTGTTTTGCCCGTGGCTTCAGGAGGTATTCACGTT
>Illumina-rbcL2_BOP010222_Otu
GATGAAAAGGGCTGTATTTGCCAGAGAATTGGGAGTTCCTATCGTAATGCATGACTACTTAACAGGgggATTCACTGCAAATACTACTTTGGCTCATTATTGCCGAGATAATGGCCTACTTCTTCACATCCATCGTGCAATGCATGCAGTTATTGATAGACAGAAGAATCATGGTATGCACTTTCGTGTACTAGCTAAAGCGTTACGTATGTCTGGTGGAGACCATATTCACGCTGGTACTGTAGTAGGTAAACTTGAAGGGGAAAGagagaTCACTTTGGGCTTTGTTGATTTACTGCGTGACGATTTTATTGAAaaaGACCGAAGTCGCGGTATTTATTTCACCCAAGATTGGGTCtctctACCAGGTGTTTTGCCCGTGGCTTCAGGAGGTATTCACGTT
>Illumina-rbcL2_BOP010222_Zotu
GATGAAAAGGGCTGTATTTGCCAGAGAATTGGGAGTTCCTATCGTAATGCATGACTACTTAACAGGgggATTCACTGCAAATACTACTTTGGCTCATTATTGCCGAGATAATGGCCTACTTCTTCACATCCATCGTGCAATGCATGCAGTTATTGATAGACAGAAGAATCATGGTATGCACTTTCGTGTACTAGCTAAAGCGTTACGTATGTCTGGTGGAGACCATATTCACGCTGGTACTGTAGTAGGTAAACTTGAAGGGGAAAGagagaTCACTTTGGGCTTTGTTGATTTACTGCGTGACGATTTTATTGAAaaaGACCGAAGTCGCGGTATTTATTTCACCCAAGATTGGGTCtctctACCAGGTGTTTTGCCCGTGGCTTCAGGAGGTATTCACGTT
>Illumina-rbcL2_BOP010223_Cotu
CGAAGAAATGATCAAAAGGGCTGTATTTGCGAGAGAATTGGGTGTTCCTATCGTAATGCATGACTACTTAACAGGGGGATTCACTGCAAATACTAGCTTGGCTCATTATTGTCGAGATAATGGACTACTTCTTCACATCCACCGCGCAATGCATGCAGTTATTGATAGACAGAAGAATCATGGTATACACTTCCGTGTACTAGCTAAAGCGTTACGCATGTCTGGCGGAGATCATATTCACTCTGGTACCGTAGTAGGTAAACTTGAAGGGGAAAGAGACATAACTTTGGGCTTTGTTGATTTACTACGCGATGATTTTATTGAAAAAGACCGAAGTCGCGGTATTTATTTCACTCAAGATTGGGTCTCTCTACCTGGCGTTCTGCCCGTGGCTTCCGGGGGTATTCACGTT
>Illumina-rbcL2_BOP010223_Dotu
CGAAGAAATGATCAAAAGGGCTGTATTTGCGAGAGAATTGGGTGTTCCTATCGTAATGCATGACTACTTAACAGGGGGATTCACTGCAAATACTAGCTTGGCTCATTATTGTCGAGATAATGGACTACTTCTTCACATCCACCGCGCAATGCATGCAGTTATTGATAGACAGAAGAATCAT
>Illumina-rbcL2_BOP010223_Otu
CGAAGAAATGATCAAAAGGGCTGTATTTGCGAgagaATTGGGTGTTCCTATCGTAATGCATGACTACTTAACAGGgggATTCACTGCAAATACTAGCTTGGCTCATTATTGTCGAGATAATGGACTACTTCTTCACATCCACCGCGCAATGCATGCAGTTATTGATAGACAGAAGAATCATGGTATACACTTCCGTGTACTAGCTAAAGCGTTACGCATGTCTGGCGGAGATCATATTCACTCTGGTACCGTAGTAGGTAAACTTGAAGGGGAAAGAGACATAACTTTGGGCTTTGTTGATTTACTACGCGATGATTTTATTGAAaaaGACCGAAGTCGCGGTATTTATTTCACTCAAGATTGGGTCtctctACCTGGCGTTCTGCCCGTGGCTTCCGGgggTATTCACGTT
>Illumina-rbcL2_BOP010223_Zotu
CGAAGAAATGATCAAAAGGGCTGTATTTGCGAgagaATTGGGTGTTCCTATCGTAATGCATGACTACTTAACAGGgggATTCACTGCAAATACTAGCTTGGCTCATTATTGTCGAGATAATGGACTACTTCTTCACATCCACCGCGCAATGCATGCAGTTATTGATAGACAGAAGAATCATGGTATACACTTCCGTGTACTAGCTAAAGCGTTACGCATGTCTGGCGGAGATCATATTCACTCTGGTACCGTAGTAGGTAAACTTGAAGGGGAAAGAGACATAACTTTGGGCTTTGTTGATTTACTACGCGATGATTTTATTGAAaaaGACCGAAGTCGCGGTATTTATTTCACTCA
>Illumina-rbcL2_BOP010224_Cotu
CGAAGAAATGATGAAAAGAGCTGTATTTGCTAGAGAATTGGGAGTTCCTATCATAATGCATGACTACTTAACAGGAGGATTCACTGCAAATACTAGCTTGGCTCATTATTGCCGAGATAATGGCCTACTTCTTCACATTCACCGTGCAATGCATGCAGTTATTGATAGACAGAAGAATCATGGTATACACTTCCGTGTACTAGCTAAAGCGTTACGTATGTCTGGTGGAGATCATATTCACTCTGGTACCGTAGTAGGTAAACTTGAAGGGGAAAGAGACATCACTTTGGGCTTTGTTGATTTACTGCGTGATGATTTTATTGAAAAAGATCGAAGTCGCGGTATTTATTTCACTCAAGATTGGGTCTCTCTACCAGGTGTTCTGCCCGTGGCTTCAGGGGGTATTCACGTT
>Illumina-rbcL2_BOP010224_Otu
CGAAGAAATGATGAAAAGAGCTGTATTTGCTAGAGAATTGGGAGTTCCTATCATAATGCATGACTACTTAACAGGAGGATTCACTGCAAATACTAGCTTGGCTCATTATTGCCGAGATAATGGCCTACTTCTTCACATTCACCGTGCAATGCATGCAGTTATTGATAGACAGAAGAATCATGGTATACACTTCCGTGTACTAGCTAAAGCGTTACGTATGTCTGGTGGAGATCATATTCACTCTGGTACCGTAGTAGGTAAACTTGAAGGGGAAAGAGACATCACTTTGGGCTTTGTTGATTTACTGCGTGATGATTTTATTGAAaaaGATCGAAGTCGCGGTATTTATTTCACTCAAGATTGGGTCtctctACCAGGTGTTCTGCCCGTGGCTTCAGGgggTATTCACGT
>Illumina-rbcL2_BOP010224_Zotu
CGAAGAAATGATGAAAAGAGCTGTATTTGCTAGAGAATTGGGAGTTCCTATCATAATGCATGACTACTTAACAGGAGGATTCACTGCAAATACTAGCTTGGCTCATTATTGCCGAGATAATGGCCTACTTCTTCACATTCACCGTGCAATGCATGCAGTTATTGATAGACAGAAGAATCATGGTATACACTTCCGTGTACTAGCTAAAGCGTTACGTATGTCTGGTGGAGATCATATTCACTCTGGTACCGTAGTAGGTAAACTTGAAGGGGAAAGAGACATCACTTTGGGCTTTGTTGATTTACTGCGTGATGATTTTATTGAAaaaGATCGAAGTCGCGGTATTTATTTCACTCAAGATTGGGTCtctctACCAGGTGTTCTGCCCGTGGCTTCAGGgggTATTCACGTTTGGC
>Illumina-rbcL2_BOP010226_Cotu
CGAAGAAATGATCAAAAGAGCTGTATTTGCTAGAGAATTGGGAGTTCCTATCGTAATGCATGACTACTTAACAGGAGGATTCACTGCAAATACTAGCTTGGCTCATTATTGCCGAGATAATGGCCTACTTCTTCACATTCACCGTGCAATGCATGCAGTTATTGATAGACAGAAGAATCATGGTATACACTTCCGTGTACTAGCTAAAGCGTTACGTATGTCTGGTGGAGATCATATTCACTCTGGTACCGTAGTAGGTAAACTTGAAGGGGAAAGAGACATCACTTTGGGCTTTGTTGATTTACTGCGTGATGATTTTATTGAAAAAGATCGAAGTCGCGGTATTTATTTCACTCAAGATTGGGTCTCTCTACCAGGTGTTCTGCCCGTGGCTTCAGGGGGTATTCACGTT
>Illumina-rbcL2_BOP010226_Dotu
CGAAGAAATGATCAAAAGAGCTGTATTTGCTAGAGAATTGGGAGTTCCTATCGTAATGCATGACTACTTAACAGGAGGATTCACTGCAAATACTAGCTTGGCTCATTATTGCCGAGATAATGGCCTACTTCTTCACATTCACCGTGCAATGCATGCAGTTATTGATAGACAGAAGAATCATGGTATACACTTCCGTGTACTAGCTAAAGCGTTACGTATGTCTGGTGGAGATCATATTCACTCTGGTACCGTAGTAGGTAAACTTGAAGGGGAAAGAGACATCACTTTGGGCTTTGTTGATTTACTGCGTGATGATTTTATTGAAAAAGATCGAAGTCGCGGTATTTATTTCACTCAAGATTGGGTCTCTCTACCAGGTGTTCTGCCCGTGGCTTCAGGGGGTATTCACGTT
>Illumina-rbcL2_BOP010226_Otu
CGAAGAAATGATCAAAAGAGCTGTATTTGCTAGAGAATTGGGAGTTCCTATCGTAATGCATGACTACTTAACAGGAGGATTCACTGCAAATACTAGCTTGGCTCATTATTGCCGAGATAATGGCCTACTTCTTCACATTCACCGTGCAATGCATGCAGTTATTGATAGACAGAAGAATCATGGTATACACTTCCGTGTACTAGCTAAAGCGTTACGTATGTCTGGTGGAGATCATATTCACTCTGGTACCGTAGTAGGTAAACTTGAAGGGGAAAGAGACATCACTTTGGGCTTTGTTGATTTACTGCGTGATGATTTTATTGAAaaaGATCGAAGTCGCGGTATTTATTTCACTCAAGATTGGGTCtctctACCAGGTGTTCTGCCCGTGGCTTCAGGgggTATTCACGTT
>Illumina-rbcL2_BOP010226_Zotu
CGAAGAAATGATCAAAAGAGCTGTATTTGCTAGAGAATTGGGAGTTCCTATCGTAATGCATGACTACTTAACAGGAGGATTCACTGCAAATACTAGCTTGGCTCATTATTGCCGAGATAATGGCCTACTTCTTCACATTCACCGTGCAATGCATGCAGTTATTGATAGACAGAAGAATCATGGTATACACTTCCGTGTACTAGCTAAAGCGTTACGTATGTCTGGTGGAGATCATATTCACTCTGGTACCGTAGTAGGTAAACTTGAAGGGGAAAGAGACATCACTTTGGGCTTTGTTGATTTACTGCGTGATGATTTTATTGAAaaaGATCGAAGTCGCGGTATTTATTTCACTCAAGATTGGGTCtctctACCAGGTGTTCTGCCCGTGGCTTCAGGgggTATTCACGTT
>Illumina-rbcL2_BOP010227_Cotu
CGAAGAAATGATCAAAAGAGCTGTATTTGCTAGAGAATTAGGAGTTCCTATCGTAATGCATGACTACTTAACAGGAGGATTCACTGCAAATACTAGCTTGGCTCATTATTGCCGAGATAATGGCCTACTTCTTCACATTCACCGTGCAATGCATGCAGTTATTGATAGACAGAAGAATCATGGTATCCACTTCCGTGTACTAGCTAAAGCGTTACGTATGTCTGGTGGAGATCATATTCACTCTGGTACCGTAGTAGGTAAACTTGAAGGAGAAAGAGACATCACTTTGGGCTTTGTTGATTTACTGCGTGATGATTTTATTGAAAAAGATCGAAGCCGCGGTATTTATTTCACTCAAGATTGGGTCTCTCTACCAGGTGTTATTCCCGTGGCTTCAGGGGGTATTCACGTT
>Illumina-rbcL2_BOP010227_Dotu
CGAAGAAATGATCAAAAGAGCTGTATTTGCTAGAGAATTAGGAGTTCCTATCGTAATGCATGACTACTTAACAGGAGGATTCACTGCAAATACTAGCTTGGCTCATTATTGCCGAGATAATGGCCTACTTCTTCACATTCACCGTGCAATGCATGCAGTTATTGATAGACAGAAGAATCATGGTATCCACTTCCGTGTACTAGCTAAAGCGTTACGTATGTCTGGTGGAGATCATATTCACTCTGGTACCGTAGTAGGTAAACTTGAAGGAGAAAGAGACATCACTTTGGGCTTTGTTGATTTACTGCGTGATGATTTTATTGAAAAAGATCGAAGCCGCGGTATTTATTTCACTCAAGATTGGGTCTCTCTACCAGGTGTTATTCCCGTGGCTTCAGGGGGTATTCACGTT
>Illumina-rbcL2_BOP010227_Otu
CGAAGAAATGATCAAAAGAGCTGTATTTGCTAGAGAATTAGGAGTTCCTATCGTAATGCATGACTACTTAACAGGAGGATTCACTGCAAATACTAGCTTGGCTCATTATTGCCGAGATAATGGCCTACTTCTTCACATTCACCGTGCAATGCATGCAGTTATTGATAGACAGAAGAATCATGGTATCCACTTCCGTGTACTAGCTAAAGCGTTACGTATGTCTGGTGGAGATCATATTCACTCTGGTACCGTAGTAGGTAAACTTGAAGGAGAAAGAGACATCACTTTGGGCTTTGTTGATTTACTGCGTGATGATTTTATTGAAaaaGATCGAAGCCGCGGTATTTATTTCACTCAAGATTGGGTCtctctACCAGGTGTTATTCCCGTGGCTTCAGGgggTATTCACGTT
>Illumina-rbcL2_BOP010227_Zotu
CGAAGAAATGATCAAAAGAGCTGTATTTGCTAGAGAATTAGGAGTTCCTATCGTAATGCATGACTACTTAACAGGAGGATTCACTGCAAATACTAGCTTGGCTCATTATTGCCGAGATAATGGCCTACTTCTTCACATTCACCGTGCAATGCATGCAGTTATTGATAGACAGAAGAATCATGGTATCCACTTCCGTGTACTAGCTAAAGCGTTACGTATGTCTGGTGGAGATCATATTCACTCTGGTACCGTAGTAGGTAAACTTGAAGGAGAAAGAGACATCACTTTGGGCTTTGTTGATTTACTGCGTGATGATTTTATTGAAaaaGATCGAAGCCGCGGTATTTATTTCACTCAAGATTGGGTCtctctACCAGGTGTTATTCCCGTGGCTTCAGGgggTATTCACGTT
>Illumina-rbcL2_BOP010228_Cotu
CGAAGAAATGATGAAAAGAGCTGTATTTGCTAGAGAATTGGGAGTTCCTATCATAATGCATGACTACTTAACAGGAGGATTCACTGCAAATACTAGCTTGGCTCATTATTGCCGAGATAATGGCCTACTTCTTCACATTCACCGTGCAATGCATGCAGTTATTGATAGACAGAAGAATCATGGTATACACTTCCGTGTACTAGCTAAAGCGTTACGTATGTCTGGTGGAGATCATATTCACTCTGGTACCGTAGTAGGTAAACTTGAAGGGGAAAGAGACATCACTTTGGGCTTTGTTGATTTACTGCGTGATGATTTTATTGAAAAAGATCGAAGTCGCGGTATTTATTTCACTCAAGATTGGGTCTCTCTACCAGGTGTTCTGCCCGTGGCTTCAGGGGGTATTCACGTT
>Illumina-rbcL2_BOP010228_Otu
CGAAGAAATGATGAAAAGAGCTGTATTTGCTAGAGAATTGGGAGTTCCTATCATAATGCATGACTACTTAACAGGAGGATTCACTGCAAATACTAGCTTGGCTCATTATTGCCGAGATAATGGCCTACTTCTTCACATTCACCGTGCAATGCATGCAGTTATTGATAGACAGAAGAATCATGGTATACACTTCCGTGTACTAGCTAAAGCGTTACGTATGTCTGGTGGAGATCATATTCACTCTGGTACCGTAGTAGGTAAACTTGAAGGGGAAAGAGACATCACTTTGGGCTTTGTTGATTTACTGCGTGATGATTTTATTGAAaaaGATCGAAGTCGCGGTATTTATTTCACTCAAGATTGGGTCtctctACCAGGTGTTCTGCCCGTGGCTTCAGGgggTATTCACGTT
>Illumina-rbcL2_BOP010228_Zotu
CGAAGAAATGATGAAAAGAGCTGTATTTGCTAGAGAATTGGGAGTTCCTATCATAATGCATGACTACTTAACAGGAGGATTCACTGCAAATACTAGCTTGGCTCATTATTGCCGAGATAATGGCCTACTTCTTCACATTCACCGTGCAATGCATGCAGTTATTGATAGACAGAAGAATCATGGTATACACTTCCGTGTACTAGCTAAAGCGTTACGTATGTCTGGTGGAGATCATATTCACTCTGGTACCGTAGTAGGTAAACTTGAAGGGGAAAGAGACATCACTTTGGGCTTTGTTGATTTACTGCGTGATGATTTTATTGAAaaaGATCGAAGTCGCGGTATTTATTTCACTCAAGATTGGGTCtctctACCAGGTGTTCTGCCCGTGGCTTCAGGgggTATTCACGTT
>Illumina-rbcL2_BOP010229_Cotu
CGAAGAAATGATGAAAAGAGCTGTATTTGCTAGAGAATTGGGAGTTCCTATCATAATGCATGACTACTTAACAGGAGGATTCACTGCAAATACTAGCTTGGCTCATTATTGCCGAGATAATGGCCTACTTCTTCACATTCACCGTGCAATGCATGCAGTTATTGATAGACAGAAGAATCATGGTATACACTTCCGTGTACTAGCTAAAGCGTTACGTATGTCTGGTGGAGATCATATTCACTCTGGTACCGTAGTAGGTAAACTTGAAGGGGAAAGAGACATCACTTTGGGCTTTGTTGATTTACTGCGTGATGATTTTATTGAAAAAGATCGAAGTCGCGGTATTTATTTCACTCAAGATTGGGTCTCTCTACCAGGTGTTCTGCCCGTGGCTTCAGGGGGTATTCACGTT
>Illumina-rbcL2_BOP010229_Dotu
CGAAGAAATGATGAAAAGAGCTGTATTTGCTAGAGAATTGGGAGTTCCTATCATAATGCATGACTACTTAACAGGAGGATTCACTGCAAATACTAGCTTGGCTCATTATTGCCGAGATAATGGCCTACTTCTTCACATTCACCGTGCAATGCATGCAGTTATTGATAGACAGAAGAATCATGGTATACACTTCCGTGTACTAGCTAAAGCGTTACGTATGTCTGGTGGAGATCATATTCACTCTGGTACCGTAGTAGGTAAACTTGAAGGGGAAAGAGACATCACTTTGGGCTTTGTTGATTTACTGCGTGATGATTTTATTGAAAAAGATCGAAGTCGCGGTATTTATTTCACTCAAGATTGGGTCTCTCTACCAGGTGTTCTGCCCGTGGCTTCAGGGGGTATTCACGTT
>Illumina-rbcL2_BOP010229_Otu
CGAAGAAATGATGAAAAGAGCTGTATTTGCTAGAGAATTGGGAGTTCCTATCATAATGCATGACTACTTAACAGGAGGATTCACTGCAAATACTAGCTTGGCTCATTATTGCCGAGATAATGGCCTACTTCTTCACATTCACCGTGCAATGCATGCAGTTATTGATAGACAGAAGAATCATGGTATACACTTCCGTGTACTAGCTAAAGCGTTACGTATGTCTGGTGGAGATCATATTCACTCTGGTACCGTAGTAGGTAAACTTGAAGGGGAAAGAGACATCACTTTGGGCTTTGTTGATTTACTGCGTGATGATTTTATTGAAaaaGATCGAAGTCGCGGTATTTATTTCACTCAAGATTGGGTCtctctACCAGGTGTTCTGCCCGTGGCTTCAGGgggTATTCACGTT
>Illumina-rbcL2_BOP010229_Zotu
CGAAGAAATGATGAAAAGAGCTGTATTTGCTAGAGAATTGGGAGTTCCTATCATAATGCATGACTACTTAACAGGAGGATTCACTGCAAATACTAGCTTGGCTCATTATTGCCGAGATAATGGCCTACTTCTTCACATTCACCGTGCAATGCATGCAGTTATTGATAGACAGAAGAATCATGGTATACACTTCCGTGTACTAGCTAAAGCGTTACGTATGTCTGGTGGAGATCATATTCACTCTGGTACCGTAGTAGGTAAACTTGAAGGGGAAAGAGACATCACTTTGGGCTTTGTTGATTTACTGCGTGATGATTTTATTGAAaaaGATCGAAGTCGCGGTATTTATTTCACTCAAGATTGGGTCtctctACCAGGTGTTCTGCCCGTGGCTTCAGGgggTATTCACGTT
>Illumina-rbcL2_BOP010230_Cotu
TGAAGAAATGATCAAAAGGGCTGTATTTGCCAGAGAATTGGGAGTTCCTATCGTAATGCACGACTACTTAACAGGGGGATTCACTGCAAATACTAGCTTGGCTTTTTATTGCCGAGATAATGGCCTACTTCTTCACATCCACCGCGCAATGCATGCAGTTATTGATAGACAGAAGAATCATGGTATACACTTTCGTGTACTAGCTAAAGCGTTACGTATGTCTGGTGGAGATCATATTCACTCCGGTACCGTAGTAGGTAAACTTGAAGGGGAAAGAGAGATCACTTTGGGCTTTGTTGATTTACTGCGCGATGATTTTATTGAAAAAGATCGAAGTCGCGGTATTTATTTCACTCAAGATTGGGTCTCTCTACCGGGTGTTCTGCCCGTGGCTTCGGGGGGTATTCACGTT
>Illumina-rbcL2_BOP010230_Dotu
CTACTTAACAGGAGGATTCACTGCAAATACTAGCTTGGCTCATTATTGCCAAGATAATGGCCTACTTCTTCACATCCACCGCGCAATGCATGCAGTTATTGATAGACAGAAGAATCATGGTATACACTTTCGTGTACTAGCTAAAGCGTTACGTATGTCTGGTGGAGATCATATTCACTCCGGTACCGTAGTAGGTAAACTTGAAGGGGAAAGAGAGATCACTTTGGGCTTTGTTGATTTACTGCGCGATGATTTTATTGAAAAAGATCGAAGTCGCGGTATTTATTTCACTCAAGATTGGGTCTCTCTACCGGGTGTTCTGCCCGTGGCTTCGGGGGGTATTCACGTT
>Illumina-rbcL2_BOP010230_Otu
CTACTTAACAGGAGGATTCACTGCAAATACTAGCTTGGCTCATTATTGCCAAGATAATGGCCTACTTCTTCACATCCACCGCGCAATGCATGCAGTTATTGATAGACAGAAGAATCATGGTATACACTTTCGTGTACTAGCTAAAGCGTTACGTATGTCTGGTGGAGATCATATTCACTCCGGTACCGTAGTAGGTAAACTTGAAGGGGAAAGagagaTCACTTTGGGCTTTGTTGATTTACTGCGCGATGATTTTATTGAAaaaGATCGAAGTCGCGGTATTTATTTCACTCAAGATTGGGTCtctctACCGGGTGTTCTGCCCGTGGCTTCGGggggTATTCACGTT
>Illumina-rbcL2_BOP010230_Zotu
CTACTTAACAGGAGGATTCACTGCAAATACTAGCTTGGCTCATTATTGCCAAGATAATGGCCTACTTCTTCACATCCACCGCGCAATGCATGCAGTTATTGATAGACAGAAGAATCATGGTATACACTTTCGTGTACTAGCTAAAGCGTTACGTATGTCTGGTGGAGATCATATTCACTCCGGTACCGTAGTAGGTAAACTTGAAGGGGAAAGagagaTCACTTTGGGCTTTGTTGATTTACTGCGCGATGATTTTATTGAAaaaGATCGAAGTCGCGGTATTTATTTCACTCAAGATTGGGTCtctctACCGGGTGTTCTGCCCGTGGCTTCGGggggTATTCACGTT
>Illumina-rbcL2_BOP010231_Cotu
CGAAGAAATGATGAAAAGAGCTGTATTTGCTAGAGAATTGGGAGTTCCTATCGTAATGCATGACTACTTAACAGGAGGATTCACTGCAAATACTAGCTTGGCTCATTATTGCCGAGATAATGGACTACTTCTTCACATTCACCGTGCAATGCATGCAGTTATTGATAGACAGAAGAATCATGGTATACACTTCCGTGTACTAGCTAAAGCGTTACGTATGTCTGGTGGAGATCATATTCACTCTGGTACCGTAGTAGGTAAACTTGAAGGGGAAAGAGACATAACTTTGGGCTTTGTTGATTTACTGCGTGATGATTTTATTGAAAAAGATCGAAGTCGCGGTATTTATTTCACTCAAGATTGGGTCTCTCTACCAGGTGTTCTGCCCGTGGCTTCAGGGGGTATTCACGTT
>Illumina-rbcL2_BOP010231_Dotu
CGAAGAAATGATCAAAAGAGCTGTATTTGCTAGAGAATTGGGAGTTCCTATCGTAATGCATGACTACTTAACAGGAGGATTCACTGCAAATACTAGCTTGGCTCATTATTGCCGAGATAATGGACTACTTCTTCACATTCACCGTGCAATGGATGCAGTTATTGATAGACAGAAGAATCATGGTATACACTTCCGTGTACTAGCTAAAGCGTTACGTATGTCTGGTGG
>Illumina-rbcL2_BOP010231_Otu
CGAAGAAATGATGAAAAGAGCTGTATTTGCTAGAGAATTGGGAGTTCCTATCGTAATGCATGACTACTTAACAGGAGGATTCACTGCAAATACTAGCTTGGCTCATTATTGCCGAGATAATGGACTACTTCTTCACATTCACCGTGCAATGCATGCAGTTATTGATAGACAGAAGAATCATGGTATACACTTCCGTGTACTAGCTAAAGCGTTACGTATGTCTGGTGGAGATCATATTCACTCTGGTACCGTAGTAGGTAAACTTGAAGGGGAAAGAGACATAACTTTGGGCTTTGTTGATTTACTGCGTGATGATTTTATTGAAaaaGATCGAAGTCGCGGTATTTATTTCACTCAAGATTGGGTCtctctACCAGGTGTTCTGCCCGTGGCTTCAGGgggTATTCACGTT
>Illumina-rbcL2_BOP010231_Zotu
CGAAGAAATGATGAAAAGAGCTGTATTTGCTAGAGAATTGGGAGTTCCTATCGTAATGCATGACTACTTAACAGGAGGATTCACTGCAAATACTAGCTTGGCTCATTATTGCCGAGATAATGGACTACTTCTTCACATTCACCGTGCAATGCATGCAGTTATTGATAGACAGAAGAATCATGGTATACACTTCCGTGTACTAGCTAAAGCGTTACGTATGTCTGGTGGAGATCATATTCACTCTGGTACCGTAGTAGGTAAACTTGAAGGGGAAAGAGACATAACTTTGGGCTTTGTTGATTTACTGCGTGATGATTTTATTGAAaaaGATCGAAGTCGCGGTATTTATTTCACTCAAGATTGGGTCtctctACCAGGTGTTCTGCCCGTGGCTTCAGGgggTATTCACGTT
>Illumina-rbcL2_BOP010232_Cotu
CGAAGAAATGATGAAAAGAGCTGTATTTGCTAGAGAATTGGGAGTTCCTATCATAATGCATGACTACTTAACAGGAGGATTCACTGCAAATACTAGCTTGGCTCATTATTGCCGAGATAATGGCCTACTTCTTCACATTCACCGTGCAATGCATGCAGTTATTGATAGACAGAAGAATCATGGTATACACTTCCGTGTACTAGCTAAAGCGTTACGTATGTCTGGTGGAGATCATATTCACTCTGGTACCGTAGTAGGTAAACTTGAAGGGGAAAGAGACATCACTTTGGGCTTTGTTGATTTACTGCGTGATGATTTTATTGAAAAAGATCGAAGTCGCGGTATTTATTTCACTCAAGATTGGGTCTCTCTACCAGGTGTTCTGCCCGTGGCTTCAGGGGGTATTCACGTT
>Illumina-rbcL2_BOP010232_Dotu
CGAAGAAATGATGAAAAGAGCTGTATTTGCTAGAGAATTGGGAGTTCCTATCATAATGCATGACTACTTAACAGGAGGATTCACTGCAAATACTAGCTTGGCTCATTATTGCCGAGATAATGGCCTACTTCTTCACATTCACCGTGCAATGCATGCAGTTATTGATAGACAGAAGAATCATGGTATACACTTCCGTGTACTAGCTAAAGCGTTACGTATGTCTGGTGGAGATCATATTCACTCTGGTACCGTAGT
>Illumina-rbcL2_BOP010232_Otu
CGAAGAAATGATGAAAAGAGCTGTATTTGCTAGAGAATTGGGAGTTCCTATCATAATGCATGACTACTTAACAGGAGGATTCACTGCAAATACTAGCTTGGCTCATTATTGCCGAGATAATGGCCTACTTCTTCACATTCACCGTGCAATGCATGCAGTTATTGATAGACAGAAGAATCATGGTATACACTTCCGTGTACTAGCTAAAGCGTTACGTATGTCTGGTGGAGATCATATTCACTCTGGTACCGTAGTAGGTAAACTTGAAGGGGAAAGAGACATCACTTTGGGCTTTGTTGATTTACTGCGTGATGATTTTATTGAAaaaGATCGAAGTCGCGGTATTTATTTCACTCAAGATTGGGTCtctctACC
>Illumina-rbcL2_BOP010232_Zotu
CGAAGAAATGATGAAAAGAGCTGTATTTGCTAGAGAATTGGGAGTTCCTATCATAATGCATGACTACTTAACAGGAGGATTCACTGCAAATACTAGCTTGGCTCATTATTGCCGAGATAATGGCCTACTTCTTCACATTCACCGTGCAATGCATGCAGTTATTGATAGACAGAAGAATCATGGTGTACACTTCCGTGTACTAGCTAAAGCGTTACGTATGTCTGGTGGAGATCATATTCACTCTGGTACCGTAGTAGGTAAACTTGAAGGGGAAAGAGACATCACTTTGGGCTTTGTTGATTTACTGCGTGATGATTTTATTGAAaaaGATCGAAGTCGCGGTATTTATTTCACTCAAGATTGGGTCtctctACCAGGTGTTCTGCCCGTGGCTTCAGG
>Illumina-rbcL2_BOP010233_Cotu
CGAAGAAATGATCAAAAGAGCTGTATTTGCTAGAGAATTGGGAGTTCCTATCGTAATGCATGACTACTTAACAGGAGGATTCACTGCAAATACTAGCTTGGCTCATTATTGCCGAGATAATGGCCTACTTCTTCACATTCACCGTGCAATGCATGCAGTTATTGATAGACAGAAGAATCATGGTATACACTTCCGTGTACTAGCTAAAGCGTTACGTATGTCTGGTGGAGATCATATTCACTCTGGTACCGTAGTAGGTAAACTTGAAGGGGAAAGAGACATCACTTTGGGCTTTGTTGATTTACTGCGTGATGATTTTATTGAAAAAGATCGAAGTCGCGGTATTTATTTCACTCAAGATTGGGTCTCTCTACCAGGTGTTCTGCCCGTGGCTTCAGGGGGTATTCACGTT
>Illumina-rbcL2_BOP010233_Dotu
CGAAGAAATGATCAAAAGAGCTGTATTTGCTAGAGAATTGGGAGTTCCTATCGTAATGCATGACTACTTAACAGGAGGATTCACTGCAAATACTAGCTTGGCTCATTATTGCCGAGATAATGGCCTACTTCTTCACATTCACCGTGCAATGCATGCAGTTATTGATAGACAGAAGAATCATGGTATACACTTCCGTGTACTAGCTAAAGCGTTACGTATGTCTGGTGGAGATCATATTCACTCTGGTACCGTAGTAGGTAAACTTGAAGGGGAAAGAGACATCACTTTGGGCTTTGTTGATTTACTGCGTGATGATTTTATTGAAAAAGATCGAAGTCGCGGTATTTATTTCACTCAAGATTGGGTCTCTCTACCAGGTGTTCTGCCCGTGGCTTCAGGGGGTATTCACGTT
>Illumina-rbcL2_BOP010233_Otu
CGAAGAAATGATCAAAAGAGCTGTATTTGCTAGAGAATTGGGAGTTCCTATCGTAATGCATGACTACTTAACAGGAGGATTCACTGCAAATACTAGCTTGGCTCATTATTGCCGAGATAATGGCCTACTTCTTCACATTCACCGTGCAATGCATGCAGTTATTGATAGACAGAAGAATCATGGTATACACTTCCGTGTACTAGCTAAAGCGTTACGTATGTCTGGTGGAGATCATATTCACTCTGGTACCGTAGTAGGTAAACTTGAAGGGGAAAGAGACATCACTTTGGGCTTTGTTGATTTACTGCGTGATGATTTTATTGAAaaaGATCGAAGTCGCGGTATTTATTTCACTCAAGATTGGGTCtctctACCAGGTGTTCTGCCCGTGGCTTCAGGgggTATTCACGTT
>Illumina-rbcL2_BOP010233_Zotu
CGAAGAAATGATCAAAAGAGCTGTATTTGCTAGAGAATTGGGAGTTCCTATCGTAATGCATGACTACTTAACAGGAGGATTCACTGCAAATACTAGCTTGGCTCATTATTGCCGAGATAATGGCCTACTTCTTCACATTCACCGTGCAATGCATGCAGTTATTGATAGACAGAAGAATCATGGTATACACTTCCGTGTACTAGCTAAAGCGTTACGTATGTCTGGTGGAGATCATATTCACTCTGGTACCGTAGTAGGTAAACTTGAAGGGGAAAGAGACATCACTTTGGGCTTTGTTGATTTACTGCGTGATGATTTTATTGAAaaaGATCGAAGTCGCGGTATTTATTTCACTCAAGATTGGGTCtctctACCAGGTGTTCTGCCCGTGGCTTCAGGgggTATTCACGTT
>Illumina-rbcL2_BOP010234_Cotu
CGAAGAAATGATGAAAAGAGCTGTATTTGCTAGAGAATTGGGAGTTCCTATCATAATGCATGACTACTTAACAGGAGGATTCACTGCAAATACTAGCTTGGCTCATTATTGCCGAGATAATGGCCTACTTCTTCACATTCACCGTGCAATGCATGCAGTTATTGATAGACAGAAGAATCATGGTATACACTTCCGTGTACTAGCTAAAGCGTTACGTATGTCTGGTGGAGATCATATTCACTCTGGTACCGTAGTAGGTAAACTTGAAGGGGAAAGAGACATCACTTTGGGCTTTGTTGATTTACTGCGTGATGATTTTATTGAAAAAGATCGAAGTCGTGGTATTTATTTCACTCAAGATTGGGTCTCTCTACCAGGTGTTCTGCCCGTGGCTTCAGGGGGTATTCACGTT
>Illumina-rbcL2_BOP010234_Dotu
CGAAGAAATGATGAAAAGAGCTGTATTTGCTAGAGAATTGGGAGTTCCTATCATAATGCATGACTACTTAACAGGAGGATTCACTGCAAATACTAGCTTGGCTCATTATTGCCGAGATAATGGCCTACTTCTTCACATTCACCGTGCAATGCATGCAGTTATTGATAGACAGAAGAATCATGGTATACACTTCCGTGTACTAGCTAAAGCGTTACGTATGTCTGGTGG
>Illumina-rbcL2_BOP010234_Otu
CGAAGAAATGATGAAAAGAGCTGTATTTGCTAGAGAATTGGGAGTTCCTATCATAATGCATGACTACTTAACAGGAGGATTCACTGCAAATACTAGCTTGGCTCATTATTGCCGAGATAATGGCCTACTTCTTCACATTCACCGTGCAATGCATGCAGTTATTGATAGACAGAAGAATCATGGTATACACTTCCGTGTACTAGCTAAAGCGTTACGTATGTCTGGCGGAGATCATATTCACTCTGGTACCGTAGTAGGTAAACTTGAAGGGGAAAGAGACATCACTTTGGGCTTTGTTGATTTACTGCGTGATGATTTTATTGAAaaaGATCGAAGTCGTGGTATTTATTTCACTCAAGATTGGGTCtctctACCAGGTGTTCTGCCCGTGGCTTCAGGgggTATTCACGTTTGGCATATGCCCGCTCTG
>Illumina-rbcL2_BOP010234_Zotu
CGAAGAAATGATGAAAAGAGCTGTATTTGCTAGAGAATTGGGAGTTCCTATCATAATGCATGACTACTTAACAGGAGGATTCACTGCAAATACTAGCTTGGCTCATTATTGCCGAGATAATGGCCTACTTCTTCACATTCACCGTGCAATGCATGCAGTTATTGATAGACAGAAGAATCATGGTATACACTTCCGTGTACTAGCTAAAGCGTTACGTATGTCTGGCGGAGATCATATTCACTCTGGTACCGTAGTAGGTAAACTTGAAGGGGAAAGAGACATCACTTTGGGCTTTGTTGATTTACTGCGTGATGATTTTATTGAAaaaGATCGAAGTCGTGGTATTTATTTCACTCAAGATTGGGTCtctctACCAGGTGTTCTGCCCGTGGCTTCAGGgggTATTCACGTTTGGCATATGCCCGCTCTG
>Illumina-rbcL2_BOP010235_Cotu
CGAAGAAATGATGAAAAGAGCTGTATTTGCTAGAGAATTGGGAGTTCCTATCATAATGCATGACTACTTAACAGGAGGATTCACTGCAAATACTAGCTTGGCTCATTATTGCCGAGATAATGGCCTACTTCTGCACATTCACCGTGCAATGCATGCAGTTATTGATAGACAGAAGAATCATGGTATACACTTCCGTGTACTAGCTAAAGCGTTACGTATGTCTGGTGGAGATCATATTCACTCTGGTACCGTAGTAGGTAAACTTGAAGGGGAAAGAGACATCACTTTGGGCTTTGTTGATTTACTGCGTGATGATTTTATTGAAAAAGATCGAAGTCGTGGTATTTATTTCACTCAAGATTGGGTCTCTCTACCAGGTGTTCTGCCCGTGGCTTCAGGGGGTATTCACGTT
>Illumina-rbcL2_BOP010235_Dotu
CGAAGAAATGATGAAAAGAGCTGTATTTGCTAGAGAATTGGGAGTTCCTATCATAATGCATGACTACTTAACAGGAGGATTCACTGCAAATACTAGCTTGGCTCATTATTGCCGAGATAATGGCCTACTTCTGCACATTCACCGTGCAATGCATGCAGTTATTGATAGACAGAAGAATCATGGTATACACTTCCGTGTACTAGCTAAAGCGTTACGTATGTCTGGTGGAGATCATATTCACTCTGGTACCGTAGTAGGTAAACTTGAAGGGGAAAGAGACATCACTTTGGGCTTTGTTGATTTACTGCGTGATGATTTTATTGAAAAAGATCGAAGTCGTGGTATTTATTTCACTCAAGATTGGGTCTCTCTACCAGGTGTTCTGCCCGTGGCTTCAGGGGGTATTCACGTT
>Illumina-rbcL2_BOP010235_Otu
CGAAGAAATGATGAAAAGAGCTGTATTTGCTAGAGAATTGGGAGTTCCTATCATAATGCATGACTACTTAACAGGAGGATTCACTGCAAATACTAGCTTGGCTCATTATTGCCGAGATAATGGCCTACTTCTGCACATTCACCGTGCAATGCATGCAGTTATTGATAGACAGAAGAATCATGGTATACACTTCCGTGTACTAGCTAAAGCGTTACGTATGTCTGGTGGAGATCATATTCACTCTGGTACCGTAGTAGGTAAACTTGAAGGGGAAAGAGACATCACTTTGGGCTTTGTTGATTTACTGCGTGATGATTTTATTGAAaaaGATCGAAGTCGTGGTATTTATTTCACTCAAGATTGGGTCtctctACCAGGTGTTCTGCCCGTGGCTTCAGGgggTATTCACGTT
>Illumina-rbcL2_BOP010235_Zotu
CGAAGAAATGATGAAAAGAGCTGTATTTGCTAGAGAATTGGGAGTTCCTATCATAATGCATGACTACTTAACAGGAGGATTCACTGCAAATACTAGCTTGGCTCATTATTGCCGAGATAATGGCCTACTTCTGCACATTCACCGTGCAATGCATGCAGTTATTGATAGACAGAAGAATCATGGTATACACTTCCGTGTACTAGCTAAAGCGTTACGTATGTCTGGTGGAGATCATATTCACTCTGGTACCGTAGTAGGTAAACTTGAAGGGGAAAGAGACATCACTTTGGGCTTTGTTGATTTACTGCGTGATGATTTTATTGAAaaaGATCGAAGTCGTGGTATTTATTTCACTCAAGATTGGGTCtctctACCAGGTGTTCTGCCCGTGGCTTCAGGgggTATTCACGTT
>Illumina-rbcL2_BOP010236_Cotu
CGAAGAAATGATCAAAAGAGCTGTATTTGCTAGAGAATTGGGAGTTCCTATCATAATGCATGACTACTTAACAGGAGGATTCACTGCAAATACTAGCTTGGCTCATTATTGCCGAGATAATGGCCTACTTCTTCACATTCACCGTGCAATGCATGCAGTTATTGATAGACAGAAGAATCATGGTATACACTTCCGTGTACTAGCTAAAGCGTTACGTATGTCTGGTGGAGATCATATTCACTCTGGTACCGTAGTAGGTAAACTTGAAGGGGAAAGAGACATCACTTTGGGCTTTGTTGATTTACTGCGTGATGATTTTATTGAAAAAGATCGAAGTCGCGGTATTTATTTCACTCAAGATTGGGTCTCTCTACCAGGTGTTCTGCCCGTGGCTTCAGGGGGTATTCACGT
>Illumina-rbcL2_BOP010236_Dotu
CGAAGAAATGATCAAAAGAGCTGTATTTGCTAGAGAATTGGGAGTTCCTATCATAATGCATGACTACTTAACAGGAGGATTCACTGCAAATACTAGCTTGGCTCATTATTGCCGAGATAATGGCCTACTTCTTCACATTCACCGTGCAATGCATGCAGTTATTGATAGACAGAAGAATCATGGTATACACTTTCGTGTACTAGCTAAAGCTTTGCGTATGTCTGGTGGAGATCATATTCACTCAGGTACAGTAGTAGGTAAACTTGAAGG
>Illumina-rbcL2_BOP010236_Otu
CGAAGAAATGATCAAAAGAGCTGTATTTGCTAGAGAATTGGGAGTTCCTATCATAATGCATGACTACTTAACAGGAGGATTCACTGCAAATACTAGCTTGGCTCATTATTGCCGAGATAATGGCCTACTTCTTCACATTCACCGTGCAATGCATGCAGTTATTGATAGACAGAAGAATCATGGTATACACTTTCGTGTACTAGCTAAAGCTTTGCGTATGTCTGGTGGAGATCATATTCACTCAGGTACAGTAGTAGGTAAACTTGAAGG
>Illumina-rbcL2_BOP010236_Zotu
CGAAGAAATGATCAAAAGAGCTGTATTTGCTAGAGAATTGGGAGTTCCTATCATAATGCATGACTACTTAACAGGAGGATTCACTGCAAATACTAGCTTGGCTCATTATTGCCGAGATAATGGCCTACTTCTTCACATTCACCGTGCAATGCATGCAGTTATTGATAGACAGAAGAATCATGGTATACACTTCCGTGTACTAGCTAAAGCGTTACGTATGTCTGGTGGAGATCATATTCACTCTGGTACCGTAGTAGGTAAACTTGAAGGGGAAAGAGACATCACTTTGGGCTTTGTTGATTTACTGCGTGATGAGTTTGTTGAAaaaGATCGAAGCCGCGGTATTTATTTCACTCAGGATTGGGTCtctctACCGGGTGTTC
>Illumina-rbcL2_BOP010237_Cotu
CGAAGAAATGATCAAAAGAGCTGTATTTGCTAGAGAATTGGGAGTTCCTATCGTAATGCATGACTACTTAACAGGAGGATTCACTGCAAATACTAGCTTGGCTCATTATTGCCGAGATAATGGCCTACTTCTTCACATTCACCGTGCAATGCATGCAGTTATTGATAGACAGAAGAATCATGGTATACACTTCCGTGTACTAGCTAAAGCGTTACGTATGTCTGGTGGAGATCATATTCACTCTGGTACCGTAGTAGGTAAACTTGAAGGGGAAAGAGACATCACTTTGGGCTTTGTTGATTTACTGCGTGATGATTTTATTGAAAAAGATCGAAGTCGCGGTATTTATTTCACTCAAGATTGGGTCTCTCTACCAGGTGTTCTGCCCGTGGCTTCAGGGGGTATTCACGTT
>Illumina-rbcL2_BOP010237_Dotu
CGAAGAAATGATCAAAAGAGCTGTATTTGCTAGAGAATTGGGAGTTCCTATCGTAATGCATGACTACTTAACAGGAGGATTCACTGCAAATACTAGCTTGGCTCATTATTGCCGAGATAATGGCCTACTTCTTCACATTCACCGTGCAATGCATGCAGTTATTGATAGACAGAAGAATCATGGTATACACTTCCGTGTACTAGCTAAAGCGTTACGTATGTCTGGTGGAGATCATATTCACTCTGGTACCGTAGTAGGTAAACTTGAAGGGGAAAGAGACATCACTTTGGGCTTTGTTGATTTACTGCGTGATGATTTTATTGAAAAAGATCGAAGTCGCGGTATTTATTTCACTCAAGATTGGGTCTCTCTACCAGGTGTTCTGCCCGTGGCTTCAGGGGGTATTCACGTT
>Illumina-rbcL2_BOP010237_Otu
CGAAGAAATGATCAAAAGAGCTGTATTTGCTAGAGAATTGGGAGTTCCTATCGTAATGCATGACTACTTAACAGGAGGATTCACTGCAAATACTAGCTTGGCTCATTATTGCCGAGATAATGGCCTACTTCTTCACATTCACCGTGCAATGCATGCAGTTATTGATAGACAGAAGAATCATGGTATACACTTCCGTGTACTAGCTAAAGCGTTACGTATGTCTGGTGGAGATCATATTCACTCTGGTACCGTAGTAGGTAAACTTGAAGGGGAAAGAGACATCACTTTGGGCTTTGTTGATTTACTGCGTGATGATTTTATTGAAaaaGATCGAAGTCGCGGTATTTATTTCACTCAAGATTGGGTCtctctACCAGGTGTTCTGCCCGTGGCTTCAGGgggTATTCACGTT
>Illumina-rbcL2_BOP010237_Zotu
CGAAGAAATGATCAAAAGAGCTGTATTTGCTAGAGAATTGGGAGTTCCTATCGTAATGCATGACTACTTAACAGGAGGATTCACTGCAAATACTAGCTTGGCTCATTATTGCCGAGATAATGGCCTACTTCTTCACATTCACCGTGCAATGCATGCAGTTATTGATAGACAGAAGAATCATGGTATACACTTCCGTGTACTAGCTAAAGCGTTACGTATGTCTGGTGGAGATCATATTCACTCTGGTACCGTAGTAGGTAAACTTGAAGGGGAAAGAGACATCACTTTGGGCTTTGTTGATTTACTGCGTGATGATTTTATTGAAaaaGATCGAAGTCGCGGTATTTATTTCACTCAAGATTGGGTCtctctACCAGGTGTTCTGCCCGTGGCTTCAGGgggTATTCACGTT
>Illumina-rbcL2_BOP010238_Cotu
CGAAGAAATGATCAAAAGAGCTGTATTTGCTAGAGAATTAGGAGTTCCTATCGTAATGCATGACTACTTAACAGGAGGATTCACTGCAAATACTAGCTTGGCTCATTATTGCCGAGATAATGGCCTACTTCTTCACATTCACCGTGCAATGCATGCAGTTATTGATAGACAGAAGAATCATGGTATCCACTTCCGTGTACTAGCTAAAGCGTTACGTATGTCTGGTGGAGATCATATTCACTCTGGTACCGTAGTAGGTAAACTTGAAGGAGAAAGAGACATCACTTTGGGCTTTGTTGATTTACTGCGTGATGATTTTATTGAAAAAGATCGAAGCCGCGGTATTTATTTCACTCAAGATTGGGTCTCTCTACCAGGTGTTATTCCCGTGGCTTCAGGGGGTATTCACGTT
>Illumina-rbcL2_BOP010238_Dotu
CGAAGAAATGATCAAAAGAGCTGTATTTGCTAGAGAATTGGGAGTTCCTATCGTAATGCATGACTACTTAACAGGAGGATTCACTGCAAATACTAGCTTGGCTCATTATTGCCGAGATAATGGCCTACTTCTTCACATTCACCGTGCAATGCATGCAGTTATTGATAGACAGAAGAATCATGGTATACACTTCCGTGTACTAGCTAAAGCGTTACGTATGTCTGGTGGAGATCATATTCACTCTGGTACCGTAGTAGGGAAACTTGAAGGGGAAAGAGACATCACTTTGGGCTTTGT
>Illumina-rbcL2_BOP010238_Otu
CGAAGAAATGATCAAAAGAGCTGTATTTGCTAGAGAATTAGGAGTTCCTATCGTAATGCATGACTACTTAACAGGAGGATTCACTGCAAATACTAGCTTGGCTCATTATTGCCGAGATAATGGCCTACTTCTTCACATTCACCGTGCAATGCATGCAGTTATTGATAGACAGAAGAATCATGGTATCCACTTCCGTGTACTAGCTAAAGCGTTACGTATGTCTGGTGGAGATCATATTCACTCTGGTACCGTAGTAGGTAAACTTGAAGGAGAAAGAGACATCACTTTGGGCTTTGTTGATTTACTGCGTGATGATTTTATTGAAaaaGATCGAAGCCGCGGTATTTATTTCACTCAAGATTGGGTCtctctACCAGGTGTTATTCCCGTGGCTTCAGGgggTATTCACGTT
>Illumina-rbcL2_BOP010238_Zotu
CGAAGAAATGATCAAAAGAGCTGTATTTGCTAGAGAATTAGGAGTTCCTATCGTAATGCATGACTACTTAACAGGAGGATTCACTGCAAATACTAGCTTGGCTCATTATTGCCGAGATAATGGCCTACTTCTTCACATTCACCGTGCAATGCATGCAGTTATTGATAGACAGAAGAATCATGGTATCCACTTCCGTGTACTAGCTAAAGCGTTACGTATGTCTGGTGGAGATCATATTCACTCTGGTACCGTAGTAGGTAAACTTGAAGGAGAAAGAGACATCACTTTGGGCTTTGTTGATTTACTGCGTGATGATTTTATTGAAaaaGGTCGAAGCCGCGGTATTTATTTCACTCAAGATTGGGTCtctctACCAGGTGTTATTCCCGTGGCTTCAGGgggTATTCACGTTTGGCACATGCC
>Illumina-rbcL2_BOP010239_Cotu
CGAAGAGATGATGAAAAGAGCTGCATTTGCCAGAGAATTGGGAGTTCCTATCGTAATGCATGATTACTTAACAGGGGGATTCACTGCAAATACTACCTTGGCTCATTATTGCCGAGATAATGGTCTACTTCTTCACATCCACCGTGCAATGCATGCAGTTATTGATAGACAGAAGAATCATGGTATGCACTTTCGTGTACTAGCTAAAGCGTTACGTATGTCTGGTGGAGATCATATACACGCTGGTACCGTAGTAGGTAAACTTGAGGGGGAAAGAGAGATAACTTTAGGCTTTGTTGATTTACTACGTGATGATTTTATTGAAAAAGACAGAAGCCGCGGTATTTATTTCACTCAAGATTGGGTCTCTCTCCCAGGTGTTTTGCCTGTGGCTTCCGGGGGTATTCACGTT
>Illumina-rbcL2_BOP010239_Dotu
ACTAGCTAAAGCGTTACGTATGTCTGGTGGAGATCATATACACGCTGGTACCGTAGTAGGTAAACTTGAGGGGGAAAGAGAGATAACTTTAGGCTTTGTTGATTTACTACGTGATGATTTTATTGAAAAAGACAGAAGCCGCGGTATTTATTTCACTCAAGATTGGGTCTCTCTCCCAGGTGTTTTGCCTGTGGCTTCCGGGGGTATTCACGTT
>Illumina-rbcL2_BOP010239_Otu
CGAAGAGATGATGAAAAGAGCTGCATTTGCCAGAGAATTGGGAGTTCCTATCGTAATGCATGATTACTTAACAGGgggATTCACTGCAAATACTACCTTGGCTCATTATTGCCGAGATAATGGTCTACTTCTTCACATCCACCGTGCAATGCATGCAGTTATTGATAGACAGAAGAATCATGGTATGCACTTTCGTGTACTAGCTAAAGCGTTACGTATGTCTGGTGGAGATCATATTCACGCTGGTACCGTAGTAGGTAAACTTGAAG
>Illumina-rbcL2_BOP010239_Zotu
CGAAGAGATGATGAAAAGAGCTGCATTTGCCAGAGAATTGGGAGTTCCTATCGTAATGCATGATTACTTAACAGGgggATTCACTGCAAATACTACCTTGGCTCATTATTGCCGAGATAATGGTCTACTTCTTCACATCCACCGTGCAATGCATGCAGTTATTGATAGACAGAAGAATCATGGTATGCACTTTCGTGTACTAGCTAAAGCGTTACGTATGTCTGGTGGAGATCATATACACGCTGGTACCGTAGTAGGTAAACTTGAGGgggAAAGagagaTAACTTTAGGCTTTGTTGATTTACTACGTGATGATTTTATTGAAaaaGACAGAAGCCGCGGTATTTATTTCACTCAAGATTGGGTCtctctcCCAGGTGTTTTGCCTGTGGCTTCCGGgggTATTCACGTT
>Illumina-rbcL2_BOP010241_Cotu
CGAAGAAATGATCAAAAGAGCTGTATTTGCTAGAGAATTGGGAGTTCCTATCGTAATGCATGACTACTTAACAGGAGGATTCACTGCAAATACTAGCTTGGCTCATTATTGCCGAGATAATGGCCTACTTCTTCACATTCACCGTGCAATGCATGCAGTTATTGATAGACAGAAGAATCATGGTATACACTTCCGTGTACTAGCTAAAGCGTTACGTATGTCTGGTGGAGATCATATTCACTCTGGTACCGTAGTAGGTAAACTTGAAGGGGAAAGAGACATCACTTTGGGCTTTGTTGATTTACTGCGTGATGATTTTATTGAAAAAGATCGAAGTCGCGGTATTTATTTCACTCAAGATTGGGTCTCTCTACCAGGTGTTCTGCCCGTGGCTTCAGGGGGTATTCACGTT
>Illumina-rbcL2_BOP010241_Dotu
CGAAGAAATGATCAAAAGAGCTGTATTTGCTAGAGAATTGGGAGTTCCTATCGTAATGCATGACTACTTAACAGGAGGATTCACTGCAAATACTAGCTTGGCTCATTATTGCCGAGATAATGGCCTACTTCTTCACATTCACCGTGCAATGCATGCAGTTATTGATAGACAGAAGAATCATGGTATACACTTCCGTGTACTAGCTAAAGCGTTACGTATGTCTGGTGGAGATCATATTCACTCTGGTACCGTAGTAGGTAAACTTGAAGGGGAAAGAGACATCACTTTGGGCTTTGTTGATTTACTGCGTGATGATTTTATTGAAAAAGATCGAAGTCGCGGTATTTATTTCACTCAAGATTGGGTCTCTCTACCAGGTGTTCTGCCCGTGGCTTCAGGGGGTATTCACGTT
>Illumina-rbcL2_BOP010241_Otu
CGAAGAAATGATCAAAAGAGCTGTATTTGCTAGAGAATTGGGAGTTCCTATCGTAATGCATGACTACTTAACAGGAGGATTCACTGCAAATACTAGCTTGGCTCATTATTGCCGAGATAATGGCCTACTTCTTCACATTCACCGTGCAATGCATGCAGTTATTGATAGACAGAAGAATCATGGTATACACTTCCGTGTACTAGCTAAAGCGTTACGTATGTCTGGTGGAGATCATATTCACTCTGGTACCGTAGTAGGTAAACTTGAAGGGGAAAGAGACATCACTTTGGGCTTTGTTGATTTACTGCGTGATGATTTTATTGAAaaaGATCGAAGTCGCGGTATTTATTTCACTCAAGATTGGGTCtctctACCAGGTGTTCTGCCCGTGGCTTCAGGgggTATTCACGTT
>Illumina-rbcL2_BOP010241_Zotu
CGAAGAAATGATCAAAAGAGCTGTATTTGCTAGAGAATTGGGAGTTCCTATCGTAATGCATGACTACTTAACAGGAGGATTCACTGCAAATACTAGCTTGGCTCATTATTGCCGAGATAATGGCCTACTTCTTCACATTCACCGTGCAATGCATGCAGTTATTGATAGACAGAAGAATCATGGTATACACTTCCGTGTACTAGCTAAAGCGTTACGTATGTCTGGTGGAGATCATATTCACTCTGGTACCGTAGTAGGTAAACTTGAAGGGGAAAGAGACATCACTTTGGGCTTTGTTGATTTACTGCGTGATGATTTTATTGAAaaaGATCGAAGTCGCGGTATTTATTTCACTCAAGATTGGGTCtctctACCAGGTGTTCTGCCCGTGGCTTCAGGgggTATTCACGTT
>Illumina-rbcL2_BOP010242_Cotu
TGAAGATATGATGAAAAGGGCTGTTTTTGCCAGAGAATTAGGAGTTCCTATCGTAATGCATGACTATTTAACGGGGGGATTCACTGCAAATACTACCTTGGCTCATTATTGCCGAGATAATGGCCTACTTCTTCACATACATCGTGCAATGCATGCAGTTATTGATAGACAGAAGAATCATGGTATGCACTTTCGTGTACTAGCTAAAGCGTTACGTTTGTCTGGTGGAGATCATATTCACTCTGGTACTGTAGTAGGTAAACTTGAAGGGGAAAGAGAGATCACATTGGGCTTTGTTGATTTACTGCGTGATGATTTTGTTGAAAAAGATCGAAGCCGCGGTATTTATTTCACTCAAGATTGGGTCTCTTTACCAGGTATTCTGCCCGTGGCTTCAGGGGGTATTCACGTT
>Illumina-rbcL2_BOP010242_Dotu
TGAAGATATGATGAAAAGGGCTGTTTTTGCCAGAGAATTAGGAGTTCCTATCGTAATGCATGACTATTTAACGGGGGGATTCACTGCAAATACTACCTTGGCTCATTATTGCCGAGATAATGGCCTACTTCTTCACATACATCGTGCAATGCATGCAGTTATTGATAGACAGAAGAATCATGGTATGCACTTTCGTGTACTAGCTAAAGCGTTACGTTTGTCTGGTGGAGATCATATTCACTCTGGTACTGTAGTAGGTAAACTTGAAGGGGAAAGAGAGATCACATTGGGCTTTGTTGATTTACTGCGTGATGATTTTGTTGAAAAAGATCGAAGCCGCGGTATTTATTTCACTCAAGATTGGGTCTCTTTACCAGGTATTCTGCCCGTGGCTTCAGGGGGTATTCACGTT
>Illumina-rbcL2_BOP010242_Otu
TGAAGATATGATGAAAAGGGCTGTTtttGCCAGAGAATTAGGAGTTCCTATCGTAATGCATGACTATTTAACGGggggATTCACTGCAAATACTACCTTGGCTCATTATTGCCGAGATAATGGCCTACTTCTTCACATACATCGTGCAATGCATGCAGTTATTGATAGACAGAAGAATCATGGTATGCACTTTCGTGTACTAGCTAAAGCGTTACGTTTGTCTGGTGGAGATCATATTCACTCTGGTACTGTAGTAGGTAAACTTGAAGGGGAAAGagagaTCACATTGGGCTTTGTTGATTTACTGCGTGATGATTTTGTTGAAaaaGATCGAAGCCGCGGTATTTATTTCACTCAAGATTGGGTCTCTTTACCAGGTATTCTGCCCGTGGCTTCAGGgggTATTCACGTT
>Illumina-rbcL2_BOP010242_Zotu
TGAAGATATGATGAAAAGGGCTGTTtttGCCAGAGAATTAGGAGTTCCTATCGTAATGCATGACTATTTAACGGggggATTCACTGCAAATACTACCTTGGCTCATTATTGCCGAGATAATGGCCTACTTCTTCACATACATCGTGCAATGCATGCAGTTATTGATAGACAGAAGAATCATGGTATGCACTTTCGTGTACTAGCTAAAGCGTTACGTTTGTCTGGTGGAGATCATATTCACTCTGGTACTGTAGTAGGTAAACTTGAAGGGGAAAGagagaTCACATTGGGCTTTGTTGATTTACTGCGTGATGATTTTGTTGAAaaaGATCGAAGCCGCGGTATTTATTTCACTCAAGATTGGGTCTCTTTACCAGGTATTCTGCCCGTGGCTTCAGGgggTATTCACGTT
>Illumina-rbcL2_BOP010243_Cotu
TGAAGAAATGATGAAAAGGGCTATATTTGCCAGAGAATTAGGAGTTCCTATCGTAATGCATGACTATTTAACAGGGGGATTCACTGCAAATACTAGCTTGGCTCATTATTGCCGAGATAATGGCCTACTTCTTCACATCCATCGTGCAATGCATGCAGTTATTGATAGACAGAAGAATCATGGTATGCACTTTCGTGTACTAGCTAAAGCGTTACGTTTGTCTGGTGGAGATCATATTCACGCTGGTACTGTAGTAGGTAAACTTGAAGGGGAAAGAGACATCACTTTGGGCTTTGTTGATTTACTGCGTGATGATTTTACTGAAAAAGATCGAAGCCGCGGTATTTATTTCACTCAAGATTGGGTCTCTCTACCAGGTGTTATACCCGTGGCTTCAGGGGGTATTCATGTT
>Illumina-rbcL2_BOP010243_Dotu
TGAAGAAATGATGAAAAGGGCTATATTTGCCAGAGAATTAGGAGTTCCTATCGTAATGCATGACTATTTAACAGGGGGATTCACTGCAAATACTAGCTTGGCTCATTATTGCCGAGATAATGGCCTACTTCTTCACATCCATCGTGCAATGCATGCAGTTATTGA
>Illumina-rbcL2_BOP010243_Otu
AGGAGTTCCTATCGTAATGCATGACTATTTAACAGGgggATTCACTGCAAATACTAGCTTGGCTCATTATTGCCGAGATAATGGCCTACTTCTTCACATCCATCGTGCAATGCATGCAGTTATTGATAGACAGAAGAATCATGGTATGCACTTTCGTGTACTAGCTAAAGCGTTACGTTTGTCTGGTGGAGATCATATTCACGCTGGTACTGTAGTAGGTAAACTTGAAGGGGAAAGAGACATCACTTTGGGCTTTGTTGATTTACTGCGTGATGATTTTACTGAAaaaGATCGAAGCCGCGGTATTTATTTCACTCAAGATTGGGTCtctctACCAGGTGTTATACCCGTGGCTTCAGGgggTATTCATGTT
>Illumina-rbcL2_BOP010243_Zotu
TGAAGAAATGATGAAAAGGGCTATATTTGCCAGAGAATTAGGAGTTCCTATCGTAATGCATGACTATTTAACAGGgggATTCACTGCAAATACTAGCTTGGCTCATTATTGCCGAGATAATGGCCTACTTCTTCACATCCATCGTGCAATGCATGCAGTTATTGATAGACAGAAGAATCATGGTATGCACTTTCGTGTACTAGCTAAAGCGTTACGTTTGTCTGGTGGAGATCATATTCACGCTGGTACTGTAGTAGGTAAACTTGAAGGGGAAAGAGACATCACTTTGGGCTTTGTTGATTTACTGCGTGATGATTTTACTGAAaaaGATCGAAGCCGCGGTACTTATTTCACTCAAGATTGGGTCtctctACCAGGTGTTATACCCGTGGCTTCAGGgggTATTCATGTTTGGC
>Illumina-rbcL2_BOP010244_Cotu
TGAAGAAATGATGAAAAGGGCTATATTTGCCAGAGAATTAGGAGTTCCTATCGTAATGCATGACTATTTAACAGGGGGATTCACTGCAAATACTACCTTGGCTCATTATTGCCGAGATAATGGCCTACTTCTTCACATCCATCGTGCAATGCATGCAGTTATTGATAGACAGAAGAATCATGGTATGCACTTTCGTGTACTAGCTAAAGCGTTACGTATGTCTGGTGGAGATCATATTCACGCTGGTACTGTAGTCGGTAAACTTGAAGGGGAAAGAGACATCACTTTGGGCTTTGTTGATTTACTGCGTGATGATTTTATTGAAAAAGATCGAAGCCGCGGTATTTATTTCACTCAAGATTGGGTCTCTCTACCAGGTGTTATACCCGTGGCTTCAGGGGGTATTCATGTT
>Illumina-rbcL2_BOP010244_Otu
TGAAGAAATGATGAAAAGGGCTATATTTGCCAGAGAATTAGGAGTTCCTATCGTAATGCATGACTATTTAACAGGgggATTCACTGCAAATACTACCTTGGCTCATTATTGCCGAGATGATGGCCTACTTCTTCACATCCATCGTGCAATGCATGCAGTTATTGATAGACAGAAGAATCATGGTATGCACTTTCGTGTACTAGCTAAAGCGTTACGTATGTCTGGTGGAGATCATATTCACGCTGGTACTGTAGTCGGTAAACTTGAAGGGGAAAGAGACATCACTTTGGGCTTTGTCGATTTACTGCGTGATGATTTTATTGAAaaaGATCGAAGCCGCGGTATTT
>Illumina-rbcL2_BOP010244_Zotu
TGAAGAAATGATGAAAAGGGCTATATTTGCCAGAGGATTAGGAGTTCCTATCGTAATGCATGACTATTTAACAGGgggATTCACTGCAAATACTACCTTGGCTCATTATTGCCGAGATAATGGCCTACTTCTTCACATCCATCGTGCAATGCATGCAGTTATTGATAGACAGAAGAATCATGGTATGCACTTTCGTGTACTAGCTAAAGCGTTACGTATGTCTGGTGGAGATCATATTCACGCTGGTACTGTAGTCGGTAAACTTGAAGGGGAAAGAGACATCACTTTGGGCTTTGTTGATTTACTGCGTGATGATTTTATTGAAaaaGATCGAAGCCGCGGTATTTATTTCACTCAAGATTGGGTCtctctACCAGGTGTTATACCCGTGGCTTCAGG
>Illumina-rbcL2_BOP010245_Cotu
CGAAGACATGATGAAAAGGGCTGTATTTGCCAGAGAATTGGGAGTTCCTATCGTAATGCATGACTACTTAACAGGGGGATTCACTGCAAATACTACCTTGGCTCATTATTGCCGAGATAATGGCCTACTTCTTCACATCCACCGCGCAATGCATGCAGTTATTGATAGACAGAAGAATCATGGTATGCACTTTCGTGTACTAGCTAAAGCGTTACGTATGTCTGGTGGAGATCATATTCACGCCGGTACCGTAGTAGGTAAACTTGAAGGGGAAAGAGATATCACTTTGGGCTTTGTTGATTTACTGCGCGATGATTTTATTGAAAAAGATCGAAGTCGCGGTATTTATTTCACTCAAGATTGGGTCTCTCTACCAGGTGTTCTGCCCGTGGCTTCGGGGGGTATTCACGTT
>Illumina-rbcL2_BOP010245_Dotu
CGAAGACATGATGAAAAGGGCTGTATTTGCCAGAGAATTGGGAGTTCCTATCGTAATGCATGACTACTTAACAGGGGGATTCACTGCAAATACTACCTTGGCTCATTATTGCCGAGATAATGGCCTACTTCTTCACATCCACCGCGCAATGCATGCAGTTATTGATAGACAGAAGAATCATGGTATGCACTTTCGTGTACTAGCTAAAGCGTTACGTATGTCTGGTGGAGATCATATTCACGCCGGTACCGTAGTAGGTAAACTTGAAGGGGAAAGAGATATCACTTTGGGCTTTGTTGATTTAC
>Illumina-rbcL2_BOP010245_Otu
CGAAGACATGATGAAAAGGGCTGTATTTGCCAGAGAATTGGGAGTTCCTATCGTAATGCATGACTACTTAACAGGgggATTCACTGCAAATACTACCTTGGCTCATTATTGCCGAGATAATGGCCTACTTCTTCACATCCACCGCGCAATGCATGCAGTTATTGATAGACAGAAGAATCATGGTATGCACTTTCGTGTACTAGCTAAAGCGTTACGTATGTCTGGTGGAGATCATATTCACGCCGGTACCGTAGTAGGTAAACTTGAAGGGGAAAGAGATATCACTTTGGGCTTTGTTGATTTACTGCGCGATGATTTTATTGAAaaaGATCGAAGTCGCGGTATTTATTTCACTCAAGATTGGGTCtctctACCAGGTGTTCTGCCCGTGGCTTCGGggggTATTCACGTT
>Illumina-rbcL2_BOP010245_Zotu
CGAAGACATGATGAAAAGGGCTGTATTTGCCAGAGAATTGGGAGTTCCTATCGTAATGCATGACTACTTAACAGGgggATTCACTGCAAATACTACCTTGGCTCATTATTGCCGAGATAATGGCCTACTTCTTCACATCCACCGCGCAATGCATGCAGTTATTGATAGACAGAAGAATCATGGTATGCACTTTCGTGTACTAGCTAAAGCGTTACGTATGTCTGGTGGAGATCATATTCACGCCGGTACCGTAGTAGGTAAACTTGAAGGGGAAAGAGATATCACTTTGGGCTTTGTTGATTTAC
>Illumina-rbcL2_BOP010246_Cotu
CGAAGACATGATGAAAAGGGCTGTATTTGCCAGAGAATTGGGAGTTCCTATCGTAATGCATGACTACTTAACAGGGGGATTCACTGCAAATACTACCTTGGCTCATTATTGCCGAGATAATGGCCTACTTCTTCACATCCACCGCGCAATGCATGCAGTTATTGATAGACAGAAGAATCATGGTATGCACTTTCGTGTACTAGCTAAAGCGTTACGTATGTCTGGTGGAGATCATATTCACGCCGGTACCGTAGTAGGTAAACTTGAAGGGGAAAGAGAGATCACTTTGGGCTTTGTTGATTTACTGCGCGATGATTTTATTGAAAAAGATCGAAGTCGCGGTATTTATTTCACTCAAGATTGGGTCTCTCTACCAGGTGTTCTGCCCGTGGCTTCGGGGGGTATTCACGTT
>Illumina-rbcL2_BOP010246_Dotu
CGAAGACATGATGAAAAGGGCTGTATTTGCCAGAGAATTGGGAGTTCCTATCGTAATGCATGACTACTTAACAGGGGGATTCACTGCAAATACTACCTTGGCTCATTATTGCCGAGATAATGGCCTACTTCTTCACATCCACCGCGCAATGCATGCAGTTATTGATAGACAGAAGAATCATGGTATGCACTTTCGTGTACTAGCTAAAGCGTTACGTATGTCTGGTGGAGATCATATTCACGCCGGTACCGTAGTAGGTAAACTTGAAGGGGAAAGAGAGATCACTTTGGGCTTTGTTGATTTACTGCGCGATGATTTTATTGAAAAAGATCGAAGTCGCGGTATTTATTTCACTCAAGATTGGGTCTCTCTACCAGGTGTTCTGCCCGTGGCTTCGGGGGGTATTCACGTT
>Illumina-rbcL2_BOP010246_Otu
CGAAGACATGATGAAAAGGGCTGTATTTGCCAGAGAATTGGGAGTTCCTATCGTAATGCATGACTACTTAACAGGgggATTCACTGCAAATACTACCTTGGCTCATTATTGCCGAGATAATGGCCTACTTCTTCACATCCACCGCGCAATGCATGCAGTTATTGATAGACAGAAGAATCATGGTATGCACTTTCGTGTACTAGCTAAAGCGTTACGTATGTCTGGTGGAGATCATATTCACGCCGGTACCGTAGTAGGTAAACTTGAAGGGGAAAGagagaTCACTTTGGGCTTTGTTGATTTACTGCGCGATGATTTTATTGAAaaaGATCGAAGTCGCGGTATTTATTTCACTCAAGATTGGGTCtctctACCAGGTGTTCTGCCCGTGGCTTCGGggggTATTCACGTT
>Illumina-rbcL2_BOP010246_Zotu
CGAAGACATGATGAAAAGGGCTGTATTTGCCAGAGAATTGGGAGTTCCTATCGTAATGCATGACTACTTAACAGGgggATTCACTGCAAATACTACCTTGGCTCATTATTGCCGAGATAATGGCCTACTTCTTCACATCCACCGCGCAATGCATGCAGTTATTGATAGACAGAAGAATCATGGTATGCACTTTCGTGTACTAGCTAAAGCGTTACGTATGTCTGGTGGAGATCATATTCACGCCGGTACCGTAGTAGGTAAACTTGAAGGGGAAAGagagaTCACTTTGGGCTTTGTTGATTTACTGCGCGATGATTTTATTGAAaaaGATCGAAGTCGCGGTATTTATTTCACTCAAGATTGGGTCtctctACCAGGTGTTCTGCCCGTGGCTTCGGggggTATTCACGTT
>Illumina-rbcL2_BOP010247_Cotu
CGAAGACATGATGAAAAGGGCTGTATTTGCCAGAGAATTGGGAGTTCCTATCGTAATGCATGACTACTTAACAGGGGGATTCACTGCAAATACTACCTTGGCTCATTATTGCCGAGATAATGGCCTACTTCTTCACATCCACCGCGCAATGCATGCAGTTATTGATAGACAGAAGAATCATGGTATGCACTTTCGTGTACTAGCTAAAGCGTTACGTATGTCTGGTGGAGATCATATTCACGCCGGTACCGTAGTAGGTAAACTTGAAGGGGAAAGAGAGATCACTTTGGGCTTTGTTGATTTACTGCGCGATGATTTTATTGAAAAAGATCGAAGTCGCGGTATTTATTTCACTCAAGATTGGGTCTCTCTACCAGGTGTTCTGCCCGTGGCTTCGGGGGGTATTCACGTT
>Illumina-rbcL2_BOP010247_Dotu
CGAAGACATGATGAAAAGGGCTGTATTTGCCAGAGAATTGGGAGTTCCTATCGTAATGCATGACTACTTAACAGGGGGATTCACTGCAAATACTACCTTGGCTCATTATTGCCGAGATAATGGCCTACTTCTTCACATCCACCGCGCAATGCATGCAGTTATTGATAGACAGAAGAATCATGGTATGCACTTTCGTGTACTAGCTAAAGCGTTACGTATGTCTGGTGGAGATCATATTCACGCCGGTGCCGTAGTAGGTAAACTTGAAGGGGAAAGAGAGATCACTTTGGGCTTTGTTGATTTACTGCGCGATGATTTTATTGAAAAAGATCGAAGTCGCGGTATTTATTTCACTCAAGAT
>Illumina-rbcL2_BOP010247_Otu
CGAAGACATGATGAAAAGGGCTGTATTTGCCAGAGAATTGGGAGTTCCTATCGTAATGCATGACTACTTAACAGGgggATTCACTGCAAATACTACCTTGGCTCATTATTGCCGAGATAATGGCCTACTTCTTCACATCCACCGCGCAATGCATGCAGTTATTGATAGACAGAAGAATCATGGTATGCACTTTCGTGTACTAGCTAAAGCGTTACGTATGTCTGGTGGAGATCATATTCACGCCGGTGCCGTAGTAGGTAAACTTGAAGGGGAAAGagagaTCACTTTGGGCTTTGTTGATTTACTGCGCGATGATTTTATTGAAaaaGATCGAAGTCGCGGTATTTATTTCACTCAAGAT
>Illumina-rbcL2_BOP010247_Zotu
CGAAGACATGATGAAAGGGGCTGTATTTGCCAGAGAATTGGGAGTTCCTATCGTAATGCATGACTACTTAACAGGgggATTCACTGCAAATACTACCTTGGCTCATTATTGCCGAGATAATGGCCTACTTCTTCACATCCACCGCGCAATGCATGCAGTTATTGATAGACAGAAGAATCATGGTATGCACTTTCGTGTACTAGCTAAAGCGTTACGTATGTCTGGTGGAGATCATATTCACGCCGGTACCGTAGTAGGTAAACTTGAAGGGGAAAGagagaTCACTTTGGGCTTTGTTGATTTACTGCGCGATGATTTTATTGAAaaaGACCGAAGCCGCGGTATTTATTTCACTCAAGATTGGGTCtctctACCAGGTGTTCTGCCCGTGGCTTCGGggggTATTCACGTTTGGCACA
>Illumina-rbcL2_BOP010248_Cotu
TGAAGAAATGATCAAAAGGGCTGTATTTGCCAGAGAATTGGGAGTTCCTATCGTAATGCACGACTACTTAACAGGGGGATTCACTGCAAATACTAGCTTGGCTTTTTATTGCCGAGATAATGGCCTACTTCTTCACATCCACCGCGCAATGCATGCAGTTATTGATAGACAGAAGAATCATGGTATACACTTTCGTGTACTAGCTAAAGCGTTACGTATGTCTGGTGGAGATCATATTCACTCCGGTACCGTAGTAGGTAAACTTGAAGGGGAAAGAGAGATCACTTTGGGCTTTGTTGATTTACTGCGCGATGATTTTATTGAAAAAGATCGAAGTCGCGGTATTTATTTCACTCAAGATTGGGTCTCTCTACCGGGTGTTCTGCCCGTGGCTTCGGGGGGTATTCACGTT
>Illumina-rbcL2_BOP010248_Dotu
ACTCCGGTACCGTAGTAGGTAAACTTGAAGGGGAAAGAGAGATCACTTTGGGCTTTGTTGATTTACTGCGCGATGATTTTATTGAAAAAGATCGAAGTCGCGGTATTTATTTCACTCAAGATTGGGTCTCTCTACCGGGTGTTCTGCCCGTGGCTTCGGGGGGTATTCACGTT
>Illumina-rbcL2_BOP010248_Otu
TGAAGAAATGATCAAAAGGGCTGTATTTGCCAGAGAATTGGGAGTTCCTATCGTAATGCACGACTACTTAACAGGgggATTCACTGCAAATACTAGCTTGGCTTtttATTGCCGAGATAATGGCCTACTTCTTCACATCCACCGCGCAATGCATGCAGTTATTGATAGACAGAAGAATCATGGTATACACCTTCGTGTACTAGCTAAAGCGTTACGTATGTCTGGTGGAGATCATATTCACTCCGGTACCGTAGTAGGTAAACTTGAAGGGGAAAGagagaTCACTTTGGGCTTTGTTGATTTACTGCGCGATGATTTTATTGAAaaaGATCGAAGTCGCGGTATTTATTTCACTCAAGATTGGGTCtctctACCGGGTGTTCTGCCCGTGGCTTTG
>Illumina-rbcL2_BOP010248_Zotu
TGAAGAAATGATCAAAAGGGCTGTATTTGCCAGAGAATTGGGAGTTCCTATCGTAATGCACGACTACTTAACAGGgggATTCACTGCAAATACTAGCTTGGCTTtttATTGCCGAGATAATGGCCTACTTCTTCACATCCACCGCGCAATGCATGCAGTTATTGATAGACAGAAGAATCATGGTATACACTTTCGTGTACTAGCTAAAGCGTTACGTATGTCTGGTGGAGATCATATTCACTCCGGTACCGTAGTAGGTAAACTTGAAGGGGAAAGagagaTCACTTTGGGCTTTGTTGATTTACTGCGCGATGATTTTATTGAAaaaGATCGAAGTCGCGGTATTTATTTCACTCAAGATTGGGTCtctctACCGGGTGTTCTGCCCGTGGCTTCGGggggTATTCACGTT
>Illumina-rbcL2_BOP010249_Cotu
CGAAGAAATGATAAAAAGGGCTGTATTTGCCAGAGAGTTGGGAGTTCCTATCGTAATGCATGACTACTTAACAGGGGGATTCACCGCAAATACTAGCTTGGCTCATTATTGCCGAGATAATGGTCTACTTCTTCACATCCATCGTGCAATGCATGCAGTTATTGATAGACAGAAGAATCATGGTATACACTTTCGTGTACTAGCTAAAGCTTTGCGTATGTCTGGTGGAGATCATATTCACGCGGGTACAGTAGTAGGTAAACTTGAAGGAGAAAGGGACATAACTTTGGGCTTTGTTGATTTACTACGTGATGATTTTATTGAAAAAGACCGAAGCCGCGGTATTTATTTCACTCAAGATTGGGTTTCTCTACCAGGTGTTCTGCCCGTGGCTTCAGGGGGTATTCACGTT
>Illumina-rbcL2_BOP010249_Dotu
CGAAGAAATGATAAAAAGGGCTGTATTTGCCAGAGAGTTGGGAGTTCCTATCGTAATGCATGACTACTTAACAGGGGGATTCACCGCAAATACTAGCTTGGCTCATTATTGCCGAGATAATGGTCTACTTCTTCACATCCATCGTGCAATGCATGCAGTTATTGATAGACAGAAGAATCATGGTATACACTTTCGTGTACTAGCTAAAGCTTTGCGTATGTCTGGTGGAGATCATATTCACGCGGGTACAGTAGTAGGTAAACTTGAAGGAGAAAGGGACATAACTTTGGGCTTTGTTGATTTACTACGTGATGATTTTATTGAAAAAGACCGAAGCCGCGGTATTTATTTCACTCAAGATTGGGTTTCTCTACCAGGTGTTCTGCCCGTGGCTTCAGGGGGTATTCACGTT
>Illumina-rbcL2_BOP010249_Otu
CGAAGAAATGATAAaaaGGGCTGTATTTGCCAGagagTTGGGAGTTCCTATCGTAATGCATGACTACTTAACAGGgggATTCACCGCAAATACTAGCTTGGCTCATTATTGCCGAGATAATGGTCTACTTCTTCACATCCATCGTGCAATGCATGCAGTTATTGATAGACAGAAGAATCATGGTATACACTTTCGTGTACTAGCTAAAGCTTTGCGTATGTCTGGTGGAGATCATATTCACGCGGGTACAGTAGTAGGTAAACTTGAAGGAGAAAGGGACATAACTTTGGGCTTTGTTGATTTACTACGTGATGATTTTATTGAAaaaGACCGAAGCCGCGGTATTTATTTCACTCAAGATTGGGTTTCTCTACCAGGTGTTCTGCCCGTGGCTTCAGGgggTATTCACGTT
>Illumina-rbcL2_BOP010249_Zotu
CGAAGAAATGATAAaaaGGGCTGTATTTGCCAGagagTTGGGAGTTCCTATCGTAATGCATGACTACTTAACAGGgggATTCACCGCAAATACTAGCTTGGCTCATTATTGCCGAGATAATGGTCTACTTCTTCACATCCATCGTGCAATGCATGCAGTTATTGATAGACAGAAGAATCATGGTATACACTTTCGTGTACTAGCTAAAGCTTTGCGTATGTCTGGTGGAGATCATATTCACGCGGGTACAGTAGTAGGTAAACTTGAAGGAGAAAGGGACATAACTTTGGGCTTTGTTGATTTACTACGTGATGATTTTATTGAAaaaGACCGAAGCCGCGGTATTTATTTCACTCAAGATTGGGTTTCTCTACCAGGTGTTCTGCCCGTGGCTTCAGGgggTATTCACGTT
>Illumina-rbcL2_BOP010250_Cotu
CGAAGAAATGATAAAAAGGGCTGTATTTGCCAGAGAGTTGGGAGTTCCTATCGTAATGCATGACTACTTAACAGGGGGATTCACCGCAAATACTAGCTTGGCTCATTATTGCCGAGATAATGGTCTACTTCTTCACATCCATCGTGCAATGCATGCAGTTATTGATAGACAGAAGAATCATGGTATACACTTTCGTGTACTAGCTAAAGCTTTGCGTATGTCTGGTGGAGATCATATTCACTCGGGTACAGTAGTAGGTAAACTTGAAGGAGAAAGGGACATAACTTTGGGCTTTGTTGATTTACTACGTGATGATTTTATTGAAAAAGACCGAAGCCGCGGTATTTATTTCACTCAAGATTGGGTTTCTCTACCAGGTGTTCTGCCCGTGGCTTCAGGGGGTATTCACGTT
>Illumina-rbcL2_BOP010250_Dotu
ATGCACTTCCGTGTACTGGCTAAAGCTTTGCGTATGTCTGGTGGAGATCATATTCACTCAGGTACAGTAGTAGGTAAACTTGAAGGAGAAAGGGACATAACTTTGGGCTTTGTTGATTTACTACGTGATGATTTTATTGAAAAAGACCGAAGCCGCGGTATTTATTTCACTCAAGATTGGGTTTCTCTACCAGGTGTTCTGCCCGTGGCTTCAGGGGGTATTCACGTT
>Illumina-rbcL2_BOP010250_Otu
ATGCACTTCCGTGTACTGGCTAAAGCTTTGCGTATGTCTGGTGGAGATCATATTCACTCAGGTACAGTAGTAGGTAAACTTGAAGGAGAAAGGGACATAACTTTGGGCTTTGTTGATTTACTACGTGATGATTTTATTGAAaaaGACCGAAGCCGCGGTATTTATTTCACTCAAGATTGGGTTTCTCTACCAGGTGTTCTGCCCGTGGCTTCAGGgggTATTCACGTT
>Illumina-rbcL2_BOP010250_Zotu
CGAAGAAATGATAAaaaGGGCTGTATTTGCCAGagagTTGGGAGTTCCTATCGTAATGCATGACTACTTAACAGGgggATTCACCGCAAATACTAGCTTGGCTCATTATTGCCGAGATAATGGTCTACTTCTTCACATCCATCGTGCAATGCATGCAGTTATTGATAGACAGAAGAATCATGGTATACACTTTCGTGTACTAGCTAAAGCTTTGCGTATGTCTGGTGGAGATCATATTCACTCGGGTACAGTAGTAGGTAAACTTGAAGGAGAAAGGGACATAACTTTGGGCTTTGTTGATTTACTACGTGATGATTTTATTGAAaaaGACCGAAG
>Illumina-rbcL2_BOP010252_Cotu
CGAAGAAATGATCAAAAGGGCTGTATTTGCTAGAGAACTGGGTGTCCCTATCGTAATGCATGACTACTTAACGGGGGGATTCACTGCAAATACTAGCTTGGCTCATTATTGCCGAGATAATGGTCTACTTCTTCACATCCACCGTGCAATGCATGCAGTTATTGATAGACAGAAAAATCATGGTATACACTTTCGTGTACTAGCGAAGGCCCTACGTATGTCTGGTGGAGACCATATTCATTCTGGTACCGTAGTAGGTAAACTTGAGGGTGAAAGAGATATCACTTTAGGCTTTGTTGATTTACTACGTGATGATTTTATTGAAAAAGACCGAAGCCGCGGTATTTATTTCACTCAAGATTGGGTCTCTCTACCGGGTGTTCTGCCTGTGGCTTCCGGGGGTATTCACGTT
>Illumina-rbcL2_BOP010252_Dotu
ACCGTAGTAGGTAAACTTGAAGGGGAAAGAGAGATCACTTTAGGCTTTGTTGATTTACTACGTGATGATTTTATTGAAAAAGACCGAAGCCGCGGTATTTATTTCACTCAAGATTGGGTCTCTCTACCGGGTGTTCTGCCTGTGGCTTCCGGGGGTATTCACGTT
>Illumina-rbcL2_BOP010252_Otu
CGAAGAAATGATCAAAAGGGCTGTATTTGCTAGAGAACTGGGTGTCCCTATCGTAATGCATGACTACTTAACGGggggATTCACTGCAAATACTAGCTTGGCTCATTATTGCCGAGATAATGGTCTACTTCTTCACATCCACCGTGCAATGCATGCAGTTATTGATAGACAGAAaaaTCATGGTATACACTTTCGTGTACTAGCGAAGGCCCTACGTATGTCTGGTGGAGACCATATTCATTCTGGTACCGTAGTAGGTAAACTTGAGGGTGAAAGAGATATCACTTTAGGCTTTGTTGATTTACTACGTGATGATTTTATTGAAaaaGACCGAAGCCGCGGTATTTATTTCACTCAAGATT
>Illumina-rbcL2_BOP010252_Zotu
CGAAGAAATGATCAAAAGGGCTGTATTTGCTAGAGAACTGGGTGTCCCTATCGTAATGCATGACTACTTAACGGggggATTCACTGCAAATACTAGCTTGGCTCATTATTGCCGAGATAATGGTCTACTTCTTCACATCCACCGTGCAATGCATGCAGTTATTGATAGACAGAAaaaTCATGGTATACACTTTCGTGTACTAGCGAAGGCCCTACGTATGTCTGGTGGAGACCATATTCATTCTGGTACCGTAGTAGGTAAACTTGAGGGTGAAAGAGATATCACTTTAGGCTTTGTTGATTTACTACGTGATGATTTTATTGAAaaaGACCGAAGCCGCGGTATTTATTTCACTCAAGATT
>Illumina-rbcL2_BOP010254_Cotu
CGAAGATATGATGAAAAGGGCTGTATTTGCCAGAGAATTGGGAGTTCCTATCGTAATGCATGACTACTTAACAGGGGGATTCACTGCAAATACTACCTTGGCTCATTATTGCCGAGATAATGGCCTACTTCTTCACATCCACCGCGCAATGCATGCAGTTATTGATAGACAGAAGAATCATGGTATGCACTTTCGTGTACTAGCTAAAGCGTTACGTATGTCTGGTGGAGATCATATTCACGCCGGTACCGTAGTAGGTAAACTTGAAGGGGAAAGAGAGATCACTTTGGGCTTTGTTGATTTACTGCGCGATGATTTTATTGAAAAAGATCGAAGTCGCGGTATTTATTTCACTCAAGATTGGGTCTCTCTACCAGGTGTTCTGCCCGTGGCTTCGGGGGGTATTCACGTT
>Illumina-rbcL2_BOP010254_Dotu
AAATACTACCTTGGCTCATTATTGCCGAGATAATGGTCTACTTCTTCACATCCACCGTGCAATGCATGCAGTTATTGATAGACAGAAGAATCATGGTATGCACTTTCGTGTACTAGCTAAAGCGTTACGTATGTCTGGTGGAGATCATATTCACGCCGGTACCGTAGTAGGTAAACTTGAAGGGGAAAGAGAGATCACTTTGGGCTTTGTTGATTTACTGCGCGATGATTTTATTGAAAAAGATCGAAGTCGCGGTATTTATTTCACTCAAGATTGGGTCTCTCTACCAGGTGTTCTGCCCGTGGCTTCGGGGGGTATTCACGTT
>Illumina-rbcL2_BOP010254_Otu
GGCTCATTATTGTCGAGATAATGGCCTACTTCTTCACATCCACCGCGCAATGCATGCAGTTATTGATAGACAGAAGAATCATGGTATGCACTTTCGTGTACTAGCTAAAGCGTTACGTATGTCTGGTGGAGATCATATTCACGCCGGTACCGTAGTAGGTAAACTTGAAGGGGAAAGagagaTCACTTTGGGCTTTGTTGATTTACTGCGCGATGATTTTATTGAAaaaGATCGAAGTCGCGGTATTTATTTCACTCAAGATTGGGTCtctctACCAGGTGTTCTGCCCGTGGCTTCGGggggTATTCACGTT
>Illumina-rbcL2_BOP010254_Zotu
AAATACTACCTTGGCTCATTATTGCCGAGATAATGGTCTACTTCTTCACATCCACCGTGCAATGCATGCAGTTATTGATAGACAGAAGAATCATGGTATGCACTTTCGTGTACTAGCTAAAGCGTTACGTATGTCTGGTGGAGATCATATTCACGCCGGTACCGTAGTAGGTAAACTTGAAGGGGAAAGagagaTCACTTTGGGCTTTGTTGATTTACTGCGCGATGATTTTATTGAAaaaGATCGAAGTCGCGGTATTTATTTCACTCAAGATTGGGTCtctctACCAGGTGTTCTGCCCGTGGCTTCGGggggTATTCACGTT
>Illumina-rbcL2_BOP010255_Cotu
CGAAGACATGATGAAAAGGGCTGTATTTGCCAGAGAATTGGGAGTCCCTATCGTAATGCATGACTACTTAACAGGGGGATTCACTGCAAATACTACCTTGGCTCATTATTGCCGAGATAATGGCCTACTTCTTCACATCCACCGCGCAATGCATGCAGTTATTGATAGACAGAAGAATCATGGTATGCACTTTCGTGTACTAGCTAAAGCGTTACGTATGTCTGGTGGAGATCATATTCACGCCGGTACCGTAGTAGGTAAACTTGAAGGGGAAAGAGAGATCACTTTGGGCTTTGTTGATTTACTGCGCGATGATTTTATTGAAAAAGATCGAAGTCGCGGTATTTATTTCACTCAAGATTGGGTCTCTCTACCAGGTGTTCTGCCCGTGGCTTCGGGGGGTATTCACGTT
>Illumina-rbcL2_BOP010255_Dotu
CGAAGACATGATGAAAAGGGCTGTATTTGCCAGAGAATTGGGAGTCCCTATCGTAATGCATGACTACTTAACAGGGGGATTCACTGCAAATACTACCTTGGCTCATTATTGCCGAGATAATGGCCTACTTCTTCACATCCACCGCGCAATGCATGCAGTTATTGATAGACAGAAGAATCATGGTATGCACTTTCGTGTACTAGCTAAAGCGTTACGTATGTCTGGTGGAGATCATATTCACGCCGGTACCGTAGTAGGTAAACTT
>Illumina-rbcL2_BOP010255_Otu
CGAAGACATGATGAAAAGGGCTGTATTTGCCAGAGAATTGGGAGTCCCTATCGTAATGCATGACTACTTAACAGGgggATTCACTGCAAATACTACCTTGGCTCATTATTGCCGAGATAATGGCCTACTTCTTCACATCCACCGCGCAATGCATGCAGTTATTGATAGACAGAAGAATCATGGTATGCACTTTCGTGTACTAGCTAAAGCGTTACGTATGTCTGGTGGAGATCATATTCACGCCGGTACCGTAGTAGGTAAACTTGAAGGGGAAAGagagaTCACTTTGGGCTTTGTTGATTTACTGCGCGATGATTTTATTGAAaaaGACCGAAGCCGCGGTATTTATTTCACTCAAGATTGGGTCtctctACC
>Illumina-rbcL2_BOP010255_Zotu
CGAAGACATGATGAAAAGGGCTGTATTTGCCAGAGAATTGGGAGTCCCTATCGTAATGCATGACTACTTAACAGGgggATTCACTGCAAATACTACCTTGGCTCATTATTGCCGAGATAATGGCCTACTTCTTCACATCCACCGCGCAATGCATGCAGTTATTGATAGACAGAAGAATCATGGTATGCACTTTCGTGTACTAGCTAAAGCGTTACGTATGTCTGGTGGAGATCATATTCACGCCGGTACCGTAGTAGGTAAACTT
>Illumina-rbcL2_BOP010257_Cotu
CGAAGACATGATGAAAAGGGCTGTATTTGCCAGAGAATTGGGAGTTCCTATCGTAATGCATGACTACTTAACAGGGGGATTCACTGCAAATACTACCTTGGCTCATTATTGCCGAGATAATGGCCTACTTCTTCACATCCACCGCGCAATGCATGCAGTTATTGATAGACAGAAGAATCATGGTATGCACTTTCGTGTACTAGCTAAAGCGTTACGTATGTCTGGTGGAGATCATATTCACGCCGGTACCGTAGTAGGTAAACTTGAAGGGGAAAGAGAGATCACTTTGGGCTTTGTTGATTTACTGCGCGATGATTTTATTGAAAAAGATCGAAGTCGCGGTATTTATTTCACTCAAGATTGGGTCTCTCTACCAGGTGTTCTGCCCGTGGCTTCGGGGGGTATTCACGTT
>Illumina-rbcL2_BOP010257_Dotu
CGAAGACATGATGAAAAGGGCTGTATTTGCCAGAGAATTGGGAGTTCCTATCGTAATGCATGACTACTTAACAGGGGGATTCACTGCAAATACTACCTTGGCTCATTATTGCCGAGATAATGGCCTACTTCTTCACATCCACCGCGCAATGCATGCAGTTATTGATAGACAGAAGAATCATGGTATGCACTTTCGTGTACTAGCTAAAGCGTTACGTATGTCTGGTGGAGATCATATTCACGCCGGTACCGTAGTAGGTAAACTTG
>Illumina-rbcL2_BOP010257_Otu
CGAAGACATGATGAAAAGGGCTGTATTTGCCAGAGAATTGGGAGTTCCTATCGTAATGCATGACTACTTAACAGGgggATTCACTGCAAATACTACCTTGGCTCATTATTGCCGAGATAATGGCCTACTTCTTCACATCCACCGCGCAATGCATGCAGTTATTGATAGACAGAAGAATCATGGTATGCACTTTCGTGTACTAGCTAAAGCGTTACGTATGTCTGGTGGAGATCATATTCACGCCGGTACCGTAGTAGGTAAACTTGAAGGGGAAAGagagaTCACTTTGGGCTTTGTTGATTTACTGCGCGATGATTTTATTGAAaaaGATCGAAGTCGCGGTATTTATTTCACTCAAGATTGGGTCtctctACCAGGTGTTCTGCCCGTGGCTTCGGggggTATTCACGTT
>Illumina-rbcL2_BOP010257_Zotu
CGAAGACATGATGAAAAGGGCTGTATTTGCCAGAGAATTGGGAGTTCCTATCGTAATGCATGACTACTTAACAGGgggATTCACTGCAAATACTACCTTGGCTCATTATTGCCGAGATAATGGCCTACTTCTTCACATCCACCGCGCAATGCATGCAGTTATTGATAGACAGAAGAATCATGGTATGCACTTTCGTGTACTAGCTAAAGCGTTACGTATGTCTGGTGGAGATCATATTCACGCCGGTACCGTAGTAGGTAAACTTGAAGGGGAAAGagagaTCACTTTGGGCTTTGTTGATTTACTGCGCGATGATTTTATTGAAaaaGATCGAAGTCGCGGTATTTATTTCACTCAAGATTGGGTCtctctACCAGGTGTTCTGCCCGTGGCTTCGGggggTATTCACGTT
>Illumina-rbcL2_BOP010258_Cotu
CGAAGACATGATGAAAAGGGCTGTATTTGCCAGAGAATTGGGAGTTCCTATCGTAATGCATGACTACTTAACAGGGGGATTCACTGCAAATACTACCTTGGCTCATTATTGCCGAGATAATGGCCTACTTCTTCACATCCACCGCGCAATGCATGCAGTTATTGATAGACAGAAGAATCATGGTATGCACTTTCGTGTACTAGCTAAAGCGTTACGTATGTCTGGTGGAGATCATATTCACGCCGGTACCGTAGTAGGTAAACTTGAAGGGGAAAGAGAGATCACTTTGGGCTTTGTTGATTTACTGCGCGATGATTTTATTGAAAAAGATCGAAGTCGCGGTATTTATTTCACTCAAGATTGGGTCTCTCTACCAGGTGTTCTGCCCGTGGCTTCGGGGGGTATTCACGTT
>Illumina-rbcL2_BOP010258_Dotu
GATTCACTGCAAATACTACCTTGGCTCATTATTGCCGAGATAATGGCCTACTTCTTCACATCCACCGCGCAATGCATGCAGTTATTGATAGACAGAAGAATCATGGTATGCACTTTCGTGTACTAGCTAAAGCGTTACGTATGTCTGGTGGAGATCATATTCACGCCGGTACCGTAGTAGGTAAACTTGAAGGGGAAAGAGAGATCACTTTGGGCTTTGTTGATTTACTGCGCGATGATTTTATTGAAAAAGATCGAAGTCGCGGTATTTATTTCACTCAAGATTGGGTCTCTCTACCAGGTGTTCTGCCCGTGGCTTCGGGGGGTATTCACGTT
>Illumina-rbcL2_BOP010258_Otu
GGTACATGCGAAGACATGATGAAAAGGGCTGTATTTGCCAGAGAATTGGGAGTTCCTATCGTAATGCATGACTACTTAACAGGgggATTCACTGCAAATACTACCTTGGCTCATTATTGCCGAGATAATGGCCTACTTCTTCACATCCACCGCGCAATGCATGCAGTTATTGATAGACAGAAGAATCATGGTATGCACTTTCGTGTACTAGCTAAAGCGTTACGTATGTCTGGTGGAGATCATATTCACGCCGGTACCGTAGTAGGTAAACTTGAAGGGGAAAGagagaTCACTTTGGGCTTTGTTGATTTACTGCGCGATGATTTTATTGAAaaaGATCGAAGTCGCGGTATTTATTTCACTCAAGATTGGGTCtctctACCAGGTGTTCTGCCCGTGGCTTCGGggggTATTCACGTT
>Illumina-rbcL2_BOP010258_Zotu
CGAAGACATGATGAGAAGGGCTGTATTTGCCAGAGAATTGGGAGTTCCTATCGTAATGCATGACTACTTAACAGGgggATTCACTGCAAATACTACCTTGGCTCATTATTGCCGAGATAATGGCCTACTTCTTCACATCCACCGCGCAATGCATGCAGTTATTGATAGACAGAAGAATCATGGTATGCACTTTCGTGTACTAGCTAAAGCGTTACGTATGTCTGGTGGAGATCATATTCACGCCGGTACCGTAGTAGGTAAACTTGAAGGGGAAAGagagaTCACTTTGGGCTTTGTTGATTTACTGCGCGATGATTTTATTGAAaaaGATCGAAGTCGCGGTATTTATTTCACTCAAGATTGGGTC
>Illumina-rbcL2_BOP010259_Cotu
CGAAGAAATGATGAAAAGGGCTATATTTGCCAGAGAATTGGGAGCTCCTATCGTAATGCATGACTACTTAACAGGGGGATTCACTGCAAATACTACCTTGGCCCATTATTGCCGAGATAATGGCCTACTTCTTCACATCCACCGCGCAATGCATGCAGTTATTGATAGACAGAAGAATCATGGTATGCACTTTCGTGTACTAGCTAAAGGGTTACGTATGTCTGGTGGAGATCATATTCACGCCGGTACCGTAGTAGGTAAACTTGAAGGGGAAAGAGACATCACTTTGGGCTTTGTTGATTTACTGCGCGATGATTTTATTGAAAAAGATCGAAGTCGCGGTATTTATTTCACTCAAGATTGGGTCTCTCTACCAGGTGTTCTGCCCGTGGCTTCGGGGGGTATTCACGTT
>Illumina-rbcL2_BOP010259_Dotu
CGAAGAAATGATGAAAAGGGCTATATTTGCCAGAGAATTGGGAGCTCCTATCGTAATGCATGACTACTTAACAGGGGGATTCACTGCAAATACTACCTTGGCCCATTATTGCCGAGATAATGGCCTACTTCTTCACATCCACCGCGCAATGCATGCAGTTATTGATAGACAGAAGAATCATGGTATGCACTTTCGTGTACTAGCTAAAGGGTTACGTATGTCTGGTGGAGATCATATTCACGCCGGTACCGTAGTAGGTAAACTTGAAGGGGAAAGAGACATCACTTTGGGCTTTGTTGATTTACTGCGCGATGATTTTATTGAAAAAGATCGAAGTCGCGGTATTTATTTCACTCAAGATTGGGTCTCTCTACCAGGTGTTCTGCCCGTGGCTTCGGGGGGTATTCACGTT
>Illumina-rbcL2_BOP010259_Otu
CGAAGAAATGATGAAAAGGGCTATATTTGCCAGAGAATTGGGAGCTCCTATCGTAATGCATGACTACTTAACAGGgggATTCACTGCAAATACTACCTTGGCCCATTATTGCCGAGATAATGGCCTACTTCTTCACATCCACCGCGCAATGCATGCAGTTATTGATAGACAGAAGAATCATGGTATGCACTTTCGTGTACTAGCTAAAGGGTTACGTATGTCTGGTGGAGATCATATTCACGCCGGTACCGTAGTAGGTAAACTTGAAGGGGAAAGAGACATCACTTTGGGCTTTGTTGATTTACTGCGCGATGATTTTATTGAAaaaGATCGAAGTCGCGGTATTTATTTCACTCAAGATTGGGTCtctctACCAGGTGTTCTGCCCGTGGCTTCGGggggTATTCACGTT
>Illumina-rbcL2_BOP010259_Zotu
CGAAGAAATGATGAAAAGGGCTATATTTGCCAGAGAATTGGGAGCTCCTATCGTAATGCATGACTACTTAACAGGgggATTCACTGCAAATACTACCTTGGCCCATTATTGCCGAGATAATGGCCTACTTCTTCACATCCACCGCGCAATGCATGCAGTTATTGATAGACAGAAGAATCATGGTATGCACTTTCGTGTACTAGCTAAAGGGTTACGTATGTCTGGTGGAGATCATATTCACGCCGGTACCGTAGTAGGTAAACTTGAAGGGGAAAGAGACATCACTTTGGGCTTTGTTGATTTACTGCGCGATGATTTTATTGAAaaaGATCGAAGTCGCGGTATTTATTTCACTCAAGATTGGGTCtctctACCAGGTGTTCTGCCCGTGGCTTCGGggggTATTCACGTT
>Illumina-rbcL2_BOP010260_Cotu
CGAAGACATGATGAAAAGGGCTGTATTTGCCAGAGAATTGGGAGTTCCTATCGTAATGCATGACTACTTAACAGGGGGATTCACTGCAAATACTACCTTGGCTCATTATTGCCGAGATAATGGCCTACTTCTTCACATCCACCGCGCAATGCATGCAGTTATTGATAGACAGAAGAATCATGGTATGCACTTTCGTGTACTAGCTAAAGCGTTACGTATGTCTGGTGGAGATCATATTCACGCCGGTACCGTAGTAGGTAAACTTGAAGGGGAAAGAGAGATCACTTTGGGCTTTGTTGATTTACTGCGCGATGATTTTATTGAAAAAGATCGAAGTCGCGGTATTTATTTCACTCAAGATTGGGTCTCTCTACCAGGTGTTCTGCCCGTGGCTTCGGGGGGTATTCACGTT
>Illumina-rbcL2_BOP010260_Dotu
CGAAGACATGATGAAAAGGGCTGTATTTGCCAGAGAATTGGGAGTTCCTATCGTAATGCATGACTACTTAACAGGGGGATTCACTGCAAATACTACCTTGGCTCATTATTGCCGAGATAATGGCCTACTTCTTCACATCCACCGCGCAATGCATGCAGTTATTGATAGACAGAAGAATCATGGTATGCACTTTCGTGTACTAGCTAAAGCGTTACGTATGTCTGGTGGAGATCATATTCACGCCGGTACCGTAGTAGGTAAACTTGAAGGGGAAAGAGAGAT
>Illumina-rbcL2_BOP010260_Otu
GGATTCACTGCAAATACTACCTTGGCTCATTATTGCCGAGATAATGGCCTACTTCTTCACATCCACCGCGCAATGCATGCAGTTATTGATAGACAGAAGAATCATGGTATGCACTTTCGTGTACTAGCTAAAGCGTTACGTATGTCTGGTGGAGATCATATTCACGCCGGTACCGTAGTAGGTAAACTTGAAGGGGAAAGagagaTCACTTTGGGCTTTGTTGATTTACTGCGCGATGATTTTATTGAAaaaGATCGAAGTCGCGGTATTTATTTCACTCAAGATTGGGTCtctctACCAGGTGTTCTGCCCGTGGCTTCGGggggTATTCACGTT
>Illumina-rbcL2_BOP010260_Zotu
CGAAGACATGATGAAAAGGGCTGTATTTGCCAGAGAATTGGGAGTTCCTATCGTAATGCATGACTACTTAACAGGgggATTCACTGCAAATACTACCTTGGCTCATTATTGCCGAGATAATGGCCTACTTCTTCACATCCATCGTGCAATGCATGCAGTTATTGATAGACAGAAGAATCATGGTATGCACTTTCGTGTAC
>Illumina-rbcL2_BOP010262_Cotu
CGAAGACATGATGAAAAGGGCTGTATTTGCCAGAGAATTGGGAGTTCCTATCGTAATGCATGACTACTTAACAGGGGGATTCACTGCAAATACTACCTTGGCTCATTATTGCCGAGATAATGGCCTACTTCTTCACATCCACCGCGCAATGCATGCAGTTATTGATAGACAGAAGAATCATGGTATGCACTTTCGTGTACTAGCTAAAGCGTTACGTATGTCTGGTGGAGATCATATTCACGCCGGTACCGTAGTAGGTAAACTTGAAGGGGAAAGAGAGATCACTTTGGGCTTTGTTGATTTACTGCGCGATGATTTTATTGAAAAAGATCGAAGTCGCGGTATTTATTTCACTCAAGATTGGGTCTCTCTACCAGGTGTTCTGCCCGTGGCTTCGGGGGGTATTCACGTT
>Illumina-rbcL2_BOP010262_Dotu
GGAGTTCCTATCGTAATGCACGACTACTTAACAGGGGGATTCACTGCAAATACTACCTTGGCTCATTATTGCCGAGATAATGGCCTACTTCTTCACATCCACCGCGCAATGCATGCAGTTATTGATAGACAGAAGAATCATGGTATGCACTTTCGTGTACTAGCTAAAGCGTTACGTATGTCTGGTGAGATCATATTCACGCCGGTACCGTAGTAGGTAAACTTGAAGGGGAAAGAGAGATCACTTTGGGCTTTGTTGATTTACTGCGCGATGATTTTATTGAAAAAGATCGAAGTCGCGGTATTTATTTCACTCAAGATTGGGTCTCTCTACCAGGTGTTCTGCCCGTGGCTTCGGGGGGTATTCACGTT
>Illumina-rbcL2_BOP010262_Otu
GGAGTTCCTATCGTAATGCACGACTACTTAACAGGgggATTCACTGCAAATACTACCTTGGCTCATTATTGCCGAGATAATGGCCTACTTCTTCACATCCACCGCGCAATGCATGCAGTTATTGATAGACAGAAGAATCATGGTATGCACTTTCGTGTACTAGCTAAAGCGTTACGTATGTCTGGTGAGATCATATTCACGCCGGTACCGTAGTAGGTAAACTTGAAGGGGAAAGagagaTCACTTTGGGCTTTGTTGATTTACTGCGCGATGATTTTATTGAAaaaGATCGAAGTCGCGGTATTTATTTCACTCAAGATTGGGTCtctctACCAGGTGTTCTGCCCGTGGCTTCGGggggTATTCACGTT
>Illumina-rbcL2_BOP010262_Zotu
CGAAGACATGATGAAAAGGGCTGTATTTGCCAGAGAATTGGGAGTTCCTATCGTAATGCATGACTACTTAACAGGgggATTCACTGCAAATACTACCTTGGCTCATTATTGCCGAGATAATGGCCTACTTCTTCACATCCACCGCGCAATGCATGCAGTTATTGATAGACAGAAGAATCATGGTATGCACTTTCGTGTACTAGCTAAAGCGTTACGTATGTCTGGTGGAGATCATATTCACGCCGGTACCGTAGTAGGTAAACTTGAAGGGGAAAGagagaTCACTTTGGGCTTTGTTGATTTACTGCGCGATGATTTTATTGAAaaaGATCGAAGTCGCGGTATTTATTTCACTCAAGATTGGGTCtctctACCAGGTGTTCTGCCCGTGGCTTCGGggggTATTCACGTTTGGC
>Illumina-rbcL2_BOP010263_Cotu
CGAAGAAATGATCAAAAGGGCTGTATTTGCCAGAGAATTGGGAGTTCCTATCGTAATGCATGACTACTTAACAGGGGGATTCACCGCAAATACTAGCTTGGCTCATTATTGCCGAGATAATGGCCTACTTCTTCACATCCATCGTGCAATGCATGCAGTTATTGATAGACAGAAGAATCATGGTATGCACTTTCGTGTACTAGCTAAAGCCTTACGTCTGTCTGGAGGAGATCATATTCACGCCGGTACCGTAGTAGGTAAACTTGAAGGAGAAAGAGAGATCACTTTGGGCTTTGTTGATTTATTACGTGATGATTTTGTTGAAAAAGACCGAAGTCGCGGTATTTATTTCACTCAAGATTGGGTCTCTCTACCAGGTGTTCTGCCAGTGGCTTCTGGGGGTATTCACGTT
>Illumina-rbcL2_BOP010263_Dotu
CGAAGAAATGATCAAAAGGGCTGTATTTGCCAGAGAATTGGGAGTTCCTATCGTAATGCATGACTACTTAACAGGGGGATTCACCGCAAATACTAGCTTGGCTCATTATTGCCGAGATAATGGCCTACTTCTTCACATCCATCGTGCAATGCATGCAGTTATTGATAGACAGAAGAATCATGGTATGCACTTTCGTGTACTAGCTAAAGCCTTACGTCTGTCTGGAGGAGATCATATTCACGCCGGTACCGTAGTAGGTAAACTTGAAGGAGAAAGAGAGATCACTTTGGGCTTTGTTGATTTATTACGTGATGATTTTGTTGAAAAAGACCGAAGTCGCGGTATTTATTTCACTCAAGATTGGGTCTCTCTACCAGGTGTTCTGCCAGTGGCTTCTGGGGGTATTCACGTT
>Illumina-rbcL2_BOP010263_Otu
CGAAGAAATGATCAAAAGGGCTGTATTTGCCAGAGAATTGGGAGTTCCTATCGTAATGCATGACTACTTAACAGGgggATTCACCGCAAATACTAGCTTGGCTCATTATTGCCGAGATAATGGCCTACTTCTTCACATCCATCGTGCAATGCATGCAGTTATTGATAGACAGAAGAATCATGGTATGCACTTTCGTGTACTAGCTAAAGCCTTACGTCTGTCTGGAGGAGATCATATTCACGCCGGTACCGTAGTAGGTAAACTTGAAGGAGGAAGagagaTCACTTTGGGCTTTGTTGATTTATTACGTGATGATTTTGTTGAAaaaGACCGAAGTCGCGGTATTTATTTCACTCAAGATTGGGTCtctctACCAGGTGTTCTGCCAGTGGCTTCTGGgggTATTCACGTTTGGCACATG
>Illumina-rbcL2_BOP010263_Zotu
CGAAGAAATGATCAAAAGGGCTGTATTTGCCAGAGAATTGGGAGTTCCTATCATAATGCATGACTACTTAACAGGgggATTCACCGCAAATACTAGCTTGGCTCATTATTGCCGAGATAATGGCCTACTTCTTCACATCCATCGTGCAATGCATGCAGTTATTGATAGACAGAAGAATCATGGTATGCACTTTCGTGTACTAGCTAAAGCCTTACGTCTGTCTGGAGGAGATCATATTCACGCCGGTACCGTAGTAGGTAAACTTGAAGGAGAAAGagagaTCACTTTGGGCTTTGTTGATTTATTACGTGATGATTTTGTTGAAaaaGACCGAAGTCGCGGTATTTATTTCACTCAAGATTGGGTCtctctACCAGGTGTTCTGCCAGTGGCTTCTGGgggTATTCACGTT
>Illumina-rbcL2_BOP010264_Cotu
CGAAGAGATGATCAAAAGAGCTGTATTTGCCAGAGAATTGGGGGTTCCTATCGTAATGCACGATTACTTAACAGGTGGATTCACTGCAAATACTAGCTTGGCTCATTATTGCCGAGATAATGGTCTACTTCTTCACATCCACCGTGCAATGCATGCAGTAATTGATAGACAGAAGAATCATGGTATACACTTTCGTGTACTAGCTAAAGCGTTACGTATGTCTGGTGGAGATCATATACACGCTGGTACCGTAGTAGGTAAACTTGAGGGGGAAAGAGAGATCACTTTAGGCTTTGTTGATTTACTACGTGATGATTTTGTTGAAAAAGATCGAAGCCGCGGTATTTATTTCACTCAAGATTGGGTCTCTCTGCCAGGCGTTTTGCCTGTGGCTTCAGGGGGTATTCACGTT
>Illumina-rbcL2_BOP010264_Dotu
TCACATCCACCGTGCAATGCATGCAGTAATTGATAGACAGAAGAATCATGGTATACACTTTCGTGTACTAGCTAAAGCGTTACGTATGTCTGGTGGAGATCATATACACGCTGGTACCGTAGTAGGTAAACTTGAGGGGGAAAGAGAGATCACTTTAGGCTTTGTTGATTTACTACGTGATGATTTTGTTGAAAAAGATCGAAGCCGCGGTATTTATTTCACTCAAGATTGGGTCTCTCTGCCAGGCGTTTTGCCTGTGGCTTCAGGGGGTATTCACGTT
>Illumina-rbcL2_BOP010264_Otu
CGAAGAGATGATCAAAAGAGCTGTATTTGCCAGAGAATTGGgggTTCCTATCGTAATGCACGATTACTTAACAGGTGGATTCACTGCAAATACTAGCTTGGCTCATTATTGCCGAGATAATGGTCTACTTCTTCACATCCACCGTGCAATGCATGCAGTAATTGATAGACAGAAGAATCATGGTATACACTTTCGTGTACTAGCTAAAGCGTTACGTATGTCTGGTGGAGATCATATACACGCTGGTACCGTAGTAGGTAAACTTGAGGgggAAAGagagaTCACTTTAGGCTTTGTTGATTTACTACGTGATGATTTTGTTGAAaaaGATCGAAGCCGCGGTATTTATTTCACTCAAGATTGGGTCtctctGCCAGGCGTTTTGCCTGTGGCTTCAGGgggTATTCACGTT
>Illumina-rbcL2_BOP010264_Zotu
CGAAGAGATGATCAAAAGAGCTGTATTTGCCAGAGAATTGGgggTTCCTATCGTAATGCACGATTACTTAACAGGTGGATTCACTGCAAATACTAGCTTGGCTCATTATTGCCGAGATAATGGTCTACTTCTTCACATCCACCGTGCAATGCATGCAGTAATTGATAGACAGAAGAATCATGGTATACACTTTCGTGTACTAGCTAAAGCGTTACGTATGTCTGGTGGAGATCATATACACGCTGGTACCGTAGTAGGTAAACTTGAGGgggAAAGagagaTCACTTTAGGCTTTGTTGATTTACTACGTGATGATTTTGTTGAAaaaGATCGAAGCCGCGGTATTTATTTCACTCAAGATTGGGTCtctctGCCAGGCGTTTTGCCTGTGGCTTCAGGgggTATTCACGTT
>Illumina-rbcL2_BOP010265_Cotu
CGAAGAGATGATCAAAAGAGCTGTATTTGCCAGAGAATTGGGGGTTCCTATCGTAATGCATGATTACTTAACAGGGGGATTCACTGCAAATACTAGCTTGGCTCATTATTGCCGAGATAATGGTTTACTTCTTCACATCCACCGTGCAATGCATGCAGTTATTGATAGACAGAAGAATCATGGTATGCACTTTCGTGTACTAGCTAAAGCGTTACGTATGTCTGGTGGAGATCATATACACGCTGGTACCGTAGTAGGTAAACTTGAGGGGGAAAGGGAGATCACTTTAGGCTTTGTTGATTTACTACGTGATGATTTTGTTGAAAAAGATCGAAGCCGCGGTATTTATTTCACTCAAGATTGGGTCTCTATGCCAGGTGTTTTGCCTGTAGCTTCAGGGGGTATTCACGTT
>Illumina-rbcL2_BOP010265_Dotu
CGAAGAGATGATCAAAAGAGCTGTATTTGCCAGAGAATTGGGGGTTCCTATCGTAATGCATGATTACTTAACAGGGGGATTCACTGCAAATACTAGCTTGGCTCATTATTGCCGAGATAATGGTTTACTTCTTCACATCCACCGTGCAATGCATGCAGTTATTGATAGACAGAAGAATCATGGTATGCACTTTCGTGTACTAGCTAAAGCGTTACGTATGTCTGGTGGAGATCATATACACGCTGGTACCGTAGTAGGTAAACTTGAGGGGGAAAGGGAGATCACTTTAGGCTTTGTTGATTTACTACGTGATGATTTTGTTGAAAAAGATCGAAGCCGCGGTATTTATTTCACTCAAGATTGGGTCTCTATGCCAGGTGTTTTGCCTGTAGCTTCAGGGGGTATTCACGTT
>Illumina-rbcL2_BOP010265_Otu
CGAAGAGATGATCAAAAGAGCTGTATTTGCCAGAGAATTGGgggTTCCTATCGTAATGCATGATTACTTAACAGGgggATTCACTGCAAATACTAGCTTGGCTCATTATTGCCGAGATAATGGTTTACTTCTTCACATCCACCGTGCAATGCATGCAGTTATTGATAGACAGAAGAATCATGGTATGCACTTTCGTGTACTAGCTAAAGCGTTACGTATGTCTGGTGGAGATCATATACACGCTGGTACCGTAGTAGGTAAACTTGAGGgggAAAGGGAGATCACTTTAGGCTTTGTTGATTTACTACGTGATGATTTTGTTGAAaaaGATCGAAGCCGCGGTATTTATTTCACTCAAGATTGGGTCTCTATGCCAGGTGTTTTGCCTGTAGCTTCAGGgggTATTCACGTT
>Illumina-rbcL2_BOP010265_Zotu
CGAAGAGATGATCAAAAGAGCTGTATTTGCCAGAGAATTGGgggTTCCTATCGTAATGCATGATTACTTAACAGGgggATTCACTGCAAATACTAGCTTGGCTCATTATTGCCGAGATAATGGTTTACTTCTTCACATCCACCGTGCAATGCATGCAGTTATTGATAGACAGAAGAATCATGGTATGCACTTTCGTGTACTAGCTAAAGCGTTACGTATGTCTGGTGGAGATCATATACACGCTGGTACCGTAGTAGGTAAACTTGAGGgggAAAGGGAGATCACTTTAGGCTTTGTTGATTTACTACGTGATGATTTTGTTGAAaaaGATCGAAGCCGCGGTATTTATTTCACTCAAGATTGGGTCTCTATGCCAGGTGTTTTGCCTGTAGCTTCAGGgggTATTCACGTT
>Illumina-rbcL2_BOP010266_Cotu
CGAAGAAATGATGAAAAGAGCTATATTTGCTAGAGAATTGGGAGTTCCTATCGTAATGCATGACTACTTAACAGGAGGATTCACTGCAAATACTAGCTTGGCTCATTATTGCCGAGATAATGGCCTACTTCTTCACATTCACCGTGCAATGCATGCAGTTATTGATAGACAGAAGAATCATGGTATGCACTTCCGTGTACTAGCTAAAGCGTTACGTATGTCCGGTGGAGATCATATTCACGCTGGTACCGTAGTAGGTAAACTTGAAGGAGAAAGAGACATCACTTTGGGCTTTGTTGATTTACTGCGTGATGATTTTATTGAAAAAGATCGAAGTCGCGGTATTTATTTCACTCAAGATTGGGTCTCTCTACCAGGTGTTATTCCCGTGGCTTCAGGGGGTATTCACGTT
>Illumina-rbcL2_BOP010266_Dotu
CGAAGAAATGATGAAAAGAGCTATATTTGCTAGAGAATTGGGAGTTCCTATCGTAATGCATGACTACTTAACAGGAGGATTCACTGCAAATACTAGCTTGGCTCATTATTGCCGAGATAATGGCCTACTTCTTCACATTCACCGTGCAATGCATGCAGTTATTGATAGACAGAAGAATCATGGTATGCACTTCCGTGTACTAGCTAAAGCGTTACGTATGTCCGGTGGAGATCATATTCACGCTGGTACCGTAGTAGGTAAACTTGAAGGAGAAAGAGACATCACTTTGGGCTTTGTTGATTTACTGCGTGATGATTTTATTGAAAAAGATCGAAGTCGCGGTATTTATTTCACTCAAGATTGGGTCTCTCTACCAGGTGTTATTCCCGTGGCTTCAGGGGGTATTCACGTT
>Illumina-rbcL2_BOP010266_Otu
CGAAGAAATGATGAAAAGAGCTATATTTGCTAGAGAATTGGGAGTTCCTATCGTAATGCATGACTACTTAACAGGAGGATTCACTGCAAATACTAGCTTGGCTCATTATTGCCGAGATAATGGCCTACTTCTTCACATTCACCGTGCAATGCATGCAGTTATTGATAGACAGAAGAATCATGGTATGCACTTCCGTGTACTAGCTAAAGCGTTACGTATGTCCGGTGGAGATCATATTCACGCTGGTACCGTAGTAGGTAAACTTGAAGGAGAAAGAGACATCACTTTGGGCTTTGTTGATTTACTGCGTGATGATTTTATTGAAaaaGATCGAAGTCGCGGTATTTATTTCACTCAAGATTGGGTCtctctACCAGGTGTTATTCCCGTGGCTTCAGGgggTATTCACGTT
>Illumina-rbcL2_BOP010266_Zotu
CGAAGAAATGATGAAAAGAGCTATATTTGCTAGAGAATTGGGAGTTCCTATCGTAATGCATGACTACTTAACAGGAGGATTCACTGCAAATACTAGCTTGGCTCATTATTGCCGAGATAATGGCCTACTTCTTCACATTCACCGTGCAATGCATGCAGTTATTGATAGACAGAAGAATCATGGTATGCACTTCCGTGTACTAGCTAAAGCGTTACGTATGTCCGGTGGAGATCATATTCACGCTGGTACCGTAGTAGGTAAACTTGAAGGAGAAAGAGACATCACTTTGGGCTTTGTTGATTTACTGCGTGATGATTTTATTGAAaaaGATCGAAGTCGCGGTATTTATTTCACTCAAGATTGGGTCtctctACCAGGTGTTATTCCCGTGGCTTCAGGgggTATTCACGTT
>Illumina-rbcL2_BOP010267_Cotu
CGAAGACATGATGAAAAGAGCCGTATTTGCCAGAGAATTGGGAGTTCCTATCGTAATGCACGATTACTTAACGGGGGGATTCACTGCAAATACTACCTTGGCTCATTATTGCCGAGATAATGGTCTACTTCTTCACATCCACCGTGCAATGCATGCTGTTATTGATAGACAGAAGAATCATGGTATGCACTTTCGTGTACTAGCTAAAGCATTACGTATGTCTGGTGGAGATCATATCCACGCTGGTACCGTAGTAGGTAAACTTGAGGGGGAAAGAGAAATCACTTTAGGCTTTGTTGATTTACTACGTGATGATTATATTGAAAAAGACCGAAGCCGCGGTATTTATTTTACTCAAGATTGGGTTTCTTTACCGGGTGTTTTACCTGTGGCTTCCGGGGGTATTCACGTT
>Illumina-rbcL2_BOP010267_Dotu
CGAAGACATGATGAAAAGAGCCGTATTTGCCAGAGAATTGGGAGTTCCTATCGTAATGCACGATTACTTAACGGGGGGATTCACTGCAAATACTACCTTGGCTCATTATTGCCGAGATAATGGTCTACTTCTTCACATCCACCGTGCAATGCATGCTGTTATTGATAGACAGAAGAATCATGGTATGCACTTTCGTGTACTAGCTAAAGCATTACGTATGTCTGGTGGAGATCATATCCACGCTGGTACCGTAGT
>Illumina-rbcL2_BOP010267_Otu
CGAAGACATGATGAAAAGAGCCGTATTTGCCAGAGAATTGGGAGTTCCTATCGTAATGCACGATTACTTAACGGggggATTCACTGCAAATACTACCTTGGCTCATTATTGCCGAGATAATGGTCTACTTCTTCACATCCACCGTGCAATGCATGCTGTTATTGATAGACAGAAGAATCATGGTATGCACTTTCGTGTACTAGCTAAAGCATTACGTATGTCTGGTGGAGATCATATCCACGCTGGTACCGTAGTAGGTAAACTTGAGGgggAAAGAGAAATCACTTTAGGCTTTGTTGATTTACTACGTGATGATTATATTGAAaaaGACCGAAGCCGCGGTATTTATTTTACTCAAGATTGGGTTTCTTTACCGGGTGTTTTACCTGTGGCTTCCGGgggTATTCACGTT
>Illumina-rbcL2_BOP010267_Zotu
CGAAGACATGATGAAAAGAGCCGTATTTGCCAGAGAATTGGGAGTTCCTATCGTAATGCACGATTACTTAACGGggggATTCACTGCAAATACTACCTTGGCTCATTATTGCCGAGATAATGGTCTACTTCTTCACATCCACCGTGCAATGCATGCTGTTATTGATAGACAGAAGAATCATGGTATGCACTTTCGTGTACTAGCTAAAGCATTACGTATGTCTGGTGGAGATCATATCCACGCTGGTACCGTAGTAGGTAAACTTGAGGgggAAAGAGAAATCACTTTAGGCTTTGTTGATTTACTACGTGATGATTATATTGAAaaaGACCGAAGCCGCGGTATTTATTTTACTCAAGATTGGGTTTCTTTACCGGGTGTTTTACCTGTGGCTTCCGGgggTATTCACGTT
>Illumina-rbcL2_BOP010269_Cotu
CGAAGATATGATGAAAAGAGCTATATTTGCCAGAGAATTGGGAGTTCCTATCGTAATGCACGACTACTTAACAGGGGGATTCACTGCAAATACTACCTTGGCTCATTATTGCCGAGATAATGGCCTACTTCTTCACATCCACCGCGCAATGCATGCAGTTATTGATAGACAGAAGAATCATGGTATGCACTTTCGTGTACTAGCTAAAGCGTTACGTATGTCTGGTGGAGATCATATTCACGCCGGTACCGTAGTAGGTAAACTTGAAGGGGAAAGAGATATCACTTTGGGTTTTGTTGATTTACTGCGCGATGATTTTATTGAAAAAGATCGAAGTCGCGGTATTTATTTCACTCAAGATTGGGTCTCTCTACCAGGTGTTCTGCCGGTGGCTTCGGGGGGTATTCACGTT
>Illumina-rbcL2_BOP010269_Dotu
AAGCGTTACGTATGTCTGGTGGAGATCATATTCACGCCGGTACCGTAGTAGGTAAACTTGAAGGGGAAAGAGATATCACTTTGGGTTTTGTTGATTTACTGCGCGATGATTTTATTGAAAAAGATCGAAGTCGCGGTATTTATTTCACTCAAGATTGGGTCTCTCTACCAGGTGTTCTGCCGGTGGCTTCGGGGGGTATTCACGTT
>Illumina-rbcL2_BOP010269_Otu
CGAAGATATGATGAAAAGAGCTATATTTGCCAGAGAATTGGGAGTTCCTATCGTAATGCACGACTACTTAACAGGgggATTCACTGCAAATACTACCTTGGCTCATTATTGCCGAGATAATGGCCTACTTCTTCACATCCACCGCGCAATGCATGCAGTTATTGATAGACAGAAGAATCATGGTATGCACTTTCGTGTACTAGCTAAAGCGTTACGTATGTCTGGTGGAGATCATATTCACGCCGGTACCGTAGTAGGTAAACTTGAAGGGGAAAGAGATATCACTTTGGGTTTTGTTGATTTACTGCGCGATGGTTTTATTGAAaaaGATCGAAGTCGCGGTATTTATTTCACTCAAGATTGGGTCTCTC
>Illumina-rbcL2_BOP010269_Zotu
CGAAGATATGATGAAAAGAGCTATATTTGCCAGAGAATTGGGAGTTCCTATCGTAATGCACGACTACTTAACAGGgggATTCACTGCAAATACTACCTTGGCTCATTATTGCCGAGATAATGGCCTACTTCTTCACATCCACCGCGCAATGCATGCAGTTATTGATAGACAGAAGAATCATGGTATGCACTTTCGTGTACTAGCTAAAGCGTTACGTATGTCTGGTGGAGATCATATTCACGCCGGTACCGTAGTAGGTAAACTTGAAGGGGAAAGAGATATCACTTTGGGTTTTGTTGATTTACTGCGCGATGATTTTATTGAAaaaGATCGAAGTCGCGGTATTTATTTCACTCAAGATTGGGTCtctctACCAGGTGTTCTGCCGGTGGCTTCGG
>Illumina-rbcL2_BOP010270_Cotu
TGAAGAAATGATGAAAAGGGCTATATTTGCCAGAGAATTGGGTGCTCCTATCGTCATGCATGACTACTTAACAGGGGGATTCACTGCAAATACTAGCTTGGCTCACTATTGCCGGGATAATGGTCTACTTCTTCATATCCACCGTGCAATGCATGCAGTTATCGATAGACAGAAAAATCATGGTATGCACTTTCGTGTATTAGCTAAAGCGTTACGTATGTCTGGCGGAGATCATATTCACGCCGGTACTGTAGTAGGTAAACTTGAAGGAGAAAGGGAGATTACTTTAGGTTTTGTTGATTTACTACGTGATGATTTTGTTGAAAAAGATCGCAGTCGCGGTATTTATTTCACTCAGGATTGGGTTTCTTTACCTGGTGTTTTGCCTGTTGCTTCCGGGGGTATTCACGTT
>Illumina-rbcL2_BOP010270_Otu
TGAAGAAATGATGAAAAGGGCTATATTTGCCAGAGAATTGGGTGCTCCTATCGTCATGCATGACTACTTAACAGGgggATTCACTGCAAATACTAGCTTGGCTCACTATTGCCGGGATAATGGTCTACTTCTTCATATCCACCGTGCAATGCATGCAGTTATCGATAGACAGAAaaaTCATGGTATGCACTTTCGTGTATTAGCTAAAGCGTTACGTATGTCTGGCGGAGATCATATTCACGCCGGTACTGTAGTAGGTAAACTTGAAGGAGAAAGGGAGATTACTTTAGGTTTTGTTGATTTACTACGTGATGATTTTGTTGAAaaaGATCGCAGTCGCGGTATTTATTTCACTCAGGATTGGGTTTCTTTACCTGGTGTTTTGCCTGTTGCTTCCGGgggTATTCACGTT
>Illumina-rbcL2_BOP010270_Zotu
TGAAGAAATGATGAAAAGGGCTATATTTGCCAGAGAATTGGGTGCTCCTATCGTCATGCATGACTACTTAACAGGgggATTCACTGCAAATACTAGCTTGGCTCACTATTGCCGGGATAATGGTCTACTTCTTCATATCCACCGTGCAATGCATGCAGTTATCGATAGACAGAAaaaTCATGGTATGCACTTTCGTGTATTAGCTAAAGCGTTACGTATGTCTGGCGGAGATCATATTCACGCCGGTACTGTAGTAGGTAAACTTGAAGGAGAAAGGGAGATTACTTTAGGTTTTGTTGATTTACTACGTGATGATTTTGTTGAAaaaGATCGCAGTCGCGGTATTTATTTCACTCAGGATTGGGTTTCTTTACCTGGTGTTTTGCCTGTTGCTTCCGGgggTATTCACGTT
>Illumina-rbcL2_BOP010271_Cotu
CGAAGAAATGATCAAAAGGGCTGTATTTGCCAGAGAACTGGGAGTTCCCATCGTAATGCATGACTACTTAACCGGGGGGTTCACTGCAAATACTAGCTTGGCTCATTATTGCCGAGATAATGGTCTACTTCTTCACATCCATCGTGCAATGCATGCAGTTATTGATCGACAGAAGAATCATGGTATACACTTTCGTGTACTAGCTAAAGCATTACGTATGTCTGGTGGAGATCATATTCATGCCGGTACCGTAGTAGGTAAACTTGAAGGGGAAAGAGAAATCACTTTAGGCTTTGTTGATTTACTACGTGATGATTATATTGAAAAAGATCGAAGCCGCGGTATTTATTTCACTCAAGATTGGGTCTCTTTACCAGGTGTTCTGCCCGTGGCTTCAGGGGGTATTCACGTT
>Illumina-rbcL2_BOP010271_Dotu
CGAAGAAATGATCAAAAGGGCTGTATTTGCCAGAGAACTGGGAGTTCCCATCGTAATGCATGACTACTTAACCGGGGGGTTCACTGCAAATACTAGCTTGGCTCATTATTGCCGAGATAATGGTCTACTTCTTCACATCCATCGTGCAATGCATGCAGTTATTGATCGACAGAAGAATCATGGTATACACTTTCGTGTACTAGCTAAAGCATTACGTATGTCTGGTGGAGATCATATTCATGCCGGTACCGTAGTAGGTAAACTTGAAGGGGAAAGAGAAATCACTTTAGGCTTTGTTGATTTACTACGTGATGATTATATTGAAAAAGATCGAAGCCGCGGTATTTATTTCACTCAAGATTGGGTCTCTTTACCAGGTGTTCTGCCCGTGGCTTCAGG
>Illumina-rbcL2_BOP010271_Otu
CGAAGAAATGATCAAAAGGGCTGTATTTGCCAGAGAACTGGGAGTTCCCATCGTAATGCATGACTACTTAACCGGggggTTCACTGCAAATACTAGCTTGGCTCATTATTGCCGAGATAATGGTCTACTTCTTCACATCCATCGTGCAATGCATGCAGTTATTGATCGACAGAAGAATCATGGTATACACTTTCGTGTACTAGCTAAAGCATTACGTATGTCTGGTGGAGATCATATTCATGCCGGTACCGTAGTAGGTAAACTTGAAGGGGAAAGAGAAATCACTTTAGGCTTTGTTGATTTACTACGTGATGATTATATTGAAaaaGATCGAAGCCGCGGTATTTATTTCACTCAAGATTGGGTCTCTTTACCAGGTGTTCTGCCCGTGGCTTCAGG
>Illumina-rbcL2_BOP010271_Zotu
CGAAGAAATGATCAAAAGGGCTGTATTTGCCAGAGAACTGGGAGTTCCCATCGTAATGCATGACTACTTAACCGGggggTTCACTGCAAATACTAGCTTGGCTCATTATTGCCGAGATAATGGTCTACTTCTTCACATCCATCGTGCAATGCATGCAGTTATTGATCGACAGAAGAATCATGGTATACACTTTCGTGTACTAGCTAAAGCATTACGTATGTCTGGTGGAGATCATATTCATGCCGGTACCGTAGTAGGTAAACTTGAAGGGGAAAGAGAAATCACTTTAGGCTTTGTTGATTTACTACGTGATGATTATATTGAAaaaGATCGAAGCCGCGGTATTTATTTCACTCAAGATTGGGTCTCTTTACCAGGTGTTCTGCCCGTGGCTTCAGG
>Illumina-rbcL2_BOP010272_Cotu
TGAAGAAATGATAAAAAGAGCCGTATGTGCCAGAGAATTGGGCGTTCCTATTGTAATGCATGACTATTTAACAGGGGGATTCACTGCAAATACTAGTTTAGCTCATTATTGCCGGGATAATGGTTTACTTCTTCATATCCATCGTGCAATGCATGCAGTTATCGATAGACAGAAGAATCATGGTATGCACTTTCGTGTACTAGCTAAAGCCTTACGTATGTCTGGTGGAGATCATATTCACGCTGGTACCGTAGTAGGTAAACTTGAAGGGGAAAGAGAGATCACTTTAGGTTTTGTTGATTTACTACGTGATGATTTTATTGAAAAAGATCGAAGTCGCGGTATTTATTTCACTCAGGATTGGGTTTCTCTACCGGGTGTTCTGCCCGTTGCTTCGGGGGGTATTCACGTT
>Illumina-rbcL2_BOP010272_Dotu
TGAAGAAATGATAAAAAGAGCCGTATGTGCCAGAGAATTGGGCGTTCCTATTGTAATGCATGACTATTTAACAGGGGGATTCACTGCAAATACTAGTTTAGCTCATTATTGCCGGGATAATGGTTTACTTCTTCATATCCATCGTGCAATGCATGCAGTTATCGATAGACAGAAGAATCATGGTATGCACTTTCGTGTACTAGCTAAAGCCTTACGTATGTCTGGTGGAGATCATATTCACGCTGGTACCGTAGTAGGTAAACTTGAAGGGGAAAGAGAGATCACTTTAGGTTTTGTTGATTTACTACGTGATGATTTTATTGAAAAAGATCGAAGTCGCGGTATTTATTTCACTCAGGATTGGGTTTCTCTACCGGGTGTTCTGCCCGTTGCTTCGGGGGGTATTCACGTT
>Illumina-rbcL2_BOP010272_Otu
TGAAGAAATGATAAaaaGAGCCGTATGTGCCAGAGAATTGGGCGTTCCTATTGTAATGCATGACTATTTAACAGGgggATTCACTGCAAATACTAGTTTAGCTCATTATTGCCGGGATAATGGTTTACTTCTTCATATCCATCGTGCAATGCATGCAGTTATCGATAGACAGAAGAATCATGGTATGCACTTTCGTGTACTAGCTAAAGCCTTACGTATGTCTGGTGGAGATCATATTCACGCTGGTACCGTAGTAGGTAAACTTGAAGGGGAAAGagagaTCACTTTAGGTTTTGTTGATTTACTACGTGATGATTTTATTGAAaaaGATCGAAGTCGCGGTATTTATTTCACTCAGGATTGGGTTTCTCTACCGGGTGTTCTGCCCGTTGCTTCGGggggTATTCACGTT
>Illumina-rbcL2_BOP010272_Zotu
TGAAGAAATGATAAaaaGAGCCGTATGTGCCAGAGAATTGGGCGTTCCTATTGTAATGCATGACTATTTAACAGGgggATTCACTGCAAATACTAGTTTAGCTCATTATTGCCGGGATAATGGTTTACTTCTTCATATCCATCGTGCAATGCATGCAGTTATCGATAGACAGAAGAATCATGGTATGCACTTTCGTGTACTAGCTAAAGCCTTACGTATGTCTGGTGGAGATCATATTCACGCTGGTACCGTAGTAGGTAAACTTGAAGGGGAAAGagagaTCACTTTAGGTTTTGTTGATTTACTACGTGATGATTTTATTGAAaaaGATCGAAGTCGCGGTATTTATTTCACTCAGGATTGGGTTTCTCTACCGGGTGTTCTGCCCGTTGCTTCGGggggTATTCACGTT
>Illumina-rbcL2_BOP010273_Cotu
CGAAGAAATGATCAAAAGAGCTGTATTTGCTAGAGAATTGGGAGTTCCTATCGTAATGCATGACTACTTAACAGGAGGATTCACCGCAAATACTAGCTTGGCTCATTATTGCCGAGATAATGGCCTACTTCTTCACATTCACCGTGCAATGCATGCAGTTATTGATAGACAGAAGAATCATGGTATACACTTCCGTGTACTAGCTAAAGCCTTACGTATGTCTGGTGGAGATCATATTCACTCTGGTACCGTAGTAGGTAAACTTGAAGGGGAAAGAGACATCACTTTGGGCTTTGTTGATTTACTGCGTGATGATTTTATTGAAAAAGATCGAAGTCGCGGTATTTATTTCACTCAAGATTGGGTCTCTCTACCAGGTGTTCTGCCCGTGGCTTCAGGGGGTATTCACGTT
>Illumina-rbcL2_BOP010273_Dotu
CGAAGAAATGATCAAAAGAGCTGTATTTACTAGAGAATTGGGAGTTCCTATCGTAATGCATGACTACTTAACAGGAGGATTCACCGCAAATACTAGCTTGGCTCATTATTGCCGAGATAATGGCCTACTTCTTCACATTCACCGTGCAATGCATGCAGTTATTGATAGACAGAAGAATCATGGTATACACTTCCGTGTACTAGCTAAAGCCTTACGTATGTCTGGTGGAGATCATATTCACTCTGGTACCGTAGTAGGTAAACTTGAAGGGGAAAGAGACATCACTTTGGGCTTTGTTGATTTACTGCGTGATGATTTTATTGAAAAAGATCGAAGTCGCGGTATCTATTTCACTCAAGATTGGGTCTCTCTACCAGGTGT
>Illumina-rbcL2_BOP010273_Otu
CGAAGAAATGATCAAAAGAGCTGTATTTGCTAGAGAATTGGGAGTTCCTATCGTAATGCATGACTACTTAACAGGAGGATTCACCGCAAATACTAGCTTGGCTCATTATTGCCGAGATAATGGCCTACTTCTTCACATTCACCGTGCAATGCATGCAGTTATTGATAGACAGAAGAATCATGGTATACACTTCCGTGTACTAGCTAAAGCCTTACGTATGTCTGGTGGAGATCATATTCACTCTGGTACCGTAGTAGGTAAACTTGAAGGGGAAAGAGACATCACTTTGGGCTTTGTTGACTTACTGCGTGATGATTTTATTGAAaaaGATCGAAGTCGCGGTATTTATTTCACTCAAGATTGGGTCtctctACCGGGTGTTCTGCCCGTTGCTTCAGGgggTATTCACGTT
>Illumina-rbcL2_BOP010273_Zotu
CGAAGAAATGATCAAAAGAGCTGTATTTGCTAGAGAATTGGGAGTTCCTATCGTAATGCATGACTACTTAACAGGAGGATTCACCGCAAATACTAGCTTGGCTCATTATTGCCGAGATAATGGCCTACTTCTTCACATTCACCGTGCAATGCATGCAGTTATTGATAGACAGAAGAATCATGGTATACACTTCCGTGTACTAGCTAAAGCCTTACGTATGTCTGGTGGAGATCATATTCACTCTGGTACCGTAGTAGGTAAACTTGAAGGGGAAAGAGACATCACTTTGGGCTTTGTTGATTTACTGCGTGATGATTTTATTGAAaaaGATCGAAGTCGCGGTATTTATTTCACTCAAGATTGGGTCtctctACCAGGTGTTCTGCCCGTGGCTTCAGGgggTATTCACGTT
>Illumina-rbcL2_BOP010274_Cotu
CGAAGAAATGATGAAAAGAGCTGTATTTGCTAGAGAATTGGGAGTTCCTATCGTAATGCATGACTACTTAACAGGAGGATTCACCGCAAATACTAGCTTGGCTCATTATTGCCGAGATAATGGCCTACTTCTTCACATTCACCGTGCAATGCATGCAGTTATTGATAGACAGAAGAATCATGGTATACACTTCCGTGTACTAGCTAAAGCCTTACGTATGTCTGGTGGAGATCATATTCACGCTGGTACCGTAGTAGGTAAACTTGAAGGGGAAAGAGACATCACTTTGGGCTTTGTTGATTTACTGCGTGATGATTTTATTGAAAAAGATCGAAGTCGCGGTATTTATTTCACTCAAGATTGGGTCTCTCTACCAGGTGTTCTGCCCGTGGCTTCAGGGGGTATTCACGTT
>Illumina-rbcL2_BOP010274_Dotu
CGAAGAAATGATGAAAAGAGCTGTATTTGCTAGAGAATTGGGAGTTCCTATCGTAATGCATGACTACTTAACAGGAGGATTCACCGCAAATACTAGCTTGGCTCATTATTGCCGAGATAATGGCCTACTTCTTCACATTCACCGTGCAATGCATGCAGTTATTGATAGACAGAAGAATCATGGTATACACTTCCGTGTACTAGCTAAAGCCTTACGTATGTCTGGTGGAGATCATATTCACGCTGGTACCGTAGTAGGTAAACTTGAAGGGGAAAGAGACATCACTTTGGGCTTTGTTGATTTACTGCGTGATGATTTTATTGAAAAAGATCGAAGTCGCGGTATTTATTTCACTCAAGATTGGGTCTCTCTACCAGGTGTTCTGCCCGTGGCTTCAGGGGGTATTCACGTT
>Illumina-rbcL2_BOP010274_Otu
CGAAGAAATGATGAAAAGAGCTGTATTTGCTAGAGAATTGGGAGTTCCTATCGTAATGCATGACTACTTAACAGGAGGATTCACCGCAAATACTAGCTTGGCTCATTATTGCCGAGATAATGGCCTACTTCTTCACATTCACCGTGCAATGCATGCAGTTATTGATAGACAGAAGAATCATGGTATACACTTCCGTGTACTAGCTAAAGCCTTACGTATGTCTGGTGGAGATCATATTCACGCTGGTACCGTAGTAGGTAAACTTGAAGGGGAAAGAGACATCACTTTGGGCTTTGTTGATTTACTGCGTGATGATTTTATTGAAaaaGATCGAAGTCGCGGTATTTATTTCACTCAAGATTGGGTCtctctACCAGGTGTTCTGCCCGTGGCTTCAGGgggTATTCACGTT
>Illumina-rbcL2_BOP010274_Zotu
CGAAGAAATGATGAAAAGAGCTGTATTTGCTAGAGAATTGGGAGTTCCTATCGTAATGCATGACTACTTAACAGGAGGATTCACCGCAAATACTAGCTTGGCTCATTATTGCCGAGATAATGGCCTACTTCTTCACATTCACCGTGCAATGCATGCAGTTATTGATAGACAGAAGAATCATGGTATACACTTCCGTGTACTAGCTAAAGCCTTACGTATGTCTGGTGGAGATCATATTCACGCTGGTACCGTAGTAGGTAAACTTGAAGGGGAAAGAGACATCACTTTGGGCTTTGTTGATTTACTGCGTGATGATTTTATTGAAaaaGATCGAAGTCGCGGTATTTATTTCACTCAAGATTGGGTCtctctACCAGGTGTTCTGCCCGTGGCTTCAGGgggTATTCACGTT
>Illumina-rbcL2_BOP010275_Cotu
CGAAGAAATGATCAAAAGAGCTGTATTTGCTAGAGAATTGGGAGTTCCTATCGTAATGCATGACTACTTAACAGGAGGATTCACCGCAAATACTAGCTTGGCTCATTATTGCCGAGATAATGGCCTACTTCTTCACATTCACCGTGCAATGCATGCAGTTATTGATAGACAGAAGAATCATGGTATACACTTCCGTGTACTAGCTAAAGCCTTACGTATGTCTGGTGGAGATCATATTCACTCTGGTACCGTAGTAGGTAAACTTGAAGGGGAAAGAGACATCACTTTGGGCTTTGTTGATTTACTGCGTGATGATTTTATTGAAAAAGATCGAAGTCGCGGTATTTATTTCACTCAAGATTGGGTCTCTCTACCAGGTGTTCTGCCCGTGGCTTCAGGGGGTATTCACGTT
>Illumina-rbcL2_BOP010275_Dotu
CTTCTTCACATTCACCGTGCAATGCATGCAGTTATTGATAGACAGAAGAATCATGGTATACACTTCCGTGTACTAGCTAAAGCCTTACGTATGTCTGGTGGAGATCATATTCACTCTGGTACCGTAGTAGGTAAACTTGAAGGGGAAAGAGACATCACTTTGGGCTTTGTTGATTTACTGCGTGATGATTTTATTGAAAAAGATCGAAGTCGCGGTATTTATTTCACTCAAGATTGGGTCTCTCTACCAGGTGTTCTGCCCGTGGCTTCAGGGGGTATTCACGTT
>Illumina-rbcL2_BOP010275_Otu
CGAAGAAATGATCAAAAGAGCTGTATTTGCTAGAGAATTGGGAGTTCCTATCGTAATGCATGACTACTTAACAGGAGGATTCACCGCAAATACTAGCTTGGCTCATTATTGCCGAGATAATGGCCTACTTCTTCACATTCACCGTGCAATGCATGCAGTTATTGATAGACAGAAGAATCATGGTATACACTTCCGTGTACTAGCTAAAGCCTTACGTATGTCTGGTGGAGATCATATTCACTCTGGTACCGTAGTAGGTAAACTTGAAGGGGAAAGAGACATCACTTTGGGCTTTGTTGATTTACTGCGTGATGATTTTATTGAAaaaGATCGAAGTCGCGGTATTTATTTCACTCAAGATTGGGTCtctctACCAGGTGTTCTGCCCGTGGCTTCAGGgggTATTCACGTT
>Illumina-rbcL2_BOP010275_Zotu
ACTGCAGGTACATGCGAAGAAATGATCAAAAGAGCTGTATTTGCTAGAGAATTGGGAGTTCCTATCGTAATGCATGACTACTTAACAGGAGGATTCACCGCAAATACTAGCTTGGCTCATTATTGCCGAGATAATGGCCTACTTCTTCACATTCACCGTGCAATGCATGCAGTTATTGATAGACAGAAGAATCATGGTATACACTTCCGTGTACTAGCTAAAGCCTTACGTATGTCTGGTGGAGATCATATTCACTCTGGTACCGTAGTAGGTAAACTTGAAGGGGAAAGAGACATCACTTTGGGCTTTGTTGATTTACTGCGTGATGATTTTATTGAAaaaGATCGAAGTCGCGGTATTTATTTCACTCAAGATTGGGTCtctctACCAGGTGTTCTGCCCGTGGCTTCAGGgggTATTCACGTT
>Illumina-rbcL2_BOP010276_Cotu
CGAAGAAATGATCAAAAGGGCTGTATTTGCTAGAGAATTGGGAGTTCCTATCGTAATGCATGACTACTTAACAGGAGGATTCACTGCAAATACTAGCTTGGCTCATTATTGCCGGGATAATGGCTTACTTCTTCACATTCACCGTGCAATGCATGCAGTTATTGATAGACAGAAAAATCATGGTATGCACTTCCGTGTACTAGCTAAAGCGTTACGTCTGTCTGGTGGAGATCATATTCACGCTGGTACCGTAGTAGGTAAACTTGAAGGAGAAAGAGAAATTACTTTAGGCTTTGTTGATTTGCTGCGTGATGATTTTATTGAAAAAGACCGAAGTCGCGGTATTTATTTCACTCAAGATTGGGTCTCTCTACCAGGTGTTATTCCCGTGGCTTCAGGGGGTATTCACGTT
>Illumina-rbcL2_BOP010276_Dotu
CGAAGAAATGATCAAAAGGGCTGTATTTGCTAGAGAATTGGGAGTTCCTATCGTAATGCATGACTACTTAACAGGAGGATTCACTGCAAATACTAGCTTGGCTCATTATTGCCGGGATAATGGCTTACTTCTTCACATTCACCGTGCAATGCATGCAGTTATTGATAGACAGAAAAATCATGGTATGCACTTCCGTGTACTAGCTAAAGCGTTACGTCTGTCTGGTGGAGATCATATTCACGCTGGTACCGTAGTAGGTAAACTTGAAGGAGAAAGAGAAATTACTTTAGGCTTTGTTGATTTGCTGCGTGATGATTTTATTGAAAAAGACCGAAGTCGCGGTATTTATTTCACTCAAGATTGGGTCTCTCTACCAGGTGTTATTCCCGTGGCTTCAGGGGGTATTCACGTT
>Illumina-rbcL2_BOP010276_Otu
CGAAGAAATGATCAAAAGGGCTGTATTTGCTAGAGAATTGGGAGTTCCTATCGTAATGCATGACTACTTAACAGGAGGATTCACTGCAAATACTAGCTTGGCTCATTATTGCCGGGATAATGGCTTACTTCTTCACATTCACCGTGCAATGCATGCAGTTATTGATAGACAGAAaaaTCATGGTATGCACTTCCGTGTACTAGCTAAAGCGTTACGTCTGTCTGGTGGAGATCATATTCACGCTGGTACCGTAGTAGGTAAACTTGAAGGAGAAAGAGAAATTACTTTAGGCTTTGTTGATTTGCTGCGTGATGATTTTATTGAAaaaGACCGAAGTCGCGGTATTTATTTCACTCAAGATTGGGTCtctctACCAGGTGTTATTCCCGTGGCTTCAGGgggTATTCACGTT
>Illumina-rbcL2_BOP010276_Zotu
CGAAGAAATGATCAAAAGGGCTGTATTTGCTAGAGAATTGGGAGTTCCTATCGTAATGCATGACTACTTAACAGGAGGATTCACTGCAAATACTAGCTTGGCTCATTATTGCCGGGATAATGGCTTACTTCTTCACATTCACCGTGCAATGCATGCAGTTATTGATAGACAGAAaaaTCATGGTATGCACTTCCGTGTACTAGCTAAAGCGTTACGTCTGTCTGGTGGAGATCATATTCACGCTGGTACCGTAGTAGGTAAACTTGAAGGAGAAAGAGAAATTACTTTAGGCTTTGTTGATTTGCTGCGTGATGATTTTATTGAAaaaGACCGAAGTCGCGGTATTTATTTCACTCAAGATTGGGTCtctctACCAGGTGTTATTCCCGTGGCTTCAGGgggTATTCACGTT
>Illumina-rbcL2_BOP010277_Cotu
CGAAGAAATGATCAAAAGAGCTGTATTTGCTAGAGAATTGGGAGCTCCTATCGTAATGCATGACTACTTAACAGGAGGATTCACTGCAAATACTAGCTTGGCTCATTATTGCCGAGATAATGGCCTACTTCTTCACATTCACCGTGCAATGCATGCAGTTATTGATAGACAGAAGAATCATGGTATACACTTCCGTGTACTAGCTAAAGCGTTACGTATGTCTGGTGGAGATCATATTCACTCTGGTACCGTAGTAGGGAAACTTGAAGGGGAAAGAGACATCACTTTGGGCTTTGTTGATTTACTGCGCGATGATTTTATTGAAAAAGATCGAAGTCGCGGTATTTATTTCACTCAAGATTGGGTCTCTCTACCAGGTGTTCTGCCCGTGGCTTCAGGGGGTATTCATGTT
>Illumina-rbcL2_BOP010277_Dotu
CGAAGAAATGATCAAAAGAGCTGTATTTGCTAGAGAATTGGGAGCTCCTATCGTAATGCATGACTACTTAACAGGAGGATTCACTGCAAATACTAGCTTGGCTCATTATTGCCGAGATAATGGCCTACTTCTTCACATTCACCGTGCAATGCATGCAGTTATTGATAGACAGAAGAATCATGGTATACACTTCCGTGTACTAGCTAAAGCGTTACGTATGTCTGGTGGAGATCATATTCACTCTGGTACTGTAGTAGGTAAACTTGAAGGGGAAAGAGAC
>Illumina-rbcL2_BOP010277_Otu
CGAAGAAATGATCAAAAGAGCTGTATTTGCTAGAGAATTGGGAGCTCCTATCGTAATGCATGACTACTTAACAGGAGGATTCACTGCAAATACTAGCTTGGCTCATTATTGCCGAGATAATGGCCTACTTCTTCACATTCACCGTGCAATGCATGCAGTTATTGATAGACAGAAGAATCATGGTATACACTTCCGTGTACTAGCTAAAGCGTTACGTATGTCTGGTGGAGATCATATTCACTCTGGTACCGTAGTAGGGAAACTTGAAGGGGAAAGAGACATCACTTTGGGCTTTGTTGATTTACTGCGCGATGACTTTATTGAAaaaGATCGAAGTCGCGGTATTTATTTCACTCAAGATTGGGTCtctctACCAGGTGTTCTGCCCGTGGCTTCAGGgggTATTCATGTT
>Illumina-rbcL2_BOP010277_Zotu
CGAAGAAATGATCAAAAGAGCTGTATTTGCTAGAGAATTGGGAGCTCCTATCGTAATGCATGACTACTTAACAGGAGGATTCACTGCAAATACTAGCTTGGCTCATTATTGCCGAGATAATGGCCTACTTCTTCACATTCACCGTGCAATGCATGCAGTTATTGATAGACAGAAGAATCATGGTATACACTTCCGTGTACTAGCTAAAGCGTTACGTATGTCTGGTGGAGATCATATTCACTCTGGTACCGTAGTAGGGAAACTTGAAGGGGAAAGAGACATCACTTTGGGCTTTGTTGATTTACTGCGCGATGACTTTATTGAAaaaGATCGAAGTCGCGGTATTTATTTCACTCAAGATTGGGTCtctctACCAGGTGTTCTGCCCGTGGCTTCAGGgggTATTCATGTT
>Illumina-rbcL2_BOP010278_Cotu
CGAAGAAATGATCAAAAGAGCTGTATTTGCTAGAGAATTGGGAGCTCCTATCGTAATGCATGACTACTTAACAGGAGGATTCACTGCAAATACTAGCTTGGCTCATTATTGCCGAGATAATGGCCTACTTCTTCACATTCACCGTGCAATGCATGCAGTTATTGATAGACAGAAGAATCATGGTATACACTTCCGTGTACTAGCTAAAGCGTTACGTATGTCTGGTGGAGATCATATTCACTCTGGTACCGTAGTAGGGAAACTTGAAGGGGAAAGAGACATCACTTTGGGCTTTGTTGATTTACTGCGCGATGATTTTATTGAAAAAGATCGAAGTCGCGGTATTTATTTCACTCAAGATTGGGTCTCTCTACCAGGTGTTCTGCCCGTGGCTTCAGGGGGTATTCATGTT
>Illumina-rbcL2_BOP010278_Dotu
CGAAGAAATGATCAAAAGAGCTGTATTTGCTAGAGAATTGGGAGCTCCTATCGTAATGCATGACTACTTAACAGGAGGATTCACTGCAAATACTAGCTTGGCTCATTATTGCCGAGATAATGGCCTACTTCTTCACATTCACCGTGCAATGCATGCAGTTATTGATAGACAGAAGAATCATGGTATACACTTCCGTGTACTAGCTAAAGCGTTACGTATGTCTGGTGGAGATCATATTCACTCTGGTACCGTAGTAGGGAAACTTGAAGGGGAAAGAGACATCACTTTGGGCTTTGTTGATTTACTGCGCGATGATTTTATTGAAAAAGATCGAAGTCGCGGTATTTATTTCACTCAAGATTGGGTCTCTCTACCAGGTGTTCTGCCCGTGGCTTCAGG
>Illumina-rbcL2_BOP010278_Otu
CGAAGAAATGATCAAAAGAGCTGTATTTGCTAGAGAATTGGGAGCTCCTATCGTAATGCATGACTACTTAACAGGAGGATTCACTGCAAATACTAGCTTGGCTCATTATTGCCGAGATAATGGCCTACTTCTTCACATTCACCGTGCAATGCATGCAGTTATTGATAGACAGAAGAATCATGGTATACACTTCCGTGTACTAGCTAAAGCGTTACGTATGTCTGGTGGAGATCATATTCACTCTGGTACCGTAGTAGGGAAACTTGAAGGGGAAAGAGACATCACTTTGGGCTTTGTTGATTTACTGCGCGATGATTTTATTGAAaaaGATCGAAGTCGCGGTATTTATTTCACTCAAGATTGGGTCtctctACCAGGTGTTCTGCCCGTGGCTTCAGG
>Illumina-rbcL2_BOP010278_Zotu
CGAAGAAATGATCAAAAGAGCTGTATTTGCTAGAGAATTGGGAGCTCCTATCGTAATGCATGACTACTTAACAGGAGGATTCACTGCAAATACTAGCTTGGCTCATTATTGCCGAGATAATGGCCTACTTCTTCACATTCACCGTGCAATGCATGCAGTTATTGATAGACAGAAGAATCATGGTATACACTTCCGTGTACTAGCTAAAGCGTTACGTATGTCTGGTGGAGATCATATTCACTCTGGTACCGTAGTAGGGAAACTTGAAGGGGAAAGAGACATCACTTTGGGCTTTGTTGATTTACTGCGCGATGATTTTATTGAAaaaGATCGAAGTCGCGGTATTTATTTCACTCAAGATTGGGTCtctctACCAGGTGTTCTGCCCGTGGCTTCAGG
>Illumina-rbcL2_BOP010279_Cotu
CGAAGAAATGATCAAAAGAGCTGTATTTGCTAGAGAATTGGGAGCTCCTATCGTAATGCATGACTACTTAACAGGAGGATTCACTGCAAATACTAGCTTGGCTCATTATTGCCGAGATAATGGCCTACTTCTTCACATTCACCGTGCAATGCATGCAGTTATTGATAGACAGAAGAATCATGGTATACACTTCCGTGTACTAGCTAAAGCGTTACGTATGTCTGGTGGAGATCATATTCACTCTGGTACCGTAGTAGGGAAACTTGAAGGGGAAAGAGACATCACTTTGGGCTTTGTTGATTTACTGCGCGATGATTTTATTGAAAAAGATCGAAGTCGCGGTATTTATTTCACTCAAGATTGGGTCTCTCTACCAGGTGTTCTGCCCGTGGCTTCAGGGGGTATTCACGTT
>Illumina-rbcL2_BOP010279_Dotu
GGTAAACTTGAAGGGGAAAGAGACATCACTTTGGGCTTCGTTGATTTACTGCGCGACGATTTTATTGAAAAAGATCGAAGTCGCGGTATTTATTTCACTCAAGATTGGGTCTCTCTACCAGGTGTTCTGCCCGTGGCTTCAGGGGGTATTCACGTT
>Illumina-rbcL2_BOP010279_Otu
CGAAGAAATGATCAAAAGAGCTGTATTTGCTAGAGAATTGGGAGCTCCTATCGTAATGCATGACTACTTAACAGGAGGATTCACTGCAAATACTAGCTTGGCTCATTATTGCCGAGATAATGGCCTACTTCTTCACATTCACCGTGCAATGCATGCAGTTATTGATAGACAGAAGAATCATGGTATACACTTCCGTGTACTAGCTAAAGCGTTACGTATGTCTGGTGGAGATCATATTCACTCTGGTACCGTAGTAGGGAAACTTGAAGGGGAAAGAGACATCACTTTGGGCTTTGTTGATTTACTGCGCGATGATTTTATTGAAaaaGATCGAAGTCGCGGTATTTATTTCACTCAAGATTGGGTCtctctACCAGGTGTTCTGCCCGTGGCTTCAGGgggTATTCACGTT
>Illumina-rbcL2_BOP010279_Zotu
CGAAGAAATGATCAAAAGAGCTGTATTTGCTAGAGAATTGGGAGCTCCTATCGTAATGCATGACTACTTAACAGGAGGATTCACTGCAAATACTAGCTTGGCTCATTATTGCCGAGATAATGGCCTACTTCTTCACATTCACCGTGCAATGCATGCAGTTATTGATAGACAGAAGAATCATGGTATACACTTCCGTGTACTAGCTAAAGCGTTACGTATGTCTGGTGGAGATCATATTCACTCTGGTACCGTAGTAGGTAAACTTGAAGGGGAAAGAGACATCACTTTGGGCTTTGTTGATTTACTGCGTGATGATTTTATTGAAaaaGATCGAAGTCGCGGTATTTATTTCACTCAAGATTGGGTCtctctACCAGGTGTTCTGCCCGTGGCTTCAGGgggTATTCACGTT
>Illumina-rbcL2_BOP010280_Cotu
CGAAGAAATGATGAAAAGAGCTGTATTTGCTCGAGAATTGGGAGTTCCTATCGTAATGCATGATTACTTAACAGGGGGATTCACTGCAAATACTAGCTTGGCTCATTATTGCCGAGATAATGGCTTACTTCTTCACATTCACCGTGCAATGCATGCAGTTATTGATAGGCAGAAGAATCATGGTATGCACTTCCGCGTACTAGCTAAAGCATTACGTATGTCTGGCGGAGATCATATTCACGCCGGTACTGTAGTAGGGAAACTTGAAGGTGAAAGAGATATCACTTTGGGCTTTGTTGATTTACTGCGTGATGATTATATTGAAAAAGATCGCTCCCGCGGTATTTATTTCACTCAAGATTGGGTCTCTATGCCGGGTGTTCTGCCTGTGGCTTCAGGAGGTATTCACGTT
>Illumina-rbcL2_BOP010280_Dotu
CGAAGAAATGATGAAAAGAGCTGTATTTGCTCGAGAATTGGGAGTTCCTATCGTAATGCATGATTACTTAACAGGGGGATTCACTGCAAATACTAGCTTGGCTCATTATTGCCGAGATAATGGCTTACTTCTTCACATTCACCGTGCAATGCATGCAGTTATTGATAGGCAGAAGAATCATGGTATGCACTTCCGCGTACTAGCTAAAGCATTACGTATGTCTGGCGGAGATCATATTCACGCCGGTACTGTAGTAGGGAAACTTGAAGGTGAAAGAGATATCACTTTGGGCTTTGTTGATTTACTGCGTGATGATTATATTGAAAAAGATCGCTCCCGCGGTATTTATTTCACTCAAGATTGGGTCTCTATGCCGGGTGTTCTGCCTGTGGCTTCAGGAGGTATTCACGTT
>Illumina-rbcL2_BOP010280_Otu
CGAAGAAATGATGAAAAGAGCTGTATTTGCTCGAGAATTGGGAGTTCCTATCGTAATGCATGATTACTTAACAGGgggATTCACTGCAAATACTAGCTTGGCTCATTATTGCCGAGATAATGGCTTACTTCTTCACATTCACCGTGCAATGCATGCAGTTATTGATAGGCAGAAGAATCATGGTATGCACTTCCGCGTACTAGCTAAAGCATTACGTATGTCTGGCGGAGATCATATTCACGCCGGTACTGTAGTAGGGAAACTTGAAGGTGAAAGAGATATCACTTTGGGCTTTGTTGATTTACTGCGTGATGATTATATTGAAaaaGATCGCTCCCGCGGTATTTATTTCACTCAAGATTGGGTCTCTATGCCGGGTGTTCTGCCTGTGGCTTCAGGAGGTATTCACGTT
>Illumina-rbcL2_BOP010280_Zotu
CGAAGAAATGATGAAAAGAGCTGTATTTGCTCGAGAATTGGGAGTTCCTATCGTAATGCATGATTACTTAACAGGgggATTCACTGCAAATACTAGCTTGGCTCATTATTGCCGAGATAATGGCTTACTTCTTCACATTCACCGTGCAATGCATGCAGTTATTGATAGGCAGAAGAATCATGGTATGCACTTCCGCGTACTAGCTAAAGCATTACGTATGTCTGGCGGAGATCATATTCACGCCGGTACTGTAGTAGGGAAACTTGAAGGTGAAAGAGATATCACTTTGGGCTTTGTTGATTTACTGCGTGATGATTATATTGAAaaaGATCGCTCCCGCGGTATTTATTTCACTCAAGATTGGGTCTCTATGCCGGGTGTTCTGCCTGTGGCTTCAGGAGGTATTCACGTT
>Illumina-rbcL2_BOP010281_Cotu
TGAAGAAATGATGAAAAGGGCTGTATTTGCCAGAGAATTGGGAGTTCCTATCGTAATGCACGACTACTTAACAGGGGGATTCACTGCAAATACCACCTTGGCTCACTATTGCCGAGATAATGGCCTACTTCTTCACATCCACCGCGCAATGCATGCAGTTATTGATAGACAGAAGAATCATGGTATACACTTTCGTGTACTAGCTAAAGCGTTACGTATGTCTGGTGGAGATCATATTCACTCCGGTACCGTAGTAGGTAAACTTGAAGGGGAAAGAGACATCACTTTGGGCTTTGTTGATTTACTGCGCGATGATTTTATTGAAAAGGATCGAAGTCGCGGTATTTATTTCACTCAAGATTGGGTCTCTCTACCGGGTGTTCTGCCCGTGGCTTCGGGGGGTATTCACGTT
>Illumina-rbcL2_BOP010281_Dotu
TGAAGAAATGATGAAAAGGGCTGTATTTGCCAGAGAATTGGGAGTTCCTATCGTAATGCACGACTACTTAACAGGGGGATTCACTGCAAATACCACCTTGGCTCACTATTGCCGAGATAATGGCCTACTTCTTCACATCCACCGCGCAATGCATGCAGTTATTGATAGACAGAAGAATCATGGTATACACTTTCGTGTACTAGCTAAAGCGTTACGTATGTCTGGTGGAGATCATATTCACTCCGGTACCGTAGTAGGTAAACTTGAAGGGGAAAGAGACATCACTTTGGGCTTTGTTGATTTACTGCGCGATGATTTTATTGAAAAGGATCGAAGTCGCGGTATTTATTTCACTCAAGATTGGGTCTCTCTACCGGGTGTTCTGCCCGTGGCTTCGGGGGGTATTCACGTT
>Illumina-rbcL2_BOP010281_Otu
TGAAGAAATGATGAAAAGGGCTGTATTTGCCAGAGAATTGGGAGTTCCTATCGTAATGCACGACTACTTAACAGGgggATTCACTGCAAATACCACCTTGGCTCACTATTGCCGAGATAATGGCCTACTTCTTCACATCCACCGCGCAATGCATGCAGTTATTGATAGACAGAAGAATCATGGTATACACTTTCGTGTACTAGCTAAAGCGTTACGTATGTCTGGTGGAGATCATATTCACTCCGGTACCGTAGTAGGTAAACTTGAAGGGGAAAGAGACATCACTTTGGGCTTTGTTGATTTACTGCGCGATGATTTTATTGAAAAGGATCGAAGTCGCGGTATTTATTTCACTCAAGATTGGGTCtctctACCGGGTGTTCTGCCCGTGGCTTCGGggggTATTCACGTT
>Illumina-rbcL2_BOP010281_Zotu
TGAAGAAATGATGAAAAGGGCTGTATTTGCCAGAGAATTGGGAGTTCCTATCGTAATGCACGACTACTTAACAGGgggATTCACTGCAAATACCACCTTGGCTCACTATTGCCGAGATAATGGCCTACTTCTTCACATCCACCGCGCAATGCATGCAGTTATTGATAGACAGAAGAATCATGGTATACACTTTCGTGTACTAGCTAAAGCGTTACGTATGTCTGGTGGAGATCATATTCACTCCGGTACCGTAGTAGGTAAACTTGAAGGGGAAAGAGACATCACTTTGGGCTTTGTTGATTTACTGCGCGATGATTTTATTGAAAAGGATCGAAGTCGCGGTATTTATTTCACTCAAGATTGGGTCtctctACCGGGTGTTCTGCCCGTGGCTTCGGggggTATTCACGTT
>Illumina-rbcL2_BOP010282_Cotu
CGAAGAAATGATGAAAAGAGCTATATTTGCTAGAGAATTGGGAGTTCCTATCGTAATGCATGACTACTTAACAGGAGGATTCACTGCAAATACTAGCTTGGCTCATTATTGCCGAGATAATGGCCTACTTCTTCACATTCACCGTGCAATGCATGCAGTTATTGATAGACAGAAGAATCATGGTATACACTTCCGTGTACTAGCTAAAGCGTTACGTATGTCTGGTGGAGATCATATTCACTCTGGTACCGTAGTAGGTAAACTTGAAGGAGAAAGAGACATCACTTTGGGCTTTGTTGATTTACTGCGTGATGATTTTATTGAAAAAGATCGAAGTCGCGGTATTTATTTCACTCAAGACTGGGTCTCTCTACCGGGTGTTATTCCCGTGGCTTCAGGGGGTATTCACGTT
>Illumina-rbcL2_BOP010282_Dotu
CGAAGAAATGATGAAAAGAGCTATATTTGCTAGAGAATTGGGAGTTCCTATCGTAATGCATGACTACTTAACAGGAGGATTCACTGCAAATACTAGCTTGGCTCATTATTGCCGAGATAATGGCCTACTTCTTCACATTCACCGTGCAATGCATGCAGTTATTGATAGACAGAAGAATCATGGTATACACTTCCGTGTACTAGCTAAAGCGTTACGTATGTCTGGTGGAGATCATATTCACTCTGGTACCGTAGTAGGTAAACTTGAAGGAGAAAGAGACATCACTTTGGGCTTTGTTGATTTACTGCGTGATGATTTTATTGAAAAAGATCGAAGTCGCGGTATTTATTTCACTCAAGACTGGGTCTCTCTACCGGGTGTTATTCCCGTGGCTTCAGGGGGTATTCACGTT
>Illumina-rbcL2_BOP010282_Otu
CGAAGAAATGATGAAAAGAGCTATATTTGCTAGAGAATTGGGAGTTCCTATCGTAATGCATGACTACTTAACAGGAGGATTCACTGCAAATACTAGCTTGGCTCATTATTGCCGAGATAATGGCCTACTTCTTCACATTCACCGTGCAATGCATGCAGTTATTGATAGACAGAAGAATCATGGTATACACTTCCGTGTACTAGCTAAAGCGTTACGTATGTCTGGTGGAGATCATATTCACTCTGGTACCGTAGTAGGTAAACTTGAAGGAGAAAGAGACATCACTTTGGGCTTTGTTGATTTACTGCGTGATGATTTTATTGAAaaaGATCGAAGTCGCGGTATTTATTTCACTCAAGACTGGGTCtctctACCGGGTGTTATTCCCGTGGCTTCAGGgggTATTCACGTT
>Illumina-rbcL2_BOP010282_Zotu
CGAAGAAATGATGAAAAGAGCTATATTTGCTAGAGAATTGGGAGTTCCTATCGTAATGCATGACTACTTAACAGGAGGATTCACTGCAAATACTAGCTTGGCTCATTATTGCCGAGATAATGGCCTACTTCTTCACATTCACCGTGCAATGCATGCAGTTATTGATAGACAGAAGAATCATGGTATACACTTCCGTGTACTAGCTAAAGCGTTACGTATGTCTGGTGGAGATCATATTCACTCTGGTACCGTAGTAGGTAAACTTGAAGGAGAAAGAGACATCACTTTGGGCTTTGTTGATTTACTGCGTGATGATTTTATTGAAaaaGATCGAAGTCGCGGTATTTATTTCACTCAAGACTGGGTCtctctACCGGGTGTTATTCCCGTGGCTTCAGGgggTATTCACGTT
>Illumina-rbcL2_BOP010283_Cotu
TGAAGAAATGATGAAAAGGGCTGTATTTGCCAGAGAATTGGGAGTTCCTATCGTAATGCACGACTACTTAACAGGGGGATTCACTGCAAATACCACCTTGGCTCACTATTGCCGAGATAATGGCCTACTTCTTCACATCCACCGCGCAATGCATGCAGTTATTGATAGACAGAAGAATCATGGTATGCACTTTCGTGTACTAGCTAAAGCGTTACGTATGTCTGGTGGAGATCATATTCACTCCGGTACCGTAGTAGGTAAACTTGAAGGGGAAAGAGACATCACTTTGGGCTTTGTTGATTTACTGCGCGATGATTTTATTGAAAAGGATCGAAGTCGCGGTATTTATTTCACTCAAGATTGGGTCTCTCTACCGGGTGTTCTGCCCGTGGCTTCGGGGGGTATTCACGTT
>Illumina-rbcL2_BOP010283_Dotu
GGTAAACTTGAAGGGGAAAGAGACATCACTTTGGGCTTTGTTGATTTACTGCGCGATGATTTTATTGAAAAGGATCGAAGTCGCGGTATTTATTTCACTCAAGATTGGGTCTCTCTACCGGGTGTTCTGCCCGTGGCTTCGGGGGGTATTCACGTT
>Illumina-rbcL2_BOP010283_Otu
TGAAGAAATGATGAAAAGGGCTGTATTTGCCAGAGAATTGGGAGTTCCTATCGTAATGCACGACTACTTAACAGGgggATTCACTGCAAATACCACCTTGGCTCACTATTGCCGAGATAATGGCCTACTTCTTCACATCCACCGCGCAATGCATGCAGTTATTGATAGACAGAAGAATCATGGTATGCACTTTCGTGTACTAGCTAAAGCGTTACGTATGTCTGGTGGAGATCATATTCACTCCGGTACCGTAGTAGGTAAACTTGAAGGGGAAAGAGACATCACTTTGGGCTTTGTTGATTTACTGCGCGATGATTTTATTGAAAAGGATCGAAGTCGCGGTATTTATTTCACTCAAGATTGGGTCtctctACCGGGTGTTCTGCCCGTGGCTTCGGG
>Illumina-rbcL2_BOP010283_Zotu
GATTCACTGCAAATACCACCTTGGCTCACTATTGCCGAGATAATGGCCTACTTCTTCACATCCACCGCGCAATGCATGCAGTTATTGATAGACAGAAGAATCATGGTATGCACTTTCGTGTACTAGCTAAAGCGTTACGTATGTCTGGTGGAGATCATATTCACTCCGGTACCGTAGTAGGTAAACTTGAAGGGGAAAGAGACATCACTTTGGGCTTTGTTGATTTACTGCGCGATGATTTTATTGAAAAGGATCGAAGTCGCGGTATTTATTTCACTCAAGATTGGGTCtctctACCGGGTGTTCTGCCCGTGGCTTCGGggggTATTCACGTT
>Illumina-rbcL2_BOP010286_Cotu
CGAAGAAATGATTAAAAGGGCTGTATTTGCCAGAGAGTTGGGAGTTCCTATCGTAATGCATGACTACATAACCGGGGGATTCACTGCAAATACTAGCTTGGCTCATTATTGCCGAGATAATGGTCTACTTCTTCACATCCACCGCGCAATGCATGCAGTTATTGATAGACAGAAGAATCATGGTATGCACTTTCGTGTATTAGCGAAAGCCTTACGTATGTCTGGTGGAGATCATATTCACTCCGGGACCGTAGTAGGTAAACTTGAAGGGGAAAGAGAGATCACTTTGGGCTTTGTTGATTTACTGCGCGATGATTTTGTGGAAAAAGATCGAAGTCGCGGTATTTATTTCACTCAAGATTGGGTCTCTCTACCAGGTGTTCTGCCCGTGGCTTCAGGCGGTATTCACGTT
>Illumina-rbcL2_BOP010286_Dotu
CGAAGAAATGATTAAAAGGGCTGTATTTGCCAGAGAGTTGGGAGTTCCTATCGTAATGCATGACTACATAACCGGGAGATTCACTGCAAATACTAGCTTGGCTCATTATTGCCGAGATAATGGTCTACTTCTTCACATCCACCGCGCAATGCATGCAGTTATTGATAGACAGAAGAATCATGGTATGCACTTTCGTGTATTAGCGAAAGCCTTACGTATGTCTGGTGGAGATCATATCCACC
>Illumina-rbcL2_BOP010286_Otu
CGAAGAAATGATTAAAAGGGCTGTATTTGCCAGagagTTGGGAGTTCCTATCGTAATGCATGACTACATAACCGGgggATTCACTGCAAATACTAGCTTGGCTCATTATTGCCGAGATAATGGTCTACTTCTTCACATCCACCGCGCAATGCATGCAGTTATTGATAGACAGAAGAATCATGGTATGCACTTTCGTGTATTAGCGAAAGCCTTACGTATGTCTGGTGGAGATCATATTCACTCCGGGACCGTAGTAGGTAAACTTGAAGGGGAAAGagagaTCACTTTGGGCTTTGTTGATTTACTGCGCGATGATTTTGTGGAAaaaGATCGAAGTCGCGGTATTTATTTCACTCAAGATTGGGTCtctctACCAGGTGTTCTGCCCGTGGCTTCAGGCGGTATTCACGTT
>Illumina-rbcL2_BOP010286_Zotu
CGAAGAAATGATTAAAAGGGCTGTATTTGCCAGagagTTGGGAGTTCCTATCGTAATGCATGACTACATAACCGGgggATTCACTGCAAATACTAGCTTGGCTCATTATTGCCGAGATAATGGTCTACTTCTTCACATCCACCGCGCAATGCATGCAGTTATTGATAGACAGAAGAATCATGGTATGCACTTTCGTGTATTAGCGAAAGCCTTACGTATGTCTGGTGGAGATCATATTCACTCCGGGACCGTAGTAGGTAAACTTGAAGGGGAAAGagagaTCACTTTGGGCTTTGTTGATTTACTGCGCGATGATTTTGTGGAAaaaGATCGAAGTCGCGGTATTTATTTCACTCAAGATTGGGTCtctctACCAGGTGTTCTGCCCGTGGCTTCAGGCGGTATTCACGTT
>Illumina-rbcL2_BOP010287_Cotu
TGAAGAAATGATGAAAAGGGCTATATTTGCCAGAGAATTGGGAGTTCCTATCGTAATGCACGACTACTTAACAGGGGGATTCACTGCAAATACCACCTTGGCTCACTATTGCCGAGATAATGGCCTACTTCTTCACATCCACCGCGCAATGCATGCAGTTATTGATAGACAGAAGAATCATGGTATGCACTTTCGTGTACTAGCTAAAGCGTTACGTATGTCTGGTGGAGATCATATTCACGCCGGTACCGTAGTAGGTAAACTTGAAGGGGAAAGAGAAATCACTTTGGGCTTTGTTGATTTACTGCGCGATGATTTTATTGAAAAAGATCGAAGTCGCGGTATTTATTTCACTCAAGATTGGGTCTCTCTACCGGGTGTTCTGCCCGTGGCTTCGGGGGGTATTCACGTT
>Illumina-rbcL2_BOP010287_Dotu
TGAAGAAATGATGAAAAGGGCTATATTTGCCAGAGAATTGGGAGTTCCTATCGTAATGCACGACTACTTAACAGGGGGATTCACTGCAAATACCACCTTGGCTCACTATTGCCGAGATAATGGCCTACTTCTTCACATCCACCGCGCAATGCATGCAGTTATTGATAGACAGAAGAATCATGGTATGCACTTTCGTGTACTAGCTAAAGCGTTACGTATGTCTGGTGGAGATCATATTCACGCCGGTACCGTAGTAGGTAAACTTGAAGGGGAAAGAGAAATCACTTTGGGCTTTGTTGATTTACTGCGCGATGATTTTATTGAAAAAGATCGAAGTCGCGGTATTTATTTCACTCAAGATTGGGTCTCTCTACCGGGTGTTCTGCCCGTGGCTTCGGGGGGTATTCACGTT
>Illumina-rbcL2_BOP010287_Otu
TGAAGAAATGATGAAAAGGGCTATATTTGCCAGAGAATTGGGAGTTCCTATCGTAATGCACGACTACTTAACAGGgggATTCACTGCAAATACCACCTTGGCTCACTATTGCCGAGATAATGGCCTACTTCTTCACATCCACCGCGCAATGCATGCAGTTATTGATAGACAGAAGAATCATGGTATGCACTTTCGTGTACTAGCTAAAGCGTTACGTATGTCTGGTGGAGATCATATTCACGCCGGTACCGTAGTAGGTAAACTTGAAGGGGAAAGAGAAATCACTTTGGGCTTTGTTGATTTACTGCGCGATGATTTTATTGAAaaaGATCGAAGTCGCGGTATTTATTTCACTCAAGATTGGGTCtctctACCGGGTGTTCTGCCCGTGGCTTCGGggggTATTCACGTT
>Illumina-rbcL2_BOP010287_Zotu
TGAAGAAATGATGAAAAGGGCTATATTTGCCAGAGAATTGGGAGTTCCTATCGTAATGCACGACTACTTAACAGGgggATTCACTGCAAATACCACCTTGGCTCACTATTGCCGAGATAATGGCCTACTTCTTCACATCCACCGCGCAATGCATGCAGTTATTGATAGACAGAAGAATCATGGTATGCACTTTCGTGTACTAGCTAAAGCGTTACGTATGTCTGGTGGAGATCATATTCACGCCGGTACCGTAGTAGGTAAACTTGAAGGGGAAAGAGAAATCACTTTGGGCTTTGTTGATTTACTGCGCGATGATTTTATTGAAaaaGATCGAAGTCGCGGTATTTATTTCACTCAAGATTGGGTCtctctACCGGGTGTTCTGCCCGTGGCTTCGGggggTATTCACGTT
>Illumina-rbcL2_BOP010288_Cotu
TGAAGAAATGATGAAAAGGGCTATATTTGCCAGAGAATTGGGAGTTCCTATCGTAATGCACGACTACTTAACAGGGGGATTCACTGCAAATACCACCTTGGCTCACTATTGCCGAGATAATGGCCTACTTCTTCACATCCACCGCGCAATGCATGCAGTTATTGATAGACAGAAGAATCATGGTATGCACTTTCGTGTACTAGCTAAAGCGTTACGTATGTCTGGTGGAGATCATATTCACGCCGGTACCGTAGTAGGTAAACTTGAAGGGGAAAGAGACATCACTTTGGGCTTTGTTGATTTACTGCGCGATGATTTTGTTGAAAAAGATCGAAGTCGCGGTATTTATTTCACTCAAGATTGGGTCTCTCTACCGGGTGTTCTGCCCGTGGCTTCGGGGGGTATTCACGTT
>Illumina-rbcL2_BOP010288_Dotu
CTACTTAACAGGGGGATTCACTGCAAATACCACCTTGGCTCACTATTGCCGAGATAATGGCCTACTTCTTCACATCCACCGCGCAATGCATGCAGTTATTGATAGACAGAAGAATCATGGTATGCACTTTCGTGTACTAGCTAAAGCGTTACGTATGTCTGGTGGAGATCATATTCACGCCGGTACCGTAGTAGGTAAACTTGAAGGGGAAAGAGACATCACTTTGGGCTTTGTTGATTTACTGCGCGATGATTTTGTTGAAAAAGATCGAAGTCGCGGTATTTATTTCACTCAAGATTGGGTCTCTCTACCGGGTGTTCTGCCCGTGGCTTCGGGGGGTATTCACGTT
>Illumina-rbcL2_BOP010288_Otu
TGAAGAAATGATGAAAAGGGCTATATTTGCCAGAGAATTGGGAGTTCCTATCGTAATGCACGACTACTTAACAGGgggATTCACTGCAAATACCACCTTGGCTCACTATTGCCGAGATAATGGCCTACTTCTTCACATCCACCGCGCAATGCATGCAGTTATTGATAGACAGAAGAATCATGGTATGCACTTTCGTGTACTAGCTAAAGCGTTACGTATGTCTGGTGGGGATCATATTCACGCCGGTACCGTAGTAGGTAAACTTGAAGGGGAAAGAGACATCACTTTGGGCTTTGTTGATTTACTGCGCGATGATTTTGTTGAAaaaGATCGAAGTCGCGGTATTTATTTCACTCAAGATTGGGTCtctctACCGGGTGTTATTCCCGTGGCTTCCGGgggT
>Illumina-rbcL2_BOP010288_Zotu
TGAAGAAATGATGAAAAGGGCTATATTTGCCAGAGAATTGGGAGTTCCTATCGTAATGCACGACTACTTAACAGGgggATTCACTGCAAATACCACCTTGGCTCACTATTGCCGAGATAATGGCCTACTTCTTCACATCCACCGCGCAATGCATGCAGTTATTGATAGACAGAAGAATCATGGTATGCACTTTCGTGTACTAGCTAAAGCGTTACGTATGTCTGGTGGGGATCATATTCACGCCGGTACCGTAGTAGGTAAACTTGAAGGGGAAAGAGACATCACTTTGGGCTTTGTTGATTTACTGCGCGATGATTTTGTTGAAaaaGATCGAAGTCGCGGTATTTATTTCACTCAAGATTGGGTCtctctACCGGGTGTTATTCCCGTGGCTTCCGGgggT
>Illumina-rbcL2_BOP010290_Cotu
TGAAGAAATGATAAAAAGAGCTGTATTTGCCAGAGAATTGGGTGTCCCTATCGTAATGCATGACTACTTAACAGGGGGATTCACTGCAAATACTAGCTTGGCTCACTATTGCCGTGATAATGGTCTACTTCTTCATATCCACCGTGCAATGCATGCAGTTATCGATAGACAGAAAAATCATGGTATGCACTTTCGTGTATTAGCTAAAGCGTTACGTATGTCTGGTGGAGATCATATTCACGCTGGTACTGTAGTAGGTAAACTTGAAGGAGAAAGGGAGATTACTTTAGGTTTTGTTGATTTACTACGTGATGATTTTATTGAAAAAGATAGAAGTCGCGGTATTTATTTCACTCAGGATTGGGTTTCTTTACCAGGTGTTTTACCTGTTGCTTCGGGGGGTATTCACGTT
>Illumina-rbcL2_BOP010290_Dotu
TGAAGAAATGATAAAAAGAGCTGTATTTGCCAGAGAATTGGGTGTCCCTATCGTAATGCATGACTACTTAACAGGGGGATTCACTGCAAATACTAGCTTGGCTCACTATTGCCGTGATAATGGTCTACTTCTTCATATCCACCGTGCAATGCATGCAGTTATCGATAGACAGAAAAATCATGGTATGCACTTTCGTGTATTAGCTAAAGCGTTACGTATGTCTGGTGGAGATCATATTCACGCTGGTACTGTAGTAGGTAAACTTGAAGGAGAAAGGGAGATTACTTTAGGTTTTGTTGATTTACTACGTGATGATTTTATTGAAAAAGATAGAAGTCGCGGTATTTATTTCACTCAGGATTGGGTTTCTTTACCAGGTGTTTTACCTGTTGCTTCGGGGGGTATTCACGTT
>Illumina-rbcL2_BOP010290_Otu
TGAAGAAATGATAAaaaGAGCTGTATTTGCCAGAGAATTGGGTGTCCCTATCGTAATGCATGACTACTTAACAGGgggATTCACTGCAAATACTAGCTTGGCTCACTATTGCCGTGATAATGGTCTACTTCTTCATATCCACCGTGCAATGCATGCAGTTATCGATAGACAGAAaaaTCATGGTATGCACTTTCGTGTATTAGCTAAAGCGTTACGTATGTCTGGTGGAGATCATATTCACGCTGGTACTGTAGTAGGTAAACTTGAAGGAGAAAGGGAGATTACTTTAGGTTTTGTTGATTTACTACGTGATGATTTTATTGAAaaaGATAGAAGTCGCGGTATTTATTTCACTCAGGATTGGGTTTCTTTACCAGGTGTTTTACCTGTTGCTTCGGggggTATTCACGTT
>Illumina-rbcL2_BOP010290_Zotu
TGAAGAAATGATAAaaaGAGCTGTATTTGCCAGAGAATTGGGTGTCCCTATCGTAATGCATGACTACTTAACAGGgggATTCACTGCAAATACTAGCTTGGCTCACTATTGCCGTGATAATGGTCTACTTCTTCATATCCACCGTGCAATGCATGCAGTTATCGATAGACAGAAaaaTCATGGTATGCACTTTCGTGTATTAGCTAAAGCGTTACGTATGTCTGGTGGAGATCATATTCACGCTGGTACTGTAGTAGGTAAACTTGAAGGAGAAAGGGAGATTACTTTAGGTTTTGTTGATTTACTACGTGATGATTTTATTGAAaaaGATAGAAGTCGCGGTATTTATTTCACTCAGGATTGGGTTTCTTTACCAGGTGTTTTACCTGTTGCTTCGGggggTATTCACGTT
>Illumina-rbcL2_BOP010291_Cotu
TGAAGAAATGATGAAAAGGGCTGTATTTGCCAGAGAATTGGGAGTTCCTATCGTAATGCACGACTACTTAACAGGGGGATTCACTGCAAATACCACCTTGGCTCACTATTGCCGAGATAATGGCCTACTTCTTCACATCCACCGCGCAATGCATGCAGTTATTGATAGACAGAAGAATCATGGTATACACTTTCGTGTACTAGCTAAAGCGTTACGTATGTCTGGTGGAGATCATATTCACTCCGGTACCGTAGTAGGTAAACTTGAAGGGGAAAGAGAAATCACTTTGGGCTTTGTTGATTTACTGCGCGATGATTTTATTGAAAAAGATCGAAGTCGCGGTATTTATTTCACTCAAGATTGGGTCTCTCTACCGGGTGTTCTGCCCGTGGCTTCGGGGGGTATTCACGTT
>Illumina-rbcL2_BOP010291_Dotu
TGAAGAAATGATGAAAAGGGCTGTATTTGCCAGAGAATTGGGAGTTCCTATCGTAATGCACGACTACTTAACAGGGGGATTCACTGCAAATACCACCTTGGCTCACTATTGCCGAGATAATGGCCTACTTCTTCACATCCACCGCGCAATGCATGCAGTTATTGATAGACAGAAGAATCATGGTATACACTTTCGTGTACCAGCTAAAGCGTTACGTATGTTTGGTGGAGATCATATTCACGTT
>Illumina-rbcL2_BOP010291_Otu
TGAAGAAATGATGAAAAGGGCTGTATTTGCCAGAGAATTGGGAGTTCCTATCGTAATGCACGACTACTTAACAGGgggATTCACTGCAAATACCACCTTGGCTCACTATTGCCGAGATAATGGCCTACTTCTTCACATCCACCGCGCAATGCATGCAGTTATTGATAGACAGAAGAATCATGGTATACACTTTCGTGTACTAGCTAAAGCGTTACGTATGTCTGGTGGAGATCATATTCACTCCGGTACCGTAGTAGGTAAACTTGAAGGGGAAAGAGAAATCACTTTGGGCTTTGTTGATTTACTGCGCGATGATTTTATTGAAaaaGATCGAAGTCGCGGTATTTATTTCACTCAAGATTGGGTCtctctACCGGGTGTTCTGCCCGTGGCTTCGGggggTATTC
>Illumina-rbcL2_BOP010291_Zotu
TGAAGAAATGATGAAAAGGGCTGTATTTGCCAGAGAATTGGGAGTTCCTATCGTAATGCACGACTACTTAACAGGgggATTCACTGCAAATACCACCTTGGCTCACTATTGCCGAGATAATGGCCTACTTCTTCACATCCACCGCGCAATGCATGCAGTTATTGATAGACAGAAGAATCATGGTATACACTTTCGTGTACTAGCTAAAGCGTTACGTATGTCTGGTGGAGATCATATTCACTCCGGTACCGTAGTAGGTAAACTTGAAGGGGAAAGAGAAATCACTTTGGGCTTTGTTGATTTACTGCGCGATGATTTTATTGAAaaaGATCGAAGTCGCGGTATTTATTTCACTCAAGATTGGGTCtctctACCGGGTGTTCTGCCCGTGGCTTCGGggggTATTC
>Illumina-rbcL2_BOP010292_Cotu
TGAAGAAATGATGAAAAGGGCTGTATTTGCCAGAGAATTGGGAGTTCCTATCGTAATGCACGACTACTTAACAGGGGGATTCACTGCAAATACCACCTTGGCTCACTATTGCCGAGATAATGGCCTACTTCTTCACATCCACCGCGCAATGCATGCAGTTATTGATAGACAGAAGAATCATGGTATACACTTTCGTGTACTAGCTAAAGCGTTACGTATGTCTGGTGGAGATCATATTCACTCCGGTACCGTAGTAGGTAAACTTGAAGGGGAAAGAGACATCACTTTGGGCTTTGTTGATTTACTGCGCGATGATTTTATTGAAAAGGATCGAAGTCGCGGTATTTATTTCACTCAAGATTGGGTCTCTCTACCGGGTGTTCTGCCCGTGGCTTCGGGGGGTATTCACGTT
>Illumina-rbcL2_BOP010292_Dotu
ACTTCTTCACATCCACCGCGCAATGCATGCAGTTATTGATAGACAGAAGAATCATGGTATACACTTTCGTGTACTAGCTAAAGCGTTACGTATGTCTGGTGGAGATCATATTCACTCCGGTACCGTAGTAGGTAAACTTGAAGGGGAAAGAGACATCACTTTGGGCTTTGTTGATTTACTGCGCGATGATTTTATTGAAAAGGATCGAAGTCGCGGTATTTATTTCACTCAAGATTGGGTCTCTCTACCGGGTGTTCTGCCCGTGGCTTCGGGGGGTATTCACGTT
>Illumina-rbcL2_BOP010292_Otu
TGAAGAAATGATGAAAAGGGCTGTATTTGCCAGAGAATTGGGAGTTCCTATCGTAATGCACGACTACTTAACAGGgggATTCACTGCAAATACCACCTTGGCTCACTATTGCCGAGATAATGGCCTACTTCTTCACATCCACCGCGCAATGCATGCAGTTATTGATAGACAGAAGAATCATGGTATACACTTTCGTGTACTAGCTAAAGCGTTACGTATGTCTGGTGGAGATCATATTCACTCCGGTACCGTAGTAGGTAAACTTGAAGGGGAAAGAGACATCACTTTGGGCTTTGTTGATTTACTGCGCGATGATTTTATTGAAAAGGATCGAAGTCGCGGTATTTATTTCACTCAAGATTGGGTCtctctACCGGGTGTTCTGCCCGTGGCTTCGGggggTATTCACGTT
>Illumina-rbcL2_BOP010292_Zotu
ACTTCTTCACATCCACCGCGCAATGCATGCAGTTATTGATAGACAGAAGAATCATGGTATACACTTTCGTGTACTAGCTAAAGCGTTACGTATGTCTGGTGGAGATCATATTCACTCCGGTACCGTAGTAGGTAAACTTGAAGGGGAAAGAGACATCACTTTGGGCTTTGTTGATTTACTGCGCGATGATTTTATTGAAAAGGATCGAAGTCGCGGTATTTATTTCACTCAAGATTGGGTCtctctACCGGGTGTTCTGCCCGTGGCTTCGGggggTATTCACGTT
>Illumina-rbcL2_BOP010293_Cotu
CGAAGAAATGATGAAAAGAGCTATATTTGCTAGAGAATTGGGAGTTCCTATCGTAATGCATGACTACTTAACAGGAGGATTCACTGCAAATACTACCTTGGCTCATTATTGCCGAGATAATGGCTTACTTCTTCACATTCACCGTGCAATGCATGCAGTTATTGATAGACAGAAGAATCATGGTATGCACTTCCGTGTACTAGCTAAAGCGTTACGTATGTCTGGTGGAGATCATATTCACGCTGGTACTGTAGTAGGTAAACTTGAAGGAGAAAGAGATATTACTTTAGGCTTTGTTGATTTACTGCGTGATGATTTTATTGAAAAAGATCGAAGTCGCGGTATTTATTTCACTCAAGATTGGGTCTCTCTACCGGGTGTTATTCCCGTGGCTTCAGGGGGTATTCACGTT
>Illumina-rbcL2_BOP010293_Otu
CGAAGAAATGATGAAAAGAGCTATATTTGCTAGAGAATTGGGAGTTCCTATCGTAATGCATGACTACTTAACAGGAGGATTCACTGCAAATACTACCTTGGCTCATTATTGCCGAGATAATGGCTTACTTCTTCACATTCACCGTGCAATGCATGCAGTTATTGATAGACAGAAGAATCATGGTATGCACTTCCGTGTACTAGCTAAAGCGTTACGTATGTCTGGTGGAGATCATATTCACGCTGGTACTGTAGTAGGTAAACTTGAAGGAGAAAGAGATATTACTTTAGGCTTTGTTGATTTACTGCGTGATGATTTTATTGAAaaaGATCGAAGTCGCGGTATTTATTTCACTCAAGATTGGGTCtctctACCAGGTGTTCTG
>Illumina-rbcL2_BOP010293_Zotu
CGAAGAAATGATGAAAAGAGCTATATTTGCTAGAGAATTGGGAGTTCCTATCGTAATGCATGACTACTTAACAGGAGGATTCACTGCAAATACTACCTTGGCTCATTATTGCCGAGATAATGGCTTACTTCTTCACATTCACCGTGCAATGCATGCAGTTATTGATAGACAGAAGAATCATGGTATGCACTTCCGTGTACTAGCTAAAGCGTTACGTATGTCTGGTGGAGATCATATTCACGCTGGTACTGTAGTAGGTAAACTTGAAGGAGAAAGAGATATTACTTTAGGCTTTGTTGATTTACTGCGTGATGATTTTATTGAAaaaGATCGAAGTCGCGGTATTTATTTCACTCAAGATTGGGTCtctctACCAGGTGTTCTG
>Illumina-rbcL2_BOP010294_Cotu
TGAAGAAATGATGAAAAGGGCTGTATTTGCCAGAGAATTGGGAGTTCCTATCGTAATGCACGACTACTTAACAGGGGGATTCACTGCAAATACCAGCTTGGCTCACTATTGCCGAGATAATGGCCTACTTCTTCACATCCACCGCGCAATGCATGCAGTTATTGATAGACAGAAGAATCATGGTATACACTTTCGTGTACTAGCTAAAGCGTTACGTATGTCTGGTGGAGATCATATTCACTCCGGTACCGTAGTAGGTAAACTTGAAGGGGAAAGAGACATCACTTTGGGCTTTGTTGATTTACTGCGCGATGATTTTATTGAAAAGGATCGAAGTCGCGGTATTTATTTCACTCAAGATTGGGTCTCTCTACCGGGTGTTCTGCCCGTGGCTTCGGGGGGTATTCACGTT
>Illumina-rbcL2_BOP010294_Otu
TGAAGAAATGATGAAAAGGGCTGTATTTGCCAGAGAATTGGGAGTTCCTATCGTAATGCACGACTACTTAACAGGgggATTCACTGCAAATACCAGCTTGGCTCACTATTGCCGAGATAATGGCCTACTTCTTCACATCCACCGCGCAATGCATGCAGTTATTGATAGACAGAAGAATCATGGTATACACTTTCGTGTACTAGCTAAAGCGTTACGTATGTCTGGTGGAGATCATATTCACTCCGGTACCGTAGTAGGTAAACTTGAAGGGGAAAGAGACATCACTTTGGGCTTTGTTGATTTACTGCGCGATGATTTTATTGAAAAGGATCGAAGTCGCGGTATTTATTTCACTCAAGATTGGGTCtctctACCGGGTGTTCTGCCCGTGGCTTCGGggggTATTCACGTT
>Illumina-rbcL2_BOP010294_Zotu
TGAAGAAATGATGAAAAGGGCTGTATTTGCCAGAGAATTGGGAGTTCCTATCGTAATGCACGACTACTTAACAGGgggATTCACTGCAAATACCAGCTTGGCTCACTATTGCCGAGATAATGGCCTACTTCTTCACATCCACCGCGCAATGCATGCAGTTATTGATAGACAGAAGAATCATGGTATACACTTTCGTGTACTAGCTAAAGCGTTACGTATGTCTGGTGGAGATCATATTCACTCCGGTACCGTAGTAGGTAAACTTGAAGGGGAAAGAGACATCACTTTGGGCTTTGTTGATTTACTGCGCGATGATTTTATTGAAAAGGATCGAAGTCGCGGTATTTATTTCACTCAAGATTGGGTCtctctACCGGGTGTTCTGCCCGTGGCTTCGGggggTATTCACGTT
>Illumina-rbcL2_BOP010295_Cotu
CGAAGAAATGATGAAAAGAGCTATATTTGCTAGAGAATTGGGAGTTCCTATCGTAATGCATGACTACTTAACAGGAGGATTCACTGCAAATACTACCTTGGCTCATTATTGCCGAGATAATGGCTTACTTCTTCACATTCACCGTGCAATGCATGCAGTTATTGATAGACAGAAGAATCATGGTATGCACTTCCGTGTACTAGCTAAAGCGTTACGTATGTCTGGTGGAGATCATATTCACGCTGGTACTGTAGTAGGTAAACTTGAAGGAGAAAGAGATATTACTTTAGGCTTTGTTGATTTACTGCGTGATGATTTTATTGAAAAAGATCGAAGTCGCGGTATTTATTTCACTCAAGATTGGGTCTCTCTACCGGGTGTTATTCCCGTGGCTTCAGGGGGTATTCACGTT
>Illumina-rbcL2_BOP010295_Dotu
CGAAGAAATGATGAAAAGAGCTATATTTGCTAGAGAATTGGGAGTTCCTATCGTAATGCATGACTACTTAACAGGAGGATTCACTGCAAATACTACCTTGGCTCATTATTGCCGAGATAATGGCTTACTTCTTCACATTCACCGTGCAATGCATGCAGTTATTGATAGACAGAAGAATCATGGTATGCACTTCCGTGTACTAGCTAAAGCGTTACGTATGTCTGGTGGAGATCATATTCACGCTGGTACTGTAGTAGGTAAACTTGAAGGAGAAAGAGATATTACTTTAGGCTTTGTTGATTTACTGCGTGATGATTTTATTGAAAAAGATCGAAGTCGCGGTATTTATTTCACTCAAGATTGGGTCTCTCTACCGGGTGTTATCCC
>Illumina-rbcL2_BOP010295_Otu
CGAAGAAATGATGAAAAGAGCTATATTTGCTAGAGAATTGGGAGTTCCTATCGTAATGCATGACTACTTAACAGGAGGATTCACTGCAAATACTACCTTGGCTCATTATTGCCGAGATAATGGCTTACTTCTTCACATTCACCGTGCAATGCATGCAGTTATTGATAGACAGAAGAATCATGGTATGCACTTCCGTGTACTAGCTAAAGCGTTACGTATGTCTGGTGGAGATCATATTCACGCTGGTACTGTAGTAGGTAAACTTGAAGGAGAAAGAGATATTACTTTAGGCTTTGTTGATTTACTGCGTGATGATTTTATTGAAaaaGATCGAAGTCGCGGTATTTATTTCACTCAAGATTGGGTCtctctACCGGGTGTTATTCCCGTGGCTTCAGGgggTATTCACGTT
>Illumina-rbcL2_BOP010295_Zotu
CGAAGAAATGATGAAAAGAGCTATATTTGCTAGAGAATTGGGAGTTCCTATCGTAATGCATGACTACTTAACAGGAGGATTCACTGCAAATACTACCTTGGCTCATTATTGCCGAGATAATGGCTTACTTCTTCACATTCACCGTGCAATGCATGCAGTTATTGATAGACAGAAGAATCATGGTATGCACTTCCGTGTACTAGCTAAAGCGTTACGTATGTCTGGTGGAGATCATATTCACGCTGGTACTGTAGTAGGTAAACTTGAAGGAGAAAGAGATATTACTTTAGGCTTTGTTGATTTACTGCGTGATGATTTTATTGAAaaaGATCGAAGTCGCGGTATTTATTTCACTCAAGATTGGGTCtctctACCGGGTGTTATTCCCGTGGCTTCAGGgggTATTCACGTT
>Illumina-rbcL2_BOP010296_Cotu
CGAAGAAATGATCAAAAGGGCTGTATTTGCCAGAGAATTGGGAGTTCCTATCGTAATGCATGACTACTTAACCGGGGGATTTACTGCAAATACTAGCTTGGCTCATTATTGCCGAGATAATGGTCTACTTCTTCACATCCATCGTGCAATGCATGCAGTTATTGATAGACAGAAGAATCATGGTATACACTTTCGTGTACTAGCTAAAGCGTTACGTATGTCTGGTGGAGATCATATTCACGCTGGTACCGTAGTAGGTAAACTTGAAGGGGAAAGAGAAATCACTTTAGGCTTTGTTGATTTACTACGTGATGATTTTGTTGAAAAAGATCGAAGCCGCGGTATTTATTTCACTCAAGATTGGGTCTCTCTACCTGGTGTTCTGCCCGTGGCTTCAGGGGGTATTCACGTT
>Illumina-rbcL2_BOP010296_Dotu
ACTTAACAGGGGGATTCACTGCAAATACTAGCTTGGCTCATTATTGCCGAGATAATGGTCTACTTCTTCACATCCATCGTGCAATGCATGCAGTTATTGATAGACAGAAGAATCATGGTATACACTTTCGTGTACTAGCTAAAGCGTTACGTATGTCTGGTGGAGATCATATTCACGCTGGTACCGTAGTAGGTAAACTTGAAGGGGAAAGAGAAATCACTTTAGGCTTTGTTGATTTACTACGTGATGATTTTGTTGAAAAAGATCGAAGCCGCGGTATTTATTTCACTCAAGATTGGGTCTCTCTACCTGGTGTTCTGCCCGTGGCTTCAGGGGGTATTCACGTT
>Illumina-rbcL2_BOP010296_Otu
CGAAGAAATGATCAAAAGGGCTGTATTTGCCAGAGAATTGGGAGTTCCTATCGTAATGCATGACTACTTAACCGGgggATTTACTGCAAATACTAGCTTGGCTCATTATTGCCGAGATAATGGTCTACTTCTTCACATCCATCGTGCAATGCATGCAGTTATTGATAGACAGAAGAATCATGGTATACACTTTCGTGTACTAGCTAAAGCGTTACGTATGTCTGGTGGAGATCATATTCACGCTGGTACCGTAGTAGGTAAACTTGAAGGGGAAAGAGAAGTCACTTTGGGTTTTGTTGATTTACTACGTGATGATTTTATTGAAaaaGACCGAAGTCGCGACATT
>Illumina-rbcL2_BOP010296_Zotu
CGAAGAAATGATCAAAAGGGCTGTATTTGCCAGAGAATTGGGAGTTCCTATCGTAATGCATGACTACTTAACCGGgggATTTACTGCAAATACTAGCTTGGCTCATTATTGCCGAGATAATGGTCTACTTCTTCACATCCATCGTGCAATGCATGCAGTTATTGATAGACAGAAGAATCATGGTATACACTTTCGTGTACTAGCTAAAGCGTTACGTATGTCTGGTGGAGATCATATTCACGCTGGTACCGTAGTAGGTAAACTTGAAGGGGAAAGAGAAATCACTTTAGGCTTTGTTGATTTACTACGTGATGATTTTGTTGAAaaaGATCGAAGCCGCGGTATTTATTTCACTCAAGATTGGGTCtctctACCTGGTGTTCTGCCCGTGGCTTCAGGgggT
>Illumina-rbcL2_BOP010297_Cotu
CGAAGAAATGATCAAAAGGGCTGTATTTGCCAGAGAATTGGGAGTTCCTATCGTAATGCATGACTACTTAACCGGGGGATTTACTGCAAATACTAGCTTGGCTCATTATTGCCGAGATAATGGTCTACTTCTTCACATCCATCGTGCAATGCATGCAGTTATTGATAGACAGAAGAATCATGGTATACACTTTCGTGTACTAGCTAAAGCGTTACGTATGTCTGGTGGAGATCATATTCACGCTGGTACCGTAGTAGGTAAACTTGAAGGGGAAAGAGAAATCACTTTAGGCTTTGTTGATTTACTACGTGATGATTTTGTTGAAAAAGATCGAAGCCGCGGTATTTATTTCACTCAAGATTGGGTCTCTCTACCTGGTGTTCTGCCCGTGGCTTCAGGGGGTATTCACGTT
>Illumina-rbcL2_BOP010297_Dotu
GCTGGTACCGTAGTAGGTAAACTTGAAGGGGAAAGAGAAATCACTTTAGGCTTTGTTGATTTACTACGTGATGATTTTGTTGAAAAAGATCGAAGCCGCGGTATTTATTTCACTCAAGATTGGGTCTCTCTACCTGGTGTTCTGCCCGTGGCTTCAGGGGGTATTCACGTT
>Illumina-rbcL2_BOP010297_Otu
CGAAGAAATGATCAAAAGGGCTGTATTTGCCAGAGAATTGGGAGTTCCTATCGTAATGCATGACTACTTAACCGGgggATTTACTGCAAATACTAGCTTGGCTCATTATTGCCGAGATAATGGTCTACTTCTTCACATCCATCGTGCAATGCATGCAGTTATTGATAGACAGAAGAATCATGGTATACACTTTCGTGTACTAGCTAAAGCGTTACGTATGTCTGGTGGAGATCATATTCACGCTGGTACCGTAGTAGGTAAACTTGAAGGGGAAAGAGAAATCACTTTAGGCTTTGTTGATTTACTACGTGATGATTTTGTTGAAaaaGATCGAAGCCGCGGTATTTATTTCACTCA
>Illumina-rbcL2_BOP010297_Zotu
CGAAGAAATGATCAAAAGGGCTGTATTTGCCAGAGAATTGGGAGTTCCTATCGTAATGCATGACTACTTAACCGGgggATTTACTGCAAATACTAGCTTGGCTCATTATTGCCGAGATAATGGTCTACTTCTTCACATCCATCGTGCAATGCATGCAGTTATTGATAGACAGAAGAATCATGGTATACACTTTCGTGTACTAGCTAAAGCGTTACGTATGTCTGGTGGAGATCATATTCACGCTGGTACCGTAGTAGGTAAACTTGAAGGGGAAAGAGAAATCACTTTAGGCTTTGTTGATTTACTACGTGATGATTTTGTTGAAaaaGATCGAAGCCGCGGTATTTATTTCACTCA
>Illumina-rbcL2_BOP010299_Cotu
CGAAGAAATGATCAAAAGGGCTGTATTTGCCAGAGAATTGGGAGTTCCTATCGTAATGCATGACTACTTAACCGGGGGATTTACTGCAAATACTAGCTTGGCTCATTATTGCCGAGATAATGGTCTACTTCTTCACATCCATCGTGCAATGCATGCAGTTATTGATAGACAGAAGAATCATGGTATACACTTTCGTGTACTAGCTAAAGCGTTACGTATGTCTGGTGGAGATCATATTCACGCTGGTACCGTAGTAGGTAAACTTGAAGGGGAAAGAGAAATCACTTTAGGCTTTGTTGATTTACTACGTGATGATTTTGTTGAAAAAGATCGAAGCCGCGGTATTTATTTCACTCAAGATTGGGTCTCTCTACCTGGTGTTCTGCCCGTGGCTTCAGGGGGTATTCACGTT
>Illumina-rbcL2_BOP010299_Dotu
TGTCGAGATAATGGTCTACTTCTTCACATCCACCGTGCAATGCATGCAGTTATTGATAGACAGAAGAATCATGGTATACACTTTCGTGTACTAGCTAAAGCGTTACGTATGTCTGGTGGAGATCATATTCACGCTGGTACCGTAGTAGGTAAACTTGAAGGGGAAAGAGAAATCACTTTAGGCTTTGTTGATTTACTACGTGATGATTTTGTTGAAAAAGATCGAAGCCGCGGTATTTATTTCACTCAAGATTGGGTCTCTCTACCTGGTGTTCTGCCCGTGGCTTCAGGGGGTATTCACGTT
>Illumina-rbcL2_BOP010299_Otu
CGAAGAAATGATCAAAAGGGCTGTATTTGCCAGAGAATTGGGAGTTCCTATCGTAATGCATGACTACTTAACCGGgggATTTACTGCAAATACTAGCTTGGCTCATTATTGCCGAGATAATGGTCTACTTCTTCACATCCATCGTGCAATGCATGCAGTTATTGATAGACAGAAGAATCATGGTATACACTTTCGTGTACTAGCTAAAGCGTTACGTATGTCTGGTGGAGATCATATTCACGCTGGTACCGTAGTAGGTAAACTTGAAGGGGAAAGAGAAATCACTTTAGGCTTTGTTGATTTACTACGTGATGATTTTGTTGAAaaaGATCGAAGCCGCGGTATTTATTTCACTCAAGATTGGGTCtctctACCTGGTGTTCTGCCCGTGGCTTCAGGgggTATTC
>Illumina-rbcL2_BOP010299_Zotu
TCTCCACATCCATCGTGCAATGCATGCAGTTATTGATAGACAGAAGAATCATGGTATACACTTTCGTGTACTAGCTAAAGCGTTACGTATGTCTGGTGGAGATCATATTCACGCTGGTACCGTAGTAGGTAAACTTGAAGGGGAAAGAGAAATCACTTTAGGCTTTGTTGATTTACTACGTGATGATTTTGTTGAAaaaGATCGAAGCCGCGGTATTTATTTCACTCAAGATTGGGTCtctctACCTGGTGTTCTGCCCGTGGCTTCAGGgggTATTCACGTT
>Illumina-rbcL2_BOP010300_Cotu
CGAAGAAATGATCAAAAGGGCTGTATTTGCCAGAGAATTAGGAGTTCCTATCGTAATGCATGATTACTTAACAGGTGGGTTCACTGCAAATACTAGCTTGGCTCATTATTGTAGAGATAATGGTTTACTTCTTCACATCCACCGTGCAATGCATGCAGTTATTGATAGACAGAAGAATCATGGTATGCATTTCCGTGTACTAGCTAAAGCGTTACGTATGTCTGGTGGAGATCATATTCACGCTGGTACTGTAGTAGGTAAACTTGAAGGAGAAAGAGAGATCACTTTAGGCTTTGTTGATTTACTACGTGATGATTTTATTGAAAAAGATCGAAGCCGTGGTATTTATTTCACTCAAGATTGGGTCTCTCTACCAGGTGTTCTACCCGTGGCTTCAGGGGGTATTCATGTT
>Illumina-rbcL2_BOP010300_Dotu
CGAAGAAATGATCAAAAGGGCTGTATTTGCCAGAGAATTAGGAGTTCCTATCGTAATGCATGATTACTTAACAGGTGGGTTCACTGCAAATACTAGCTTGGCTCATTATTGTAGAGATAATGGTTTACTTCTTCACATCCACCGTGCAATGCATGCAGTTATTGATAGACAGAAGAATCATGGTATGCATTTCCGTGTACTAGCTAAAGCGTTACGTATGTCTGGTGGAGATCATATTCACGCTGGTACTGTAGTAGGTAAACTTGAAGGAGAAAGAGAGATCACTTTAGGCTTTGTTGATTTACTACGTGATGATTTTATTGAAAAAGATCGAAGCCGTGGTATTTATTTCACTCAAGATTGGGTCTCTCTACCAGGTGTTCTACCCGTGGCTTCAGGGGGTATTCATGTT
>Illumina-rbcL2_BOP010300_Otu
CGAAGAAATGATCAAAAGGGCTGTATTTGCCAGAGAATTAGGAGTTCCTATCGTAATGCATGATTACTTAACAGGTGGGTTCACTGCAAATACTAGCTTGGCTCATTATTGTAGAGATAATGGTTTACTTCTTCACATCCACCGTGCAATGCATGCAGTTATTGATAGACAGAAGAATCATGGTATGCATTTCCGTGTACTAGCTAAAGCGTTACGTATGTCTGGTGGAGATCATATTCACGCTGGTACTGTAGTAGGTAAACTTGAAGGAGAAAGagagaTCACTTTAGGCTTTGTTGATTTACTACGTGATGATTTTATTGAAaaaGATCGAAGCCGTGGTATTTATTTCACTCAAGATTGGGTCtctctACCAGGTGTTCTACCCGTGGCTTCAGGgggTATTCATGTT
>Illumina-rbcL2_BOP010300_Zotu
CGAAGAAATGATCAAAAGGGCTGTATTTGCCAGAGAATTAGGAGTTCCTATCGTAATGCATGATTACTTAACAGGTGGGTTCACTGCAAATACTAGCTTGGCTCATTATTGTAGAGATAATGGTTTACTTCTTCACATCCACCGTGCAATGCATGCAGTTATTGATAGACAGAAGAATCATGGTATGCATTTCCGTGTACTAGCTAAAGCGTTACGTATGTCTGGTGGAGATCATATTCACGCTGGTACTGTAGTAGGTAAACTTGAAGGAGAAAGagagaTCACTTTAGGCTTTGTTGATTTACTACGTGATGATTTTATTGAAaaaGATCGAAGCCGTGGTATTTATTTCACTCAAGATTGGGTCtctctACCAGGTGTTCTACCCGTGGCTTCAGGgggTATTCATGTT
>Illumina-rbcL2_BOP010301_Cotu
CGAAGAAATGATCAAAAGGGCTGTATTTGCCAGAGAATTAGGAGCTCCTATCGTAATGCATGATTACTTAACAGGGGGATTCACTGCAAATACTAGCCTGGCTCATTATTGTAGAGATAATGGTTTACTTCTTCACATCCACCGTGCAATGCATGCAGTTATTGATAGACAGAAGAATCATGGTATCCATTTCCGTGTACTAGCTAAAGCGTTACGTATGTCTGGTGGAGATCATATTCACTCTGGTACTGTAGTAGGTAAACTTGAAGGAGAAAGAGAGATCACTTTAGGCTTTGTTGATTTACTACGTGATGATTTTATTGAAAAAGATCGAAGCCGTGGTATTTATTTCACTCAAGATTGGGTCTCTCTACCAGGTGTTCTACCCGTGGCTTCAGGGGGTATTCATGTT
>Illumina-rbcL2_BOP010301_Dotu
CGAAGAAATGATCAAAAGGGCTGTATTTGCCAGAGAATTAGGAGCTCCTATCGTAATGCATGATTACTTAACAGGGGGATTCACTGCAAATACTAGCCTGGCTCATTATTGTAGAGATAATGGTTTACTTCTTCACATCCACCGTGCAATGCATGCAGTTATTGATAGACAGAAGAATCATGGTATCCATTTCCGTGTACTAGCTAAAGCGTTACGTATGTCTGGTGGAGATCATATTCACTCT
>Illumina-rbcL2_BOP010301_Otu
CGAAGAAATGATCAAAAGGGCTGTATTTGCCAGAGAATTAGGAGCTCCTATCGTAATGCATGATTACTTAACAGGgggATTCACTGCAAATACTAGCCTGGCTCATTATTGTAGAGATAATGGTTTACTTCTTCACATCCACCGTGCAATGCATGCAGTTATTGATAGACAGAAGAATCATGGTATCCATTTCCGTGTACTAGCTAAAGCGTTACGTATGTCTGGTGGAGATCATATTCACTCTGGTACTGTAGTAGGTAAACTTGAAGGAGAAAGagagaTCACTTTAGGCTTTGTTGATTTACTACGTGATGATTTTATTGAAaaaGATCGAAGCCGTGGTATTTATTTCACTCAAGATTGGGTCtctctACCAGGTGTTCTACCCGTGGCTTCAGGgggTATTCATGTT
>Illumina-rbcL2_BOP010301_Zotu
CGAAGAAATGATCAAAAGGGCTGTATTTGCCAGAGAATTAGGAGCTCCTATCGTAATGCATGATTACTTAACAGGgggATTCACTGCAAATACTAGCCTGGCTCATTATTGTAGAGATAATGGTTTACTTCTTCACATCCACCGTGCAATGCATGCAGTTATTGATAGACAGAAGAATCATGGTATCCATTTCCGTGTACTAGCTAAAGCGTTACGTATGTCTGGTGGAGATCATATTCACTCTGGTACTGTAGTAGGTAAACTTGAAGGAGAAAGagagaTCACTTTAGGCTTTGTTGATTTACTACGTGATGATTTTATTGAAaaaGATCGAAGCCGTGGTATTTATTTCACTCAAGATTGGGTCtctctACCAGGTGTTCTACCCGTGGCTTCAGGgggTATTCATGTT
>Illumina-rbcL2_BOP010302_Cotu
CGAAGAAATGATCAAAAGGGCTGTATTTGCCAGAGAATTAGGAGCTCCTATCGTAATGCATGATTACTTAACAGGGGGATTCACTGCAAATACTAGCCTGGCTCATTATTGTAGAGATAATGGTTTACTTCTTCACATCCACCGTGCAATGCATGCAGTTATTGATAGACAGAAGAATCATGGTATCCATTTCCGTGTACTAGCTAAAGCGTTACGTATGTCTGGTGGAGATCATATTCACTCTGGTACTGTAGTAGGTAAACTTGAAGGAGAAAGAGAGATCACTTTAGGCTTTGTTGATTTACTACGTGATGATTTTATTGAAAAAGATCGAAGCCGTGGTATTTATTTCACTCAAGATTGGGTCTCTCTACCAGGTGTTCTACCCGTGGCTTCAGGGGGTATTCATGTT
>Illumina-rbcL2_BOP010302_Dotu
CGAAGAAATGATCAAAAGGGCTGTATTTGCCAGAGAATTAGGAGCTCCTATCGTAATGCATGATTACTTAACAGGGGGATTCACTGCAAATACTAGCCTGGCTCATTATTGTAGAGATAATGGTTTACTTCTTCACATCCACCGTGCAATGCATGCAGTTATTGATAGACAGAAGAATCATGGTATCCATTTCCGTGTACTAGCTAAAGCGTTACGTATGTCTGGTGGAGATCATATTCACTCTGGTACTGTAGTAGGTAAACTTGAAGGAGAAAGAGAGATCACTTTAGGCTTTGTTGATTTACTACGTGATGATTTTATTGAAAAAGATCGAAGCCGTGGTATTTATTTCACTCAAGATTGGGTCTCTCTACCAGGTGTTCTACCCGTGGCTTCAGGGGGTATTCATGTT
>Illumina-rbcL2_BOP010302_Otu
CGAAGAAATGATCAAAAGGGCTGTATTTGCCAGAGAATTAGGAGCTCCTATCGTAATGCATGATTACTTAACAGGgggATTCACTGCAAATACTAGCCTGGCTCATTATTGTAGAGATAATGGTTTACTTCTTCACATCCACCGTGCAATGCATGCAGTTATTGATAGACAGAAGAATCATGGTATCCATTTCCGTGTACTAGCTAAAGCGTTACGTATGTCTGGTGGAGATCATATTCACTCTGGTACTGTAGTAGGTAAACTTGAAGGAGAAAGagagaTCACTTTAGGCTTTGTTGATTTACTACGTGATGATTTTATTGAAaaaGATCGAAGCCGTGGTATTTATTTCACTCAAGATTGGGTCtctctACCAGGTGTTCTACCCGTGGCTTCAGGgggTATTCATGTT
>Illumina-rbcL2_BOP010302_Zotu
CGAAGAAATGATCAAAAGGGCTGTATTTGCCAGAGAATTAGGAGCTCCTATCGTAATGCATGATTACTTAACAGGgggATTCACTGCAAATACTAGCCTGGCTCATTATTGTAGAGATAATGGTTTACTTCTTCACATCCACCGTGCAATGCATGCAGTTATTGATAGACAGAAGAATCATGGTATCCATTTCCGTGTACTAGCTAAAGCGTTACGTATGTCTGGTGGAGATCATATTCACTCTGGTACTGTAGTAGGTAAACTTGAAGGAGAAAGagagaTCACTTTAGGCTTTGTTGATTTACTACGTGATGATTTTATTGAAaaaGATCGAAGCCGTGGTATTTATTTCACTCAAGATTGGGTCtctctACCAGGTGTTCTACCCGTGGCTTCAGGgggTATTCATGTT
>Illumina-rbcL2_BOP010303_Cotu
TGAAGACATGATGAAAAGGGCTGTATTTGCTAGAGAATTGGGAGTTCCTATCGTAATGCACGATTACTTAACAGGAGGATTCACTGCAAATACTACTCTAGCTCATTATTGTCGAGATAATGGTTTACTTCTTCACATCCATCGTGCAATGCATGCAGTTATTGATAGACAAAAGAATCATGGTATGCACTTTCGTGTACTAGCTAAAGCGTTACGTATGTCTGGTGGAGATCATATTCACGCTGGTACTGTAGTAGGTAAACTTGAAGGGGAAAGAGAAATCACTTTAGGCTTTGTTGATTTACTACGTGATGATTTTATTGAAAAAGATCGAAGCCGTGGTATTTATTTCACTCAAGATTGGGTCTCTCTACCAGGTGTTCTGCCCGTGGCTTCAGGGGGTATTCATGTT
>Illumina-rbcL2_BOP010303_Dotu
TGAAGACATGATGAAAAGGGCTGTATTTGCTAGAGAATTGGGAGTTCCTATCGTAATGCACGATTACTTAACAGGAGGATTCACTGCAAATACTACTCTAGCTCATTATTGTCGAGATAATGGTTTACTTCTTCACATCCATCGTGCAATGCATGCAGTTATTGATAGACAAAAGAATCATGGTATGCACTTTCGTGTACTAGCTAAAGCGTTACGTATGTCTGGTGGAGATCATATTCACGCTGGTACTGTAGTAGGTAAACTTGAAGGGGAAAGAGAAATCACTTTAGGCTTTGTTGATTTACTACGTGATGATTTTATTGAAAAAGATCGAAGCCGTGGTATTTATTTCACTCAAGATTGGGTCTCTCTACCAGGTGTTCTGCCCGTGGCTTCAGGGGGTATTCATGTT
>Illumina-rbcL2_BOP010303_Otu
TGAAGACATGATGAAAAGGGCTGTATTTGCTAGAGAATTGGGAGTTCCTATCGTAATGCACGATTACTTAACAGGAGGATTCACTGCAAATACTACTCTAGCTCATTATTGTCGAGATAATGGTTTACTTCTTCACATCCATCGTGCAATGCATGCAGTTATTGATAGACAAAAGAATCATGGTATGCACTTTCGTGTACTAGCTAAAGCGTTACGTATGTCTGGTGGAGATCATATTCACGCTGGTACTGTAGTAGGTAAACTTGAAGGGGAAAGAGAAATCACTTTAGGCTTTGTTGATTTACTACGTGATGATTTTATTGAAaaaGATCGAAGCCGTGGTATTTATTTCACTCAAGATTGGGTCtctctACCAGGTGTTCTGCCCGTGGCTTCAGGgggTATTCATGTT
>Illumina-rbcL2_BOP010303_Zotu
TGAAGACATGATGAAAAGGGCTGTATTTGCTAGAGAATTGGGAGTTCCTATCGTAATGCACGATTACTTAACAGGAGGATTCACTGCAAATACTACTCTAGCTCATTATTGTCGAGATAATGGTTTACTTCTTCACATCCATCGTGCAATGCATGCAGTTATTGATAGACAAAAGAATCATGGTATGCACTTTCGTGTACTAGCTAAAGCGTTACGTATGTCTGGTGGAGATCATATTCACGCTGGTACTGTAGTAGGTAAACTTGAAGGGGAAAGAGAAATCACTTTAGGCTTTGTTGATTTACTACGTGATGATTTTATTGAAaaaGATCGAAGCCGTGGTATTTATTTCACTCAAGATTGGGTCtctctACCAGGTGTTCTGCCCGTGGCTTCAGGgggTATTCATGTT
>Illumina-rbcL2_BOP010304_Cotu
CGAAGAAATGCTCAAAAGGGCTGTATTTGCCAGAGAATTAGGAGTTCCTATCGTAATGCATGATTACTTAACAGGGGGATTCACTGCAAATACTACCCTGGCTCATTATTGTAGAGATAATGGTTTACTTCTTCACATCCACCGTGCAATGCACGCAGTTATTGATAGACAGAAGAATCATGGTATGCATTTCCGTGTACTAGCTAAAGCGTTACGTATGTCTGGTGGAGATCATATTCACGCTGGTACTGTAGTAGGTAAACTTGAAGGAGAAAGAGAGATCACTTTAGGCTTTGTTGATTTACTACGTGATGATTTTATTGAAAAAGATCGAAGCCGTGGTATTTATTTCACTCAAGATTGGGTCTCTCTACCAGGTGTTCTACCCGTGGCTTCAGGGGGTATTCATGTT
>Illumina-rbcL2_BOP010304_Dotu
ACATCCACCGTGCAATGCACGCAGTTATTGATAGACAGAAGAATCATGGTATGCATTTCCGTGTACTAGCTAAAGCGTTACGTATGTCTGGTGGAGATCATATTCACGCTGGTACTGTAGTAGGTAAACTTGAAGGAGAAAGAGAGATCACTTTAGGCTTTGTTGATTTACTACGTGATGATTTTATTGAAAAAGATCGAAGCCGTGGTATTTATTTCACTCAAGATTGGGTCTCTCTACCAGGTGTTCTACCCGTGGCTTCAGGGGGTATTCATGTT
>Illumina-rbcL2_BOP010304_Otu
CGAAGAAATGCTCAAAAGGGCTGTATTTGCCAGAGAATTAGGAGTTCCTATCGTAATGCATGATTACTTAACAGGgggATTCACTGCAAATACTACCCTGGCTCATTATTGTAGAGATAATGGTTTACTTCTTCACATCCACCGTGCAATGCACGCAGTTATTGATAGACAGAAGAATCATGGTATGCATTTCCGTGTACTAGCTAAAGCGTTACGTATGTCTGGTGGAGATCATATTCACGCTGGTACTGTAGTAGGTAAACTTGAAGGAGAAAGagagaTCACTTTAGGCTTTGTTGATTTACTACGTGATGATTTTATTGAAaaaGATCGAAGCCGTGGTATTTATTTCACTCAAGATTGGGTCtctctACCAGGTGTTCTACCCGTGGCTTCAGGgggTATTCATGTT
>Illumina-rbcL2_BOP010304_Zotu
CGAAGAAATGCTCAAAAGGGCTGTATTTGCCAGAGAATTAGGAGTTCCTATCGTAATGCATGATTACTTAACGGggggATTCACTGCAAATACTACCCTGGCTCATTATTGTAGAGATAATGGTTTACTTCTTCACATCCACCGTGCAATGCACGCAGTTATTGATAGACAGAAGAATCATGGTATGCATTTCCGTGTACTAGCTAAAGCGTTACGTATGTCTGGTGGAGATCATATTCACGCTGGTACTGTAGTAGGTAAACTTGAAGGAGAAAGagagaTCACTTTAGGCTTTGTTGATTTACTACGTGATGATTTTATTGAAaaaGATCGAAGCCGTGGTATTTATTTCACTCAAG
>Illumina-rbcL2_BOP010305_Cotu
CGAAGAAATGCTCAAAAGGGCTGTATTTGCCAGAGAATTAGGAGTTCCTATCGTAATGCATGATTACTTAACAGGGGGATTCACTGCAAATACTACCCTGGCTCATTATTGTAGAGATAATGGTTTACTTCTTCACATCCACCGTGCAATGCACGCAGTTATTGATAGACAGAAGAATCATGGTATGCATTTCCGTGTACTAGCTAAAGCGTTACGTATGTCTGGTGGAGATCATATTCACGCTGGTACTGTAGTAGGTAAACTTGAAGGAGAAAGAGAGATCACTTTAGGCTTTGTTGATTTACTACGTGATGATTTTATTGAAAAAGATCGAAGCCGTGGTATTTATTTCACTCAAGATTGGGTCTCTCTACCAGGTGTTCTACCCGTGGCTTCAGGGGGTATTCATGTT
>Illumina-rbcL2_BOP010305_Dotu
[truncated: 183,505 more chars]
