# Supplementary material for: Method for quick DNA barcode reference library construction
Source: Ecol Evol. 2021 Aug 4;11(17):11627–38. doi: 10.1002/ece3.7788 (PMC8427591; doi:10.1002/ece3.7788)
Supplement: Supplementary file 15 — Result S1 [file ECE3-11-11627-s016.zip › IonTorrentS5-ITS1.fasta]

>IonTorrentS5-ITS1_BOP010001_Cotu
AAGTCGTAACAAGGTTTCCGTAGGTGAACCTGCGGAAGGATCATTGTCGATACCCTGCACAGCAGAACGACCCGTGAACTAGTAAATCCAACTCGGGGGCTAGGGGCCCTAGAGCCCCGAACCTCCTTGGCCTGGGGGGCGTCATTGCCGAGCGGCGCTGGTCGACGCTCGTTGGTGCCACCCTCCAAGCCGCACAAACGAACCCCGGCGCAAAACGCGCCAAGGAACTTCAATGAATCAGCATGCCCCGGCGCCCCAGAAATGGTGCGTGTCCGTGGCGTTGCGTCGTATTCTTTATGTCAAAACGACTCTCGGCAACGGATATCTCGGCTCTCGCATCGATGAAGAACGTAGCGAAATGCGATACTTGGTGTGAATTGCAGAATCCCGT
>IonTorrentS5-ITS1_BOP010001_Otu
TCGTTGGTGCCACCCTCCAAGCCGCACAAACGAACCCCGGCGCAAAACGCGCCAAGGAACTTCAATGAATCAGCATGCCCCGGCGCCCCAGAAATGGTGCGTGTCCGTGGCGTTGCGTCGTATTCTTTATGTCAAAACGACTCTCGGCAACGGATATCTCGGCTCTCGCATCGATGAAGAACGTAGCGAAATGCAATACTTGGTGTGAATTGCAGAATCCCGT
>IonTorrentS5-ITS1_BOP010001_Zotu
TCGTTGGTGCCACCCTCCAAGCCGCACAAACGAACCCCGGCGCAAAACGCGCCAAGGAACTTCAATGAATCAGCATGCCCCGGCGCCCCAGAAATGGTGCGTGTCCGTGGCGTTGCGTCGTATTCTTTATGTCAAAACGACTCTCGGCAACGGATATCTCGGCTCTCGCATCGATGAAGAACGTAGCGAAATGCAATACTTGGTGTGAATTGCAGAATCCCGT
>IonTorrentS5-ITS1_BOP010002_Cotu
AAGTCGTAACAAGGTTTCCGTAGGTGAACCTGCGGAAGGATCATTGTCGAAACCTGCAAAGCAGACCCGTGAACATGTTCTTACTCTCAGGGAGGACAGCGTGGGCACAGCTAACCATGTTGTCCCACGTTGAAGCCCCATTCCGTCGACGTGCACAACCGTGCCCGTCGTTCGGCTTAACGAACCCCGGCGCGGAAAGCGCCAAGGAAAACACAAAACACTGCTTGCCTCTCGTAGCCCCCGTTCGCGGTGTGCACCTGAGGATCGAGCGTGTGTCGAATTTGAAACGACTCTCGGCAACGGATATCTCGGCTCTCGCATCGATGAAGAACGCAGCAAAATGCGATACTTGGTGTGAATTGCAGAATCCCGT
>IonTorrentS5-ITS1_BOP010002_Otu
AAGTCGTAACAAGGTTTCCGTAGGTGAACCTGCGGAAGGATCATTGTCGAAACCTGCAAAGCAGACCCGTGAACATGTTCTTACTCTCAGGGAGGACAGCGTGGGCACAGCTAACCATGTTGTCCCACGTTGAAGCCCCATTCCGTCGACGTGCACAACCGTGCCCGTCGTTCGGCTTAACGAACCCCGGCGCGGAAAGCGCCAAGGAAAACACAAAACACTGCTTGCCTCTCGTAGCCcccGTTCGCGGTGTGCACCTGAGGATCGAGCGTgtgtCGAATTTGAAACGACTCTCGGCAACGGATATCTCGGCTCTCGCATCGATGAAGAACGCAGCAAAATGCGATACTTGGTGTGAATTGCAGAATCCCGT
>IonTorrentS5-ITS1_BOP010002_Zotu
AAGTCGTAACAAGGTTTCCGTAGGTGAACCTGCGGAAGGATCATTGTCGAAACCTGCAAAGCAGACCCGTGAACATGTTCTTACTCTCAGGGAGGACAGCGTGGGCACAGCTAACCATGTTGTCCCACGTTGAAGCCCCATTCCGTCGACGTGCACAACCGTGCCCGTCGTTCGGCTTAACGAACCCCGGCGCGGAAAGCGCCAAGGAAAACACAAAACACTGCTTGCCTCTCGTAGCCcccGTTCGCGGTGTGCACCTGAGGATCGAGCGTgtgtCGAATTTGAAACGACTCTCGGCAACGGATATCTCGGCTCTCGCATCGATGAAGAACGCAGCAAAATGCGATACTTGGTGTGAATTGCAGAATCCCGT
>IonTorrentS5-ITS1_BOP010003_Cotu
AAGTCGTAACAAGGTTTCCGTAGGTGAACCTGCGGAAGGATCATTGTCGAAACCTGCAAAGCAGACCCGTGAACATGTTCTTACTCTTACGGAGGACAACGTGGGCACAGCTAACCATGTTGTCCCACGTTGAAGCCCCATTCCGTCGATGTGCACAACCGTGCCCGTCGTTCGGCTTAACGAACCCCGGCGCGGAAAGCGCCAAGGAAAACACAAAACACTGCTTGCCTCTCGTAGCCCCCGTTCGCGGTGTGCACCTGAGGATCGGGCGTGTGTCGAATTTAAAACGACTCTCGGCAACGGATATCTCGGCTCTCGCATCGATGAAGAACGCAGCAAAATGCGATACTTGGTGTGAATTGCAGAATCCCGT
>IonTorrentS5-ITS1_BOP010003_Otu
AAGTCGTAACAAGGTTTCCGTAGGTGAACCTGCGGAAGGATCATTGTCGAAACCTGCAAAGCAGACCCGTGAACATGTTCTTACTCTTACGGAGGACAACGTGGGCACAGCTAACCATGTTGTCCCACGTTGAAGCCCCATTCCGTCGATGTGCACAACCGTGCCCGTCGTTCGGCTTAACGAACCCCGGCGCGGAAAGCGCCAAGGAAAACACAAAACACTGCTTGCCTCTCGTAGCCcccGTTCGCGGTGTGCACCTGAGGATCGGGCGTgtgtCGAATTTAAAACGACTCTCGGCAACGGATATCTCGGCTCTCGCATCGATGAAGAACGCAGCAAAATGCGATACTTGGTGTGAATTGCAGAATCCCGT
>IonTorrentS5-ITS1_BOP010003_Zotu
AAGTCGTAACAAGGTTTCCGTAGGTGAACCTGCGGAAGGATCATTGTCGAAACCTGCAAAGCAGACCCGTGAACATGTTCTTACTCTTAGGGAGGACAACGTGGGCACAGCTAACCAAGTTGTCCCACGTTGAAGCCCCATTCCGTCGATGTGCACAACCGTGCCCGTCGTTCGGCTTAACGAACCCCGGCGCGGAAAGCGCCAAGGAAAACACAAAACACTGCTTGCCTCTCGTAGCCcccGTTCGCGGTGTGCACCTGAGGATCGGGCGTgtgtCGAATTTAAAACGACTCTCGGCAACGGATATCTCGGCTCTCGCATCGATGAAGAACGCAGCAAAATGCGATACTTGGTGTGAATTGCAGAATCCCGT
>IonTorrentS5-ITS1_BOP010004_Cotu
AAGTCGTAACAAGGTTTCCGTAGGTGAACCTGCGGAAGGATCATTGTCGAAACCTGCAAAGCAGACCCGCGAACATGTTCTTACTCTTAGGGAGGACAACGTGGGCACAGCTGACTATGTTGTCCCACGTTGAAGCCCCATTCCGTCGATGTGCACAACTGTGCCCATCGTTCGGCTTAACGAACCCCGGCGCGGAAAGCGCCAAGGAAAACACAAAACACTGCTTGCCTCTCGTTGCCCCCGTTCACGGTGTGCACTTGAGGATCGGGCGTGTGTCGAATTTAAAACGACTCTCGGCAACGGATATCTCGGCTCTCGCATCGATGAAGAACGCAGCAAAATGCGATACTTGGTGTGAATTGCAGAATCCCGT
>IonTorrentS5-ITS1_BOP010004_Dotu
GCGGAAAGCGCCAAGGAAAACACAAAACACTGCTTGCCTCTCGTTGCCCCCGTTCACGGTGTGCACTTGAGGATCGGGCGTGTGTCGAATTTAAAACGACTCTCGGCAACGGATATCTCGGCTCTCGCATCGATGAAGAACGCAGCAAAATGCGATACTTGGTGTGAATTGCAGAATCCCGT
>IonTorrentS5-ITS1_BOP010004_Otu
AAGTCGTAACAAGGTTTCCGTAGGTGAACCTGCGGAAGGATCATTGTCGAAACCTGCAAAGCAGACCCGCGAACATGTTCTTACTCTTCGGGAGGACAACGTGGGCACATCTGACTATGTTGTCCCACGTTGAAGCCCCATTCCGTCGATGTGCACAACTGTGCCCGTCGTTCGGCTTAACGAACCCCGGCGCGGAAAGCGCCAAGGAAAACACAAAACACTGCTTGCCTCTCGTTGCCcccGTTCACGGTGTGCACTTGAGGATCGGGCGTgtgtCGAATTTAAAACGACTCTCGGCAACGGATATCTCGGCTCTCGCATCGATGAAGAACGCAGCAAAATGCGATACTTGGTGTGAATTGCAGAATCCCGT
>IonTorrentS5-ITS1_BOP010004_Zotu
AAGTCGTAACAAGGTTTCCGTAGGTGAACCTGCGGAAGGATCATTGTCGAAACCTGCAAAGCAGACCCGCGAACATGTTCTTACTCTTAGGGAGGACAACGTGGGCACAGCTGACTATGTTGTCCCACGTTGAAGCCCCATTCCGTCGATGTGCACAACTGTGCCCATCGTTCGGCTTAACGAACCCCGGCGCGGAAAGCGCCAAGGAAAACACAAAACACTGCTTGCCTCTCGTTGCCcccGTTCACGGTGTGCACTTGAGGATCGGGCGTgtgtCGAATTTAAAACGACTCTCGGCAACGGATATCTCGGCTCTCGCATCGATGAAGAACGCAGCAAAATGCGATACTTGGTGTGAATTGCAGAATCCCGT
>IonTorrentS5-ITS1_BOP010005_Cotu
AAGTCGTAACAAGGTTTCCGTAGGTGAACCTGCGGAAGGATCATTGTCGAAACCTGCAAAGCAGACCCGCGAACATGTTCTTACTCTTAGGGAGGACAACGTGGGCACAGCTGACTATGTTGTCCCACGTTGAAGCCCCATTCCGTCGATGTGCACAACTGTGCCCATCGTTCGGCTTAACGAACCCCGGCGCGGAAAGCGCCAAGGAAAACACAAAACACTGCTTGCCTCTCGTTGCCCCCGTTCACGGTGTGCACCTGAGGATCGGGCGTGTGTCGAATTTAAAACGACTCTCGGCAACGGATATCTCGGCTCTCGCATCGATGAAGAACGCAGCAAAATGCGATACTTGGTGTGAATTGCAGAATCCCGT
>IonTorrentS5-ITS1_BOP010005_Otu
AAGTCGTAACAAGGTTTCCGTAGGTGAACCTGCGGAAGGATCATTGTCGAAACCTGCAAAGCAGACCCGCGAACATGTTCTTACTCTTAGGGAGGACAACGTGGGCACAGCTGACTATGTTGTCCCACGTTGAAGCCCCATTCCGTCGATGTGCACAACTGTGCCCACCGTTCGGCTTAACGAACCCCGGCGCGGAAAGCGCCAAGGAAAACACAAAACACTGCTTGCCTCTCGTTGCCcccGTTCACGGTGTGCACTTGAGGATCGGGCGTgtgtCGAATTTAAAACGACTCTCGGCAACGGATATCTCGGCTCTCGCATCGATGAAGAACGCAGCAAAATGCGATACTTGGTGTGAATTGCAGAATCCCGTGAAC
>IonTorrentS5-ITS1_BOP010005_Zotu
TACTCTTAGGGAGGACAACGTGGGCACAGCTGACTATGTTGTCCCACGTTGAAGCCCCATTCCGTCGATGTGCACAACTGTGCCCATCGTTCGGCTTAACGAACCCCGGCGCGGAAAGCGCCAAGGAAAACACAAAACACTGCTTGCCTCTCGTTGCCcccGTTCACGGTGTGCACCTGAGGATCGGGCGTgtgtCGAATTTAAAACGACTCTCGGCAACGGATATCTCGGCTCTCGCATCGATGAAGAACGCAGCAAAATGCGATACTTGGTGTGAATTGCAGAATCCCGT
>IonTorrentS5-ITS1_BOP010006_Cotu
AAGTCGTAACAAGGTTCCGTAGGTGAACCTGCGGAAGGATCATTGTCGAAACCTGCCTAGCAGAACGACCCGAGAACTAGTTTCAAAGCGGGGGACGAGGGGCCGTCTCGGCGTGCTCCTCGTCCCTTTATCCCGGGGGGGTTCATACCCTTCCGGGCGTACAAACGAACACCGGCGCGAATTGCGCCAAGGAACTTGAACGAGAGAGCGCGTCCCCGTCGCCCCGGAAACGGTGTGCGATGGCGGCGTCGTCATCTTCAAATATGTCAAAACGACTCTCGGCAACGGATATCTCGGCTCTCGCATCGATGAAGAACGTAGCGAAATGCGATACTTGGTGTGAATTGCAGAATCCCGT
>IonTorrentS5-ITS1_BOP010006_Otu
AAGTCGTAACAAGGTTCCGTAGGTGAACCTGCGGAAGGATCATTGTCGAAACCTGCCTAGCAGAACGACCCGAGAACTAGTTTCAAAGAGGgggACGAGGGGCCGTCTCGGCGTGCTCCTCGTCCCTTTATCTCGGggggggTTCATACCCTTCCGAGCGTACAAACGAACACCGGCGTGAATTGCGCCAAGGAACTTGAACGAgagagCGCGTCCCCGTTACCCCGGAAACGGTGTGCGCGGGCGGCGTCGTCATCTTCAAATATGTCAAAACGACTCTCGGCAACGGATATCTCGGCTCTCGCATCGATGAAGAACGTAGCGAAATGCGATACTTGGTGTGGATTGCAGAATCCCGT
>IonTorrentS5-ITS1_BOP010006_Zotu
AAGTCGTAACAAGGTTCCGTAGGTGAACCTGCGGAAGGATCATTGTCGAAACCTGCCTAGCAGAACGACCCGAGAACTAGTTTCAAAGAGGgggACGAGGGGCCGTCTCGGCGTGCTCCTCGTCCCTTTATCTCGGggggggTTCATACCCTTCCGAGCGTACAAACGAACACCGGCGTGAATTGCGCCAAGGAACTTGAACGAgagagCGCGTCCCCGTTACCCCGGAAACGGTGTGCGCGGGCGGCGTCGTCATCTTCAAATATGTCAAAACGACTCTCGGCAACGGATATCTCGGCTCTCGCATCGATGAAGAACGTAGCGAAATGCGATACTTGGTGTGGATTGCAGAATCCCGT
>IonTorrentS5-ITS1_BOP010007_Cotu
AAGTCGTAACAAGGTTTCCGTAGGTGAACCTGCGGAAGGATCATTGTCGAAACCTGCCTAGCAGAACGACCCGAGAACATGTTTCAACGCTTGGGGGCGGAGGGTCTTGCGGCTCTGTGCCCCCTTATCCTAGGAGGCAAGTGTCTTGCGTGTTGCATTTCGGTGCTTTCGCTTGACCGACCCTCCTGGGCGTACTGAACACCGGCGTGAATTGCGCCAAGGAACTTGAATGAAAGAGCGTTCCCCCGCCGTCCCGGAGACGGTGCTCGTGCGGGTGGTTTCGTCGTCTTCAATATGTCTAAACGACTCTCGGCAACGGATATCTCGGCTCTCGCATCGATGAAGAACGTAGCGAAATGCGATACTTGGTGTGAATTGCAGAATCCCGT
>IonTorrentS5-ITS1_BOP010007_Otu
AAGTCGTAACAAGGTTTCCGTAGGTGAACCTGCGGAAGGATCATTGTCGAAACCTGCCTAGCAGAACGACCCGAGAACATGTTTCAACGCTTGGgggCGGAGGGTCTTGCGGCTCTGTGCCcccTTATCCTAGGAGGCAAGTGTCTTGCGTGTTGCATTTCGGTGCTTTCGCTTGACCGACCCTCCTGGGCGTACTGAACACCGGCGTGAATTGCGCCAAGGAACTTGAATGAAAGAGCGTTCCcccGCCGTCCCGGAGACGGTGCTCGTGCGGGTGGTTTCGTCGTCTTCAATATGTCTAAACGACTCTCGGCAACGGATATCTCGGCTCTCGCATCGATGAAGAACGTAGCGAAATGCGATACTTGGTGTGAATTGCAGAATCCCGT
>IonTorrentS5-ITS1_BOP010007_Zotu
AAGTCGTAACAAGGTTTCCGTAGGTGAACCTGCGGAAGGATCATTGTCGAAACCTGCCTAGCAGAACGACCCGAGAACATGTTTCAACGCTTGGgggCGGAGGGTCTTGCGGCTCTGTGCCcccTTATCCTAGGAGGCAAGTGTCTTGCGTGTTGCATTTCGGTGCTTTCGCTTGACCGACCCTCCTGGGCGTACTGAACACCGGCGTGAATTGCGCCAAGGAACTTGAATGAAAGAGCGTTCCcccGCCGTCCCGGAGACGGTGCTCGTGCGGGTGGTTTCGTCGTCTTCAATATGTCTAAACGACTCTCGGCAACGGATATCTCGGCTCTCGCATCGATGAAGAACGTAGCGAAATGCGATACTTGGTGTGAATTGCAGAATCCCGT
>IonTorrentS5-ITS1_BOP010011_Cotu
AAGTCGTAACAAGGTTTCCGTAGGTGAACCTGCGGAAGGATCATTGTCAAAACCTGCAACAGCAGTATGACCCGTGAACATGTAAAAAACACCGTGGGGTGCCTCGTGCACCCCATTGCCTTGTCGTGCTCCTAGCGGGTGCGGTCTTGGCACAACAACAAACCCCGGCGCGTAATGCGCCAAGGAAAACTAACGAAGAAAACGTTCCTTGCTTGTATCCGTTCGCGGGTGCTAGCTTGGGGCATTAACTTCATATACTAAACACGACTCTCGGCAACGGATATCTCGGCTCTCGCATCGATGAAGAACGTAGCAAAATGCGATACTTGGTGTGAATTGCAGAATCCCGT
>IonTorrentS5-ITS1_BOP010011_Otu
AAGTCGTAACAAGGTTTCCGTAGGTGAACCTGCGGAAGGATCATTGTCAAAACCTGCAACAGCAGTATGACCCGTGAACATGTAAaaaaCACCGTGGGGTGCCTCGTGCACCCCATTGCCTTGTCGTGCTCCTAGCGGGTGCGGTCTTGGCACAACAACAAACCCCGGCGCGTAATGCGCCAAGGAAAACTAACGAAGAAAACGTTCCTTGCTTGTATCCGTTCGCGGGTGCTAGCTTGGGGCATTAACTTCATATACTAAACACGACTCTCGGCAACGGATATCTCGGCTCTCGCATCGATGAAGAACGTAGCAAAATGCGATACTTGGTGTGAATTGCAGAATCCCGT
>IonTorrentS5-ITS1_BOP010011_Zotu
AAGTCGTAACAAGGTTTCCGTAGGTGAACCTGCGGAAGGATCATTGTCAAAACCTGCAACAGCAGTATGACCCGTGAACATGTAAaaaaCACCGTGGGGTGCCTCGTGCACCCCATTGCCTTGTCGTGCTCCTAGCGGGTGCGGTCTTGGCACAACAACAAACCCCGGCGCGTAATGCGCCAAGGAAAACTAACGAAGAAAACGTTCCTTGCTTGTATCCGTTCGCGGGTGCTAGCTTGGGGCATTAACTTCATATACTAAACACGACTCTCGGCAACGGATATCTCGGCTCTCGCATCGATGAAGAACGTAGCAAAATGCGATACTTGGTGTGAATTGCAGAATCCCGT
>IonTorrentS5-ITS1_BOP010012_Cotu
AAGTCGTAACAAGGTTTCCGTAGGTGAACCTGCGGAAGGATCATTGTCGAAACCTGCCTAGCAGAACGACCCGAGAACTAGTTTCAAAGCGGGGGATGAGGGGTCTTGCGGCTCCTCCTCCCTTTATCCCGGGAGGGTTGCGTTGCGCTCGCGCAGCCGACCCTTCCGGGCGTACAAACGAACACCGGCGCGAATTGCGCCAAGGAACTTGAATGAGAGAGCGCGTCCCTGCTGCCCCGGAAACGGTGTGCGCGGGAGGCGTCGTCATCTTCAATTATGTCAAAACGACTCTCGGCAACGGATATCTCGGCTCTCGCATCGATGAAGAACGTAGCGAAATGCGATACTTGGTGTGAATTGCAGAATCCCGT
>IonTorrentS5-ITS1_BOP010012_Otu
CAAAAGAACACCGGCGCGAATTGCGCCAAGGAACTTGAATGAgagagCGCGTCCCTGCCGCCCCGGAAACGGTGTGCGCGGGAGGCGTCGTCATCTTCAATTATGTCAAAACGACTCTCGGCAACGGATATCTCGGCTCTCGCATCGATGAAGAACGTAGCGAAATGCGATACTTGGTGTGAATTGCAGAATCCCGT
>IonTorrentS5-ITS1_BOP010012_Zotu
CAAAAGAACACCGGCGCGAATTGCGCCAAGGAACTTGAATGAgagagCGCGTCCCTGCCGCCCCGGAAACGGTGTGCGCGGGAGGCGTCGTCATCTTCAATTATGTCAAAACGACTCTCGGCAACGGATATCTCGGCTCTCGCATCGATGAAGAACGTAGCGAAATGCGATACTTGGTGTGAATTGCAGAATCCCGT
>IonTorrentS5-ITS1_BOP010013_Cotu
AATTCGTAACAAGGTTTCCATAGGTGAACCTGAGGAAGGATCATTGTCGAAACCTGCGCAGCAGAACGACCCACGAACACGTTGTTAAACGGGGGGCAAGGGACCTCCGGGCTCGACCCTTCCCCAGTGCTAGCCACGGTATTGCCATGCACCAGCGTCAAACGAACCCCAACTCTATCTGTGCCAAGGAAACCAAAAGAACGAGTGTGCGACGGTCTGCCCGGAAACGGTGCCGTCGGAGCTGCGTCGTCTTCGATATGTCAAAACGACTCTCGGCAACTGATATCTCAGCTCTCGCATCAATGAAGAATGTAGTGAAATGTGATACTTGCTGTGAATTGCCGAATCTCAC
>IonTorrentS5-ITS1_BOP010013_Dotu
AATTCGTAACAAGGTTTCCATAGGTGAACCTGAGGAAGGATCATTGTCGAAACCTGCGCAGCAGAACGACCCACGAACACGTTGTTAAACGGGGGGCAAGGGACCTCCGGGCTCGACCCTTCCCCAGTGCTAGCCACGGTATTGCCATGCACCAGCGTCAAACGAACCCCAACTCTATCTGTGCCAAGGAAACCAAAAGAACGAGTGTGCGACGGTCTGCCCGGAAACGGTGCCGTCGGAGCTGCGTCGTCTTCGATATGTCAAAACGACTCTCGGCAACTGATATCTCAGCTCTCGCATCAATGAAGAATGTAGTGAAATGTGATACTTGCTGTGAATTGCCGAATCTCAC
>IonTorrentS5-ITS1_BOP010013_Otu
AAGTCGTAACAAGGTTTCCATAGGTGAACCTGTGGAAGGATCATTGTCAAAACCTGCCCAACAAAATGACCCGCGAACATGTTGTTCAACCGAGGGACGAGGGACCTTCGGGCCCTAACCCTTCCCCGGTGGTGGCCGCGGCATTGCTGTGAGCCAACATCAAACAAAACTTGATGCTATTTGCACCAAGGAAACCAAACGAATAAGCGTACAACAGTCGGCCTAGAAATGGTGTCATCAGAGTACTCGTCTTCGATATGTCAAAACGACTCTCAGCAACAGATATCTCAGCTCTCACATCAATGAAGAACATAGCGAAATGCGATACTTGGTGTGAATTACAGAATCTTGT
>IonTorrentS5-ITS1_BOP010013_Zotu
AAGTCGTAACAAGGTTTCCATAGGTGAACCTGTGGAAGGATCATTGTCAAAACCTGCCCAACAAAATGACCCGCGAACATGTTGTTCAACCGAGGGACGAGGGACCTTCGGGCCCTAACCCTTCCCCGGTGGTGGCCGCGGCATTGCTGTGAGCCAACATCAAACAAAACTTGATGCTATTTGCACCAAGGAAACCAAACGAATAAGCGTACAACAGTCGGCCTAGAAATGGTGTCATCAGAGTACTCGTCTTCGATATGTCAAAACGACTCTCAGCAACAGATATCTCAGCTCTCACATCAATGAAGAACATAGCGAAATGCGATACTTGGTGTGAATTACAGAATCTTGT
>IonTorrentS5-ITS1_BOP010014_Cotu
AAGTCGTAACAAGGTTTCCGTAGGTGAACCTGCGGAAGGATCATTGTCGAAACCTGCCCAGCAGAACGACCCGTGAACCTGTTGAAACAACTGGGGGTGGGGGGCGATCTCGCCCCTTGCCCCCGAACGGTAGGGAGACACTTGTGCATCCCTGCCGAACAACGAACCCCGGCGCGGTCCGCGCCAAGGAACTTTAACGAAAGAGTGCCTCCGGCCGCCTCGGAAACGGTGTGCGTGCGGGAGGTGAATCTTGTCTAGAACCATAACGACTCTCGGCAACGGATATCTCGGCTCTCGCATCGATGAAGAACGTAGCGAAATGCGATACTTGGTGTGAATTGCAGAATCCCGC
>IonTorrentS5-ITS1_BOP010014_Otu
AAGTCGTAACAAGGTTTCCGTAGGTGAACCTGCGGAAGGATCATTGTCGAAACCTGCCCAGCAGAACGACCCGTGAACCTGTTGAAACAACTGGgggTGGggggCGATCTCGCCCCTTGCCcccGAACGGTAGGGAGACACTTGTGCATCCCTGCCGAACAACGAACCCCGGCGCGGTCCGCGCCAAGGAACTTTAACGAAAGAGTGCCTCCGGCCGCCTCGGAAACGGTGTGCGTGCGGGAGGTGAATCTTGTCTAGAACCATAACGACTCTCGGCAACGGATATCTCGGCTCTCGCATCGATGAAGAACGTAGCGAAATGCGATACTTGGTGTGAATTGCAGAATCCCGC
>IonTorrentS5-ITS1_BOP010014_Zotu
AAGTCGTAACAAGGTTTCCGTAGGTGAACCTGCGGAAGGATCATTGTCGAAACCTGCCCAGCAGAACGACCCGTGAACCTGTTGAAACAACTGGgggTGGggggTGATCTCGCCCCTTGCCcccGAACGGTAGGGAGACACTTGTGCATCCCTGCCGAACAACGAACCCCGGCGCGGTCCGCGCCAAGGAACTTTAACGAAAGAGTGCCTCCGGCCGCCTCGGAAACGGTGTGCGTGCGGGAGGTGAATCTTGTCTAGAACCATAACGACTCTCGGCAACGGATATCTCGGCTCTCGCATCGATGAAGAACGTAGCGAAATGCGATACTTGGTGTGAATTGCAGAATCCCGC
>IonTorrentS5-ITS1_BOP010015_Cotu
AAGTCATAACAAGGTTTCTGTAGGTAAACCTGCGGAAGGATCATTATCGAAACCTGCCCAGCAGAACGACCCACGAATATGTTGTTAAACTGGGGGCTGAGGGACATTGAGCCCCGACCCTCCCCCCACGCTGGCCATGGCACCGTCGTGTACCAGTGTCAAATGAATCATGGCACTATCTGCGCCAAGGAAGCCAAACGAATGAGCGCCCGACGATTGGCTTGGAAATGGTGCCGTTAGAGCTACGTCATCTTTAATATGTCAAAAAGATCTCAGCAACGGATATCTCAGCTCTCGCATCGATGAATCATGTAGCGAAATACAATACTTGGTGTGAATTACAAAATACCG
>IonTorrentS5-ITS1_BOP010015_Dotu
AAGTCATAACAAGGTTTCTGTAGGTAAACCTGCGGAAGGATCATTATCGAAACCTGCCCAGCAGAACGACCCACGAATATGTTGTTAAACTGGGGGCTGAGGGACATTGAGCCCCGACCCTCCCCC
>IonTorrentS5-ITS1_BOP010015_Otu
TATCGAAACCTGCCCAGCAGAACGACTCACGAATATGTTGTTAAACTGGgggCTGAGGGACATTGAGCCCCGACCCTCCccccACGCTGGCCATGGCACCGTCGTGTACCAGTGTCAAATGAATCATGGCACTATCTGCGCCAAGGAAGCCAAACGAATGAGCGCCCGACGATTGGCTTGGAAATGGTGCCGTTAGAGCTACGTCATCTTTAATATGTCAAaaaGATCTCAGCAACGGATATCTCAGCTCTCGCATCGATGAATCATGTAGCGAAATACAATACTTGGTGTGAATTACAAAATACCGT
>IonTorrentS5-ITS1_BOP010015_Zotu
AAGTCATAACAAGGTTTCTGTAGGTAAACCTGCGGAAGGATCATTATCGAAACCTGCCCAGCAGAACGACCCACGAATATGTTGTTAAACTGGgggCTGAGGGACATTGAGCCCCGACCCTCCccccACGCTGGCCATGGCACCGTCGTGTACCAGTGTCAAATGAATCATGGCACTATCTGCGCCAAGGAAGCCAAACGAATGAGCGCCCGACGATTGGCTTGGAAATGGTGCCGTTAGAGCTACGTCATCTTTAATATGTCAAaaaGATCTCAGCAACGGATATCTCAGCTCTCGCATCGATGAATCATGTAGCGAAATACAATACTTGGTGTGAATTACAAAATACCGT
>IonTorrentS5-ITS1_BOP010018_Cotu
AAGTCGTAACAAGGTTTTCGTAGGTGAACCTGCAGAAGGCATCCTTTTATATACAAATGAACAATCTGCGCGTATTGCGCCAAGAAACCTGAACAAAAGAGCGCGTTCTCGCCGCCCCAGAAACGGTGCGTGTGCGGGTGTGTCGTCGTCTTTGGTACTTCAAAACAACTCTCGGCAACGGATATCTCGGCTCTCGTATCGAATGAATAACGCAGCAAAATACGATACTTGGTGTGAATTGGAGAATCCCGT
>IonTorrentS5-ITS1_BOP010018_Otu
AAGTCGTAACAAGGTTTTCGTAGGTGAACCTGCAGAAGGCATCCTTTTAtataCAAATGAACAATCTGCGCGTATTGCGCCAAGAAACCTGAACAAAAGAGCGCGTTCTCGCCGCCCCAGAAACGGTGCGTGTGCGGGTgtgtCGTCGTCTTTGGTACTTCAAAACAACTCTCGGCAACGGATATCTCGGCTCTCGTATCGAATGAATAACGCAGCAAAATACGATACTTGGTGTGAATTGGAGAATCCCGT
>IonTorrentS5-ITS1_BOP010018_Zotu
AAGTCGTAACAAGGTTTTCGTAGGTGAACCTGCAGAAGGCATCCTTTTAtataCAAATGAACAATCTGCGCGTATTGCGCCAAGAAACCTGAACAAAAGAGCGCGTTCTCGCCGCCCCAGAAACGGTGCGTGTGCGGGTgtgtCGTCGTCTTTGGTACTTCAAAACAACTCTCGGCAACGGATATCTCGGCTCTCGTATCGAATGAATAACGCAGCAAAATACGATACTTGGTGTGAATTGGAGAATCCCGT
>IonTorrentS5-ITS1_BOP010019_Cotu
AAGTCGTAACAAGGTTTCCGTAGGTGAACCTGCGGAAGGATCATTGTCGAAACCTGCACAGCAGAACGACCCGCGAACACGTTACCATACCGGGTGAGGGACGTGGGGTGCGCAAGTTCCCCAAGTCGCAAACCCATGGTCGGGGATCGCCCTCGGTTGGTCCTCGACTGAACAACGTCACCCCGGCGCGGAATGCGCCAAGGAAATTAAACTGAACTGAACGCGTCCCACCCGTTCGCGGGCTGTGGAGGCGTCTTTTTAAAACACAAACGACTCTCGGCAACGGATATCTCGGCTCTCGCATCGATGAAGAACGTAGCGAAATGCGATACTTGGTGTGAATTGCAGAATCCCGT
>IonTorrentS5-ITS1_BOP010019_Otu
AAGTCGTAACAAGGTTTCCGTAGGTGAACCTGCGGAAGGATCATTGTCGAAACCTGCACAGCAGAACGACCCGCGAACACGTTACCATACCGGGTGAGGGACGTGGGGTGCGCAAGTTCCCCAAGTCGCAAACCCATGGTCGGGGATCGCCCTCGGTTGGTCCTCGACTGAACAACGTCACCCCGGCGCGGAATGCGCCAAGGAAATTAAACTGAACTGAACGCGTCCCACCCGTTCGCGGGCTGTGGAGGCGTCTTtttAAAACACAAACGACTCTCGGCAACGGATATCTCGGCTCTCGCATCGATGAAGAACGTAGCGAAATGCGATACTTGGTGTGAATTGCAGAATCCCGT
>IonTorrentS5-ITS1_BOP010019_Zotu
AAGTCGTAACAAGGTTTCCGTAGGTGAACCTGCGGAAGGATCATTGTCGAAACCTGCACAGCAGAACGACCCGCGAACACGTTACCATACCGGGTGAGGGACGTGGGGTGCGCAAGTTCCCCAAGTCGCAAACCCATGGTCGGGGATCGCCCTCGGTTGGTCCTCGACTGAACAACGTCACCCCGGCGCGGAATGCGCCAAGGAAATTAAACTGAACTGAACGCGTCCCACCCGTTCGCGGGCTGTGGAGGCGTCTTtttAAAACACAAACGACTCTCGGCAACGGATATCTCGGCTCTCGCATCGATGAAGAACGTAGCGAAATGCGATACTTGGTGTGAATTGCAGAATCCCGT
>IonTorrentS5-ITS1_BOP010020_Cotu
AAGTCGTAATAAGGTTTTCGTAGGTGAACCTGCGGAAGGTACATTGTCAAACCTGCACAGCAGAATGACCCGAGAACCAGTTTCAACGTCGCGGGTTAGCGGGCCTTCGGGCTCGGCGTCCTTTTATCCTGGGAGTCCACTCCCGGGCGTATAAACAAACATCGACGCGTGTTACGCCAAGGAACCTGAACGAAAGAGCATGCTCCCGCCTCCCTAGAAACGGTGGGTGCGCGGTTGCATCGTCATCTTCAATATGTCAAAACAACTCTTGGCAATGGATATCTCAACTCTCGCGTAGATGAAGAACGTAGCGAAATGCGATACTTGGTGTGAATTGCAGAATCTCGT
>IonTorrentS5-ITS1_BOP010020_Dotu
AAGTCGTAATAAGGTTTTCGTAGGTGAACCTGCGGAAGGTACATTGTCAAACCTGCACAGCAGAATGACCCGAGAACCAGTTTCAACGTCGCGGGTTAGCGGGCCTTCGGGCTCGGCGTCCTTTTATCCTGGGAGTCCACTCCCGGGCGTATAAACAAACATCGACGCGTGTTACGCCAAGGAACCTGAACGAAAGAGCATGCTCCCGCCTCCCTAGAAACGGTGGGTGCGCGGTTGCATCGTCATCTTCAATATGTCAAAACAACTCTTGGCAATGGATATCTCAACTCTCGCGTAGATGAAGAACGTAGCGAAATGCGATACTTGGTGTGAATTGCAGAATCTCGT
>IonTorrentS5-ITS1_BOP010020_Otu
AAGTCGTAATAAGGTTTTCGTAGGTGAACCTGCGGAAGGTACATTGTCAAACCTGCACAGCAGAATGACCCGAGAACCAGTTTCAACGTCGCGGGTTAGCGGGCCTTCGGGCTCGGCGTCCTTTTATCCTGGGAGTCCACTCCCGGGCGTATAAACAAACATCGACGCGTGTTACGCCAAGGAACCTGAACGAAAGAGCATGCTCCCGCCTCCCTAGAAACGGTGGGTGCGCGGTTGCATCGTCATCTTCAATATGTCAAAACAACTCTTGGCAATGGATATCTCAACTCTCGCGTAGATGAAGAACGTAGCGAAATGCGATACTTGGTGTGAATTGCAGAATCTCGT
>IonTorrentS5-ITS1_BOP010020_Zotu
AAGTCGTAATAAGGTTTTCGTAGGTGAACCTGCGGAAGGTACATTGTCAAACCTGCACAGCAGAATGACCCGAGAACCAGTTTCAACGTCGCGGGTTAGCGGGCCTTCGGGCTCGGCGTCCTTTTATCCTGGGAGTCCACTCCCGGGCGTATAAACAAACATCGACGCGTGTTACGCCAAGGAACCTGAACGAAAGAGCATGCTCCCGCCTCCCTAGAAACGGTGGGTGCGCGGTTGCATCGTCATCTTCAATATGTCAAAACAACTCTTGGCAATGGATATCTCAACTCTCGCGTAGATGAAGAACGTAGCGAAATGCGATACTTGGTGTGAATTGCAGAATCTCGT
>IonTorrentS5-ITS1_BOP010023_Cotu
AAGTCGTAACAAGGTTTCCGTAGGTGAACCTGCGGAAGGATCATTGTCGAAATCTGAACAGCAAACCGCGAACACGTGTTTATACAAATCGGGGCTACGGTCCCTTTCTCGCCGGCGTGCACAACCGTGTCGCCGTGCGGGCTAACAAAATCGGGCGCGGAATGCGCCAAGGAATATATAAAAGAGCGTTCCCCTCCCCATGGCCCGTGCGCGGAGATCATGGTGGAGGTTGGGATGCCTGTCGTATAAAAAAATGACTCTCGGCAACGGATATCTCGGCTCTCGCATCGATGAAGAACGTAGCGAAATGCGATACTTGGTGTGAATTGCAGAATCCCGT
>IonTorrentS5-ITS1_BOP010023_Otu
AAGTCGTAACAAGGTTTCCGTAGGTGAACCTGCGGAAGGATCATTGTCGAAATCTGAACAGCAAACCGCGAACACGTGTTTATACAAATCGGGGCTACGGTCCCTTTCTCGCCGGCGTGCACAACCGTGTCGCCGTGCGGGCTAACAAAATCGGGCGCGGAATGCGCCAAGGAATatataAAAGAGCGTTCCCCTCCCCATGGCCCGTGCGCGGAGATCATGGTGGAGGTTGGGATGCCTGTCGTATAAaaaaaTGACTCTCGGCAACGGATATCTCGGCTCTCGCATCGATGAAGAACGTAGCGAAATGCGATACTTGGTGTGAATTGCAGAATCCCGT
>IonTorrentS5-ITS1_BOP010023_Zotu
AAGTCGTAACAAGGTTTCCGTAGGTGAACCTGCGGAAGGATCATTGTCGAAATCTGAACAGCAAACCGCGAACACGTGTTTATACAAATCGGGGCTACGGTCCCTTTCTCGCCGGCGTGCACAACCGTGTCGCCGTGCGGGCTAACAAAATCGGGCGCGGAATGCGCCAAGGAATatataAAAGAGCGTTCCCCTCCCCATGGCCCGTGCGCGGAGATCATGGTGGAGGTTGGGATGCCTGTCGTATAAaaaaaTGACTCTCGGCAACGGATATCTCGGCTCTCGCATCGATGAAGAACGTAGCGAAATGCGATACTTGGTGTGAATTGCAGAATCCCGT
>IonTorrentS5-ITS1_BOP010024_Cotu
AAGTCGTAACAAGGTTTCCGTAGGTGAACCTGCGGAAGGATCATTGTCGAAACCTGCCTAGCAGAACAACCCGCGAACCTGTGGTATTACATGCTGGGCTCGGGGGGCAATCGCCTTTAGCATCCTCACGGGCCTTAGAGGGACGCATCTGTGCTCTGTGCAACTCGCAAACAAACCCCAGCGTGAAAAGCGCCAATGAAATTAAGTACTAGGAGCACAACCCCGTAGCCTCGGTGTCGGGGGCGCGCCTTCTTCTGGTGATAATCTAAACGACTCTCGGCAACGAATATCTCGACTCTCTCATCGATGAAGAACATAGCGAAATGCGATACTTGGTGTGAATTGCAGAATCACAT
>IonTorrentS5-ITS1_BOP010024_Dotu
AACCTGCAGAAGGATCATTGTCGAAACCTGCCTAGCAGAACAACCCGCGAACCTGTGGTATTACATGCTGGGCTCGGGGGGCAATCGCCTTTAGCATCCTCACGGGCCTTAGAGGGACGCATCTGTGCTCTGTGCAACTCGCAAACAAACCCCAGCGTGAAAAGCGCCAATGAAATTAAGTACTAGGAGCACAACCCCGTAGCCTCGGTGTCGGGGGCGCGCCTTCTTCTGGTGATAATCTAAACGACTCTCGGCAACGAATATCTCGACTCTCTCATCGATGAAGAACATAGCGAAATGCGATGCTTGGTGTGAATTGCAGAATCACAT
>IonTorrentS5-ITS1_BOP010024_Otu
AACCTGCAGAAGGATCATTGTCGAAACCTGCCTAGCAGAACAACCCGCGAACCTGTGGTATTACATGCTGGGCTCGGggggCAATCGCCTTTAGCATCCTCACGGGCCTTAGAGGGACGCATCTGTGCTCTGTGCAACTCGCAAACAAACCCCAGCGTGAAAAGCGCCAATGAAATTAAGTACTAGGAGCACAACCCCGTAGCCTCGGTGTCGGgggCgcgcCTTCTTCTGGTGATAATCTAAACGACTCTCGGCAACGAATATCTCGACTctctcATCGATGAAGAACATAGCGAAATGCGATGCTTGGTGTGAATTGCAGAATCACAT
>IonTorrentS5-ITS1_BOP010024_Zotu
AACCTGCAGAAGGATCATTGTCGAAACCTGCCTAGCAGAACAACCCGCGAACCTGTGGTATTACATGCTGGGCTCGGggggCAATCGCCTTTAGCATCCTCACGGGCCTTAGAGGGACGCATCTGTGCTCTGTGCAACTCGCAAACAAACCCCAGCGTGAAAAGCGCCAATGAAATTAAGTACTAGGAGCACAACCCCGTAGCCTCGGTGTCGGgggCgcgcCTTCTTCTGGTGATAATCTAAACGACTCTCGGCAACGAATATCTCGACTctctcATCGATGAAGAACATAGCGAAATGCGATGCTTGGTGTGAATTGCAGAATCACAT
>IonTorrentS5-ITS1_BOP010025_Cotu
ACGTCATAACAAGGTTTCCGTAGGTGAACCTGCGGAAGGATCATTGTCGAATCGTCCAACAGAACGACCCGCGAACCGTTGTATCTATTCTTCGCCCGAACGGGCCGCGGGCGTCCGTCTCGTTGTGTTTGTACGCCGCACTCGGTAGGGGAGCCGGGATGGTCTTGCGTTGCCCGTTGGAACATCCATCCAACAAAACCCGGTGCCAAGGAACACGGAACAGAAATATAGCTCGCGACCACAGTGCCCTGCATAAAGTGGTGCATGCCTTGGGTTTTCGAGCGATTCTTCAGTCAACGAACGACTCTCGGCAACGGATATCTCGGCTCTCGCATCGATGAAGAACGTAGCGAAATGCGATACTTGGTGTGAATTGCAGAATCCCGT
>IonTorrentS5-ITS1_BOP010025_Dotu
AAGTCGTAACAAGGTTTCCGTAGGTGAACCTGCGGAAGGATCATTGTCGAATCGTCCAACAGAACGACCCGCGAACCGTTGTATCTATTCTTCGCCCAAACGGGTCGCGGGCGTCCGTCTCATTGTGTTTGTGCGCCGCACTCGGCAGGGGAGCCGAGATGGTCTCGCATTGCCCGTCGGAACATCCATCCAACAAAACCCGGTGCCAAGGAATACGGAACGAAAATATAGCTCGCGACCACGGCGCCCTGCGTAAAGTGGTGCGCGCCTTGGGTTTTCAAGCGATTCTTCAGTCAACGAACGACTCTCAGCAACGAATATCTCGGCTTTCTCATCGATGAAGAACGTAGCGAAATGCGATACTTGGTGTGAATTGCAGAATCCCCT
>IonTorrentS5-ITS1_BOP010025_Otu
ACGTCATAACAAGGTTTCCGTAGGTGAACCTGCGGAAGGATCATTGTCGAATCGTCCAACAGAACGACCCGCGAACTGTTGTATCTATTCTTTGCCCGAACGGGCCGCTGGCGTCTGTCCCGTTGCGTTTGTACGCCGCACTCGGTAGGGGAGCCGGGATGGTCTTGCGTTGCCCGTTGGAACATCCATCCAACAAAACCCGGTGCCAAGGAACACGGAACAGAAATATAGCTCGCGACCACAGTGCCCTGCATAAAGTGGTGCATGCCTTGGGTTTTCGAGCGATTCTTCAGTCAACGAATGACTCTCGGCAATGGATATCTCGGTTCTCGCATCGATGAAGAACGTAGCGAAATGAGATACTTGGTGTGCATTGTAGAATCCCAT
>IonTorrentS5-ITS1_BOP010025_Zotu
ACGTCATAACAAGGTTTCCGTAGGTGAACCTGCGGAAGGATCATTGTCGAATCGTCCAACAGAACGACCCGCGAACTGTTGTATCTATTCTTTGCCCGAACGGGCCGCTGGCGTCTGTCCCGTTGCGTTTGTACGCCGCACTCGGTAGGGGAGCCGGGATGGTCTTGCGTTGCCCGTTGGAACATCCATCCAACAAAACCCGGTGCCAAGGAACACGGAACAGAAATATAGCTCGCGACCACAGTGCCCTGCATAAAGTGGTGCATGCCTTGGGTTTTCGAGCGATTCTTCAGTCAACGAATGACTCTCGGCAATGGATATCTCGGTTCTCGCATCGATGAAGAACGTAGCGAAATGAGATACTTGGTGTGCATTGTAGAATCCCAT
>IonTorrentS5-ITS1_BOP010037_Cotu
AAGTCGTAACAAGGTTTCCGTAGGTGAACCTGCGGAAGGATCATTGTCGAAACCTGCCTAGCAGAACGACCCGAGAACTAGTTTCAAAGCGGGGGATGAGGGGTCTTGCGGCTCCTTGTCCCTTTATCTCGGGGGGGTTGCATTGCGTTCGCGCAACCGACCCTTCCGTGCGTACAAACGAACACCGGCGCGAATTGCGCCAAGGAACCTGAATGAGAGAGCGCGTCCCCGTTGCACCGGAAACGGTGCGCGCGGGCGGCGTCGTCATCTTCAAATATGTCAAAACGACTCTCGGCAACGGATATCTCGGCTCTCGCATCGATGAAGAACGTAGCGAAATGCGATACTTGGTGTGAATTGCAGAATCCCGT
>IonTorrentS5-ITS1_BOP010037_Dotu
AAGTCGTAACAAGGTTTCCGTAGGTGAACCTGCGGAAGGATCATTGTCGAAACCTGCCTAGCAGAACGACCCGAGAACTAGTTTCAAAGCGGGGGATGAGGGGTCTTGCGGCTCCTTGTCCCTTTATCTCGGGGGG
>IonTorrentS5-ITS1_BOP010037_Otu
AAGTCGTAACAAGGTTTCCGTAGGTGAACCTGCGGAAGGATCATTGTCGAAACCTGCCTAGCAGAACGACCCGAGAACTAGTTTCAAAGCGGgggATGAGGGGTCTTGCGGCTCCTTGTCCCTTTATCTCGGgggggTTGCATTGCGTTCGCGCAACCGACCCTTCCGTGCGTACAAACGAACACCGGCGCGAATTGCGCCAAGGAACCTGAATGAgagagCGCGTCCCCGTTGCACCGGAAACGGTGCgcgcgGGCGGCGTCGTCATCTTCAAATATGTCAAAACGACTCTCGGCAACGGATATCTCGGCTCTCGCATCGATGAAGAACGTAGCGAAATGCGATACTTGGTGTGAATTGCAGAATCCCGT
>IonTorrentS5-ITS1_BOP010037_Zotu
GAATGAgagagCGCGTCCCCGTTGCACCGGAAACGGTGCgcgcgGGCGGCGTCGTCATCTTCAAATATGTCAAAACGACTCTCGGCAACGGATATCTCGGCTCTCGCATCGATGAAGAACGTAGCGAAATGCGATACTTGGTGTGAATTGCAGAATCCCGT
>IonTorrentS5-ITS1_BOP010038_Cotu
AAGTCGTAACAAGGTTTCCGTAGGTGAACCTGCGGAAGGATCATTGTCGAAACCTGCCTAGCAGAACGACCCGAGAACTAGTTTCAAAGCGGGGGATGAGGGGTCTTGTGGCTCCTTGTCCCTTTATCTCGGGGGGGTTGCGTTGCGTTCGCGCAACCGACCCTTCCGTGCGTACAAACGAACACCGGCGCGAATTGCGCCAAGGAACTTGAATGAGAGAGCGCGTCCCCGTTGCACCGGAAACGGTGCGCGCGGGCGGCGTCGTCATCTTCAAATATGTCAAAACGACTCTCGGCAACGGATATCTCGGCTCTCGCATCGATGAAGAACGTAGCGAAATGCGATACTTGGTGTGAATTGCAGAATCCCGT
>IonTorrentS5-ITS1_BOP010038_Dotu
AAGTCGTAACAAGGTTTCCGTAGGTGAACCTGCGGAAGGATCATTGTCGAAACCTGCCTAGCAGAACGACCCGAGAACTAGTTTCAAAGCGGGGGATGAGGGGTCTTGCGGCTCCTTGTCCCTTTATCTCGGGGGG
>IonTorrentS5-ITS1_BOP010038_Otu
AAGTCGTAACAAGGTTTCCGTAGGTGAACCTGCGGAAGGATCATTGTCGAAACCTGCCTAGCAGAACGACCCGAGAACTAGTTTCAAAGCGGgggATGAGGGGTCTTGTGGCTCCTTGTCCCTTTATCTCGGggggggTTGCGTTGCGTTCGCGCAACCGACCCTTCCGTGCGTACAAACGAACACCGGCGCGAATTGCGCCAAGGAACTTGAATGAgagagCGCGTCCCCGTTGCACCGGAAACGGTGCgcgcgGGCGGCGTCGTCATCTTCAAATATGTCAAAACGATTCTCGGCAACGGATATCTCGGCTCTCGCATCGATGAAGAACGTAGCGAAATGCGATACTTGGTGTGAATTGCAGAATCCCGT
>IonTorrentS5-ITS1_BOP010038_Zotu
AAGTCGTAACAAGGTTTCCGTAGGTGAACCTGCGGAAGGATCATTGTCGAAACCTGCCTAGCAGAACGACCCGAGAACTAGTTTCAAAGCGGgggATGAGGGGTCTTGTGGCTCCTTGTCCCTTTATCTCGGggggggTTGCGTTGCGTTCGCGCAACCGACCCTTCCGTGCGTACAAACGAACACCGGCGCGAATTGCGCCAAGGAACTTGAATGAgagagCGCGTCCCCGTTGCACCGGAAACGGTGCgcgcgGGCGGCGTCGTCATCTTCAAATATGTCAAAACGATTCTCGGCAACGGATATCTCGGCTCTCGCATCGATGAAGAACGTAGCGAAATGCGATACTTGGTGTGAATTGCAGAATCCCGT
>IonTorrentS5-ITS1_BOP010040_Cotu
GAAGTCGTAACAAGGTTTCCGTAGGTGAACCTGCGGAAGGATCATTGTCGAAACCTGCCTAGCAGAACGACCCGAGAACTAGTTTCAAAGCGGGGGATGAGGGGTCTTGCGGCTCCTTGTCCCTTTATCTCGGGGGGGTTGCGTTGCGTTCGCGCAACAGACCCTTCCGTGCGTACAAACGAACACCGGCGCGAATTGCGCCAAGGAACCTGAATGAGAGAGCGCGTCCCCGTTGCACCGGAAACGGTGCGCGCGGGCGGCGTCGTCATCTTCAAATATGTCAAAACGACTCTCGGCAACGGATATCTCGGCTCTCGCATCGATGAAGAACGTAGCGAAATGCGATACTTGGTGTGAATTGCAGAATCCCG
>IonTorrentS5-ITS1_BOP010041_Cotu
AAGTCGTAACAAGGTTTCCATATGTGAACATGCGAAAGGATCATTGTCAAAATCTGCCTAGCAGAACGACCCGAGAACTAGTTTCAAAGCGGGGGATAAGGGATCTTATGGTTCCATGTCCCTTTATGTCGAGAGGGTTGCATTGCATCTACGCAACCAACCCTTTTGTGGGTACAAACGAACATCGACGCCAACTGCACCAAGAAACTTGAATGAGAGAGCGCTTCCCTATTGTCCCAAAAACAGTGTGCACGGGTGGCGTCATCTTCTTCAAAAATTTCAAAATAACTCTCAACAACAGATATCTTGATGCTCACATTGATGAAGAACGTAGCAAAATGTGATACTTGGTGTTAAGTACAGAATCCCAT
>IonTorrentS5-ITS1_BOP010041_Dotu
CCTTTATGTCGAGAGGGTTGCATTGCATCTACGCAACCAACCCTTTTGTGGGTACAAACGAACATCGACGCCAACTGCACCAAGAAACTTGAATGAGAGAGCGCTTCCCTATTGTCCCAAAAACAGTGTGCACGGGTGGCGTCATCTTCTTCAAAAATTTCAAAATAACTCTCAACAACAGATATCTTGATGCTCACATTGATGAAGAACGTAGCAAAATGTGATACTTGGTGTTAAGTACAGAATCCCAT
>IonTorrentS5-ITS1_BOP010041_Otu
AAGTCGTAACAAGGTTTCCATATGTGAACATGCGAAAGGATCATTGTCAAAATCTGCCTAGCAGAACGACCCGAGAACTAGTTTCAAAGCGGgggATAAGGGATCTTATGGTTCCATGTCCCTTTATGTCGAGAGGGTTGCATTGCATCTACGCAACCAACCCTTTTGTGGGTACAAACGAACATCGACGCCAACTGCACCAAGAAACTTGAATGAgagagCGCTTCCCTATTGTCCCAAaaaCAGTGTGCACGGGTGGCGTCATCTTCTTCAAaaaTTTCAAAATAACTCTCAACAACAGATATCTTGATGCTCACATTGATGAAGAACGTAGCAAAATGTGATACTTGGTGTTAAGTACAGAATCCCAT
>IonTorrentS5-ITS1_BOP010041_Zotu
AAGTCGTAACAAGGTTTCCATATGTGAACATGCGAAAGGATCATTGTCAAAATCTGCCTAGCAGAACGACCCGAGAACTAGTTTCAAAGCGGgggATAAGGGATCTTATGGTTCCATGTCCCTTTATGTCGAGAGGGTTGCATTGCATCTACGCAACCAACCCTTTTGTGGGTACAAACGAACATCGACGCCAACTGCACCAAGAAACTTGAATGAgagagCGCTTCCCTATTGTCCCAAaaaCAGTGTGCACGGGTGGCGTCATCTTCTTCAAaaaTTTCAAAATAACTCTCAACAACAGATATCTTGATGCTCACATTGATGAAGAACGTAGCAAAATGTGATACTTGGTGTTAAGTACAGAATCCCAT
>IonTorrentS5-ITS1_BOP010044_Cotu
AAGTTGTAACAAGGTTTTCGTATGTGAACCTACAGAATAATCATTGTCGAACCTGCACAGCAGAACGACTCGAGAACCAGTTTCAATGTCGATGGTGAACAGGCCTTCGTGCTCAGCATCCTCTTATCCCGGGAGCCCACTTCTAGGCATACAAACGAACAATGGCCCGTATTGCGCCAAAAGAACTTGAACGAAAGAGTACGCTCCTGCCTTCCAAAAAACGGTGGGCACGAGGGTGCGTCTTAGTCTTCAATATGTCAAAATGACTCTCGACAACGGATATGTTGGCTCTTGCATTGATGAAGAACGTAACGAAATACGATACTTGGTGTGAATTGCAGAATCCCAT
>IonTorrentS5-ITS1_BOP010044_Dotu
AAGTCGTAACAAGGTTTCCGTAGGTGAACCTGCGGAAGGATCATTGTCGAACCTGCACAGCAGAACAACCTGAGAACCAGTTTCAACGTCGAGGGTTGGTGAGCCTTCGGGCTCGACGTCCCCTTATCTCGGGAGCCCGCTCCCGGGCATATAAATGAACACCGGCGCATGTTGTACCAAGGAACCTTTACGAAAGAGCGTGCTCCCGTCGCCCCAGAAATAGTGCACGCGCAAGTGCGTCGTTGTCTTCAATATGTCAAAATGACTTTCGGCAATGGATATCTCGACTCTCGCATCGATGAAGAATGTAGCGAAATG
>IonTorrentS5-ITS1_BOP010044_Otu
AAGTCGTAACAAGGTTTCCGTAGGTGAACCTGCGGAAGGATCATTGTCGAACCTGCACAGCAGAACAACCTGAGAACCAGTTTCAACGTCGAGGGTTGGTGAGCCTTCGGGCTCGACGTCCCCTTATCTCGGGAGCCCGCTCCCGGGCATATAAATGAACACCGGCGCATGTTGTACCAAGGAACCTTTACGAAAGAGCGTGCTCCCGTCGCCCCAGAAATAGTGCACGCGCAAGTGCGTCGTTGTCTTCAATATGTCAAAATGACTTTCGGCAATGGATATCTCGACTCTCGCATCGATGAAGAATGTAGCGAAATG
>IonTorrentS5-ITS1_BOP010044_Zotu
GGAAGGAGAAGTCGTAACAAGGTTTCAATAAGTGAACCTGCAGAAGGATCATTGTCGAACCTGCACAGCAGAACAACCTGAGAACCAGTTTCAACGTCGAGGGTTGGTGAGCCTTCGGGCTCGACGTCCCCTTATCTCGGGAGCCCGCTCCCGGGCATATAAATGAACACCGGCGCATGTTGTACCAAGGAACCTTTACGAAAGAGCGTGCTCCCGTCGCCCCAGAAATAGTGCACGCGCAAGTGCGTCGTTGTCTTCAATATGTCAAAATGACTTTCGGCAATGGATATCTCGACTCTCGCATCGATGAAGAATGTAGCGAAATGCGATACTTGGTGTGAATTACAGAATCCCGT
>IonTorrentS5-ITS1_BOP010045_Cotu
AAGTCGTAACAAGGTTTCCGTAGGTGAACCTGCGGAAGGATCATTGTCAAAACCTGCAACAGCAGTATGACCCGTGAACATGTAAAAAACACCGTGGGGTGCCTCGTGCACCCCATTGCCTTGTCGTGCTCCTAGCGGGTGCGGTCTTGGCACAACAACAAACCCCGGCGCGTAATGCGCCAAGGAAAACTAACGAAGAAAACGTTCCTTGCTTGTATCCGTTCGCGGGTGCTAGCTTGGGGCATTAACTTCATATACTAAACACGACTCTCGGCAACGGATATCTCGGCTCTCGCATCGATGAAGAACGTAGCAAAATGCGATACTTGGTGTGAATTGCAGAATCCCGT
>IonTorrentS5-ITS1_BOP010045_Dotu
AAGTCGTAACAAGGTTTCCGTAGGTGAACCTGCGGAAGGATCATTGTCAAAACCTGCAACAGCAGTATGACCCGTGAACATGTAAAAAACACCGTGGGGTGCCTCGTGCACCCCATTGCCTTGTCGTGCTCCTAGCGGGTGCGGTCTTGGCACAACAACAAACCCCGGCGCGTAATGCGCCAAGGAAAACTAACGAAGAAAACGTTCCTTGCTTGTATCCGTTCGCGGGTGCTAGCTTGGGGCATTAACTTCATATACTAAACACGACTCTCGGCAACGGATATCTCGGCTCTCGCATCGATGAAGAACGTAGCAAAATGCGATACTTGGTGTGAATTGCAGAATCCCGT
>IonTorrentS5-ITS1_BOP010045_Otu
AAGTCGTAACAAGGTTTCCGTAGGTGAACCTGCGGAAGGATCATTGTCAAAACCTGCAACAGCAGTATGACCCGTGAACATGTAAaaaaCACCGTGGGGTGCCTCGTGCACCCCATTGCCTTGTCGTGCTCCTAGCGGGTGCGGTCTTGGCACAACAACAAACCCCGGCGCGTAATGCGCCAAGGAAAACTAACGAAGAAAACGTTCCTTGCTTGTATCCGTTCGCGGGTGCTAGCTTGGGGCATTAACTTCATATACTAAACACGACTCTCGGCAACGGATATCTCGGCTCTCGCATCGATGAAGAACGTAGCAAAATGCGATACTTGGTGTGAATTGCAGAATCCCGT
>IonTorrentS5-ITS1_BOP010045_Zotu
AAGTCGTAACAAGGTTTCCGTAGGTGAACCTGCGGAAGGATCATTGTCAAAACCTGCAACAGCAGTATGACCCGTGAACATGTAAaaaaCACCGTGGGGTGCCTCGTGCACCCCATTGCCTTGTCGTGCTCCTAGCGGGTGCGGTCTTGGCACAACAACAAACCCCGGCGCGTAATGCGCCAAGGAAAACTAACGAAGAAAACGTTCCTTGCTTGTATCCGTTCGCGGGTGCTAGCTTGGGGCATTAACTTCATATACTAAACACGACTCTCGGCAACGGATATCTCGGCTCTCGCATCGATGAAGAACGTAGCAAAATGCGATACTTGGTGTGAATTGCAGAATCCCGT
>IonTorrentS5-ITS1_BOP010048_Cotu
CAGTTGTAACAAGGTTTCCGTAGCTGAAGGATCATTGTCGAAACCTGCACAATAGAATGACCCTCGAATGTGTCTTTTACAACTGCTGCGGGGTGCTCTCGTGAGTGACCCACCGTCATCAGGGTGAGCATGCACCGATCCTTTTACAGGGTGAGGCAGGCACTTTCCCCTTCCAAAATAATGAACCCTAGTGCAAACTGCGCCAAGGAACACAAACGAAAGAGCGAGCCCGCAAAGCCCCGTCCTCGGGCGTGATCGCGGACCAGAATCTTCCTCTATCAAAACTGAATGACTCTCAACAATAGATATCTCAGCTCTTGCATCGATGTAGAACATAGTGAAATGCGATTGTAAAATCCTGC
>IonTorrentS5-ITS1_BOP010048_Dotu
CAGTTGTAACAAGGTTTCCGTAGCTGAAGGATCATTGTCGAAACCTGCACAATAGAATGACCCTCGAATGTGTCTTTTACAACTGCTGCGGGGTGCTCTCGTGAGTGACCCACCGTCATCAGGGTGAGCATGCACCGATCCTTTTACAGGGTGAGGCAGGCACTTTCCCCTTCCAAAATAATGAACCCTAGTGCAAACTGCGCCAAGGAACACAAACGAAAGAGCGAGCCCGCAAAGCCCCGTCCTCGGGCGTGATCGCGGACCAGAATCTTCCTCTATCAAAACTGAATGACTCTCAACAATAGATATCTCAGCTCTTGCATCGATGTAGAACATAGTGAAATGCGATTGTAAAATCCTGC
>IonTorrentS5-ITS1_BOP010048_Otu
CAGTTGTAACAAGGTTTCCGTAGCTGAAGGATCATTGTCGAAACCTGCACAATAGAATGACCCTCGAATGTGTCTTTTACAACTGCTGCGGGGTGCTCTCGTGAGTGACCCACCGTCATCAGGGTGAGCATGCACCGATCCTTTTACAGGGTGAGGCAGGCACTTTCCCCTTCCAAAATAATGAACCCTAGTGCAAACTGCGCCAAGGAACACAAACGAAAGAGCGAGCCCGCAAAGCCCCGTCCTCGGGCGTGATCGCGGACCAGAATCTTCCTCTATCAAAACTGAATGACTCTCAACAATAGATATCTCAGCTCTTGCATCGATGTAGAACATAGTGAAATGCGATTGTAAAATCCTGC
>IonTorrentS5-ITS1_BOP010048_Zotu
CAGTTGTAACAAGGTTTCCGTAGCTGAAGGATCATTGTCGAAACCTGCACAATAGAATGACCCTCGAATGTGTCTTTTACAACTGCTGCGGGGTGCTCTCGTGAGTGACCCACCGTCATCAGGGTGAGCATGCACCGATCCTTTTACAGGGTGAGGCAGGCACTTTCCCCTTCCAAAATAATGAACCCTAGTGCAAACTGCGCCAAGGAACACAAACGAAAGAGCGAGCCCGCAAAGCCCCGTCCTCGGGCGTGATCGCGGACCAGAATCTTCCTCTATCAAAACTGAATGACTCTCAACAATAGATATCTCAGCTCTTGCATCGATGTAGAACATAGTGAAATGCGATTGTAAAATCCTGC
>IonTorrentS5-ITS1_BOP010049_Cotu
AAGTCGTAACAAGGTTTCCGTAGGTGAACCTGCGGAAGGATCATTGTCGATACCTGCCTAGCAGAACGACCCGCGAACACGTAGTCTCTCCCCCCTCTGTCGGGCTGTGCTCGGTTCTGCATTGTCTTTCGAGACGGTGTCGCGACCGTGCGCTCCCGGCAAACCCAACGAACCCCGGCGCGAACTGCGCCAAGGAAATATAAAGAAGGAGCACGCCCCCGGCACATTCGTGTCGGATGAGGGTGTGTCATCTTTGATGTCTTTAACGACTCTCGGCAACGGATATCTCGGCTCTCGCATCGATGAAGAACGTAGCGAAATGCGATACTTGGTGTGAATTGCAGAATCCCGT
>IonTorrentS5-ITS1_BOP010049_Dotu
CCTCTGTCGGGATGCGCTCGGTTCTGCACTGTCTTTCGAGACGGTGTTGCGACCGTGCGCTCCCGGCAAACCCAACGAACCCCGGCGCGAACTGCGCCAAGGAAATATAAAAGAAGGAGCACGCCCCCGGCACTTTCGTGTTGGACAAGGGCGTGTCATCTTTGATGTCTTTAACGACTCTCGGCAACGGATATCTCGGCTCTCGCATCGATGAAGAACGTAGCGAAATGCGATACTTGGTGTGAATTGCAGAATCCCGT
>IonTorrentS5-ITS1_BOP010049_Otu
CCTCTGTCGGGATGCGCTCGGTTCTGCACTGTCTTTCGAGACGGTGTTGCGACCGTGCGCTCCCGGCAAACCCAACGAACCCCGGCGCGAACTGCGCCAAGGAAATATAAAAGAAGGAGCACGCCcccGGCACTTTCGTGTTGGACAAGGGCGTGTCATCTTTGATGTCTTTAACGACTCTCGGCAACGGATATCTCGGCTCTCGCATCGATGAAGAACGTAGCGAAATGCGATACTTGGTGTGAATTGCAGAATCCCGT
>IonTorrentS5-ITS1_BOP010049_Zotu
CCTCTGTCGGGATGCGCTCGGTTCTGCACTGTCTTTCGAGACGGTGTTGCGACCGTGCGCTCCCGGCAAACCCAACGAACCCCGGCGCGAACTGCGCCAAGGAAATATAAAAGAAGGAGCACGCCcccGGCACTTTCGTGTTGGACAAGGGCGTGTCATCTTTGATGTCTTTAACGACTCTCGGCAACGGATATCTCGGCTCTCGCATCGATGAAGAACGTAGCGAAATGCGATACTTGGTGTGAATTGCAGAATCCCGT
>IonTorrentS5-ITS1_BOP010050_Cotu
AAGTCGTAACAAGGTTTCCGTAGGTGAACCTGCGGAAGGATCATTGTCGATGCCTCACAAGCTGTGCGACCCGCGAACTTGTTTCACTACACAGGGGTGGCCTGGGGTGTTCCGCACCGCAGCCCCCCAAGTCAGGAGGCGATCGCACCTGGTGCGGTCTCCTCCCGGCAGAAAACAAAAACCCCGGCGCGGAATGCGTCAAGGAACTCGAAATTGTTAGGTGCGCCCCCGCCGGCCCGGAGACGGTGCGCGGGCGGGAGGTGTAGCAAACACTTGAATCCAAAATGACTCTCGGCAACGGATATCTCGGCTCTTGCATCGATGAAGAACGTAGCGAAATGCGATACTTGGTGTGAATTGCAGAATCCCG
>IonTorrentS5-ITS1_BOP010051_Cotu
AAGTCGTAACAAGGTTTCCGTAGGTGAACCTGCGGAAGGATCATTGTTGAAACCTGCATAGCAGAAAGACCCGCGAACTTGTGAACAACTATATTGGGAGAGGGATACGGGTCTCTTGGACTCCTTCCCTCGATTTCGGACCGAGGAGTGCCCTTGTCGGCATTCTTTGGCTCTGATAAAATAACAACTCGGCGCGATCAGCGCCAAGGAAAATTAAATGGAAATAGCTTGCCCTTGCTCTTGCAAGATGGTATTGCTTATCTGATATTCGAACGACTCTCGGCAATGGATATCTCGGCTCTCGCATCGATGAAGAACGTAGCGAAATGCGATACTTGGTGTGAATTGCAGAATCCCGT
>IonTorrentS5-ITS1_BOP010051_Dotu
AAGTCGTAACAAGGTTTCCGTAGGTGAACCTGCGGAAGGATCATTGTTGAAACCTGCATAGCAGAAAGACCCGCGAACTTGTGAACAACTATATTGGGAGAGGGATACGGGTCTCTTGGACTCCTTCCCTCGATTTCGGACCGAGGAGTGCCCTTGTCGGCATTCTTTGGCTCTGATAAAATAACAAACTCGGCGCGATCAGCGCCAAGGAAAATTAAATGGAAATAGCTTGCCCTTGCTCTTGCAAGATGGTATTGCTTATCTGATATTCGAACGACTCTCGGCAATGGATATCTCGGCTCTCGCATCGATGAAGAACGTAGCGAAATGCGATACTTGGTGTGAATTGCAGAATCCCGT
>IonTorrentS5-ITS1_BOP010051_Otu
AAGTCGTAACAAGGTTTCCGTAGGTGAACCTGCGGAAGGATCATTGTTGAAACCTGCATAGCAGAAAGACCCGCGAACTTGTGAACAACTATATTGGGAGAGGGATACGGGTCTCTTGGACTCCTTCCCTCGATTTCGGACCGAGGAGTGCCCTTGTCGGCATTCTTTGGCTCTGATAAAATAACAAACTCGGCGCGATCAGCGCCAAGGAAAATTAAATGGAAATAGCTTGCCCTTGCTCTTGCAAGATGGTATTGCTTATCTGATATTCGAACGACTCTCGGCAATGGATATCTCGGCTCTCGCATCGATGAAGAACGTAGCGAAATGCGATACTTGGTGTGAATTGCAGAATCCCGT
>IonTorrentS5-ITS1_BOP010051_Zotu
AAGTCGTAACAAGGTTTCCGTAGGTGAACCTGCGGAAGGATCATTGTTGAAACCTGCATAGCAGAAAGACCCGCGAACTTGTGAACAACTATATTGGGAGAGGGATACGGGTCTCTTGGACTCCTTCCCTCGATTTCGGACCGAGGAGTGCCCTTGTCGGCATTCTTTGGCTCTGATAAAATAACAAACTCGGCGCGATCAGCGCCAAGGAAAATTAAATGGAAATAGCTTGCCCTTGCTCTTGCAAGATGGTATTGCTTATCTGATATTCGAACGACTCTCGGCAATGGATATCTCGGCTCTCGCATCGATGAAGAACGTAGCGAAATGCGATACTTGGTGTGAATTGCAGAATCCCGT
>IonTorrentS5-ITS1_BOP010053_Cotu
AAGTCGTAACAAGGTTTCCGTAGGTGAACCTGCGGAAGGATCATTGTTGAAACCTGCATAGCAGAAAGACTCGCGAACTTGTGAACAACTATATTGGGAGAGGGATACGGGTCTCTTGGACTCCTTCCCTCGATTTCGGACCGAGGAGTGCCCTTGTCGGCATTCTTTGGCTCTGATAAAATAACAAACTCGGCGCGATCAGCGCCAAGGAAAATTAAATGGAAATAGCTTGCCCTTGCTCTTGCAAGATGGTATTGCTTATCTGATATTTGAACGACTCTCGGCAATGGATATCTCGGCTCTCGCATCGATGAAGAACGTAGCGAAATGCGATACTTGGTGTGAATTGCAGAATCCCGT
>IonTorrentS5-ITS1_BOP010053_Otu
AAGTCGTAACAAGGTTTCCGTAGGTGAACCTGCGGAAGGATCATTGTTGAAACCTGCATAGCAGAAAGACTCGCGAACTTGTGAACAACTATATTGGGAGAGGGATACGGGTCTCTTGGACTCCTTCCCTCGATTTCGGACCGAGGAGTGCCCTTGTCGGCATTCTTTGGCTCTGATAAAATAACAAACTCGGCGCGATCAGCGCCAAGGAAAATTAAATGGAAATAGCTTGCCCTTGCTCTTGCAAGATGGTATTGCTTATCTGATATTTGAACGACTCTCGGCAATGGATATCTCGGCTCTCGCATCGATGAAGAACGTAGCGAAATGCGATACTTGGTGTGAATTGCAGAATCCCGT
>IonTorrentS5-ITS1_BOP010053_Zotu
AAGTCGTAACAAGGTTTCCGTAGGTGAACCTGCGGAAGGATCATTGTTGAAACCTGCATAGCAGAAAGACTCGCGAACTTGTGAACAACTATATTGGGAGAGGGATACGGGTCTCTTGGACTCCTTCCCTCGATTTCGGACCGAGGAGTGCCCTTGTCGGCATTCTTTGGCTCTGATAAAATAACAAACTCGGCGCGATCAGCGCCAAGGAAAATTAAATGGAAATAGCTTGCCCTTGCTCTTGCAAGATGGTATTGCTTATCTGATATTTGAACGACTCTCGGCAATGGATATCTCGGCTCTCGCATCGATGAAGAACGTAGCGAAATGCGATACTTGGTGTGAATTGCAGAATCCCGT
>IonTorrentS5-ITS1_BOP010054_Cotu
AAGTCGTAACAAGATCGTAACAAGGTTTCCACAAGTGAACCTACTGAAGAATCATTGTTGATGCTTATTAAATAGGACGACCTGCAAACCAGTTAGGCCCTTGGGTGGGCGAAGGGCGCACGTAGCCCTGAGCCCCCCTCTTGAGGACGCTTGTAACCCTGCGCTACTTGTGTCTGCCTAACAAAATAAAAAACCTCAATGTTGGACGCTCCAAGGAACTTGAATGAAGGAGTACAGTCCTGGCAGCCCAGAAACAGCGCCCGCACAAGGAACGTTGTGAGAACTGTATCCAAAATGACTTTTGGCAATTGATATCTTAGCTCTCGCATCGATAAAGAACGTATTGAAATGCGATACTTGGTGTGAATTGCAAAATCCTAT
>IonTorrentS5-ITS1_BOP010054_Dotu
AAGTCGTAACAAGATCGTAACAAGGTTTCCACAAGTGAACCTACTGAAGAATCATTGTTGATGCTTATTAAATAGGACGACCTGCAAACCAGTTAGGCCCTTGGGTGGGCGAAGGGCGCACGTAGCCCTGAGCCCCCCTCTTGAGGACGCTTGTAACCCTGCGCTACTTGTGTCTGCCTAACAAAATAAAAAA
>IonTorrentS5-ITS1_BOP010054_Otu
AAGTCGTAACAAGATCGTAACAAGGTTTCCACAAGTGAACCTACTGAAGAATCATTGTTGATGCTTATTAAATAGGACGACCTGCAAACCAGTTAGGCCCTTGGGTGGGCGAAGGGCGCACGTAGCCCTGAGCCccccTCTTGAGGACGCTTGTAACCCTGCGCTACTTGTGTCTGCCTAACAAAATAAaaaaCCTCAATGTTGGACGCTCCAAGGAACTTGAATGAAGGAGTACAGTCCTGGCAGCCCAGAAACAGCGCCCGCACAAGGAACGTTGTGAGAACTGTATCCAAAATGACTTTTGGCAATTGATATCTTAGCTCTCGCATCGATAAAGAACGTATTGAAATGCGATACTTGGTGTGAATTGCAAAATCCTAT
>IonTorrentS5-ITS1_BOP010054_Zotu
AAGTCGTAACAAGATCGTAACAAGGTTTCCACAAGTGAACCTACTGAAGAATCATTGTTGATGCTTATTAAATAGGACGACCTGCAAACCAATTAGGCCCTTGGGTGGGCGAAGGGCGCACGTAGCCCTGAGCCccccTCTTGAGGACGCTTGTAACCCTGCGCTACTTGTGTCTGCCTAACAAAATAAaaaaCCTCAATGTTGGACGCTCCAAGGAACTTGAATGAAGGAGTACAGTCCTGGCAGCCCAGAAACAGCGCCCGCACAAGGAACGTTGTGAGAACTGTATCCAAAATGACTTTTGGCAATTGATATCTTAGCTCTCGCATCGATAAAGAACGTATTGAAATGCGATACTTGGTGTGAATTGCAAAATCCTAT
>IonTorrentS5-ITS1_BOP010055_Cotu
AAGTCGTAACAAGGTTTCCGTAGGTGAACCTGCGGAAGGATCATTGTTGAAACCTGCATAGCAGAAAGACTCGCGAACTTGTGAACAACTATATTGGGAGAGGGATACGGGTCTCTTGGACTCCTTCCCTCGATTTCGGACCGAGGAGTGCCCTTGTCGGCATTCTTTGGCTCTGATAAAATAACAAACTCGGCGCGATCAGCGCCAAGGAAAATTAAATGGAAATAGCTTGCCCTTGCTCTTGCAAGATGGTATTGCTTATCTGATATTTGAACGACTCTCGGCAATGGATATCTCGGCTCTCGCATCGATGAAGAACGTAGCGAAATGCGATACTTGGTGTGAATTGCAGAATCCCGT
>IonTorrentS5-ITS1_BOP010055_Otu
AAGTCGTAACAAGGTTTCCGTAGGTGAACCTGCGGAAGGATCATTGTTGAAACCTGCATAGCAGAAAGACTCGCGAACTTGTGAACAACTATATTGGGAGAGGGATACGGGTCTCTTGGACTCCTTCCCTCGATTTCGGACCGAGGAGTGCCCTTGTCGGCATTCTTTGGCTCTGATAAAATAACAAACTCGGCGCGATCAGCGCCAAGGAAAATTAAATGGAAATAGCTTGCCCTTGCTCTTGCAAGATGGTATTGCTTATCTGATATTTGAACGACTCTCGGCAATGGATATCTCGGCTCTCGCATCGATGAAGAACGTAGCGAAATGCGATACTTGGTGTGAATTGCAGAATCCCGT
>IonTorrentS5-ITS1_BOP010055_Zotu
AAGTCGTAACAAGGTTTCCGTAGGTGAACCTGCGGAAGGATCATTGTTGAAACCTGCATAGCAGAAAGACTCGCGAACTTGTGAACAACTATATTGGGAGAGGGATACGGGTCTCTTGGACTCCTTCCCTCGATTTCGGACCGAGGAGTGCCCTTGTCGGCATTCTTTGGCTCTGATAAAATAACAAACTCGGCGCGATCAGCGCCAAGGAAAATTAAATGGAAATAGCTTGCCCTTGCTCTTGCAAGATGGTATTGCTTATCTGATATTTGAACGACTCTCGGCAATGGATATCTCGGCTCTCGCATCGATGAAGAACGTAGCGAAATGCGATACTTGGTGTGAATTGCAGAATCCCGT
>IonTorrentS5-ITS1_BOP010056_Cotu
AAGTCATAACAAGATTTTCGTAGGTGAACATATGGAAGGATCATTGTCTAAACCAATAAAGCAGACCCACAAATAAGTTTTAACACATGTGGGACTTCAGCTCTGGCACAGAAAGAATGTTACCACGGGTTAGTGTCCTACTCCATCAATGTGCACCCAGCGCCCGTTGCATGGCTTAACAAACCCAGCATGGAATGCACTAAGGAATAATAAAACATTATTTGCCCCTCGATGCCCTGTTCGCGGTATGCACTTGGGGATGAGGTGTGTATCGAATCTAAAACGACTCTCGGCAACGGATATCTCGGCTCTCGCATCGATGAAGAACGCAGCAAAATGCGATACTTGGTGTGAATTGCAGAATCCCGT
>IonTorrentS5-ITS1_BOP010056_Otu
AAGTCATAACAAGATTTTCGTAGGTGAACATATGGAAGGATCATTGTCTAAACCAATAAAGCAGACCCACAAATAAGTTTTAACACATGTGGGACTTCAGCTCTGGCACAGAAAGAATGTTACCACGGGTTAGTGTCCTACTCCATCAATGTGCACCCAGCGCCCGTTGCATGGCTTAACAAACCCAGCATGGAATGCACTAAGGAATAATAAAACATTATTTGCCCCTCGATGCCCTATTCGCGGTATGCACTTGGGGATGAGGTgtgtATCGAATCTAAAACGACTCTCGGCAACGGATATCTCGGCTCTCGCATCGATGAAGAACGCAGCAAAATGCGATACTTGGTGTGAATTGCAGAATCCCGT
>IonTorrentS5-ITS1_BOP010056_Zotu
AAGTCATAACAAGATTTTCGTAGGTGAACATATGGAAGGATCATTGTCTAAACCAATAAAGCAGACCCACAAATAAGTTTTAACACATGTGGGACTTCAGCTCTGGCACAGAAAGAATGTTACCACGGGTTAGTGTCCTACTCCATCAATGTGCACCCAGCGCCCGTTGCATGGCTTAACAAACCCAGCATGGAATGCACTAAGGAATAATAAAACATTATTTGCCCCTCGATGCCCTATTCGCGGTATGCACTTGGGGATGAGGTgtgtATCGAATCTAAAACGACTCTCGGCAACGGATATCTCGGCTCTCGCATCGATGAAGAACGCAGCAAAATGCGATACTTGGTGTGAATTGCAGAATCCCGT
>IonTorrentS5-ITS1_BOP010057_Cotu
AAGTCGTAACAAGGTTTCTGTAGGTGAACCTACGGAAGGATCATTGTCAGAACCTGCCTAGCAGAACGACCTGCGAACACATTGTTAAATTGGGCGGCGAGGGACCCCCAGGCTCTGACCCTCCCCCTGTACTGGTCGTGACACTACCGTGCGCCAGCATCAAATGAACCCCGACACTATCTGCGCCAAAGAAACCAAACGAACAATTAAGCGACGGTCGGCCTGGAAATAGTGCCTTCGGAGCTATGTTGTCTTCGATATGCCAAAAAAACTCTCAGCAACGGATATCTCAGCTCTCGCATCAATGAAGAACGTAGCAAAATATGATACGGTGTGAATTGTAGAATCCCGT
>IonTorrentS5-ITS1_BOP010057_Dotu
AAGTCGTAACAAGGTTTCTGTAGGTGAACCTACGGAAGGATCATTGTCAGAACCTGCCTAGCAGAACGACCTGCGAACACATTGTTAAATTGGGCGGCGAGGGACCCCCAGGCTCTGACCCTCCCCCTGTACTGGTCGTGACACTACCGTGCGCCAGCATCAAATGAACCCCGACACTATCTGCGCCAAAGAAACCAAACGAACAATTAAGCGACGGTCGGCCTGGAAATAGTGCCTTCGGAGCTATGTTGTCTTCGATATGCCAAAAAA
>IonTorrentS5-ITS1_BOP010057_Otu
AAGTCGTAACAAGGTTTCTGTAGGTGAACCTACGGAAGGATCATTGTCAGAACCTGCCTAGCAGAACGACCTGCAACACATTGTTAAATTGGGCGGCGAGGGACCCCAGGCTCTGACCCTCCCCTGTACTGGTCGTGACACTACCGTGCGCCAGCATCAAATGAACCCCGACACTATCTGCGCCAAAGAAACCAAACGAACAATTAAGCGACGGTCGGCCTGGAAATAGTGCCTTCGGAGCTATGTTGTCTTCGATATGCCAAaaaaaCTCTCAGCAACGGATATCTCAGCTCTCGCATCAATGAAGAACGTAGCAAAATATGATACGGTGTGAATTGTAGAATCCCGT
>IonTorrentS5-ITS1_BOP010057_Zotu
AAGTCGTAACAAGGTTTCTGTAGGTGAACCTACGGAAGGATCATTGTCAGAACCTGCCTAGCAGAACGACCTGCGAACACCATTGTTAAATTGGGCGGCGAGGGACCCCAGGCTCTGACCCTCCcccTGTACTGGTCGTGACACTACCGTGCGCCAGCATCAAATGAACCCCGACACTATCTGCGCCAAAGAAACCAAACGAACAATTAAGCGACGGTCGGCCTGGAAATAGTGCCTTCGGAGCTATGTTGTCTTCGATATGCCAAaaaaaCTCTCAGCAACGGATATCTCAGCTCTCGCATCAATGAAGAACGTAGCAAAATATGATACGGTGTGAATTGTAGAATCCCGT
>IonTorrentS5-ITS1_BOP010060_Cotu
AAGTCGTAACAAGGTTTCCGTAGGTGAACCTGCGGAAGGATCATTGTCGAGACCTCACAAACAGCACGACCCGCGAATCTGTTTATGATATTGGGTGGCGGAGGGCACATTCTGCCCCGAGCCCCCCACGTCTGGATGGGACACAGCAGGCCTTGCCTGTGCGTGCTCGTCCTGGCAAACAACGAAACCCCGGCGCCAGTCGCGCCAAGGAACTCTAACATAACAGCGTGCCCCTGTCGGCCCGGGAACGGTGCCCTACAGGGTGCGTCGCGACATTTGTATCCAAAACGACTCTCGGCAACGGATATCTCGGCTCTCGCATCGATGAAGAACGTAGCGAAATGCGATACTTGGTGTGAATTGCAGAATCCCG
>IonTorrentS5-ITS1_BOP010061_Cotu
AAGTCGTAACAAGGTTTCCGTAGGTGAACCTGCGGAAGGATCATTGTCGATGCCTCGTAATCAGTTTTGACCGGCGAACTTGTTTATTATCTAACCTGCAGGGTTGGCTCAGGGTGTTTGACATCTCGCGTCCTCCCCTGCGCTGGGAGGCGGCCTCGGCTTCCTCTCGACACACTCAAACCCCGGTGCTTCGTGCGCCAAGGAATCCAAAAATGTTTAGCACGGCCCGGGAGAGCCGGAGATGGTGTTTCCGCAGGCCTGGTCTCGACACACGATAAAAGAATGACTCTCGGCAACGGATATCTCGGCTCTCGCATCGATGAAGAACGTAGCGAAATGCGATACTTGGTGTGAATTGCAGAATCCCAT
>IonTorrentS5-ITS1_BOP010061_Otu
CTAACCTGCAGGGTTGGCTCAGGGTGTTTGACATCTCGCGTCCTCCCCTGCGCTGGGAGGCGGCCTCGGCTTCCTCTCGACacacTCAAACCCCGGTGCTTCGTGCGCCAAGGAATCCAAaaaTGTTTAGCACGGCCCGGGAGAGCCGGAGATGGTGTTTCCGCAGGCCTGGTCTCGACacacGATAAAAGAATGACTCTCGGCAACGGATATCTCGGCTCTCGCATCGATGAAGAACGTAGCGAAATGCGATACTTGGTGTGAATTGCAGAATCCCAT
>IonTorrentS5-ITS1_BOP010061_Zotu
CTAACCTGCAGGGTTGGCTCAGGGTGTTTGACATCTCGCGTCCTCCCCTGCGCTGGGAGGCGGCCTCGGCTTCCTCTCGACacacTCAAACCCCGGTGCTTCGTGCGCCAAGGAATCCAAaaaTGTTTAGCACGGCCCGGGAGAGCCGGAGATGGTGTTTCCGCAGGCCTGGTCTCGACacacGATAAAAGAATGACTCTCGGCAACGGATATCTCGGCTCTCGCATCGATGAAGAACGTAGCGAAATGCGATACTTGGTGTGAATTGCAGAATCCCAT
>IonTorrentS5-ITS1_BOP010063_Cotu
AAGTCGTAACAAGGTTTCCGTAGGTGAACCTGCGGAAGGATCATTGTCGATGCCTTACATGCAGACCGACCTGTGAATCTGTTTGAACACGTAGGGCTGGCTTGAGGTGTTCCACGCCTCGACCTCCCTTGAGGTAGGAGGGGGCCACGAGTGTGTTCCCCTACTTGCCCAAACACAAACCCCGGCGCTGAATGCGCCAAGGAACTAAATTTCGTTCAGTGCGCCCCCGTTGGCCCGGAGACGGTGCTCCTACGGGTGGTGTTTTGAAGCATGACACATAATGACTCTCGGCAACGGATATCTAGGCTCTTGCATCGATGAAGAACGTAGCGAAATGCGATACTTGGTGTGAATTGCAGAATCCCGT
>IonTorrentS5-ITS1_BOP010063_Otu
AAGTCGTAACAAGGTTTCCGTAGGTGAACCTGCGGAAGGATCATTGTCGATGCCTTACATGCAGACCGACCTGTGAATCTGTTTGAACACGTAGGGCTGGCTTGAGGTGTTCCACGCCTCGACCTCCCTTGAGGTAGGAGGgggCCACGAGTgtgtTCCCCTACTTGCCCAAACACAAACCCCGGCGCTGAATGCGCCAAGGAACTAAATTTCGTTCAGTGCGCCcccGTTGGCCCGGAGACGGTGCTCCTACGGGTGGTGTTTTGAAGCATGACACATAATGACTCTCGGCAACGGATATCTAGGCTCTTGCATCGATGAAGAACGTAGCGAAATGCGATACTTGGTGTGAATTGCAGAATCCCGT
>IonTorrentS5-ITS1_BOP010063_Zotu
AAGTCGTAACAAGGTTTCCGTAGGTGAACCTGCGGAAGGATCATTGTCGATGCCTTACATGCAGACCGACCTGTGAATCTGTTTGAACACGTAGGGCTGGCTTGAGGTGTTCCACGCCTCGACCTCCCTTGAGGTAGGAGGgggCCACGAGTgtgtTCCCCTACTTGCCCAAACACAAACCCCGGCGCTGAATGCGCCAAGGAACTAAATTTCGTTCAGTGCGCCcccGTTGGCCCGGAGACGGTGCTCCTACGGGTGGTGTTTTGAAGCATGACACATAATGACTCTCGGCAACGGATATCTAGGCTCTTGCATCGATGAAGAACGTAGCGAAATGCGATACTTGGTGTGAATTGCAGAATCCCGT
>IonTorrentS5-ITS1_BOP010064_Cotu
AAGTCGTAACAAGGTTTCCGTAGGTGAACCTGCGGAAGGATCATTGTCGAAACCTGCCCAGCAGAACGACCCGCGAACTTGTCTTAACATCGGGGGCCTGCGGGCCTCGTGCCCGTGCGCTCCCACCCGTGCCGCGTTGGGTGTCGGTCGTACGCTTGTGCGTGCGTCTGCCCCCTCGCTGTGCATTAACGAACCCCGGCGCGAATTGCGCCAAGGAAATCTTAACGAGAGAGCTCGCTCCCGTCGCCCCGGACACGGTGTGCGTGCGGGATGCGTGGCCTTCTTTCATTATCTATAACGACTCTCGGCAACGGATATCTCGGCTCTCGCATCGATGAAGAACGTAGCGAAATGCGATACTTGGTGTGAATTGCAGAATCCCG
>IonTorrentS5-ITS1_BOP010066_Cotu
AAGTCGTAACAAGGTTTCCGTAGGTGAACCTGCGGAAGGATCATTGTTGAAACCTGCATAGCAGAAAGACTCGCGAACTTGTGAACAACTATATTGGGAGAGGGATACGGGTCTCTTGGACTCCTTCCCTCGATTTCGGACCGAGGAGTGCCCTTGTCGGCATTCTTTGGCTCTGATAAAATAACAAACTCGGCGCGATCAGCGCCAAGGAAAATTAAATGGAAATAGCTTGCCCTTGCTCTTGCAAGATGGTATTGCTTATCTGATATTTGAACGACTCTCGGCAATGGATATCTCGGCTCTCGCATCGATGAAGAACGTAGCGAAATGCGATACTTGGTGTGAATTGCAGAATCCCGT
>IonTorrentS5-ITS1_BOP010066_Dotu
AAGTCGTAACAAGGTTTCCGTAGGTGAACCTGCGGAAGGATCATTGTTGAAACCTGCATAGCAGAAAGACCCGCGAACTTGTGAACAACTATATTGGGAGAGGGATACGGGTCTCTTGGACTCCTTCCCTCGATTTCGGACCGAGGAGTGCCCTTGTCGGCATTCTTTGGCTCTGATAAAATAACAACTCGGCGCGATCAGCGCCAAGGAAAATTAAATGGAAATAGCTTGCCCTTGCTCTTGCAAGATGGTATTGCTTATCTGATATTTGAACGACTCTCGGCAATGGATATCTTGGCTCTCGCATCGATGAAGAACGTAGCGAAATGCGATACTTGGTGTGAATTGCAGAATCCC
>IonTorrentS5-ITS1_BOP010066_Otu
AAGTCGTAACAAGGTTTCCGTAGGTGAACCTGCGGAAGGATCATTGTTGAAACCTGCATAGCAGAAAGACCCGCGAACTTGTGAACAACTATATTGGGAGAGGGATACGGGTCTCTTGGACTCCTTCCCTCGATTTCGGACCGAGGAGTGCCCTTGTCGGCATTCTTTGGCTCTGATAAAATAACAACTCGGCGCGATCAGCGCCAAGGAAAATTAAATGGAAATAGCTTGCCCTTGCTCTTGCAAGATGGTATTGCTTATCTGATATTTGAACGACTCTCGGCAATGGATATCTTGGCTCTCGCATCGATGAAGAACGTAGCGAAATGCGATACTTGGTGTGAATTGCAGAATCCC
>IonTorrentS5-ITS1_BOP010066_Zotu
AAGTCGTAACAAGGTTTCCGTAGGTGAACCTGCGGAAGGATCATTGTTGAAACCTGCATAGCAGAAAGACCCGCGAACTTGTGAACAACTATATTGGGAGAGGGATACGGGTCTCTTGGACTCCTTCCCTCGATTTCGGACCGAGGAGTGCCCTTGTCGGCATTCTTTGGCTCTGATAAAATAACAACTCGGCGCGATCAGCGCCAAGGAAAATTAAATGGAAATAGCTTGCCCTTGCTCTTGCAAGATGGTATTGCTTATCTGATATTTGAACGACTCTCGGCAATGGATATCTTGGCTCTCGCATCGATGAAGAACGTAGCGAAATGCGATACTTGGTGTGAATTGCAGAATCCC
>IonTorrentS5-ITS1_BOP010067_Cotu
AAGTCGTAACAAGGTTTCCGTAGGTGAACCTGCGGAAGGATCATTGTTGAAACCTGCATAGCAGAAAGACTCGCGAACTTGTGAACAACTATATTGGGAGAGGGATACGGGTCTCTTGGACTCCTTCCCTCGATTTCGGACCGAGGAGTGCCCTTGTCGGCATTCTTTGGCTCTGATAAAATAACAAACTCGGCGCGATCAGCGCCAAGGAAAATTAAATGGAAATAGCTTGCCCTTGCTCTTGCAAGATGGTATTGCTTATCTGATATTTGAACGACTCTCGGCAATGGATATCTCGGCTCTCGCATCGATGAAGAACGTAGCGAAATGCGATACTTGGTGTGAATTGCAGAATCCCGT
>IonTorrentS5-ITS1_BOP010067_Otu
AAGTCGTAACAAGGTTTCCGTAGGTGAACCTGCGGAAGGATCATTGTTGAAACCTGCATAGCAGAAAGACTCGCGAACTTGTGAACAACTATATTGGGAGAGGGATACGGGTCTCTTGGACTCCTTCCCTCGATTTCGGACCGAGGAGTGCCCTTGTCGGCATTCTTTGGCTCTGATAAAATAACAAACTCGGCGCGATCAGCGCCAAGGAAAATTAAATGGAAATAGCTTGCCCTTGCTCTTGCAAGATGGTATTGCTTATCTGATATTTGAACGACTCTCGGCAATGGATATCTCGGCTCTCGCATCGATGAAGAACGTAGCGAAATGCGATACTTGGTGTGAATTGCAGAATCCCGT
>IonTorrentS5-ITS1_BOP010067_Zotu
AAGTCGTAACAAGGTTTCCGTAGGTGAACCTGCGGAAGGATCATTGTTGAAACCTGCATAGCAGAAAGACTCGCGAACTTGTGAACAACTATATTGGGAGAGGGATACGGGTCTCTTGGACTCCTTCCCTCGATTTCGGACCGAGGAGTGCCCTTGTCGGCATTCTTTGGCTCTGATAAAATAACAAACTCGGCGCGATCAGCGCCAAGGAAAATTAAATGGAAATAGCTTGCCCTTGCTCTTGCAAGATGGTATTGCTTATCTGATATTTGAACGACTCTCGGCAATGGATATCTCGGCTCTCGCATCGATGAAGAACGTAGCGAAATGCGATACTTGGTGTGAATTGCAGAATCCCGT
>IonTorrentS5-ITS1_BOP010068_Cotu
AAGTCGTAACAAGGTTTCCGTAGGTGAACCTGCGGAAGGATCATTGTTGAAACCTGCATAGCAGAAAGACTCGCGAACTTGTGAACAACTATATTGGGAGAGGGATACGGGTCTCTTGGACTCCTTCCCTCGATTTCGGACCGAGGAGTGCCCTTGTCGGCATTCTTTGGCTCTGATAAAATAACAACTCGGCGCGATCAGCGCCAAGGAAAATTAAATGGAAATAGCTTGCCCTTGCTCTTGCAAGATGGTATTGCTTATCAGATATTTGAACGACTCTCGGCAATGGATATCTCGGCTCTCGCATCGATGAAGAACGTAGCGAAATGCGATACTTGGTGTGAATTGCAGAATCCCGT
>IonTorrentS5-ITS1_BOP010068_Dotu
AAGTCGTAACAAGGTTTCCGTAGGTGAACCTGCGGAAGGATCATTGTTGAAACCTGCATAGCAGAAAGACTCGCGAACTTGTGAACAACTATATTGGGAGAGGGATACGGGTCTCTTGGACTCCTTCCCTCGATTTCGGACCGAGGAGTGCCCTTGTCGGCATTCTTTGGCTCTGATAAAATAACAAACTCGGCGCGATCAGCGCCAAGGAAAATTAAATGGAAATAGCTTGCCCTTGCTCTTGCAAGATGGTATTGCTTATCAGATATTTGAACGACTCTCGGCAATGGATATCTCGGCTCTCGCATCGATGAAGAACGTAGCGAAATGCGATACTTGGTGTGAATTGCAGAATCCCGT
>IonTorrentS5-ITS1_BOP010068_Otu
AAGTCGTAACAAGGTTTCCGTAGGTGAACCTGCGGAAGGATCATTGTTGAAACCTGCATAGCAGAAAGACTCGCGAACTTGTGAACAACTATATTGGGAGAGGGATACGGGTCTCTTGGACTCCTTCCCTCGATTTCGGACCGAGGAGTGCCCTTGTCGGCATTCTTTGGCTCTGATAAAATAACAAACTCGGCGCGATCAGCGCCAAGGAAAATTAAATGGAAATAGCTTGCCCTTGCTCTTGCAAGATGGTATTGCTTATCAGATATTTGAACGACTCTCGGCAATGGATATCTCGGCTCTCGCATCGATGAAGAACGTAGCGAAATGCGATACTTGGTGTGAATTGCAGAATCCCGT
>IonTorrentS5-ITS1_BOP010068_Zotu
AAGTCGTAACAAGGTTTCCGTAGGTGAACCTGCGGAAGGATCATTGTTGAAACCTGCATAGCAGAAAGACTCGCGAACTTGTGAACAACTATATTGGGAGAGGGATACGGGTCTCTTGGACTCCTTCCCTCGATTTCGGACCGAGGAGTGCCCTTGTCGGCATTCTTTGGCTCTGATAAAATAACAAACTCGGCGCGATCAGCGCCAAGGAAAATTAAATGGAAATAGCTTGCCCTTGCTCTTGCAAGATGGTATTGCTTATCAGATATTTGAACGACTCTCGGCAATGGATATCTCGGCTCTCGCATCGATGAAGAACGTAGCGAAATGCGATACTTGGTGTGAATTGCAGAATCCCGT
>IonTorrentS5-ITS1_BOP010069_Cotu
AAGTCGTAACAAGGTTTCCGTAGGTGAACCTGCGGAAGGATCATTGTTGAAACCTGCATAGCAGAAAGACTCGCGAACTTGTGAACAACTATATTGGGAGAGGGATACGGGTCTCTTGGACTCCTTCCCTCGATTTCGGACCGAGGAGTGCCCTTGTCGGCATTCTTTGGCTCTGATAAAATAACAAACTCGGCGCGATCAGCGCCAAGGAAAATTAAATGGAAATAGCTTGCCCTTGCTCTTGCAAGATGGTATTGCTTATCTGATATTTGAACGACTCTCGGCAATGGATATCTCGGCTCTCGCATCGATGAAGAACGTAGCGAAATGCGATACTTGGTGTGAATTGCAGAATCCCGT
>IonTorrentS5-ITS1_BOP010069_Otu
AAGTCGTAACAAGGTTTCCGTAGGTGAACCTGCGGAAGGATCATTGTTGAAACCTGCATAGCAGAAAGACTCGCGAACTTGTGAACAACTATATTGGGAGAGGGATACGGGTCTCTTGGACTCCTTCCCTCGATTTCGGACCGAGGAGTGCCCTTGTCGGCATTCTTTGGCTCTGATAAAATAACAAACTCGGCGCGATCAGCGCCAAGGAAAATTAAATGGAAATAGCTTGCCCTTGCTCTTGCAAGATGGTATTGCTTATCTGATATTTGAACGACTCTCGGCAATGGATATCTCGGCTCTCGCATCGATGAAGAACGTAGCGAAATGCGATACTTGGTGTGAATTGCAGAATCCCGT
>IonTorrentS5-ITS1_BOP010069_Zotu
AAGTCGTAACAAGGTTTCCGTAGGTGAACCTGCGGAAGGATCATTGTTGAAACCTGCATAGCAGAAAGACTCGCGAACTTGTGAACAACTATATTGGGAGAGGGATACGGGTCTCTTGGACTCCTTCCCTCGATTTCGGACCGAGGAGTGCCCTTGTCGGCATTCTTTGGCTCTGATAAAATAACAAACTCGGCGCGATCAGCGCCAAGGAAAATTAAATGGAAATAGCTTGCCCTTGCTCTTGCAAGATGGTATTGCTTATCTGATATTTGAACGACTCTCGGCAATGGATATCTCGGCTCTCGCATCGATGAAGAACGTAGCGAAATGCGATACTTGGTGTGAATTGCAGAATCCCGT
>IonTorrentS5-ITS1_BOP010070_Cotu
AAGTCGTAACAAGGTTTCCGTAGGTGAACCTGCGGAAGGATCATTGTTGAAACCTGCATAGCAGAAAGACCCGCGAACTTGTGAACAACTATATTGGGAGAGGGATACGGGTCTCTTGGACTCCTTCCCTCGATTTCGGACCGAGGAGTGCCCTTGTCGGCATTCTTTGGCTCTGATAAAATAACAAACTCGGCGCGATCAGCGCCAAGGAAAATTAAATGGAAATAGCTTGCCCTTGCTCTTGCAAGATGGTATTGCTTATCTGATATTCGAACGACTCTCGGCAATGGATATCTCGGCTCTCGCATCGATGAAGAACGTAGCGAAATGCGATACTTGGTGTGAATTGCAGAATCCCGT
>IonTorrentS5-ITS1_BOP010070_Otu
AAGTCGTAACAAGGTTTCCGTAGGTGAACCTGCGGAAGGATCATTGTTGAAACCTGCATAGCAGAAAGACCCGCGAACTTGTGAACAACTATATTGGGAGAGGGATACGGGTCTCTTGGACTCCTTCCCTCGATTTCGGACCGAGGAGTGCCCTTGTCGGCATTCTTTGGCTCTGATAAAATAACAAACTCGGCGCGATCAGCGCCAAGGAAAATTAAATGGAAATAGCTTGCCCTTGCTCTTGCAAGATGGTATTGCTTATCTGATATTCGAACGACTCTCGGCAATGGATATCTCGGCTCTCGCATCGATGAAGAACGTAGCGAAATGCGATACTTGGTGTGAATTGCAGAATCCCGT
>IonTorrentS5-ITS1_BOP010070_Zotu
AAGTCGTAACAAGGTTTCCGTAGGTGAACCTGCGGAAGGATCATTGTTGAAACCTGCATAGCAGAAAGACCCGCGAACTTGTGAACAACTATATTGGGAGAGGGATACGGGTCTCTTGGACTCCTTCCCTCGATTTCGGACCGAGGAGTGCCCTTGTCGGCATTCTTTGGCTCTGATAAAATAACAAACTCGGCGCGATCAGCGCCAAGGAAAATTAAATGGAAATAGCTTGCCCTTGCTCTTGCAAGATGGTATTGCTTATCTGATATTCGAACGACTCTCGGCAATGGATATCTCGGCTCTCGCATCGATGAAGAACGTAGCGAAATGCGATACTTGGTGTGAATTGCAGAATCCCGT
>IonTorrentS5-ITS1_BOP010071_Cotu
AAGTCGTAACAAGGTTTCCGTAGGTGAACCTGCGGAAGGATCATTGTTGAAACCTGCATAGCAGAAAGACTCGCGAACTTGTGAACAACTATATTGGGAGAGGGATACGGGTCTCTTGGACTCCTTCCCTCGATTTCGGACCGAGGAGTGCCCTTGTCGGCATTCTTTGGCTCTGATAAAATAACAAACTCGGCGCGATCAGCGCCAAGGAAAATTAAATGGAAATAGCTTGCCCTTGCTCTTGCAAGATGGTATTGCTTATCTGATATTTGAACGACTCTCGGCAATGGATATCTCGGCTCTCGCATCGATGAAGAACGTAGCGAAATGCGATACTTGGTGTGAATTGCAGAATCCCGT
>IonTorrentS5-ITS1_BOP010071_Otu
AAGTCGTAACAAGGTTTCCGTAGGTGAACCTGCGGAAGGATCATTGTTGAAACCTGCATAGCAGAAAGACTCGCGAACTTGTGAACAACTATATTGGGAGAGGGATACGGGTCTCTTGGACTCCTTCCCTCGATTTCGGACCGAGGAGTGCCCTTGTCGGCATTCTTTGGCTCTGATAAAATAACAAACTCGGCGCGATCAGCGCCAAGGAAAATTAAATGGAAATAGCTTGCCCTTGCTCTTGCAAGATGGTATTGCTTATCTGATATTTGAACGACTCTCGGCAATGGATATCTCGGCTCTCGCATCGATGAAGAACGTAGCGAAATGCGATACTTGGTGTGAATTGCAGAATCCCGT
>IonTorrentS5-ITS1_BOP010071_Zotu
AAGTCGTAACAAGGTTTCCGTAGGTGAACCTGCGGAAGGATCATTGTTGAAACCTGCATAGCAGAAAGACTCGCGAACTTGTGAACAACTATATTGGGAGAGGGATACGGGTCTCTTGGACTCCTTCCCTCGATTTCGGACCGAGGAGTGCCCTTGTCGGCATTCTTTGGCTCTGATAAAATAACAAACTCGGCGCGATCAGCGCCAAGGAAAATTAAATGGAAATAGCTTGCCCTTGCTCTTGCAAGATGGTATTGCTTATCTGATATTTGAACGACTCTCGGCAATGGATATCTCGGCTCTCGCATCGATGAAGAACGTAGCGAAATGCGATACTTGGTGTGAATTGCAGAATCCCGT
>IonTorrentS5-ITS1_BOP010072_Cotu
AAGTCGTAACAAGGTTTCCGTAGGTGAACCTGCGGAAGGATCATTGTTGAAACCTGCATAGCAGAAAGACTCGCGAACTTGTGAACAACTATATTGGGAGAGGGATACGGGTCTCTTGGACTCCTTCCCTCGATTTCGGACCGAGGAGTGCCCTTGTCGGCATTCTTTGGCTCTGATAAAATAACAAACTCGGCGCGATCAGCGCCAAGGAAAATTAAATGGAAATAGCTTGCCCTTGCTCTTGCAAGATGGTATTGCTTATCTGATATTTGAACGACTCTCGGCAATGGATATCTCGGCTCTCGCATCGATGAAGAACGTAGCGAAATGCGATACTTGGTGTGAATTGCAGAATCCCGT
>IonTorrentS5-ITS1_BOP010072_Dotu
AAGTCGTAACAAGGTTTCCGTAGGTGAACCTGCGGAAGGATCATTGTTGAAACCTGCATAGCAGAAAGACTCGCGAACTTGTGAACAACTATATTGGGAGAGGGATACGGGTCTCTTGGACTCCTTCCCTCGATTTCGGACCGAGGAGTGCCCTTGTCGGCATTCTTTGGCTCTGATAAAATAACAAACTCGGCGCGATCAGCGCCAAGGAAAATTAAATGGAAATAGCTTGCCCTTGCTCTTGCAAGATGGTATTGCTTATCTGATATTTGAACGACTCTCGGCAATGGATATCTCGGCTCTCGCATCGATGAAGAACGTAGCGAAATGCGATACTTGGTGTGAATTGCAGAATCCCGT
>IonTorrentS5-ITS1_BOP010072_Otu
AAGTCGTAACAAGGTTTCCGTAGGTGAACCTGCGGAAGGATCATTGTTGAAACCTGCATAGCAGAAAGACTCGCGAACTTGTGAACAACTATATTGGGAGAGGGATACGGGTCTCTTGGACTCCTTCCCTCGATTTCGGACCGAGGAGTGCCCTTGTCGGCATTCTTTGGCTCTGATAAAATAACAAACTCGGCGCGATCAGCGCCAAGGAAAATTAAATGGAAATAGCTTGCCCTTGCTCTTGCAAGATGGTATTGCTTATCAGATATTTGAACGACTCTCGGCAATGGATATCTCGGCTCTCGCATCGATGAAGAACGTAGCGAAATGCGATACTTGGTGTGAATTGCAGAATCCCGT
>IonTorrentS5-ITS1_BOP010072_Zotu
AAGTCGTAACAAGGTTTCCGTAGGTGAACCTGCGGAAGGATCATTGTTGAAACCTGCATAGCAGAAAGACTCGCGAACTTGTGAACAACTATATTGGGAGAGGGATACGGGTCTCTTGGACTCCTTCCCTCGATTTCGGACCGAGGAGTGCCCTTGTCGGCATTCTTTGGCTCTGATAAAATAACAAACTCGGCGCGATCAGCGCCAAGGAAAATTAAATGGAAATAGCTTGCCCTTGCTCTTGCAAGATGGTATTGCTTATCTGATATTTGAACGACTCTCGGCAATGGATATCTCGGCTCTCGCATCGATGAAGAACGTAGCGAAATGCGATACTTGGTGTGAATTGCAGAATCCCGT
>IonTorrentS5-ITS1_BOP010073_Cotu
AAGTCGTAACAAGGTTTCCGTAGGTGAACCTGCGGAAGGATCATTGTTGAAACCTGCATAGCAGAAAGACTCGCGAACTTGTGAACAACTATATTGGGAGAGGGATACGGGTCTCTTGGACTCCTTCCCTCGATTTCGGACCGAGGAGTGCCCTTGTCGGCATTCTTTGGCTCTGATAAAATAACAAACTCGGCGCGATCAGCGCCAAGGAAAATTAAATGGAAATAGCTTGCCCTTGCTCTTGCAAGATGGTATTGCTTATCTGATATTTGAACGACTCTCGGCAATGGATATCTCGGCTCTCGCATCGATGAAGAACGTAGCGAAATGCGATACTTGGTGTGAATTGCAGAATCCCGT
>IonTorrentS5-ITS1_BOP010073_Dotu
AAGTCGTAACAAGGTTTCCGTAGGTGAACCTGCGGAAGGATCATTGTTGAAACCTGCATAGCAGAAAGACTCGCGAACTTGTGAACAACTATATTGGGAGAGGGATACGGGTCTCTTGGACTCCTTCCCTCGATTTCGGACCGAGGAGTGCCCTTGTCGGCATTCTTTGGCTCTGATAAAATAACAAACTCGGCGCGATCAGCGCCAAGGAAAATTAAATGGAAATAGCTTGCCCTTGCTCTTGCAAGATGGTATTGCTTATCTGATATTTGAACGACTCTCGGCAATGGATATCTCGGCTCTCGCATCGATGAAGAACGTAGCGAAATGCGATACTTGGTGTGAATTGCAGAATCCCGT
>IonTorrentS5-ITS1_BOP010073_Otu
AAGTCGTAACAAGGTTTCCGTAGGTGAACCTGCGGAAGGATCATTGTTGAAACCTGCATAGCAGAAAGACTCGCGAACTTGTGAACAACTATATTGGGAGAGGGATACGGGTCTCTTGGACTCCTTCCCTCGATTTCGGACCGAGGAGTGCCCTTGTCGGCATTCTTTGGCTCTGATAAAATAACAAACTCGGCGCGATCAGCGCCAAGGAAAATTAAATGGAAATAGCTTGCCCTTGCTCTTGCAAGATGGTATTGCTTATCTGATATTTGAACGACTCTCGGCAATGGATATCTCGGCTCTCGCATCGATGAAGAACGTAGCGAAATGCGATACTTGGTGTGAATTGCAGAATCCCGT
>IonTorrentS5-ITS1_BOP010073_Zotu
AAGTCGTAACAAGGTTTCCGTAGGTGAACCTGCGGAAGGATCATTGTTGAAACCTGCATAGCAGAAAGACTCGCGAACTTGTGAACAACTATATTGGGAGAGGGATACGGGTCTCTTGGACTCCTTCCCTCGATTTCGGACCGAGGAGTGCCCTTGTCGGCATTCTTTGGCTCTGATAAAATAACAAACTCGGCGCGATCAGCGCCAAGGAAAATTAAATGGAAATAGCTTGCCCTTGCTCTTGCAAGATGGTATTGCTTATCTGATATTTGAACGACTCTCGGCAATGGATATCTCGGCTCTCGCATCGATGAAGAACGTAGCGAAATGCGATACTTGGTGTGAATTGCAGAATCCCGT
>IonTorrentS5-ITS1_BOP010074_Cotu
AAGTCGTAACAAGGTTTCCGTAGGTGAACCTGCGGAAGGATCATGTCGAAACCTGCCTAGCAGAACGACCCCGAGAACTAGTTTCACAGAGGGGGATGAGGGGTCTTGTGGCTCCTTGTCCCTTTATCTCGGGGGGGTTGCGTTGCGTTCGCGCAACCGACCCTTCCGTGCGTACAAACGAACACCGGCGCGAATTGCGCCAAGGAACTTGAATGAGAGAGCGCGTCCCTGTTGCCCCGGAAACGGTGCGCGCGGGCGGCGTCGTCATCTTCAAATATGTCAAAACGACTCTCGGCAACGGATATCTCGGCTCTCGCATCGATGAAGAACGTAGCGAAATGCGATACTTGGTGTGAATTGCAGAATCCCG
>IonTorrentS5-ITS1_BOP010075_Cotu
AAGTCGTAACAAGGTTTCCGTAGGTGAACCTGCGGAAGGATCATTGTCGAAACCTGCAAAGCAGACCCGTGAACATGTTCTTTCTCTCAGGGAGGACAACGTGGGCACAGCTAACCATGTTGTCCCACGTTGAAGCCCCATTCCGTCGATGTGCACAACCGTGCCCGTCGTTCGGCTTAACGAACCCCGGCGCGGAAAGCGCCAAGGAAAACACAAAAACACTGCTTGCCTCTCGTAGCCCCGTTTGCGGTGTGCACCTGAGGATCGGGCGTGTGTCGAATTTAAAACGACTCTCGGCAACGGATATCTCGGCTCTCGCATCGATGAAGAACGCAGCAAAATGCGATACTTGGTGTGAATTGCAGAATCCCGT
>IonTorrentS5-ITS1_BOP010075_Otu
AAGTCGTAACAAGGTTTCCGTAGGTGAACCTGCGGAAGGATCATTGTCGAAACCTGCAAAGCAGACCCGTGAACATGTTCTTTCtctcAGGGAGGACAACGTGGGCACAGCTAACCATGTTGTCCCACGTTGAAGCCCCATTCCGTCGATGTGCACAACCGTGCCCGTCGTTCGGCTTAACGAACCCCGGCGCGGAAAGCGCCAAGGAAAACACAAaaaCACTGCTTGCCTCTCGTAGCCCCGTTTGCGGTGTGCACCTGAGGATCGGGCGTgtgtCGAATTTAAAACGACTCTCGGCAACGGATATCTCGGCTCTCGCATCGATGAAGAACGCAGCAAAATGCGATACTTGGTGTGAATTGCAGAATCCCGT
>IonTorrentS5-ITS1_BOP010075_Zotu
AAGTCGTAACAAGGTTTCCGTAGGTGAACCTGCGGAAGGATCATTGTCGAAACCTGCAAAGCAGACCCGTGAACATGTTCTTTCtctcAGGGAGGACAACGTGGGCACAGCTAACCATGTTGTCCCACGTTGAAGCCCCATTCCGTCGATGTGCACAACCGTGCCCGTCGTTCGGCTTAACGAACCCCGGCGCGGAAAGCGCCAAGGAAAACACAAaaaCACTGCTTGCCTCTCGTAGCCCCGTTTGCGGTGTGCACCTGAGGATCGGGCGTgtgtCGAATTTAAAACGACTCTCGGCAACGGATATCTCGGCTCTCGCATCGATGAAGAACGCAGCAAAATGCGATACTTGGTGTGAATTGCAGAATCCCGT
>IonTorrentS5-ITS1_BOP010076_Cotu
AAGTCGTAACAAGGTTTCCGTAGGTGAACCTGCGGAAGGATCATTGTTGAAACCTGCATAGCAGAAAGACCCGCGAACTTGTGAACAACTATATTGGGAGAGGGATACGGGTCTCTTGGACTCCTTCCCTCGATTTCGGACCGAGGAGTGCCCTTGTCGGCATTCTTTGGCTCTGATAAAATAACAAACTCGGCGCGATCAGCGCCAAGGAAAATTAAATGGAAATAGCTTGCCCTTGCTCTTGCAAGATGGTATTGCTTATCTGATATTCGAACGACTCTCGGCAATGGATATCTCGGCTCTCGCATCGATGAAGAACGTAGCGAAATGCGATACTTGGTGTGAATTGCAGAATCCCGT
>IonTorrentS5-ITS1_BOP010076_Otu
AAGTCGTAACAAGGTTTCCGTAGGTGAACCTGCGGAAGGATCATTGTTGAAACCTGCATAGCAGAAAGACCCGCGAACTTGTGAACAACTATATTGGGAGAGGGATACGGGTCTCTTGGACTCCTTCCCTCGATTTCGGACCGAGGAGTGCCCTTGTCGGCATTCTTTGGCTCTGATAAAATAACAACTCGGCGCGATCAGCGCCAAGGAAAATTAAATGGAAATAGCTTGCCCTTGCTCTTGCAAGATGGTATTGCTTATCTGATATTCGAACGACTCTCGGCAATGGATATCTCGGCTCTCGCATCGATGAAGAACGTAGCGAAATGCGATACTTGGTGTGAATTGCAGAATCCCGT
>IonTorrentS5-ITS1_BOP010076_Zotu
AAGTCGTAACAAGGTTTCCGTAGGTGAACCTGCGGAAGGATCATTGTTGAAACCTGCATAGCAGAAAGACCCGCGAACTTGTGAACAACTATATTGGGAGAGGGATACGGGTCTCTTGGACTCCTTCCCTCGATTTCGGACCGAGGAGTGCCCTTGTCGGCATTCTTTGGCTCTGATAAAATAACAACTCGGCGCGATCAGCGCCAAGGAAAATTAAATGGAAATAGCTTGCCCTTGCTCTTGCAAGATGGTATTGCTTATCTGATATTCGAACGACTCTCGGCAATGGATATCTCGGCTCTCGCATCGATGAAGAACGTAGCGAAATGCGATACTTGGTGTGAATTGCAGAATCCCGT
>IonTorrentS5-ITS1_BOP010077_Cotu
AAGTCGTAACAAGGTTTCCGTAGGTGAACCTGCGGAAGGATCATTGTTGAAACCTGCATAGCAGAAAGACTCGCGAACTTGTGAACAACTATATTGGGAGAGGGATACGGGTCTCTTGGACTCCTTCCCTCGATTTCGGACCGAGGAGTGCCCTTGTCGGCATTCTTTGGCTCTGATAAAATAACAAACTCGGCGCGATCAGCGCCAAGGAAAATTAAATGGAAATAGCTTGCCCTTGCTCTTGCAAGATGGTATTGCTTATCTGATATTTGAACGACTCTCGGCAATGGATATCTCGGCTCTCGCATCGATGAAGAACGTAGCGAAATGCGATACTTGGTGTGAATTGCAGAATCCCGT
>IonTorrentS5-ITS1_BOP010077_Otu
AAGTCGTAACAAGGTTTCCGTAGGTGAACCTGCGGAAGGATCATTGTTGAAACCTGCATAGCAGAAAGACTCGCGAACTTGTGAACAACTATATTGGGAGAGGGATACGGGTCTCTTGGACTCCTTCCCTCGATTTCGGACCGAGGAGTGCCCTTGTCGGCATTCTTTGGCTCTGATAAAATAACAAACTCGGCGCGATCAGCGCCAAGGAAAATTAAATGGAAATAGCTTGCCCTTGCTCTTGCAAGATGGTATTGCTTATCTGATATTTGAACGACTCTCGGCAATGGATATCTCGGCTCTCGCATCGATGAAGAACGTAGCGAAATGCGATACTTGGTGTGAATTGCAGAATCCCGT
>IonTorrentS5-ITS1_BOP010077_Zotu
AAGTCGTAACAAGGTTTCCGTAGGTGAACCTGCGGAAGGATCATTGTTGAAACCTGCATAGCAGAAAGACTCGCGAACTTGTGAACAACTATATTGGGAGAGGGATACGGGTCTCTTGGACTCCTTCCCTCGATTTCGGACCGAGGAGTGCCCTTGTCGGCATTCTTTGGCTCTGATAAAATAACAAACTCGGCGCGATCAGCGCCAAGGAAAATTAAATGGAAATAGCTTGCCCTTGCTCTTGCAAGATGGTATTGCTTATCTGATATTTGAACGACTCTCGGCAATGGATATCTCGGCTCTCGCATCGATGAAGAACGTAGCGAAATGCGATACTTGGTGTGAATTGCAGAATCCCGT
>IonTorrentS5-ITS1_BOP010078_Cotu
AAGTCGTAACAAGGTTTCCGTAGGTGAACCTGCGGAAGGATCATTGTTGAAACCTGCATAGCAGAAAGACTCGCGAACTTGTGAACAACTATATTGGGAGAGGGATACGGGTCTCTTGGACTCCTTCCCTCGATTTCGGACCGAGGAGTGCCCTTGTCGGCATTCTTTGGCTCTGATAAAATAACAAACTCGGCGCGATCAGCGCCAAGGAAAATTAAATGGAAATAGCTTGCCCTTGCTCTTGCAAGATGGTATTGCTTATCTGATATTTGAACGACTCTCGGCAATGGATATCTCGGCTCTCGCATCGATGAAGAACGTAGCGAAATGCGATACTTGGTGTGAATTGCAGAATCCCGT
>IonTorrentS5-ITS1_BOP010078_Otu
AAGTCGTAACAAGGTTTCCGTAGGTGAACCTGCGGAAGGATCATTGTTGAAACCTGCATAGCAGAAAGACTCGCGAACTTGTGAACAACTATATTGGGAGAGGGATACGGGTCTCTTGGACTCCTTCCCTCGATTTCGGACCGAGGAGTGCCCTTGTCGGCATTCTTTGGCTCTGATAAAATAACAAACTCGGCGCGATCAGCGCCAAGGAAAATTAAATGGAAATAGCTTGCCCTTGCTCTTGCAAGATGGTATTGCTTATCTGATATTTGAACGACTCTCGGCAATGGATATCTCGGCTCTCGCATCGATGAAGAACGTAGCGAAATGCGATACTTGGTGTGAATTGCAGAATCCCGT
>IonTorrentS5-ITS1_BOP010078_Zotu
AAGTCGTAACAAGGTTTCCGTAGGTGAACCTGCGGAAGGATCATTGTTGAAACCTGCATAGCAGAAAGACTCGCGAACTTGTGAACAACTATATTGGGAGAGGGATACGGGTCTCTTGGACTCCTTCCCTCGATTTCGGACCGAGGAGTGCCCTTGTCGGCATTCTTTGGCTCTGATAAAATAACAAACTCGGCGCGATCAGCGCCAAGGAAAATTAAATGGAAATAGCTTGCCCTTGCTCTTGCAAGATGGTATTGCTTATCTGATATTTGAACGACTCTCGGCAATGGATATCTCGGCTCTCGCATCGATGAAGAACGTAGCGAAATGCGATACTTGGTGTGAATTGCAGAATCCCGT
>IonTorrentS5-ITS1_BOP010079_Cotu
AAGTCGTAACAAGGTTTCCGTAGGTGAACCTGCGGAAGGATCATTGTTGAAACCTGCATAGCAGAAAGACCCGCGAACTTGTGAACAACTATATTGGGAGAAGGATACGGGTCTCTTGGACTCCTTCCCTCGATTTCGGACCGAGGAGTGCCCTTGTCGGGCATTCTTTGGCTCTGATAAAATAACAAACTCGGCGTGATCAGCGCCAAGGAAAATTAAATGGAAATAGCTAGCCCTTGCTCTTGCAAGATGGTATTGCTTATCTGATATTCGAACGACTCTCGGCAATGGATATCTCGGCTCTCGCATCGATGAAGAACGTAGCGAAATGCGATACTTGGTGTGAATTGCAGAATCCCGT
>IonTorrentS5-ITS1_BOP010079_Dotu
AAGTCGTAACAAGGTTTCCGTAGGTGAACCTGCGGAAGGATCATTGTTGAAACCTGCATAGCAGAAAGACCCGCGAACTTGTGAACAACTATATTGGGAGAAGGATACGGGTCTCTTGGACTCCTTCCCTCGATTTCGGACCGAGGAGTGCCCTTGTCGGGCATTCTTTGGCTCTGATAAAATAACAAACTCGGCGTGATCAGCGCCAAGGAAAATTAAATGGAAATAGCTAGCCCTTGCTCTTGCAAGATGGTATTGCTTATCTGATATTCGAACGACTCTCGGCAATGGATATCTCGGCTCTCGCATCGATGAAGAACGTAGCGAAATGCGATACTTGGTGTGAATTGCAGAATCCCGT
>IonTorrentS5-ITS1_BOP010079_Otu
AAGTCGTAACAAGGTTTCCGTAGGTGAACCTGCGGAAGGATCATTGTTGAAACCTGCATAGCAGAAAGACCCGCGAACTTGTGAACAACTATATTGGGAGAAGGATACGGGTCTCTTGGACTCCTTCCCTCGATTTCGGACCGAGGAGTGCCCTTGTCGGGCATTCTTTGGCTCTGATAAAATAACAAACTCGGCGTGATCAGCGCCAAGGAAAATTAAATGGAAATAGCTAGCCCTTGCTCTTGCAAGATGGTATTGCTTATCTGATATTCGAACGACTCTCGGCAATGGATATCTCGGCTCTCGCATCGATGAAGAACGTAGCGAAATGCGATACTTGGTGTGAATTGCAGAATCCCGT
>IonTorrentS5-ITS1_BOP010079_Zotu
AAGTCGTAACAAGGTTTCCGTAGGTGAACCTGCGGAAGGATCATTGTTGAAACCTGCATAGCAGAAAGACCCGCGAACTTGTGAACAACTATATTGGGAGAAGGATACGGGTCTCTTGGACTCCTTCCCTCGATTTCGGACCGAGGAGTGCCCTTGTCGGGCATTCTTTGGCTCTGATAAAATAACAAACTCGGCGTGATCAGCGCCAAGGAAAATTAAATGGAAATAGCTAGCCCTTGCTCTTGCAAGATGGTATTGCTTATCTGATATTCGAACGACTCTCGGCAATGGATATCTCGGCTCTCGCATCGATGAAGAACGTAGCGAAATGCGATACTTGGTGTGAATTGCAGAATCCCGT
>IonTorrentS5-ITS1_BOP010080_Cotu
AAGTCGTAACAAGGTTTCCGTAGGTGAACCTGCGGAAGGATCATTGTTGAAACCTGCATAGCAGAAAGACCCGCGAACTTGTGAACAACTATATTGGGAGAGGGATACGGGTCTCTTGGACTCCTTCCCTCGATTTCGGACCGGGGAGTGCCCTTGTCGGCATTCTTTGGCTCTGATAAAATAACAAACTCGGCGCGATCAGCGCCAAGGAAAATTAAATGGAAATAGCTTGCCCTTGCTCTTGCAAGATGGCATTGCTTATCTGATATTCGAACGACTCTCGGCAATGGATATCTCGGCTCTCGCATCGATGAAGAACGTAGCGAAATGCGATACTTGGTGTGAATTGCAGAATCCCGT
>IonTorrentS5-ITS1_BOP010080_Otu
AAGTCGTAACAAGGTTTCCGTAGGTGAACCTGCGGAAGGATCATTGTTGAAACCTGCATAGCAGAAAGACCCGCGAACTTGTGAACAACTATATTGGGAGAGGGATACGGGTCTCTTGGACTCCTTCCCTCGATTTCGGACCGGGGAGTGCCCTTGTCGGCATTCTTTGGCTCTGATAAAATAACAAACTCGGCGCGATCAGCGCCAAGGAAAATTAAATGGAAATAGCTTGCCCTTGCTCTTGCAAGATGGCATTGCTTATCTGATATTCGAACGACTCTCGGCAATGGATATCTCGGCTCTCGCATCGATGAAGAACGTAGCGAAATGCGATACTTGGTGTGAATTGCAGAATCCCGT
>IonTorrentS5-ITS1_BOP010080_Zotu
AAGTCGTAACAAGGTTTCCGTAGGTGAACCTGCGGAAGGATCATTGTTGAAACCTGCATAGCAGAAAGACCCGCGAACTTGTGAACAACTATATTGGGAGAGGGATACGGGTCTCTTGGACTCCTTCCCTCGATTTCGGACCGGGGAGTGCCCTTGTCGGCATTCTTTGGCTCTGATAAAATAACAAACTCGGCGCGATCAGCGCCAAGGAAAATTAAATGGAAATAGCTTGCCCTTGCTCTTGCAAGATGGCATTGCTTATCTGATATTCGAACGACTCTCGGCAATGGATATCTCGGCTCTCGCATCGATGAAGAACGTAGCGAAATGCGATACTTGGTGTGAATTGCAGAATCCCGT
>IonTorrentS5-ITS1_BOP010081_Cotu
AAGTCGTAACAAGGTTTCCGTAGGTGAACCTGCGGAAGGATCATTGTTGAAACCTGCATAGCAGAAAGACTCGCGAACTTGTGAACAACTATATTGGGAGAGGGATACGGGTCTCTTGGACTCCTTCCCTCGATTTCGGACCGAGGAGTGCCCTTGTCGGCATTCTTTGGCTCTGATAAAATAACAAACTCGGCGCGATCAGCGCCAAGGAAAATTAAATGGAAATAGCTTGCCCTTGCTCTTGCAAGATGGTATTGCTTATCTGATATTTGAACGACTCTCGGCAATGGATATCTCGGCTCTCGCATCGATGAAGAACGTAGCGAAATGCGATACTTGGTGTGAATTGCAGAATCCCGT
>IonTorrentS5-ITS1_BOP010081_Otu
AAGTCGTAACAAGGTTTCCGTAGGTGAACCTGCGGAAGGATCATTGTTGAAACCTGCATAGCAGAAAGACTCGCGAACTTGTGAACAACTATATTGGGAGAGGGATACGGGTCTCTTGGACTCCTTCCCTCGATTTCGGACCGAGGAGTGCCCTTGTCGGCATTCTTTGGCTCTGATAAAATAACAAACTCGGCGCGATCAGCGCCAAGGAAAATTAAATGGAAATAGCTTGCCCTTGCTCTTGCAAGATGGTATTGCTTATCTGATATTTGAACGACTCTCGGCAATGGATATCTCGGCTCTCGCATCGATGAAGAACGTAGCGAAATGCGATACTTGGTGTGAATTGCAGAATCCCGT
>IonTorrentS5-ITS1_BOP010081_Zotu
AAGTCGTAACAAGGTTTCCGTAGGTGAACCTGCGGAAGGATCATTGTTGAAACCTGCATAGCAGAAAGACTCGCGAACTTGTGAACAACTATATTGGGAGAGGGATACGGGTCTCTTGGACTCCTTCCCTCGATTTCGGACCGAGGAGTGCCCTTGTCGGCATTCTTTGGCTCTGATAAAATAACAAACTCGGCGCGATCAGCGCCAAGGAAAATTAAATGGAAATAGCTTGCCCTTGCTCTTGCAAGATGGTATTGCTTATCTGATATTTGAACGACTCTCGGCAATGGATATCTCGGCTCTCGCATCGATGAAGAACGTAGCGAAATGCGATACTTGGTGTGAATTGCAGAATCCCGT
>IonTorrentS5-ITS1_BOP010082_Cotu
AAGTCGTAACAAGGTTTCCGTAGGTGAACCTGCGGAAGGATCATTGTTGAAACCTGCATAGCAGAAAGACTCGCGAACTTGTGAACAACTATATTGGGAGAGGGATACGGGTCTCTTGGACTCCTTCCCTCGATTTCGGACCGAGGAGTGCCCTTGTCGGCATTCTTTGGCTCTGATAAAATAACAAACTCGGCGCGATCAGCGCCAAGGAAAATTAAATGGAAATAGCTTGCCCTTGCTCTTGCAAGATGGTATTGCTTATCTGATATTTGAACGACTCTCGGCAATGGATATCTCGGCTCTCGCATCGATGAAGAACGTAGCGAAATGCGATACTTGGTGTGAATTGCAGAATCCCGT
>IonTorrentS5-ITS1_BOP010082_Dotu
AAGTCGTAACAAGGTTTCCGTAGGTGAACCTGCGGAAGGATCATTGTTGAAACCTGCATAGCAGAAAGACTCGCGAACTTGTGAACAACTATATTGGGAGAGGGATACGGGTCTCTTGGACTCCTTCCCTCGATTTCGGACCGAGGAGTGCCCTTGTCGGCATTCTTTGGCTCTGATAAAATAACAAACTCGGCGCGATCAGCGCCAAGGAAAATTAAATGGAAATAGCTTGCCCTTGCTCTTGCAAGATGGTATTGCTTATCTGATATTTGAACGACTCTCGGCAATGGATATCTCGGCTCTCGCATCGATGAAGAACGTAGCGAAATGCGATACTTGGTGTGAATTGCAGAATCCCGT
>IonTorrentS5-ITS1_BOP010082_Otu
AAGTCGTAACAAGGTTTCCGTAGGTGAACCTGCGGAAGGATCATTGTTGAAACCTGCATAGCAGAAAGACTCGCGAACTTGTGAACAACTATATTGGGAGAGGGATACGGGTCTCTTGGACTCCTTCCCTCGATTTCGGACCGAGGAGTGCCCTTGTCGGCATTCTTTGGCTCTGATAAAATAACAAACTCGGCGCGATCAGCGCCAAGGAAAATTAAATGGAAATAGCTTGCCCTTGCTCTTGCAAGATGGTATTGCTTATCTGATATTTGAACGACTCTCGGCAATGGATATCTCGGCTCTCGCATCGATGAAGAACGTAGCGAAATGCGATACTTGGTGTGAATTGCAGAATCCCGT
>IonTorrentS5-ITS1_BOP010082_Zotu
AAGTCGTAACAAGGTTTCCGTAGGTGAACCTGCGGAAGGATCATTGTTGAAACCTGCATAGCAGAAAGACTCGCGAACTTGTGAACAACTATATTGGGAGAGGGATACGGGTCTCTTGGACTCCTTCCCTCGATTTCGGACCGAGGAGTGCCCTTGTCGGCATTCTTTGGCTCTGATAAAATAACAAACTCGGCGCGATCAGCGCCAAGGAAAATTAAATGGAAATAGCTTGCCCTTGCTCTTGCAAGATGGTATTGCTTATCTGATATTTGAACGACTCTCGGCAATGGATATCTCGGCTCTCGCATCGATGAAGAACGTAGCGAAATGCGATACTTGGTGTGAATTGCAGAATCCCGT
>IonTorrentS5-ITS1_BOP010083_Cotu
AAGTCGTAACAAGGTTTCCGTAGGTGAACCTGCGGAAGGATCATTGTTGAAACCTGCATAGCAGAAAGACCCGCGAACTTGTGAACAACTATATTGGGAGAGGGATACGGGTCTCTTGGACTCCTTCCCTCGATTTCGGACCGAGGAGTGCCCTTGTCGGCATTCTTTGGCTCTGATAAAATAACAACTCGGCGCGATCAGCGCCAAGGAAAATTAAATGGAAACAGCTTGCCCTTGCTCTTGCAAGATGGCATTGCTTATCTGATATTCGAACGACTCTCGGCAATGGATATCTCGGCTCTCGCATCGATGAAGAACGTAGCGAAATGCGATACTTGGTGTGAATTGCAGAATCCCGT
>IonTorrentS5-ITS1_BOP010083_Otu
AAGTCGTAACAAGGTTTCCGTAGGTGAACCTGCGGAAGGATCATTGTTGAAACCTGCATAGCAGAAAGACCCGCGAACTTGTGAACAACTATATTGGGAGAGGGATACGGGTCTCTTGGACTCCTTCCCTCGATTTCGGACCGAGGAGTGCCCTTGTCGGCATTCTTTGGCTCTGATAAAATAACAAACTCGGCGCGATCAGCGCCAAGGAAAATTAAATGGAAACAGCTTGCCCTTGCTCTTGCAAGATGGCATTGCTTATCTGATATTCGAACGACTCTCGGCAATGGATATCTCGGCTCTCGCATCGATGAAGAACGTAGCGAAATGCGATACTTGGTGTGAATTGCAGAATCCCGT
>IonTorrentS5-ITS1_BOP010083_Zotu
AAGTCGTAACAAGGTTTCCGTAGGTGAACCTGCGGAAGGATCATTGTTGAAACCTGCATAGCAGAAAGACCCGCGAACTTGTGAACAACTATATTGGGAGAGGGATACGGGTCTCTTGGACTCCTTCCCTCGATTTCGGACCGAGGAGTGCCCTTGTCGGCATTCTTTGGCTCTGATAAAATAACAAACTCGGCGCGATCAGCGCCAAGGAAAATTAAATGGAAACAGCTTGCCCTTGCTCTTGCAAGATGGCATTGCTTATCTGATATTCGAACGACTCTCGGCAATGGATATCTCGGCTCTCGCATCGATGAAGAACGTAGCGAAATGCGATACTTGGTGTGAATTGCAGAATCCCGT
>IonTorrentS5-ITS1_BOP010084_Cotu
AAGTCGTAACAAGGTTTCCGTAGGTGAACCTGCGGAAGGATCATTGTTGAAACCTGCATAGCAGAAAGACCCGCGAACTTGTGAACAACTATATTGGGAGAGGGATACGGGTCTCTTGGACTCCTTCCCTCGATTTCGGACCGAGGAGTGCCCTTGTCGGCATTCTTTGGCTCTGATAAAATAACAAACTCGGCGCGATCAGCGCCAAGGAAAATTAAATGGAAATAGCTTGCCCTTGCTCTTGCAAGATGGTATTGCTTATCTGATATTCGAACGACTCTCGGCAATGGATATCTCGGCTCTCGCATCGATGAAGAACGTAGCGAAATGCGATACTTGGTGTGAATTGCAGAATCCCGT
>IonTorrentS5-ITS1_BOP010084_Otu
AAGTCGTAACAAGGTTTCCGTAGGTGAACCTGCGGAAGGATCATTGTTGAAACCTGCATAGCAGAAAGACCCGCGAACTTGTGAACAACTATATTGGGAGAGGGATACGGGTCTCTTGGACTCCTTCCCTCGATTTCGGACCGAGGAGTGCCCTTGTCGGCATTCTTTGGCTCTGATAAAATAACAAACTCGGCGCGATCAGCGCCAAGGAAAATTAAATGGAAATAGCTTGCCCTTGCTCTTGCAAGATGGTATTGCTTATCTGATATTCGAACGACTCTCGGCAATGGATATCTCGGCTCTCGCATCGATGAAGAACGTAGCGAAATGCGATACTTGGTGTGAATTGCAGAATCCCGT
>IonTorrentS5-ITS1_BOP010084_Zotu
AAGTCGTAACAAGGTTTCCGTAGGTGAACCTGCGGAAGGATCATTGTTGAAACCTGCATAGCAGAAAGACCCGCGAACTTGTGAACAACTATATTGGGAGAGGGATACGGGTCTCTTGGACTCCTTCCCTCGATTTCGGACCGAGGAGTGCCCTTGTCGGCATTCTTTGGCTCTGATAAAATAACAAACTCGGCGCGATCAGCGCCAAGGAAAATTAAATGGAAATAGCTTGCCCTTGCTCTTGCAAGATGGTATTGCTTATCTGATATTCGAACGACTCTCGGCAATGGATATCTCGGCTCTCGCATCGATGAAGAACGTAGCGAAATGCGATACTTGGTGTGAATTGCAGAATCCCGT
>IonTorrentS5-ITS1_BOP010085_Cotu
AAGTCGTAACAAGGTTTCCGTAGGTGAACCTGCGGAAGGATCATTGTTGAAACCTGCATAGCAGAAAGACCCGCGAACTTGTGAACAACTATATTGGGAGAGGGATACGGGTCTCTTGGACTCCTTCCCTCGATTTCGGACCGAGGAGTGCCCTTGTCGGCATTCTTTGGCTCTGATAAAATAACAAACTCGGCGCGATCAGCGCCAAGGAAAATTAAATGGAAATAGCTTGCCCTTGCTCTTGCAAGATGGTATTGCTTATCTGATATTCGAACGACTCTCGGCAATGGATATCTCGGCTCTCGCATCGATGAAGAACGTAGCGAAATGCGATACTTGGTGTGAATTGCAGAATCCCGT
>IonTorrentS5-ITS1_BOP010085_Dotu
AAGTCGTAACAAGGTTTCCGTAGGTGAACCTGCGGAAGGATCATTGTTGAAACCTGCATAGCAGAAAGACCCGCGAACTTGTGAACAACTATATTGGGAGAGGGATACGGGTCTCTTGGACTCCTTCCCTCGATTTCGGACCGAGGAGTGCCCTTGTCGGCATTCTTTGGCTCTGATAAAATAACAAACTCGGCGCGATCAGCGCCAAGGAAAATTAAATGGAAATAGCTTGCCCTTGCTCTTGCAAGATGGTATTGCTTATCTGATATTCGAACGACTCTCGGCAATGGATATCTCGGCTCTCGCATCGATGAAGAACGTAGCGAAATGCGATACTTGGTGTGAATTGCAGAATCCCGT
>IonTorrentS5-ITS1_BOP010085_Otu
AAGTCGTAACAAGGTTTCCGTAGGTGAACCTGCGGAAGGATCATTGTTGAAACCTGCATAGCAGAAAGACCCGCGAACTTGTGAACAACTATATTGGGAGAGGGATACGGGTCTCTTGGACTCCTTCCCTCGATTTCGGACCGAGGAGTGCCCTTGTCGGCATTCTTTGGCTCTGATAAAATAACAAACTCGGCGCGATCAGCGCCAAGGAAAATTAAATGGAAATAGCTTGCCCTTGCTCTTGCAAGATGGTATTGCTTATCTGATATTCGAACGACTCTCGGCAATGGATATCTCGGCTCTCGCATCGATGAAGAACGTAGCGAAATGCGATACTTGGTGTGAATTGCAGAATCCCGT
>IonTorrentS5-ITS1_BOP010085_Zotu
AAGTCGTAACAAGGTTTCCGTAGGTGAACCTGCGGAAGGATCATTGTTGAAACCTGCATAGCAGAAAGACCCGCGAACTTGTGAACAACTATATTGGGAGAGGGATACGGGTCTCTTGGACTCCTTCCCTCGATTTCGGACCGAGGAGTGCCCTTGTCGGCATTCTTTGGCTCTGATAAAATAACAAACTCGGCGCGATCAGCGCCAAGGAAAATTAAATGGAAATAGCTTGCCCTTGCTCTTGCAAGATGGTATTGCTTATCTGATATTTGAACGACTCTCGGCAATGGATATCTCGGCTCTCGCATCGATGAAGAACGTAGCGAAATGCGATACTTGGTGTGAATTGCAGAATCCCGT
>IonTorrentS5-ITS1_BOP010086_Cotu
AAGTCGTAACAAGGTTTCTGTAGGTGAACCTGCGGAAGGATCATTGTCGCGACCTAAAAAAATAGACAGCAAACATCTGCAAAACTGCATCGGGGCGTCGACCCTAGCCGTCACCCCAACCCCCTTTAGCATCCACACTTACACCTCACCACTCGGGGCCAACCAACTCAGGCATGGAAAGTGCCAAGGAAAACCAAAGGGGATCGTTCCCCCTCCCCAAGCCCCCATCCGTAGGATGTGGGGAACGAACAGATGCCCATTATGAATCACAACAACTCTCGGCAACAGATATCTTAGCTCTTGAATCAATGACGAATGTAGCAAAATGCAATACTTGGTGTGAATTGTATAATCCCAT
>IonTorrentS5-ITS1_BOP010086_Otu
AAGTCGTAACAAGGTTTCTGTAGGTGAACCTGCGGAAGGATCATTGTCGCGACCTAAaaaaaTAGACAGTGAACATCTGTAAAACTGCATCGGGGCGTCGACCCTAGCCGTCACCCCAACCcccTTTAGCATCCACACTTACACCTCACCACTCGGGGCCAACCAACTCAGGCATGGAAAGTGCCAAGGAAAACCAAAGGGGATCGTTCCcccTCCCCAAGCCcccGTCCGTAGGATGTGGGGAATGAACAGATGCCCATTATGAATCACAACAACTCTCGGCAACAGATATCTTAGCTCTTGAATCAATGACGAATGTAGCAAAATGCAATACTTGGTGTGAAATGTATAATCCCAT
>IonTorrentS5-ITS1_BOP010086_Zotu
AAGTTGTAACAAGGTTTCTGTAGGTGAACCTGCGGAAGGATCATTGTCGCGACCTAAaaaaaTAGACAGTGAACATCTGTAAAACTGCATCGGGGCGTCGACCCTAGCCGTCACCCCAACCcccTTTAGCATCCACACTTACACCTCACCACTCGGGGCCAACCAACTCAGGCATGGAAAGTGCCAAGGAAAACCAAAGGGGATCGTTCCcccTCCCCAAGCCcccATCCGTAGGATGTGGGGAACGAACAGATGCCCATTATGAATCACAACAACTCTCGGCAACAGATATCTTAGCTCTTGAATCAATGACGAATGTAGCAAAATGCAATACTTGGTGTGAAATGTATAATCCCAT
>IonTorrentS5-ITS1_BOP010087_Cotu
AAGTCGTAACAAGGTTTCCGTAGGTGAACCTGCGGAAGGATCATTGTTGAAACCTGCATAGCAGAAAGACTCGCGAACTTGTGAACAACTATATTGGGAGAGGGATACGGGTCTCTTGGACTCCTTCCCTCGATTTCGGACCGAGGAGTGCCCTTGTCGGCATTCTTTGGCTCTGATAAAATAACAAACTCGGCGCGATCAGCGCCAAGGAAAATTAAATGGAAATAGCTTGCCCTTGCTCTTGCAAGATGGTATTGCTTATCTGATATTTGAACGACTCTCGGCAATGGATATCTCGGCTCTCGCATCGATGAAGAACGTAGCGAAATGCGATACTTGGTGTGAATTGCAGAATCCCGT
>IonTorrentS5-ITS1_BOP010087_Otu
AAGTCGTAACAAGGTTTCCGTAGGTGAACCTGCGGAAGGATCATTGTTGAAACCTGCATAGCAGAAAGACTCGCGAACTTGTGAACAACTATATTGGGAGAGGGATACGGGTCTCTTGGACTCCTTCCCTCGATTTCGGACCGAGGAGTGCCCTTGTCGGCATTCTTTGGCTCTGATAAAATAACAAACTCGGCGCGATCAGCGCCAAGGAAAATTAAATGGAAATAGCTTGCCCTTGCTCTTGCAAGATGGTATTGCTTATCTGATATTTGAACGACTCTCGGCAATGGATATCTCGGCTCTCGCATCGATGAAGAACGTAGCGAAATGCGATACTTGGTGTGAATTGCAGAATCCCGT
>IonTorrentS5-ITS1_BOP010087_Zotu
AAGTCGTAACAAGGTTTCCGTAGGTGAACCTGCGGAAGGATCATTGTTGAAACCTGCATAGCAGAAAGACTCGCGAACTTGTGAACAACTATATTGGGAGAGGGATACGGGTCTCTTGGACTCCTTCCCTCGATTTCGGACCGAGGAGTGCCCTTGTCGGCATTCTTTGGCTCTGATAAAATAACAAACTCGGCGCGATCAGCGCCAAGGAAAATTAAATGGAAATAGCTTGCCCTTGCTCTTGCAAGATGGTATTGCTTATCTGATATTTGAACGACTCTCGGCAATGGATATCTCGGCTCTCGCATCGATGAAGAACGTAGCGAAATGCGATACTTGGTGTGAATTGCAGAATCCCGT
>IonTorrentS5-ITS1_BOP010088_Cotu
AAGTCGTAACAAGGTTTCCGTAGGTGAACCTGCGGAAGGATCATTGTCGATGCCTTACAAGCTGTACGACCCGTGCATTTGTTATACTATCGGGGCGGCTCAGGGTGTTTGACACCTCGAACCCCCTTAGCCAGGAGGCGCCCACCTCGTGTGGTTTCCTTCTGGCCAAACAACAAACCCCGGCGCCAAATGCGCCAAGGAACTCCAAATTGTTTAGTGCGCTCCCGTCGACCCGGACACGGTGCTCGTGCGGTGGGCGATGCGACATATGTTATCTAAAATGACTCTCGGCAACGGATATCTCGGCTCTTGCATCGATGAAGAACGTAGCGAAATGCGATACTTGGTGTGAATTGCAGAATCCCGT
>IonTorrentS5-ITS1_BOP010088_Otu
AAGTCGTAACAAGGTTTCCGTAGGTGAACCTGCGGAAGGATCATTGTCGATGCCTTACAAGCTGTACGACCCGTGCATTTGTTATACTATCGGGGCGGCTCAGGGTGTTTGACACCTCGAACCcccTTAGCCAGGAGGCGCCCACCTCGTGTGGTTTCCTTCTGGCCAAACAACAAACCCCGGCGCCAAATGCGCCAAGGAACTCCAAATTGTTTAGTGCGCTCCCGTCGACCCGGACACGGTGCTCGTGCGGTGGGCGATGCGACATATGTTATCTAAAATGACTCTCGGCAACGGATATCTCGGCTCTTGCATCGATGAAGAACGTAGCGAAATGCGATACTTGGTGTGAATTGCAGAATCCCGT
>IonTorrentS5-ITS1_BOP010088_Zotu
AAGTCGTAACAAGGTTTCCGTAGGTGAACCTGCGGAAGGATCATTGTCGATGCCTTACAAGCTGTACGACCCGTGCATTTGTTATACTATCGGGGCGGCTCAGGGTGTTTGACACCTCGAACCcccTTAGCCAGGAGGCGCCCACCTCGTGTGGTTTCCTTCTGGCCAAACAACAAACCCCGGCGCCAAATGCGCCAAGGAACTCCAAATTGTTTAGTGCGCTCCCGTCGACCCGGACACGGTGCTCGTGCGGTGGGCGATGCGACATATGTTATCTAAAATGACTCTCGGCAACGGATATCTCGGCTCTTGCATCGATGAAGAACGTAGCGAAATGCGATACTTGGTGTGAATTGCAGAATCCCGT
>IonTorrentS5-ITS1_BOP010090_Cotu
AAGTCGTAACAAGGTTTCCGTAGGTGAACCTGCGGAAGGATCATTGTCGAAACCTGCCTAGCAGAACGACCCGCGAACACGTTATCACTTCGTGCTGTTGGGCGGCACGACCCGGTGTCTCCGAGGCAAAACGAACAACCCCCGGCGTGAATCGCGCCAAGGAATTAGAATGAAAAGGCGGTCGTGTCTTGTCCCCGCCCCGTTCGCGGTGTGCGTGCGGCATAGATACGCCTGCTTTGTCGTGAAAACACAAAAAACGACTCTCGGCAACGGATATCTCGGCTCTCGCATCGATGAAGAACGTAGCGAAATGCGATACTTGGTGTGAATTGCAGAATCCCG
>IonTorrentS5-ITS1_BOP010091_Cotu
AAGAACGAAGGAGAAGTCGTAACAAGGTTTCCGTAGGTGAACCTGCGGAAGGATCATTGTTGAAACCTGCATAGCAGAAAGACCCGCGAACTTGTGAACAACTATATTGGGAGAGGGATACGGGTCTCTTGGACTCCTTCCCTCGATTTCGGACCGAGGAGTGCCCTTGTCGGCATTCTTTGGCTCTGATAAAATAACAAACTCGGCGCGATCAGCGCCAAGGAAAATTAAATGGAAATAGCTTGCCCTTGCTCTTGCAAGATGGTATTGCTTATCTGATATTCGAACGACTCTCGGCAATGGATATCTCGGCTCTCGCATCGATGAAGAACGTAGCGAAATGCGATACTTGGTGTGAATTGCAGAATCCCGT
>IonTorrentS5-ITS1_BOP010091_Otu
AAGTCGTAACAAGGTTTCCGTAGGTGAACCTGCGGAAGGATCATTGTTGAAACCTGCATAGCAGAAAGACCCGCGAACTTGTGAACAACTATATTGGGAGAGGGATACGGGTCTCTTGGACTCCTTCCCTCGATTTCGGACCGAGGAGTGCCCTTGTCGGCATTCTTTGGCTCTGATAAAATAACAACTCGACGCGATCAGCGCCAAGGAAAATTAAATGGAAATAGCTTGCCCTTGCTCTTGCAAGATGGTATTGCTTATCTGATATTCGAACGACTCTCGGCAATGGATATCTCGGCTCTCGCATCGATGAAGAACGTAGCGAAATGCGATACTTGGTGTGAATTGCAGAATCCCGT
>IonTorrentS5-ITS1_BOP010091_Zotu
AAGTCGTAACAAGGTTTCCGTAGGTGAACCTGCGGAAGGATCATTGTTGAAACCTGCATAGCAGAAAGACCCGCGAACTTGTGAACAACTATATTGGGAGAGGGATACGGGTCTCTTGGACTCCTTCCCTCGATTTCGGACCGAGGAGTGCCCTTGTCGGCATTCTTTGGCTCTGATAAAATAACAACTCGACGCGATCAGCGCCAAGGAAAATTAAATGGAAATAGCTTGCCCTTGCTCTTGCAAGATGGTATTGCTTATCTGATATTCGAACGACTCTCGGCAATGGATATCTCGGCTCTCGCATCGATGAAGAACGTAGCGAAATGCGATACTTGGTGTGAATTGCAGAATCCCGT
>IonTorrentS5-ITS1_BOP010092_Cotu
AAGTCGTAACAAGGTTTCCGTAGGTGAACCTGCGGAAGGATCATTGTTGAAACCTGCATAGCAGAAAGACTCGCGAACTTGTGAACAACTATATTGGGAGAGGGATACGGGTCTCTTGGACTCCTTCCCTCGATTTCGGACCGAGGAGTGCCCTTGTCGGCATTCTTTGGCTCTGATAAAATAACAAACTCGGCGCGATCAGCGCCAAGGAAAATTAAATGGAAATAGCTTGCCCTTGCTCTTGCAAGATGGTATTGCTTATCTGATATTTGAACGACTCTCGGCAATGGATATCTCGGCTCTCGCATCGATGAAGAACGTAGCGAAATGCGATACTTGGTGTGAATTGCAGAATCCCGT
>IonTorrentS5-ITS1_BOP010093_Cotu
AAGTCGTAACAAGGTCTCTGTAGGTGAACTTGCGGAATGATCATTGTCAAAACCTGCACAATAGAACGACCCACGAACATGTTAAAATGACAACGGGTGCTCGCACCCTGCTATCAGGGGAAGCGAGTGACAATCCCCTTACGGGGAGGCAATCGCTTGCCCTGTGAAACAACAAACCCTGACGCGAACTGCACCAAGGAATATGAACGAAAGAGCGAGCCCGCGAAGCTCCATCCATGGGTGCGATCATAGGGTGGCATCTTCCTCTACAGAAACAAAACGACTCTTAGCAATGGATATATCGGCTCTCGCATCGATGAAGAACGTAGTGAAATGCGATACTTGGTGTGAATTGCAGAATTCTGT
>IonTorrentS5-ITS1_BOP010093_Dotu
AAGTCGTAACAAGGTCTCTGTAGGTGAACTTGCGGAATGATCATTGTCAAAACCTGCACAATAGAACGACCCACGAACATGTTAAAATGACAACGGGTGCTCGCACCCTGCTATCAGGGGAAGCGAGTGACAATCCCCTTACGGGGAGGCAATCGCTTGCCCTGTGAAACAACAAACCCTGACGCGAACTGCACCAAGGAATATGAACGAAAGAGCGAGCCCGCGAAGCTCCATCCATGGGTGCGATCATAGGGTGGCATCTTCCTCTACAGAAACAGAACGACTCTTAGCAACGGATATATCGGCTCTCACATCGATGAAG
>IonTorrentS5-ITS1_BOP010093_Otu
AAGTCGTAACAAGGTCTCTGTAGGTGAACTTGCGGAATGATCATTGTCAAAACCTGCACAATAGAACGACCCACGAACATGTTAAAATGACAACGGGTGCTCGCACCCTGCTATCAGGGGAAGCGAGTGACAATCCCCTTACGGGGAGGCAATCGCTTGCCCTGTGAAACAACAAACCCTGACGCGAACTGCACCAAGGAATATGAACGAAAGAGCGAGCCCGCGAAGCTCCATCCATGGGTGCGATCATAGGGTGGCATCTTCCTCTACAGAAACAGAACGACTCTTAGCAACGGATatatCGGCTCTCACATCGATGAAG
>IonTorrentS5-ITS1_BOP010093_Zotu
ATGACAACGGGTGCTCGCACCCTGCTATCAGGGGAAGCGAGTGACAATCCCCTTACGGGGAGGCAATCGCTTGCCCTGTGAAACAACAAACCCTGACGCGAACTGCACCAAGGAATATGAACGAAAGAGCGAGCCCGCGAAGCTCCATCCATGGGTGCGATCATAGGGTGGCATCTTCCTCTACAGAAACAAAACGACTCTTAGCAATGGATatatCGGCTCTCGCATCGATGAAGAACGTAGTGAAATGCGATACTTGGTGTGAATTGCAGAATTCTGT
>IonTorrentS5-ITS1_BOP010094_Cotu
AAGTCGTAACAAGGTTTCCGTAGGTGAACCTGCGGAAGGATCATTGTCGAAACCTGCAAAGCAGACCCGCGAACATGTTTTAAAATACACGGGAGGATGACGACGGTTCAGCCACCGTGCTGTCCCTCGTCAGAGCCCCGCTCCGTCGACGTGCGCACTTGCTGCGTCCGTCGTATGGACTAACGAACCCCGGCGCGGAATGCGCCAAGGAATACTCTACAACATTGCTCGCCTCCAGCTGCCCCGTTCGCGGTGTGTGTCTGGGGGTTAAGGCGTGTCTTGAATTTAAAACGACTCTCGGCAACGGATATCTCGGCTCTCGCATCGATGAAGAACGCAGCAAAATGCGATACTTGGTGTGAATTGCAGAATCCCGT
>IonTorrentS5-ITS1_BOP010094_Otu
AAGTCGTAACAAGGTTTCCGTAGGTGAACCTGCGGAAGGATCATTGTCGAAACCTGCAAAGCAGACCCGCGAACATGTTTTAAAATACACGGGAGGATGACGACGGTTCAGCCACCGTGCTGTCCCTCGTCAGAGCCCCGCTCCGTCGACGTGCGCACTTGCTGCGTCCGTCGTATGGACTAACGAACCCCGGCGCGGAATGCGCCAAGGAATACTCTACAACATTGCTCGCCTCCAGCTGCCCCGTTCGCGGTgtgtgtCTGGgggTTAAGGCGTGTCTTGAATTTAAAACGACTCTCGGCAACGGATATCTCGGCTCTCGCATCGATGAAGAACGCAGCAAAATGCGATACTTGGTGTGAATTGCAGAATCCCGT
>IonTorrentS5-ITS1_BOP010094_Zotu
AAGTCGTAACAAGGTTTCCGTAGGTGAACCTGCGGAAGGATCATTGTCGAAACCTGCAAAGCAGACCCGCGAACATGTTTTAAAATACACGGGAGGATGACGACGGTTCAGCCACCGTGCTGTCCCTCGTCAGAGCCCCGCTCCGTCGACGTGCGCACTTGCTGCGTCCGTCGTATGGACTAACGAACCCCGGCGCGGAATGCGCCAAGGAATACTCTACAACATTGCTCGCCTCCAGCTGCCCCGTTCGCGGTgtgtgtCTGGgggTTAAGGCGTGTCTTGAATTTAAAACGACTCTCGGCAACGGATATCTCGGCTCTCGCATCGATGAAGAACGCAGCAAAATGCGATACTTGGTGTGAATTGCAGAATCCCGT
>IonTorrentS5-ITS1_BOP010096_Cotu
TCTAGCAGAACGACCCGAGAACATGTTCAACGCTTGGGGGCGTGCCCCCTTATCCTAGGAGGCAAGTGTCTTGCGTGTTGCATTTCGGTGCTTTCGCTTGACCGACCCTCCTGGGCGTACTGAACACCGGCGTGAATTGCGCCAAGGAACTTGAATGAAAGAGCGTTCCCCCGCCGTCCCGGAGACGGTGCTCGTGCGGGTGGTTTCGTCGTCTTCAATATGTCTAAACGACTCTCGGCAACGGATATCTCGGCTCTCGCATCGATGAAGAACGTAGCGAAATGCGATACTTGGTGTGAATTGCAGAATCCCGT
>IonTorrentS5-ITS1_BOP010097_Cotu
GAGTCGTAATAAGATTTTCGTAGGTGAACCTGTGGAAGGATCGTTGTCGAAACCACTACAAAGTACAACGACCCGGGAACTCGTGAAAACACTAGTGGGGGGCGTGCTTCATGGCTACTCCCCCTACCACTGCGGGTTTGGGACTCGTCCCGTTCCTCGCGGGGGTAACCAACGAACCCCCGATGCGGACTACGACAAGGAAATCTAACGAGAGAGCAAGCTCCTGGGGCCCCAGATATGGTGAGCCCTGGGACGTGGCACCTTCTTTCACTTTATCTATAATGACTCTCGGCAATGGATATATCAGCTTTTGCATTGATGAAGAACATAGAAAAATGTGATACTTGGTGTGAATTGCAGAATCTCGC
>IonTorrentS5-ITS1_BOP010097_Dotu
GAGTCGTAATAAGATTTTCGTAGGTGAACCTGTGGAAGGATCGTTGTCGAAACCACTACAAAGTACAACGACCCGGGAACTCGTGAAAACACTAGTGGGGGGCGTGCTTCATGGCTACTCCCCCTACCACTGCGGGTTTGGGACTCGTCCCGTTCCTCGCGGGGGTAACCAACGAACCCCCGATGCGGACTACGACAAGGAAATCTAACGAGAGAGCAAGCTCCTGGGGCCCCAGATATGGTGAGCCCTGGGACGTGGCACCTTCTTTCACTTTATCTATAATGACTCTCGGCAATGGATATATCAGCTTTTGCATTGATGAAGAACATAGAAAAATGTGATACTTGGTGTGAATTGCAGAATCTCGC
>IonTorrentS5-ITS1_BOP010097_Otu
GAGTCGTAATAAGATTTTCGTAGGTGAACCTGTGGAAGGATCGTTGTCGAAACCACTACAAAGTACAACGACCCGGGAACTCGTGAAAACACTAGTGGggggCGTGCTTCATGGCTACTCCcccTACCACTGCGGGTTTGGGACTCGTCCCGTTCCTCGCGGgggTAACCAACGAACCcccGATGCGGACTACGACAAGGAAATCTAACGAgagagCAAGCTCCTGGGGCCCCAGATATGGTGAGCCCTGGGACGTGGCACCTTCTTTCACTTTATCTATAATGACTCTCGGCAATGGATatatCAGCTTTTGCATTGATGAAGAACATAGAAaaaTGTGATACTTGGTGTGAATTGCAGAATCTCGC
>IonTorrentS5-ITS1_BOP010097_Zotu
GAGTCGTAATAAGATTTTCGTAGGTGAACCTGTGGAAGGATCGTTGTCGAAACCACTACAAAGTACAACGACCCGGGAACTCGTGAAAACACTAGTGGggggCGTGCTTCATGGCTACTCCcccTACCACTGCGGGTTTGGGACTCGTCCCGTTCCTCGCGGgggTAACCAACGAACCcccGATGCGGACTACGACAAGGAAATCTAACGAgagagCAAGCTCCTGGGGCCCCAGATATGGTGAGCCCTGGGACGTGGCACCTTCTTTCACTTTATCTATAATGACTCTCGGCAATGGATatatCAGCTTTTGCATTGATGAAGAACATAGAAaaaTGTGATACTTGGTGTGAATTGCAGAATCTCGC
>IonTorrentS5-ITS1_BOP010098_Cotu
AAGTCGTAACAAGGTTTCCGTTGGTGAACCTGCGGAAGGATCATTATCGAGACCCGTCGAGCAGCGAGACCCGGGAATCGGTGATGCCCTAACGAGATGCGCGTGGCGCTGCCAGCTCTCCCCGGGGACCATGTGGCAAACCACCCCCGGCCCGATGGGTGCCAAGGAATTGAGATGGAATGAGCGTGGCTCCCTCCGGGGACGCCAGCACGCGTTCAGAGCTTACACGACTCCCGACAACGGATATCTCGGCTCTCGCATCGATGAAGAACGTAGAGAAATGCGATACTTGGTGTGAATTGCAAAATCCCGT
>IonTorrentS5-ITS1_BOP010099_Cotu
AAGTTGTAATTAGTTTTACTTGCAGAAGGATTATTGCCAATGCTCGTCAGGCAGCAAGACCTGTAAACCAGCAAAGTATCATCTTACGAGAAGTAGCATGGGTTTCTTGGCCTTTTGACCCTCACCCTTTTCCTAAGCTCTGACTTGTCCCCATGACCAACTCTCTAAACCAGCAAGTGATGATACAGCACTGATGAGGAAGCAAGGAGATCATAGAACAAACCCACGGCATCGTAAGCACTAAGGATTTGAAGGGGTGGGGCACCCACCATAGCCCATGGCATTGGAAATTGCATATAGGATATCTCAACTCTCTGTCGATGAAGATGAAGTGCGTAGGAAAAGATACTTGGTAGGAATTGTAGAATGCCAT
>IonTorrentS5-ITS1_BOP010099_Otu
AAGTTGTAATTAGTTTTACTTGCAGAAGGATTATTGCCAATGCTCGTCAGGCAGCAAGACCTGTAAACCAGCAAAGTATCATCTTACGAGAAGTAGCATGGGTTTCTTGGCCTTTTGACCCTCACCCTTTTCCTAAGCTCTGACTTGTCCCCATGACCAACTctctAAACCAGCAAGTGATGATACAGCACTGATGAGGAAGCAAGGAGATCATAGAACAAACCCACGGCATCGTAAGCACTAAGGATTTGAAGGGGTGGGGCACCCACCATAGCCCATGGCATTGGAAATTGCATATAGGATATCTCAACTctctGTCGATGAAGATGAAGTGCGTAGGAAAAGATACTTGGTAGGAATTGTAGAATGCCAT
>IonTorrentS5-ITS1_BOP010099_Zotu
AAGTTGTAATTAGTTTTACTTGCAGAAGGATTATTGCCAATGCTCGTCAGGCAGCAAGACCTGTAAACCAGCAAAGTATCATCTTACGAGAAGTAGCATGGGTTTCTTGGCCTTTTGACCCTCACCCTTTTCCTAAGCTCTGACTTGTCCCCATGACCAACTctctAAACCAGCAAGTGATGATACAGCACTGATGAGGAAGCAAGGAGATCATAGAACAAACCCACGGCATCGTAAGCACTAAGGATTTGAAGGGGTGGGGCACCCACCATAGCCCATGGCATTGGAAATTGCATATAGGATATCTCAACTctctGTCGATGAAGATGAAGTGCGTAGGAAAAGATACTTGGTAGGAATTGTAGAATGCCAT
>IonTorrentS5-ITS1_BOP010100_Cotu
AAGTCGTAACAAGGTTTCCGTAGGTGAACCTGCGGAAGGATCATTGTCGATGCCTTACAAATAGTCCAACTTGTGAACCTGTTTGACTACTTAGGGTTGGCTTGAGGTGCTTTGGCACCTTAACCTCCCTCGTGCTAGGAGGGGCCCCACATAGTGCGTTCCTCTCTTAGCCAAACATAACCCCCGGCGCTGAATGCGCCAAGGAATTGAAATTCGTTCATTGTGCCCTCGTTGACCCGGAGACGGTGCTCGTGCGGGTGGTGCCTTGACGTGTGATATAGAATGACTCTCGGCAACGGATATCTAGGCTCTTGCATCGATGAAGAACGTAGCGAAATGCGATACTTGGTGTGAATTGCAGAATCCCGT
>IonTorrentS5-ITS1_BOP010101_Cotu
AAGTCGTAACAAGGTTTCCGTAGGTGAACCTGCGGAAGGATCATTGTCGATACCTGCCCAGCAGAACGACCTGTGAACATGTAATAACCTTCTGGGTGGGGGTGTAATGCCCCCTCCCAAAAAACGGTTGGGAGGGCACGTTGAGATATGCCCACCGCTCCTCGTGTGTGGTTGGTCAATCTTCTCGTTCCCTTCCCGATCGAACAATGAACCCCGGCGCGGTCTGCGCCAAGGAACTTAAACAAGGAGTAACCACGGGCGCCCCGGAAACGGTGTGCGCGTTGTTGGTGACATCTTTACCATGATACATAACGACTCTCGGCAACGGATATCTCGGCTCTCGCATCGATGAAGAACGTAGCGAAATGCGATACTTGGTGTGAATTGCAGAATCCCGC
>IonTorrentS5-ITS1_BOP010101_Dotu
AAGTCGTAACAAGGTTTCCGTAGGTGAACCTGCGGAAGGATCATTGTCGATACCTGCCCAGCAGAACGACCTGTGAACATGTAATAACCTTCTGGGTGGGGGTGTAATGCCCCCTCCCAAAAA
>IonTorrentS5-ITS1_BOP010101_Otu
CCCCTCCTCCCCTCCCCAGTCGGGCTGCAGGAGAACACAGCTAGAATGAACGAACACCACACTAGGCGCGATTGGCGCCAAGGAGAACGCGAAAAGAAGGACGCATGCAGTGCCCACTCGCGGAGGTGCCGGCTGGGCATCCACTCGAAATCGTAACGAAACACAACTCTCGGCAATGGATATCTTGCCTCTCACATCAATAAAGAATGTAGCGAAATGCGATACTTGGTGTGAATTGCAGAATCCCGT
>IonTorrentS5-ITS1_BOP010101_Zotu
CCCCTCCTCCCCTCCCCAGTCGGGCTGCAGGAGAACACAGCTAGAATGAACGAACACCACACTAGGCGCGATTGGCGCCAAGGAGAACGCGAAAAGAAGGACGCATGCAGTGCCCACTCGCGGAGGTGCCGGCTGGGCATCCACTCGAAATCGTAACGAAACACAACTCTCGGCAATGGATATCTTGCCTCTCACATCAATAAAGAATGTAGCGAAATGCGATACTTGGTGTGAATTGCAGAATCCCGT
>IonTorrentS5-ITS1_BOP010102_Cotu
AAGTCGTAACAAGGTTTCCGTAGGTGAACCTGCGGAAGGATCATTGTCGATGCCTTACAAATAGTCCAACTTGTGAACCTGTTTGACTACTTAGGGTTGGCTTGAGGTGCTTTGGCACCTTAACCTCCCTCGTGCTAGGAGGGGCCCCACATAGTGCGTTCCTCTCTTAGCCAAACATAACCCCCGGCGCTGAATGCGCCAAGGAATTGAAATTCGTTCATTGTGCCCTCGTTGACCCGGAGACGGTGCTCGTGCGGGTGGTGCCTTGACGTGTGATATAGAATGACTCTCGGCAACGGATATCTAGGCTCTTGCATCGATGAAGAACGTAGCGAAATGCGATACTTGGTGTGAATTGCAGAATCCCGT
>IonTorrentS5-ITS1_BOP010102_Otu
AAGTCGTAACAAGGTTTCCGTAGGTGAACCTGCGGAAGGATCATTGTCGATGCCTTACAAATAGTCCAACTTGTGAACCTGTTTGACTACTTAGGGTTGGCTTGAGGTGCTTTGGCACCTTAACCTCCCTCGTGCTAGGAGGGGCCCCACATAGTGCGTTCCTctctTAGCCAAACATAACCcccGGCGCTGAATGCGCCAAGGAATTGAAATTCGTTCATTGTGCCCTCGTTGACCCGGAGACGGTGCTCGTGCGGGTGGTGCCTTGACGTGTGATATAGAATGACTCTCGGCAACGGATATCTAGGCTCTTGCATCGATGAAGAACGTAGCGAAATGCGATACTTGGTGTGAATTGCAGAATCCCGT
>IonTorrentS5-ITS1_BOP010102_Zotu
AAGTCGTAACAAGGTTTCCGTAGGTGAACCTGCGGAAGGATCATTGTCGATGCCTTACAAATAGTCCAACTTGTGAACCTGTTTGACTACTTAGGGTTGGCTTGAGGTGCTTTGGCACCTTAACCTCCCTCGTGCTAGGAGGGGCCCCACATAGTGCGTTCCTctctTAGCCAAACATAACCcccGGCGCTGAATGCGCCAAGGAATTGAAATTCGTTCATTGTGCCCTCGTTGACCCGGAGACGGTGCTCGTGCGGGTGGTGCCTTGACGTGTGATATAGAATGACTCTCGGCAACGGATATCTAGGCTCTTGCATCGATGAAGAACGTAGCGAAATGCGATACTTGGTGTGAATTGCAGAATCCCGT
>IonTorrentS5-ITS1_BOP010104_Cotu
AAGTCGTAACAAGGTTTCCGTAGGTGAACCTGCGGAAGGATCATTGTCGATGCCTTACAAATAGTCCAACTTGTGAACCTGTTTGACTACTTAGGGTTGGCTTGAGGTGCTTTGGCACCTTAACCTCCCTCGTGCTAGGAGGGGCCCCACATAGTGCGTTCCTCTCTTAGCCAAACATAACCCCCGGCGCTGAATGCGCCAAGGAATTGAAATTCGTTCATTGTGCCCTCGTTGACCCGGAGACGGTGCTCGTGCGGGTGGTGCCTTGACGTGTGATATAGAATGACTCTCGGCAACGGATATCTAGGCTCTTGCATCGATGAAGAACGTAGCGAAATGCGATACTTGGTGTGAATTGCAGAATCCCGT
>IonTorrentS5-ITS1_BOP010104_Otu
AAGTCGTAACAAGGTTTCCGTAGGTGAACCTGCGGAAGGATCATTGTCGATGCCTTACAAATAGTCCAACTTGTGAACCTGTTTGACTACTTAGGGTTGGCTTGAGGTGCTTTGGCACCTTAACCTCCCTCGTGCTAGGAGGGGCCcccACATAGTGCGTTCCTctctTAGCCAAACATAACCcccGGCGCTGAATGCGCCAAGGAATTGAAATTCGTTCATTGTGCCCTCGTTGACCCGGAAACGGTGCTCGTACGGGTGGTGCCTTGACGTGTGATATAGAATGACTCTCGGCAACGGATATCTAGGCTCTTGCATCGATGAAGAACGTAGCGAAATGCGATACTTGGTGTGAATTGCAGAATCCCGT
>IonTorrentS5-ITS1_BOP010104_Zotu
AAGTCGTAACAAGGTTTCCGTAGGTGAACCTGCGGAAGGATCATTGTCGATGCCTTACAAATAGTCCAACTTGTGAACCTGTTTGACTACTTAGGGTTGGCTTGAGGTGCTTTGGCACCTTAACCTCCCTCGTGCTAGGAGGGGCCcccACATAGTGCGTTCCTctctTAGCCAAACATAACCcccGGCGCTGAATGCGCCAAGGAATTGAAATTCGTTCATTGTGCCCTCGTTGACCCGGAGACGGTGCTCGTTCGGGTGGTGCCTTGACGTGTGATATAGAATGACTCTCGGCAACGGATATCTAGGCTCTTGCATCGATGAAGAACGTAGCGAAATGCGATACTTGGTGTGAATTGCAAAATCCCGT
>IonTorrentS5-ITS1_BOP010107_Cotu
AAGTCGTAACAAGGTTTCCGTAGGTGAACCTGCGGAAGGATCATTGTTGAAACCTGCATAGCAGAAAGACTCGCGAACTTGTGAACAACTATATTGGGAGAGGGATACGGGTCTCTTGGACTCCTTCCCTCGATTTCGGACCGAGGAGTGCCCTTGTCGGCATTCTTTGGCTCTGATAAAATAACAACTCGGCGCGATCAGCGCCAAGGAAAATTAAATGGAAATAGCTTGCCCTTGCTCTTGCAAGATGGTATTGCTTATCTGATATTTGAACGACTCTCGGCAATGGATATCTCGGCTCTCGCATCGATGAAGAACGTAGCGAAATGCGATACTTGGTGTGAATTGCAGAATCCCGT
>IonTorrentS5-ITS1_BOP010107_Dotu
AAGTCGTAACAAGGTTTCCGTAGGTGAACCTGCGGAAGGATCATTGTCGAAACCTGCCCAGCAGAACGACCCGCGAACGTGTTTCAACATCTGGGGGGCCACGGGCGCGCAAGCCCCGCGATCCCCCC
>IonTorrentS5-ITS1_BOP010107_Otu
AAGTCGTAACAAGGTTTCCGTAGGTGAACCTGCGGAAGGATCATTGTTGAAACCTGCATAGCAGAAAGACTCGCGAACTTGTGAACAACTATATTGGGAGAGGGATACGGGTCTCTTGGACTCCTTCCCTCGATTTCGGACCGAGGAGTGCCCTTGTCGGCATTCTTTGGCTCTGATAAAATAACAACTCGGCGCGATCAGCGCCAAGGAAAATTAAATGGAAATAGCTTGCCCTTGCTCTTGCAAGATGGTATTGCTTATCTGATATTTGAACGACTCTCGGCAATGGATATCTCGGCTCTCGCATCGATGAAGAACGTAGCGAAATGCGATACTTGGTGTGAATTGCAGAATCCCGT
>IonTorrentS5-ITS1_BOP010107_Zotu
AAGTCGTAACAAGGTTTCCGTAGGTGAACCTGCGGAAGGATCATTGTTGAAACCTGCATAGCAGAAAGACTCGCGAACTTGTGAACAACTATATTGGGAGAGGGATACGGGTCTCTTGGACTCCTTCCCTCGATTTCGGACCGAGGAGTGCCCTTGTCGGCATTCTTTGGCTCTGATAAAATAACAACTCGGCGCGATCAGCGCCAAGGAAAATTAAATGGAAATAGCTTGCCCTTGCTCTTGCAAGATGGTATTGCTTATCTGATATTTGAACGACTCTCGGCAATGGATATCTCGGCTCTCGCATCGATGAAGAACGTAGCGAAATGCGATACTTGGTGTGAATTGCAGAATCCCGT
>IonTorrentS5-ITS1_BOP010108_Cotu
AAGTCGTAACAAGGTTTCCGTAGGTGAACCTGCGGAAGGATCATTGTCGTTGCCTCGACCGACCTGCGAACCGATATCAGATTGACCTGACTCTGCCCCTGCTGTGCCTCTAGGTGCGGTCGGGTGGCAGACCTCTCTTAACAGAGCAACTCCCGGCGCCCAGCGCGCCAAGGAACTGTAGTCAATCGGAACGGACGCAGTGGGCGACCCCGACGGGGCGCGCCCACTGCGCGACCGAACCGGACATCACACGTGCGTACGTACGACTCTCGGCAACGGATATCTCGGCTCTCGCATCGATGAAGAACGTAGCGAAATGCGATACTTGGTGTGAATTGCAGAATCCCGT
>IonTorrentS5-ITS1_BOP010110_Cotu
AAGTTGTAACAAGGTTTCCGTAGGTGAACCTATGGAAGGATCATTGTCGAAACTTGCCCAACAGAATGACCCGCGAACACGTTGTTCAACCGGGGGGCGAGGGACCTTCGGGCCCAACCCTCCCCTGATGGTGGCCGTGGCACCACCGTGCACCAACGTCAAATGAACCCTGATGCTATATGCACCAAGGAAACCAAACGAACGAGCACGCGATGGTCGGCCCAGAAACGGTGTCGTCAGAGCTGCTTGTCTTCGATATGTCAAAACGACTCTCGGTAACGAATATCTCAGCTCTCGCATCAATGAAGAACATAGCGAAATGCGATACTTGGTCTGAATTGCAGAATCTTAT
>IonTorrentS5-ITS1_BOP010110_Dotu
AAGTTGTAACAAGGTTTCCGTAGGTGAACCTATGGAAGGATCATTGTCGAAACTTGCCCAACAGAATGACCCGCGAACACGTTGTTCAACCGGGGGGCGAGGGACCTTCGGGCCCAACCCTCCCCTGATGGTGGCCGTGGCACCACCGTGCACCAACGTCAAATGAACCCTGATGCTATATGCACCAAGGAAACCAAACGAACGAGCACGCGATGGTCGGCCCAGAAACGGTGTCGTCAGAGCTGCTTGTCTTCGATATGTCAAAACGACTCTCGGTAACGAATATCTCAGCTCTCGCATCAATGAAGAACATAGCGAAATGCGATACTTGGTCTGAATTGCAGAATCTTAT
>IonTorrentS5-ITS1_BOP010110_Otu
AAGTTGTAACAAGGTTTCCGTAGGTGAACCTATGGAAGGATCATTGTCGAAACTTGCCCAACAGAATGACCCGCGAACACGTTGTTCAACCGGggggCGAGGGACCTTCGGGCCCAACCCTCCCCTGATGGTGGCCGTGGCACCACCGTGCACCAACGTCAAATGAACCCTGATGCTATATGCACCAAGGAAACCAAACGAACGAGCACGCGATGGTCGGCCCAGAAACGGTGTCGTCAGAGCTGCTTGTCTTCGATATGTCAAAACGACTCTCGGTAACGAATATCTCAGCTCTCGCATCAATGAAGAACATAGCGAAATGCGATACTTGGTCTGAATTGCAGAATCTTAT
>IonTorrentS5-ITS1_BOP010110_Zotu
AAGTTGTAACAAGGTTTCCGTAGGTGAACCTATGGAAGGATCATTGTCGAAACTTGCCCAACAGAATGACCCGCGAACACGTTGTTCAACCGGggggCGAGGGACCTTCGGGCCCAACCCTCCCCTGATGGTGGCCGTGGCACCACCGTGCACCAACGTCAAATGAACCCTGATGCTATATGCACCAAGGAAACCAAACGAACGAGCACGCGATGGTCGGCCCAGAAACGGTGTCGTCAGAGCTGCTTGTCTTCGATATGTCAAAACGACTCTCGGTAACGAATATCTCAGCTCTCGCATCAATGAAGAACATAGCGAAATGCGATACTTGGTCTGAATTGCAGAATCTTAT
>IonTorrentS5-ITS1_BOP010111_Cotu
GGAGAAGTCGTAACAAGGTTTCCGTAGGTGAACCTGCGGAAGGATCATTGTCGAAACCTGCCTAGCAGAACGACCCGAGAACTAGTTTCAAAGCGGGGGATGAGGGGTCTTGCGGCTCCTTGTCCCTTTATCTCGGGGGGGTTGCATTGCGTTCGCGCAACCGACCCTTCCGTGCGTACAAACGAACACCGGCGCGAATTGCGCCAAGGAACCTGAATGAGAGAGCGCGTCCCCGTTGCACCGGAAACGGTGCGCGCGGGCGGCGTCGTCATCTTCAAATATGTCAAAACGACTCTCGGCAACGGATATCTCGGCTCTCGCATCGATGAAGAACGTAGCGAAATGCGATACTTGGTGTGAATTGCAGAATCCCGT
>IonTorrentS5-ITS1_BOP010111_Otu
AAGTCGTAACAAGGTTTCCGTAGGTGAACCTGCGGAAGGATCATTGTCGAAACCTGCCTAGCAGAACGACCCGAGAACTAGTTTCAAAGCGGgggATGAGGGGTCTTGCGGCTCCTTGTCCCTTTATCTCGGggggggTTGCATTGCGTTCGCGCAACTGACCCTTCCGTGCGTACAAACGAACACCGGCGTGAATTGCGCCAAGGAACCTGAATGAgagagCGCGTCCCCGTTGCACCGGAAACGGTGCgcgcgGGCGGCGTCGTCATCTTCAAATATGTCAAAACGACTCTCGGCAACGGATATCTCGGCTCTCGCATCGATGAAGAACGTAGCGAAATGCGATACTTGGTGTGAATTGCAGAATCCCGT
>IonTorrentS5-ITS1_BOP010111_Zotu
AAGTCGTAACAAGGTTTCCGTAGGTGAACCTGCGGAAGGATCATTGTCGAAACCTGCCTAGCAGAACGACCCGAGAACTAGTTTCAAAGCGGgggATGAGGGGTCTTGCGGCTCCTTGTCCCTTTATCTCGGggggggTTGCATTGCGTTCGCGCAACTGACCCTTCCGTGCGTACAAACGAACACCGGCGTGAATTGCGCCAAGGAACCTGAATGAgagagCGCGTCCCCGTTGCACCGGAAACGGTGCgcgcgGGCGGCGTCGTCATCTTCAAATATGTCAAAACGACTCTCGGCAACGGATATCTCGGCTCTCGCATCGATGAAGAACGTAGCGAAATGCGATACTTGGTGTGAATTGCAGAATCCCGT
>IonTorrentS5-ITS1_BOP010112_Cotu
AAGTCGTAACAAGGTTTCCGTAGGTGAACCTGCGGAAGGATCATTGTCGAAACCTGCCTAGCAGAACGACCCGAGAACTAGTTTCACAGAGGGGGATGAGGGGTCTTGTGGCTCCTTGTCCCTTTATCTCGGGGGGGTTGCGTTGCGTTCGCGCAACCGACCCTTCCGTGCGTACAAACGAACACCGGCGCGAATTGCGCCAAGGAACTTGAATGAGAGAGCGCGTCCCTGTTGCCCCGGAAACGGTGCGCGCGGGCGGCGTCGTCATCTTCAAATATGTCAAAACGACTCTCGGCAACGGATATCTCGGCTCTCGCATCGATGAAGAACGTAGCGAAATGCGATACTTGGTGTGAATTGCAGAATCCCGT
>IonTorrentS5-ITS1_BOP010116_Cotu
AAGTCGTAACAAGGTTTCCGTAGGTGAACCTGCGGAAGGATCATTGTCGATACCTGCCCAGCAGAACGACCCGTGAACATGTAATAACCTTCTGGGTGGGTGTGTAATGCCCCCTCCCAAAAACGGTTGGCGGGGCACGTTGAGATTTGACCACTGCTCCTGGGTGTGTGGTTGGTCAATCTTCTCGTTCCCTTCCCAATCGAACAACGAACCCCGGCGCGGTCTGCGCCAAGGAACTTAAACAAGGAGTAACCACGGTCGCCCCGGAAACGGTGTGCGTGCTGTTGGTGACATCTTTACCATGATACATAACGACTCTCGGCAACGGATATCTCGGCTCTCGCATCGATGAAGAACGTAGCGAAATGCGATACTTGGTGTGAATTGCAGAATCCCGC
>IonTorrentS5-ITS1_BOP010116_Otu
AAGTCGTAACAAGGTTTCCGTAGGTGAACCTGCGGAAGGATCATTGTCGATACCTGCCCAGCAGAACGACCCGTGAACATGTAATAACCTTCTGGGTGGGTgtgtAATGCCcccTCCCAAaaaCGGTTGGCGGGGCACGTTGAGATTTGACCACTGCTCCTGGGTgtgtgGTTGGTCAATCTTCTCGTTCCCTTCCCAATCGAACAACGAACCCCGGCGCGGTCTGCGCCAAGGAACTTAAACAAGGAGTAACCACGGTCGCCCCGGAAACGGTGTGCGTGCTGTTGGTGACATCTTTACCATGATACATAACGACTCTCGGCAACGGATATCTCGGCTCTCGCATCGATGAAGAACGTAGCGAAATGCGATACTTGGTGTGAATTGCAGAATCCCGC
>IonTorrentS5-ITS1_BOP010116_Zotu
AAGTCGTAACAAGGTTTCCGTAGGTGAACCTGCGGAAGGATCATTGTCGATACCTGCCCAGCAGAACGACCCGTGAACATGTAATAACCTTCTGGGTGGGTgtgtAATGCCcccTCCCAAaaaCGGTTGGCGGGGCACGTTGAGATTTGACCACTGCTCCTGGGTgtgtgGTTGGTCAATCTTCTCGTTCCCTTCCCAATCGAACAACGAACCCCGGCGCGGTCTGCGCCAAGGAACTTAAACAAGGAGTAACCACGGTCGCCCCGGAAACGGTGTGCGTGCTGTTGGTGACATCTTTACCATGATACATAACGACTCTCGGCAACGGATATCTCGGCTCTCGCATCGATGAAGAACGTAGCGAAATGCGATACTTGGTGTGAATTGCAGAATCCCGC
>IonTorrentS5-ITS1_BOP010117_Cotu
AAGTCGTAACAAGGTTTCCGTAGGTGAACCTGCGGAAGGATCATTGTCGATACCTGCCCAGCAGAACGACCTGTGAACATGTAATAACCTTCTGGGTGGGGGTGTAATGCCCCCTCCCAAAAAACGGTTGGGAGGGCACGTTGAGATATGCCCACCGCTCCTCGTGTGTGGTTGGTCAATCTTCTCGTTCCCTTCCCGATCGAACAATGAACCCCGGCGCGGTCTGCGCCAAGGAACTTAAACAAGGAGTAACCACGGGCGCCCCGGAAACGGTGTGCGCGTTGTTGGTGACATCTTTACCATGATACATAACGACTCTCGGCAACGGATATCTCGGCTCTCGCATCGATGAAGAACGTAGCGAAATGCGATACTTGGTGTGAATTGCAGAATCCCGC
>IonTorrentS5-ITS1_BOP010117_Dotu
AAGTCGTAACAAGGTTTCCGTAGGTGAACCTGCGGAAGGATCATTGTCGATACCTGCCCAGCAGAACGACCTGTGAACATGTAATAACCTTCTGGGTGGGGGTGTAATGCCCCC
>IonTorrentS5-ITS1_BOP010117_Otu
AAGTCGTAACAAGGTTTCCGTAGGTGAACCTGCGGAAGGATCATTGTCGATACCTGCCCAGCAGAACGACCTGTGAACATGTAATAACCTTCTGGGTGGgggTGTAATGCCcccTCCCAAaaaaCGGTTGGGAGGGCACGTTGAGATATGCCCACCGCTCCTCGTgtgtgGTTGGTCAATCTTCTCGTTCCCTTCCCGATCGAACAATGAACCCCGGCGCGGTCTGCGCCAAGGAACTTAAACAAGGAGTAACCACGGGCGCCCCGGAAACGGTGTGCGCGTTGTTGGTGACATCTTTACCATGATACATAACGACTCTCGGCAACGGATATCTCGGCTCTCGCATCGATGAAGAACGTAGCGAAATGCGATACTTGGTGTGAATTGCAGAATCCCGC
>IonTorrentS5-ITS1_BOP010117_Zotu
AAGTCGTAACAAGGTTTCCGTAGGTGAACCTGCGGAAGGATCATTGTCGATACCTGCCCAGCAGAACGACCTGTGAACATGTAATAACCTTCTGGGTGGgggTGTAATGCCcccTCCCAAaaaaCGGTTGGGAGGGCACGTTGAGATATGCCCACCGCTCCTCGTgtgtgGTTGGTCAATCTTCTCGTTCCCTTCCCGATCGAACAATGAACCCCGGCGCGGTCTGCGCCAAGGAACTTAAACAAGGAGTAACCACGGGCGCCCCGGAAACGGTGTGCGCGTTGTTGGTGACATCTTTACCATGATACATAACGACTCTCGGCAACGGATATCTCGGCTCTCGCATCGATGAAGAACGTAGCGAAATGCGATACTTGGTGTGAATTGCAGAATCCCGC
>IonTorrentS5-ITS1_BOP010118_Cotu
AAGTCGTAACAAGGTTTCCGTAGGTGAACCTGCGGAAGGATCATTGTCGAAACCTGCCTAGCAGAACGACCCGAGAACTAGTTTAAAGCGGGGGACGAGGGGCCGTCTCGGCGTGCTCCTCGTCCCTTTATCTCGGGGGGGTTCATACCCTTCCGAGCGTACAAACGAACACCGGCGTGAATTGCGCCAAGGAACTTGAACGAGAGAGCGCGTCCCTGTCGCCCCGGAAACGGTGTGCGATGGCGGCGTCGTCATCTTCAAATATGTCAAAACGACTCTCGGCAACGGATATCTCGGCTCTCGCATCGATGAAGAACGTAGCGAAATGCGATACTTGGTGTGAATTGCAGAATCCCG
>IonTorrentS5-ITS1_BOP010118_Otu
CCCTTTATCTCGGgggggTTCATACCCTTCCGAGCGTACAAACGAACACCGGCGTGAATTGCGCCAAGGAACTTGAACGAgagagCGCGTCCCTGTCGCCCCGGAAACGGTGTGCGATGGCGGCGTCGTCATCTTCAAATATGTCAAAACGACTCTCGGCAACGGATATCTCGGCTCTCGCATCGATGAAGAACGTAGCGAAATGCGATACTTGGTGTGAATTGCAGAATCCCGT
>IonTorrentS5-ITS1_BOP010118_Zotu
CCCTTTATCTCGGgggggTTCATACCCTTCCGAGCGTACAAACGAACACCGGCGTGAATTGCGCCAAGGAACTTGAACGAgagagCGCGTCCCTGTCGCCCCGGAAACGGTGTGCGATGGCGGCGTCGTCATCTTCAAATATGTCAAAACGACTCTCGGCAACGGATATCTCGGCTCTCGCATCGATGAAGAACGTAGCGAAATGCGATACTTGGTGTGAATTGCAGAATCCCGT
>IonTorrentS5-ITS1_BOP010119_Cotu
AAGTCGTAACAAGGTTTCCGTAGGTGAACCTGCGGAAGGATCATTGTCGAAACCTGCGAAGCAGAACGACCCGCGAACTTGTTCCAAAATTGGAAGCGATCTAGCCTCTTGGCTTGGATGGCCTCATTGTTGGTTGGAATGTTGTTTGATGCTGTCCCTTGCTCCATGCATGTGGTAGGCATCGCAACATGCCCTCCTGCAAAAACTAACCCCGGCGCAAATTGCGCCAAGGAACTCTAACGAATGAGCGTGCTCTCCCTTGGCCCGGTCACGGTGCCCATATGAGAGTTGCGTCGTATTCGATATGTCAAAAATGACTCTCGGCAACGGATATCTCGGCTCTCGCATCGATGAAGAACGTAGCGAAATGCGATACTTGGTGTGAATTGCAGAATCCCGT
>IonTorrentS5-ITS1_BOP010119_Dotu
AAGTCGTAACAAGGTTTCCGTAGGTGAACCTGCGGAAGGATCATTGTCGAAACCTGCGAAGCAGAACGACCCGCGAACTTGTTCCAAAATTGGAAGCGATCTAGCCTCTTGGCTTGGATGGCCCCATTGTTGGTTGGAATGTTGTTTGATGCTGTCCCTTGCTCCATGCATGTGGCAGGCATCGCAACATGCCCTCCTGCAAAAACTAACCCCGGCGCAAATTGCGCCAAGGAACTCTAACGAATGAGCGTGCTCTCCCTTGGCCCGGTCATGGTGCCCATGTGAGAGTTGCGTCGTATTCGATATGTCAAAAATGACTCTCGGCAACGGATATCTCGGCTCTCGCATCGATGAAGAACGTAGCGAAATGCGATACTTGGTGTGAATTGCAGAATCCCGT
>IonTorrentS5-ITS1_BOP010119_Otu
AAGTCGTAACAAGGTTTCCGTAGGTGAACCTGCGGAAGGATCATTGTCGAAACCTGCGAAGCAGAACGACCCGCGAACTTGTTCCAAAATTGGAAGCGATCTAGCCTCTTGGCTTGGATGGCCCCATTGTTGGTTGGAATGTTGTTTGATGCTGTCCCTTGCTCCATGCATGTGGCAGGCATCGCAACATGCCCTCCTGCAAaaaCTAACCCCGGCGCAAATTGCGCCAAGGAACTCTAACGAATGAGCGTGCTCTCCCTTGGCCCGGTCATGGTGCCCATGTGAGAGTTGCGTCGTATTCGATATGTCAAaaaTGACTCTCGGCAACGGATATCTCGGCTCTCGCATCGATGAAGAACGTAGCGAAATGCGATACTTGGTGTGAATTGCAGAATCCCGT
>IonTorrentS5-ITS1_BOP010119_Zotu
AAGTCGTAACAAGGTTTCCGTAGGTGAACCTGCGGAAGGATCATTGTCGAAACCTGCGAAGCAGAACGACCCGCGAACTTGTTCCAAAATTGGAAGCGATCTAGCCTCTTGGCTTGGATGGCCTCATTGTTGGTTGGAATGTTGTTTGATGCTGTCCCTTGCTCCATGCATGTGGTAGGCATCGCAACATGCCCTCCTGCAAaaaCTAACCCCGGCGCAAATTGCGCCAAGGAACTCTAACGAATGAGCGTGCTCTCCCTTGGCCCGGTCACGGTGCCCATATGAGAGTTGCGTCGTATTCGATATGTCAAaaaTGACTCTCGGCAACGGATATCTCGGCTCTCGCATCGATGAAGAACGTAGCGAAATGCGATACTTGGTGTGAATTGCAGAATCCCGT
>IonTorrentS5-ITS1_BOP010120_Cotu
AAGTCGTAACAAGGTTTCCGTAGGTGAACCTGCGGAAGGATCATTGTCGAAACCTGCGAAGCAGAACGACCCGCGAACTTGTTCCAAAATTGGAAGCGATCTAGCCTCTTGGCTTGGATGGCCTCATTGTTGGTTGGAATGTTGTTTGATGCTGTCCCTTGCTCCATGCATGTGGTAGGCATCGCAACATGCCCTCCTGCAAAAACTAACCCCGGCGCAAATTGCGCCAAGGAACTCTAACGAATGAGCGTGCTCTCCCTTGGCCCGGTCACGGTGCCCATATGAGAGTTGCGTCGTATTCGATATGTCAAAAATGACTCTCGGCAACGGATATCTCGGCTCTCGCATCGATGAAGAACGTAGCGAAATGCGATACTTGGTGTGAATTGCAGAATCCCGT
>IonTorrentS5-ITS1_BOP010120_Otu
TAACAAGGTTTCCGTAGGTGAACCTGCGGAAGGATCATTGTCGAAACCTGCGAAGCAGAACGACCCGCGAACTTGTTCCAAAATTGGAAGCGATCTAGCCTCTTGGCTTGGATGGCCCCATTGTTGGTTGGAATGTTGTTTGATGCTGTCCCTTGCTCCATGCATGTGGTAGGCATCGCAACATGCCCTCCTGCAAaaaCTAACCCCGGCGCAAATCGCGCCAAGGAACTCTAACGAATGAGCGTGCTCTCCCTTGGCCCGGTCACGGTGCCCATGCGAGAGTTGCGTCGTATTCGATATGTCAAaaaTGACTCTCGGCAACGGATATCTCGGCTCTCGCATCGATGAAGAACGTAGCGAAATGCGATACTTGGTGTGAATTGCAGAATCCCGT
>IonTorrentS5-ITS1_BOP010120_Zotu
TAACAAGGTTTCCGTAGGTGAACCTGCGGAAGGATCATTGTCGAAACCTGCGAAGCAGAACGACCCGCGAACTTGTTCCAAAATTGGAAGCGATCTAGCCTCTTGGCTTGGATGGCCCCATTGTTGGTTGGAATGTTGTTTGATGCTGTCCCTTGCTCCATGCATGTGGTAGGCATCGCAACATGCCCTCCTGCAAaaaCTAACCCCGGCGCAAATCGCGCCAAGGAACTCTAACGAATGAGCGTGCTCTCCCTTGGCCCGGTCACGGTGCCCATGCGAGAGTTGCGTCGTATTCGATATGTCAAaaaTGACTCTCGGCAACGGATATCTCGGCTCTCGCATCGATGAAGAACGTAGCGAAATGCGATACTTGGTGTGAATTGCAGAATCCCGT
>IonTorrentS5-ITS1_BOP010121_Cotu
AAGTCATAACAAGATTTTCGTAGGTGAACATATGGAAGGATCATTGTCTAAACCAATAAAGCAGACCCACAAATAAGTTTTAACACATGTGGGACTTCAGCTCTGGCACAGAAAGAATGTTACCACGGGTTAGTGTCCTACTCCATCAATGTGCACCCAGCGCCCGTTGCATGGCTTAACAAACCCAGCATAGAATGCACTAAGGAATAATAAAACATTATTTGCCCCTCGATGCCCTATTCGCGGTATGCACTTGGGGATGAGGTGTGTATCGAATCTAAAACGACTCTCGACAATGGATAACTCGGCTCTCACATCGATGAAGAATGCAGCAAAATGCGATACGTGGTGTGAATTGCAGAATCCTAT
>IonTorrentS5-ITS1_BOP010121_Otu
AAGTCATAACAAGATTTTCGTAGGTGAACATATGGAAGGATCATTGTCTAAACCAATAAAGCAGACCCACAAATAAGTTTTAACACATGTGGGACTTCAGCTCTGGTACAGAAAGAATGTTACCACGGGTTAGTGTCCTACTCCATCAATGTGCACCCAGCGCCCGTTGCATGGCTTAACAAACCCAGCATAGAATGCACTAAGGAATAATAAAACATTATTTGCCCCTCGATGCCCTATTCGCGGTATGCACTTGGGGATGAGGTgtgtATCGAATCTAAAACGACTCTCGACAATGGATAACTCGGCTCTCACATCGATGAAGAATGCAGCAAAATGCGATACGTGGTGTGAATTGCAGAATCCTAT
>IonTorrentS5-ITS1_BOP010121_Zotu
AAGTCATAACAAGATTTTCGTAGGTGAACATATGGAAGGATCATTGTCTAAACCAATAAAGCAGACCCACAAATAAGTTTTAACACATGTGGGACTTCAGCTCTGGTACAGAAAGAATGTTACCACGGGTTAGTGTCCTACTCCATCAATGTGCACCCAGCGCCCGTTGCATGGCTTAACAAACCCAGCATAGAATGCACTAAGGAATAATAAAACATTATTTGCCCCTCGATGCCCTATTCGCGGTATGCACTTGGGGATGAGGTgtgtATCGAATCTAAAACGACTCTCGACAATGGATAACTCGGCTCTCACATCGATGAAGAATGCAGCAAAATGCGATACGTGGTGTGAATTGCAGAATCCTAT
>IonTorrentS5-ITS1_BOP010126_Cotu
AAGTCGTAACAAGGTTTCCGTAGGTGAACCTGCGGAAGGATCATTGTCGAAACCTGCAAAGCAGAACGACCCGCGAACAAGTGAAGAAAACCACGCGCGGCGAGCCTCCGGGCTGGTCGCTCGTAGCCCGGGAGCAGGGATGTGGGAAGCCACAGCCACTGCGCCCAGGGCACAAACAACGAACCCCGGCGCGGACAGCGCCAAGGAACCAAAGAAAGATGTGCGCTCCCCTCGTCCCGGAAACGGTGTCGCGGGGGGATGCGTCGTCGTTTGTATCACATACTAAACGACTCTCGGCAACGGATATCTCGGCTCTCGCATCGATGAAGAACGTAGCGAAATGCGACACTTGGTGTGAATTGCAGAATCCCGC
>IonTorrentS5-ITS1_BOP010126_Otu
AAGTCGTAACAAGGTTTCCGTAGGTGAACCTGCGGAAGGATCATTGTCGAAACCTGCAAAGCAGAACGACCCGCGAACAAGTGAAGAAAACCACGcgcgGCGAGCCTCCGGGCTGGTCGCTCGTAGCCCGGGAGCAGGGATGTGGGAAGCCACAGCCACTGCGCCCAGGGCACAAACAACGAACCCCGGCGCGGACAGCGCCAAGGAACCAAAGAAAGATGTGCGCTCCCCTCGTCCCGGAAACGGTGTCGCGGggggATGCGTCGTCGTTTGTATCACATACTAAACGACTCTCGGCAACGGATATCTCGGCTCTCGCATCGATGGAGAACGTAGCGAAATGCGACACTTGGTGTGAATTGCAGAATCCCGC
>IonTorrentS5-ITS1_BOP010126_Zotu
AAGTCGTAACAAGGTTTCCGTAGGTGAACCTGCGGAAGGATCATTGTCGAAACCTGCAAAGCAGAACGACCCGCGAACAAGTGAAGAAAACCACGcgcgGCGAGCCTCCGGGCTGGTCGCTCGTAGCCCGGGAGCAGGGATGTGGGAAGCCACAGCCACTGCGCCCAGGGCACAAACAACGAACCCCGGCGCGGACAGCGCCAAGGAACCAAAGAAAGATGTGCGCTCCCCTCGTCCCGGAAACGGTGTCGCGGggggATGCGTCGTCGTTTGTATCACATACTAAACGACTCTCGGCAACGGATATCTCGGCTCTCGCATCGATGGAGAACGTAGCGAAATGCGACACTTGGTGTGAATTGCAGAATCCCGC
>IonTorrentS5-ITS1_BOP010127_Cotu
GAAGTCGTAACAAGGTTTCCGTAGGTGAACCTGCGGAAGGATCATTGTCGAAACCTGCAAAGCAGAACGACCCGCGAACAAGTCAAGAAAACCACGCGCGGCGAGCCTCCAGGCTGGTCGCTTGTAGCCCGGGAGCATGGATGTGGGAAGCCATAGCCACTATGCCCATGGCACAAAAAACGAACCCCGGTGCTAATAGCGCCAAGGAACCAAAGAAAGATGTGCGCTCCCCTCATCCCGGAGACGGTGTCGCGGGGGGATGCGTCATCGTTTGTATCACATACTAAACGACTCTCGGCAACGGATATCTCGGCTCTCGCATCGATGAAGAACGTAGCGAAATGCGACACTTGGTGTGAATTGCAGAATCCCGC
>IonTorrentS5-ITS1_BOP010127_Dotu
AAGTCGTAACAAGGTTTCCGTAGGTGAACCTGCGGAAGGATCATTGTCGAAACCTGCAAAGCAGAACGGCCCGCGAACAAGTCAAGAAAACCACGCGCGGCGAGCCTCCGAGCTGGTCGCTCGTAGCCCGGGAGCAGTGACGTGGGAAACCACAACCATTGCACCCAGAGCACAAACA
>IonTorrentS5-ITS1_BOP010127_Otu
AAGTCGTAACAAGGTTTTCGTAGGTGAACCTACGGAAGGATCATTGTCGAAACCTGCAAAGCAGAAGGACCCGCGAACAAGTCAAGAAAACCACGcgcgGCGAGCCTCCAGGCTGGTCTCTTGTAGCCCGGGAGCATGGATGTGGGAAGCCATAGCCACTATGCCCATGGCACAAaaaaCGATCC
>IonTorrentS5-ITS1_BOP010127_Zotu
AAGTCGTAACAAGGTTTTCGTAGGTGAACCTACGGAAGGATCATTGTCGAAACCTGCAAAGCAGAAGGACCCGCGAACAAGTCAAGAAAACCACGcgcgGCGAGCCTCCAGGCTGGTCTCTTGTAGCCCGGGAGCATGGATGTGGGAAGCCATAGCCACTATGCCCATGGCACAAaaaaCGATCC
>IonTorrentS5-ITS1_BOP010129_Cotu
AAGTCGTAACAAGGTTTCCGTAGGTGAACCTGCGGAAGGATCATTGTCGAAACCTGCAAAGCAGAACGACCCGCGAACAAGTCAAGAAAACCACGCGTGGCGAGACTCTGGGCTGGTCGCTCATAGCCCCCGAGCAGGGATGTGGGAAGCAACAGCCACTACGACCAGGGCACAAACAATGAACCCCAGCGCGGACAGCGCCAAGCAACCAAAGAAAGATGTGCCCTCCCCTCATCCCAGAGACGGTGTCGCGGGGGGATGCGTCCTCGTTTGTATCACATACTAAACGACTCTCGGCAACGGATATCTCGGCTCTCGCATCGATGAAGAACGTAGCGAAATGCGACACTTGGTGTGAATTGCAGAATCCCGC
>IonTorrentS5-ITS1_BOP010131_Cotu
AAGCCATAATAAGGTTTCCATAGGTGAACCTCCGGAAGGATCATAGTCAAAACCTACGAAGTAGAACGACCCGCAGACAAGTGAGAACAATCGCAGGTGGCAGGCCCTCGGGTCGGTTGCTCGTAGCCGAGGCAAAGGGCTGCGGTCTGTGCCTCGAGCAATAACAACTAACCTGGTGCGAATTGCGCTAGGAACCAAAAAAAAGGATGTGCGCTCCCCCTATCCCGGATATGGTGTCGCGGGGGGATGCATCGTTGTTGATATCACAGACCAAATGACTCTCGACAATGGATTTCTCAACTCTTGCATCAACGAAGAACGTAGCAAAATGCGACACCTGGTGTGAATTGCAGAATCTAGC
>IonTorrentS5-ITS1_BOP010131_Otu
CCATAATAAGGTTTCCATAGGTGAACCTCCGGAAGGATCATAGTCAAAACCTACGAAGTAGAACGACCCGCAGACAAGTGAGAACAATCGCAGGTGGCAGGCCCTCGGGTCGGTTGCTCGTAGCCGAGGCAAAGGGCTGCGGTCTGTGCCTCGAGCAATAACAACTAACCTGGTGCGAATTGCGCTAGGAATCAAaaaaaaGGATGTGCGCTCCcccTATCCCGGATATGGTGTCGCGGggggATGCATCGTTGTTGATATCACAGACCAAATGACTCTCGACAATGGATTTCTCAACTCTTGCATCAACGAAGAACGTAGCAAAATGCGACACCTGGTGTGAATTGCAGAATCTAGC
>IonTorrentS5-ITS1_BOP010131_Zotu
CCATAATAAGGTTTCCATAGGTGAACCTCCGGAAGGATCATAGTCAAAACCTACGAAGTAGAACGACCCGCAGACAAGTGAGAACAATCGCAGGTGGCAGGCCCTCGGGTCGGTTGCTCGTAGCCGAGGCAAAGGGCTGCGGTCTGTGCCTCGAGCAATAACAACTAACCTGGTGCGAATTGCGCTAGGAATCAAaaaaaaGGATGTGCGCTCCcccTATCCCGGATATGGTGTCGCGGggggATGCATCGTTGTTGATATCACAGACCAAATGACTCTCGACAATGGATTTCTCAACTCTTGCATCAACGAAGAACGTAGCAAAATGCGACACCTGGTGTGAATTGCAGAATCTAGC
>IonTorrentS5-ITS1_BOP010132_Cotu
AAGTCGTACCAAGGTGTCCATCGGCGAACCCCCATGAAAAACACACCAGGGACCTCGGGCCCTCATGCCCTCTTTGGTCTGGGGTCCACATCTAGAGACCATCGATGCACGATCACAGCCTTCCCGACCGTACAAACGAACCCCAGCGCAAATCACACCAAGGAACACCTCACGAATTGGCATTCAGCCCCCACCCTAAAGATGGTGTGCATTCAGGGTGTGCATCGTATTCTTTATTATAATGTCAAAATGACTCTCGGCAACGGATATCTCGGCTCTTGCATTGATGAAGAATGTAGCAAAATGCGATACTTAGTGTGAAGTACAGAATCCCG
>IonTorrentS5-ITS1_BOP010134_Cotu
AAGTCGTAACAAGGTTTCCGTAGGTGAACCTGCGGAAGGATCATTGTTGAAACCTGCATAGCAGAAAGACCCGCGAACTTGTGAACAACTATATTGGGAGAAGGATACGGGTCTCTTGGACTCCTTCCCTCGATTTCGGACCGAGGAGTGCCCTTGTCGGGCATTCTTTGGCTCTGATAAAATAACAAACTCGGCGTGATCAGCGCCAAGGAAAATTAAATGGAAATAGCTAGCCCTTGCTCTTGCAAGATGGTATTGCTTATCTGATATTCGAACGACTCTCGGCAATGGATATCTCGGCTCTCGCATCGATGAAGAACGTAGCGAAATGCGATACTTGGTGTGAATTGCAGAATCCCGT
>IonTorrentS5-ITS1_BOP010134_Otu
AAGTCGTAACAAGGTTTCCGTAGGTGAACCTGCGGAAGGATCATTGTTGAAACCTGCATAGCAGAAAGACCCGCGAACTTGTGAACAACTATATTGGGAGAAGGATACGGGTCTCTTGGACTCCTTCCCTCGATTTCGGACCGAGGAGTGCCCTTGTCGGGCATTCTTTGGCTCTGATAAAATAACAAACTCGGCGTGATCAGCGCCAAGGAAAATTAAATGGAAATAGCTAGCCCTTGCTCTTGCAAGATGGTATTGCTTATCTGATATTCGAACGACTCTCGGCAATGGATATCTCGGCTCTCGCATCGATGAAGAACGTAGCGAAATGCGATACTTGGTGTGAATTGCAGAATCCCGT
>IonTorrentS5-ITS1_BOP010134_Zotu
AAGTCGTAACAAGGTTTCCGTAGGTGAACCTGCGGAAGGATCATTGTTGAAACCTGCATAGCAGAAAGACCCGCGAACTTGTGAACAACTATATTGGGAGAAGGATACGGGTCTCTTGGACTCCTTCCCTCGATTTCGGACCGAGGAGTGCCCTTGTCGGGCATTCTTTGGCTCTGATAGAATAACAAACTCGGCGTGATCAGCGCCAAGGAAAATTAAATGGAAATAGCTAGCCCTTGCTCTTGCAAGATGGTATTGCTTATCTGATATTCGAACGACTCTCGGCAATGGATATCTCGGCTCTCGCATCGATGAAGAACGTAGCGAAATGCGATACTTGGTGTGAATTGCAGAATCCCGT
>IonTorrentS5-ITS1_BOP010135_Cotu
AAGTCGTAACAAGGTTTCCCTAGGTGAACCTACGGAAGGATCATTATCGAGACTCGCAAAGCAGAATGCGAACACGTGTTTAACCACATCAGGCCCACAGCGCGGGGGGAAGCTTCTCGTCACGATCCCATCCCTGCCGGCATAAGCGAGAGCTCTCCATCGTACGGGCTAACGAACCCCAACACGGTATGCGCCAAGGAAAACAAAACGTAGCATTCGCCTCTCGACACCCCGTTCGCGGAGCGTACGAGGGGACAGGACGTCTATCGAATGTCAAAATGACTCTCGGCAATGGATATCTCAACTCTCACATTGATGAAGAACGTAGCGAAATACGATACTTGGTGTGAGTTACAGAATCCCGT
>IonTorrentS5-ITS1_BOP010136_Cotu
AAGTCGTAACAAGGTTTCCGTAGGTGAACCTGCGGAAGGATCATTGTTGAAACCTGCATAGCAGAAAGACCCGCGAACTTGTGAGCAACTATATTGGGAGAGGGATACGGGTCTCTTGGACTCCTTCCCTCGATTTCGGACCGAGGAGTGCCCTTGTCGGCATTCTTTGGCTCTGATAAAATAACAAACTCGGCGCGATCAGCGCCAAGGAAAATTAAATGGAAATAGCTTGCCCTTGCTCTTGCAAGATGGTATTGCTTATCTGATATTCGAACGACTCTCGGCAATGGATATCTCGGCTCTCGCATCGATGAAGAACGTAGCGAAATGCGATACTTGGTGTGAATTGCAGAATCCCGT
>IonTorrentS5-ITS1_BOP010136_Dotu
AAGTCGTAACAAGGTTTCCGTAGGTGAACCTGCGGAAGGATCATTGTTGAAACCTGCATAGCAGAAAGACCCGCGAACTTGTGAGCAACTATATTGGGAGAGGGATACGGGTCTCTTGGACTCCTTCCCTCGATTTCGGACCGAGGAGTGCCCTTGTCGGCATTCTTTGGCTCTGATAAAATAACAAACTCGGCGCGATCAGCGCCAAGGAAAATTAAATGGAAATAGCTTGCCCTTGCTCTTGCAAGATGGTATTGCTTATCTGATATTCGAACGACTCTCGGCAATGGATATCTCGGCTCTCGCATCGATGAAGAACGTAGCGAAATGCGATACTTGGTGTGAATTGCAGAATCCCGT
>IonTorrentS5-ITS1_BOP010136_Otu
AAGTCGTAACAAGGTTTCCGTAGGTGAACCTGCGGAAGGATCATTGTTGAAACCTGCATAGCAGAAAGACCCGCGAACTTGTGAGCAACTATATTGGGAGAGGGATACGGGTCTCTTGGACTCCTTCCCTCGATTTCGGACCGAGGAGTGCCCTTGTCGGCATTCTTTGGCTCTGATAAAATAACAAACTCGGCGCGATCAGCGCCAAGGAAAATTAAATGGAAATAGCTTGCCCTTGCTCTTGCAAGATGGTATTGCTTATCTGATATTCGAACGACTCTCGGCAATGGATATCTCGGCTCTCGCATCGATGAAGAACGTAGCGAAATGCGATACTTGGTGTGAATTGCAGAATCCCGT
>IonTorrentS5-ITS1_BOP010136_Zotu
AAGTCGTAACAAGGTTTCCGTAGGTGAACCTGCGGAAGGATCATTGTTGAAACCTGCATAGCAGAAAGACCCGCGAACTTGTGAGCAACTATATTGGGAGAGGGATACGGGTCTCTTGGACTCCTTCCCTCGATTTCGGACCGAGGAGTGCCCTTGTCGGCATTCTTTGGCTCTGATAAAATAACAAACTCGGCGCGATCAGCGCCAAGGAAAATTAAATGGAAATAGCTTGCCCTTGCTCTTGCAAGATGGTATTGCTTATCTGATATTCGAACGACTCTCGGCAATGGATATCTCGGCTCTCGCATCGATGAAGAACGTAGCGAAATGCGATACTTGGTGTGAATTGCAGAATCCCGT
>IonTorrentS5-ITS1_BOP010137_Cotu
AAGTCGTAACAAGGTTTTTGTAGATGAACCTGTGGAAGGATCATTGTTAAAACCTTCCTTTGTAGAATGACCCACGAACCCGTGGCATGAAAAACTAGTCTTGGGGGCACCTGCTACTTGCGCCTATGCATGATATGGAGGGATGCATCTATGCCCGACATGACTAGCCAACAAACCCCAGCGCGAGAAGCGCCAAAGAAATTGAGTACTGGGAGCAAACCCTCATAGCCTCGATGTTAGGGGAGCGCTTTCTTTTTGTGATAATCTAAAGGAATCTTGGAAATGGATGTCTCAGCCCTCACATCGATGAAGAACATTGCAAAATACGATACTTGGTGTGAATTGCAAAATCTTGT
>IonTorrentS5-ITS1_BOP010137_Otu
AAGTCGTAACAAGTTtttGTAGATGAACCTGTGGAAGGATCATTGTTAAAACCTTCCTTTGTAGAATGACCCACGAACCCGTGGCATGAAaaaCTAGTCTTGGgggCACCTGCTACTTGCGCCTATGCATGATATGGAGGGATGCATCTATGCCCGACATGACTAGCCAACAAACCCCAGCGCGAGAAGCGCCAAAGAAATTGAGTACTGGGAGCAAACCCTCATAGCCTCGATGTTAGGGGAGCGCTTTCTTtttGTGATAATCTAAAGGAATCTTGGAAATGGATGTCTCAGCCCTCACATCGATGAAGAACATTGCAAAATACGATACTTGGTGTGAATTGCAAAATCTTGT
>IonTorrentS5-ITS1_BOP010137_Zotu
AAGTCGTAACAAGTTtttGTAGATGAACCTGTGGAAGGATCATTGTTAAAACCTTCCTTTGTAGAATGACCCACGAACCCGTGGCATGAAaaaCTAGTCTTGGgggCACCTGCTACTTGCGCCTATGCATGATATGGAGGGATGCATCTATGCCCGACATGACTAGCCAACAAACCCCAGCGCGAGAAGCGCCAAAGAAATTGAGTACTGGGAGCAAACCCTCATAGCCTCGATGTTAGGGGAGCGCTTTCTTtttGTGATAATCTAAAGGAATCTTGGAAATGGATGTCTCAGCCCTCACATCGATGAAGAACATTGCAAAATACGATACTTGGTGTGAATTGCAAAATCTTGT
>IonTorrentS5-ITS1_BOP010138_Cotu
AATTCGTAACAAGGTTTCCGTAGGTGAACCCGCGGAAGGATCATCGTTGAAACCTACAAAGCAGAATGACCCGCGAACACGTTTAAACACTGGGGAGCCGCGCAGGCGGGGTGCTTCGGGCGACTAAAGAACCCCAGTGTAGAAAGCGCCTAGAAATACTTAAATTGATAGCCTGCCTCTCGCACCCCGTCTGCGGTGCGCGCGGAAGGACCTGTAATCCTTTTGAAACAAAAACGACTCTCGATAATGGATATCTCGGCTCTCGTATCGATGAAGAATGTAGCGAAATGCGATACGTGGTGTGAATTGTAGAATCCCA
>IonTorrentS5-ITS1_BOP010138_Dotu
ATTCGTAACAAGGTTTCCGTAGGTGAACCCGCGGAAGGATCATCGTTGAAACCTACAAAGCAGAATGACCCGCGAACACGTTTAAACACTGGGGAGCCGCGCAGGCGGGGTGCTTCGGGCGACTAAAGAACCCCAGTGTAGAAAGCGCCTAGAAATACTTAAATTGATAGCCTGCCTCTCGCACCCCGTCTGCGGTGCGCGCGGAAGGACCTGTAATCCTTTTGAAACAAAAACGACTCTCGATAATGGATATCTCGGCTCTCGTATCGATGAAGAATGTAGCGAAATGCGATACGTGGTGTGAATTGTAGAATCCCAT
>IonTorrentS5-ITS1_BOP010138_Otu
AAGTCGTAACAAGGTTTCCGTAGGTGAACCTGCGGAAGGATCATTGTTGAAACCTGCATAGCAGAAAGACCCGCGAACTTGTGAGCAACTATATTGGGAGAGGGATACGGGTCTCTTGGACTCCTTCCCTCGATTTCGGACCGAGGAGTGCCCTTGTCGGCATTCTTTGGCTCTGATAAAATAACAAACTCGGCGCGATCAGCGCCAAGGAAAATTAAATGGAAATAGCTTGCCCTTGCTCTTGCAAGATGGTATTGCTTATCTGATATTCGAACGACTCTCGGCAATGGATATCTCGGCTCTCGCATCGATGAAGAACGTAGCGAAATGCGATACTTGGTGTGAATTGCAGAATCCCGT
>IonTorrentS5-ITS1_BOP010138_Zotu
AAGTCGTAACAAGGTTTCCGTAGGTGAACCTGCGGAAGGATCATTGTTGAAACCTGCATAGCAGAAAGACCCGCGAACTTGTGAGCAACTATATTGGGAGAGGGATACGGGTCTCTTGGACTCCTTCCCTCGATTTCGGACCGAGGAGTGCCCTTGTCGGCATTCTTTGGCTCTGATAAAATAACAAACTCGGCGCGATCAGCGCCAAGGAAAATTAAATGGAAATAGCTTGCCCTTGCTCTTGCAAGATGGTATTGCTTATCTGATATTCGAACGACTCTCGGCAATGGATATCTCGGCTCTCGCATCGATGAAGAACGTAGCGAAATGCGATACTTGGTGTGAATTGCAGAATCCCGT
>IonTorrentS5-ITS1_BOP010139_Cotu
AAGTCGTAACAAGGTTTCCGTAGGTGAACCTGCGGAAGGATCATTGTCGATACCTGCAACAGCAGAACGACCCGTGAACACGTTTTAAACAACCTTGGGTGGGCGAGAGGAGCTTGCTCCTTGGACCCGCCCTCACCTGCTAGGAGAAATCCTGGCGGGCTAACGAACCCCGGCGCAATCTGCGCCAAGGAACAATAAAAGATTAGCGCGTTTCTCGTGCGGAGACCCGGAGACGGTGCTCGCCGCTCGAGTTGCGTGTTCTTCAATATGTCTAAACGACTCTCGGCAACGGATATCTCGGCTCTCGCATCGATGAAGAACGTAGCGAAATGCGATACTTGGTGTGAATTGCAGAATCCCGT
>IonTorrentS5-ITS1_BOP010139_Otu
AAGTCGTAACAAGGTTTCCGTAGGTGAACCTGCGGAAGGATCATTGTCGATACCTGCAACAGCAGAACGACCCGTGAACACGTTTTAAACAACCTTGGGTGGGCGAGAGGAGCTTGCTCCTTGGACCCGCCCTCACCTGCTAGGAGAAATCCTGGCGGGCTAACGAACCCCGGCGCAATCTGCGCCAAGGAACAATAAAAGATTAGCGCGTTTCTCGTGCGGAGACCCGGAGACGGTGCTCGCCGCTCGAGTTGCGTGTTCTTCAATATGTCTAAACGACTCTCGGCAACGGATATCTCGGCTCTCGCATCGATGAAGAACGTAGCGAAATGCGATACTTGGTGTGAATTGCAGAATCCCGT
>IonTorrentS5-ITS1_BOP010139_Zotu
AAGTCGTAACAAGGTTTCCGTAGGTGAACCTGCGGAAGGATCATTGTCGATACCTGCAACAGCAGAACGACCCGTGAACACGTTTTAAACAACCTTGGGTGGGCGAGAGGAGCTTGCTCCTTGGACCCGCCCTCACCTGCTAGGAGAAATCCTGGCGGGCTAACGAACCCCGGCGCAATCTGCGCCAAGGAACAATAAAAGATTAGCGCGTTTCTCGTGCGGAGACCCGGAGACGGTGCTCGCCGCTCGAGTTGCGTGTTCTTCAATATGTCTAAACGACTCTCGGCAACGGATATCTCGGCTCTCGCATCGATGAAGAACGTAGCGAAATGCGATACTTGGTGTGAATTGCAGAATCCCGT
>IonTorrentS5-ITS1_BOP010140_Cotu
AAGTCGTAACAAGGTTTCCGTAGGTGAACCTGCGGAAGGATCATTGTTGAAACCTGCCCAACAGAACGACCCGCTAACTTTGTTTCATCACTGAAAGGATTGCGGGCCTCACGGTTCCCCTCCCATCGCTGGGGCAAGGGCGCCTGCACTTGTTCCGGCGGCATAACAACGAACCCCGGCGCAGACCGCGTCAAGGAATTTTAACAAGAGAGCATGCTCTTGCCACCCTGGAAACGATGTGCGTGCTTGCGGCAGTGCCTTATTTCATTATCTAAAACGACTCTTGGCAATGGATATCTAGGCTCTCGCATCGATGAAGAACGTAGCGAAATGCGATACTTGGTGTGAATTGCAAAATCCCGT
>IonTorrentS5-ITS1_BOP010140_Dotu
AAGCCATAATAAGGTTTTCGTAGGTGAACCTGCGGAAGGATCATTGTTGAAACCTGCCCAACAGAACGACCCGCTAACTTTGTTTCATCACTGAAAGGATTGCGGGCCTCACGGTTCCCCTCCCATCGCTGGGGCAAGGGCGCCTGCACTTGTTCCGGCGGCATAACAACAAACCCCAGCGCGGACTGCGTCAAGGAATTTTAACAAGAGAGCATGCTCTTGCCACCCTGGAAACGATGTGCGTGCTTGCGGCAGTGCCTTATTTCATTATCTAAAACGACTCTTGGCAATGGATATCTAGGCTCTCGCATCGATGAAGAACGTAGCGAAATGCGATACTTGGTGTGAATTGCAAAATCCCGT
>IonTorrentS5-ITS1_BOP010140_Otu
AAGTCGTAACAAGGTTTCCGTAGGTGAACCTGCGGAAGGATCATTGTCGATACCTGCAACAGCAGAACGACCCGTGAACACGTTTTAAACAACCTTGGGTGGGCGAGAGGAGCTTGCTCCTTGGACCCGCCCTCACCTGCTAGGAGAAATCCTGGCGGGCTAACGAACCCCGGCGCAATCTGCGCCAAGGAACAATAAAAGATTAGCGCGTTTCTCGTGCGGAGACCCGGAGACGGTGCTCGCCGCTCGAGTTGCGTGTTCTTCAATATGTCTAAACGACTCTCGGCAACGGATATCTCGGCTCTCGCATCGATGAAGAACGTAGCGAAATGCGATACTTGGTGTGAATTGCAGAATCCCGT
>IonTorrentS5-ITS1_BOP010140_Zotu
AAGTCGTAACAAGGTTTCCGTAGGTGAACCTGCGGAAGGATCATTGTCGATACCTGCAACAGCAGAACGACCCGTGAACACGTTTTAAACAACCTTGGGTGGGCGAGAGGAGCTTGCTCCTTGGACCCGCCCTCACCTGCTAGGAGAAATCCTGGCGGGCTAACGAACCCCGGCGCAATCTGCGCCAAGGAACAATAAAAGATTAGCGCGTTTCTCGTGCGGAGACCCGGAGACGGTGCTCGCCGCTCGAGTTGCGTGTTCTTCAATATGTCTAAACGACTCTCGGCAACGGATATCTCGGCTCTCGCATCGATGAAGAACGTAGCGAAATGCGATACTTGGTGTGAATTGCAGAATCCCGT
>IonTorrentS5-ITS1_BOP010141_Cotu
AAGTCGTAACAAGGTTTCCGTAGGTGAACCTGCGGAAGGATCATTGTCGATGCCTTACATGCAGACCGACCTGTGAATCTGTTTGAACACTTAGGGTTGGCTTGAGGTGTTCCACGCCTTGACCTCCCTTGAGGTAGGAGGGGGCCACCAGTGTGTTTCCCTGCTGCCTAAACACAAACCCCGGCGCTGAATGCGCCAAGGAACCATATTTCATTCAGTGCGCCCCCATTGGCCCGGAGACGGTGCTCCTGCGGGTGGTGTTTTGAAGCATGACACATAATGACTCTCGGCAACGGATATCTAGGCTCTTGCATCGATGAAGAACGTAGCGAAATGCGATACTTGGTGTGAATTGCAGAATCCCGT
>IonTorrentS5-ITS1_BOP010141_Otu
AAGTCGTAACAAGGTTTCCGTAGGTGAACCTGCGGAAGGATCATTGTCGATGCCTTACATGCAGACCGACCTGTGAATCTGTTTGAACACTTAGGGTTGGCTTGAGGTGTTCCACGCCTTGACCTCCCTTGAGGTAGGAGGgggCCACCAGTgtgtTTCCCTGCTGCCTAAACACAAACCCCGGCGCTGAATGCGCCAAGGAACCATATTTCATTCAGTGCGCCcccATTGGCCCGGAGACGGTGCTCCTGCGGGTGGTGTTTTGAAGCATGACACATAATGACTCTCGGCAACGGATATCTAGGCTCTTGCATCGATGAAGAACGTAGCGAAATGCGATACTTGGTGTGAATTGCAGAATCCCGT
>IonTorrentS5-ITS1_BOP010141_Zotu
AAGTCGTAACAAGGTTTCCGTAGGTGAACCTGCGGAAGGATCATTGTCGATGCCTTACATGCAGACCGACCTGTGAATCTGTTTGAACACTTAGGGTTGGCTTGAGGTGTTCCACGCCTTGACCTCCCTTGAGGTAGGAGGgggCCACCAGTgtgtTTCCCTGCTGCCTAAACACAAACCCCGGCGCTGAATGCGCCAAGGAACCATATTTCATTCAGTGCGCCcccATTGGCCCGGAGACGGTGCTCCTGCGGGTGGTGTTTTGAAGCATGACACATAATGACTCTCGGCAACGGATATCTAGGCTCTTGCATCGATGAAGAACGTAGCGAAATGCGATACTTGGTGTGAATTGCAGAATCCCGT
>IonTorrentS5-ITS1_BOP010142_Cotu
AAGTCGTAACAAGGTTTCCGTAGGTGAACCTGCGGAAGGATCATTGTCGAAACCTGCCTAGCAGAATGACCCGCGAACTTGTCTAATATTCTGGGTGAAGCAAAGTTTGGTTTTTATAACCCTACTCTTTCTTCCCTTTGCCGGGTGTGCTCGTGTTGCCCTCTGGGTGACACTCTCATTCCCCGGTCAAACAACGAATCCCGGCGCAAAACGCGTCAAGGAACTTGAACAAGAATGCAACATCCATGCCCCGTTTTTGGGTGCTTGTGGTGCTTGCTCTCTCATGAACGAAACGACTCTCGGCAACGGATATCTCGGCTCTCGCATCGATGAAGAACGTAGCGAAATGCGATACTTGGTGTGAATTGCAGAATCCCGT
>IonTorrentS5-ITS1_BOP010142_Dotu
AAGTCGTAACAAGGTTTCCGTAGGTGAACCTGCGGAAGGATCATTGTCGAAACCTGCCTAGCAGAATGACCCGCGAACTTGTCTAATATTCTTGGGGAAGCAAAGTTTGGTTTTTATAACCCTACTCTTTCTTCCCTTTGCCGGGTGTGCTCGTGTTGCCCTCTGGGTGACACTCTCATTCCCCGGTCAAACAACGAATCCCGGCGCAAAACGCGTCAAGGAACTTGAACAAGAATGCAACATCCATGCCCCGTTTTTGGGTGCTTGTGGTGCTTGCTCTCTCATGAACGAAACGACTCTCGGCAACGGATATCTCGGCTCTCGCATCGATGAAGAACGTAGCGAAATGCGATACTTGGTGTGAATTGCAGAATCCCGT
>IonTorrentS5-ITS1_BOP010142_Otu
AAGTCGTAACAAGGTTTCCGTAGGTGAACCTGCGGAAGGATCATTGTCGAAACCTGCCTAGCAGAATGACCCGCGAACTTGTCTAATATTCTTGGGGAAGCAAAGTTTGGTTtttATAACCCTACTCTTTCTTCCCTTTGCCGGGTGTGCTCGTGTTGCCCTCTGGGTGACACTCTCATTCCCCGGTCAAACAACGAATCCCGGCGCAAAACGCGTCAAGGAACTTGAACAAGAATGCAACATCCATGCCCCGTTtttGGGTGCTTGTGGTGCTTGCTctctcATGAACGAAACGACTCTCGGCAACGGATATCTCGGCTCTCGCATCGATGAAGAACGTAGCGAAATGCGATACTTGGTGTGAATTGCAGAATCCCGT
>IonTorrentS5-ITS1_BOP010142_Zotu
AAGTCGTAACAAGGTTTCCGTAGGTGAACCTGCGGAAGGATCATTGTCGAAACCTGCCTAGCAGAATGACCCGCGAACTTGTCTAATATTCTTGGGGAAGCAAAGTTTGGTTtttATAACCCTACTCTTTCTTCCCTTTGCCGGGTGTGCTCGTGTTGCCCTCTGGGTGACACTCTCATTCCCCGGTCAAACAACGAATCCCGGCGCAAAACGCGTCAAGGAACTTGAACAAGAATGCAACATCCATGCCCCGTTtttGGGTGCTTGTGGTGCTTGCTctctcATGAACGAAACGACTCTCGGCAACGGATATCTCGGCTCTCGCATCGATGAAGAACGTAGCGAAATGCGATACTTGGTGTGAATTGCAGAATCCCGT
>IonTorrentS5-ITS1_BOP010143_Cotu
AAGTCGTAACAAGGTTTCCGTAGGTGAACCTGCGGAAGGATCATTGTCGAAACCTGCCTAGCAGAATGACCCGCGAACTTGTCTAATATTCTTGGGGAAGCAAAGTTTGGTTTTTATAACCCTACTCTTTCTTCCCTTTGCCGGGTGTGCTCGTGTTGCCCTCTGGGTGACACTCTCATTCCCCGGTCAAACAACGAATCCCGGCGCAAAACGCGTCAAGGAACTTGAACAAGAATGCAACATCCATGCCCCGTTTTTGGGTGCTTGTGGTGCTTGCTCTCTCATGAACGAAACGACTCTCGGCAACGGATATCTCGGCTCTCGCATCGATGAAGAACGTAGCGAAATGCGATACTTGGTGTGAATTGCAGAATCCCGT
>IonTorrentS5-ITS1_BOP010143_Otu
AAGTCGTAACAAGGTTTCCGTAGGTGAACCTGCGGAAGGATCATTGTCGAAACCTGCCTAGCAGAATGACCCGCGAACTTGTCTAATATTCTTGGGGAAGCAAAGTTTGGTTtttATAACCCTACTCTTTCTTCCCTTTGCCGGGTGTGCTCGTGTTGCCCTCTGGGTGACACTCTCATTCCCCGGTCAAACAACGAATCCCGGCGCAAAACGCGTCAAGGAACTTGAACAAGAATGCAACATCCATGCCCCGTTtttGGGTGCTTGTGGTGCTTGCTctctcATGAACGAAACGACTCTCGGCAACGGATATCTCGGCTCTCGCATCGATGAAGAACGTAGCGAAATGCGATACTTGGTGTGAATTGCAGAATCCCGT
>IonTorrentS5-ITS1_BOP010143_Zotu
AAGTCGTAACAAGGTTTCCGTAGGTGAACCTGCGGAAGGATCATTGTCGAAACCTGCCTAGCAGAATGACCCGCGAACTTGTCTAATATTCTTGGGGAAGCAAAGTTTGGTTtttATAACCCTACTCTTTCTTCCCTTTGCCGGGTGTGCTCGTGTTGCCCTCTGGGTGACACTCTCATTCCCCGGTCAAACAACGAATCCCGGCGCAAAACGCGTCAAGGAACTTGAACAAGAATGCAACATCCATGCCCCGTTtttGGGTGCTTGTGGTGCTTGCTctctcATGAACGAAACGACTCTCGGCAACGGATATCTCGGCTCTCGCATCGATGAAGAACGTAGCGAAATGCGATACTTGGTGTGAATTGCAGAATCCCGT
>IonTorrentS5-ITS1_BOP010144_Cotu
AAGTCGTAACAAGGTTTCCGTAGGTGAACCTGCGGAAGGATCATTGTCGATGACCCACTAGGCTGACCGGCGAACTTGTGATATTGTTCCTTGAGGGGTGACGGTCTATCCTTGTGATGCCGAAAACCCTTCCCCTCTCATTGCTACCTTGTATGACACGCCTTGGTCTTGTGCCATGCGTTGATCCTTGGGTGCAACACGAGGGAATGAACCAACAACACCGGCGCGGCATGCGTCAAGTAATAACAAACTGAATAGGCACTCCCCCTTGCTGTGTCCCTCAAGGGTGTGGCTTGGGGGTGTTGCCACTTATTCTAATTGAAAACATAGATGACTCTCGGCAACGGATATCTAGGCTCTTGCCACGATGAAGAACGTAGCGAAATGCGATACTTGGTGTGAATTGCAGAATCCCGT
>IonTorrentS5-ITS1_BOP010144_Dotu
AAGTCGTAACAAGGTTTCCGTAGGTGAACCTGCGGAAGGATCATTGTCGATGACCCACTAGGCTGACCGGCGAACTTGTGATATTGTTCCTTGAGGGGTGACGGTCTATCCTTGTGATGCCGAAAACCCTTCCCCTCTCATTGCTACCTTGTATGACACGCCTTGGTCTTGTGCCATGCGTTGATCCTTGGGTGCAACACGAGGGAATGAACCAACAACACCGGCGCGGCATGCGTCAAGTAATAACAAACTGAATAGGCACTCCCCCTTGCTGTGTCCCTCAAGGGTGTGGCTTGGGGGTGTTGCCACTTATTCTAATTGAAAACATAGATGACTCTCGGCAACGGATATCTAGGCTCTTGCCACGATGAAGAACGTAGCGAAATGCGATACTTGGTGTGAATTGCAGAATCCCGT
>IonTorrentS5-ITS1_BOP010144_Otu
AAGTCGTAACAAGGTTTCCGTAGGTGAACCTGCGGAAGGATCATTGTCGATGACCCACTAGGCTGACCGGCGAACTTGTGATATTGTTCCTTGAGGGGTGACGGTCTATCCTTGTGATGCCGAAAACCCTTCCCCTCTCATTGCTACCTTGTATGACACGCCTTGGTCTTGTGCCATGCGTTGATCCTTGGGTGCAACACGAGGGAATGAACCAACAACACCGGCGCGGCATGCGTCAAGTAATAACAAACTGAATAGGCACTCCcccTTGCTGTGTCCCTCAAGGGTGTGGCTTGGgggTGTTGCCACTTATTCTAATTGAAAACATAGATGACTCTCGGCAACGGATATCTAGGCTCTTGCCACGATGAAGAACGTAGCGAAATGCGATACTTGGTGTGAATTGCAGAATCCCGT
>IonTorrentS5-ITS1_BOP010144_Zotu
AAGTCGTAACAAGGTTTCCGTAGGTGAACCTGCGGAAGGATCATTGTCGATGACCCACTAGGCTGACCGGCGAACTTGTGATATTGTTCCTTGAGGGGTGACGGTCTATCCTTGTGATGCCGAAAACCCTTCCCCTCTCATTGCTACCTTGTATGACACGCCTTGGTCTTGTGCCATGCGTTGATCCTTGGGTGCAACACGAGGGAATGAACCAACAACACCGGCGCGGCATGCGTCAAGTAATAACAAACTGAATAGGCACTCCcccTTGCTGTGTCCCTCAAGGGTGTGGCTTGGgggTGTTGCCACTTATTCTAATTGAAAACATAGATGACTCTCGGCAACGGATATCTAGGCTCTTGCCACGATGAAGAACGTAGCGAAATGCGATACTTGGTGTGAATTGCAGAATCCCGT
>IonTorrentS5-ITS1_BOP010146_Cotu
AAGTCGTAATAAGGTTTCCGTAGGTGAACTTGTGGAAGGATCATTTTCAAAACCTGTGAGAGCAGAAAGACCCGCGAACCCATTCAGAAAACACCAGGGGGCCACGCGTCCCCCAAGCCCTGGCTCGTCCTGACACCTACACAACCCCGGTGCAAATTGTGCCAAGGACCATGAACAATAGCGCACCCCACCTCGCCAGCCCCTCGGTACGGGCGGAGGCATCGTGTCATTTCTTCTTAACAAAATGACTCTTGACAACGGATATCTTGGCTCTCGCATCGATGAAGAACATAGCAAAATGCAATACTTGGTGTGAATTGCAGAATCTCGT
>IonTorrentS5-ITS1_BOP010147_Cotu
GCAGCGGAAGGATCATTGTCAAACCCTGCCTAGCAGAGTTACCCGAGAACGAGTTTCAACCCGGGGGCTCCGGGGGTCCTCGCGGGCTCCGTGTCCCCCTCGTCCTGAGAGGCCAGCCGCTCGTCCGCGTCGGCGACCCGCCAGGGCGTATAAAAAGAAAGACGGCCGCGAATTGTGCCAAGGAACTTGAATGAAAGAGCGCGCCCCTGCTGCCCCGGAAACGGTGCGCATGCGGTCGGCGTTGTCGTCTTCAATATGTCAAAAACGACTCTCGGCAACGGATATCTTGGCTCTCGCATCGATGAAGAACGTAGCGAAATGCGATACTTGGTGTGAATTGCAGAATCCCG
>IonTorrentS5-ITS1_BOP010147_Dotu
AAGTCATAACAAGATTTTCGTAGGTGAACATATGGAAGGATCATTGTCTAAACCAATAAAGCAGACCCACAAATAAGTTTTAACACATGTGGGACTTCAGCTCTGGTACAGAAAGAATGTTACCACGGGTTAGTGTCCTACTCCATCAATGTGCACCCAGCGCCCGTTGCATGGCTTAACAAACCCAGCATAGAATGCACTAAGGAATAATAAAACATTATTTGCCCCTCGATGCCCTATTCGCGGTATGCACTTGGGGATGAGGTGTGTATCGAATCTAAAAACGACTCTCGACAATGGATAACTCGGCTCTCACATCGATGGAGAATGCAGCAAAATGCGATACGTGGTGTGAATTGCAGAATCCCGT
>IonTorrentS5-ITS1_BOP010149_Cotu
AAGTCGTAACAAGGTTTCCGTAGGTGAACCTGCGGAAGGATCATTGTCGATGCCTTACATGCAGACCGACCTGTGAATCTGTTTGAACACTTAGGGTTGGCTTGAGGTGTTCCACGCCTTGACCTCCCTTGAGGTAGGAGGGGGCCACCAGTGTGTTTCCCTGCTGCCTAAACACAAACCCCGGCGCTGAATGCGCCAAGGAACCATATTTCATTCAGTGCGCCCCCATTGGCCCGGAGACGGTGCTCCTGCGGGTGGTGTTTTGAAGCATGACACATAATGACTCTCGGCAACGGATATCTAGGCTCTTGCATCGATGAAGAACGTAGCGAAATGCGATACTTGGTGTGAATTGCAGAATCCCGT
>IonTorrentS5-ITS1_BOP010149_Otu
AAGTCGTAACAAGGTTTCCGTAGGTGAACCCGCGGAAGGATCATTGTCGATGCCTTACATGCAGACCGACCTGTGAATCTGTTTGAACACTTAGGGTTGGCTTGAGGTGTTCCACGCCTTGACCTCCCTTGAGGTAGGAGGgggCCACCAGTgtgtTTCCCTGCTGCCTAAACACAAACCCCGGCGCTGAATGCGCCAAGGAACCATATTTCATTCAGTGCGCCcccATTGGCCCGGAGACGGTGCTCCTGCGGGTGGTGTTTTGAAGCATGACACATAATGACTCTCGGCAACGGATATCTAGGCTCTTGCATCGATGAAGAACGTAGCGAAATGCGATACTTGGTGTGAATTGCAGAATCCCGTGAAC
>IonTorrentS5-ITS1_BOP010149_Zotu
AAGTCGTAACAAGGTTTCCGTAGGTGAACCCGCGGAAGGATCATTGTCGATGCCTTACATGCAGACCGACCTGTGAATCTGTTTGAACACTTAGGGTTGGCTTGAGGTGTTCCACGCCTTGACCTCCCTTGAGGTAGGAGGgggCCACCAGTgtgtTTCCCTGCTGCCTAAACACAAACCCCGGCGCTGAATGCGCCAAGGAACCATATTTCATTCAGTGCGCCcccATTGGCCCGGAGACGGTGCTCCTGCGGGTGGTGTTTTGAAGCATGACACATAATGACTCTCGGCAACGGATATCTAGGCTCTTGCATCGATGAAGAACGTAGCGAAATGCGATACTTGGTGTGAATTGCAGAATCCCGTGAAC
>IonTorrentS5-ITS1_BOP010152_Cotu
AAGTTGTAACAATTTCATAGGTCAACTTGCGGAAGGATCATTGTTGAAACCTGCCCAGCAGAACAACCCGCGAACGCGTTCATACATTGGAACGACGTCGGGGGCGCTTAGCCCCCCAGTCAACGCTCCCATGTTAGGTGGGGCTCATTAGCTCCTTGACCCAAAATTGACCCCAGCGTGACCTGTGATAAGGAACAACAAAAAGAAGGGTGTTTCCCCCGTTGCCCTATTCGTGGTGCACGAGGAGGTGCCTAAACTCGTTCGAAACACAAACGACTCTTGGCAACGAATATCTCGGCTCTCGTATCAATGAAGAACGTAGCGAAATGCAAGACTTGGTGTGAATTGCAGAATCTCAT
>IonTorrentS5-ITS1_BOP010152_Dotu
AAGTTGTAACAATTTCATAGGTCAACTTGCAAAAGGATCATTGTTGAAACCTGTCCAGCAGAACAACCCACGAACGTGTTCATACATTGGAACGACGTCGGGGGGTGCTTAGCCCCCCCCC
>IonTorrentS5-ITS1_BOP010152_Otu
AAGTTGTCAAaaaaaTTCGTAGGTCAACTTGCGGAAGGATCATTGTTGAAACCTGCCCAGTAGAACAAACCGAGAACAAGTTTGTACACCGGAACCCCAGCGTCCCAAAATCGAACCCCTGTGCGCTCAGGGGTGCCTAACCTCTTTCGAAACACAAATGATTCTAGGCAACAGATATTTCGGCTCTCGCATCAATGAAGAACGTAGTGAAATGCAAGACTTGGTGTGAATTGCAGAATCCCGT
>IonTorrentS5-ITS1_BOP010152_Zotu
AAGTTGTCAAaaaaaTTCGTAGGTCAACTTGCGGAAGGATCATTGTTGAAACCTGCCCAGTAGAACAAACCGAGAACAAGTTTGTACACCGGAACCCCAGCGTCCCAAAATCGAACCCCTGTGCGCTCAGGGGTGCCTAACCTCTTTCGAAACACAAATGATTCTAGGCAACAGATATTTCGGCTCTCGCATCAATGAAGAACGTAGTGAAATGCAAGACTTGGTGTGAATTGCAGAATCCCGT
>IonTorrentS5-ITS1_BOP010153_Cotu
AAGTCGTAACAAGGTTTCCGTAGGTGAACCTGCGGAAGGATCATTGTCGAAACCTGCAAAGCAGACCCGTGAACATGTTCTTACTCTCAGGGAGGACAGCGTGGGCACAGCTAACCATGTTGTCCCACGTTGAAGCCCCATTCCGTCGACGTGCACAACCGTGCCCGTCGTTCGGCTTAACGAACCCCGGCGCGGAAAGCGCCAAGGAAAACACAAAACACTGCTTGCCTCTCGTAGCCCCCGTTCGCGGTGTGCACCTGAGGATCGAGCGTGTGTCGAATTTGAAACGACTCTCGGCAACGGATATCTCGGCTCTCGCATCGATGAAGAACGCAGCAAAATGCGATACTTGGTGTGAATTGCAGAATCCCGT
>IonTorrentS5-ITS1_BOP010153_Otu
AAGTCGTAACAAGGTTTCCGTAGGTGAACCTGCGGAAGGATCATTGTCGAAACCTGCAAAGCAGACCCGTGAACATGTTCTTACTCTCAGGGAGGACAGCGTGGGCACAGCTAACCATGTTGTCCCACGTTGAAGCCCCATTCCGTCGACGTGCACAACCGTGCCCGTCGTTCGGCTTAACGAACCCCGGCGCGGAAAGCGCCAAGGAAAACACAAAACACTGCTTGCCTCTCGTAGCCcccGTTCGCGGTGTGCACCTGAGGATCGAGCGTgtgtCGAATTTGAAACGACTCTCGGCAACGGATATCTCGGCTCTCGCATCGATGAAGAACGCAGCAAAATGCGATACTTGGTGTGAATTGCAGAATCCCGT
>IonTorrentS5-ITS1_BOP010153_Zotu
AAGTCGTAACAAGGTTTCCGTAGGTGAACCTGCGGAAGGATCATTGTCGAAACCTGCAAAGCAGACCCGTGAACATGTTCTTACTCTCAGGGAGGACAGCGTGGGCACAGCTAACCATGTTGTCCCACGTTGAAGCCCCATTCCGTCGACGTGCACAACCGTGCCCGTCGTTCGGCTTAACGAACCCCGGCGCGGAAAGCGCCAAGGAAAACACAAAACACTGCTTGCCTCTCGTAGCCcccGTTCGCGGTGTGCACCTGAGGATCGAGCGTgtgtCGAATTTGAAACGACTCTCGGCAACGGATATCTCGGCTCTCGCATCGATGAAGAACGCAGCAAAATGCGATACTTGGTGTGAATTGCAGAATCCCGT
>IonTorrentS5-ITS1_BOP010154_Cotu
AAGTCGTAACAAGGTTTCCGTAGGTGAACCTGCGGAAGGATCATTGTCGAAACCTGCAAAGCAGACCCCGTGAACATGTTCTTTCTCTAAGGGAGACAACGTGGGCATAGCTAACCATGTTGTCCACGTTGGAGCCCCATTCCGTCGATGTGCACAACCGTGCTCGTCGTTCGGCTTAACGAACCCCGGCGCGGAAAGCGCCAAGGAAAACACAAAAACACTGCTTGCCTCTCGTAGCCCCCGTTCGCGGTGTGCACCTGAGGATCGGGCGTGTGTCGAATTTAAAACGACTCTCGGCAACGGATATCTCGGCTCTCGCATCGATGAAGAACGCAGCAAAATGCGATACTTGGTGTGAATTGCAGAATCCCG
>IonTorrentS5-ITS1_BOP010156_Cotu
AAGTCGTAACAAGGTTTCCGTAGGTGAACCTGCGGAAGGATCATTGTCGATGCCTTACATGCAGACCGACCTGTGAATCTGTTTGAACACTTAGGGTTGGCTTGAGGTGTTCCACGCCTTGACCTCCCTTGAGGTAGGAGGGGGCCACCAGTGTGTTTCCCTGCTGCCTAAACACAAACCCCGGCGCTGAATGCGCCAAGGAACCATATTTCATTCAGTGCGCCCCCATTGGCCCGGAGACGGTGCTCCTGCGGGTGGTGTTTTGAAGCATGACACATAATGACTCTCGGCAACGGATATCTAGGCTCTTGCATCGATGAAGAACGTAGCGAAATGCGATACTTGGTGTGAATTGCAGAATCCCGT
>IonTorrentS5-ITS1_BOP010157_Cotu
AAGTCGTAACAAGGTTTCCGTAGGTGAACCTGCGGAAGGATCATTGTCGAAACCTGCCTAGCAGAACGACCCGAGAACATGTTTCAACGCTTGGGGGCGGAGGGTCTTGCGGCTCTGCGCCCCCTTATCCTAGGAGGCAAGTGTCTTGCGTGTTGCATTTCGGTGCTTTCGCTTGATCGACCCTCCCAGGCGTACTGAACACCGGCGTGAATTGCGCCAAGGAACTTGAATGAAAGAGCGTTCCCCCGCCGTCCCGGAGACGGTGCTCGTGCGGGTGGTTTCGTCGTCTTCAATATGTCTAAACGACTCTCGGCAACGGATATCTCGGCTCTCGCATCGATGAAGAACGTAGCGAAATGCGATACTTGGTGTGAATTGCAGAATCCCGT
>IonTorrentS5-ITS1_BOP010157_Dotu
AAGTCGTAACAAGGTTTCCGTAGGTGAACCTGCGGAAGGATCATTGTCGAAACCTGCCTAGCAGAACGACCCGAGAACATGTTTCAACGCTTGGGGGCGGAGGGTCTTGCGGCTCTGCGCCCCCTTATCCTGGGAGGCAAGTGTCTTGCGTGTTGCATTTCGGTGCTTTCGCTTGATCGACCCTCCCAGGCGTACTGAACACCGGCGTGAATTGCGCCAAGGAACTTGAATGAAAGAGCGTTCCCCCGCCGTCCCGGAGACGGTGCTCGTGCGGGTGGTTTCGTCGTCTTCAATATGTCTAAACGACTCTCGGCAACGGATATCTCGGCTCTCGCATCGATGAAGAACGTAGCGAAATGCGATACTTGGTGTGAATTGCAGAATCCCGT
>IonTorrentS5-ITS1_BOP010157_Otu
AAGTCGTAACAAGGTTTCCGTAGGTGAACCTGCGGAAGGATCATTGTCGAAACCTGCCTAGCAGAACGACCCGAGAACATGTTTCAACGCTTGGgggCGGAGGGTCTTGCGGCTCTGCGCCcccTTATCCTGGGAGGCAAGTGTCTTGCGTGTTGCATTTCGGTGCTTTCGCTTGATCGACCCTCCCAGGCGTACTGAACACCGGCGTGAATTGCGCCAAGGAACTTGAATGAAAGAGCGTTCCcccGCCGTCCCGGAGACGGTGCTCGTGCGGGTGGTTTCGTCGTCTTCAATATGTCTAAACGACTCTCGGCAACGGATATCTCGGCTCTCGCATCGATGAAGAACGTAGCGAAATGCGATACTTGGTGTGAATTGCAGAATCCCGT
>IonTorrentS5-ITS1_BOP010157_Zotu
AAGTCGTAACAAGGTTTCCGTAGGTGAACCTGCGGAAGGATCATTGTCGAAACCTGCCTAGCAGAACGACCCGAGAACATGTTTCAACGCTTGGgggCGGAGGGTCTTGCGGCTCTGCGCCcccTTATCCTGGGAGGCAAGTGTCTTGCGTGTTGCATTTCGGTGCTTTCGCTTGATCGACCCTCCCAGGCGTACTGAACACCGGCGTGAATTGCGCCAAGGAACTTGAATGAAAGAGCGTTCCcccGCCGTCCCGGAGACGGTGCTCGTGCGGGTGGTTTCGTCGTCTTCAATATGTCTAAACGACTCTCGGCAACGGATATCTCGGCTCTCGCATCGATGAAGAACGTAGCGAAATGCGATACTTGGTGTGAATTGCAGAATCCCGT
>IonTorrentS5-ITS1_BOP010158_Cotu
AAGTCGTAACAAGGTTTCCGTAGGTGAACCTGCGGAAGGATCATTGTCGATGCCTTACATGCAGACCGACCTGTGAATCTGTTTGAACACTTAGGGTTGGCTTGAGGTGTTCCACGCCTTGACCTCCCTTGAGGTAGGAGGGGGCCACCAGTGTGTTTCCCTGCTGCCTAAACACAAACCCCGGCGCTGAATGCGCCAAGGAACCATATTTCATTCAGTGCGCCCCCATTGGCCCGGAGACGGTGCTCCTGCGGGTGGTGTTTTGAAGCATGACACATAATGACTCTCGGCAACGGATATCTAGGCTCTTGCATCGATGAAGAACGTAGCGAAATGCGATACTTGGTGTGAATTGCAGAATCCCGT
>IonTorrentS5-ITS1_BOP010158_Dotu
AAGTCGTAACAAGGTTTCCGTAGGTGAACCTGCGGAAGGATCATTGTCGATGCCTTACATGCAGACCGACCTGTGAATCTGTTTGAACACTTAGGGTTGGCTTGAGGTGTTCCACGCCTTGACCTCCCTTGAGGTAGGAGGGGGCCACCAGTGTGTTTCCCTGCTGCCTAAACACAAACCCCGGCGCTGAATGCGCCAAGGAACCATATTTCATTCAGTGCGCCCCCATTGGCCCGGAGACGGTGCTCCTGCGGGTGGTGTTTTGAAGCATGACACATAATGACTCTCGGCAACGGATATCTAGGCTCTTGCATCGATGAAGAACGTAGCGAAATGCGATACTTGGTGTGAATTGCAGAATCCCGT
>IonTorrentS5-ITS1_BOP010158_Otu
AAGTCGTAACAAGGTTTCCGTAGGTGAACCTGCGGAAGGATCATTGTCGATGCCTTACATGCAGACCGACCTGTGAATCTGTTTGAACACTTAGGGTTGGCTTGAGGTGTTCCACGCCTTGACCTCCCTTGAGGTAGGAGGgggCCACCAGTgtgtTTCCCTGCTGCCTAAACACAAACCCCGGCGCTGAATGCGCCAAGGAACCATATTTCATTCAGTGCGCCcccATTGGCCCGGAGACGGTGCTCCTGCGGGTGGTGTTTTGAAGCATGACACATAATGACTCTCGGCAACGGATATCTAGGCTCTTGCATCGATGAAGAACGTAGCGAAATGCGATACTTGGTGTGAATTGCAGAATCCCGT
>IonTorrentS5-ITS1_BOP010158_Zotu
AAGTCGTAACAAGGTTTCCGTAGGTGAACCTGCGGAAGGATCATTGTCGATGCCTTACATGCAGACCGACCTGTGAATCTGTTTGAACACTTAGGGTTGGCTTGAGGTGTTCCACGCCTTGACCTCCCTTGAGGTAGGAGGGGACCACCAGTgtgtTTCCCTGCTGCCTAAACACAAACCCCGGCGCTGAATGCGCCAAGGAACCATATTTCATTCAGTGCGCCcccATTGGCCCGGAGACGGTGCTCCTGCGGGTGGTGTTTTGAAGCATGACACATAATGACTCTCGGCAACGGATATCTAGGCTCTTGCATCGATGAAGAACGTAGCGAAATGCGATACTTGGTGTGAATTGCAGAATCCCGT
>IonTorrentS5-ITS1_BOP010160_Cotu
AAGTCGTAACAAGGTTTCCGTAGGTGAACCTGCGGAAGGATCATTGTCGAAACCTGCCTAGCAGAACGACCCGCGAACCTGTCTTAACATCGGGGGCGTGCGGGACTCGTGCCCGTGCGCTCCCACACGTGCTGCGCTGGGCGTCGGTCGTACGTTTCTACGTGCGTCCGCTCCCACGCTGCGCATTAACGAACCCCGGCGCGAATTGCGCCAAGGAAATCTTAACGAGAGAGCTCGCTCCCGTCGCCCCGGACACGGTGTGCGTGCGGGATGTGTGGCCTTCTTTCATTATCTATAACGACTCTCGGCAACGGATATCTCGGCTCTCGCATCGATGAAGAACGTAGCGAAATGCGATACTTGGTGTGAATTGCAGAATCCCG
>IonTorrentS5-ITS1_BOP010160_Dotu
AAGTCGTAACAAGGTTTCCGTAGGTGAACCTGCGGAAGGATCATTGTCGAAACCTGCCTAGCAGAACGACCCGCGAACCTGTCTTAACATCGGGGGCGTGCGGGACTCGTGCCCGTGCGCTCCCACACGTGCTGCGCTGGGCGTCGGTCGTACGTTTATACGTGCGTCCGCTCCCACGCTGCGCATTAACGAACCCCGGCGCGAATTGCGCCAAGGAAATCTTAACGAGAGAGCTCGCTCCCGTCGCCCCGGACACGGTGTGCGTGCGGGATGTGTGGCCTTCTTTCATTATCTATAACGACTCTCGGCAACGGATATCTCGGCTCTCGCATCGATGAAGAACGTAGCGAAATGCGATACTTGGTGTGAATTGCAGAATCCCGT
>IonTorrentS5-ITS1_BOP010160_Otu
AAGTCGTAACAAGGTTTCCGTAGGTGAACCTGCGGAAGGATCATTGTCGAAACCTGCCTAGCAGAACGACCCGCGAACCTGTCTTAACATCGGgggCGTGCGGGACTCGTGCCCGTGCGCTCCCACACGTGCTGCGCTGGGCGTCGGTCGTACGTTTATACGTGCGTCCGCTCCCACGCTGCGCATTAACGAACCCCGGCGCGAATTGCGCCAAGGAAATCTTAACGAgagagCTCGCTCCCGTCGCCCCGGACACGGTGTGCGTGCGGGATGtgtgGCCTTCTTTCATTATCTATAACGACTCTCGGCAACGGATATCTCGGCTCTCGCATCGATGAAGAACGTAGCGAAATGCGATACTTGGTGTGAATTGCAGAATCCCGT
>IonTorrentS5-ITS1_BOP010160_Zotu
AAGTCGTAACAAGGTTTCCGTAGGTGAACCTGCGGAAGGATCATTGTCGAAACCTGCCTAGCAGAACGACCCGCGAACCTGTCTTAACATCGGgggCGTGCGGGACTCGTGCCCGTGCGCTCCCACACGTGCTGCGCTGGGCGTCGGTCGTACGTTTATACGTGCGTCCGCTCCCACGCTGCGCATTAACGAACCCCGGCGCGAATTGCGCCAAGGAAATCTTAACGAgagagCTCGCTCCCGTCGCCCCGGACACGGTGTGCGTGCGGGATGtgtgGCCTTCTTTCATTATCTATAACGACTCTCGGCAACGGATATCTCGGCTCTCGCATCGATGAAGAACGTAGCGAAATGCGATACTTGGTGTGAATTGCAGAATCCCGT
>IonTorrentS5-ITS1_BOP010163_Cotu
AAGTCGTAACAAGGTTTCCGTAGGTGAACCTGCGGAAGGATCATTGTCGAAACCTGCCTAGCAGAACGACCCGCGAACCTGTCTTAACATCGGGGGCCTGCGGGACTTGTGCCCGTGCGCTCCCACCCGTGCTGTGTTGGGCGTTGGTCGTACGTTTCTACGTGCGTCCGCTCCCTCGCTGCGCGTTAACGAACCCCGGCGCGAACTGCGCCAAGGAAATCTTAACGAGAGAGCTCGCTCCCGTCGCCCCGGACACGGTGTGCGTGCGGGATGTGTGGCCTTCTTTCATTATCTATAACGACTCTCGGCAACGGATATCTCGGCTCTCGCATCGATGAAGAACGTAGCGAAATGCGATACTTGGTGTGAATTGCAGAATCCCGT
>IonTorrentS5-ITS1_BOP010163_Otu
AAGTCGTAACAAGGTTTCCGTAGGTGAACCTGCGGAAGGATCATTGTCGAAACCTGCCTAGCAGAACGACCCGCGAACCTGTCTTAACATCGGgggCCTGCGGGACTTGTGCCCGTGCGCTCCCACCCGTGCTGTGTTGGGCGTTGGTCGTACGTTTCTACGTGCGTCCGCTCCCTCGCTGCGCGTTAACGAACCCCGGCGCGAACTGCGCCAAGGAAATCTTAACGAgagagCTCGCTCCCGTCGCCCCGGACACGGTGTGCGTGCGGGATGtgtgGCCTTCTTTCATTATCTATAACGACTCTCGGCAACGGATATCTCGGCTCTCGCATCGATGAAGAACGTAGCGAAATGCGATACTTGGTGTGAATTGCAGAATCCCGT
>IonTorrentS5-ITS1_BOP010163_Zotu
AAGTCGTAACAAGGTTTCCGTAGGTGAACCTGCGGAAGGATCATTGTCGAAACCTGCCTAGCAGAACGACCCGCGAACCTGTCTTAACATCGGgggCCTGCGGGACTTGTGCCCGTGCGCTCCCACCCGTGCTGTGTTGGGCGTTGGTCGTACGTTTCTACGTGCGTCCGCTCCCTCGCTGCGCGTTAACGAACCCCGGCGCGAACTGCGCCAAGGAAATCTTAACGAgagagCTCGCTCCCGTCGCCCCGGACACGGTGTGCGTGCGGGATGtgtgGCCTTCTTTCATTATCTATAACGACTCTCGGCAACGGATATCTCGGCTCTCGCATCGATGAAGAACGTAGCGAAATGCGATACTTGGTGTGAATTGCAGAATCCCGT
>IonTorrentS5-ITS1_BOP010164_Cotu
AAGTCGTAACAAGGTTTCCGTAGGTGAACCTGCGGAAGGATCATTGTCGAAACCTACACAGTAGAACAACCCGCGAACGTGTTTTACAACAACGGTGGCGGGGCGCCTTTTGCAGGGGACGCGGTCGTCTTCCCCAAAAATAACGAACCCCGGCGCAAATCGCGCCAAGGAACATGAACAAAAGAGCGAGGCCGTGAAGCCCCGTCTACGGGCGTGATCGCGGGGTCGCGTCTTCATATCGAAACTTAACGACTCTCGACAACGGATATCTCGACTCTCGCATTGATGAAGAACGTAGTGAATTGCGATACTTAGTGTGAATTGCAGAATCCCAT
>IonTorrentS5-ITS1_BOP010164_Otu
CAAGGAACATGAACAAAAGAGCGAGGCCGTGAAGCCCCGTCTGCGGGCGAGATCGCGGGGTCGCACCTTCATATTGAAACTTAACGACTCTTGACAACGGATATCTCGACTCTCGCATTGATGAAGAACGTAGTGAATTGCGATACTTAGTGTGAATTGCAGAATCCTAT
>IonTorrentS5-ITS1_BOP010164_Zotu
CAAGGAACATGAACAAAAGAGCGAGGCCGTGAAGCCCCGTCTGCGGGCGAGATCGCGGGGTCGCACCTTCATATTGAAACTTAACGACTCTTGACAACGGATATCTCGACTCTCGCATTGATGAAGAACGTAGTGAATTGCGATACTTAGTGTGAATTGCAGAATCCTAT
>IonTorrentS5-ITS1_BOP010166_Cotu
AAGTCGTAACAAGGTTTCCGTAGGTGAACCTGCGGAAGGATCATTGTCGAAACCTGCCTAGCAGAACGACCCGCGAACATGTTCAATTACTAGGGTGCATTGGTCGGGGTGCGTCAGCCCCTGGCCGGTGCCCCTCGGTCGGGACGCTCTTCGAGCGGCACGGCCCAACAACGAACCCCGGCGCGATCTGCGCCAAGGAAATTTAACTGAAGAGCATGCCCCCCATTGCCCCGTTCGCGGTGTGCACGGTTGGCTTGCGCTTTTGAATCACAAACGACTCTCGGCAACGGATATCTCGGCTCTCGCATCGATGAAGAACGTAGCGAAATGCGATACTTGGTGTGAATTGCAGAATCCCGT
>IonTorrentS5-ITS1_BOP010166_Otu
AAGTCGTAACAAGGTTCCGTAGGTGAACCTGCGGAAGGATCATTGTCGAAACCTGCCTAGCAGAACGACCCGCGAACATGTTCAATTACTAGGGTGCATTGGTCGGGGTGCGTCAGCCCCTGGCCGGTGCCCCTCGGTCGGGACGCTCTTCGAGCGGCACGGCCCAACAACGAACCCCGGCGCGATCTGCGCCAAGGAAATTTAACTGAAGAGCATGCCccccATTGCCCCGTTCGCGGTGTGCACGGTTGGCTTGCGCTTTTGAATCACAAACGACTCTCGGCAACGGATATCTCGGCTCTCGCATCGATGAAGAACGTAGCGAAATGCGATACTTGGTGTGAATTGCAGAATCCCGT
>IonTorrentS5-ITS1_BOP010166_Zotu
AAGTCGTAACAAGGTTCCGTAGGTGAACCTGCGGAAGGATCATTGTCGAAACCTGCCTAGCAGAACGACCCGCGAACATGTTCAATTACTAGGGTGCATTGGTCGGGGTGCGTCAGCCCCTGGCCGGTGCCCCTCGGTCGGGACGCTCTTCGAGCGGCACGGCCCAACAACGAACCCCGGCGCGATCTGCGCCAAGGAAATTTAACTGAAGAGCATGCCccccATTGCCCCGTTCGCGGTGTGCACGGTTGGCTTGCGCTTTTGAATCACAAACGACTCTCGGCAACGGATATCTCGGCTCTCGCATCGATGAAGAACGTAGCGAAATGCGATACTTGGTGTGAATTGCAGAATCCCGT
>IonTorrentS5-ITS1_BOP010167_Cotu
AAGTCGTAACAAGGTTTCCGTAGGTGAACCTGCGGAAGGATCATTGTCGAAAGCTGCCCAGCAGAAAGACCCGCGAACCTGTTGTACCTCGTGATGGGTGGGGGGTGCAGCATGCACCCTTCGCTCATCATGCCAAGTGCGTGCCGCTCAGCGTCACGCCCTCGGCCCTGAACGAACCCCGGCGCGGAAAGCGTCAAGGAAAGACAATGAAACGAGGGCTACCAAGTCACTAGAATTGGTGTATATCTTGGTGGTCGCATCGTGGTTGGTTGAAGTCTATAACGACTCTCGGCAACGGATATCTCGGCTCTCGCATCGATGAAGAACGTAGCGAAATGCGATACTTGGTGTGAATTGCAGAATCCCGT
>IonTorrentS5-ITS1_BOP010167_Otu
AAGTCGTAACAAGGTTTCCGTAGGTGAACCTGCGGAAGGATCATTGTCGAAAGCTGCCCAGCAGAAAGACCCGCGAACCTGTTGTACCTCGTGATGGGTGGggggTGCAGCATGCACCCTTCGCTCATCATGCCAAGTGCGTGCCGCTCAGCGTCACGCCCTCGGCCCTGAACGAACCCCGGCGCGGAAAGCGTCAAGGAAAGACAATGAAACGAGGGCTACCAAGTCACTAGAATTGGTGTATATCTTGGTGGTCGCATCGTGGTTGGTTGAAGTCTATAACGACTCTCGGCAACGGATATCTCGGCTCTCGCATCGATGAAGAACGTAGCGAAATGCGATACTTGGTGTGAATTGCAGAATCCCGT
>IonTorrentS5-ITS1_BOP010167_Zotu
AAGTCGTAACAAGGTTTCCGTAGGTGAACCTGCGGAAGGATCATTGTCGAAAGCTGCCCAGCAGAAAGACCCGCGAACCTGTTGTACCTCGTGATGGGTGGggggTGCAGCATGCACCCTTCGCTCATCATGCCAAGTGCGTGCCGCTCAGCGTCACGCCCTCGGCCCTGAACGAACCCCGGCGCGGAAAGCGTCAAGGAAAGACAATGAAACGAGGGCTACCAAGTCACTAGAATTGGTGTATATCTTGGTGGTCGCATCGTGGTTGGTTGAAGTCTATAACGACTCTCGGCAACGGATATCTCGGCTCTCGCATCGATGAAGAACGTAGCGAAATGCGATACTTGGTGTGAATTGCAGAATCCCGT
>IonTorrentS5-ITS1_BOP010168_Cotu
AAGTCGTAACAAGGTTTCCGTAGGTGAACCTGCGGAAGGATCATTGTCGATGCCTTACATGCAGACCGACCTGTGAATCTGTTTGAACACTTAGGGTTGGCTTGAGGTGTTCCACGCCTTGACCTCCCTTGAGGTAGGAGGGGGCCACCAGTGTGTTTCCCTGCTGCCTAAACACAAACCCCGGCGCTGAATGCGCCAAGGAACCATATTTCATTCAGTGCGCCCCCATTGGCCCGGAGACGGTGCTCCTGCGGGTGGTGTTTTGAAGCATGACACATAATGACTCTCGGCAACGGATATCTAGGCTCTTGCATCGATGAAGAACGTAGCGAAATGCGATACTTGGTGTGAATTGCAGAATCCCGT
>IonTorrentS5-ITS1_BOP010168_Dotu
AAGTCGTAACAAGGTTTCCGTAGGTGAACCTGCGGAAGGATCATTGTCGATGCCTTACATGCAGACCGACCTGTGAATCTGTTTGAACACTTAGGGTTGGCTTGAGGTGTTCCACGCCTTGACCTCCCTTGAGGTAGGAGGGGGCCACCAGTGTGTTTCCCTGCTGCCTAAACACAAACCCCGGCGCTGAATGCGCCAAGGAACCATATTTCATTCAGTGCGCCCCCATTGGCCCGGAGACGGTGCTCCTGCGGGTGGTGTTTTGAAGCATGACACATAATGACTCTCGGCAACGGATATCTAGGCTCTTGCATCGATGAAGAACGTAGCGAAATGCGATACTTGGTGTGAATTGCAGAATCCCGT
>IonTorrentS5-ITS1_BOP010168_Otu
AAGTCGTAACAAGGTTTCCGTAGGTGAACCTGCGGAAGGATCATTGTCGATGCCTTACATGCAGACCGACCTGTGAATCTGTTTGAACACTTAGGGTTGGCTTGAGGTGTTCCACGCCTTGACCTCCCTTGAGGTAGGAGGgggCCACCAGTgtgtTTCCCTGCTGCCTAAACACAAACCCCGGCGCTGAATGCGCCAAGGAACCATATTTCATTCAGTGCGCCcccATTGGCCCGGAGACGGTGCTCCTGCGGGTGGTGTTTTGAAGCATGACACATAATGACTCTCGGCAACGGATATCTAGGCTCTTGCATCGATGAAGAACGTAGCGAAATGCGATACTTGGTGTGAATTGCAGAATCCCGT
>IonTorrentS5-ITS1_BOP010168_Zotu
AAGTCGTAACAAGGTTTCCGTAGGTGAACCTGCGGAAGGATCATTGTCGATGCCTTACATGCAGACCGACCTGTGAATCTGTTTGAACACTTAGGGTTGGCTTGAGGTGTTCCACGCCTTGACCTCCCTTGAGGTAGGAGGGGACCACCAGTgtgtTTCCCTGCTGCCTAAACACAAACCCCGGCGCTGAATGCGCCAAGGAACCATATTTCATTCAGTGCGCCcccATTGGCCCGGAGACGGTGCTCCTGCGGGTGGTGTTTTGAAGCATGACACATAATGACTCTCGGCAACGGATATCTAGGCTCTTGCATCGATGAAGAACGTAGCGAAATGCGATACTTGGTGTGAATTGCAGAATCCCGT
>IonTorrentS5-ITS1_BOP010169_Cotu
AAGTCATAACAAGGTTTCCGTAGGTGAACCTGCAGAAGGATCATTCTCGAAACCTGCCCAGCAGAACGACCCACGAACCTGTGGCATGACAAGTTGGGCTTGGGGGGGCACCCGCCCTTCGCGTCCTCGCGGGCCGTGGAGGGATGCATATGCACCCTGTGCGGCTCGCAAACGAACCGCGGCACAAGAAGCGCCAAGGAAATTGAGTACTAAGAGCATGCCCCCGTAGCCTCGGCGTTGGGGGTGTGCCTTCTTCTGGTGAGATTCTAAACGAATTTTGGCAATGGATATCTCGGCTCTTGCATCGATGAAGAACGTAGCGAAATGCGATACTTGGTGTGAATTACAGAATCCCAT
>IonTorrentS5-ITS1_BOP010170_Cotu
AAGTCGTAACAAGGTTTCCATATGTGAACATGCGAAAGGATCATTGTCAAAATCTGCCTAGCAAAACGACCCAAGAACTAGTTTCAAAGCGGGGGATAAGGGATCTTATGGTTCCATGTCCCTTTATGTCGAGAGGGTTGCATTGCATCTACGCAACCAACCCTTTCGTGGGTACAAATGAACATCGACGCCAACTGCACCAAGAAACTTGAATGAGAGAGCGCTTCCCTATTGTCCCAAAAACGGTGTGCGCGGGTGGCGTCATCATCTTCAAAAATGTCAAAATAACTCTCGACAACAGATATCTTGATGCTCACATTGATGAAGAACGTAGCAAAATGTGATACTTGGTGTTAAGTACAGAATCCCAT
>IonTorrentS5-ITS1_BOP010170_Dotu
AAGTCGTAACAAGGTTTCCGTAGGTGAACCTGCGGAAGGATCATTGTCGAAACCTGCCTAGCAGAACGACCCGAGAACCAGTTTCAAAGCGGGGGACGAGGGGCCGTCTCGGCGTGCTCCTCGTCCCGTTTATCTCGGGGGG
>IonTorrentS5-ITS1_BOP010170_Otu
AAGTCGTAACAAGGTTTCCATATGTGAACATGCGAAAGGATCATTGTCAAAATCTGCCTAGCAAAACGACCCAAGAACTAGTTTCAAAGCGGgggATAAGGGATCTTATGGTTCCATGTCCCTTTATGTCGAGAGGGTTGCATTGCATCTACGCAACCAACCCTTTCGTGGGTACAAATGAACATCGACGCCAACTGCACCAAGAAACTTGAATGAgagagCGCTTCCCTATTGTCCCAAaaaCGGTGTGCGCGGGTGGCGTCATCATCTTCAAaaaTGTCAAAATAACTCTCGACAACAGATATCTTGATGCTCACATTGATGAAGAACGTAGCAAAATGTGATACTTGGTGTTAAGTACAGAATCCCAT
>IonTorrentS5-ITS1_BOP010170_Zotu
AAGTCGTAACAAGGTTTCCATATGTGAACATGCGAAAGGATCATTGTCAAAATCTGCCTAGCAAAACGACCCAAGAACTAGTTTCAAAGCGGgggATAAGGGATCTTATGGTTCCATGTCCCTTTATGTCGAGAGGGTTGCATTGCATCTACGCAACCAACCCTTTCGTGGGTACAAATGAACATCGACGCCAACTGCACCAAGAAACTTGAATGAgagagCGCTTCCCTATTGTCCCAAaaaCGGTGTGCGCGGGTGGCGTCATCATCTTCAAaaaTGTCAAAATAACTCTCGACAACAGATATCTTGATGCTCACATTGATGAAGAACGTAGCAAAATGTGATACTTGGTGTTAAGTACAGAATCCCAT
>IonTorrentS5-ITS1_BOP010171_Cotu
AAGTCGTAACAAGGTTTCCGTAGGTGAACCTGCGGAAGGATCATTGTCGAAAGCTGCCCAGCAGAAAGACCCGTGAACCTGTTGTACCTCGTGATGGGGTGGGGGGTGCAGCATGCACCCTTCGCTCATCATGCCAAGTGCGTGCCGCTCTGTGTCACGCCCTCGGCCCTGAACGAACCCCGGCGCGGAAAGCGTCAAGGAAAGACAATGAAACGAGGGCTACCAAGTCACTAGAATTGGTGTATATCTTGGTGGTCGCATCGTGGTTGGTTGAAGTCTATAACGACTCTCGGCAACGGATATCTCGGCTCTCGCATCGATGAAGAACGTAGCGAAATGCGATACTTGGTGTGAATTGCAGAATCCCG
>IonTorrentS5-ITS1_BOP010173_Cotu
AAGTCGTAACAAGGTTTCCGTAGGTGAACCTGCGGAAGGATCATTGTCGATACCTGCCCAGCAGAACGACCCGTGAACATGTAATAACCTTCTGGGTGGGTGTGTAATGCCCCCTCCCAAAAACGGTTGGCGGGGCACGTTGAGATTTGACCACTGCTCCTGGGTGTGTGGTTGGTCAATCTTCTCGTTCCCTTCCCAATCGAACAACGAACCCCGGCGCGGTCTGCGCCAAGGAACTTAAACAAGGAGTAACCACGGTCGCCCCGGAAACGGTGTGCGTGCTGTTGGTGACATCTTTACCATGATACATAACGACTCTCGGCAACGGATATCTCGGCTCTCGCATCGATGAAGAACGTAGCGAAATGCGATACTTGGTGTGAATTGCAGAATCCCG
>IonTorrentS5-ITS1_BOP010175_Cotu
AAGTCGTAACAAGGTTTCCGTAGGTGAACCTGCGGAAGGATCATTGTCGAAACCTGCAAAGCAGACCCGCGAACTCCACTGAAGCCCCATTCCGTCGATGTGCACAACTGTGCCCGTCGTTCGGCTTAACGAACCCCGGCGCGGAAAGCGCCAAGGAAAACACAAAACACTGCTTGCCTCTCGTTGCCCCCGTTCACGGTGTGCACTTGAGGATCGGGCGTGTGTCGAATTTAAAACGACTCTCGGCAACGGATATCTCGGCTCTCGCATCGATGAAGAACGCAGCAAAATGCGATACTTGGTGTGAATTGCAGAATCCCG
>IonTorrentS5-ITS1_BOP010177_Cotu
AAGTCGTAACAAGGTTTCCGTAGGTGAACCTGCGGAAGGATCATTGTCGAAACCTGCCTAGCAGAACAACCCGCGAACCTGTGGTATTACATGCTGGGCTCGGGGGGCAATCGCCTTTAGCATCCTCACGGGCCTTAGAGGGACGCATCTGTGCTCTGTGCAACTCGCAAACAAACCCCAGCGTGAAAAGCGCCAATGAAATTAAGTACTAGGAGCACGACCCCGTAGCCTCGGTGTCGAGGGCGCGCCTTCTTCTGGTGATAATCTAAACGACTCTCGGCAACGAATATCTCGACTCTCTCATCGATGAAGAACATAGCGAAATGCGATACTTGGTGTGAATTGCAGAAATCACAT
>IonTorrentS5-ITS1_BOP010177_Otu
AAGTCGTAACAAGGTTTCCGTAGGTGAACCTGCGGAAGGATCATTGTCGAAACCTGCCTAGCAGAACAACCCGCGAACCTGTGGTATTACATGCTGGGCTCGGggggCAATCGCCTTTAGCATCCTCACGGGCCTTAGAGGGACGCATCTGTGCTCTGTGCAACTCGCAAACAAACCCCAGCGTGAAAAGCGCCAATGAAATTAAGTACTAGGAGCACGACCCCGTAGCCTCGGTGTCGAGGGCgcgcCTTCTTCTGGTGATAATCTAAACGACTCTCGGCAACGAATATCTCGACTctctcATCGATGAAGAACATAGCGAAATGCGATACTTGGTGTGAATTGCAGAAATCACAT
>IonTorrentS5-ITS1_BOP010177_Zotu
AAGTCGTAACAAGGTTTCCGTAGGTGAACCTGCGGAAGGATCATTGTCGAAACCTGCCTAGCAGAACAACCCGCGAACCTGTGGTATTACATGCTGGGCTCGGggggCAATCGCCTTTAGCATCCTCACGGGCCTTAGAGGGACGCATCTGTGCTCTGTGCAACTCGCAAACAAACCCCAGCGTGAAAAGCGCCAATGAAATTAAGTACTAGGAGCACGACCCCGTAGCCTCGGTGTCGAGGGCgcgcCTTCTTCTGGTGATAATCTAAACGACTCTCGGCAACGAATATCTCGACTctctcATCGATGAAGAACATAGCGAAATGCGATACTTGGTGTGAATTGCAGAAATCACAT
>IonTorrentS5-ITS1_BOP010178_Cotu
AAGTCGTAACAAGGTTTCCGTAGGTGAACCTGCGGAAGGATCATTGTCGAAACCTGCCTAGCAGAACAACCCGCGAACCTGTGGTATTACATGCTGGGCTCGGGGGGCAATCGCCTTTAGCATCCTCACGGGCCTTAGAGGGACGCATCTGTGCTCTGTGCAACTCGCAAACAAACCCCAGCGTGAAAAGCGCCAATGAAATTAAGTACTAGGAGCACAACCCCGTAGCCTCGGTGTCGGGGGCGCGCCTTCTTCTGGTGATAATCTAAACGACTCTCGGCAACGAATATCTCGACTCTCTCATCGATGAAGAACATAGCGAAATGCGATACTTGGTGTGAATTGCAGAATCACAT
>IonTorrentS5-ITS1_BOP010178_Otu
AGAGGGACGCATCTGTGCTCTGTGCAACTCGCAAACAAACCCCAGCGTGAAAAGTGCCAATGAAATTAAGTACTAGGAGCACGACCCCGTAGCCTCGGTGTCGGgggCgcgcCTTCTTCTGGTGATAATCTAAACGACTCTCGGCAACGAATATCTCGACTctctcACCGATGAAGAACATAGCGAAATGCGATACTTGGTGTGAATTGCAGAATCACAT
>IonTorrentS5-ITS1_BOP010178_Zotu
AGAGGGACGCATCTGTGCTCTGTGCAACTCGCAAACAAACCCCAGCGTGAAAAGTGCCAATGAAATTAAGTACTAGGAGCACGACCCCGTAGCCTCGGTGTCGGgggCgcgcCTTCTTCTGGTGATAATCTAAACGACTCTCGGCAACGAATATCTCGACTctctcACCGATGAAGAACATAGCGAAATGCGATACTTGGTGTGAATTGCAGAATCACAT
>IonTorrentS5-ITS1_BOP010179_Cotu
AAGTCGTAACAAGGTTTCCGTAGGTGAACCTGCGGAAGGATCATTGTCGAAACCTGCAAAGCAGACCGCGAACACGTGTTTAACATCATCGGGCGCGGCGTGGGGGCAACTCCCGCTGTGTCCCGCCCCCGCCGGTGCTCGCTCTTGAGTGATGCATCGTGCGGGCTAACGAACCCCGGCGCGGCAAGCGCCAAGGAAAACTGAATTTAGCGTCTCCCTCCGCATCCCGTTCGCGGGGCGTGCGGGGGTGTTGACGTCTAACGAATGTCATAACGACTCTCGGCAACGGATATCTCGGCTCTCGCATCGATGAAGAACGTAGCGAAATGCGATACTTGGTGTGAATTGCAGAATCCCGT
>IonTorrentS5-ITS1_BOP010179_Otu
AAGTCGTAACAAGGTTTCCGTAGGTGAACCTGCGGAAGGATCATTGTCGAAACCTGCAAAGCAGACCGCGAACACGTGTTTAACATCATCGGGCGCGGCGTGGgggCAACTCCCGCTGTGTCCCGCCcccGCCGGTGCTCGCTCTTGAGTGATGCATCGTGCGGGCTAACGAACCCCGGCGCGGCAAGCGCCAAGGAAAACTGAATTTAGCGTCTCCCTCCGCATCCCGTTCGCGGGGCGTGCGGggggTGTTGACGTCTAACGAATGTCATAACGACTCTCGGCAACGGATATCTCGGCTCTCGCATCGATGAAGAACGTAGCGAAATGCGATACTTGGTGTGAATTGCAGAATCCCGT
>IonTorrentS5-ITS1_BOP010179_Zotu
AAGTCGTAACAAGGTTTCCGTAGGTGAACCTGCGGAAGGATCATTGTCGAAACCTGCAAAGCAGACCGCGAACACGTGTTTAACATCATCGGGCGCGGCGTGGgggCAACTCCCGCTGTGTCCCGCCcccGCCGGTGCTCGCTCTTGAGTGATGCATCGTGCGGGCTAACGAACCCCGGCGCGGCAAGCGCCAAGGAAAACTGAATTTAGCGTCTCCCTCCGCATCCCGTTCGCGGGGCGTGCGGggggTGTTGACGTCTAACGAATGTCATAACGACTCTCGGCAACGGATATCTCGGCTCTCGCATCGATGAAGAACGTAGCGAAATGCGATACTTGGTGTGAATTGCAGAATCCCGT
>IonTorrentS5-ITS1_BOP010180_Cotu
AAGTCGTAACAAGGTTTTTGTAGATGAACCTGTGGAAGGATCATTGTTAAAACCTTCCTTTGTAGAATGACCCACGAACCCGTGGCATGAAAAACTAGTCTTGGGGGCACCTGCTACTTGCGCCTATGCATGATATGGAGGGATGCATCTATGCCCGACATGACTAGCCAACAAACCCCAGTGCGAGAAGCGCCAAAGAAATTGAGTACTGGGAGCAAACCCTCATAGCCTCGATGTTAGGGGAGCGCTTTCTTTTTGTGATAATCTAAAGGAATCTTGGAAATGGATGTCTCAGCCCTCACATCGATGAAGAACATAGCAAAATACGATACTTGGTGTGAATTGCAAAATCTTGT
>IonTorrentS5-ITS1_BOP010180_Dotu
AAGTCGTAACAAGGTTTTTGTAGATGAACCTGTGGAAGGATCATTGTTAAAACCTTCCTTTGTAGAATGACCCACGAACCCGTGGCATGAAAAACTAGTCTTGGGGGCACCTGCTACTTGCGCCTATGCATGATATGGAGGGATGCATCTATGCCCGACATGACTAGCCAACAAACCCCAGTGCGAGAAGCGCCAAAGAAATTGAGTACTGGGAGCAAACCCTCATAGCCTCGATGTTAGGGGAGCGCTTTCTTTTTGTGATAATCTAAAGGAATCTTGGAAATGGATGTCTCAGCCCTCACATCGATGAAGAACATAGCAAAATACGATACTTGGTGTGAATTGCAAAATCTTGT
>IonTorrentS5-ITS1_BOP010180_Otu
AAGTCGTAACAAGGTTtttGTAGATGAACCTGTGGAAGGATCATTGTTAAAACCTTCCTTTGTAGAATGACCCACGAACCCGTGGCATGAAaaaCTAGTCTTGGgggCACCTGCTACTTGCGCCTATGCATGATATGGAGGGATGCATCTATGCCCGACATGACTAGCCAACAAACCCCAGTGCGAGAAGCGCCAAAGAAATTGAGTACTGGGAGCAAACCCTCATAGCCTCGATGTTAGGGGAGCGCTTTCTTtttGTGATAATCTAAAGGAATCTTGGAAATGGATGTCTCAGCCCTCACATCGATGAAGAACATAGCAAAATACGATACTTGGTGTGAATTGCAAAATCTTGT
>IonTorrentS5-ITS1_BOP010180_Zotu
AAGTCGTAACAAGGTTtttGTAGATGAACCTGTGGAAGGATCATTGTTAAAACCTTCCTTTGTAGAATGACCCACGAACCCGTGGCATGAAaaaCTAGTCTTGGgggCACCTGCTACTTGCGCCTATGCATGATATGGAGGGATGCATCTATGCCCGACATGACTAGCCAACAAACCCCAGTGCGAGAAGCGCCAAAGAAATTGAGTACTGGGAGCAAACCCTCATAGCCTCGATGTTAGGGGAGCGCTTTCTTtttGTGATAATCTAAAGGAATCTTGGAAATGGATGTCTCAGCCCTCACATCGATGAAGAACATAGCAAAATACGATACTTGGTGTGAATTGCAAAATCTTGT
>IonTorrentS5-ITS1_BOP010182_Cotu
AAGGTTTCCGTAGGTGAACCTGCGGAAGGATCATTGTCGAAACCTGCACAGCAGAACGACCCGAGAACTAGTATCCCAAGGAACTTCAACGAATCAGCATGCCCCGGCGCCCCAGAAATGGTGCGTGTTCGGGGCGTTGCGTTGTATTCTTTATGTCAAAACGACTCTCGGCAAAACGGATATCTCGGCTCTCGCATCGATGAAGAACGTAGCGAAATGCGATACTTGGTGTGAATTGCAGAATCCCG
>IonTorrentS5-ITS1_BOP010186_Cotu
AACTCATAACAGGATTTCTGTAGGTGAACTTGCGAAAGGAACATTGTAGAGCCCTTTAAGAGCATAACGACCCGCGAACCAGTATTTCTCCACACCGAAAAGGGGCAGTGCCCCTTCCCGATGTGGTGGACTCATGACCATAGCCTCTCGAAGACAGATTGTCGGGCCCTCCCACGAAAAACAACGAACACCGGCATAGGACACACTAAGGAAACGAAACAAACTAGCGCGCCCTTGACCCCCGTAACAACGGCGATGGGGCGTTGCGTCTTTCACTTTAGATACAAAATGACTCTCGGTAATAGATATCTCGGCTCTCACATCGATGAATAACGTAGCGAAATTTGATACTCTGTGTGAATTGCAAAATCCCGT
>IonTorrentS5-ITS1_BOP010186_Dotu
AAGTCGTAATAAGGTTTTCGTAGGTGAACTTGAGACAGGATCATTGTTGAGCCCTGCAAGAGCAGAACGACCGGCGAACTAGTAACTCTCCACAATGGGAGAGGGTCGCCCTCGTGGTGCCCCTTCCCACTGTGGCGGGCAAGCGACCACAGCCTCTCGAAAACAAATCGTCGGGCCTTCCCGCGACAAACAATGAACACCAATGCAAGACGCGCTAAGGAAATGAAACGAACGAGTGCACCCTCGACCCCTGTAACGGTGGCGAGGGGGCGTCACGTATTTCACTATACATACAAAATGACTCTCAATAACGGATATCTCAGCACTCACATCGATGAAGAACGTAGCGAAATGCAATACTTGGTGTGAATTACAGAATCCCGT
>IonTorrentS5-ITS1_BOP010186_Otu
AACTCATAACAGGATTTCTGTAGGTGAACTTGCGAAAGGAACATTGTAGAGCCCTTTAAGAGCATAACGACCCGCGAACCAGTATTTCTCCACACCGAAAAGGGGCAGTGCCCTTCCCCGATGTGGTGGACTCATGACCATGGCCTCTCGAAGACAGATTGTCGGGCCCTCCCACGAAaaaCAACGAACACCGGCATAGGACacacTAAGGAAACGAAACAAACTAGCgcgcCCTTGACCcccGTAACAACGGCGATGGGGCGTTGCGTCTTTCACTTTAGATACAAAATGACTCTCGGTAATAGATATCTCGGCTCTCACATCGATGAATAACGTAGCGAAATTTGATACTCTGtgtgAATTGCAAAATCCCGT
>IonTorrentS5-ITS1_BOP010186_Zotu
AACTCATAACAGGATTTCTGTAGGTGAACTTGCGAAAGGAACATTGTAGAGCCCTTTAAGAGCATAACGACCCGCGAACCAGTATTTCTCCACACCGAAAAGGGGCAGTGCCCTTCCCCGATGTGGTGGACTCATGACCATGGCCTCTCGAAGACAGATTGTCGGGCCCTCCCACGAAaaaCAACGAACACCGGCATAGGACacacTAAGGAAACGAAACAAACTAGCgcgcCCTTGACCcccGTAACAACGGCGATGGGGCGTTGCGTCTTTCACTTTAGATACAAAATGACTCTCGGTAATAGATATCTCGGCTCTCACATCGATGAATAACGTAGCGAAATTTGATACTCTGtgtgAATTGCAAAATCCCGT
>IonTorrentS5-ITS1_BOP010188_Cotu
AAGTCGTAACAAGGTTTCCGTAGGTGAACCTGCGGAAGGATCATTGTCGAAACCTGCCTAGCAGAACAACCCGCGAACCTGTGGTATTACATGCTGGGCTCGGGGGGCAATCGCCTTTAGCATCCTCACGGGCCTTAGAGGGACGCATCTGTGCTCTGTGCAACTCGCAAACAAACCCCAGCGTGAAAAGCGCCAATGAAATTAAGTACTAGGAGCACGACCCCGTAGCCTCGGTGTCGAGGGCGCGCCTTCTTCTGGTGATAATCTAAACGACTCTCGGCAACGAATATCTCGACTCTCTCATCGATGAAGAACATAGCGAAATGCGATACTTGGTGTGAATTGCAGAAATCACAT
>IonTorrentS5-ITS1_BOP010188_Otu
AAGTCGTAACAAGGTTTCCGTAGGTGAACCTGCGGAACGGATCATTGTCGAAACCTGCCTAGCAGAACAACCCGCGAACCTGTGGTATTACATGCTGGGCTCGGggggCAATCGCCTTTAGCATCCTCACGGGCCTTAGAGGGACGCATCTGTGCTCTGTGCAACTCGCAAACAAACCCCAGCGTGAAAAGCGCCAATGAAATTAAGTACTAGGAGCACGACCCCGTAGCCTCGGTGTCGAGGGCgcgcCTTCTTCTGGTGATAATCTAAACGACTCTCGGCAACGAATATCTCGACTctctcATCGATGAAGAACATAGCGAAATGCGATACTTGGTGTGAATTGCAGAAATCACAT
>IonTorrentS5-ITS1_BOP010188_Zotu
AAGTCGTAACAAGGTTTCCGTAGGTGAACCTGCGGAACGGATCATTGTCGAAACCTGCCTAGCAGAACAACCCGCGAACCTGTGGTATTACATGCTGGGCTCGGggggCAATCGCCTTTAGCATCCTCACGGGCCTTAGAGGGACGCATCTGTGCTCTGTGCAACTCGCAAACAAACCCCAGCGTGAAAAGCGCCAATGAAATTAAGTACTAGGAGCACGACCCCGTAGCCTCGGTGTCGAGGGCgcgcCTTCTTCTGGTGATAATCTAAACGACTCTCGGCAACGAATATCTCGACTctctcATCGATGAAGAACATAGCGAAATGCGATACTTGGTGTGAATTGCAGAAATCACAT
>IonTorrentS5-ITS1_BOP010190_Dotu
CATTGTCTTTCGAGACGGTGTCGCGATTGTGCGCTCCCGGCAAACCTAACGAACCCCGGCGCGAACTGCGCCAAGGAAATATAAAGAAGGAGCATGCCCCCGGCACCTTCGTGTCGGACGAGGGCGTGTCATCTTTGATGTCTTTAACGACTCTCGGCAACGGATATCTCGGCTCTCGCATCGATGAAGAACGTAGCGAAATGCGATACTTGGTGTGAATTGCAGAATCCCGT
>IonTorrentS5-ITS1_BOP010191_Cotu
AAGTCGTAACAAGGTTTCCGTAGGTGAACCTGCGGAAGGATCATTGTCGAAAGCTGCCCAGCAGAAAGACCCCGTGAACCTGTTGTACCTCGTGATGGGGTGGGGGGTGCAGCATGCACCCTTCGCTCATCATGCCAAGTGCGTGCCGCTCTGTGTCACGCCCTCGGCCCTGAACGAACCCCGGCGCGGAAAGCGTCAAGGAAAGACAATGAAACGAGGGCTACCAAGTCACTAGAATTGGTGTATATCTTGGTGGTCGCATCGTGGTTGGTTGAAGTCTATAACGACTCTCGGCAACGGATATCTCGGCTCTCGCATCGATGAAGAACGTAGCGAAATGCGATACTTGGTGTGAATTGCAGAATCCCG
>IonTorrentS5-ITS1_BOP010192_Cotu
AAGTCGTAACAAGGTTTCCGTAGGTGAACCTGCGGAAGGATCATTGTCGATACCTGCCTAGCAGAACGACCCGCGAACACGTAGTTATCAACGGGGGTCGGGTCGGGCATCACATGCCCGTCCCCCTCCCCCCCTCTGTCGGGATGCGCTCGGTTCTGCATTGTCTTTCGAGACGGTGTCGCGATCGTGCGCTCCCGGCAAACCCAACGAACCCCGGCGCGAACTGCGCCAAGGAAATATAAAAGAAGGAGCACGCCCCCGGCACCTTCGTGTCGGATGAGGGCGTGTCATCTTTGATGTCTTTAACGACTCTCGGCAACGGATATCTCGGCTCTCGCATCGATGAAGAACGTAGCGAAATGCGATACTTGGTGTGAATTGCAGAATCCCGT
>IonTorrentS5-ITS1_BOP010192_Dotu
AAGTCGTAACAAGGTTTCCGTAGGTGAACCTGCGGAAGGATCATTGTCGATACCTGCCTAGCAGAACGACCCGTGAACACGTAGTTATCAACGGGGGTCGGGTTGGGCATCACATGCCCGTCCCCCTCCCCCC
>IonTorrentS5-ITS1_BOP010192_Otu
AACCCCGGCGCGAACTGCGCCAAGGAAATATAAAGAAGGAGCACGCCcccGGCACATTCGTGTCGGATGAGGGTgtgtCATCTTTGATGTCTTTAACGACTCTCGGCAACGGATATCTCGGCTCTCGCATCGATGAAGAACGTAGCGAAATGCGATACTTGGTGTGAATTGCAGAATCCCGT
>IonTorrentS5-ITS1_BOP010192_Zotu
AACCCCGGCGCGAACTGCGCCAAGGAAATATAAAGAAGGAGCACGCCcccGGCACATTCGTGTCGGATGAGGGTgtgtCATCTTTGATGTCTTTAACGACTCTCGGCAACGGATATCTCGGCTCTCGCATCGATGAAGAACGTAGCGAAATGCGATACTTGGTGTGAATTGCAGAATCCCGT
>IonTorrentS5-ITS1_BOP010193_Cotu
AAGTCGTAACAAGGTTTCCGTAGGTGAACCTGCGGAAGGATCATTGTCGAAACCTGCAAAGCAGACCCGTGAACATGTTCTTTCTCTCAGGGAGGACAACGTGGGCACAGCTAACCATGTTGTCCCACGTTGAAGCCCCATTCCGTCGATGTGCACAACCGTGCCCGTCGTTCGGCTTAACGAACCCCGGCGCGGAAAGCGCCAAGGAAAACACAAAAACACTGCTTGCCTCTCGTAGCCCCGTTTGCGGTGTGCACCTGAGGATCGAGCGTGTGTCGAATTTAAAACGACTCTCGGCAACGGATATCTCGGCTCTACGCATCGATGAAGAACGCAGCAAAATGCGAATACTTGGTGTGAATTGACAGAATCCCG
>IonTorrentS5-ITS1_BOP010193_Dotu
CATAAAGAATGCGACGCAACGCCCCAGAAATGGTGCGTGTTCGGGGCGTTGCGTCGTATTCTTTATGTCAAAACGACTCTCGGCAACGGATATCTCGGCTCTCGCATCGATGAAGAACGTAGCGAAATGCGATACTTGGTGTGAATTGCAGAATCCCGT
>IonTorrentS5-ITS1_BOP010195_Cotu
AAGTCGTAACAAGGTTTCCGTAGGTGAACTTGCAGAAGGATCATTATCGAAACTTGCCTAGCAGAACAACCCGCGGACTTGTTTTATCATTAGGGGGAGCACGGGTTCCCGAGCCTCGTGGTCCTCCTTTGCAGTTGGATCTATTGCACCCACCGTCGCTCCCTCAGCACAACAACAAACATCGGTGAGGACCGCGCCAAGGAATCTTAACAAGAGAGCGTGCCCTTGCCGCCCCGGAAACGGTGTGTGTACTTGTGGCAACGCCTTCTTCCATTATTTAAAACGACTCTCGGCAACGGATATCTCGGCTCTCGCATCGATGAAGAACGTAGCGAAATGCGATACTTGGTGTGAATTGCAGAATCCCGT
>IonTorrentS5-ITS1_BOP010196_Cotu
GAGTCGTAACAAGATTTTCGTAGGTGAACCTGTGGAAGGATCATTGTCGAAACCACTACAAAGTAGAACGACCCGGGAACTCGTGAAAACACTAGTGGGGGCGTGCTTCATGGCTACTCCCCCTACCACTGCGGGTTTGGGACTCGTCCCGTTCCTCGCGGGGGTAACCAACGAACCCCCGATGCGGACTACGACAAGGAAATCTAACGAGAGAGCAAGCTCCTGGGGCCCCAGATATGGTGAGCCCTGGGACGTGGCACCTTCTTTCACTTTATCTATAATGACTCTCGGCAATGGATATATCAGCTTTTGCATTGATGAAGAACATAGAAAAATGTGATACTTGGTGTGAATTGCAGAATCTCGC
>IonTorrentS5-ITS1_BOP010196_Dotu
GGGACTCGTCCCGTTCCTCGCGGGGGTAACCAACGAACCCCCGATGCGGACTACGACAAGGAAATCTAACGAGAGAGCAAGCTCCCGGGGCCCCAGATATGGTGAGCCCTGGGACGTGGCACCTTCTTTCACTTTATCTATAATGACTCTCGGCGATGGATATATCAGCTTTTGCATTGATGAAGAACATAGAAAAATGTGATACTTGGTGTGAATTGCAGAATCTCGT
>IonTorrentS5-ITS1_BOP010196_Otu
GAGTCGTAATAAGATTTTCGTAGGTGAACCTGTGGAAGGATCGTTGTCGAAACCACTACAAAGTACAACGACCCGGGAACTCGTGAAAACACTAGTGGggggCGTGCTTCATGGCTACTCCcccTACCACTGCGGGTTTGGGACTCGTCCCGTTCCTCGCGGgggTAACCAACGAACCcccGATGCGGACTACGACAAGGAAATCTAACGAgagagCAAGCTCCTGGGGCCCAGATATGGTGAGCCCTGGGACGTGGCACCTTCTTTCACTTTATCTATAATGACTCTCGGCAATGGATatatCAGCTTTTGCATTGATGAAGAACATAGAAaaaTGTGATACTTGGTGTGAATTGCAGAATCTCGC
>IonTorrentS5-ITS1_BOP010196_Zotu
GAGTCGTAATAAGATTTTCGTAGGTGAACCTGTGGAAGGATCGTTGTCGAAACCACTACAAAGTACAACGACCCGGGAACTCGTGAAAACACTAGTGGggggCGTGCTTCATGGCTACTCCcccTACCACTGCGGGTTTGGGACTCGTCCCGTTCCTCGCGGgggTAACCAACGAACCcccGATGCGGACTACGACAAGGAAATCTAACGAgagagCAAGCTCCTGGGGCCCAGATATGGTGAGCCCTGGGACGTGGCACCTTCTTTCACTTTATCTATAATGACTCTCGGCAATGGATatatCAGCTTTTGCATTGATGAAGAACATAGAAaaaTGTGATACTTGGTGTGAATTGCAGAATCTCGC
>IonTorrentS5-ITS1_BOP010199_Cotu
AAGTCGTAACAAGGTTTCCGTAGGTGAACCTGCGGAAGGATCATTGTCGAAACCTGCCCAGCAGAACGACCCGCGAACTCGTTTTATCACCAGGGGAAGCACGGGTGCGCGAGCCTCGTGTTCCCCCTTTACAGTTGGATTGTTGGCACCTGCCTTTGCTCCCTCGGCACAACAACGAACCCCGGCATGGACCGCGCCAAGGAAACTTGACAAGGGAGCGTGCCCTTGTCGCTCCGGAAATGATGTGTGCACGCTTGTGGCATTGCCTTCTTTCATTTATTTAAAACGACTCTCGGCAACGGATATCTCGGCTCTCGCATCGATGAAGAACGTAGCGAAATGCGATACTTGGTGTGAATTGCAGAATCCCGT
>IonTorrentS5-ITS1_BOP010201_Cotu
AGGAAGGAGAAGTCGTAACAAGGTTTCCGTAGGTGAACCTGCGGAAGGATCATTGTTGAAACCTGCATAGCAGAAAGACTCGCGAACTTGTGAACAACTATATTGGGAGAGGGATACGGGTCTCTTGGACTCCTTCCCTCGATTTCGGACCGAGGAGTGCCCTTGTCGGCATTCTTTGGCTCTGATAAAATAACAAACTCGGCGCGATCAGCGCCAAGGAAAATTAAATGGAAATAGCTTGCCCTTGCTCTTGCAAGATGGTATTGCTTATCTGATATTTGAACGACTCTCGGCAATGGATATCTCGGCTCTCGCATCGATGAAGAACGTAGCGAAATGCGATACTTGGTGTGAATTGCAGAATCCCG
>IonTorrentS5-ITS1_BOP010201_Otu
AAGTCGTAACAAGGTTTCCGTAGGTGAACCTGCGGAAGGATCATTGTTGAAACCTGCATAGCAGAAAGACTCGCGAACTTGTGAACAACTATATTGGGAGAGGGATACGGGTCTCTTGGACTCCTTCCCTCGATTTCGGACCGAGGAGTGCCCTTGTCGGCATTCTTTGGCTCTGATAAAATAACAAACTCGGCGCGATCAGCGCCAAGGAAAATTAAATGGAAATAGCTTGCCCTTGCTCTTGCAAGATGGTATTGCTTATCTGATATTTGAACGACTCTCGGCAATGGATATCTCGGCTCTCGCATCGATGAAGAACGTAGCGAAATGCGATACTTGGTGTGAATTGCAGAATCCCGT
>IonTorrentS5-ITS1_BOP010201_Zotu
AAGTCGTAACAAGGTTTCCGTAGGTGAACCTGCGGAAGGATCATTGTTGAAACCTGCATAGCAGAAAGACTCGCGAACTTGTGAACAACTATATTGGGAGAGGGATACGGGTCTCTTGGACTCCTTCCCTCGATTTCGGACCGAGGAGTGCCCTTGTCGGCATTCTTTGGCTCTGATAAAATAACAAACTCGGCGCGATCAGCGCCAAGGAAAATTAAATGGAAATAGCTTGCCCTTGCTCTTGCAAGATGGTATTGCTTATCTGATATTTGAACGACTCTCGGCAATGGATATCTCGGCTCTCGCATCGATGAAGAACGTAGCGAAATGCGATACTTGGTGTGAATTGCAGAATCCCGT
>IonTorrentS5-ITS1_BOP010202_Cotu
AAGTCGTAACAAGGTTTCCGTAGGTGAACCTGCGGAAGGATCATTGTCGAAACCTGCCTAGCAGAACGACCAGCGAACTTGTCTTAACATTGGGAGCCTGCGGGACTTGTTCCCGTGCGCTCCCACCCGTGCTGCGTTGGGCGTCGGTCGTACGTTTCTACATGCGTCCACCCCCTCGTTGTGCATTAACGAACCCCGGCGTGAATTGCGCCAAGGAAATCTTAACGAGAGAGCCCGCTCCCGTCGCCCCGGACACGGTGTGCGTGTGGGATGCGTGGCCTTCTTTCATTATCTATAACGACTCTCGGCAACGGATATCTCGGCTCTCGCATCGATGAAGAACGTAGCGAAATGCGATACTTGGTGTGAATTGCAGAATCCCGT
>IonTorrentS5-ITS1_BOP010202_Dotu
CCCCTCGTTGTGCATTAACGAACCCCGGCGTGAATTGCGCCAAGGAAATCTTAACGAGAGAGCCCGCTCCCGTCGCCCCGGACACGGTGTGCGTGTGGGATGCGTGGCCTTCTTTCATTATCTATAACGACTCTCGGCAACGGATATCTCGGCTCTCGCATCGATGAAGAACGTAGCGAAATGCGATACTTGGTGTGAATTGCAGAATCCCGT
>IonTorrentS5-ITS1_BOP010202_Otu
AAGTCGTAACAAGGTTTCCGTAGGTGAACCTGCGGAAGGATCATTGTCGAAACCTGCCTAGCAGAACGACCAGCGAACTTGTCTTAACATTGGGAGCCTGCGGGACTTGTTCCTGTGCGCTCCCACCCGTGCTGCGTTGGGCGTCGGTCGTACGTTTCTACATGCGTCCACCcccTCGTTGTGCATTAACGAACCCCGGCGTGAATTGCGCCAAGGAAATCTTAACGAgagagCCCACTCCCGTCGCCCCGGACA
>IonTorrentS5-ITS1_BOP010202_Zotu
AAGTCGTAACAAGGTTTCCGTAGGTGAACCTGCGGAAGGATCATTGTCGAAACCTGCCTAGCAGAACGACCAGCGAACTTGTCTTAACATTGGGAGCCTGCGGGACTTGTTCCTGTGCGCTCCCACCCGTGCTGCGTTGGGCGTCGGTCGTACGTTTCTACATGCGTCCACCcccTCGTTGTGCATTAACGAACCCCGGCGTGAATTGCGCCAAGGAAATCTTAACGAgagagCCCACTCCCGTCGCCCCGGACA
>IonTorrentS5-ITS1_BOP010204_Cotu
AAGTCGTAACAAGGTTTCCGTAGGTGAACCTGCGGAAGGATCATTGTCGAAACCTGCCAAGCAGAACGACCCGCGAACCTATCATCACATCGAGGGCCTGCGGGCTTCGTGCCCGTGTGCCTCCACCCGTGCTTCGTCGGGTGTCGATCGTATGCTTGTGCGTGTGGCTGCCCCATCGTTGCGCATTAATGAACCCCAGCGCGAATTGCGCCAAGGAAATCTTAACGAGAGAGCTCGCTCCCGTCGCCCCAGACACGGTGCGCATGCGGGATGCGTGGCCTTCTTTCATTATCAATAACGACTCTCGGCAACGGATATCTCGGCTCTCGCATCGATGAAGAACGTAGCGAAATGCGATACTTGGTGTGAATTGCAGAATCCCGT
>IonTorrentS5-ITS1_BOP010204_Dotu
AAGTCGTAACAAGGTTTTCGTAGGTGAACCTATGGAAGGATCATTGTCGAAACCTGCTAAGCAGAACAACCCATGAACCTGTCATCATATTGGGGGCCTATGGGCTTCATGCCTGTGTGCCTCCACCCATGCTTCGTCGGGTGTCGATCGTATGCTTGTGCGTGTGGCTGCCCCATCGTTGTGCATTAAAGAACCCCAGCACGAATCGCGCCAAGGAAATCTTAACGAGAGAGCTCGCTCCCGTCGCCC
>IonTorrentS5-ITS1_BOP010204_Otu
AAGTCGTAACAAGGTTTTCGTAGGTGAACCTATGGAAGGATCATTGTCGAAACCTGCTAAGCAGAACAACCCATGAACCTGTCATCATATTGGgggCCTATGGGCTTCATGCCTGtgtgCCTCCACCCATGCTTCGTCGGGTGTCGATCGTATGCTTGTGCGTGTGGCTGCCCCATCGTTGTGCATTAAAGAACCCCAGCACGAATCGCGCCAAGGAAATCTTAACAATAGAGCTTGCTTCCGTCACCCTAGACACGGTGTGCATGCGGGATGtgtgGCCTTCTTTCATTATCAATAACGACTCTCGGCAACGGATATCTCGGCTCTCGCATCGATGAAGAACGTAGCGAAATGCGATACTTGGTGTGAATTGCAGAATCCCGT
>IonTorrentS5-ITS1_BOP010204_Zotu
AAGTCGTAACAAGGTTTTCGTAGGTGAACCTATGGAAGGATCATTGTCGAAACCTGCTAAGCAGAACAACCCATGAACCTGTCATCATATTGGgggCCTATGGGCTTCATGCCTGtgtgCCTCCACCCATGCTTCGTCGGGTGTCGATCGTATGCTTGTGCGTGTGGCTGCCCCATCGTTGTGCATTAAAGAACCCCAGCACGAATCGCGCCAAGGAAATCTTAACAATAGAGCTTGCTTCCGTCACCCTAGACACGGTGTGCATGCGGGATGtgtgGCCTTCTTTCATTATCAATAACGACTCTCGGCAACAGATATCTTGGCTCTCGCATCGATGAAGAACGCAGCAAAATGCGATACTTGGTGTGAATTGCAAAATCTAGT
>IonTorrentS5-ITS1_BOP010206_Cotu
AAGTCGTAACAAGGTTTCCGTAGGTGAACCTGCGGAAGGATCATTGTCGAAACCTGCCTAGCAGAACGACCCGCGAACGTGTTAACGTGCGCGACCGTGGCTTCATTTGCCTTCTGGGCGGGTGAGACGCGCGGTCACGTCGTTCGTGGCCAAACAACGAACCCCCGGCGTGAATTGCGCCAAGGAACCATATAACGAAGAAGAGCACGTCGGCAGTTGCCGCCCCGTTCGCGGTGTGCGTGTGTACAGCCTCGTGACTCCTTTCTTGTGAAAATTTAAAACGACTCTCGGCAACGGATATCTCGGCTCTCGCATCGATGAAGAACGTAGCGAAATGCGATACTTGGTGTGAATTGCAGAATCCCG
>IonTorrentS5-ITS1_BOP010206_Otu
CACGTCGTTCGTGGCCAAACAACGAACCcccGGCGTGAATTGCGCCAAGGAACCATATAACGAAGAAGAGCACGTCGGCAGTTGCCGCCCCGTTCGCGGTGTGCGTgtgtACAGCCTCGTGACTCCTTTCTTGTGAAAATTGAAAACGACTCTCGGCAACGGATATCTCGGCTCTCGCATCGATGAAGAACGTAGCGAAATGCGATACTTGGTGTGAATTGCAGAATCCCGT
>IonTorrentS5-ITS1_BOP010206_Zotu
CACGTCGTTCGTGGCCAAACAACGAACCcccGGCGTGAATTGCGCCAAGGAACCATATAACGAAGAAGAGCACGTCGGCAGTTGCCGCCCCGTTCGCGGTGTGCGTgtgtACAGCCTCGTGACTCCTTTCTTGTGAAAATTGAAAACGACTCTCGGCAACGGATATCTCGGCTCTCGCATCGATGAAGAACGTAGCGAAATGCGATACTTGGTGTGAATTGCAGAATCCCGT
>IonTorrentS5-ITS1_BOP010208_Cotu
AAGTCGTAACAAGGTTTCCGTAGGTGAACCTGCGGAAGGATCATTGTTGAAACCTGCATAGCAGAAAGACTCGCGAACTTGTGAACAACTATATTGGGAGAGGGATACGGGTCTCTTGGACTCCTTCCCTCGATTTCGGACCGAGGAGTGCCCTTGTCGGCATTCTTTGGCTCTGATAAAATAACAAACTCGGCGCGATCAGCGCCAAGGAAAATTAAATGGAAATAGCTTGCCCTTGCTCTTGCAAGATGGCATTGCTTATCTGATATTTGAACGACTCTCGGCAATGGATATCTCGGCTCTCGCATCGATGAAGAACGTAGCGAAATGCGATACTTGGTGTGAATTGCAGAATCCCGT
>IonTorrentS5-ITS1_BOP010208_Otu
AAGTCGTAACAAGGTTTCTGTAGGTGAACCTGCGGAAGGATCATTGTTGAAACCTGCATAGCAGAAAGACTCGCGAACTTGTGAACAACTATATTGGGAGAGGGATACGGGTCTCTTGGACTCCTTCCCTCGATTTCGGACCGAGGAGTGCCCTTGTCGGCATTCTTTGGCTCTGATAAAATAACAAACTCGGCGCGATCAGCGCCAAGGAAAATTAAATGGAAATAGCTTGCCCTTGCTCTTGCAAGATGGTATTGCTTATCTGATATTTGAACGACTCTCGGCAATGGATATCTCGGCTCTCGCATCGATGAAGAACGTAGCGAAATGCGATACTTGGTGTGAATTGCAGAATCCCGT
>IonTorrentS5-ITS1_BOP010208_Zotu
AAGTCGTAACAAGGTTTCTGTAGGTGAACCTGCGGAAGGATCATTGTTGAAACCTGCATAGCAGAAAGACTCGCGAACTTGTGAACAACTATATTGGGAGAGGGATACGGGTCTCTTGGACTCCTTCCCTCGATTTCGGACCGAGGAGTGCCCTTGTCGGCATTCTTTGGCTCTGATAAAATAACAAACTCGGCGCGATCAGCGCCAAGGAAAATTAAATGGAAATAGCTTGCCCTTGCTCTTGCAAGATGGTATTGCTTATCTGATATTTGAACGACTCTCGGCAATGGATATCTCGGCTCTCGCATCGATGAAGAACGTAGCGAAATGCGATACTTGGTGTGAATTGCAGAATCCCGT
>IonTorrentS5-ITS1_BOP010211_Cotu
AAGTCGTAACAAGGGTTTCCGTATGTGAACCTGCGGAAGGATCGTTGTCGAAACCTTCCTAGCAGAATGACCCGCGAATACGTTTTATTACTAGGGCGCACTGGTTGGGGCGTGTTAACCCCTGGCCAGTTCCACCTCGGTCGGGATGCTCTTTGAATGGCCCGGCCCAACAACGAACCCTGGCGCGATCTGCGCTAAGTAAATTTAACTGAAGAGCATGCCCCCTGTTGCCCCTTTCATGGTGCGCGTGGGGTGCTTTCGCTTTCGAAACACAAACGACTCTCGACATCGGATATCTCAGCTCTCGCATCGATGAAGAACGTAGTGAAATGCGATACTTGGTGTGAATTGCAGAATCCCGT
>IonTorrentS5-ITS1_BOP010218_Cotu
AAGTTGTAACGAGGCATCCGGAGGTGAACCTATGGAAGGATCATAATCAAAACCTACAAAAACAGTATGACCGACAAAAATTTGGAAACAAACTGGGGTACCTTGTGTGCCCCATCACCTGGACTCTTCAATGGTGCGATCCTGGAATAACAATACCGCCGACATGAATTGTGCCAAGGAAAACTAATTGAAGATAATTTCCCACGTCGCCTCGTTCTACGAGTGGGTGCTTGGGCATTTGCTTCTCTTACAAAAAACATGACTCCCAACAACGGATATCTCAGCTCTCGCATAGATGAAGAACGTAGCTAAATGCGATACTTGGTGTGAATTGCAGGCTCCCTT
>IonTorrentS5-ITS1_BOP010218_Otu
AAGTTGTAACGAGGCATCCGGAGGTGAACCTATGGAAGGATCATAATCAAAACCTACAAaaaCAGTATGACCGACAAaaaTTTGGAAACAAACTGGGGTACCTTGtgtgCCCCATCACCTGGACTCTTCAATGGTGCGATCCTGGAATAACAATACCGCCGACATGAATTGTGCCAAGGAAAACTAATTGAAGATAATTTCCCACGTCGCCTCGTTCTACGAGTGGGTGCTTGGGCATTTGCTTCTCTTACAAaaaaCATGACTCCCAACAACGGATATCTCAGCTCTCGCATAGATGAAGAACGTAGCTAAATGCGATACTTGGTGTGAATTGCAGGCTCCCTT
>IonTorrentS5-ITS1_BOP010218_Zotu
AAGTTGTAACGAGGCATCCGGAGGTGAACCTATGGAAGGATCATAATCAAAACCTACAAaaaCAGTATGACCGACAAaaaTTTGGAAACAAACTGGGGTACCTTGtgtgCCCCATCACCTGGACTCTTCAATGGTGCGATCCTGGAATAACAATACCGCCGACATGAATTGTGCCAAGGAAAACTAATTGAAGATAATTTCCCACGTCGCCTCGTTCTACGAGTGGGTGCTTGGGCATTTGCTTCTCTTACAAaaaaCATGACTCCCAACAACGGATATCTCAGCTCTCGCATAGATGAAGAACGTAGCTAAATGCGATACTTGGTGTGAATTGCAGGCTCCCTT
>IonTorrentS5-ITS1_BOP010219_Cotu
AAGTCGTAACAAGGTATCCGTAGGTGAACCTACAGAAGGATCATTGTCGAAACCTGCCTAGCAGAACGACCCAAGAACACGTTCAATAACTAGGGTGCACTAGTCGGGGTGTGCCAGCCCTCGGCCGGGACGCTCTTCGAGCGGCCCAGCCCAACAACGAACCCCAACGCGATATGCGCCAAAGAAATTTAACTGAAGAGCATGCCCCCTGTTGCCCCGTTCGCAGTGTGCACGGTTGGCCTGCGCTTTTGAATCACAAACGACTCTCGGCAACGGATATCTCGGCTCTCGCATCGATGAAGAACGTAGCGAAATGCGATACTTGGTGTGAATTGCAGAATCCCG
>IonTorrentS5-ITS1_BOP010228_Cotu
AAGTCGTAACAAGGTTTCCGTAGGTGAACCTGCGGAAGGATCATTGTCGAAACCTGCAAAGCAGACCCGCGAACACGTTTCAAAAATCTGCGGGACGACATCGTGCGTGCAGCCTACCAGGTTGTCGCACGCTGGAGCCCCGTTCCGTCGGTGTGCGCTCGCGTGCCCATCGTACGGCCTAACGAACCCCGGCGCGAAAAGCGTCAAGGAACACTTAAAACACTGCCCGCCCCTTGGTGCCCCGTTCGCGGCGTGCACCCGGGGATCGGACGTGTGTCGAATTTAAAACGACTCTCGGCAACGGATATCTTGGCTCTCGCATCGATGAAGAACGCAGCAAAATGCGATACTTGGTGTGAATTGCAGAATCCCG
>IonTorrentS5-ITS1_BOP010228_Otu
AAGTCGTAACAAGGTTTTCGTAGGTGAACCTGCGGAAGGATCATTGTCGAAACCTGCAAAGCAGACCCGCGAACACGTTTCAAaaaTCTGCGGGACGACATCGTGCGTGCAGCCTACCAGGTTGTCGCACGCTGGAGCCCCGTTCCGTCGGTGTGAGCTCGCGTGCCCATCGTACGGCCTAACGAACCCCGGCGCGAAAAGCGTCAAGGAACACTTAAAACACTGCCCGCCCCTTGGTGCCCCGTTCGCGGCGTGCACCCGGGGATCGGACGTGCGTCGAATTTAAAACGACTCTCGGCAACGGATATCTTGGCTCTCGCATCGATGAAGAACGCAGCAAAATGCGATACTTGGTGTGAATTGCAGAATCCCGT
>IonTorrentS5-ITS1_BOP010228_Zotu
AAGTCGTAACAAGGTTTTCGTAGGTGAACCTGCGGAAGGATCATTGTCGAAACCTGCAAAGCAGACCCGCGAACACGTTTCAAaaaTCTGCGGGACGACATCGTGCGTGCAGCCTACCAGGTTGTCGCACGCTGGAGCCCCGTTCCGTCGGTGTGAGCTCGCGTGCCCATCGTACGGCCTAACGAACCCCGGCGCGAAAAGCGTCAAGGAACACTTAAAACACTGCCCGCCCCTTGGTGCCCCGTTCGCGGCGTGCACCCGGGGATCGGACGTGCGTCGAATTTAAAACGACTCTCGGCAACGGATATCTTGGCTCTCGCATCGATGAAGAACGCAGCAAAATGCGATACTTGGTGTGAATTGCAGAATCCCGT
>IonTorrentS5-ITS1_BOP010233_Cotu
AAGTCGTAACAAGGTTTCCGTAGGTGAACCTGCGGAAGGATCATTGTTGAAACCTGCATAGCAGAAAGACTCGCGAACTTGTGAACAACTATATTGGGAGAGGGATACGGGTCTCTTGGACTCCTTCCCTCGATTTCGGACCGAGGAGTGCCCTTGTCGGCATTCTTTGGCTCTGATAAAATAACAAACTCGGCGCGATCAGCGCCAAGGAAAATTAAATGGAAATAGCTTGCCCTTGCTCTTGCAAGATGGTATTGCTTATCTGATATTCGAACGACTCTCGGCAATGGATATCTCGGCTCTCGCATCGATGAAGAACGTAGCGAAATGCGATACTTGGTGTGAATTGCAGAATCCCGT
>IonTorrentS5-ITS1_BOP010233_Otu
AAGTCGTAACAAGGTTTCCGTAGGTGAACCTGCGGAAGGATCATTGTTGAAACCTGCATAGCAGAAAGACTCGCGAACTTGTGAACAACTATATTGGGAGAGGGATATGGGTCTCTTGGACTCCTTCCCTCGATTTCGGACCGAGGAGTGCCCTTGTCGGCATTCTTTGGCTCTGATTAAATAACAAACTCGGCGCGATCAGCGCCAAGGAAAATTAAATGGAAATAGCTTGCCCTTGCTCTTGCAGGATGGCATTGCTTATCTGATATTTGAACGACTCTCGGCAATGGATATCTCGGCTCTCGCATCGATGAAGAACGTAGCGAAATGCGATACTTGGTGTGAATTGCAGAATCCCGT
>IonTorrentS5-ITS1_BOP010233_Zotu
AAGTCGTAACAAGGTTTCCGTAGGTGAACCTGCGGAAGGATCATTGTTGAAACCTGCATAGCAGAAAGACTCGCGAACTTGTGAACAACTATATTGGGAGAGGGATACGGGTCTCTTGGACTCCTTCCCTCGATTTCGGACCGAGGAGTGCCCTTGTCGGCATTCTTTGGCTCTGATAAAATAACAAACTCGGCGCGATCAGCGCCAAGGAAAATTAAATGGAAATAGCTTGCCCTTGCTCTTGCAAGATGGTATTGCTTATCTGATATTCGAACGACTCTCGGCAATGGATATCTCGGCTCTCGCATCGATGAAGAACGTAGCGAAATGCGATACTTGGTGTGAATTGCAGAATCCCGT
>IonTorrentS5-ITS1_BOP010235_Cotu
AAGTCGTAACAAGGTTTCCGTAGGTGAACCTGCGGAAGGATCATTGTCGAAACCTGCAAAGCAGACCCGCGAACACGTTTCAAACAACTGCGGGAGGACGTCGTGCGTGCAACCGACCGTGTTGCCCCACGCCGAAGCCCCGTCTCGTCGGTGCGCGCACTCGTGCGCGTCGCACGGCCTAACGAACCCCGGCGCGAAAAGCGTCAAGGAACACTCAAAACGCCGCCCGCCCTCGGTGCCCCGTTCGCGGCGTGCACCCGGGGGATCGGACGCGTGTCGAATTTAAAACGACTCTCGGCAACGGATATCTTGGCTCTCGCATCGATGAAGAACGCAGCAAAATGCGATACTTGGTGTGAATTGCAGAATCCCG
>IonTorrentS5-ITS1_BOP010236_Cotu
AAGTCGTAACAAGGTTTCCGTAGGTGAACCTGCGGAAGGATCATTGACGAAACCTGCACAGTAAACTCGTAAACCCATTTTAAACCACTACGGGATGATATCGTGTGTGCAATTGACCATGTTGTCCCACATTGGAGCCCCGTTCCGTCGATGTGCGCATATGTACCCATCGCACGGCCTAACGAACCCCGACGTGAAAAGCGTCAAGGAATACTCAAAACAATGCCCGACCCTCGGTGCCCCATTTGCGGCGTGCACCCAGGGATTGAAAGTGTGTCAAATTTAAAATGACTCTCGGCAACGGATATCTTGTCTATCGCATCGATAAAGAACGCAGCAAAATGGGATACTTGATGTGAATTACATAATCCCGT
>IonTorrentS5-ITS1_BOP010236_Dotu
AAGTCGTAACAAGGTTTCCGTAGGTGAACCTGCGGAAGGATCATTGACGAAACCTGCACAGTAAACTCGTAAACCCATTTTAAACCACTACGGGATGATATCGTGTGTGCAATTGACCATGTTGTCCCACATTGGAGCCCCGTTCCGTCGATGTGCGCATATGTACCCATCGCACGGCCTAACGAACCCCGACGTGAAAAGCGTCAAGGAATACTCAAAACAATGCCCGACCCTCGGTGCCCCATTTGCAGCATGCACCCAGGGATTGAAAGTGTGTCAAATTTAAAATGACTCTCGGCAACGGATATCTTGGCTCTCGCATCGATGAAGAACGCAGCAAAATGCGATACTTGGTGTGAATTGCAGAATCCCGT
>IonTorrentS5-ITS1_BOP010236_Otu
AAGTTGTAACAAGGTTTCCGTAGGTGAACCTGCGGAAGGATCATTGACGAAACCTGCGCAGTAAACTCGTAAACCCATTTTAAACCACTACGGGATGATATCGTgtgtgCAATTGACCATGTTGTCCCACGTTGGAGCCCCGTTCCGTCGATGTGCGCATATGTACCCATCGCACGGCCTAACGAACCCCGACGTGAAAAGCGTCAAGGAATACTCAAAACAATGCCCGACCCTCGGTGCCcccATTTGCGGCATACACCCAGGGATTGAAAGTgtgtCAAATTTAAAATGACTCTCGACAACTGATATCTTGTCTATCGCATCGATAAAGAACGCAGCAAAATGGGATACTTGATGTGAATTACATAATCCCGT
>IonTorrentS5-ITS1_BOP010236_Zotu
AAGTCGTAACAAGGTTTCCGTAGGTGAACCTGCGGAAGGATCATTGACGAAACCTGCACAGTAAACTCGTAAACCCATTTTAAACCACTACGGGATGATATCGTgtgtgCAATTGACCATGTTGTCCCACGTTGGAGCCCCGTTCCGTCGATGTGCGCATATGTACCCATCGCACGGCCTAACGAACCCCGACGTGAAAAGCGTCAAGGAATACTCAAAACAATGCCCGACCCTCGGTGCCCCATTTGCGGCATACACCCAGGGATTGAAAGTgtgtCAAATTTAAAATGACTCTCGGCAATGAATATCTTGTCTATCACATCGATAAAGAACGCAGCAAAATGGGATACTTGATGTGAATTACATAATCCCGT
>IonTorrentS5-ITS1_BOP010237_Cotu
AAGTCGTAACAAGGTTTCCGTAGGTGAACCTGCGGAAGGATCATTGTCGAAACCTGCAAAGCAGACCCGCGAACCCGTTTCAAAACCGTACGGGACGACATCGTGCGTGCAACGGACCTCGTTGTCCCGCGTTGGAGCCCCGTTCCGTCGACGTGCGCGCGAGCGCCCGTCGCACGGCCTAACGAACCCCGGCGCGAAAAGCGTCAAGGAACACTCAAAACGCTGCCCGCCCCCGGTTGCCCCGTTCGCGGCGTGCACCCGGGGATCGGGCGTGTGTCGAATTTAAAACGACTCTCGGCAACGGATATCTTGGCTCTCGCATCGATGAAGAACGCAGCAAAATGCGATACTTGGTGTGAATTGCAGAATCCCG
>IonTorrentS5-ITS1_BOP010239_Cotu
AAGTCGTAACAAGGTTTCCGTAGGTGAACCTGCGGAAGGATCATTGTTGAAACCTGCATAGCAGAAAGACTCGCGAACTTGTGAACAACTATATTGGGAGAGGGATACGGGTCTCTTGGACTCCTTCCCTCGATTTCGGACCGAGGAGTGCCCTTGTCGGCATTCTTTGGCTCTGATAAAATAACAAACTCGGCGCGATCAGCGCCAAGGAAAATTAAATGGAAATAGCTTGCCCTTGCTCTTGCAAGATGGTATTGCTTATCTGATATTTGAACGACTCTCGGCAATGGATATCTCGGCTCTCGCATCGATGAAGAACGTAGCGAAATGCGATACTTGGTGTGAATTGCAGAATCCCGT
>IonTorrentS5-ITS1_BOP010239_Otu
AAGTCGTAACAAGGTTTCCGTAGGTGAACCTGCGGAAGGATCATTGTTGAAACCTGCATAGCAGAAAGACTCGCGAACTTGTGAACAACTATATTGGGAGAGGGATACGGGTCTCTTGGACTCCTTCCCTCGATTTCGGACCGAGGAGTGCCCTTGTCGGCATTCTTTGGCTCTGATAAAATAACAAACTCGGCGCGATCAGCGCCAAGGAAAATTAAATGGAAATAGCTTGCCCTTGCTCTTGCAAGATGGTATTGCTTATCTGATATTTGAACGACTCTCGGCAATGGATATCTCGGCTCTCGCATCGATGAAGAACGTAGCGAAATGCGATACTTGGTGTGAATTGCAGAATCCCGT
>IonTorrentS5-ITS1_BOP010239_Zotu
AAGTCGTAACAAGGTTTCCGTAGGTGAACCTGCGGAAGGATCATTGTTGAAACCTGCATAGCAGAAGGACTCGCGAACTTGTGAACAACTATATTGGGAGAGGGATACGGGTCTCTTGGACTCCTTCCCTCGATTTCGGACCGAGGAGTGCCCTTGTCGGCATTCTTTGGCTCTGATAAAATAACAAACTCGGCGCGATCAGCGCCAAGGAAAATTAAATGGAAATAGCTTGCCCTTGCTCTTGCAAGATGGTATTGCTTATCTGATATTTGAACGACTCTCGGCAATGGATATCTCGGCTCTCGCATCGATGAAGAACGTAGCGAAATGCGATACTTGGTGTGAATTGCAGAATCCCGT
>IonTorrentS5-ITS1_BOP010242_Cotu
AAGTCGTAACAAGGTTTCCGTAGGTGAACCTGCGGAAGGATCATTGTCAAAACCTGCAAGGCAGTATGACCCGTGAACTCGTACACCAACCTGGGGAGGCAGGGGAGGTGGGCGTTGGTCCCCTTCCTCTGTTTCCCTCTCTGTTCGGGCATTGCTCTGAGCCCTCTCATAGGGGTGATGATGCGGTCCCCGGCCTAACAATGAACCCCGGCGCGAACCGCGCCAAGGAAGTTGAACAAGAGAGTGCGACCCCGGGGCCCCAATTTGCGGGGTGCAAAGGGGTAGCGTGCCTTCTATGAAATAAGAAATTAAACGACTCTCGGCAACGGATATCTCGGCTCTCGCATCGATGAAGAACGTAGCGAAATGCGATACTTGGTGTGAATTGCAGAATCCCGT
>IonTorrentS5-ITS1_BOP010243_Cotu
AAGTCATAACAAGGTTTCCATAGGTGCACCTGCGGAAGGATCATTGTCAAGCCCTATAAGAGCAGAACGACCCGCGAACCAGTAACTCTCCACATCAGGAGGGGGCAGCCCTTGCGGTGCCCTTTCCCACCACAGCCGGCACGAGACTACGGCCTCACGGCAATGGATTGTCGAGCCTTCCTTCAACAAACAACAAACACCGATGCAGGACGTGCCAAGGAAACGAAACAAATGAGCGCGCCCCAACCCCCGCAACTATAGCAACGGGGCATCGCGTCTTTCACTTTACGTATAAAATGACTCTCGACAACGGATATCTCGACACTCGCATCAATGAAGAACGTAGCAAAATGTGATATTTGGTGTGAATTGCAGAATCCCGT
>IonTorrentS5-ITS1_BOP010243_Otu
AAGGAGTAACAAGGTTtttGTAGGTGAACCTAAAGAAGGATCATTGTGGAGCTCACGTGAAAGAAaaaCGACATGCGAACTAATAACTCTATGTGCCAGGATGGGGCAATCCATCCGTGGCCCTTCTCGCCACAGGgggTgtgtgGACCCGACCTCTTGGGTGGAGCCATGACCCCTACAATGAACAACGAACACTGTACACCTACGTGGGACGCACCAAGGAAATGAAACAAACGAGCGTACCcccAACCcccGTAACAGTGATAGGGCATTGCGTCTTTCACTTATGAAaaaTGACTCTCACTAATGGATATCTCGACTCTCGCATGAATGAGGAACACAACGAAATGTGATACTTGGTGTGAATTGTGGAATCTCAT
>IonTorrentS5-ITS1_BOP010243_Zotu
AAGGAGTAACAAGGTTtttGTAGGTGAACCTAAAGAAGGATCATTGTGGAGCTCACGTGAAAGAAaaaCGACATGCGAACTAATAACTCTATGTGCCAGGATGGGGCAATCCATCCGTGGCCCTTCTCGCCACAGGgggTgtgtgGACCCGACCTCTTGGGTGGAGCCATGACCCCTACAATGAACAACGAACACTGTACACCTACGTGGGACGCACCAAGGAAATGAAACAAACGAGCGTACCcccAACCcccGTAACAGTGATAGGGCATTGCGTCTTTCACTTATGAAaaaTGACTCTCACTAATGGATATCTCGACTCTCGCATGAATGAGGAACACAACGAAATGTGATACTTGGTGTGAATTGTGGAATCTCAT
>IonTorrentS5-ITS1_BOP010244_Cotu
AACAACGAACACCGGCGCAAGACGTGCCAAGGAAAAGAAACGAACGAGCGCGCCCCCGACCCCCGTAATAGCAGCAACGGGGCGTCGCGTCATTCACTACGTACAAAACGACTCTCGGCAACGGATATCTCGGCTCTCGCATCGATGAAGAACGTAGCGAAATGCGATACTTGGTGTGAATTGCAGAATCCCG
>IonTorrentS5-ITS1_BOP010245_Cotu
AAGTCGTAACAAGGTTTCCGTATGTGAACCTGCGGAAGGATCGTTGTCGAAACCTTCCTAGCAGAATGACCCGCGAATACGTTTTATTACTAGGGCGCACTGGTTGGGGCGTGTTAACCCCTGGCCAGTTCCACCTCGGTCGGGATGCTCTTTGAATGGCCCGGCCCAACAACGAACCCTGGCGCGATCTGCGCTAAGTAAATTTAACTGAAGAGCATGCCCCCTGTTGCCCCTTTCATGGTGCGCGTGGGGTGCTTTCGCTTTCGAAACACAAACGACTCTCGACATCGGATATCTCAGCTCTCGCATCGATGAAGAACGTAGTGAAATGCGATACTTGGTGTGAATTGCAGAATCCCGT
>IonTorrentS5-ITS1_BOP010246_Cotu
AAGTCGTAACAAGGTTTCCGTATGTGAACCTGCGGAAGGATCGTTGTCGAAACCTTCCTAGCAGAATGACCCGCGAATACGTTTTATTACTAGGGCGCACTGGTTGGGGCGTGTTAACCCCTGGCCAGTTCCACCTCGGTCGGGATGCTCTTTGAATGGCCCGGCCCAACAACGAACCCTGGCGCGATCTGCGCTAAGTAAATTTAACTGAAGAGCATGCCCCCTGTTGCCCCGTTCACGGTGCGCGCGGGGTGCTTGCGCTTTTGAATCACAAACGACTCTCGGCAACGGATATCTCGGCTCTCGCATCGATGAAGAACGTAGCGAAATGCGATACTTGGTGTGAATTGCAGAATCCCGT
>IonTorrentS5-ITS1_BOP010250_Cotu
AAGTCGTAACAAGGTTTCCGTAGGTGAACCTGCGGAAGGATCATTGTCGAAACCTGCCCAACAGAACGACCCGCTAACTTTGTTTCATCACTGAAAGGATTGCGGGCCTCACGGTTCCCCTCCCATCGCTGGGGCAAGGGCGCCTGCACTTGTTCCGGCGGCATAACAACGAACCCCGGCGCGGACCGCGTCAAGGAATTTTAACAAGAGAGCATGCTCTTGCCACCCCGGAAACGATGTGCGTGCTTGCGGCAGTGCCTTATTTCATTATCTAAAACGACTCTTGGCAACGGATATCTAGGCTCTCGCATCGATGAAGAACGTAGCGAAATGCGATACTTGGTGTGAATTGCAGAATCCCGT
>IonTorrentS5-ITS1_BOP010250_Dotu
GTGAACCTGCAGAAAGTTCATTGTCGAAACCTGCCTAGTGGAACGACCCGCAAACTTTGTTTCATCACTGAAAGGATTGCGGGCCTCACGGTTCCCCTCCCATCGCTGGGGCAAGGGCGCCTGCACTTGTTCTGACAGCATAACAACGAACCTCGGCGCAGACCGCGTCAAGGAATTTTAACAAGAGAGCATGCTCTTGCCACCCCGGAAACGATGTGTGTGCTTGCGGCAGTGCCTTATTTCATTATCTAAAACGACTCTTGGCAATGGATATCTAGGCTCTCGCATCGATGAAGAACGTAGCGAAATGCGATACTTGGTGTGAATTGCAGAATCCCGT
>IonTorrentS5-ITS1_BOP010250_Otu
AAGTCGTAACAAGGTTTCCGTAGGTGAACCTGCGGAAGGATCATTGTTGAAACCTGCCCAACAGAACGACCCGCTAACTTTGTTTCATCACTGAAAGGATTGCGGGCCTCACGGTTCCCCTCCCATCGCTGGGGCAAGGGCGCCTGCACTTGTTCCGGCGGCATAACAACAAACCCCAGCGCGGACTGCGTCAAGGAATTTTAACAAGagagCATGCTCATGCCGCCCCGGAAACGGTGTGCGTGCTTGCGACAGTGCCTTCTTTCATGATCTAAAACGACTCTCAGCAACGGATATCTCGGCTCTCGCATCGATGAAGAACGTAGCGAAATGCGATACTTGATGTGAATTGCAGAATCCCGT
>IonTorrentS5-ITS1_BOP010250_Zotu
AAGTCGTAACAAGGTTTCCGTAGGTGAACCTGCGGAAGGATCATTGTTGAAACCTGCCCAACAGAACGACCCGCTAACTTTGTTTCATCACTGAAAGGATTGCGGGCCTCACGGTTCCCCTCCCATCGCTGGGGCAAGGGCGCCTGCACTTGTTCCGGCGGCATAACAACAAACCCCAGCGCGGACTGCGTCAAGGAATTTTAACAAGagagCATGCTCATGCCGCCCCGGAAACGGTGTGCGTGCTTGCGACAGTGCCTTCTTTCATGATCTAAAACGACTCTCAGCAACGGATATCTCGGCTCTCGCATCGATGAAGAACGTAGCGAAATGCGATACTTGATGTGAATTGCAGAATCCCGT
>IonTorrentS5-ITS1_BOP010254_Cotu
AAGTCGTAACAAGGTTTCCGTAGGTGAACCTGTGGAAGGATCAATGTCGAAACCTGCCTAGCAGAACGACTCCGTGAACATGTTCAATAACTAGGGTGCACTGGTCGGAGTGCGTTAGCCCCTCGGTTGACCCGGCCCAACAACGAACCCCAGAGCGATCTACGCCAAGGAAATTTAATTGAAGTGCATGCCCCCTGTTGCATCGTTCGCAGTGTGCGCGGATATTTTGGTTCTCGCATCGATGAAAAACGTAGCAAAATGCAATATTTGGTGTGAATTGCAGAATCATGAGAAACACA
>IonTorrentS5-ITS1_BOP010255_Cotu
AAGTCGTACCAAGGTTTCCGTAGGTGAACCTGCAGAAGGATCATTGTCGAAACTTGCCTAGCAGAACGACCTGCGAACATGTTCAATAACTAGGGTGCACTAGTCGGGTTGTGTCAACCCCTGGTCAGTGTCCCTCGGTCGGGACACTCTTTGAGCGGCCCAGCCTAATAACGAACCCCAGCGCAATATGCTCAAAGGAAATTTAATTGAAGAGCATGCCCCCTATTGCCCCGTTTGCAGTGTGCGCGGTTGGCTTGTGCTTTTGAATCGCAGACGACTCTTGGCAACAGATATCTCGGCTCTCGCAACGATGAAGAACGTAGCGAAATGCGATACTTTGTGTGAATTGCAGAATCCCAT
>IonTorrentS5-ITS1_BOP010255_Dotu
AAGTCGTAACAAGGTTTCCATAGGTGAACCTGCGGAAGGATCATTGTCGAAACCTGCCCAGCAGAACGAACCCCGGTGCGATCTGCGCCAAGGAAATTTAACTGAAGAGCACG
>IonTorrentS5-ITS1_BOP010255_Otu
AAGTCGTACCAAGGTTTCCGTAGGTGAACCTGCAGAAGGATCATTGTCGAAACTTGCCTAGCAGAACGACCTGCGAACATGTTCAATAACTAGGGTGCACTAGTCGGGTTGTGTCAGCCCCTGGTCAGTGTCCCTCGGTCGGGACGCTCTTTGAGCGGCCCAGCCTAATAACGAACCCCAGCGCAATATGCTCAAAGGAAATTTAATTGAAGAGCATGCCcccTATTGCCCCGTTTGCAGTGTGCGCGGTTGGCTTGTGCTTTTGAATCGCAGACGACTCTTGGCAACAGATATCTCGGCTCTCGCAACGATGAAGAACGTAGCGAAATGCGATACTTGGTGTGAATTGCAGAATCCCGT
>IonTorrentS5-ITS1_BOP010255_Zotu
AAGTCGTACCAAGGTTTCCGTAGGTGAACCTGCAGAAGGATCATTGTCGAAACTTGCCTAGCAGAACGACCTGCGAACATGTTCAATAACTAGGGTGCACTAGTCGGGTTGTGTCAACCCCTGGTCAGTGTCCCTCGGTCGGGACACTCTTTGAGCGGCCCAGCCTAATAACGAACCCCAGCGCAATATGCTCAAAGGAAATTTAATTGAAGAGCATGCCcccTATTGCCCCGTTTGCAGTGTGCGCGGTTGGCTTGTGCTTTTGAATCGCAGACGACTCTTGGCAACAGATATCTCGGCTCTCGCAACGATGAAGAACGTAGCGAAATGCGATACTTTGtgtgAATTGCAGAATCCCAT
>IonTorrentS5-ITS1_BOP010257_Cotu
AAGTCGTACCAAGGTATCCGTAGGTGAACCTACAGAAGGATCATTGTCGAAACCTGCCTAGCAGAACGACCTAAGAACATGTTCAATAACTAGGGTGCACTAGTCGGGGTGTGTCAGCCCCTGGTCGGTGCCCCTCGGTCGGGACGCTCTTTGAGCGGCCCAGCCTAATAACGAACCCCAGCGCGATATGCGCCAAGGAAATTTAACTGAAGAGCATGCCCCCTGTTGCCCCGTTTGCAGTGTGCGCGGTTGGCTTGTGCTTTTGAATCACAAACGACTCTCGGCAACGGATATCTCGGCTCTCGCATCGATGAAGAACGTAGCGAAATGCGATACTTGGTGTGAATTGCAGAATCCCG
>IonTorrentS5-ITS1_BOP010257_Otu
AAGTCGTACCAAGGTATCCGTAGGTGAACCTACAGAAGGATCATTGTCGAAACCTGCCTAGCAGAACGACCTAAGAACATGTTCAATAACTAGGGTGCACTAGTCGGGGTgtgtCAGCCCCTGGTCGGTGCCCCTCGGTCGGGACGCTCTTTGAGCGGCCCAGCCTAATAACGAACCCCAGCGCGATATGCGCCAAGGAAATTTAACTGAAGAGCATGCCcccTGTTGCCCCGTTTGCAGTGTGCGCGGTTGGCTTGTGCTTTTGAATCGCAGACGACTCTTGGCAACAGATATCTCGGCTCTCGCAACGATGAAGAACGTAGCGAAATGCGATACTTGGGGTGAATTGCAGAATTCCAT
>IonTorrentS5-ITS1_BOP010257_Zotu
AAGTCGTACCAAGGTATCCGTAGGTGAACCTACAGAAGGATCATTGTCGAAACCTGCCTAGCAGAACGACCTAAGAACATGTTCAATAACTAGGGTGCACTAGTCGGGGTgtgtCAGCCCCTGGTCGGTGCCCCTCGGTCGGGACGCTCTTTGAGCGGCCCAGCCTAATAACGAACCCCAGCGCGATATGCGCCAAGGAAATTTAACTGAAGAGCATGCCcccTGTTGCCCCGTTTGCAGTGTGCGCGGTTGGCTTGTGCTTTTGAATCGCAGACGACTCTTGGCAACAGATATCTCGGCTCTCGCAACGATGAAGAACGTAGCGAAATGCGATACTTGGGGTGAATTGCAGAATTCCAT
>IonTorrentS5-ITS1_BOP010258_Cotu
AAGTCGTAACAAGGTTTCCGTAGGTGAACCTGCGGAAGGATCATTGTCGAAAGCTGCCCAGCAGAAAGACCCGTGAACCTGTTGTACCTCGTGATGGGGTGGGGGGTGCAGCATGCACCCTTCGCTCATCATGCCAAGTGCGTGCCGCTCTGTGTCACGCCCTCGGCCCTGAACGAACCCCGGCGCGGAAAGCGTCAAGGAAAGACAATGAAACGAGGGCTACCAAGTCACTAGAATTGGTGTATATCTTGGTGGTCGCATCGTGGTTGGTTGAAGTCTATAACGACTCTCGGCAACGGATATCTCGGCTCTCGCATCGATGAAGAACGTAGCGAAATGCGATACTTGGTGTGAATTGCAGAATCCCGT
>IonTorrentS5-ITS1_BOP010258_Otu
ACCCTGACCGAAGTTCGTCGGCCTAGGTGCGCAAGTGCTTGGCCGACGAACTTCGGTCAGTGCGCCCTCGGTGTGCTGACCAAATAATGAACCCCGGTGTGAACTGCGCCAAGGAATTtttACTGAAGAGCGTGTCTATCGTTGCCCCGTTCGCGGTGTGCACGGTAGGCCTGCGCCTTTGAAACACAAACGACTCTCGGCAACGGATATCTCGGCTCTCGCATCGATGAAGAACGTAGCGAAATGCGATACTTGGTGTGAATTGCAGAATCCCGT
>IonTorrentS5-ITS1_BOP010258_Zotu
CTGACCAAACAATGAACCCCGGCGCGAACTGCGCCAAGGAATTtttACTGAAGAGCGTGTCTATCGTTGCCCCGTTCGCGGTGTGCACGGTAGGCCTACGCCTTTGAAACACAAACGACTCTCGGCAACGGATATCTCGGCCCTCGCATCGATGAAGAACGTAGCGAAATGCGATACTTGGTGTGAATTGCAGAATCCCGT
>IonTorrentS5-ITS1_BOP010260_Cotu
AAGTAGTAACAAGGTTTCCGTAGGTGAACCTGCGGAAGGATCATTGTCGAAACCTGCCTAACAGAACGACCCACGAACATGTTCAATAACTAGGGTGCACTAGTCGGGGTGTGTCAGCCCCTGGTCGGTGCCCCTCGGTCGGGACGCTCTTTGAGCGGCCCGGCTTAATAACGAACCCCAGCGCGATATGCGCCAAGGAAATTTAACTGAAGAGCATGCCCCCTGTTGCCCCGTTCGCAGTGTGCACGGTTGGCCTGCGCTTTTGAATCGCAAACGACTCTCGGCAACAGATATCTCGGCTCTCGCAACGATGAAGAACGTAGCGAAATGCGATACTTGGTGTGAATTGCAGAATCCCGT
>IonTorrentS5-ITS1_BOP010262_Cotu
AAGTCGTAACAAGGTTTCCGTAGGTGAACCTGCGGAAGGATCATTGTCGAAACCTGCACAGCAGAATGACCCGCGAACTCGTTTTCATATTGGGGCTCGTCGGCCTAGGTGCGCAAGTGCTTGGCCGACGAACTTCGGTCAGGGCGCCCTCGGTGTGCTGACCAAACAATGAACCCCGGCGCGAACTGCGCCAAGGAATTTTTACTGAAGAGCGTGTCTATCGTTGCCCCGTTCGCGGTGTGCACGGTAGGCCTGCGCCTTTGAAACACAAACGACTCTCGGCAACGGATATCTCGGCTCTCGCATCGATGAAGAACGTAGCGAAATGCGATACTTGGTGTGAATTGCAGAATCCCGT
>IonTorrentS5-ITS1_BOP010262_Otu
GCGAACTTCGGTCAGGGCGCCCTCGGTGTGCTGACCAAACAATGAACCCCGGCGCGAACTGCGCCAAGGAATTtttACTGAAGAGCGTGTCTATCGTTGCCCCGTTCGCGGTGTGCACGGTAGGCCTGCGCCTTTGAAACACAAACGACTCTCGGCAACGGATATCTCGGCTCTCGCATCGATGAAGAACGTAGCAAAATGCGATACTTGGTGTGAATTGCAGAATCCCGT
>IonTorrentS5-ITS1_BOP010262_Zotu
CGCGAACTGCGCCAAGGAATTtttACTGAAGAGCGTGTCTATCGTTGCCCCGTTCGCGGTGTGCACGGTAGGCCTGCGCCTTTGAAACACAAACGACTCTCGGCAACGGATATCTCGGCTCTCGCATCGATGAAGAACGTAGCGAAATGCGATACTTGGTGTGAATTGTAGAATCCCAT
>IonTorrentS5-ITS1_BOP010263_Cotu
AAGTCATAACAAGGTTTCTATAGGTGAACCTGTAAAGGATCATTATCAAATCTCTACATAACAAAATGACCCATGGACACGTTGCAACACTCTTGGGGACTAAGTGGGGTGGGTACGAGCCTACCACTCATTTTCCCTCGATTGGGAGCCTCACCCATCATCATGCCTCGCGCATGGGCAGGGAACGACTTGGACAACTCTTTAGAGCAAACAACGAACCCTAGCGCGAAATATGCCAAAGAACCGTACAAATGAACCAACACCCTCCTGTTGCCTTAATCCTTGGTGTCGTTGTTTCATTCACATAAACAACTCTCGACAACGAATATCTAGGCTCTCACATCGATAAAAGAAAGTAGCAAAATGTGATACTTAGTGTGAATTTCAGAATCTTGTG
>IonTorrentS5-ITS1_BOP010263_Dotu
AAGTCATAACAAGGTTTCTATAGGTGAACCTGTAAAGGATCATTATCAAATCTCTACATAACAAAATGACCCATGGACACGTTGCAACACTCTTGGGGACTAAGTGGGGTGGGTACGAGCCTACCACTCATTTTCCCTCGATTGGGAGCCTCACCCATCATCATGCCTCGCGCATGGGCAGGGAACGACTTGGACAACTCTTTAGAGCAAACAACGAACCCTAGCGCGAAATATGCCAAAGAACCGTACAAATGAACCAACACCCTCCTGTTGCCTTAATCCTTGGTGTCGTTGTTTCATTCACATAAACAACTCTCGACAACGAATATCTAGGCTCTCACATCGATAAAGAAAGTAGCAAAATGTGATACTTAGTGTGAATTTCAGAATCTTGT
>IonTorrentS5-ITS1_BOP010263_Otu
AAGTCATAACAAGGTTTCTATAGGTGAACCTGTAAAGGATCATTATCAAATCTCTACATAACAAAATGACCCATGGACACGTTGCAACACTCTTGGGGACTAAGTGGGGTGGGTACGAGCCTACCACTCATTTTCCCTCGATTGGGAGCCTCACCCATCATCATGCCTCGCGCATGGGCAGGGAACGACTTGGACAACTCTTTAGAGCAAACAACGAACCCTAGCGCGAAATATGCCAAAGAACCGTACAAATGAACCAACACCCTCCTGTTGCCTTAATCCTTGGTGTCGTTGTTTCATTCACATAAACAACTCTCGACAACGAATATCTAGGCTCTCACATCGATAAAGAAAGTAGCAAAATGTGATACTTAGTGTGAATTTCAGAATCTTGT
>IonTorrentS5-ITS1_BOP010263_Zotu
AAGTCATAACAAGGTTTCTATAGGTGAACCTGTAAAGGATCATTATCAAATCTCTACATAACAAAATGACCCATGGACACGTTGCAACACTCTTGGGGACTAAGTGGGGTGGGTACGAGCCTACCACTCATTTTCCCTCGATTGGGAGCCTCACCCATCATCATGCCTCGCGCATGGGCAGGGAACGACTTGGACAACTCTTTAGAGCAAACAACGAACCCTAGCGCGAAATATGCCAAAGAACCGTACAAATGAACCAACACCCTCCTGTTGCCTTAATCCTTGGTGTCGTTGTTTCATTCACATAAACAACTCTCGACAACGAATATCTAGGCTCTCACATCGATAAAGAAAGTAGCAAAATGTGATACTTAGTGTGAATTTCAGAATCTTGT
>IonTorrentS5-ITS1_BOP010264_Cotu
AAGTCGTAACAAGGTTTCCGTAGGTGAACCTGCGGAAGGATCATTGTCGAAACCTGCACAGCAGAATGACCCGCGAACTCGTTTTCATATTGGGGCTCGTCGGCCTAGGTGCGCAAGTGCTTGGCCGACGAACTTCGGTCAGGGCGCCCTCGGTGTGCTGACCAAACAATGAACCCCGGCGCGAACTGCGCCAAGGAATTTTTACTGAAGAGCGTGTCTATCGTTGCCCCGTTCGCGGTGTGCACGGTAGGCCTGCGCCTTTGAAACACAAACGACTCTCGGCAACGGATATCTCGGCTCTCGCATCGATGAAGAACGTAGCGAAATGCGATACTTGGTGTGAATTGCAGAATCCCGT
>IonTorrentS5-ITS1_BOP010264_Dotu
AAGTCGTAACAAGGTTTCCGTAGGTGAACCTGCGGAAGGATCATTGTCGAAACCTGCACAGCAGAATGACCCGCGAACTCGTTTTCATATTGGGGCTCGTCGGCCTAGGTGCGCAAGTGCTTGGCCGACGAACTTCGGTCAGTGCGCCCTCGGTGTGCTGACCAAACAATGAACCCCGGCGCGAACTGCGCCAAGGAATTTTTACTGAAGAGTGTGTCTATCGTTGCCCCGTTCGCGGTGTGCACGGTAGGCCTGCGCCTTTGAAACACAAACGACTCTCGGCAACGGATATCTCGGCCCTCGCATCGACGAAGAACGTAGCGAAATGCGATACTTGGTGTGAATTGCAGAATCCCGT
>IonTorrentS5-ITS1_BOP010264_Otu
AAGTCGTAACAAGGTTTCCGTAGGTGAACCTGCGGAAGGATCATTGTCGAAACCTGCACAGCAGAATGACCCGCGAACTCGTTTTCATATTGGGGCTCGTCGGCCTAGGTGCGCAAGTGCTTGGCCGACGAACTTCGGTCAGTGCGCCCTCGGTGTGCTGACCAAACAATGAACCCCGGCGCGAACTGCGCCAAGGAATTtttACTGAAGAGTgtgtCTATCGTTGCCCCGTTCGCGGTGTGCACGGTAGGCCTGCGCCTTTGAAACACAAACGACTCTCGGCAACGGATATCTCGGCCCTCGCATCGACGAAGAACGTAGCGAAATGCGATACTTGGTGTGAATTGCAGAATCCCGT
>IonTorrentS5-ITS1_BOP010264_Zotu
AAGTCGTAACAAGGTTTCCGTAGGTGAACCTGCGGAAGGATCATTGTCGAAACCTGCACAGCAGAATGACCCGCGAACTCGTTTTCATATTGGGGCTCGTCGGCCTAGGTGCGCAAGTGCTTGGCCGACGAACTTCGGTCAGTGCGCCCTCGGTGTGCTGACCAAACAATGAACCCCGGCGCGAACTGCGCCAAGGAATTtttACTGAAGAGTgtgtCTATCGTTGCCCCGTTCGCGGTGTGCACGGTAGGCCTGCGCCTTTGAAACACAAACGACTCTCGGCAACGGATATCTCGGCCCTCGCATCGACGAAGAACGTAGCGAAATGCGATACTTGGTGTGAATTGCAGAATCCCGT
>IonTorrentS5-ITS1_BOP010267_Cotu
AAGTCGTAACAAGGTTTCCGTAGGTGAACCTGCGGAAGGATCATTGTCGAAACCTGCCTAGCAGAACGACCCGAGAACATGTTTCAACGCTTGGGGGCGTAGGGTCTTGCGGCTCTGTGCCCTCTTATCCTAGGAGGCAAGTGTCTTGCGTGTTGCATTTCGGTGCTTTCGCTTGATCGACCCTCCTAGGCGTACTGAACACCGGCGTGAATTGCGCCAAGGAACTTGAATGAAAGAGCGTTCCCCCGCCGTCCCGGAGACGGTGCTCGTGCGGGTGGTTTCGTCGTCTTCAATATGTCTAAACGACTCTCGGCAACGGATATCTCGGCTCTCGCATCGATGAAGAACGTAGCGAAATGCGATACTTGGTGTGAATTGCAGAATCCCGT
>IonTorrentS5-ITS1_BOP010267_Dotu
AAGTCGTAACAAGGTTTCCGTAGGTGAACCTGCGGAAGGATCATTGTCGAAACCTGCCTAGCAGAACGACCCGAGAACATGTTTCAACGCTTGGGGGCGTAGGGTCTTGCGGCTCTGTGCCCTCTTATCCTAGGAGGCAAGTGTCTTGCGTGTTGCATTTCGGTGCTTTCGCTTGATCGACCCTCCTAGGCGTACTGAACACCGGCGTGAATTGCGCCAAGGAACTTGAATGAAAGAGCGTTCCCCCGCCGTCCCGGAGACGGTGCTCGTGCGGGTGGTTTCGTCGTCTTCAATATGTCTAAACGACTCTCGGCAACGGATATCTCGGCTCTCGCATCGATGAAGAACGTAGCGAAATGCGATACTTGGTGTGAATTGCAGAATCCCGT
>IonTorrentS5-ITS1_BOP010267_Otu
AAGTCGTAACAAGGTTTCCGTAGGTGAACCTGCGGAAGGATCATTGTCGAAACCTGCCTAGCAGAACGACCCGAGAACATGTTTCAACGCTTGGgggCGTAGGGTCTTGCGGCTCTGTGCCCTCTTATCCTAGGAGGCAAGTGTCTTGCGTGTTGCATTTCGGTGCTTTCGCTTGATCGACCCTCCTAGGCGTACTGAACACCGGCGTGAATTGCGCCAAGGAACTTGAATGAAAGAGCGTTCCcccGCCGTCCCGGAGACGGTGCTCGTGCGGGTGGTTTCGTCGTCTTCAATATGTCTAAACGACTCTCGGCAACGGATATCTCGGCTCTCGCATCGATGAAGAACGTAGCGAAATGCGATACTTGGTGTGAATTGCAGAATCCCGT
>IonTorrentS5-ITS1_BOP010267_Zotu
AAGTCGTAACAAGGTTTCCGTAGGTGAACCTGCGGAAGGATCATTGTCGAAACCTGCCTAGCAGAACGACCCGAGAACATGTTTCAACGCTTGGgggCGTAGGGTCTTGCGGCTCTGTGCCcccTTATCCTAGGAGGCAAGTGTCTTGCGTGTTGCATTTCGGTGCTTTCGCTTGATCGACCCTCCTAGGCGTACTGAACACCGGCGTGAATTGCGCCAAGGAACTTGAATGAAAGAGCGTTCCcccGCCGTCCCGGAGACGGTGCTCGTGCGGGTGGTTTCGTCGTCTTCAATATGTCTAAACGACTCTCGGCAACGGATATCTCGGCTCTCGCATCGATGAAGAACGTAGCGAAATGCGATACTTGGTGTGAATTGCAGAATCCCGT
>IonTorrentS5-ITS1_BOP010270_Cotu
AAGTCGTAACAAGGTTTCCGTAGGTGAACCTGCGGAAGGATCATTGTCGATGCCTTACATGCAGACCAACTCGTGAATCTGTTTGAATACATAGGGATGGCTCGGGGTGTTTGCCACCGCGGCCTCCCTTTGGCTAGGAGGGGCTCGCAGTGCGTTCCCCTCCTGCCCGAACACAAACCCCGGCGCTGAATGCGCCAAGGAACAAAAATTAGATCACTGTGCCCTGTCGTCCCGGAGACGGTGCTTCGGCGGTGGTGCCTTGACGCATGATACAGAATGACTCTCGGCAACGGATATCTAGGCTCTTGCATCGATGAAGAACGTAGCGAAATGCGATACTTGGTGTGAATTGCAGAATCCCGT
>IonTorrentS5-ITS1_BOP010270_Otu
AAGTCGTAACAAGGTTTCCGTAGGTGAACCTGCGGAAGGATCATTGTCGATGCCTTACATGCAGACCAACTCGTGAATCTGTTTGAATACATAGGGATGGCTCGGGGTGTTTGCCACCGCGGCCTCCCTTTGGCTAGGAGGGGCTCGCAGTGCGTTCCCCTCCTGCCCGAACACAAACCCCGGCGCTGAATGCGCCAAGGAACAAaaaTTAGATCACTGTGCCCTGTCGTCCCGGAGACGGTGCTTCGGCGGTGGTGCCTTGACGCATGATACAGAATGACTCTCGGCAACGGATATCTAGGCTCTTGCATCGATGAAGAACGTAGCGAAATGCGATACTTGGTGTGAATTGCAGAATCCCGT
>IonTorrentS5-ITS1_BOP010270_Zotu
CCCTTTGGCTAGGAGGGGCTCGCAGTGCGTTCCCCTCCTGCCCGAACACAAACCCCGGCGCTGAATGCGCCAAGGAACAAaaaTTAGATCACTGTGCCCTGTCGGCCCGGAGACGGTGCTTCGGCGGTGGTGCCTTGACGCATGATACAGAATGACTCTCGGCAACGGATATCTAGGCTCTTGCATCGATGAAGAACGTAGCGAAATGCGATACTTGGTGTGAATTGCAGAATCCCGT
>IonTorrentS5-ITS1_BOP010271_Cotu
AAGTCTTAACAAGGTTTTCGTTGGTGAACCAGCGAAAGGATCATTGTCGAAATCTACCTAGCAGAATGACCCGTAAACCGGCGACAATGAATGGGGGGTGGGGGGCGCACATCACCACTTTGCCCCCTAAGGACGGGGACCCCACGTCTCTCGCCCACAAACCAAACCCTGGCACAGAATGCACCAAGAAAATCGAACAAAGAAAGCCCTGAAGGAGGCCCCAAATATGGTGCGCCGCTGTCGTCAATGTCTTACAAATTATCCAAAACAACTCTCAACAACAGATATCTAGGCTCTTGCATCAATAAAGAACGTAGCGAAATGTGATACTTGGTGTGAAAATGTAGAATCTCGCG
>IonTorrentS5-ITS1_BOP010273_Cotu
AAGTCGTAACAAGGTTTCCGTAGGTGAACCTGCGGAAGGATCATTGTCGAAACCTGCAAAGCAGACCCGCGAACATGTTTTAAAACACACGGGAGGATGACGATGGTGCAGCCACCGCGCTGTCCCTCGTCGGAGCCCCGCTCCGTCGACGTGCGCATTCACTACGTCCGTCGCATGGACTAACGAACCCCGGCGCGGAATGCGCCAAGGAATACTCCACAACATTGCCCGTCCCCAGATGCCCCGTTCGCGGTGTGTGTCTGGGGACTGAGGCGTGTCTTGAATCTAAAACGACTCTCGGCAACGGATATCTCGGCTCTCGCATCGATGAAGAACGCAGCAAAATGCGATACTTGGTGTGAATTGCAGAATCCCGT
>IonTorrentS5-ITS1_BOP010273_Otu
CCGTCGACGTGTGCATTCACTGCGTCCGTCGCATGGACTAACGAACCCCGGCACGGAATGCGCCAAGGAATACTCCACAACATTGCCCGTCCCCAGATGCCCCGTTCGCGGTgtgtgtCTGGGGACTGAGGCGTGTCTTGAATCTAAAACGACTCTCGGCAACGGATATCTCGGCTCTCGCATCGATGAAGAACGCAGCAAAATGCGATACTTGGTGTGAATTGCAGAATCCCGT
>IonTorrentS5-ITS1_BOP010273_Zotu
CCGTCGACGTGTGCATTCACTGCGTCCGTCGCATGGACTAACGAACCCCGGCACGGAATGCGCCAAGGAATACTCCACAACATTGCCCGTCCCCAGATGCCCCGTTCGCGGTgtgtgtCTGGGGACTGAGGCGTGTCTTGAATCTAAAACGACTCTCGGCAACGGATATCTCGGCTCTCGCATCGATGAAGAACGCAGCAAAATGCGATACTTGGTGTGAATTGCAGAATCCCGT
>IonTorrentS5-ITS1_BOP010274_Cotu
AAGTCGTAACAAGGTTTCCGTAGGTGAACCTGCGGAAGGATCATTGTCGAAACCTGCAAGGCAGACCCGCGAACATGTTATCAAACACACGGGACTACGATGCTGGTTCAGCCCCTGTGTTGTCCCTCGTCGGAATCCCGCTCCGTCGACGTGTGTAGTTACTGCATTCGTCGTTCGGACTAACGAACCCCGGCGCAAAACGCGCCAAGGAATACTCTACAACACTGCCGGTCCTGGGATGCCCCGTTCGCGGTGTGCTCCTGGGAACAAGGCGTGTCTCCAATTTAAAACGACTCTCGGCAACGGATATCTCGGCTCTCGCATCGATGAAGAACGCAGCAAAATGCGATACTTGGTGTGAATTGCAGAATCCCGT
>IonTorrentS5-ITS1_BOP010274_Dotu
AAGTCGTAACAAGGTTTCCGTAGGTGAACCTGCGGAAGGATCATTGTCGAAACCTGCAAGGCAGACCCGCGAACATGTTATCAAACACACGGGACTACGATGCTGGTTCAGCCCCTGTGTTGTCCCTCGTCGGAATCCCGCTCCGTCGACGTGTGTAGTTACTGCATTCGTCGTTCGGACTAACGAACCCCGGCGCAAAACGCGCCAAGGAATACTCTACAACACTGCCGGTCCTGGGATGCCCCGTTCGCGGTGTGCTCCTGGGAACAAGGCGTGTCTCCAATTTAAAACGACTCTCGGCAACGGATATCTCGGCTCTCGCATCGATGAAGAACGCAGCAAAATGCGATACTTGGTGTGAATTGCAGAATCCCGT
>IonTorrentS5-ITS1_BOP010274_Otu
AAGTCGTAACAAGGTTTCCGTAGGTGAACCTGCGGAAGGATCATTGTCGAAACCTGCAAGGCAGACCCGCGAACATGTTATCAAACacacGGGACTACGATGCTGGTTCAGCCCCTGTGTTGTCCCTCGTCGGAATCCCGCTCCGTCGACGTgtgtAGTTACTGCATTCGTCGTTCGGACTAACGAACCCCGGCGCAAAACGCGCCAAGGAATACTCTACAACACTGCCGGTCCTGGGATGCCCCGTTCGCGGTGTGCTCCTGGGAACAAGGCGTGTCTCCAATTTAAAACGACTCTCGGCAACGGATATCTCGGCTCTCGCATCGATGAAGAACGCAGCAAAATGCGATACTTGGTGTGAATTGCAGAATCCCGT
>IonTorrentS5-ITS1_BOP010274_Zotu
AAGTCGTAACAAGGTTTCCGTAGGTGAACCTGCGGAAGGATCATTGTCGAAACCTGCAAGGCAGACCCGCGAACATGTTATCAAACacacGGGACTACGATGCTGGTTCAGCCCCTGTGTTGTCCCTCGTCGGAATCCCGCTCCGTCGACGTgtgtAGTTACTGCATTCGTCGTTCGGACTAACGAACCCCGGCGCAAAACGCGCCAAGGAATACTCTACAACACTGCCGGTCCTGGGATGCCCCGTTCGCGGTGTGCTCCTGGGAACAAGGCGTGTCTCCAATTTAAAACGACTCTCGGCAACGGATATCTCGGCTCTCGCATCGATGAAGAACGCAGCAAAATGCGATACTTGGTGTGAATTGCAGAATCCCGT
>IonTorrentS5-ITS1_BOP010276_Cotu
GAAGTCGTAACAAGGTTTCCGTAGGTGAACCTGCGGAAGGATCATTGTCGAAACCTGCAAAGCAGACCCGTGAACATGTTCTTTCTCTCAGGGAGGACAACGTGGGCACAGCTAACCATGTTGTCCCACGTTGGAGCCCCATTCCGTCGATGTGCACAACCGTGCCCGTCGTTCGGCTTAACGAACCCCGGCGCGGAAAGCGCCAAGGAAAACACAAAAACACTGCTTGCCTCTCGTAGCCCCCGTTCGCGGTGTGCACCTGAGGATCGGGCGTGTGTCGAATTTAAAACGACTCTCGGCAACGGATATCTCGGCTCTCGCATCGATGAAGAACGCAGCAAAATGCGATACTTGGTGTGAATTGCAGAATCCCGT
>IonTorrentS5-ITS1_BOP010277_Cotu
AAGTCGTAACAAGGTTTCCGTAGGTGAACCTGCGGAAGGATCATTGTCGAAACCTGCAAAGCAGACCCGTGAACATGTTCTTTCTCTCAGGGAGGACAACGTGGGCACAGCTAACCATGTTGTCCCACGTTGGAGCCCCATTCCGTCGATGTGCACAACCGTGCCCGTCGTTCGGCTTAACGAACCCCGGCGCGGAAAGCGCCAAGGAAAACACAAAAACACTGCTTGCCTCTCGTAGCCCCCGTTCACGGTGTGCACCTGAGGATCGGGCGTGTGTCGAATTTAAAACGACTCTCGGCAACGGATATCTCGGCTCTCGCATCGATGAAGAACGCAGCAAAATGCGATACTTGGTGTGAATTGCAGAATCCCGT
>IonTorrentS5-ITS1_BOP010278_Cotu
AAGTCGTAACAAGGTTTCCGTAGGTGAACCTGCGGAAGGATCATTGTCGAAACCTGCAAAGCAGACCCGTGAACATGTTCTTTCTCTAAGGGAGGACAACGTGGGCATAGCTAACCATGTTGTCCCACGTTGGAGCCCCATTCCGTCGATGTGCACAACCGTGCTCGTCGTTCGGCTTAACGAACCCCGGCGCGGAAAGCGCCAAGGAAAACACAAAAACACTGCTTGCCTCTCGTAGCCCCCGTTCGCGGTGTGCACCTGAGGATCGGGCGTGTGTCGAATTTAAAACGACTCTCGGCAACGGATATCTCGGCTCTCGCATCGATGAAGAACGCAGCAAAATGCGATACTTGGTGTGAATTGCAGAATCCCGT
>IonTorrentS5-ITS1_BOP010278_Otu
AAGTCGTAACAAGGTTTCCGTAGGTGAACCTGCGGAAGGATCATTGTCGAAACCTGCAAAGCAGACCCGTGAACATGTTCTTTCTCTAAGGGAGGACAACGTGGGCATAGCTAACCATGTTGTCCCACGTTGGAGCCCCATTCCGTCGATGTGCACAACCGTGCTCGTCGTTCGGCTTAACGAACCCCGGCGCGGAAAGCGCCAAGGAAAACACAAaaaCACTGCTTGCCTCTCGTAGCCcccGTTCGCGGTGTGCACCTGAGGATCGGGCGTgtgtCGAATTTAAAACGACTCTCGGCAACGGATATCTCGGCTCTCGCATCGATGAAGAACGCAGCAAAATGCGATACTTGGTGTGAATTGCAGAATCCCGT
>IonTorrentS5-ITS1_BOP010278_Zotu
AAGTCGTAACAAGGTTTCCGTAGGTGAACCTGCGGAAGGATCATTGTCGAAACCTGCAAAGCAGACCCGTGAACATGTTCTTTCTCTAAGGGAGGACAACGTGGGCATAGCTAACCATGTTGTCCCACGTTGGAGCCCCATTCCGTCGATGTGCACAACCGTGCTCGTCGTTCGGCTTAACGAACCCCGGCGCGGAAAGCGCCAAGGAAAACACAAaaaCACTGCTTGCCTCTCGTAGCCcccGTTCGCGGTGTGCACCTGAGGATCGGGCGTgtgtCGAATTTAAAACGACTCTCGGCAACGGATATCTCGGCTCTCGCATCGATGAAGAACGCAGCAAAATGCGATACTTGGTGTGAATTGCAGAATCCCGT
>IonTorrentS5-ITS1_BOP010279_Cotu
AAGTCGTAACAAGGTTTCCGTAGGTGAACCTGCGGAAGGATCATTGTCGAAACCTGCAAAGCAGACCCGTGAACATGTTCTTTCTCTCAGGGAGGACAACGTGGGCACAGCTAACCATGTTGTCTCACGTTGAAGCCCCATTCCGTCGATGTGCACAATTGTGCCCGTCGTTCGGCTTAACGAACCCCGGCGCGGAAAGCGCCAAGGAAAACACAAAAACACTGGCCGCCTCTCGTAGCCCCCGTTCGCGGTGTGCACCTGAGGATCGGGCGTGTGTCGAATTTAAAACGACTCTCGGCAACGGATATCTCGGCTCTCGCATCGATGAAGAACGCAGCAAAATGCGATACTTGGTGTGAATTGCAGAATCCCGT
>IonTorrentS5-ITS1_BOP010279_Otu
AAGTCGTAACAAGGTTTCCGTAGGTGAACCTGCGGAAGGATCATTGTCGAAACCTGCAAAGCAGACCCGTGAACATGTTCTTTCtctcAGGGAGGACAACGTGGGCACAGCTAACCATGTTGTCTCACGTTGAAGCCCCATTCCGTCGATGTGCACAATTGTGCCCGTCGTTCGGCTTAACGAACCCCGGCGCGGAAAGCGCCAAGGAAAACACAAaaaCACTGGCCGCCTCTCGTAGCCcccGTTCGCGGTGTGCACCTGAGGATCGGGCGTgtgtCGAATTTAAAACGACTCTCGGCAACGGATATCTCGGCTCTCGCATCGATGAAGAACGCAGCAAAATGCGATACTTGGTGTGAATTGCAGAATCCCGT
>IonTorrentS5-ITS1_BOP010279_Zotu
AAGTCGTAACAAGGTTTCCGTAGGTGAACCTGCGGAAGGATCATTGTCGAAACCTGCAAAGCAGACCCGTGAACATGTTCTTTCtctcAGGGAGGACAACGTGGGCACAGCTAACCATGTTGTCTCACGTTGAAGCCCCATTCCGTCGATGTGCACAATTGTGCCCGTCGTTCGGCTTAACGAACCCCGGCGCGGAAAGCGCCAAGGAAAACACAAaaaCACTGGCCGCCTCTCGTAGCCcccGTTCGCGGTGTGCACCTGAGGATCGGGCGTgtgtCGAATTTAAAACGACTCTCGGCAACGGATATCTCGGCTCTCGCATCGATGAAGAACGCAGCAAAATGCGATACTTGGTGTGAATTGCAGAATCCCGT
>IonTorrentS5-ITS1_BOP010280_Cotu
AAGTCGTAACAAGGTTTCCGTAGGTGAACCTGCGGAAGGATCATTGTCGAATCCTGTTAGACCACCGAGAACAAGTTATCAAAACTGCAGGCGTAGGGGGGCCGGGGAGACCTAGTCCTCCTACGACTGCGCCAAACTAAACTCTCGGCGCGGAAAGCGCCAAGGACTACAAACAAAGGATTGCCCGCCGCCACCGCGGATTCAGCGGGGGTAAGCGAAGGCGTCTGAATCGTAACTGTAACGACTCTCGGCAACGGATATCTAGGCTCTCGCATCGATGAAGAACGTAGCGAAATGCGATACTTGGTGTGAATTGCAGAATCCCGT
>IonTorrentS5-ITS1_BOP010280_Otu
AAGTCGTAACAAGGTTTCCGTAGGTGAACCTGCGGAAGGATCATTGTCGAATCCTGTTAGACCACCGAGAACAAGTTATCAAAACTGCAGGCGTAGGggggCCGGGGAGACCTAGTCCTCCTACGACTGCGCCAAACTAAACTCTCGGCGCGGAAAGCGCCAAGGACTACAAACAAAGGATTGCCCGCCGCCACCGCGGATTCAGCGGgggTAAGCGAAGGCGTCTGAATCGTAACTGTAACGACTCTAGGCAACGGATATCTAGGCTCTCGCATCGATGAAGAACGTAGCGAAATGCGATACTTGGTGTGAATTGCAGAATCCCGT
>IonTorrentS5-ITS1_BOP010280_Zotu
AAGTCGTAACAAGGTTTCCGTAGGTGAACCTGCGGAAGGATCATTGTCGAATCCTGTTAGACCACCGAGAACAAGTTATCAAAACTGCAGGCGTAGGggggACGGGGAGACCTAGTCCTCCTACGACTGCGCCAAACTAAACTCTCGGCGCGGAAAGCGCCAAGGACTACAAACAAAGGATTGCCCGCCGCCACCGCGGATTCAGCGGgggTAAGCGAAGGCGTCTGAATCGTAACTGTAACGACTCTCGGCAACGGATATCTAGGCTCTCGCATCGATGAAGAACGTAGCGAAATGCGATACTTGGTGTGAATTGCAGAATCCCGT
>IonTorrentS5-ITS1_BOP010281_Cotu
AAGTCGTAACAAGGTTTCTATAAGTGAACCTGCGAAAGGATCATTGTCCAAACCTGCATAGCAAAATGACCCGCGAACACGTTCGTACACCGGGATGCCGACAGGAAGTGCGTTAGCCCCCTCGTCGGCACTCCCATGGTCGGGGTGCTCATTGGCTCCACGACCAAAAATCGAACCCCGGTACGATCTGAGCCAAGGAACAACAAACAAAAGGGCGTGCCCCCCGTTCGCTGTGTGCGCGGGGGTACCTCGCCTCTTTCGAAACACAAACGACTCTCGACAACGGATATCTCGGCTCTCGCATTGATGAAGAACATAGAGAAATGCGATACTTGGTGTGAATTGCAGAATCCCGT
>IonTorrentS5-ITS1_BOP010281_Dotu
AAGTCGTAACAAGGTTTTTGTAAGTGAACCTGTGGAAGGATTATTGTCAAAACCTGCACAGCAAAACGACCCGCGAACACGTTCGTACACTGGGATGCCAGCGGGGGGTGCGTCAGCCCCCTCATCGGCGCTCCTATGGTTGGGGGGCTCACCGACTCCTCTACCCAAAACCGAACCCCGACACAATC
>IonTorrentS5-ITS1_BOP010281_Otu
AAGTCGTAAaaaGGTTTCTATAAGTGAACCTGCGAAAGGATCATTGTCCAAACCTGCATAGCAAAATGACCCGCGAACACGTTCGTACACCGGGATGCCGACAGGAAGTGCGTTAGCCcccTCGTCGGCACTCCCATGGTCGGGGTGCTCATTGGCTCCACGACCAAaaaTCGAACCCCGGTACGATCTGAGCCAAGGAACAACAAACAAAAGGGCGTGCCccccGTTCGCTGtgtgCGCGGgggTACCTCGCCTCTTTCGAAACACAAACGACTCTCGACAACGGATATCTCGACTCTCGCATTGATGAAGAACATAGAGAAATGCGATACTTGGTGTGAATTGCAGAATCCCGT
>IonTorrentS5-ITS1_BOP010281_Zotu
AAGTCGTAAaaaGGTTTCTATAAGTGAACCTGCGAAAGGATCATTGTCCAAACCTGCATAGCAAAATGACCCGCGAACACGTTCGTACACCGGGATGCCGACAGGAAGTGCGTTAGCCcccTCGTCGGCACTCCCATGGTCGGGGTGCTCATTGGCTCCACGACCAAaaaTCGAACCCCGGTACGATCTGAGCCAAGGAACAACAAACAAAAGGGCGTGCCccccGTTCGCTGtgtgCGCGGgggTACCTCGCCTCTTTCGAAACACAAACGACTCTCGACAACGGATATCTCGACTCTCGCATTGATGAAGAACATAGAGAAATGCGATACTTGGTGTGAATTGCAGAATCCCGT
>IonTorrentS5-ITS1_BOP010282_Cotu
AAGTCGTAACAAGGTTTCCGTAGGTGAACCTGCGGAAGGATCATTGTCGATGCCTTACATGCAGACCAACTCGTGAATCTGTTTGAATACATAGGGATGGCTCGGGGTGTTTGCCACCGCGGCCTCCCTTTGGCTAGGAGGGGCTCGCAGTGCGTTCCCCTCCTGCCCGAACACAAACCCCGGCGCTGAATGCGCCAAGGAACAAAAATTAGATCACTGTGCCCTGTCGTCCCGGAGACGGTGCTTCGGCGGTGGTGCCTTGACGCATGATACAGAATGACTCTCGGCAACGGATATCTAGGCTCTTGCATCGATGAAGAACGTAGCGAAATGCGATACTTGGTGTGAATTGCAGAATCCCGTC
>IonTorrentS5-ITS1_BOP010282_Otu
CCCCGGCGCTGAATGCGCCAAGGAACAAaaaTTAGATCACAGTGCCCTGTCGTCCCGGAGACGGTGCTTCGGCGGTGGTGCCTTGACGCATGATACAGAATGACTCTCGGCAACGGATATCTAGGCTCTTGCATCGATGAAGAACGTAGCGAAATGCGATACTTGGTGTGAATTGCAGAATCCCGT
>IonTorrentS5-ITS1_BOP010282_Zotu
CCCCGGCGCTGAATGCGCCAAGGAACAAaaaTTAGATCACAGTGCCCTGTCGTCCCGGAGACGGTGCTTCGGCGGTGGTGCCTTGACGCATGATACAGAATGACTCTCGGCAACGGATATCTAGGCTCTTGCATCGATGAAGAACGTAGCGAAATGCGATACTTGGTGTGAATTGCAGAATCCCGT
>IonTorrentS5-ITS1_BOP010283_Cotu
AAGTCGTAAAAAGGTTTCTATAAGTGAACCTGCGAAAGGATCATTGTCCAAACCTGCATAGCAAAATGACCCGCGAACACGTTCGTACACCGGGATGCCGACAGGAAGTGCGTTAGCCCCCTCGTCGGCACTCCCATGGTCGGGGTGCTCATTGGCTCCACGACCAAAAATCGAACCCCGGTACGATCTGAGCCAAGGAACAACAAACAAAAGGGCGTGCCCCCCGTTCGCTGTGTGCGCGGGGGTACCTCGCCTCTTTCGAAACACAAACGACTCTCGACAACGGATATCTCGACTCTCGCATTGATGAAGAACATAGAGAAATGCGATACTTGGTGTGAATTGCAGAATCCCG
>IonTorrentS5-ITS1_BOP010286_Cotu
GAAAAGTCGTAACAAGGTTTCCGTAGGTGAACCTGCGGAAGGATCATTGTCGAACCTGCATAGCAGAACGACCCGCGAACACGTTGAAAAACACATTCGGGGGGACGTGGGTTTGGGATAAGGGCGACAGCCCCCCTGCCCATGGACCCTTGCTTGGGCGCCGAAGCGAGGGAGCGAAAGCGACCTAACTCCGGTGCGCAAGAAACGAACCCCGACGCAATCCGCGTCAAGGAAAACATTTAACTCGAGGGCGTGCTGTCGTCCCGTCGCCCCCGTTCGCGGGTTGGCGCGCGGGCTGACGGCCGCTTCTTAGTGAAAAACAAAAACGACTCTCGGCAACGGATATCTTGGCTCTCGCATCGATGAAGAACGTAGCGAAATGCGATACTTGGTGTGAATTGCAGAATCCCG
>IonTorrentS5-ITS1_BOP010290_Cotu
AAGTCGTAACAAGGTTTCCGTAGGTGAACCTGCGGAAGGATCATTGTCGATGCCTTACATGCAGACCGACCTGTGAATTTGTTTGAACACATAGGGTTGGCTTGAGGTGTTCCATGCCTCGACCTCCCTTGATGTAGGAGGGGGCCACCAGTGCGTCTCCCTGCTCTGCCTAAACACAAACCCCGGCGCTGAATGTGCCAAGGAACTAAATTTTGTTCAGTGCGCCCCCGTTGGCCCGGAGACGGTGCTCCTGCGGGTGGTGTTTTGAAGCATGACACATAATGACTCTCGGCAACGGATATCTAGGCTCTTGCATCGATGAAGAACGTAGCGAAATGCGATACTTGGTGTGAATTGCAGAATCCCGT
>IonTorrentS5-ITS1_BOP010290_Dotu
AAGTCGTAACAAGGTTTCCGTAGGTGAACCTGCGGAAGGATCATTGTCGATGCCTTACATGCAGACCGACCTGTGAATTTGTTTGAACACATAGGGTTGGCTTGAGGTGTTCCATGCCTCGACCTCCCTTGATGTAGGAGGGGGCCACCAGTGCGTCTCCCTGCTCTGCCTAAACACAAACCCCGGCGCTGAATGTGCCAAGGAACTAAATTTTGTTCAGTGCGCCCCCGTTGGCCCGGAGACGTGCTCCTGCGGGTGGTGTTTTGAAGCATGACACATAATGACTCTCGGCAACGGATATCTAGGCTCTTGCATCGATGAAGAACGTAGCGAAATGCGATACTTGGTGTGAATTGCAGAATCCCGT
>IonTorrentS5-ITS1_BOP010290_Otu
AAGTCGTAACAAGGTTTCCGTAGGTGAACCTGCGGAAGGATCATTGTCGATGCCTTACATGCAGACCGACCTGTGAATTTGTTTGAACACATAGGGTTGGCTTGAGGTGTTCCATGCCTCGACCTCCCTTGATGTAGGAGGgggCCACCAGTGCGTCTCCCTGCTCTGCCTAAACACAAACCCCGGCGCTGAATGTGCCAAGGAACTAAATTTTGTTCAGTGCGCCcccGTTGGCCCGGAGACGTGCTCCTGCGGGTGGTGTTTTGAAGCATGACACATAATGACTCTCGGCAACGGATATCTAGGCTCTTGCATCGATGAAGAACGTAGCGAAATGCGATACTTGGTGTGAATTGCAGAATCCCGT
>IonTorrentS5-ITS1_BOP010290_Zotu
AAGTCGTAACAAGGTTTCCGTAGGTGAACCTGCGGAAGGATCATTGTCGATGCCTTACATGCAGACCGACCTGTGAATTTGTTTGAACACATAGGGTTGGCTTGAGGTGTTCCATGCCTCGACCTCCCTTGATGTAGGAGGgggCCACCAGTGCGTCTCCCTGCTCTGCCTAAACACAAACCCCGGCGCTGAATGTGCCAAGGAACTAAATTTTGTTCAGTGCGCCcccGTTGGCCCGGAGACGTGCTCCTGCGGGTGGTGTTTTGAAGCATGACACATAATGACTCTCGGCAACGGATATCTAGGCTCTTGCATCGATGAAGAACGTAGCGAAATGCGATACTTGGTGTGAATTGCAGAATCCCGT
>IonTorrentS5-ITS1_BOP010291_Cotu
AAGTCGTAACAAGGTTTCCGTAGGTGAACCTGCGGAAGGATCATTGTCGATGCCTTACATGCAGACCGACCTGTGAATTTGTTTGAACACATAGGGTTGGCTTGAGGTGTTCCATGCCTCGACCTCCCTTGATGTAGGAGGGGGCCACCAGTGCGTCTCCCTGCTCTGCCTAAACACAAACCCCGGCGCTGAATGTGCCAAGGAACTAAATTTTGTTCAGTGCGCCCCCGTTGGCCCGGAGACGGTGCTCCTGCGGGTGGTGTTTTGAAGCATGACACATAATGACTCTCGGCAACGGATATCTAGGCTCTTGCATCGATGAAGAACGTAGCGAAATGCGATACTTGGTGTGAATTGCAGAATCCCG
>IonTorrentS5-ITS1_BOP010291_Dotu
AAGTCGTAACAAGGTTTCCGTAGGTGAACCTGCGGAAGGATCATTGTCGATGCCTTACATGCAGACCGACCTGTGAATTTGTTTGAACACATAGGGTTGGCTTGAGGTGTTCCATGCCTCGACCTCCCTTGATGTAGGAGGGGGCCACCAGTGCGTCTCCCTGCTCTGCCTAAACACAAACCCCGGCGCTGAATGTGCCAAGGAACTAAATTTTGTTCAGTGCGCCCCCGTTGGCCCGGAGACGTGCTCCTGCGGGTGGTGTTTTGAAGCATGACACATAATGACTCTCGGCAACGGATATCTAGGCTCTTGCATCGATGAAGAACGTAGCGAAATGCGATACTTGGTGTGAATTGCAGAATCCCGT
>IonTorrentS5-ITS1_BOP010293_Cotu
AAGTTGTAACAAGGTTTCCATAGATACCTGCGGAAGGATCATTGTTGAAACCTGCAAAGCATACCGCAAACACGTGTTTAACCACATTAGACCCGTGGCACGGGAGAAGCCTCCCGTCGTGATCCCATCCCCACCGCCTTACGCCAAAGCATTCCATCGTGTGGGCTAACGAACCCCAGCACAGTATGAGCTAAGAAAATAAAGCGTAGCATCTACTTCCCGATGCCCCGTTTATGGAGCATGCGAGCGCATGAGACGTCAATCGAATGTTAAAATGACTCTCGACAGTGGATATCTCAGCTCTTGCATTGATGAAGAACGTAGTGAAATACGATACTTGGTGTGAATTACAGAATCTCG
>IonTorrentS5-ITS1_BOP010295_Cotu
AAGTCGTAACAAGGTTTCCCTAGGTGAACCTACGGAAGGATCATTATCGAGACTCGCAAAGCAGAATGCGAACACGTGTTTAACCACATCAGGCCCACAGCGCGGGGGGAAGCTTCTCGTCACGATCCCATCCCTGCCGGTGTAAGCGAGAGCTCTCCATCGTACGGGCTAACGAACCCCAACACGGTATGCGCCAAGGAAAACAAAACGTAGCGTTCGCCTCTCGACACCCCGTTCGCGGAGCGTACGAGGGGACAGGACGTCTATCGAATGTCAAAATGACTCTCGGCAATGGATATCTCAACTCTCACATTGATGAAGAACGTAGCGAAATACGATACTTGGTGTGAGTTACAGAATCCCGT
>IonTorrentS5-ITS1_BOP010295_Otu
AAGTCGTAACAAGGTTTCCGTAGGTGAACCTGCGGAAGGATCATTGTCGAGACCCGCAAAGCAGACCGCGAACACGTGTTTAACCACATCAGGCCCACAGCGCGGggggAAGCTTCTCGTCACGATCCCATCCCTGCCGGTGTAAGCGAGAGCTCTCCATCGTACGGGCTAACGAACCCCAACACGGTATGCGCCAAGGAAAACAAAACGTAGCGTTCGCCTCTCGACACCCCGTTCGCGGAGCGTACGAGGGGACAGGACGTCTATCGAATGTCAAAATGACTCTCGGCAACGGATATCTCAGCTCTCGCATCGATGAAGAACGTAGTGAAATGCGATACTTGGTGTGAATTGCAGATTCCCGT
>IonTorrentS5-ITS1_BOP010295_Zotu
AAGTCGTAACAAGGTTTCCGTAGGTGAACCTGCGGAAGGATCATTGTCGAGACCCGCAAAGCAGACCGCGAACACGTGTTTAACCACATCAGGCCCACAGCGCGGggggAAGCTTCTCGTCACGATCCCATCCCTGCCGGTGTAAGCGAGAGCTCTCCATCGTACGGGCTAACGAACCCCAACACGGTATGCGCCAAGGAAAACAAAACGTAGCGTTCGCCTCTCGACACCCCGTTCGCGGAGCGTACGAGGGGACAGGACGTCTATCGAATGTCAAAATGACTCTCGGCAACGGATATCTCAGCTCTCGCATCGATGAAGAACGTAGTGAAATGCGATACTTGGTGTGAATTGCAGATTCCCGT
>IonTorrentS5-ITS1_BOP010296_Cotu
AAGTCGTAACAAGGTTTCCGTAGGTGAACCTGCGGAAGGATCATTGTCGATACCTGCCCAGCAGAACGACCTGTGAACATGTAATAACCTTCTGGGTGGGGGTGTAATGCCCCCTCCCGAAAACGGTTGGGAGGGCACGTTGAGATTTTCCCGCCGCTCCTCGTGTGTGGTTGGTCAGTCTTCTCGTTCCCTTCCCAATCGAACAATGAACCCCGGCGCGGTCTGCGCCAAGGAACTTAAACAAGGAGTAACCACGGTCGCCCCGGGAACGGTGTGCGTGCTGCTGGTGACATCTTTACCATGATACATAACGACTCTCGGCAACGGATATCTCGGCTCTCGCATCGATGAAGAACGTAGCGAAATGCGATACTTGGTGTGAATTGCAGAATCCCGC
>IonTorrentS5-ITS1_BOP010296_Dotu
AAGTCGTAACAAGGTTTCCGTAGGTGAACCTGCGGAAGGATCATTGTCGATACCTGCCCAGCAGAACGACCTGTGAACATGTAATAACCTTCTGGGTGGGGGTGTAATGCCCCC
>IonTorrentS5-ITS1_BOP010296_Otu
AAGTCGTAACAAGGTTTCCGTAGGTGAACCTGCGGAAGGATCATTGTCGATACCTGCCCAGCAGAACGACCTGTGAACATGTAATAACCTTCTGGGTGGgggTGTAATGCCcccTCCCGAAAACGGTTGGGAGGGCACGTTGAGATTTTCCCGCCGCTCCTCGTgtgtgGTTGGTCAGTCTTCTCGTTCCCTTCCCAATCGAACAATGAACCCCGGCGCGGTCTGCGCCAAGGAACTTAAACAAGGAGTAACCACGGTCGCCCCGGGAACGGTGTGCGTGCTGCTGGTGACATCTTTACCATGATACATAACGACTCTCGGCAACGGATATCTCGGCTCTCGCATCGATGAAGAACGTAGCGAAATGCGATACTTGGTGTGAATTGCAGAATCCCGC
>IonTorrentS5-ITS1_BOP010296_Zotu
AAGTCGTAACAAGGTTTCCGTAGGTGAACCTGCGGAAGGATCATTGTCGATACCTGCCCAGCAGAACGACCTGTGAACATGTAATAACCTTCTGGGTGGgggTGTAATGCCcccTCCCGAAAACGGTTGGGAGGGCACGTTGAGATTTTCCCGCCGCTCCTCGTgtgtgGTTGGTCAGTCTTCTCGTTCCCTTCCCAATCGAACAATGAACCCCGGCGCGGTCTGCGCCAAGGAACTTAAACAAGGAGTAACCACGGTCGCCCCGGGAACGGTGTGCGTGCTGCTGGTGACATCTTTACCATGATACATAACGACTCTCGGCAACGGATATCTCGGCTCTCGCATCGATGAAGAACGTAGCGAAATGCGATACTTGGTGTGAATTGCAGAATCCCGC
>IonTorrentS5-ITS1_BOP010297_Cotu
AAGTCGTAACAAGGTTTCCGTAGGTGAACCTGCGGAAGGATCATTGTCGATACCTGCCCAGCAGAACGACCTGTGAACATGTAATAACCTTCTGGGTGGGGGTGTAATGCCCCCTCCCGAAAACGGTTGGGAGGGCACGTTGAGATTTTCCCGCCGCTCCTCGTGTGTGGTTGGTCAGTCTTCTCGTTCCCTTCCCAATCGAACAATGAACCCCGGCGCGGTCTGCGCCAAGGAACTTAAACAAGGAGTAACCACGGTCGCCCCGGGAACGGTGTGCGTGCTGCTGGTGACATCTTTACCATGATACATAACGACTCTCGGCAACGGATATCTCGGCTCTCGCATCGATGAAGAACGTAGCGAAATGCGATACTTGGTGTGAATTGCAGAATCCCGC
>IonTorrentS5-ITS1_BOP010297_Dotu
AAGTCGTAACAAGGTTTCCGTAGGTGAACCTGCGGAAGGATCATTGTCGATACCTGCCCAGCAGAACGACCTGTGAACATGTAATAACCTTCTGGGTGGGGGTGTAATGCCCCCTCCCGAAAACGGTTGGGAGGGCACGTTGAGATTTTCCCGCCGCTCCTCGTGTGTGGTTGGTCAGTCTTCTCGTTCCCTTCCCAATCGAACAATGAACCCCGGCGCGGTCTGCGCCAAGGAACTTAAACAAGGAGTAACCACGGTCGCCCCGGGAACGGTGTGCGTGCTGCTGGTGACATCTTTACCATGATACATAACGACTCTCGGCAACGGATATCTCGGCTCTCGCATCGATGAAGAACGTAGCGAAATGCGATACTTGGTGTGAATTGCAGAATCCCGC
>IonTorrentS5-ITS1_BOP010297_Otu
AAGTCGTAACAAGGTTTCCGTAGGTGAACCTGCGGAAGGATCATTGTCGATACCTGCCCAGCAGAACGACCTGTGAACATGTAATAACCTTCTGGGTGGgggTGTAATGCCcccTCCCGAAAACGGTTGGGAGGGCACGTTGAGATTTTCCCGCCGCTCCTCGTgtgtgGTTGGTCAGTCTTCTCGTTCCCTTCCCAATCGAACAATGAACCCCGGCGCGGTCTGCGCCAAGGAACTTAAACAAGGAGTAACCACGGTCGCCCCGGGAACGGTGTGCGTGCTGCTGGTGACATCTTTACCATGATACATAACGACTCTCGGCAACGGATATCTCGGCTCTCGCATCGATGAAGAACGTAGCGAAATGCGATACTTGGTGTGAATTGCAGAATCCCGC
>IonTorrentS5-ITS1_BOP010297_Zotu
AAGTCGTAACAAGGTTTCCGTAGGTGAACCTGCGGAAGGATCATTGTCGATACCTGCCCAGCAGAACGACCTGTGAACATGTAATAACCTTCTGGGTGGgggTGTAATGCCcccTCCCGAAAACGGTTGGGAGGGCACGTTGAGATTTTCCCGCCGCTCCTCGTgtgtgGTTGGTCAGTCTTCTCGTTCCCTTCCCAATCGAACAATGAACCCCGGCGCGGTCTGCGCCAAGGAACTTAAACAAGGAGTAACCACGGTCGCCCCGGGAACGGTGTGCGTGCTGCTGGTGACATCTTTACCATGATACATAACGACTCTCGGCAACGGATATCTCGGCTCTCGCATCGATGAAGAACGTAGCGAAATGCGATACTTGGTGTGAATTGCAGAATCCCGC
>IonTorrentS5-ITS1_BOP010299_Cotu
AAGTCGTAACAAGGTTTCCGTAGGTGAACCTGCGGAAGGATCATTGTCGATACCTGCCCAGCAGAACGACCTGTGAACATGTAATAACCTTCTGGGTGGGGGTGTTATGCCCCCTCCCAAAAACGGTTGGGAGGGCACGTTGAGATTTGCCCACTGCTCCTCGTGTGTGGCTGGTCAATCTCCTCGTTCCCTTCCCAATCGAACAATGAACCCCGGCGCGGTCTGCGCCAAGGAACTTAAACAAGGAGTAACCGCGGGCGCCCCGGAAACGGTGTGCGTGCTGTTGGTGACATCTTTACCATGATACATAACGACTCTCGGCAACGGATATCTCGGCTCTCGCATCGATGAAGAACGTAGCGAAATGCGATACTTGGTGTGAATTGCAGAATCCCGC
>IonTorrentS5-ITS1_BOP010299_Dotu
AAGTCGTAACAAGGTTTCCGTAGGTGAACCTGCGGAAGGATCATTGTCGATACCTGCCCAGCAGAACGACCTGTGAACATGTAATAACCTTCTGGGTGGGGGTGTTATGCCCCC
>IonTorrentS5-ITS1_BOP010299_Otu
AAGTCGTAACAAGGTTTCCGTAGGTGAACCTGCGGAAGGATCATTGTCGATACCTGCCCAGCAGAACGACCTGTGAACATGTAATAACCTTCTGGGTGGgggTGCTATGCCcccTCCCAAaaaCGGTTGGGAGGGCACGTTGAGATTTGCCCACTGCTCCTCGTgtgtgGCTGGTCAATCTCCTCGTTCCCTTCCCAATCGAACAATGAACCCCGGCGCGGTCTGCGCCAAGGAACTTAAACAAGGAGTAACCGCGGGCGCCCCGGAAACGGTGTGCGTGCTGTTGGTGACATCTTTACCATGATACATAACGACTCTCGGCAACGGATATCTCGGCTCTCGCATCGATGAAGAACGTAGCGAAATGCGATACTTGGTGTGAATTGCAGAATCCCGC
>IonTorrentS5-ITS1_BOP010299_Zotu
AAGTCGTAACAAGGTTTCCGTAGGTGAACCTGCGGAAGGATCATTGTCGATACCTGCCCAGCAGAACGACCTGTGAACATGTAATAACCTTCTGGGTGGgggTGCTATGCCcccTCCCAAaaaCGGTTGGGAGGGCACGTTGAGATTTGCCCACTGCTCCTCGTgtgtgGCTGGTCAATCTCCTCGTTCCCTTCCCAATCGAACAATGAACCCCGGCGCGGTCTGCGCCAAGGAACTTAAACAAGGAGTAACCGCGGGCGCCCCGGAAACGGTGTGCGTGCTGTTGGTGACATCTTTACCATGATACATAACGACTCTCGGCAACGGATATCTCGGCTCTCGCATCGATGAAGAACGTAGCGAAATGCGATACTTGGTGTGAATTGCAGAATCCCGC
>IonTorrentS5-ITS1_BOP010300_Cotu
AAGTCGTAACAAGGTTTCTATAGGTGAACCTGCGGAAGGATCATTGTCGAAACCTGCCTAGTAGAACGACCCGCGAACACGTTGTTAAATTGGGAGGGCGAGGGACCTTATGGACCCGACCTCGCCTCAGCACCGGTTGCGGCACTATCGTATGCAGGCGCCAAATGAACCCCCGACGCTATCTGTGCCAAGGAAACTAAACGAACGAGCGTGCGACGGTTAGTGCCATTTTTGGCACCGTCGGAGCTGCATCGTCTTCGATATGTCAAAATGACACTCAGCAACGAATATCTCGGATCTCGCATCGATGAAGAACGTAGCGAAATGTGATACTTGGTGTGAATTGCAGAAATCCCGT
>IonTorrentS5-ITS1_BOP010301_Cotu
AAGTCGTAACAAGGTTTCCGTAGGTGAACCTGCGGAAGGATCATTGTCGATACCTGCCCAGCAGAACGACCTGTGAACATGTAATAACCTTCTGGGTGGGGGTGTAATGCCCCCTCCCGAAAACGGTTGGGAGGGCACGTTGAGATTTTCCCGCCGCTCCTCGTGTGTGGTTGGTCAGTCTTCTCGTTCCCTTCCCAATCGAACAATGAACCCCGGCGCGGTCTGCGCCAAGGAACTTAAACAAGGAGTAACCACGGTCGCCCCGGGAACGGTGTGCGTGCTGCTGGTGACATCTTTACCATGATACATAACGACTCTCGGCAACGGATATCTCGGCTCTCGCATCGATGAAGAACGTAGCGAAATGCGATACTTGGTGTGAATTGCAGAATCCCGC
>IonTorrentS5-ITS1_BOP010301_Dotu
AAGTCGTAACAAGGTTTCCGTAGGTGAACCTGCGGAAGGATCATTGTCGATACCTGCCCAGCAGAACGACCTGTGAACATGTAATAACCTTCTGGGTGGGGGTGTAATGCCCCCTCCCGAAAACGGTTGGGAGGGCACGTTGAGATTTTCCCGCCGCTCCTCGTGTGTGGTTGGTCAGTCTTCTCGTTCCCTTCCCAATCGAACAATGAACCCCGGCGCGGTCTGCGCCAAGGAACTTAAACAAGGAGTAACCACGGTCGCCCCGGGAACGGTGTGCGTGCTGCTGGTGACATCTTTACCATGATACATAACGACTCTCGGCAACGGATATCTCGGCTCTCGCATCGATGAAGAACGTAGCGAAATGCGATACTTGGTGTGAATTGCAGAATCCCGC
>IonTorrentS5-ITS1_BOP010301_Otu
AAGTCGTAACAAGGTTTCCGTAGGTGAACCTGCGGAAGGATCATTGTCGATACCTGCCCAGCAGAACGACCTGTGAACATGTAATAACCTTCTGGGTGGgggTGTAATGCCcccTCCCGAAAACGGTTGGGAGGGCACGTTGAGATTTTCCCGCCGCTCCTCGTgtgtgGTTGGTCAGTCTTCTCGTTCCCTTCCCAATCGAACAATGAACCCCGGCGCGGTCTGCGCCAAGGAACTTAAACAAGGAGTAACCACGGTCGCCCCGGGAACGGTGTGCGTGCTGCTGGTGACATCTTTACCATGATACATAACGACTCTCGGCAACGGATATCTCGGCTCTCGCATCGATGAAGAACGTAGCGAAATGCGATACTTGGTGTGAATTGCAGAATCCCGC
>IonTorrentS5-ITS1_BOP010301_Zotu
AAGTCGTAACAAGGTTTCCGTAGGTGAACCTGCGGAAGGATCATTGTCGATACCTGCCCAGCAGAACGACCTGTGAACATGTAATAACCTTCTGGGTGGgggTGTAATGCCcccTCCCGAAAACGGTTGGGAGGGCACATTGAGATTTTCCCGCCGCTCCTCGTgtgtgGTTGGTCAGTCTTCTCGTTCCCTTCCCAATCGAACAATGAACCCCGGCGCGGTCTGCGCCAAGGAACTTAAACAAGGAGTAACCACGGTCGCCCCGGGAACGGTGTGCGTGCTGCTGGTGACATCTTTACCATGATACATAACGACTCTCGGCAACGGATATCTCGGCTCTCGCATCGATGAAGAACGTAGCGAAATGCGATACTTGGTGTGAATTGCAGAATCCCGC
>IonTorrentS5-ITS1_BOP010302_Cotu
AAGTTGTAACAAGGTTTCTGTAGGTGAACTTACGGAAGGATCATTGTCGAAACTTGCCCAGCAGAACGACCCACGAATACGTTGTTAAACCAGGGGGTGAGGGACCCTTAAACACCAATCCTCCCTCAATGCTAGCCACAGAACTACCATGTGCTAGTGACAAACAAACCCCGACACTATTTGTGCCAAGGAAACCAAAACGAGCTAGCGCGTAATGGTTGGTCGAGAAATAGTGCCATCAGAGCTATGTCATCTTCGATATGTCAAAACGACCCTCGCCAATAGATATCTTAGCTCTCGTATCGATGAAGAATGTAGCAAAATGAGACACTTGGAGTGAATTGCAAAAACCCGT
>IonTorrentS5-ITS1_BOP010302_Otu
AAGTTGTAACAAGGTTTCTGTAGGTGAACTTACGGAAGGATCATTGTCGAAACTTGCCCAGCAGAACGACCCACGAATACGTTGTTAAACCAGGgggTGAGGGACCCTTAAACACCAATCCTCCCTCAATGCTAGCCACAGAACTACCATGTGCTAGTGACAAACAAACCCCGACACTATTTGTGCCAAGGAAACCAAAACGAGCTAGCGCGTAATGGTTGGTCGAGAAATAGTGCCATCAGAGCTATGTCATCTTCGATATGTCAAAACGACCCTCGCCAATAGATATCTTAGCTCTCGTATCGATGAAGAATGTAGCAAAATGAGACACTTGGAGTGAATTGCAAaaaCCCGT
>IonTorrentS5-ITS1_BOP010302_Zotu
AAGTTGTAACAAGGTTTCTGTAGGTGAACTTACGGAAGGATCATTGTCGAAACTTGCCCAGCAGAACGACCCACGAATACGTTGTTAAACCAGGgggTGAGGGACCCTTAAACACCAATCCTCCCTCAATGCTAGCCACAGAACTACCATGTGCTAGTGACAAACAAACCCCGACACTATTTGTGCCAAGGAAACCAAAACGAGCTAGCGCGTAATGGTTGGTCGAGAAATAGTGCCATCAGAGCTATGTCATCTTCGATATGTCAAAACGACCCTCGCCAATAGATATCTTAGCTCTCGTATCGATGAAGAATGTAGCAAAATGAGACACTTGGAGTGAATTGCAAaaaCCCGT
>IonTorrentS5-ITS1_BOP010305_Cotu
AAGTCGTAACAAGGTTTCCGTAGGTGAACCTGCGGAAGGATCATTGTCGATACCTGCCCAGCAGAACGACCTGTGAACATGTAATAACCTTCTGGGTGGGGGTGTAATGCCCCCTCCCGAAAACGGTTGGGAGGGCACGTTGAGATTTTCCCGCCGCTCCTCGTGTGTGGTTGGTCAGTCTTCTCGTTCCCTTCCCAATCGAACAATGAACCCCGGCGCGGTCTGCGCCAAGGAACTTAAACAAGGAGTAACCACGGTCGCCCCGGAAACGGTGTGCGTGCTGCTGGTGACATCTTTACCATGATACATAACGACTCTCGGCAACGGATATCTCGGCTCTCGCATCGATGAAGAACGTAGCGAAATGCGATACTTGGTGTGAATTGCAGAATCCCG
>IonTorrentS5-ITS1_BOP010306_Cotu
AAGTCGTAACAAGGTTTCTGTAGGTAAACCTAAGGAAGGATCATTGTCAAAACCTACCTAGCAGAACGACTCGTGAACACGTCGTTAAATTGGGGGGCGAGGGACCTCAGGGCTCCGACCCTCCCCCTGTACTGGTCGTGACACTGCCATGCGTCAACATCAAATGAACCCCGACACTATCTACACCAAAGAAACCCAACGAACAAGTAAGCGACGGTCGGCCTGGAAATAGTACCTTCGGAGCTACGTCATCTTTGATATGCCAAAAAACTCTTAGAAACGGATATCTCGGCTCTCGCATCAATGAAGAACGTAGCAAAATGCGATACTTGGTGTGAATTGCAGAATCCCGT
>IonTorrentS5-ITS1_BOP010306_Otu
AAGTCGTAACAAGGTTTCTGTAGGTAAACCTAAGGAAGGATCATTGTCAAAACCTACCTAGCAGAACGACTCGTGAACACGTCGTTAAATTGGggggCGAGGGACCTCAGGGCTCCGACCCTCCcccTGTACTGGTCGTGACACTGCCATGCGTCAACATCAAATGAACCCCGACACTATCTACACCAAAGAAACCCAACGAACAAGTAAGCGACGGTCGGCCTGGAAATAGTACCTTCGGAGCTACGTCATCTTTGATATGCCAAaaaaCTCTTAGAAACGGATATCTCGGCTCTCGCATCAATGAAGAACATAGCAAAATGTGATACAGTGTGAATTGTAGAATCCCGT
>IonTorrentS5-ITS1_BOP010306_Zotu
AAGTCGTAACAAGGTTTCTGTAGGTAAACCTAAGGAAGGATCATTGTCAAAACCTACCTAGCAGAACGACTCGTGAACACGTCGTTAAATTGGggggCGAGGGACCTCAGGGCTCCGACCCTCCcccTGTACTGGTCGTGACACTGCCATGCGTCAACATCAAATGAACCCCGACACTATCTACACCAAAGAAACCCAACGAACAAGTAAGCGACGGTCGGCCTGGAAATAGTACCTTCGGAGCTACGTCATCTTTGATATGCCAAaaaaCTCTTAGAAACGGATATCTCGGCTCTCGCATCAATGAAGAACATAGCAAAATGTGATACAGTGTGAATTGTAGAATCCCGT
>IonTorrentS5-ITS1_BOP010307_Cotu
AAGTCGTAACAAGGTTTCCGTAGGTGAACCTGCGGAAGGATCATTGTCGAAACCTGCCCAGCAGAACGACCCGCGAACACGTTGTTAAATCGGGGGGCGAGGGGTCTCCGGGCCCCGACCCTCCCCCGGCGCTGGTCGCGGCACTGCCGTGCGCCAGCGTCAAACGAACCCCGGCGCTATCTGCGCCAAGGAAACCAAACGAACGAGCGCGCGACGGTCGGCCCGGAAACGGTGCCGTCGGAGCTGCGTCGTCTTCGATATGTCAAAACGACTCTCGGCAACGGATATCTCGGCTCTCGCATCGATGAAGAACGTAGCGAAATGCGATACTTGGTGTGAATTGCAGAATCCCG
>IonTorrentS5-ITS1_BOP010308_Cotu
AAGTCGTAACAAGGTTTCCGTAGGTGAACCTGCGGAAGGATCATTGTCGATGCCTTACATGCAGACCGACCTGTGAATCTGTTTGAACACGTAGGGCTGGCTTGAGGTGTTCCACGCCTCGACCTCCCTTGAGGTAGGAGGGGGCCACGAGTGTGTTCCCCTACTTGCCCAAACACAAACCCCGGCGCTGAATGCGCCAAGGAACTAAATTTCGTTCAGTGCGCCCCCGTTGGCCCGGAGACGGTGCTCCTACGGGTGGTGTTTTGAAGCATGACACATAATGACTCTCGGCAACGGATATCTAGGCTCTTGCATCGATGAAGAACGTAGCGAAATGCGATACTTGGTGTGAATTGCAGAATCCCGT
>IonTorrentS5-ITS1_BOP010308_Otu
AAGTCGTAACAAGGTTTCCGTAGGTGAACCTGCGGAAGGATCATTGTCGATGCCTTACATGCAGACCGACCTGTGAATCTGTTTGAACACGTAGGGCTGGCTTGAGGTGTTCCACGCCTCGACCTCCCTTGAGGTAGGAGGgggCCACGAGTgtgtTCCCCTACTTGCCCAAACACAAACCCCGGCGCTGAATGCGCCAAGGAACTAAATTTCGTTCAGTGCGCCcccGTTGGCCCGGAGACGGTGCTCCTACGGGTGGTGTTTTGAAGCATGACACATAATGACTCTCGGCAACGGATATCTAGGCTCTTGCATCGATGAAGAACGTAGCGAAATGCGATACTTGGTGTGAATTGCAGAATCCCGT
>IonTorrentS5-ITS1_BOP010308_Zotu
AAGTCGTAACAAGGTTTCCGTAGGTGAACCTGCGGAAGGATCATTGTCGATGCCTTACATGCAGACCGACCTGTGAATCTGTTTGAACACGTAGGGCTGGCTTGAGGTGTTCCACGCCTCGACCTCCCTTGAGGTAGGAGGgggCCACGAGTgtgtTCCCCTACTTGCCCAAACACAAACCCCGGCGCTGAATGCGCCAAGGAACTAAATTTCGTTCAGTGCGCCcccGTTGGCCCGGAGACGGTGCTCCTACGGGTGGTGTTTTGAAGCATGACACATAATGACTCTCGGCAACGGATATCTAGGCTCTTGCATCGATGAAGAACGTAGCGAAATGCGATACTTGGTGTGAATTGCAGAATCCCGT
>IonTorrentS5-ITS1_BOP010309_Cotu
AAGTCGTAACAAGGTTTCCGTAGGTGAACCTGCGGAAGGATCATTGTCGAAACCTGCTAAGCAGTACGACCCGCGAACTTGTTTCAGAATTGGGAGCGATCTAGCCTCTCGGCTTGGATGGCCCCGTTGTTGGTTGGAATGTTGCTTGGTGCTTTCCCCTGCTCTATGCACGCGGCAAGCATCGTAACATGCCCTCCTGCAAAAAACTAACCCCGGCGCAAATCGCGCCAAGGAACTCGAACGAATGAGCGTGCTCCCCTTGGCCCGGAAACGGTGCCCATGTGAGAGTTACGTCGTATTCGATATGTCAAAAATGACTCTCGGCAACGGATATCTCGGCTCTCGCATCGATGAAGAACGTAGCGAAATGCGATACTTGGTGTGAATTGCAGAATCCCGT
>IonTorrentS5-ITS1_BOP010312_Cotu
AAGTCATAACAAGGTTTTATAGGTGAACTTGAGGAAGGATTATGGTCGAAACCTGCACAGCAGTATAACCCGCAAACATGTTAAAACGACAGTGGGGTGTTTGTACCCTGCTATTAGGGAAAGCGTGTGTCGATCCCCTCACGGGGAAGCAATCATTTTCCGTACAAAACAATGAACCTTGGCGTCAACCACGACAAGGAACATGAATGAAAGAATGAGACCGCGAAGCCCCGTCTGTGGGTGTGATTGCAGGGTGTCATCTTCCTCTACAGAAATAGAACGACTCTCGACATTGGATATCTCGGCTCTCGCATCGATATAGACCGTAGTGAAATGCGATACTTGGTGTGAATTGCAGAATCCCGT
>IonTorrentS5-ITS1_BOP010312_Dotu
AAGTCATAACAAGGTTTTATAGGTGAACTTGAGGAAGGATTATGGTCGAAACCTGCATAGCAGTATAACCCGCAAACATGTTAAAACGACAGTGGGGTGTTTGCACCCTGCTATTAGGGAAAGCGTGTGTCGATCCCCTCACGGGGAAGCAATCATTTTCCGTACAAAACAATGAACCTTGGCGTCAACCGCGACAAGGAACATGAATGAAAGAACGAGCCCGTGAAGCCCCGTCTGTGGGTGTGATTGCAGGCTGTCATCTTCCTCTACAGAAATAGAACGACTCTCGACATTGGATATCTCGGCTCTCGCATCGATATAGACCGTAGTGAAATGCGATACTTGGTGTGAATCTCGT
>IonTorrentS5-ITS1_BOP010312_Otu
AAGTCATAACAAGGTTTTATAGGTGAACTTGAGGAAGGATTATGGTCGAAACCTGCATAGCAGTATAACCCGCAAACATGTTAAAACGACAGTGGGGTGTTTGCACCCTGCTATTAGGGAAAGCGTgtgtCGATCCCCTCACGGGGAAGCAATCATTTTCCGTACAAAACAATGAACCTTGGCGTCAACCGCGACAAGGAACATGAATGAAAGAACGAGCCCGTGAAGCCCCGTCTGTGGGTGTGATTGCAGGCTGTCATCTTCCTCTACAGAAATAGAACGACTCTCGACATTGGATATCTCGGCTCTCGCATCGATATAGACCGTAGTGAAATGCGATACTTGGTGTGAATCTCGT
>IonTorrentS5-ITS1_BOP010312_Zotu
AAGTCATAACAAGGTTTTATAGGTGAACTTGAGGAAGGATTATGGTCGAAACCTGCACAGCAGTATAACCCGCAAACATGTTAAAACGACAGTGGGGTGTTTGTACCCTGCTATTAGGGAAAGCGTgtgtCGATCCCCTCACGGGGAAGCAATCATTTTCCGTACAAAACAATGAACCTTGGCGTCAACCACGACAAGGAACATGAATGAAAGAATGAGACCGCGAAGCCCCGTCTGTGGGTGTGATTGCAGGGTGTCATCTTCCTCTACAGAAATAGAACGACTCTCGACATTGGATATCTCGGCTCTCGCATCGATATAGACCGTAGTGAAATGCGATACTTGGTGTGAATCCCGT
>IonTorrentS5-ITS1_BOP010313_Cotu
ATGTCATAACAAGGTTTTATAGGTGAACTTGAGGAAGGATTATGGTCGAAACCTGCATAGCAGTATAACCCGCAAACATGTTAAAACGACAGTGGGGTGTTTGCACCCTGCTATTAGGGAAAGCGTGTGTCGATCCCCTCACGGGGAAGCAATCATTTTCCGTACAAAACAATGAACCTTGGCGTCAACCGTGACAAGGAACATGAATGAAAGAACGAGCCCGCGAAGCCCCGTCTGTGGGTGTGATTGCAGGGTGTCATCTTCCTCTACAGAAATAGAACGACTCTCGACATTGGATATCTCGGCTCTCGCATCGATATAGACCGTAGTGAAATGCGATACTTGGTGTGAATCCCGT
>IonTorrentS5-ITS1_BOP010313_Dotu
ATGTCATAACAAGGTTTTATAGGTGAACTTGAGGAAGGATTATGGTCGAAACCTGCATAGCAGTATAACCCGCAAACATGTTAAAACGACAGTGGGGTGTTTGCACCCTGCTATTAGGGAAAGCGTGTGTCGATCCCCTCACGGGGAAGCAATCATTTTCCGTACAAAACAATGAACCTTGGCGTCAACCGTGACAAGGAACATGAATGAAAGAACGAGCCCGCGAAGCCCCGTCTGTGGGTGTGATTGCAGGGTGTCATCTTCCTCTACAGAAATAGAACGACTCTCGACATTGGATATCTCGGCTCTCGCATCGATATAGACCGTAGTGAAATGCGATACTTGGTGTGAATCCCGT
>IonTorrentS5-ITS1_BOP010313_Otu
ATGTCATAACAAGGTTTTATAGGTGAACTTGAGGAAGGATTATGGTCGAAACCTGCATAGCAGTATAACCCGCAAACATGTTAAAACGACAGTGGGGTGTTTGCACCCTGCTATTAGGGAAAGCGTgtgtCGATCCCCTCACGGGGAAGCAATCATTTTCCGTACAAAACAATGAACCTTGGCGTCAACCGTGACAAGGAACATGAATGAAAGAACGAGCCCGCGAAGCCCCGTCTGTGGGTGTGATTGCAGGGTGTCATCTTCCTCTACAGAAATAGAACGACTCTCGACATTGGATATCTCGGCTCTCGCATCGATATAGACCGTAGTGAAATGCGATACTTGGTGTGAATCCCGT
>IonTorrentS5-ITS1_BOP010313_Zotu
ATGTCATAACAAGGTTTTATAGGTGAACTTGAGGAAGGATTATGGTCGAAACCTGCATAGCAGTATAACCCGCAAACATGTTAAAACGACAGTGGGGTGTTTGCACCCTGCTATTAGGGAAAGCGTgtgtCGATCCCCTCACGGGGAAGCAATCATTTTCCGTACAAAACAATGAACCTTGGCGTCAACCGTGACAAGGAACATGAATGAAAGAACGAGCCCGCGAAGCCCCGTCTGTGGGTGTGATTGCAGGGTGTCATCTTCCTCTACAGAAATAGAACGACTCTCGACATTGGATATCTCGGCTCTCGCATCGATATAGACCGTAGTGAAATGCGATACTTGGTGTGAATCCCGT
>IonTorrentS5-ITS1_BOP010314_Cotu
AAGTCGTAACAAGGTTTCCGTAGGTGAACCTGCGGAAGGATCATTGTCGAAACCTGCAAAGCAGACCCGTGAACATGTTCTTTCTCTCAGGGAGGACAACGTGGGCACAGCTAACCATGTTGTCCCACGTTGAAGCCCCATTCCGTCGATGTGCACAACCGTGCCCGTCGTTCGGCTTAACGAACCCCGGCGTGGAAAGCGCCAAGGAAAACACAAAAACACTGCTTGCCTCTCGTAGCCCCGTTTGCGGTGTGCACCTGAGGATCGGGCGTGTGTCGAATTTAAAACGACTCTCGGCAACGGATATCTCGGCTCTCGCATCGATGAAGAACGCAGCAAAATGCGATACTTGGTGTGAATTGCAGAATCCCGT
>IonTorrentS5-ITS1_BOP010314_Dotu
AAGTCGTAACAAGGTTTCCGTAGGTGAACCTGCGGAAGGATCATTGTCGAAACCTGCAAAGCAGACCCGTGAACATGTTCTTTCTCTCAGGGAGGACAACGTAGGCACAGCTAACCAAGTTGTCCCACGTTGAAGCCCCATTCCGTCGATGTGCACAACCGTGCCCGTCGTTCGGCTTAACGAACCCCGGCGTGGAAAGCGCCAAGGAAAACACAAAAACACTGCTTGCCTCTCGTAGCCCCGTTTGCGGTGTGCACCTGAGGATCGAGCGTGTGTCGAATTTAAAACGACTCTCGGCAACGGATATCTCGGCTCTCGCATCGATGAAGAACGCAGCAAAATGCGATACTTGGTGTGAATTGCAGAATCCCGT
>IonTorrentS5-ITS1_BOP010314_Otu
AAGTCGTAACAAGGTTTCCGTAGGTGAACCTGCGGAAGGATCATTGTCGAAACCTGCAAAGCAGACCCGTGAACATGTTCTTTCtctcAGGGAGGACAACGTAGGCACAGCTAACCAAGTTGTCCCACGTTGAAGCCCCATTCCGTCGATGTGCACAACCGTGCCCGTCGTTCGGCTTAACGAACCCCGGCGTGGAAAGCGCCAAGGAAAACACAAaaaCACTGCTTGCCTCTCGTAGCCCCGTTTGCGGTGTGCACCTGGGGATCGAGCGTgtgtCGAATTTAAAACGACTCTCGGCAACGGATATCTCGGCTCTCGCATCGATGAAGAACGCAGCAAAATACGATACTTGGTGTGAATTGCAGAATCCCGT
>IonTorrentS5-ITS1_BOP010314_Zotu
AAGTCGTAACAAGGTTTCCGTAGGTGAACCTGCGGAAGGATCATTGTCGAAACCTGCAAAGCAGACCCGTGAACATGTTCTTTCtctcAGGGAGGACAACGTGGGCACAGCTAACCATGTTGTCCCACGTTGAAGCCCCATTCCGTCGATGTGCACAACCGTGCCCGTCGTTCGGCTTAACGAACCCCGGCGTGGAAAGCGCCAAGGAAAACACAAaaaCACTGCTTGCCTCTCGTAGCCCCGTTTGCGGTGTGCACCTGAGGATCGAGCGTgtgtCGAATTTAAAACGACTCTCGGCAACGGATATCTCGGCTCTCGCATCGATGAAGAACGCAGCAAAATGCGATACTTGGTGTGAATTGCAGAATCCCGT
>IonTorrentS5-ITS1_BOP010315_Cotu
AAGTCCACTGAATCTTACCATTTAGAGGAAGGAGAAGTAGTTGAACCTGCAGAAGGATCGTTGTCGAACCATCCCAGCGGAACAACCCGCGAATGTGTTATAACGACGGTGGGATGCTAACAGCCTACTATCACGGGAAGCGCATTATCAATCCTTTCATGGGGAGGCAAGCATTTTCCTTGCAAAATTACGAAACTTCAGCGCAAATTGCCCCAAGGAACACGAATAAAAGAGCGAGCCCACAATGCCCCGTCCGCGAGTGCGATCTCGAGGTGGTATCTTCTTTTATCGAAACAAAACTACTCTCAAATATCTTGGCTTTCGCATCAATGAAGAAGGTAGTGAACTGCGATACTTGGTATGAATTACAAAATCCCGT
>IonTorrentS5-ITS1_BOP010315_Dotu
AAGTAGTTGAACCTGCAGAAGGATCGTTGTCGAACCATCCCAGCGGAACAACCCGCGAATGTGTTATAACGACGGTGGGATGCTAACAGCCTACTATCACGGGAAGCGCATTATCAATCCTTTCATGGGGAGGCAAGCATTTTCCTTGCAAAATTACGAAACTTCAGCGCAAATTGCCCCAAGGAACACGAATAAAAGAGCGAGCCCACAATGCCCCGTCCGCGAGTGCGATCTCGAGGTGGTATCTTCTTTTATCGAAACAAAACTACTCTCAAATATCTTGGCTTTCGCATCAATGAAGAAGGTAGTGAACTGCGATACTTGGTATGAATTACAAAATCCCGT
>IonTorrentS5-ITS1_BOP010315_Otu
AAGTAGTTGAACCTGCAGAAGGATCGTTGTCGAACCATCCCAGCGGAACAACCCGCGAATGTGTTATAACGACGGTGGGATGCTAACAGCCTACTATCACGGGAAGCGCATTATCAATCCTTTCATGGGGAGGCAAGCATTTTCCTTGCAAAATTACGAAACTTCAGCGCAAATTGCCCCAAGGAACACGAATAAAAGAGCGAGCCCACAATGCCCCGTCCGCGAGTGCGATCTCGAGGTGGTATCTTCTTTTATCGAAACAAAACTACTCTCAAATATCTTGGCTTTCGCATCAATGAAGAAGGTAGTGAACTGCGATACTTGGTATGAATTACAAAATCCCGT
>IonTorrentS5-ITS1_BOP010315_Zotu
AAGTAGTTGAACCTGCAGAAGGATCGTTGTCGAACCATCCCAGCGGAACAACCCGCGAATGTGTTATAACAACGGTGGGATGCTAACAGCCTACTATCACGGGAAGCGCATTATCAATCCTTTCATGGGGAGGCAAGCATTTTCCTTGCAAAATTACGAAACTTCAGCGCAAATTGCCCCAAGGAACACGAATAAAAGAGCGAGCCCACAATGCCCCGTCCGCGAGTGCGATCTCGAGGTGGTATCTTCTTTTATCGAAACAAAACTACTCTCAAATATCTTGGCTTTCGCATCAATGAAGAAGGTAGTGAACTGCGATACTTGGTATGAATTACAAAATCCCGT
>IonTorrentS5-ITS1_BOP010316_Cotu
AAGTCCACTGAATCTTACCATTAGAGGAAGGAGAAGTAGTTGAACCTGCAGAAGGATCGTTGTCGAACCATCCCAGCGGAACAACCCGCGAATGTGTTATAACAACGGTGGGATGCTAACAGCCTACTATCACGGGAAGCGCATTATCAATCCTTTCATGGGGAGGCAAGCATTTTCCTTGCAAAATTACGAAACTTCAGCGCAAATTGCCCCAAGGAACACGAATAAAAGAGCGAGCCCACAATGCCCCGTCCGCGAGTGCGATCTCGAGGTGGTATCTTCTTTTATCGAAACAAAACTACTCTCAAATATCTTGGCTTTCGCATCAATGAAGAAGGTAGTGAACTGCGATACTTGGTATGAATTACAAAATCCCGT
>IonTorrentS5-ITS1_BOP010316_Dotu
AAGTCGTAACAAGGTTTCCGTAGGTGAACCTGCGAAAGGATCGTTGTCGAAACCTACACAGTAGAACAACCCGTGAACGTGTTTTACAACAACGGTGGCAGGGCGCCTTTTGCAGGGGACGCGGTCGTCTTCCCCAAAAATAACGAACCCCGGCGCAAATCGCGCCAAGGAACATGAACAAAAGAGCGAGGCCATGAAGCCCCATCTAT
>IonTorrentS5-ITS1_BOP010316_Otu
AAGTAGTTGAACCTGCAGAAGGATCGTTGTCGAACCATCCCAGCGGAACAACCCGCGAATGTGTTATAACAACGGTGGGATGCTAACAGCCTACTATCACGGGAAGCGCATTATCAATCCTTTCATGGGGAGGCAAGCATTTTCCTTGCAAAATTACGAAACTTCAGCGCAAATTGCCCCAAGGAACACGAATAAAAGAGCGAGCCCACAATGCCCCGTCCGCGAGTGCGATCTCGAGGTGGTATCTTCTTTTATCGAAACAAAACTACTCTCAAATATCTTGGCTTTCGCATCAATGAAGAAGGTAGTGAACTGCGATACTTGGTATGAATTACAAAATCCCGT
>IonTorrentS5-ITS1_BOP010316_Zotu
AAGTAGTTGAACCTGCAGAAGGATCGTTGTCGAACCATCCCAGCGGAACAACCCGCGAATGTGTTATAACGACGGTGGGATGCTAACAGCCTACTATCACGGGAAGCGCATTATCAATCCTTTCATGGGGAGGCAAGCATTTTCCTTGCAAAATTACGAAACTTCAGCGCAAATTGCCCCAAGGAACACGAATAAAAGAGCGAGCCCACAATGCCCCGTCCGCGAGTGCGATCTCGAGGTGGTATCTTCTTTTATCGAAACAAAACTACTCTCAAATATCTTGGCTTTCGCATCAATGAAGAAGGTAGTGAACTGCGATACTTGGTATGAATTACAAAATCCCGT
>IonTorrentS5-ITS1_BOP010317_Cotu
AAGTCGTAACAAGGTTTCCGTAGGTGAACCTGCGGAAGGATCATTGTCGAAACCTGCTAAGCAGTACGACCCGCGAACTTGTTTCAGAATTGGGAGCGATCTAGCCTCTCGGCTTGGATGGCCCCGTTGTTGGTTGGAATGTTGCTTGGTGCTTTCCCCTGCTCTATGCACGCGGCAAGCATCGTAACATGCCCTCCTGCAAAAAACTAACCCCGGCGCAAATCGCGCCAAGGAACTCGAACGAATGAGCGTGCTCCCCTTGGCCCGGAAACGGTGCCCATGTGAGAGTTACGTCGTATTCGATATGTCAAAAATGACTCTCGGCAACGGATATCTCGGCTCTCGCATCGATGAAGAACGTAGCGAAATGCGATACTTGGTGTGAATTGCAGAATCCCG
>IonTorrentS5-ITS1_BOP010319_Cotu
AAGTCGTAACAAGGTTTCCGTAGGTGAACCTGCGGAAGGATCATTGTCGAAACCTGCTAAGCAGTACGACCCGCGAACTTGTTTCAGAATTGGGAGCGATCTAGCCTCTCGGCTTGGATGGCCCCGTTGTTGGTTGGAATGTTGCTTGGTGCTTTCCCCTGCTCTATGCACGCGGCAAGCATCGTAACATGCCCTCCTGCAAAAAACTAACCCCGGCGCAAATCGCGCCAAGGAACTCGAACGAATGAGCGTGCTCCCCTTGGCCCGGAAACGGTGCCCATGTGAGAGTTACGTCGTATTCGATATGTCAAAAATGACTCTCGGCAACGGATATCTCGGCTCTCGCATCGATGAAGAACGTAGCGAAATGCGATACTTGGTGTGAATTGCAGAATCCCGT
>IonTorrentS5-ITS1_BOP010319_Dotu
AAGTCGTAACAAGGTTTCCGTAGGTGAACCTGCGGAAGGATCATTGTCGAAACCTGCTAAGCAGTACGACCCGCGAACTTGTTTCAGAATTGGGAGCGATCTAGCCTCTCGGCTTGGATGGCCCCGTTGTTGGTTGGAATGTTGCTTGGTGCTTTCCCCTGCTCTATGCACGCGGCAAGCATCGTAACATGCCCTCCTGCAAAAA
>IonTorrentS5-ITS1_BOP010319_Otu
AAGTCGTAACAAGGTTTCCGTAGGTGAACCTGCGGAAGGATCATTGTCGAAACCTGCTAAGCAGTACGACCCGCGAACTTGTTTCAGAATTGGGAGCGATCTAGCCTCTCGGCTTGGATGGCCCCGTTGTTGGTTGGAATGTTGCTTGGTGCTTTCCCCTGCTCTATGCACGCGGCAAGCATCGTAACATGCCCTCCTGCAAaaaaCTAACCCCGGCGCAAATCGCGCCAAGGAACTCGAACGAATGAGCGTGCTCCCCTTGGCCCGGAAACGGTGCCCATGTGAGAGTTACGTCGTATTCGATATGTCAAaaaTGACTCTCGGCAACGGATATCTCGGCTCTCGCATCGATGAAGAACGTAGCGAAATGCGATACTTGGTGTGAATTGCAGAATCCCGT
>IonTorrentS5-ITS1_BOP010319_Zotu
AAGTCGTAACAAGGTTTCCGTAGGTGAACCTGCGGAAGGATCATTGTCGAAACCTGCTAAGCAGTACGACCCGCGAACTTGTTTCAGAATTGGGAGCGATCTAGCCTCTCGGCTTGGATGGCCCCGTTGTTGGTTGGAATGTTGCTTGGTGCTTTCCCCTGCTCTATGCACGCGGCAAGCATCGTAACATGCCCTCCTGCAAaaaaCTAACCCCGGCGCAAATCGCGCCAAGGAACTCGAACGAATGAGCGTGCTCCCCTTGGCCCGGAAACGGTGCCCATGTGAGAGTTACGTCGTATTCGATATGTCAAaaaTGACTCTCGGCAACGGATATCTCGGCTCTCGCATCGATGAAGAACGTAGCGAAATGCGATACTTGGTGTGAATTGCAGAATCCCGT
>IonTorrentS5-ITS1_BOP010320_Cotu
AAGTCGTAACAAGGTTTCCGTAGGTGAACCTGCGGAAGGATCATTGTCGAAACCTGCTAAGCAGTACGACCCGCGAACTTGTTTCAGAATTGGGAGCGATCTAGCCTCTCGGCTTGGATGGCCCCGTTGTTGGTTGGAATGTTGCTTGGTGCTTTCCCCTGCTCTATGCACGCGGCAAGCATCGTAACATGCCCTCCTGCAAAAAACTAACCCCGGCGCAAATCGCGCCAAGGAACTCGAACGAATGAGCGTGCTCCCCGTGGCCCGGAAACGGTGCCCATGTGAGAGTCGCGTCGTATTCGATATGTCAAAAATGACTCTCGGCAACGGATATCTCGGCTCTCGCATCGATGAAGAA
>IonTorrentS5-ITS1_BOP010320_Dotu
AAGTCGTAACAAGGTTTCCGTAGGTGAACCTGCGGAAGGATCATTGTCGAAACCTGCTAAGCAGTACGACCCGCGAACTTGTTTCAGAATTGGGAGCGATCTAGCCTCTCGGCTTGGATGGCCCCGTTGTTGGTTGGAATGTTGCTTGGTGCTTTCCCCTGCTCTATGCACGCGGCAAGCATCGTAACATGCCCTCCTGCAAAAA
>IonTorrentS5-ITS1_BOP010320_Otu
AAGTCGTAACAAGGTTTCCGTAGGTGAACCTGCGGAAGGATCATTGTCGAAACCTGCTAAGCAGTACGACCCGCGAACTTGTTTCAGAATTGGGAGCGATCTAGCCTCTCGGCTTGGATGGCCCCGTTGTTGGTTGGAATGTTGCTTGGTGCTTTCCCCTGCTCTATGCACGCGGCAAGCATCGTAACATGCCCTCCTGCAAaaaaCTAACCCCGGCGCAAATCGCGCCAAGGAACTCGAACGAATGAGCGTGCTCCCCGTGGCCCGGAAACGGTGCCCATGTGAGAGTCGCGTCGTATTCGATATGTCAAaaaTGACTCTCGGCAACGGATATCTCGGCTCTCGCATCGATGAAGAACGTAGCGAAATGCGATACTTGGTGTGAATTGCAGAATCCCGT
>IonTorrentS5-ITS1_BOP010320_Zotu
AAGTCGTAACAAGGTTTCCGTAGGTGAACCTGCGGAAGGATCATTGTCGAAACCTGCTAAGCAGTACGACCCGCGAACTTGTTTCAGAATTGGGAGCGATCTAGCCTCTCGGCTTGGATGGCCCCGTTGTTGGTTGGAATGTTGCTTGGTGCTTTCCCCTGCTCTATGCACGCGGCAAGCATCGTAACATGCCCTCCTGCAAaaaaCTAACCCCGGCGCAAATCGCGCCAAGGAACTCGAACGAATGAGCGTGCTCCCCGTGGCCCGGAAACGGTGCCCATGTGAGAGTCGCGTCGTATTCGATATGTCAAaaaTGACTCTCGGCAACGGATATCTCGGCTCTCGCATCGATGAAGAACGTAGCGAAATGCGATACTTGGTGTGAATTGCAGAATCCCGT
>IonTorrentS5-ITS1_BOP010323_Cotu
AAGTCGTAACAAGGTTTCCGTAGGTGAACCTGCGGAAGGATCATTGTCGAAACCTGCACAGCAGAACGACCCGCGAACACGTTACCATACCGGGTGAGGGACGTGGGGTGCACAAGTTCCCCAAGTCGCGAACCCATGGTCGGGGATCGCCCTCGGGTGGTCCTCGACTGAACAACGTCACCCCGGCGCGGAATGCGCCAAGGAAATCAAACTGAACTGAACGCGTCCCACCCGTTCGCGGGCTGTGGAGGCGTCTTTTTAAAACACAAACGACTCTCGGCAACGGATATCTCGGCTCTCGCATCGATGAAGAACGTAGCGAAATGCGATACTTGGTGTGAATTGCAGAATCCCG
>IonTorrentS5-ITS1_BOP010323_Otu
AAGTCGTAACAAGGTTTCCGTAGGTGAACCTGCGGAAGGATCATTGTCGAAACCTGCACAGCAGAACGACCCGCGAACACGTTACCATACCGGGTGAGGGACGTGGGGTGCACAAGTTCCCCAAGTCGCGAACCCATGGTCGGGGATCGCCCTCGGGTGGTCCTCGACTGAACAACGTCACCCCGGCGCGGAATGCGCCAAGGAAATCAAACTGAACTGAACGCGTCCCACCCGTTCGCGGGCTGTGGAGGCGTCTTtttAAAACACAAACGACTCTCGGCAACGGATATCTCGGCTCTCGCATCGATGAAGAACGTAGCGAAATGCGATACTTGGTGTGAATTGCAGAATCCCGT
>IonTorrentS5-ITS1_BOP010323_Zotu
AAGTCGTAACAAGGTTTCCGTAGGTGAACCTGCGGAAGGATCATTGTCGAAACCTGCACAGCAGAACGACCCGCGAACACGTTACCATACCGGGTGAGGGACGTGGGGTGCACAAGTTCCCCAAGTCGCGAACCCATGGTCGGGGATCGCCCTCGGGTGGTCCTCGACTGAACAACGTCACCCCGGCGCGGAATGCGCCAAGGAAATCAAACTGAACTGAACGCGTCCCACCCGTTCGCGGGCTGTGGAGGCGTCTTtttAAAACACAAACGACTCTCGGCAACGGATATCTCGGCTCTCGCATCGATGAAGAACGTAGCGAAATGCGATACTTGGTGTGAATTGCAGAATCCCGT
>IonTorrentS5-ITS1_BOP010324_Cotu
AAGTCGTAACAAGGTTTCCGTAGGTGAACCTGCGGAAGGATCATTGTCGGTGCCACGCAAAAAGAGCGACCCGAGAACCGGTTGGAACAAAACTCTGGCGGGGGAGGCCGAGGCCCACCCCCGACAACCAAACCCCGGCGCCCCAGGCGCCAAGGAAACGAAGCGAAGCAAGGCACTCGTGCCATTTGCATCAGAAACGACTCTCGGCAACGGATATCTCGGCTCTCGCATCGATGAAGAACGTAGCGAAATGCGATACTTGGTGTGAATTGCAGAATCCCGT
>IonTorrentS5-ITS1_BOP010324_Otu
AAGTCGTAACAAGGTTTCCGTAGGTGAACCTGCGGAAGGATCATTGTCGGTGCCACGCAAaaaGAGCGACCCGAGAACCGGTTGGAACAAAACTCTGGCGGgggAGGCCGAGGCCCACCcccGACAACCAAACCCCGGCGCCCCAGGCGCCAAGGAAACGAAGCGAAGCAAGGCACTCGTGCCATTTGCATCAGAAACGACTCTCGGCAACGGATATCTCGGCTCTCGCATCGATGAAGAACGTAGCGAAATGCGATACTTGGTGTGAATTGCAGAATCCCGT
>IonTorrentS5-ITS1_BOP010324_Zotu
AAGTCGTAACAAGGTTTCCGTAGGTGAACCTGCGGAAGGATCATTGTCGGTGCCACGCAAaaaGAGCGACCCGAGAACCGGTTGGAACAAAACTCTGGCGGgggAGGCCGAGGCCCACCcccGACAACCAAACCCCGGCGCCCCAGGCGCCAAGGAAACGAAGCGAAGCAAGGCACTCGTGCCATTTGCATCAGAAACGACTCTCGGCAACGGATATCTCGGCTCTCGCATCGATGAAGAACGTAGCGAAATGCGATACTTGGTGTGAATTGCAGAATCCCGT
>IonTorrentS5-ITS1_BOP010325_Cotu
AAGTCGTAACAAGGTTTCCGTAGGTGAACCTGCGGAAGGATCATTGTCGAAACCTGCACAGCAGAACGACCCGCGAACATGTTACCACATCGGGTGAGGGACGGGGGGAGCGCAAGTTCCCCAAGTCGCGAACCCATGGTCGGGGATCGCCCTCGGGTGGTCCTCGCCTGAACAACGACCCCCCGGCGCGGAATGCGCCAAGGAAATCAAACTGAACTGAACGCGTCCCTCCCGTTCGCGGGCGGTGGAGGCGTCTTTCTAAAACACAAACGACTCTCGGCAACGGATATCTCGGCTCTCGCATCGATGAAGAACGTAGCGAAATGCGATACTTGGTGTGAATTGCAGAATCCCG
>IonTorrentS5-ITS1_BOP010325_Otu
AAGTCGTAACAAGGTTTCCGTAGGTGAACCTGCGGAAGGATCATTGTCGAAACCTGCACAGCAGAACGACCCGCGAACATGTTACCACATCGGGTGAGGGACGGggggAGCGCAAGTTCCCCAAGTCGCGAACCCATGGTCGGGGATCGCCCTCGGGTGGTCCTCGCCTGAACAACGACCccccGGCGCGGAATGCGCCAAGGAAATCAAACTGAACTGAACGCGTCCCTCCCGTTCGCGGGCGGTGGAGGCGTCTTTCTAAAACACAAACGACTCTCGGCAACGGATATCTCGGCTCTCGCATCGATGAAGAACGTAGCGAAATGCGATACTTGGTGTGAATTGCAGAATCCCGT
>IonTorrentS5-ITS1_BOP010325_Zotu
AAGTCGTAACAAGGTTTCCGTAGGTGAACCTGCGGAAGGATCATTGTCGAAACCTGCACAGCAGAACGACCCGCGAACATGTTACCACATCGGGTGAGGGACGGggggAGCGCAAGTTCCCCAAGTCGCGAACCCATGGTCGGGGATCGCCCTCGGGTGGTCCTCGCCTGAACAACGACCccccGGCGCGGAATGCGCCAAGGAAATCAAACTGAACTGAACGCGTCCCTCCCGTTCGCGGGCGGTGGAGGCGTCTTTCTAAAACACAAACGACTCTCGGCAACGGATATCTCGGCTCTCGCATCGATGAAGAACGTAGCGAAATGCGATACTTGGTGTGAATTGCAGAATCCCGT
>IonTorrentS5-ITS1_BOP010326_Cotu
AAGTCGTAACAAGGTTTCCGTAGGTGAACCTGCGGAAGGATCATTGTCGAAACCTGCCAAGCAGAACGACCCGCGAACATGTTCCAAAATTGGGAGCGGCCTAGCCTCCTGGCTTGGACGGCCCCGCTGTTGGTTGGAATGTTGTACGGTGCTGTCCCTTGCTTCCACGCACGTGCGGCGAGCATCGCAACGTGCCCTCCTGCAGAATCCTAACCCCGGCGCAAATCGCGCCAAGGAACTCGAACGAATGAGCGTGCTCTCCCTTGGCCCGGACACGGTGCCCACGCGAGAGCTGCGTCGTACTCGATATGTCAAAAATGACTCTCGGCAACGGATATCTCGGCTCTCGCATCGATGAAGAACGTAGCGAAATGCGATACTTGGTGTGAATTGCAGAATCCCG
>IonTorrentS5-ITS1_BOP010326_Otu
AAGTCGTAACAAGGTTTCCGTAGGTGAACCTGCGGAAGGATCATTGTCGAAACCTGCCAAGCAGAACGACCCGCGAACATGTTCCAAAATTGGGAGCGGCCTAGCCTCCTGGCTTGGACGGCCCCGCTGTTGGTTGGAATGTTGTACGGTGCTGTCCCTTGCTTCCACGCACGTGCGGCGAGCATCGCAACGTGCCCTCCTGCAGAATCCTAACCCCGGCGCAAATCGCGCCAAGGAACTCGAACGAATGAGCGTGCTCTCCCTTGGCCCGGACACGGTGCCCACGCGAGAGCTGCGTCGTACTCGATATGTCAAaaaTGACTCTCGGCAACGGATATCTCGGCTCTCGCATCGATGAAGAACGTAGCGAAATGCGATACTTGGTGTGAATTGCAGAATCCCGT
>IonTorrentS5-ITS1_BOP010326_Zotu
AAGTCGTAACAAGGTTTCCGTAGGTGAACCTGCGGAAGGATCATTGTCGAAACCTGCCAAGCAGAACGACCCGCGAACATGTTCCAAAATTGGGAGCGGCCTAGCCTCCTGGCTTGGACGGCCCCGCTGTTGGTTGGAATGTTGTACGGTGCTGTCCCTTGCTTCCACGCACGTGCGGCGAGCATCGCAACGTGCCCTCCTGCAGAATCCTAACCCCGGCGCAAATCGCGCCAAGGAACTCGAACGAATGAGCGTGCTCTCCCTTGGCCCGGACACGGTGCCCACGCGAGAGCTGCGTCGTACTCGATATGTCAAaaaTGACTCTCGGCAACGGATATCTCGGCTCTCGCATCGATGAAGAACGTAGCGAAATGCGATACTTGGTGTGAATTGCAGAATCCCGT
>IonTorrentS5-ITS1_BOP010328_Cotu
AAGTCGTAACAAGGTTTCCGTAGGTGAACCTGCGGAAGGATCATTGTTGAAACCTGCATAGCAGAAAGACCCGCGAACTTGTGAACAACTATATTGGGAGAGGGATACGGGTCTCTTGGACTCCTTCCCTCGATTTCGGACCGAGGAGTGCCCTTGTCGGCATTCTTTGGCTCTGATAAAATAACAAACTCGGCGCGATCAGCGCCAAGGAAAATTAAATGGAAATAGCTTGCCCTTGCTCTTGCAAGATGGTATTGCTTATCTGATATTCGAACGACTCTCGGCAATGGATATCTCGGCTCTCGCATCGATGAAGAACGTAGCGAAATGCGATACTTGGTGTGAATTGCAGAATCCCG
>IonTorrentS5-ITS1_BOP010328_Otu
AAGTCGTAACAAGGTTTCCGTAGGTGAACCTGCGGAAGGATCATTGTTGAAACCTGCATAGCAGAAAGACCCGCGAACTTGTGAACAACTATATTGGGAGAGGGATACGGGTCTCTTGGACTCCTTCCCTCGATTTCGGACCGAGGAGTGCCCTTGTCGGCATTCTTTGGCTCTGATAAAATAACAAACTCGGCGCGATCAGCGCCAAGGAAAATTAAATGGAAATAGCTTGCCCTTGCTCTTGCAAGATGGTATTGCTTATCTGATATTCGAACGACTCTCGGCAATGGATATCTCGGCTCTCGCATCGATGAAGAACGTAGCGAAATGCGATACTTGGTGTGAATTGCAGAATCCCGT
>IonTorrentS5-ITS1_BOP010328_Zotu
AAGTCGTAACAAGGTTTCCGTAGGTGAACCTGCGGAAGGATCATTGTTGAAACCTGCATAGCAGAAAGACCCGCGAACTTGTGAACAACTATATTGGGAGAGGGATACGGGTCTCTTGGACTCCTTCCCTCGATTTCGGACCGAGGAGTGCCCTTGTCGGCATTCTTTGGCTCTGATAAAATAACAAACTCGGCGCGATCAGCGCCAAGGAAAATTAAATGGAAATAGCTTGCCCTTGCTCTTGCAAGATGGTATTGCTTATCTGATATTCGAACGACTCTCGGCAATGGATATCTCGGCTCTCGCATCGATGAAGAACGTAGCGAAATGCGATACTTGGTGTGAATTGCAGAATCCCGT
>IonTorrentS5-ITS1_BOP010330_Cotu
AAGTCGTAACAAGGTTTCCGTAGGTGAACCTGCGGAAGGATCATTGCCGAAACCTGCCCAGCAGAACGACCCGCGAACTCGTATAAACAACTGGGGGCGGGGGGCGTTCTCGCCCCGTGCCCCCGAACGGCGGGGAGACACTCGTGCCTTCTCGCCGAACAACGAACCCCGGCGCGGTCTGCGCCAAGGAACTTCAACTGAAGAGTGCCTCCGGTCGCCTCGGAAACGGCGTGCGTGCCGGAGGCGAATCTTGTGCAAAACCATAACGACTCTCGGCAACGGATATCTCGGCTCTCGCATCGATGAAGAACGTAGCGAAATGCGATACTTGGTGTGAATTGCAGAATCCCGC
>IonTorrentS5-ITS1_BOP010331_Cotu
AATTAGGAAGGAGAAGTCGTAACAAGGTTTCCGTAGGTGAACCTGCGGAAGGATCATTGTCGAAACCTGCCTAGCAGAACGACCCGAGAACTAGTTTCAAAGCGGGGGATGAGGGGTCTTGCGGCTCCTTGTCCCTTTATCTCGGGGGGGTTGCATTGCGTTCGCGCAACCGACCCTTCCGTGCGTACAAACGAACACCGGCGCGAATTGCGCCAAGGAACCTGAATGAGAGAGCGCGTCCCCGTTGCACCGGAAACGGTGCGCGCGGGCGGCGTCGTCATCTTCAAATATGTCAAAACGACTCTCGGCAACGGATATCTCGGCTCTCGCATCGATGAAGAACGTAGCGAAATGCGATACTTGGTGTGAATTGCAGAATCCCG
>IonTorrentS5-ITS1_BOP010334_Cotu
AAGTCGTAACAAGGTTTCCGTAGGTGAACCTGCGGAAGGATCATTGTCGAAACCTGCCTAGCAGAACGACCCGAGAACTAGTTTCAAAGCGGGGGATGAGGGGTCTTGCGGCTCCTTGTCCCTTTATCTCGGGGGGGTTGCATTGCGTTCGCGCAACCGACCCTTCCGTGCGTACAAACGAACACCGGCGCGAATTGCGCCAAGGAACCTGAATGAGAGAGCGCGTCCCCGTTGCACCGAAAACGGTGCGCGCGGGCGGCGTCGTCATCTTCAAATATGTCAAAACGACTCTCGGCAACGGATATCTCGGCTCTCGCATCGATGAAGAACGTAGCGAAATGCGATACTTGGTGTGAATTGCAGAATCCCGT
>IonTorrentS5-ITS1_BOP010337_Cotu
AAGTCGTAACAAGGTTTCCATATGTGAACATGCGAAAGGATCATTGTCAAAATCTGCCTAGCAGAACGACCCGAGAACTAGTTTCAAAGCGGGGGATAAGGGATCTTATGGTTCCATGTCCCTTTATGTCGAGAGGGTTGCATTGCATCTACGCAACCAACCCTTTTGTGGGTACAAACGAACATCGACGCCAACTGCACCAAGAAACTTGAATGAGAGAGCGCTTCCCTATTGTCCCAAAAACGGTGTGCGCGGGTGGCGTCATCATCTTCAAAAATGTCAAAATAACTCTCGACAACAGATATCTTGATGCTCACATTGATGAAGAACGTAGCAAAATGTGATACTTGGTGTTAAGTACAGAATCCCAT
>IonTorrentS5-ITS1_BOP010337_Dotu
AAGTCGTAACAAGGTTTCCATATGTGAACATGCGAAAGGATCATTGTCAAAATCTGCCTAGCAGAACGACCCGAGAACTAGTTTCAAAGCGGGGGATAAGGGATCTTATGGTTCCATGTCCCTTTATGTCGAGAGGGTTGCATTGCATCTACGCAACCAACCCTTTTGTGGGTACAAACGAACATCGACGCCAACTGCACCAAGAAACTTGAATGAGAGAGCGCTTCCCTATTGTCCCAAAAACAGTGTGCACGGGTGGCGTCATCTTCTTCAAAAATTTCAAAATAACTCTCAACAACAGATATCTTGATGCTCACATTGATGAAGAACGTAGCAAAATGTGATACTTGGTGTTAAGTACAGAATCCCAT
>IonTorrentS5-ITS1_BOP010337_Otu
AAGTCGTAACAAGGTTTCCATATGTGAACATGCGAAAGGATCATTGTCAAAATCTGCCTAGCAGAACGACCCGAGAACTAGTTTCAAAGCGGgggATAAGGGATCTTATGGTTCCATGTCCCTTTATGTCGAGAGGGTTGCATTGCATCTACGCAACCAACCCTTTTGTGGGTACAAACGAACATCGACGCCAACTGCACCAAGAAACTTGAATGAgagagCGCTTCCCTATTGTCCCAAaaaCAGTGTGCACGGGTGGCGTCATCTTCTTCAAaaaTTTCAAAATAACTCTCAACAACAGATATCTTGATGCTCACATTGATGAAGAACGTAGCAAAATGTGATACTTGGTGTTAAGTACAGAATCCCAT
>IonTorrentS5-ITS1_BOP010337_Zotu
AAGTCGTAACAAGGTTTCCATATGTGAACATGCGAAAGGATCATTGTCAAAATCTGCCTAGCAGAACGACCCGAGAACTAGTTTCAAAGCGGgggATAAGGGATCTTATGGTTCCATGTCCCTTTATGTCGAGAGGGTTGCATTGCATCTACGCAACCAACCCTTTTGTGGGTACAAACGAACATCGACGCCAACTGCACCAAGAAACTTGAATGAgagagCGCTTCCCTATTGTCCCAAaaaCAGTGTGCACGGGTGGCGTCATCTTCTTCAAaaaTTTCAAAATAACTCTCAACAACAGATATCTTGATGCTCACATTGATGAAGAACGTAGCAAAATGTGATACTTGGTGTTAAGTACAGAATCCCAT
>IonTorrentS5-ITS1_BOP010338_Cotu
AAGTCGTAACAAGGTTTCCGTAGGTGAACCTGCGGAAGGATCATTGTCGAAACCTGCCTAGCAGAACGACCCGAGAACTAGTTTCAAAGCGGGGGATGAGGGGTCTTGCGGCTCCTTGTCCCTTTATCTCGGGGGGGTTGCATTGCGTTCGCGCAACCGACCCTTCCGTGCGTACAAACGAACACCGGCGCGAATTGCGCCAAGGAACCTGAATGAGAGAGCGCGTCCCCGTTGCACCGGAAACGGTGCGTGCGGGCGGCGTCGTCATCTTCAAATATGTCAAAACGACTCTCGGCAACGGATATCTCGGCTCTCGCATCGATGAAGAACGTAGCGAAATGCGATACTTGGTGTGAATTGCAGAATCCCGT
>IonTorrentS5-ITS1_BOP010338_Dotu
AAGTCGTAACAAGGTTTCCGTAGGTGAACCTGCGGAAGGATCATTGTCGAAACCTGCCTAGCAGAACGACCCGAGAACTAGTTTCAAAGCGGGGGATGAGGGGTCTTGCGGCTCCTTGTCCCTTTATCTC
>IonTorrentS5-ITS1_BOP010338_Otu
TTGCGTTCGCGCAACCGACCCTTCCGTGCGTACAAACGAACACCGGCGCGAATTGCGCCAAGGAACCTGAATGAgagagCGCGTCCCCGTTGCACCGGAAACGGTGCGTGCGGGCGGCGTCGTCATCTTCAAATATGTCAAAACGACTCTCGGCAACGGATGTCTCGGCTCTCGCATCGATGAAGAACGTAGCGAAATGCGATACTTGGTGTGAATTGCAGAATCCCGT
>IonTorrentS5-ITS1_BOP010338_Zotu
TTGCGTTCGCGCAACCGACCCTTCCGTGCGTACAAACGAACACCGGCGCGAATTGCGCCAAGGAACCTGAATGAgagagCGCGTCCCCGTTGCACCGGAAACGGTGCGTGCGGGCGGCGTCGTCATCTTCAAATATGTCAAAACGACTCTCGGCAACGGATGTCTCGGCTCTCGCATCGATGAAGAACGTAGCGAAATGCGATACTTGGTGTGAATTGCAGAATCCCGT
>IonTorrentS5-ITS1_BOP010339_Cotu
AAGTCGTAACAAGGTTTCCGTAGGTGAACCTGCGGAAGGATCATTGTCGAAACCTGCCTAGCAGAACGACCCGAGAACATGTTTCAACGCTTGGGGGCGGAGGGTCTTGCGGCTCTGTGCCCCCTTATCCTAGGAGGCAAGTGTCTTGCGTGTTGCATTTCGGTGCTTTCGCTTGACCGACCCTCCTGGGCGTACTGAACACCGGCGTGAATTGCGCCAAGGAACTTGAATGAAAGAGCGTTCCCCCGCCGTCCCGGAGACGGTGCTCGTGCGGGTGGTTTCGTCGTCTTCAATATGTCTAAACGACTCTCGGCAACGGATATCTCGGCTCTCGCATCGATGAAGAACGTAGCGAAATGCGATACTTGGTGTGAATTGCAGAATCCCGT
>IonTorrentS5-ITS1_BOP010341_Cotu
AAGTCGTAACAAGGTTTCCGTAGGTGAACCTGCGGAAGGATCATTGTCGAAACCTGCCTAGCAGAACGACCCGAGAACTAGTTTCAAAGCGGGGGATGAGGGGTCTTGCGGCTCCTCCTCCCTTTATCCCGGGAGGGTTGCGTTGCGCTCGCGCAGCCGACCCTTCCCGGGCGTACAAACGAACACCGGCGCGAATTGCGCCAAGGAACTTGAATGAGAGAGCGCGTCCCTGCCGCCCCGGAAACGGTGTGCGCGGGCGGCGTCGTCATCTTCAATTATGTCAAAACGACTCTCGGCAACGGATATCTCGGCTCTCGCATCGATGAAGAACGTAGCGAAATGCGATACTTGGTGTGAATTGCAGAATCCCG
>IonTorrentS5-ITS1_BOP010342_Cotu
AAGTCGTAACAAGGTTTCCGTAGGTGAACCTGCGGAAGGATCATTGTCGAAACCTGCCTAGCAGAACGACCCGAGAACTAGTTTCAAAGCGGGGGGGCGAGGGGCCCTGCGGCTCCTTGTCCCCTTTTATCCCGGGGGGTTGCGCTGCGCTCGCGCGGCCGACCCTTCCGGGCGTACAAACGAACACCGGCGCGAATTGCGCCAAGGAAATTGAACGAGAGAGCGCGTCCCCGTCGCCCCGGAAACGGTGTGCGCGGGCGGCGTCGTCATCTTCAAATATGTCAAAAACGACTCTCGGCAACGGATATCTCGGCTCTCGCATCGATGAAGAACGTAGCGAAATGCGATACTTGGTGTGAATTGCAGAATCCCGT
>IonTorrentS5-ITS1_BOP010345_Dotu
AAGTCGTAACAAGGTTTTCGTAGGTGAACCTATGGAAGGCATCTCTTTATATACAAATGAACACCTGCGCGGGTGTGTCGTCGTCTTCGATACGTCAAAACAACTCTGAGCAACGGATATCTCGGGTCTCGCATCGATGAATAACGCAGCGAAATACGATACTTGGTGTGAATTGGAGAATCTCGT
>IonTorrentS5-ITS1_BOP010346_Cotu
AAGTCGTAACAAGGTTTTCGTAGGTGAACCTACGGAATGCGTCCCTTTATATACAAATGAACACCTGTGCGTATTGCGCCAAGGAACCTGAACAAAAGAGCGCGTTCCCGCCGCCCCAGAAATGGTGCGTGCGCAGGTGTGTCGTCGTCTTCAATACGTCAAAACAACTCTCGGCAACGGATAACTTAGCTCTCGCATCGATGAATAATGTAGCGAAATACGATACTTAATGTGAATTAGAGAATCCCG
>IonTorrentS5-ITS1_BOP010346_Otu
AAGTCGTAACAAGGTTTTCGTAGGTGAACCTACGGAATGCGTCCCTTTAtataCAAATGAACACCTGTGCGTATTGCGCCAAGGAACCTGAACAAAAGAGCGCGTTCCCGCCGCCCCAGAAATGGTGCGTGCGCAGGTgtgtCGTCGTCTTCAATACGTCAAAACAACTCTCGGCAACGGATAACTTAGCTCTCGCATCGATGAATAATGTAGCGAAATACGATACTTAATGTGAATTAGAGAATCCCGT
>IonTorrentS5-ITS1_BOP010346_Zotu
AAGTCGTAACAAGGTTTTCGTAGGTGAACCTACGGAATGCGTCCCTTTAtataCAAATGAACACCTGTGCGTATTGCGCCAAGGAACCTGAACAAAAGAGCGCGTTCCCGCCGCCCCAGAAATGGTGCGTGCGCAGGTgtgtCGTCGTCTTCAATACGTCAAAACAACTCTCGGCAACGGATAACTTAGCTCTCGCATCGATGAATAATGTAGCGAAATACGATACTTAATGTGAATTAGAGAATCCCGT
>IonTorrentS5-ITS1_BOP010347_Cotu
AAGTCATAACAAGGTTTTCGTAGGTGAACCTGCGGAAGGCGTCCCTTTATAGACAAATGAACACCTGTACGTATTGTGCCAAGGAACTTGAACAAAAGAGGGCGCTTCTGCCGCCCCAGAAACGGTGCACGCGCGGGTGTGTCGTCGTCTTTGATACGTCAAAACAACTCTCGACAACGGATATCTCGGTTCTTGCATCGATGAAGAACGCAGTGAAATACGATACTTGGTGTGAATTGGAGAATCCCG
>IonTorrentS5-ITS1_BOP010347_Otu
AAGTCGTAATAAGGTTTCCATAGGTGAGCCTGCGGAAGGATCATTATCAAACCTGCATAGCAGAACGACCCGAGAACCAGTTTCAATGTCGGgggTCAGAGGGGCCTTCGGGCTCGGCGTCCTCTTATCTTAGGAGCCCACTCCCGGGCGTACAAATGAACAACAGTGCATGTTGTGCTAGGGAACCTGAATGAAAGAGCCCAATCCAGCCAAGCCCAAAACGGTGCGCAGGCGGGTGCGTCGTCATCTTCAATATGTCAAAACAACTATTGATAACAGATATCTTGGTTCtctcATCGATGAAGAACGTAGTGAAATGCAATACTCAGTGTGAATTACAGAATCTCGT
>IonTorrentS5-ITS1_BOP010347_Zotu
AAGTCGTAATAAGGTTTCCATAGGTGAGCCTGCGGAAGGATCATTATCAAACCTGCATAGCAGAACGACCCGAGAACCAGTTTCAATGTCGGgggTCAGAGGGCCTTCGGGCTCGGCGTCCTCTTATCTTAGGAGCCCACTCCCGGGCGTACAAATGAACAACAGTGCATGTTGTGCTAGGGAACCTGAATGAAAGAGCCCAATCCAGCCAGCCCAAaaaCGGTGCGCAGGCGGGTGCGTCGTCATCTTCAATATGTCAAAACAACTATTGATAACAGATATCTTGGTTCtctcATCGATGAAGAACGTAGTGAAATGCAATACTCAGTGTGAATTACAGAATCTCGT
>IonTorrentS5-ITS1_BOP010348_Cotu
AAGTCGTAACAAGGTTTCCGTAGGTGAACCTGCGGAAGGATCATTGTCGATACCTGCCCAGCAGAACGACCTGTGAACATGTAATAATAACCTTCTGGGTGGGGGTGTAATGCCCCCTCCCAAAAAACGGTTGGGAGGGCACGTTGAGATTTGCCCACTGCTCCTCGTGTGTGGTTGGTCGATCCTCTCGTTCCCTTCCCGATCGAACAATGAACCCCGGCGCGGTCTGCGCCAAGGAACTTAAACAAGGAGTAACCACGGGCGCCCCGGAAACGGTGTGCGTGTCGTTGGTGACGTCTTTACCATGATACATAACGACTCTCGGCAACGGATATCTCGGCTCTCGCATCGATGAAGAACGTAGCGAAATGCGATACTTGGTGTGAATTGCAGAATCCCGC
>IonTorrentS5-ITS1_BOP010348_Dotu
AAGTCGTAACAAGGTTTCCGTAGGTGAACCTGCGGAAGGATCATTGTCGATACCTGCCCAGCAGAACGACCTGTGAACATGTAATAATAACCTTCTGGGTGGGGGTGTAATGCCCCCTCCCAAAAA
>IonTorrentS5-ITS1_BOP010348_Otu
AAGTCGTAACAAGGTTTCCGTAGGTGAACCTGCGGAAGGATCATTGTCGATACCTGCCCAGCAGAACGACCTGTGAACATGTAATAATAACCTTCTGGGTGGgggTGTAATGCCcccTCCCAGAAAACGGTTGGGAGGGCACGTTGAGATTTGCCCACTGCTCCTCGTgtgtgGTTGGTCGATCCTCTCGTTCCCTTCCCGATCGAACAATGAACCCCGGCGCGGTCTGCGCCAAGGAACTTAAACAAGGAGTAACCACGGGCGCCCCGGAAACGGTGTGCGTGTCGTTGGTGACGTCTTTACCATGATACATAACGACTCTCGGCAACGGATATCTCGGCTCTCGCATCGATGAAGAACGTAGCGAAATGCGATACTTGGTGTGAATTGCAGAATCCCGC
>IonTorrentS5-ITS1_BOP010348_Zotu
AAGTCGTAACAAGGTTTCCGTAGGTGAACCTGCGGAAGGATCATTGTCGATACCTGCCCAGCAGAACGACCTGTGAACATGTAATAATAACCTTCTGGGTGGgggTGTAATGCCcccTCCCAGAAAACGGTTGGGAGGGCACGTTGAGATTTGCCCACTGCTCCTCGTgtgtgGTTGGTCGATCCTCTCGTTCCCTTCCCGATCGAACAATGAACCCCGGCGCGGTCTGCGCCAAGGAACTTAAACAAGGAGTAACCACGGGCGCCCCGGAAACGGTGTGCGTGTCGTTGGTGACGTCTTTACCATGATACATAACGACTCTCGGCAACGGATATCTCGGCTCTCGCATCGATGAAGAACGTAGCGAAATGCGATACTTGGTGTGAATTGCAGAATCCCGC
>IonTorrentS5-ITS1_BOP010351_Cotu
AAGTCGTAACAAGGTTTCCGTAGGTGAACCTGCAGAAGGATCATTGTCGAACCTGCACAGCAGAACGACCAGAGAACCGGTTTCAACGTCGGGGTCGACGGGCCTTCGGGCTCGGTGCCTCTTATGCTGGGAGCCCACTCTAGAGAGTACAAACGAGCACCGGCACGTGTTGCGCCAAGGAACCTGAACGAAAGATCGCGCTCCCGCCGCTCCAACAACAGTGCCCGAGTAGGAGCGTCGTCGTCTTCGATACGTTATAACGACTCTCGGCAACAGATATCTCGGCTCTCGCATCGATGAAGAATGTAGTGAAATGTGATACTTGGTGTGAATTGCAGAATCCCA
>IonTorrentS5-ITS1_BOP010352_Cotu
AAGTCGTAACAAGGTTTTTACAGGTGAACCTGCGGAAGGATCATTGTCGAACCTGCACAGCAGAATGACCCGAGAACCTATTCCAACGTCGAGGGCCAGCGGACCTTCAAGCTCGACGTCCTCTTATCCCGGGAGCTCGCTCCTGAGCATACAAATGAACACCGGCGCGTCTTGCGCCAAGGAACCTAAACGAAAGAGCGCGCTCCCGCCACCTAGGAAACAGTGCGCGTGCGAGTGCGTAGTCGTCTTCTATAAGTCAAAACTACTCTTGGTAACGGATATCTCGGCTCTCACATCGATGAAGAACATAGCGAAATGCGATACTTGGTGTGAATTGCAGAATCCCGT
>IonTorrentS5-ITS1_BOP010352_Otu
AAGTCGTAACAAGGTTtttACAGGTGAACCTGCGGAAGGATCATTGTCGAACCTGCACAGCAGAATGACCCGAGAACCTATTCCAACGTCGAGGGCCAGCGGACCTTCAAGCTCGACGTCCTCTTATCCCGGGAGCTCGCTCCTGAGCATACAAATGAACACCGGCGCGTCTTGCGCCAAGGAACCTAAACGAAAGAGCgcgcTCCCGCCACCTAGGAAACAGTGCGCGTGCGAGTGCGTAGTCGTCTTCTATAAGTCAAAACTACTCTTGGTAACGGATATCTCGGCTCTCACATCGATGAAGAACATAGCGAAATGCGATACTTGGTGTGAATTGCAGAATCCCGT
>IonTorrentS5-ITS1_BOP010352_Zotu
AAGTCGTAACAAGGTTtttACAGGTGAACCTGCGGAAGGATCATTGTCGAACCTGCACAGCAGAATGACCCGAGAACCTATTCCAACGTCGAGGGCCAGCGGACCTTCAAGCTCGACGTCCTCTTATCCCGGGAGCTCGCTCCTGAGCATACAAATGAACACCGGCGCGTCTTGCGCCAAGGAACCTAAACGAAAGAGCgcgcTCCCGCCACCTAGGAAACAGTGCGCGTGCGAGTGCGTAGTCGTCTTCTATAAGTCAAAACTACTCTTGGTAACGGATATCTCGGCTCTCACATCGATGAAGAACATAGCGAAATGCGATACTTGGTGTGAATTGCAGAATCCCGT
>IonTorrentS5-ITS1_BOP010359_Cotu
AAGTCGTAACAAGGTTTCCGTAGGTGAACCTGCGGAAGGATCATTGTCGAAACCTGCCTAGCAGAACGACCCGCGAACCTGTCTTAACATCGGGGGCCTGCGGGACTTGTGCCCGTGCGCTCCCACCCGTGCTGTGTTGGGCGTTGGTCGTACGTTTCTACGTGCGTCCGCTCCCTCGCTGCGCGTTAACGAACCCCGGCGCGAACTGCGCCAAGGAAATCTTAACGAGAGAGCTCGCTCCCGTCGCCCCGGACACGGTGTGCGTGCGGGATGTGTGGCCTTCTTTCATTATCTATAACGACTCTCGGCAACGGATATCTCGGCTCTCGCATCGATGAAGAACGTAGCGAAATGCGATACTTGGTGTGAATTGCAGAATCCCGT
>IonTorrentS5-ITS1_BOP010360_Cotu
AAGTCGTAACAAGGTTTCCGTAGGTGAACCTGCGGAAGGATCATTGTCGAAACCTGCCTAGCCCCGGAAACGGTGCGCGGACGGGCTGCGTCGCCGACTTCATTACTATGTCAAAACGACTCTCGGCAACGGATATCTCGGCTCTCGCATCGATGAAGAACGTAGCGAAATGCGATACTTGGTGTGAATTGTAGAATCCCGT
>IonTorrentS5-ITS1_BOP010360_Dotu
AAGTCGTAACAAGGTTTCCGTAGGTGAACCTGCGGAAGGATCATTGTCGAAACCTGCCTAGCCCCGGAAACGGTGCGCGGACGGGCTGCGTCGCCGACTTCATTACTATGTCAAAATGACTCTCGGCAACGGATATCTTGGTTCTCGCATCGATGAAGAACGTAGAGAAATGCGATACATGGTGTGAATTGTAGAATCCCGT
>IonTorrentS5-ITS1_BOP010360_Otu
AAGTCGTAACAAGGTTTCCGTAGGTGAACCTGCGGAAGGATCATTGTCGAAACCTGCCTAGCCCCGGAAACGGTGCGCGGACGGGCTGCGTCGCCGACTTCATTACTATGTCAAAACGACTCTCGGCAACGGATATCTCGGCTCTCGCATCGATGAAGAACGTAGCGAAATGCGATACTTGGTGTGAATTGCAGAATCCCGT
>IonTorrentS5-ITS1_BOP010360_Zotu
AAGTCGTAACAAGGTTTCCGTAGGTGAACCTGCGGAAGGATCATTGTCGAAACCTGCCTAGCCCCGGAAACGGTGCGCGGACGGGCTGCGTCGCCGACTTCATTACTATGTCAAAACGACTCTCGGCAACGGATATCTCGGCTCTCGCATCGATGAAGAACGTAGCGAAATGCGATACTTGGTGTGAATTGCAGAATCCCGT
>IonTorrentS5-ITS1_BOP010416_Cotu
AAGTCGTAACAAGGTTTCCGTAGGTGAACCTGCGGAAGGATCATTGTCGATACCTGCCCAGCAGAACGACCTGTGAACATGTAATAACCTTCTGGGTGGGGGTGTAATGCCCCCTCCCGAAAACGGTTGGGAGGGCACGTTGAGATTTTCCCGCCGCTCCTCGTGTGTGGTTGGTCAGTCTTCTCGTTCCCTTCCCAATCGAACAATGAACCCCGGCGCGGTCTGCGCCAAGGAACTTAAACAAGGAGTAACCACGGTCGCCCCGGGAACGGTGTGCGTGCTGCTGGTGACATCTTTACCATGATACATAACGACTCTCGGCAACGGATATCTCGGCTCTCGCATCGATGAAGAACGTAGCGAAATGCGATACTTGGTGTGAATTGCAGAATCCCGC
>IonTorrentS5-ITS1_BOP010416_Otu
CCTGCGGAAGGATCATTGTCGATACCTGCCCAGCAGAACGACCTGTGAACATGTAATAACCTTCTGGGTGGgggTGTAATGCCcccTCCCGAAAACGGTTGGGAGGGCACGTTGAGATTTTCCCGCCGCTCCTCGTgtgtgGTTGGTCAGTCTTCTCGTTCCCCTCCCAATCGAACAATGAACCCCGGCGCGGTCTGCGCCAAGGAACTTAAACAAGGAGTAACCACGGTCGCCCCGGGAACGGTGTGCGTGCTGCTGGTGACATCTTTACCATGATACATAACGACTCTCGGCAACGGATATCTCGGCTCTCGCATCGATGAAGAACGTAGCGAAATGCGATACTTGGTGTGAATTGCAGAATCCCGC
>IonTorrentS5-ITS1_BOP010416_Zotu
CCTGCGGAAGGATCATTGTCGATACCTGCCCAGCAGAACGACCTGTGAACATGTAATAACCTTCTGGGTGGgggTGTAATGCCcccTCCCGAAAACGGTTGGGAGGGCACGTTGAGATTTTCCCGCCGCTCCTCGTgtgtgGTTGGTCAGTCTTCTCGTTCCCCTCCCAATCGAACAATGAACCCCGGCGCGGTCTGCGCCAAGGAACTTAAACAAGGAGTAACCACGGTCGCCCCGGGAACGGTGTGCGTGCTGCTGGTGACATCTTTACCATGATACATAACGACTCTCGGCAACGGATATCTCGGCTCTCGCATCGATGAAGAACGTAGCGAAATGCGATACTTGGTGTGAATTGCAGAATCCCGC
>IonTorrentS5-ITS1_BOP010417_Cotu
AAGTCGTAACAAGGTTTCCGTAGGTGAACCTGCGGAAGGATCATTGTCGAAACCTGCACAGCAGAACGACCCGCGAATTGGTTACAACCGACGGGGGGCGGGGGGCGCTCGTCGCCCCCTCGCCCCCTCCTGCGGGTGGGGACCTCGTGTCTCCTGCCCGCAAACCGAACCCCGGCGCGGAACGCGCCAAGGAAATCTAACCAAGAGAGCCATGCCGGAGGCCCCGGACACGGTGCGCCCCCGGCGTCGGCGTCTTATGAATTATTCAAAACGACTCTCGGCAACGGATATCTAGGCTCTCGCATCGATGAAGAACGTAGCGAAATGCGATACTTGGTGTGAATTGCAGAATCCCG
>IonTorrentS5-ITS1_BOP010420_Cotu
AAGTCGTAACAAGGTTTCCGTAGGTGAACCTGCGGAAGGATCATTGTCGAAACCTGCACAGCAGAACGACCCGCGAATTGGTTACAATCGACGGGGGGTGGGGGGCGCTTGTCACACCCTCGCCCCCCTTTGTGAGCGGGGACCTCGTGTCTCCTGCCCGCAAACCGAACCCCGGCGCGGAACGCGCCAAGGAAATCGAACCAAGAGAGCCATGCCGGAGGCCCCGGACACGGTGCGCCCCCGGCGTCGGCGTCTTATGAATTATTCAAAACGACTCTCGGCAACGGATATCTAGGCTCTCGCATCGATGAAGAACGTAGCGAAATGCGATACTTGGTGTGAATTGCAGAATCCCG
>IonTorrentS5-ITS1_BOP010423_Cotu
AAGTCGTAATAAGGCTTCCGTAGGTGAACCTGCGGAAGGATGATTGTCGAAACTTGCATAGTAGAACAACACGTGAATTGGTTACAACCGACGGGGGGTGGGGGGCGCTTGTCACACCTTCGCCCCCCTTTGTTAGCGGGGACCTCGTGTCTCCTGCCCGCAAACTGAACCCCGGCATAGAACACGCCAAGGAAATCGAACCAAGAGAGCCATGTCGGAGGCCATGGAAATGGTGTGCCCCCGGCGTCGGCGTATTATGAATTATTCAAAACGACTCTCGGCAACGGATATCTAGGCTCTCGCATCGATGAAGAACGTAGCGAAATGCGATACTTGGTGTGAATTGCAGAATCCCGC
>IonTorrentS5-ITS1_BOP010429_Cotu
AAGTCGTAACAAGGTTTCCGTAGGTGAACCTGCGGAAGGATCATTGTCGAAACCTACACAGCAGAACGACCCGCGAATTGGTTACAACCGACGGGGGCGGCTCGGGTCACTTGCCCGCAAACCGAACCCCAGCGCGGAACGCGCCAAGGAAATCGAACCAAGAGAGCCATGCTAGAGGCCTCGAACATGGTGTGCCCTCGGCGTCGGTGCTTTACGAATTATTCAAAACGACTTTCGGCAACGAATATCTAGAATCTTGCATCGATGAAGAACGTAGCGAAATGCGATACTTGGTGTGAATTGCAGAATCTCGC
>IonTorrentS5-ITS1_BOP010430_Cotu
AAGTCGTAACAAGGTTTTCCGTAGGTGAACCTGCGGAAGGATCATTGTCGAAACCTGCAAAGCAGACCCGCGAACATGTTCTTACTCTTCGGGAGGACAACGTGGGCACAGCTGACTATGTTGTCCCACGTTGAAGCCCCATTCCGTCGATGTGCACAACGTGCCCATCGTTCGGCTTAACGAACCCCGGCGCGGAAAGCGCCAAGGAAAACACAAAACACTGCTTGCCTCTCGTTGCCCCCGTTCACGGTGTGCACCTGAGGATCGGGCGTGTGTCGAATTTAAAACGACTCTCGGCAACGGATATCTCGGCTCTCGCATCGATGAAGAACGCAGCAAAATGCGATACTTGGTGTGAATTGCAGAATCCCGT
>IonTorrentS5-ITS1_BOP010434_Cotu
AAGTCGTAACAAGGTTTCCGTAGGTGAACCTGCGGAAGGATCATTGTCGAAGCCTGCCCAGCAGAACGACCCGCGAACTTGTATAAACAACCGGGGGCAGGGGGCGATCTCGCCCCGTGCCCTCGAACGGCAGGGAGACACTCGTGCCTTCTTGTCGAACAACGAACCCCGGCGCGGTCTGCGCCAAGGAACTTCAATTAAAGAGTGCCTCCGGTCGCCTCGGAAACGTGCGCGTGTCGGAGGCGAATCTTGTACAAAACCATAACGACTCTCGGCAACGGATATCTCGGCTCTCGCATCGATGAAGAACGTAGCGAAATGCGATACTTGGTGTGAATTGCAGAATCCCGC
>IonTorrentS5-ITS1_BOP010434_Otu
AAGTCGTAACAAGGTTTCCGTAGGTGAACCTGCGGAAGGATCATTGTCGAAGCCTGCCCAGCAGAACGACCCGCGAACTTGTATAAACAACCGGgggCAGGgggCGATCTCGCCCCGTGCCCTCGAACGGCAGGGAGACACTCGTGCCTTCTTGTCGAACAACGAACCCCGGCGCGGTCTGCGCCAAGGAACTTCAATTAAAGAGTGCCTCCGGTCGCCTCGGAAACGTGCGCGTGTCGGAGGCGAATCTTGTACAAAACCATAACGACTCTCGGCAACGGATATCTCGGCTCTCGCATCGATGAAGAACGTAGCGAAATGCGATACTTGGTGTGAATTGCAGAATCCCGC
>IonTorrentS5-ITS1_BOP010434_Zotu
AAGTCGTAACAAGGTTTCCGTAGGTGAACCTGCGGAAGGATCATTGTCGAAGCCTGCCCAGCAGAACGACCCGCGAACTTGTATAAACAACCGGgggCAGGgggCGATCTCGCCCCGTGCCCTCGAACGGCAGGGAGACACTCGTGCCTTCTTGTCGAACAACGAACCCCGGCGCGGTCTGCGCCAAGGAACTTCAATTAAAGAGTGCCTCCGGTCGCCTCGGAAACGTGCGCGTGTCGGAGGCGAATCTTGTACAAAACCATAACGACTCTCGGCAACGGATATCTCGGCTCTCGCATCGATGAAGAACGTAGCGAAATGCGATACTTGGTGTGAATTGCAGAATCCCGC
>IonTorrentS5-ITS1_BOP010435_Cotu
AATTCGTAACAAGGTTTCCGTAGGTGAACCTACGGAAGGATCATTGTCAAAACCTGCCCAGCAGAACGACCCGTGAACACGTTGTTAAATTGGGGGGGAGGGACCTCTGGGCTCCGACCCTCCCCCTGCACTGGTCGCAACACTACCGTGCGCCAACATCAAATGAACCCCGGTACTATCTGCACCAAAGAAACCAAACGAACAAGTAAGCGACGGTCGGCCTGGAAATAGTGCCTTCAGAGCTACGTTGTCTTCGATATGCCAAAAAAACTCTCAACAACGGATATCTCAGCTCTCGCATCAATGAAGAACGTGGCAAAATGCGATACTTGGTGTGAATTGCAGAATCCCAT
>IonTorrentS5-ITS1_BOP010436_Cotu
AAGTCGTAACAAGGTTTCCGTAGGTGAACCTGCGGAAGGATCATTGTCGAAGCCTGCCCAGCAGAACGACCCGCGAACTTGTATAAACAACCGGGGGCAGGGGGCGATCTCGCCCCGTGCCCTCGAACGGCAGGGAGACACTCGTGCCTTCTTGTCGAACAACGAACCCCGGCGCGGTCTGCGCCAAGGAACTTCAATTAAAGAGTGCCTCCGGTCGCCTCGGAAACGTGCGCGTGTCGGAGGCGAATCTTGTACAAAACCATAACGACTCTCGGCAACGGATATCTCGGCTCTCGCATCGATGAAGAACGTAGCGAAATGCGATACTTGGTGTGAATTGCAGAATCCCGC
>IonTorrentS5-ITS1_BOP010436_Otu
AAGTCGTAACAAGGTTTCCGTAGGTGAACCTGCGGAAGGATCATTGTCGAAGCCTGCCCAGCAGAACGACCCGCGAACTTGTATAAACAACCGGgggCAGGgggCGATCTCGCCCCGTGCCCTCGAACGGCAGGGAGACACTCGTGCCTTCTTGTCGAACAACGAACCCCGGCGCGGTCTGCGCCAAGGAACTTCAATTAAAGAGTGCCTCCGGTCGCCTCGGAAACGTGCGCGTGTCGGAGGCGAATCTTGTACAAAACCATAACGACTCTCGGCAACGGATATCTCGGCTCTCGCATCGATGAAGAACGTAGCGAAATGCGATACTTGGTGTGAATTGCAGAATCCCGC
>IonTorrentS5-ITS1_BOP010436_Zotu
AAGTCGTAACAAGGTTTCCGTAGGTGAACCTGCGGAAGGATCATTGTCGAAGCCTGCCCAGCAGAACGACCCGCGAACTTGTATAAACAACCGGgggCAGGgggCGATCTCGCCCCGTGCCCTCGAATGGCAGGGAGACACTCGTGCCTTCTTGTCGAACAACGAACCCCGGCGCGGTCTGCGCCAAGGAACTTCAATTAAAGAGTGCCTCCGGTCGCCTCGGAAACGTGCGCGTGTCGGAGGCGAATCTTGTACAAAACCATAACGACTCTCGGCAACGGATATCTCGGCTCTCGCATCGATGAAGAACGTAGCGAAATGCGATACTTGGTGTGAATTGCAGAATCCCGC
>IonTorrentS5-ITS1_BOP010440_Cotu
AAGTCGTAACAAGGTTTCCGTAGGTGAACCTGCGGAAGGATCATTGTCGAAATCTGCACAGCAGAACGACCCGCGAATTGGTGACAGTAGACCTCGCGTCTCTTTTCCTGCAAACCGAACCCCGGTGCAGAACGCGCCAAGGAAATCAAACCAAGAGACCCATGCTGGAGGCCCTGGACACGGTACGTCCCCGGCGTCAGCACCTTATGAATTATTCAAAATGACTTTCGGCAACGGATATCTAGGCTCTCACATTGATGAAGAACGTAGCCAAATGCAATACTTGGTGTGAATTGCAAAATCCCA
>IonTorrentS5-ITS1_BOP010440_Otu
AAGTCGTAACAAGGTTTCCGTAGGTGAACCTGCGGAAGGATCATTGTCGAAACCTGCACAGCAGAACGACCCGCGAATTGGTGACAGTAGACCTCGCGTCTCTTTTCCTGCAAACCGAACCCCGGTGCAGAACGCGCCAAGGAAATCAAACCAAGAGACCCATGCTGGAGGCCCTGGACACGGTACGTCCCCGGCGTCAGCACCTTATGAATTATTCAAAATGACTTTCGGCAACGGATATCTAGGCTCTCACATTGATGAAGAACGTAGCCAAATGCAATACTTGGTGTGAATTGCAAAATCCCAT
>IonTorrentS5-ITS1_BOP010440_Zotu
AAGTCGTAACAAGGTTTCCGTAGGTGAACCTACGGAAGGATCATTGTCGAAATCTGCACAGCAGAACGACCCGCGAATTGGTGACAGTAGACCTCGCGTCTCTTTTCCTGCAAACCGAACCCCGGTGCAGAACGCGCCAAGGAAATCAAACCAAGAGACCCATGCTGGAGGCCCTGGACACGGTACGTCCCCGGCGTCAGCACCTTATGAATTATTCAAAATGACTTTCGGCAACGGATATCTAGGCTCTCACATTGATGAAGAACGTAGCCAAATGCAATACTTGGTGTGAATTGCAAAATCCCAT
>IonTorrentS5-ITS1_BOP010444_Cotu
AAGTCATAACAAGGTTGTAACAAGCTTTCCGTAGGTGAACCTACGAAAGAATCATTGTCGATTCCTATTAAACAAGACGACCTGGGAACCGGTTAAACCCTTGGGTGGGTGGAGGACGCGCATCGCCCCGATCTCCCTGCCTGAGGACACCTGCAACCCTACGCTACTTGTGTCTACCCGAAAAAATAACAAACCTTAAAGCTAGACGCACTAAGGAACTCGAACGAAGGAGTGCATTCCTAGCGGCTCGAAGACTGTTCCCCCGCGAGGAGTGTTATGATAACTATATCTAAAATGACTCTCGGTAATTGATATCTCAGCTCTCACATCGATAAAAAAAACATAACAAAATGCGATACTTGGTGTGAATTGCAAAATCCTAT
>IonTorrentS5-ITS1_BOP010444_Dotu
AAGTCATAACAAGGTTGTAACAAGCTTTCCGTAGGTGAACCTACGAAAGAATCATTGTCGATTCCTATTAAACAAGACGACCTGGGAACCGGTTAAACCCTTGGGTGGGTGGAGGACGCGCATCGCCCCGATCTCCCTGCCTGAGGACACCTGCAACCCTACGCTACTTGTGTCTACCCGAAAAAATAACAAACCTTAAAGCTAGACGCACTAAGGAACTCGAACGAAGGAGTGCATTCCTAGCGGCTCGAAGACTGTTCCCCCGCGAGGAGTGTTATGATAACTATATCTAAAATGACTCTCGGTAATTGATATCTCAGCTCTCACATCGATAAAAAAAA
>IonTorrentS5-ITS1_BOP010444_Otu
AAGTCATAACAAGGTTGTAACAAGCTTTCCGTAGGTGAACCTACGAAAGAATCATTGTCGATTCCTATTAAACAAGACGACCTGGGAACCGGTTAAACCCTTGGGTGGGTGGAGGACGCGCATCGCCCCGATCTCCCTGCCTGAGGACACCTGCAACCCTACGCTACTTGTGTCTACCCGAAaaaaTAACAAACCTTAAAGCTAGACGCACTAAGGAACTCGAACGAAGGAGTGCATTCCTAGCGGCTCGAAGACTGTTCCcccGCGAGGAGTGTTATGATAACTATATCTAAAATGACTCTCGGTAATTGATATCTCAGCTCTCACATCGATAAaaaaaaaCATAACAAAATGCGATACTTGGTGTGAATTGCAAAATCCTAT
>IonTorrentS5-ITS1_BOP010444_Zotu
AAGTCATAACAAGGTTGTAACAAGCTTTCCGTAGGTGAACCTACGAAAGAATCATTGTCGATTCCTATTAAACAAGACGACCTGGGAACCGGTTAAACCCTTGGGTGGGTGGAGGACGCGCATCGCCCCGATCTCCCTGCCTGAGGACACCTGCAACCCTACGCTACTTGTGTCTACCCGAAaaaaTAACAAACCTTAAAGCTAGACGCACTAAGGAACTCGAACGAAGGAGTGCATTCCTAGCGGCTCGAAGACTGTTCCcccGCGAGGAGTGTTATGATAACTATATCTAAAATGACTCTCGGTAATTGATATCTCAGCTCTCACATCGATAAaaaaaaaCATAACAAAATGCGATACTTGGTGTGAATTGCAAAATCCTAT
>IonTorrentS5-ITS1_BOP010446_Cotu
AAGTCATAACAAGGTTTTATAGGTGAACTTGAGGAAGGATTATGGTCGAAACCTGCACAGCAGTATAACCCGCAAACATGTTAAAACGACAGTGGGGTGTTTGCACCCTGCTATTAGGGAAAGCGTGTGTCGATCCCCTCACGGGGAAGCAATCATTTTCCGTACAAAACAATGAACCTTGGCGTCAACCGCGACAAGGAACATGAATGAAAGAACGAGCCCGTGAAGCCCCGTCTGTGGGTGTGATTGCAGGCTGTCATCTTCCTCTACAGAAATAGAACGACTCTCGACATTGGATATCTCGGCTCTCGCATCGATATAGACCGTAGTGAAATGCGATACTTGGTGTGAATTGCAGAATCCCGT
>IonTorrentS5-ITS1_BOP010446_Dotu
ATTATGGTCGAAACCTGCACAGCAGTATAACCCGCAAACATGTTAAAACGACAGTGGGGTGTTTGTACCCTGCTATTAGGGAAAGCGTGTGTCGATCCCCTCACGGGGAAGCAATCATTTTCCGTACAAAACAATGAACCTTGGCGTCAACCACGACAAGGAACATGAATGAAAGAACGAGCCCGTGAAGCCCCGTCTGTGGGTGTGATTGCAGGCTGTCATCTTCCTCTACAGAAATAGAACGACTCTCGACATTGGATATCTCGGCTCTCGCATCGATATAGACCGTAGTGAAATGCGATACTTGGTGTGAATCCCGT
>IonTorrentS5-ITS1_BOP010446_Otu
ATTATGGTCGAAACCTGCACAGCAGTATAACCCGCAAACATGTTAAAACGACAGTGGGGTGTTTGTACCCTGCTATTAGGGAAAGCGTgtgtCGATCCCCTCACGGGGAAGCAATCATTTTCCGTACAAAACAATGAACCTTGGCGTCAACCACGACAAGGAACATGAATGAAAGAACGAGCCCGTGAAGCCCCGTCTGTGGGTGTGATTGCAGGCTGTCATCTTCCTCTACAGAAATAGAACGACTCTCGACATTGGATATCTCGGCTCTCGCATCGATATAGACCGTAGTGAAATGCGATACTTGGTGTGAATCCCGT
>IonTorrentS5-ITS1_BOP010446_Zotu
AAGTCATAACAAGGTTTTATAGGTGAACTTGAGGAAGGATTATGGTCGAAACCTGCACAGCAGTATAACCCGCAAACATGTTAAAACGACAGTGGGGTGTTTGTACCCTGCTATTAGGGAAAGCGTgtgtCGATCCCCTCACGGGGAAGCAATCATTTTCCGTACAAAACAATGAACCTTGGCGTCAACCACGACAAGGAACATGAATGAAAGAATGAGACCGCGAAGCCCCGTCTGTGGGTGTGATTGCAGGGTGTCATCTTCCTCTACAGAAA
>IonTorrentS5-ITS1_BOP010447_Cotu
AATTCGTAACAAGGTTTCCGTAGGTGAACCTGCAAAAGGATTATTGTCGAAACCTACCTAGTAGAATGACCCGTGAAAACGTTGCTAAATTGGAAGGATTATTGTCGAAACCCAGATGCTATTTGCACCCAGGAAACCAAAACGAACAAGCAGACAATGGTCGGCCCGAAAATGGTACTGTCAGAGCTGCATTGTCTTCAATATGTCAAAAGAATTCTCGGCAATGGATATCTTGGCTCTCGCATCAATGAAGAACGTAGCAAAATGCGATACTTGGTGTGAATTGAAAAATCCTGT
>IonTorrentS5-ITS1_BOP010447_Otu
AAGTCGTAACAAGGTTTCTGTAGGTGAACCTGTGGAAGGATCATTtttGAAACCTACCCAGCAGAACGACCTGCGAACACATTGTTAAACCAGGGGACGAGGGACCCTTAGGCCCCAATCCTCCCTCAGCATTGACCACAAAACTACAGTGCACTAGCGTCAAACGAACCCCTGCACTATCTGTGCCAAGGAAACCAAAATGAACTAGCGCGTGATGGTCGGGCCAGAAATGGTGCCCTCAGAGCTACGTCATCTTCGATATGTCAAAACGACCCTCGCCAATTGATATCTCGATTCTCGCATCAATGAAGCATGTAGCGAAATGAGACACTTGGAGTGAATTGCAGAAAACTCGT
>IonTorrentS5-ITS1_BOP010447_Zotu
AAGTCGTAACAAGGTTTCTGTAGGTGAACCTGTGGAAGGATCATTtttGAAACCTACCCAGCAGAACGACCTGCGAACACATTGTTAAACCAGGGGACGAGGGACCCTTAGGCCCCAATCCTCCCTCAGCATTGACCACAAAACTACAGTGCACTAGCGTCAAACGAACCCCTGCACTATCTGTGCCAAGGAAACCAAAATGAACTAGCGCGTGATGGTCGGGCCAGAAATGGTGCCCTCAGAGCTACGTCATCTTCGATATGTCAAAACGACCCTCGCCAATTGATATCTCGATTCTCGCATCAATGAAGCATGTAGCGAAATGAGACACTTGGAGTGAATTGCAGAAAACTCGT
>IonTorrentS5-ITS1_BOP010449_Cotu
AAGTTGTAACAATTTCATAGGTCAACTTGCGGAAGGATCATTGTTGAAACCTGCCTAGCAGAACAACCCGCGAACGCGTTCATACATTGGAACGACGTCGGGGGGCGCTTAGCCCCCCAGTCAACGCTCCCATGTTAGGTGGGGCTCATTAGCTCCTTGACCCAAAATTGACCCCAGCGTGACCTGTGATAAGGAACAACAAAAAGAAGGGTGTTTCCCCCGTTGCCCTATTCGTGGTGCACGAGGAGGTGCCTAAACTCGTTCGAAACACAAACGACTCTTGGCAACGAATATCTCGGCTCTCGTATCAATGAAGAACGTAGCGAAATGCAAGACTTGGTGTGAATTGCAGAATCTCA
>IonTorrentS5-ITS1_BOP010450_Cotu
AAGTCGTAACAAGGTTTCCGTAGGTGAACCTGCGGAAGGATCATTGTCGATACCTGCCCAGCAGAACGACCCGCGAACACGTGAAAACAACCACACGCAGGGACCTTAACGGGTCCCCGCCTGCTAATCAAAACCCGGCGCGACAAGCGTCAAGGAAAACTTAGCGGAAACAAGGGGAAGGCCCGCCACAGGGACGACCCCAAGAATCCGAACACCCAAACGACTCTCGGCAACGGATATCTCGGCTCTTGCATCGATGAAGAACGTAGCGAAATGCGATACTTGGTGTGAATTGCAGAATCCCGT
>IonTorrentS5-ITS1_BOP010450_Otu
AAGTCGTAACAAGGTTTCCGTAGGTGAACCTGCGGAAGGATCATTGTCGATACCTGCCCAGCAGAACGACCCGCGAACACGTGAAAACAACCACACGCAGGGACCTTAACGGGTCCCCGCCTGCTAATCAAAACCCGGCGCGACAAGCGTCAAGGAAAACTTAGCGGAAACAAGGGGAAGGCCCGCCACAGGGACGACCCCAAGAATCCGAACACCCAAACGACTCTCGGCAACGGATATCTCGGCTCTTGCATCGATGAAGAACGTAGCGAAATGCGATACTTGGTGTGAATTGCAGAATCCCGT
>IonTorrentS5-ITS1_BOP010450_Zotu
AAGTCGTAACAAGGTTTCCGTAGGTGAACCTGCGGAAGGATCATTGTCGATACCTGCCCAGCAGAACGACCCGCGAACACGTGAAAACAACCACACGCAGGGACCTTAACGGGTCCCCGCCTGCTAATCAAAACCCGGCGCGACAAGCGTCAAGGAAAACTTAGCGGAAACAAGGGGAAGGCCCGCCACAGGGACGACCCCAAGAATCCGAACACCCAAACGACTCTCGGCAACGGATATCTCGGCTCTTGCATCGATGAAGAACGTAGCGAAATGCGATACTTGGTGTGAATTGCAGAATCCCGT
>IonTorrentS5-ITS1_BOP010452_Cotu
AAGTCGTAACAAGGTTTCCGTAGGTGAACCTGCGGAAGGATCATTGTTGTAACCTGCAACAGCAGAACGACCAGCGAACTTGTGAAAATAGATTGTGGTGCCTAGCGTGCCTCAACGCCCGGACGCGCTCGTAATGGGTGTGATCTCGGCACAACAACGAACCCCGGCACGAGCTGTGCCAAGGAAAATTGATGAAGATAGAGTCCCTTGCTGCCTCGTTCTGCGGGTGCGTGCTTGGGACAAAGCTTCTTTCACATAACACGACTCTCGGCAACGGATATCTCGGCTCTCGCATCGATGAAGAACGTAGCGAAATGCGATACTTGGTGTGAATTGCAGAATCCCGT
>IonTorrentS5-ITS1_BOP010452_Otu
AAGTCGTAACAAGGTTTCCGTAGGTGAACCTGCGGAAGGATCATTGTTGTAACCTGCAACAGCAGAACGACCAGCGAACTTGTGAAAATAGATTGTGGTGCCTAGCGTGCCTCAACGCCCGGACGCGCTCGTAATGGGTGTGATCTCGGCACAACAACGAACCCCGGCACGAGCTGTGCCAAGGAAAATTGATGAAGATAGAGTCCCTTGCTGCCTCGTTCTGCGGGTGCGTGCTTGGGACAAAGCTTCTTTCACATAACACGACTCTCGGCAACGGATATCTCGGCTCTCGCATCGATGAAGAACGTAGCGAAATGCGATACTTGGTGTGAATTGCAGAATCCCGT
>IonTorrentS5-ITS1_BOP010452_Zotu
AAGTCGTAACAAGGTTTCCGTAGGTGAACCTGCGGAAGGATCATTGTTGTAACCTGCAACAGCAGAACGACCAGCGAACTTGTGAAAATAGATTGTGGTGCCTAGCGTGCCTCAACGCCCGGACGCGCTCGTAATGGGTGTGATCTCGGCACAACAACGAACCCCGGCACGAGCTGTGCCAAGGAAAATTGATGAAGATAGAGTCCCTTGCTGCCTCGTTCTGCGGGTGCGTGCTTGGGACAAAGCTTCTTTCACATAACACGACTCTCGGCAACGGATATCTCGGCTCTCGCATCGATGAAGAACGTAGCGAAATGCGATACTTGGTGTGAATTGCAGAATCCCGT
>IonTorrentS5-ITS1_BOP010453_Cotu
AAGTCGTAACAAGGTTTCCGTAGGTGAACCTGCGGAAGGATCATTGTCGAAACCTGCCTAGCAGAACGACCCGAGAACATGTTTCAACGCTTGGGGGCGGAGGGTCTTGCGGCTCTGCGCCCCCTTATCCTAGGAGGCAAGTGTCTTGCGTGTTGCATTTCGGTGCTTTCGCTTGATCGACCCTCCCAGGCGTACTGAACACCGGCGTGAATTGCGCCAAGGAACTTGAATGAAAGAGCGTTCCCCCGCCGTCCCGGAGACGGTGCTCGTGCGGGTGGTTTCGTCGTCTTCAATATGTCTAAACGACTCTCGGCAACGGATATCTCGGCTCTCGCATCGATGAAGAACGTAGCGAAATGCGATACTTGGTGTGAATTGCAGAATCCCGT
>IonTorrentS5-ITS1_BOP010453_Otu
AAGTCGTAACAAGGTTTCCGTAGGTGAACCTGCGGAAGGATCATTGTCGAAACCTGCCTAGCAGAACGACCCGAGAACATGTTTCAACGCTTGGgggCGGAGGGTCTTGCGGCTCTGCGCCcccTTATCCTAGGAGGCAAGTGTCTTGCGTGTTGCATTTCGGTGCTTTCGCTTGATCGACCCTCCCAGGCGTACTGAACACCGGCGTGAATTGCGCCAAGGAACTTGAATGAAAGAGCGTTCCcccGCCGTCCCGGAGACGGTGCTCGTGCGGGTGGTTTCGTCGTCTTCAATATGTCTAAACGACTCTCGGCAACGGATATCTCGGCTCTCGCATCGATGAAGAACGTAGCGAAATGCGATACTTGGTGTGAATTGCAGAATCCCGT
>IonTorrentS5-ITS1_BOP010453_Zotu
AAGTCGTAACAAGGTTTCCGTAGGTGAACCTGCGGAAGGATCATTGTCGAAACCTGCCTAGCAGAACGACCCGAGAACATGTTTCAACGCTTGGgggCGGAGGGTCTTGCGGCTCTGCGCCcccTTATCCTAGGAGGCAAGTGTCTTGCGTGTTGCATTTCGGTGCTTTCGCTTGATCGACCCTCCCAGGCGTACTGAACACCGGCGTGAATTGCGCCAAGGAACTTGAATGAAAGAGCGTTCCcccGCCGTCCCGGAGACGGTGCTCGTGCGGGTGGTTTCGTCGTCTTCAATATGTCTAAACGACTCTCGGCAACGGATATCTCGGCTCTCGCATCGATGAAGAACGTAGCGAAATGCGATACTTGGTGTGAATTGCAGAATCCCGT
>IonTorrentS5-ITS1_BOP010454_Cotu
AAGTCGTAACAAGGTTTCCGTAGGTGAACCTGCGGAAGGATCATTGTCGAAACCTGCACAGCAGAACAACCTGTGAACACGTTACCACACCGGGTGAGGGAATTGGGTGCGCAAGCTCCCCAAGTCACGAACCCATGGCCGTGGATTGCCCTCGTGCGGTCCTCGTCTCAACAACGACCCCCCGGCGCGGAATGCGCCAAGGAAATCAAACTGAACAGAATGCATCCCCCCCCGTTCGCGGGCGGCGGAGGCGTCTTTCTAAAACACAAAACGACTCTCGGCAACGGATATCTCGGCTCTCGCATCGATGAAGAACGTAGCGAAATGCGATACTTGGTGTGAATTGCAGAATCCCG
>IonTorrentS5-ITS1_BOP010457_Cotu
AAGTCGTAACAAGGTTTTTGTAGATGAACCTGTGGAAGGATCATTGTTAAAACCTTCCTTTGTAGAATGACCCACGAACCCGTGGCATGAAAAACTAGTCTTGGGGGCACCTGCTACTTGCGCCTATGCATGATATGGAGGGATGCATCTATGCCCGACATGACTAGCCAACAAACCCCAGCGCGAGAAGCGCCAAAGAAATTGAGTACTGGGAGCAAACCCTCATAGCCTCGATGTTAGGGGAGCGCTTTCTTTTTGTGATAATCTAAAGGAATCTTGGAAATGGATGTCTCAGCCCTCACATCGATGAAGAACATAGCAAAATACGATACTTGGTGTGAATTGCAAAATCTTGT
>IonTorrentS5-ITS1_BOP010457_Otu
AAGTCGTAACAAGGTTtttGTAGATGAACCTGTGGAAGGATCATTGTTAAAACCTTCCTTTGTAGAATGACCCACGAACCCGTGGCATGAAaaaCTAGTCTTGGgggCACCTGCTACTTGCGCCTATGCATGATATGGAGGGATGCATCTATGCCCGACATGACTAGCCAACAAACCCCAGCGCGAGAAGCGCCAAAGAAATTGAGTACTGGGAGCAAACCCTCATAGCCTCGATGTTAGGGGAGCGCTTTCTTtttGTGATAATCTAAAGGAATCTTGGAAATGGATGTCTCAGCCCTCACATCGATGAAGAACATAGCAAAATACGATACTTGGTGTGAATTGCAAAATCTTGT
>IonTorrentS5-ITS1_BOP010457_Zotu
AAGTCGTAACAAGGTTtttGTAGATGAACCTGTGGAAGGATCATTGTTAAAACCTTCCTTTGTAGAATGACCCACGAACCCGTGGCATGAAaaaCTAGTCTTGGgggCACCTGCTACTTGCGCCTATGCATGATATGGAGGGATGCATCTATGCCCGACATGACTAGCCAACAAACCCCAGCGCGAGAAGCGCCAAAGAAATTGAGTACTGGGAGCAAACCCTCATAGCCTCGATGTTAGGGGAGCGCTTTCTTtttGTGATAATCTAAAGGAATCTTGGAAATGGATGTCTCAGCCCTCACATCGATGAAGAACATTGCAAAATACGATACTTGGTGTGAATTGCAAAATCTTGT
>IonTorrentS5-ITS1_BOP010458_Cotu
AAGTCGTAACAAGGTTTCCGTAGGTGAACCTGCGGAAGGATCATTGTCGAAACCTGCAAAGTCGACCGCGAACACGTTCTCAAATACACAGGGGAACCGGCGTGTGGGGCGACCTCACGTCGCGACCCTTCCCCGCCGGTGTAAGCGCGAGCTTGCATCGTGCGGGCTAACGAAACCCGGCGCGGCACGCGCCAAGGAAAACCCAATGAAGCGCTGCCCTCCCGCTGCCCCGTTCGCGGCGTGCACGGGGGGAGTAGTCGTCTCTTGAATGTCATAACGACTCTCGGCAACGGATATCTCGGCTCTCGCATCGATGAAGAACGTAGCGAAATGCGATACTTGGTGTGAATTGCAGAATCCCGT
>IonTorrentS5-ITS1_BOP010458_Otu
AAGTCGTAACAAGGTTTCCGTAGGTGAACCTGCGGAAGGATCATTGTCGAAACCTGCAAAGTCGACCGCGAACACGTTCTCAAATACACAGGGGAACCGGCGTGTGGGGCGACCTCACGTCGCGACCCTTCCCCGCCGGTGTAAGCGCGAGCTTGCATCGTGCGGGCTAACGAAACCCGGCGCGGCACGCGCCAAGGAAAACCCAATGAAGCGCTGCCCTCCCGCTGCCCCGTTCGCGGCGTGCACGGggggAGTAGTCGTCTCTTGAATGTCATAACGACTCTCGGCAACGGATATCTCGGCTCTCGCATCGATGAAGAACGTAGCGAAATGCGATACTTGGTGTGAATTGCAGAATCCCGT
>IonTorrentS5-ITS1_BOP010458_Zotu
AAGTCGTAACAAGGTTTCCGTAGGTGAACCTGCGGAAGGATCATTGTCGAAACCTGCAAAGTCGACCGCGAACACGTTCTCAAATACACAGGGGAACCGGCGTGTGGGGCGACCTCACGTCGCGACCCTTCCCCGCCGGTGTAAGCGCGAGCTTGCATCGTGCGGGCTAACGAAACCCGGCGCGGCACGCGCCAAGGAAAACCCAATGAAGCGCTGCCCTCCCGCTGCCCCGTTCGCGGCGTGCACGGggggAGTAGTCGTCTCTTGAATGTCATAACGACTCTCGGCAACGGATATCTCGGCTCTCGCATCGATGAAGAACGTAGCGAAATGCGATACTTGGTGTGAATTGCAGAATCCCGT
>IonTorrentS5-ITS1_BOP010460_Cotu
AAGTCGTAACAAGGTTTCCGTAGGTGAACCTGCGGAAGGATCATTGTCGAATCCTACAAAAGTAAATGACCAGTGAACGCGTTTCCAACTTGGGGAGGTAGGCAGTAAGTTTCAACCTTGTTGCTTGTCTCTCCTTCGGTCGATTGGTGCCTTGCACGGTTCCCAGTTGTGCCGTATAACAAAACAAAAAACCGGCGTGGGAAGCGCCAAGGACTATGCTAAAGGAATGCCTCCCGGCGGTCCAGTCGTTCGCGACCATGGGACGTCGGGGTCATGGCTCCATTTAAATCTAAAACGACTCTCGGCAACGGATATCTAGGCTCTCGCATCGATGAAGAACGTAGCAAACTGCGATACTTGGTGTGAATTGCAGAATCCCGTGAATCA
>IonTorrentS5-ITS1_BOP010460_Otu
AAGTCGTAACAAGGTTTCCGTAGGTGAACCTGCGGAAGGATCATTGTCGAATCCTACAAAAGTAAATGACCAGTGAACGCGTTTCCAACTTGGGGAGGTAGGCAGTAAGTTTCAACCTTGTTGCTTGTCtctcCTTCGGTCGATTGGTGCCTTGCACGGTTCCCAGTTGTGCCGTATAACAAAACAAaaaaCCGGCGTGGGAAGCGCCAAGGACTATGCTAAAGGAATGCCTCCCGGCGGTCCAGTCGTTCGCGACCATGGGACGTCGGGGTCATGGCTCCATTTAAATCTAAAACGACTCTCGGCAACGGATATCTAGGCTCTCGCATCGATGAAGAACGTAGCAAACTGCGATACTTGGTGTGAATTGCAGAATCCCGT
>IonTorrentS5-ITS1_BOP010460_Zotu
AAGTCGTAACAAGGTTTCCGTAGGTGAACCTGCGGAAGGATCATTGTCGAATCCTACAAAAGTAAATGACCAGTGAACGCGTTTCCAACTTGGGGAGGTAGGCAGTAAGTTTCAACCTTGTTGCTTGTCtctcCTTCGGTCGATTGGTGCCTTGCACGGTTCCCAGTTGTGCCGTATAACAAAACAAaaaaCCGGCGTGGGAAGCGCCAAGGACTATGCTAAAGGAATGCCTCCCGGCGGTCCAGTCGTTCGCGACCATGGGACGTCGGGGTCATGGCTCCATTTAAATCTAAAACGACTCTCGGCAACGGATATCTAGGCTCTCGCATCGATGAAGAACGTAGCAAACTGCGATACTTGGTGTGAATTGCAGAATCCCGT
>IonTorrentS5-ITS1_BOP010461_Cotu
AAGTCGTAACAAGGTTTCCGTAGGTGAACCTGCGGAAGGATCATTGTCGAAACCTGCCTAGCAGAACGACCCGAGAACTAGTTTCAAAGCGGGGGATGAGGGGTCTTGCGGCTCCTTGTCCCTTTATCTCGGGGGGGTTGCGTTGCGTTCGCGCAACCGACCCTTCCGTGCGTACAAACGAACACCGGCGCGAATTGCGCCAAGGAACCTGAATGAGAGAGCGCGTCCCCGTTGCCCCGGAAACGGTGCGCGCGGGCGGCGTCGTCATCTTCAAATATGTCAAAACGACTCTCGGCAACGGATATCTCGGCTCTCGCATCGATGAAGAACGTAGCGAAATGCGATACTTGGTGTGAATTGCAGAATCCCGT
>IonTorrentS5-ITS1_BOP010462_Cotu
AAGTCGTAACAAGGTTTCCGTAGGTGAACCTGCGGAAGGATCATTGTCGAAACCTGCCCAGCAGAACGACCCGCGAACCTGTGACACCACGCCGAGGGGTGGAGGAGGGGTGCGAGCCCCGATCTCCCTCCCTCTTTGGGTCGTGTGGGCTGTCGTTTTTCCGCACGTCCGTTGCCCGGGCCTCGGCACGTGGCACGCGCTTGGGGGGCGGCAGCATCGCAGACCCGACCAAACAACGAACCCGGCGCGAACGGCGCCAAGGAAATCAAAAACGGAACGGGCGTGCCTTCGCTTCACCGTCGGTGTTGCGGGGCGTCGTCGAAACTCCGATCTCAAAACGACTCTCGGCAACGGATATCTCGGCTCTCGCATCGATGAAGAACGTAGCGAAATGCGATACTTGGTGTGAATTGCAGAATCCCGT
>IonTorrentS5-ITS1_BOP010463_Cotu
AAGTTGTAACAAGGTTTTCGTAGGTGCAGAAAGATAAATGTCGAATCGTACCCGACAGGAATGACCTGCGAACCCCTGTTATCTCGTTCGAGGGGCGAAGAGGAGCACGTGTGTCCTGTAATCCTCCTCATCGAGTTGCGATCGTCGTTTCGTCGTCAACCCGTGCATTGCACTCGACGAAGACTTGGTGATCCAGAGCCGCCCGAGAGAACAACCGACTCGGTGCAATTGGCGCCAAGGAACGTGATGGAAAGAGCTTGCTCTTAGGGATGTCTCGTGTATAAAACGATTGGGTCACAACGGCATCTCCGATCAATGAACGAATCTCGGCAAGGAATATCTTGGATCTTGCATCGATGCAGAACGTAGAGAAATTGGATACTTGGTGTGAATTCCAGAATCCCGT
>IonTorrentS5-ITS1_BOP010463_Dotu
ACTCGACGAAGACTTGGTGATCCAGAGCCGCCCGAGAGAACAACCGACTCGGTGCAATTGGCGCCAAGGAACGTGATGGAAAGAGCTTGCTCTTAGGGATGTCTCGTGTATAAAACGATTGGGTCACAACGGCATCTCCGATCAATGAACAAATCTCGGCAAGGAATATCTTGGATCTTGCATCGATGCAGAACGTAGAGAAATTGGATACTTGGTGTGAATTCCAGAATCCCGT
>IonTorrentS5-ITS1_BOP010463_Otu
ACTCGACGAAGACTTGGTGATCCAGAGCCGCCCGAgagaACAACCGACTCGGTGCAATTGGCGCCAAGGAACGTGATGGAAAGAGCTTGCTCTTAGGGATGTCTCGTGTATAAAACGATTGGGTCACAACGGCATCTCCGATCAATGAACAAATCTCGGCAAGGAATATCTTGGATCTTGCATCGATGCAGAACGTAGAGAAATTGGATACTTGGTGTGAATTCCAGAATCCCGT
>IonTorrentS5-ITS1_BOP010463_Zotu
ACTCGACGAAGACTTGGTGATCCAGAGCCGCCCGAgagaACAACCGACTCGGTGCAATTGGCGCCAAGGAACGTGATGGAAAGAGCTTGCTCTTAGGGATGTCTCGTGTATAAAACGATTGGGTCACAACGGCATCTCCGATCAATGAACAAATCTCGGCAAGGAATATCTTGGATCTTGCATCGATGCAGAACGTAGAGAAATTGGATACTTGGTGTGAATTCCAGAATCCCGT
>IonTorrentS5-ITS1_BOP010464_Cotu
AAGTCGTAACAAGGTTTCCGTAGGTGAACCTGCGGAAGGATCATTGTCGAAACCTGCAAGGCAGACCCGTGAACATGTTCTTACTCTCAGGGAGGACAGCGTGGGCACATCTCACCGAGTTGTCCCACGTTGAAGCCCCATTCCGTCGATGTGCACAACCGTGCCCATCGTTCGGCTTAACGAACCCCGGCGCGGAAAGCGCCAAGGAAAACACAAAACACTGCTTGCCTCTTGTTGCCCCCGTTCGCGGTGTGCACCCGAGGATCGAGCGTGTGTCGAATTTAAAACGACTCTCGGCAACGGATATCTCGGCTCTCGCATCGATGAAGAACGCAGCAAAATGCGATACTTGGTGTGAATTGCAGAATCCCGT
>IonTorrentS5-ITS1_BOP010464_Otu
AAGTCGTAACAAGGTTTCCGTAGGTGAACCTGCGGAAGGATCATTGTCGAAACCTGCAAGGCAGACCCGTGAACATGTTCTTACTCTCAGGGAGGACAGCGTGGGCACATCTCACCGAGTTGTCCCACGTTGAAGCCCCATTCCGTCGATGTGCACAACCGTGCCCATCGTTCGGCTTAACGAACCCCGGCGCGGAAAGCGCCAAGGAAAACACAAAACACTGCTTGCCTCTTGTTGCCcccGTTCGCGGTGTGCACCCGAGGATCGAGCGTgtgtCGAATTTAAAACGACTCTCGGCAACGGATATCTCGGCTCTCGCATCGATGAAGAACGCAGCAAAATGCGATACTTGGTGTGAATTGCAGAATCCCGT
>IonTorrentS5-ITS1_BOP010464_Zotu
AAGTCGTAACAAGGTTTCCGTAGGTGAACCTGCGGAAGGATCATTGTCGAAACCTGCAAGGCAGACCCGTGAACATGTTCTTACTCTCAGGGAGGACAGCGTGGGCACATCTCACCGAGTTGTCCCACGTTGAAGCCCCATTCCGTCGATGTGCACAACCGTGCCCATCGTTCGGCTTAACGAACCCCGGCGCGGAAAGCGCCAAGGAAAACACAAAACACTGCTTGCCTCTTGTTGCCcccGTTCGCGGTGTGCACCCGAGGATCGAGCGTgtgtCGAATTTAAAACGACTCTCGGCAACGGATATCTCGGCTCTCGCATCGATGAAGAACGCAGCAAAATGCGATACTTGGTGTGAATTGCAGAATCCCGT
>IonTorrentS5-ITS1_BOP010465_Cotu
AAGTCGTAACAAGGTTTCCGTAGGTGAACCTGCGGAAGGATCATTGTCGAAATCTGAACAGCAAACCGCGAACACGTGTTTATACAAATCGGGGCTACGGTCCCTTTCTCGCCGGCGTGCACAACCGTGTCGCCGTGCGGGCTAACAAAATCGGGCGCGGAATGCGCCAAGGAATATATAAAAGAGCGTTCCCCTCCCCATGGCCCGTGCGCGGAGATCATGGTGGAGGTTGGGATGCCTGTCGTATAAAAAAATGACTCTCGGCAACGGATATCTCGGCTCTCGCATCGATGAAGAACGTAGCGAAATGCGATACTTGGTGTGAATTGCAGAATCCCGT
>IonTorrentS5-ITS1_BOP010465_Dotu
AAGTCGTAACAAGGTTTCCGTAGGTGAACCTGCGGAAGGATCATTGTCGAAATCTGAACAGCAAACCGCGAACACGTGTTTATACAAATCGGGGCTACGGTCCCTTTCTCGCCGGCGTGCACAACCGTGTCGCCGTGCGGGCTAACAAAATCGGGCGCGGAATGCGCCAAGGAATATATAAAAGAGCGTTCCCCTCCCCATGGCCCGTGCGCGGAGATCATGGTGGAGGTTGGGATGCCTGTCGTAT
>IonTorrentS5-ITS1_BOP010465_Otu
AAGTCGTAACAAGGTTTCCGTAGGTGAACCTGCGGAAGGATCATTGTCGAAATCTGAACAGCAAACCGCGAACACGTGTTTATACAAATCGGGGCTACGGTCCCTTTCTCGCCGGCGTGCACAACCGTGTCGCCGTGCGGGCTAACAAAATCGGGCGCGGAATGCGCCAAGGAATatataAAAGAGCGTTCCCCTCCCCATGGCCCGTGCGCGGAGATCATGGTGGAGGTTGGGATGCCTGTCGTATAAaaaaaTGACTCTCGGCAACGGATATCTCGGCTCTCGCATCGATGAAGAACGTAGCGAAATGCGATACTTGGTGTGAATTGCAGAATCCCGT
>IonTorrentS5-ITS1_BOP010465_Zotu
AAGTCGTAACAAGGTTTCCGTAGGTGAACCTGCGGAAGGATCATTGTCGAAATCTGAACAGCAAACCGCGAACACGTGTTTATACAAATCGGGGCTACGGTCCCTTTCTCGCCGGCGTGCACAACCGTGTCGCCGTGCGGGCTAACAAAATCGGGCGCGGAATGCGCCAAGGAATatataAAAGAGCGTTCCCCTCCCCATGGCCCGTGCGCGGAGATCATGGTGGAGGTTGGGATGCCTGTCGTATAAaaaaaTGACTCTCGGCAACGGATATCTCGGCTCTCGCATCGATGAAGAACGTAGCGAAATGCGATACTTGGTGTGAATTGCAGAATCCCGT
>IonTorrentS5-ITS1_BOP010467_Cotu
AAGTCGTAACAAGGTTTCCGTAGGTGAACCTGCGGAAGGATCATTGTCGAAATCTGAACAGCAAACCGCGAACACGTGTTTATACAAATCGGGGCTACGGTCCCTTTCTCGCCGGCGTGCACAACCGTGTCGCCGTGCGGGCTAACAAAATCGGGCGCGGAATGCGCCAAGGAATATATAAAAGAGCGTTCCCCTCCCCATGGCCCGTGCGCGGAGATCATGGTGGAGGTTGGGATGCCTGTCGTATAAAAAAATGACTCTCGGCAACGGATATCTCGGCTCTCGCATCGATGAAGAACGTAGCGAAATGCGATACTTGGTGTGAATTGCAGAATCCCGT
>IonTorrentS5-ITS1_BOP010467_Otu
AAGTCGTAACAAGGTTTCCGTAGGTGAACCTGCGGAAGGATCATTGTCGAAATCTGAACAGCAAACCGCGAACACGTGTTTATACAAATCGGGGCTACGGTCCCTTTCTCGCCGGCGTGCACAACCGTGTCGCCGTGCGGGCTAACAAAATCGGGCGCGGAATGCGCCAAGGAATatataAAAGAGCGTTCCCCTCCCCATGGCCCGTGCGCGGAGATCATGGTGGAGGTTGGGATGCCTGTCGTATAAaaaaaTGACTCTCGGCAACGGATATCTCGGCTCTCGCATCGATGAAGAACGTAGCGAAATGCGATACTTGGTGTGAATTGCAGAATCCCGT
>IonTorrentS5-ITS1_BOP010467_Zotu
AAGTCGTAACAAGGTTTCCGTAGGTGAACCTGCGGAAGGATCATTGTCGAAATCTGAACAGCAAACCGCGAACACGTGTTTATACAAATCGGGGCTACGGTCCCTTTCTCGCCGGCGTGCACAACCGTGTCGCCGTGCGGGCTAACAAAATCGGGCGCGGAATGCGCCAAGGAATatataAAAGAGCGTTCCCCTCCCCATGGCCCGTGCGCGGAGATCATGGTGGAGGTTGGGATGCCTGTCGTATAAaaaaaTGACTCTCGGCAACGGATATCTCGGCTCTCGCATCGATGAAGAACGTAGCGAAATGCGATACTTGGTGTGAATTGCAGAATCCCGT
>IonTorrentS5-ITS1_BOP010468_Cotu
AAGTCGTAACAAGGTTTCCGTAGGTGAACCTGCGGAAGGATCATTGTTGAAACCTGCATAGCAGAAAGACCCGCGAACTTGTGAACAACTATATTGGGAGAAGGATACGGGTCTCTTGGACTCCTTCCCTCGATTTCGGACCGAGGAGTGCCCTTGTCGGGCATTCTTTGGCTCTGATAAAATAACAAACTCGGCGTGATCAGCGCCAAGGAAAATTAAATGGAAATAGCTAGCCCTTGCTCTTGCAAGATGGTATTGCTTATCTGATATTCGAACGACTCTCGGCAATGGATATCTCGGCTCTCGCATCGATGAAGAACGTAGCGAAATGCGATACTTGGTGTGAATTGCAGAATCCCGT
>IonTorrentS5-ITS1_BOP010468_Otu
AAGTCGTAACAAGGTTTCCGTAGGTGAACCTGCGGAAGGATCATTGTTGAAACCTGCATAGCAGAAAGACCCGCGAACTTGTGAACAACTATATTGGGAGAAGGATACGGGTCTCTTGGACTCCTTCCCTCGATTTCGGACCGAGGAGTGCCCTTGTCGGGCATTCTTTGGCTCTGATAAAATAACAAACTCGGCGTGATCAGCGCCAAGGAAAATTAAATGGAAATAGCTAGCCCTTGCTCTTGCAAGATGGTATTGCTTATCTGATATTCGAACGACTCTCGGCAATGGATATCTCGGCTCTCGCATCGATGAAGAACGTAGCGAAATGCGATACTTGGTGTGAATTGCAGAATCCCGT
>IonTorrentS5-ITS1_BOP010468_Zotu
AAGTCGTAACAAGGTTTCCGTAGGTGAACCTGCGGAAGGATCATTGTTGAAACCTGCATAGCAGAAAGACCCGCGAACTTGTGAACAACTATATTGGGAGAAGGATACGGGTCTCTTGGACTCCTTCCCTCGATTTCGGACCGAGGAGTGCCCTTGTCGGGCATTCTTTGGCTCTGATAAAATAACAAACTCGGCGTGATCAGCGCCAAGGAAAATTAAATGGAAATAGCTAGCCCTTGCTCTTGCAAGATGGTATTGCTTATCTGATATTCGAACGACTCTCGGCAATGGATATCTCGGCTCTCGCATCGATGAAGAACGTAGCGAAATGCGATACTTGGTGTGAATTGCAGAATCCCGT
>IonTorrentS5-ITS1_BOP010474_Cotu
AAGTCGTAACAAGGTTTCCGTAGGTGAACCTGCGGAAGGATCATTGTCGAAACCTGCCCAGCAGAGAGACCCGCGAACACGTTACGACACTCGAGGGGGGCGAGGGGCGCGAACACGCCCCGGACCCTCCTCGCCGGGTGCTTGTGGCCCCGCCCCCTGCCCCCGGCACCAAACGAACCCCGGCGCGGAATGCGTCAAGGAAAGACAACGAGACGATCCCCGCCATCGAGGCCCCGGGAACGGTGACTCTGCCTCGGTGGTCGCTTCGGGATCGGTTTTTAGTATGAAGAACGACTCTCGGCAACGGATATCTCGGCTCTCGCATCGATGAAGAACGTAGCGAAATGCGATACTTGGTGTGAATTGCAGAATCCCGTGAAC
>IonTorrentS5-ITS1_BOP010474_Dotu
CCGAAGCAACCAACGAGACGATCCCCGCCATCGAGGCCCCGGGAACGGTGACTCTGCCTCGGTGGTCGCTTCGGGATCGGTTTTTAGTATGAAGAACGACTCTCGGCAACGGATATCTCGGCTCTCGCATCGATGAAGAACGTAGCGAAATGCGATACTTGGTGTGAATTGCAGAATCCCGT
>IonTorrentS5-ITS1_BOP010479_Cotu
AAGTCGTAACAAGGTTTCCGTAGGTGAACCTGCGGAAGGATCATTGTCGAAACCTGCCTAGCAGAATGACCCGCGAACTTGTCTAATACTCTTGGGGAAGCAAAAGGTTGGTTTTTATAGCCTCCTCTTTCTTCCCTCTGCTGGGTGTGCTCGTGCTACCCTCTGGGTGACACGCTCATTCCCCGGTCTAACAACGAACCCCGGCGCGAAATGCGTCAAGGAACTTGAACAAGAATGCAACATCCATGCCCCGTTTTTGGGTGCTTGTGGTGCTTGCTCTCTCATGAACAAAACGACTCTCGGCAACGGATATCTCGGCTCTCGCATCGATGAAGAACGTAGCGAAATGCGATACTTGGTGTGAATTGCAGAATCCCGT
>IonTorrentS5-ITS1_BOP010479_Otu
AAGTCGTAACAAGGTTTCCGTAGGTGAACCTGCGGAAGGATCATTGTCGAAACCTGCCTAGCAGAATGACCCGCGAACTTGTCTAATACTCTTGGGGAAGCAAAAGGTTGGTTtttATAGCCTCCTCTTTCTTCCCTCTGCTGGGTGTGCTCGTGCTACCCTCTGGGTGACACGCTCATTCCCCGGTCTAACAACGAACCCCGGCGCGAAATGCGTCAAGGAACTTGAACAAGAATGCAACATCCATGCCCCGTTtttGGGTGCTTGTGGTGCTTGCTctctcATGAACAAAACGACTCTCGGCAACGGATATCTCGGCTCTCGCATCGATGAAGAACGTAGCGAAATGCGATACTTGGTGTGAATTGCAGAATCCCGT
>IonTorrentS5-ITS1_BOP010479_Zotu
AAGTCGTAACAAGGTTTCCGTAGGTGAACCTGCGGAAGGATCATTGTCGAAACCTGCCTAGCAGAATGACCCGCGAACTTGTCTAATACTCTTGGGGAAGCAAAAGGTTGGTTtttATAGCCTCCTCTTTCTTCCCTCTGCTGGGTGTGCTCGTGCTACCCTCTGGGTGACACGCTCATTCCCCGGTCTAACAACGAACCCCGGCGCGAAATGCGTCAAGGAACTTGAACAAGAATGCAACATCCATGCCCCGTTtttGGGTGCTTGTGGTGCTTGCTctctcATGAACAAAACGACTCTCGGCAACGGATATCTCGGCTCTCGCATCGATGAAGAACGTAGCGAAATGCGATACTTGGTGTGAATTGCAGAATCCCGT
>IonTorrentS5-ITS1_BOP010480_Cotu
AAGTCGTAACAAGGTTTCCGTAGGTGAACCTGCGGAAGGATCATTGTCGAAACCTGCCTAGCAGAATGACCCGCGAACTTGTCTAATACTCTTGGGGAAGCAAAAGGTTGGTTTTTATAGCCTCCTCTTTCTTCCCTCTGCTGGGTGTGCTCGTGCTACCCTCTGGGTGACACGCTCATTCCCCGGTCTAACAACGAACCCCGGCGCGAAATGCGTCAAGGAACTTGAACAAGAATGCAACATCCATGCCCCGTTTTTGGGTGCTTGTGGTGCTTGCTCTCTCATGAACAAACGACTCTCGGCAACGGATATCTCGGCTCTCGCATCGATGAAGAACGTAGCGAAATGCGATACTTGGTGTGAATTGCAGAATCCCGTGAA
>IonTorrentS5-ITS1_BOP010480_Otu
CGCAAACCGCGCCAAGGAACTAAAACGAAAGAGCATGCCcccGTTGCCCCGACTTTGGGATGCGCGGGAGGTAATGTATTCTTTTACATATCAAAACGACTCTCGGCAACGGATATCTCGGCTCTCGCATCGATGAAGAACGTAGCGAAATGCGATACTTGGTGTGAATTGCAGAATCCCGT
>IonTorrentS5-ITS1_BOP010480_Zotu
CGCAAACCGCGCCAAGGAACTAAAACGAAAGAGCATGCCcccGTTGCCCCGACTTTGGGATGCGCGGGAGGTAATGTATTCTTTTACATATCAAAACGACTCTCGGCAACGGATATCTCGGCTCTCGCATCGATGAAGAACGTAGCGAAATGCGATACTTGGTGTGAATTGCAGAATCCCGT
>IonTorrentS5-ITS1_BOP010481_Cotu
AAGTCGTAACAAGGTTTCCGTAGGTGAACCTGCGGAAGGATCATTGTCGAAACCTGCCTAGCAGAATGACCCGCGAACTTGTCTAATACTCTTGGAGAAGCAAAAGGTTGGTTTTTATAGCCTCCTCTTTCTTCCCTCTGCTGGGTGTGCTCGTGCTACCCTCTGGGTGACACGCTCATTCCCCGGTCTAACAACGAACCCCGGCGCGAAATGCGTCAAGGAACTTGAACAAGAATGCAACATCCATGCCCCGTTTTTGGGTGCTTGTGGTGCTTGCTCTCTCATGAACAAAACGACTCTCGGCAACGGATATCTCGGCTCTCGCATCGATGAAGAACGTAGCGAAATGCGATACTTGGTGTGAATTGCAGAATCCCGT
>IonTorrentS5-ITS1_BOP010481_Otu
AAGTCGTAACAAGGTTTCCGTAGGTGAACCTGCGGAAGGATCATTGTCGAAACCTGCCTAGCAGAATGACCCGCGAACTTGTCTAATACTCTTGGAGAAGCAAAAGGTTGGTTtttATAGCCTCCTCTTTTCTTCCCTCTGCTGGGTGTGCTCGTGCTACCCTCTGGGTGACACGCTCATTCCCCGGTCTAACAACGAACCCCGGCGCGAAATGCGTCAAGGAACTTGAACAAGAATGCAACATCCATGCCCCGTTtttGGGTGCTTGTGGTGCTTGCTctctcATGAACAAAACGACTCTCGGCAACGGATATCTCGGCTCTCGCATCGATGAAGAACGTAGCGAAATGCGATACTTGGTGTGAATTGCAGAATCCCGT
>IonTorrentS5-ITS1_BOP010481_Zotu
AAGTCGTAACAAGGTTTCCGTAGGTGAACCTGCGGAAGGATCATTGTCGAAACCTGCCTAGCAGAATGACCCGCGAACTTGTCTAATACTCTTGGAGAAGCAAAAGGTTGGTTtttATAGCCTCCTCTTTTCTTCCCTCTGCTGGGTGTGCTCGTGCTACCCTCTGGGTGACACGCTCATTCCCCGGTCTAACAACGAACCCCGGCGCGAAATGCGTCAAGGAACTTGAACAAGAATGCAACATCCATGCCCCGTTtttGGGTGCTTGTGGTGCTTGCTctctcATGAACAAAACGACTCTCGGCAACGGATATCTCGGCTCTCGCATCGATGAAGAACGTAGCGAAATGCGATACTTGGTGTGAATTGCAGAATCCCGT
>IonTorrentS5-ITS1_BOP010483_Cotu
AAGTCGTAACTAGTTTTCTGTAGGTGAACCTGCAGAAGGATCATTGTCAAAACCTCTACGAGAGCAGAACAACTTGTGAACTTGTGATAACAATCATGGGGAGCGACGGCTTCATGGCTGTACCCCTACGTCTCCACGGGGGTGAACAATGAACCTCCGGCGCGGTTTGAGCTAAAGAAATCTAACGGGAGAGCACGCTCTCTGGGCCCCAGACACGGTGCTTTCTTTCACTCTATCTATAACGACTCTCGGCAACAGATATCTCGGCTCTCGCATCGATGAAGAACGTAGCAAAATGTGATACTTGGTGTGAATTGCAGAATCCCGT
>IonTorrentS5-ITS1_BOP010483_Dotu
AAGTCGTAACTAGTTTTCTGTAGGTGAACCTGCAGAAGGATCATTGTCAAAACCTCTACGAGAGCAGAACAACTTGTGAACTTGTGATAACAATCATGGGGAGCGACGGCTTCATGGCTGTACCCCTACGTCTCCACGGGGGTGAACAATGAACCTCCGGCGCGGTTTGAGCTAAAGAAATCTAACGGGAGAGCACGCTCTCTGGGCCCCAGACACGGTGCTTTCTTTCACTCTATCTATAACGACTCTCGGCAACAGATATCTCGGCTCTCGCATCGATGAAGAATGTAGCAAAATGTGATACTTAATGTGAATTGTAGAATCTCGT
>IonTorrentS5-ITS1_BOP010483_Otu
AAGTCGTAACTAGTTTTCTGTAGGTGAACCTGCAGAAGGATCATTGTCAAAACCTCTACGAGAGCAGAACAACTTGTGAACTTGTGATAACAATCATGGGGAGCGACGGCTTCATGGCTGTACCCCTACGTCTCCACGGgggTGAACAATGAACCTCCGGCGCGGTTTGAGCTAAAGAAATCTAACGGGAGAGCACGCTctctGGGCCCCAGACACGGTGCTTTCTTTCACTCTATCTATAACGACTCTCGGCAACAGATATCTCGGCTCTCGCATCGATGAAGAATGTAGCAAAATGTGATACTTAATGTGAATTGTAGAATCTCGT
>IonTorrentS5-ITS1_BOP010483_Zotu
AAGTCGTAACTAGTTTTCTGTAGGTGAACCTGCAGAAGGATCATTGTCAAAACCTCTACGAGAGCAGAACAACTTGTGAACTTGTGATAACAATCATGGGGAGCGACGGCTTCATGGCTGTACCCCTACGTCTCCACGGgggTGAACAATGAACCTCCGGCGCGGTTTGAGCTAAAGAAATCTAACGGGAGAGCACGCTctctGGGCCCCAGACACGGTGCTTTCTTTCACTCTATCTATAACGACTCTCGGCAACGGATATCTCGGCTCTCGCATCGATGAAGAACGTAGCGAAATGCGATACTTGGTGTGAATTGCAGAATCCCGT
>IonTorrentS5-ITS1_BOP010486_Cotu
AAGTCGTAACAAGGTTTCCGTAGGTGAACCTGCGGAAGGATCATTGTCGAAACCTGCCTAGCAGAATGACCCGCGAACTTGTCTAATACTCTTGGAGAAGCAAAAGGTTGGTTTTTATAGCCTCCTCTTTCTTCCCTCTGCTGGGTGTGCTCGTGCTACCCTCTGGGTGACACGCTCATTCCCCGGTCTAACAACGAACCCCGGCGCGAAATGCGTCAAGGAACTTGAACAAGAATGCAACATCCATGCCCCGTTTTTGGGTGCTTGTGGTGCTTGCTCTCTCATGAACAAAACGACTCTCGGCAACGGATATCTCGGCTCTCGCATCGATGAAGAACGTAGCGAAATGCGATACTTGGTGTGAATTGCAGAATCCCG
>IonTorrentS5-ITS1_BOP010491_Cotu
AAGTCGTAACAAGGTTTCTGTAGGTGAACCTGTAAAAGGATCATTGTCAAAACCTATAGAGCAAAATGACCTGTGAACCCATGAAACAACAACTGACAGGGGGGTGGTGGAAAGGGTGAGAGCCTGGTACCCCTCTTCCATCGTGCGCCTGGCGCATCAAATAACAAACTTAGCACGATTGGTGCCAAGGAAAAATATGAGGAAAGCGTGCTTCCCCATGCGAGTGTGATGGTGCTGTGACTCTGAACCTAAAACGACTCTTGATAATGGATATTTCAGCTCTTGCATCAATGAAGAAAAGTAGAGAAACGCGATACTTAGTGTTAATTGTAGAATCTTG
>IonTorrentS5-ITS1_BOP010491_Otu
AAGTCGTAACAAGGTTTCTGTAGGTGAACCTGTAAAGGATCATTGTCAAAACCTATAGAGCAAAATGACCTGTGAACCCATGAAACAACAACTGACAGGggggTGGTGGAAAGGGTGAGAGCCTGGTACCCCTCTTCCATCGTGCGCCTGGCGCATCAAATAACAAACTTAGCACGATTGGTGCCAAGGAAaaaTATGAGGAAAGCGTGCTTCCCCATGCGAGTGTGATGGTGCTGTGACTCTGAACCTAAAACGACTCTTGATAATGGATATTTCAGCTCTTGCATCAATGAAGAAAGTAGAGAAACGCGATACTTAGTGTTAATTGTAGAATCTTGT
>IonTorrentS5-ITS1_BOP010491_Zotu
AAGTCGTAACAAGGTTTCTGTAGGTGAACCTGTAAAGGATCATTGTCAAAACCTATAGAGCAAAATGACCTGTGAACCCATGAAACAACAACTGACAGGggggTGGTGGAAAGGGTGAGAGCCTGGTACCCCTCTTCCATCGTGCGCCTGGCGCATCAAATAACAAACTTAGCACGATTGGTGCCAAGGAAaaaTATGAGGAAAGCGTGCTTCCCCATGCGAGTGTGATGGTGCTGTGACTCTGAACCTAAAACGACTCTTGATAATGGATATTTCAGCTCTTGCATCAATGAAGAAAGTAGAGAAACGCGATACTTAGTGTTAATTGTAGAATCTTGT
>IonTorrentS5-ITS1_BOP010492_Cotu
AAGTCGTAACAAGGTTTCCGTAGGTGAACCTGCGGAAGGATCATTGTCGAAACCTGCCTAGCAGAATGACCCGCGAACTTGTCTAATACTCTTGGAGAAGCAAAAGGTTGGTTTTTATAGCCTCCTCTTTCTTCCCTCTGCTGGGTGTGCTCGTGCTACCCTCTGGGTGACACGCTCATTCCCCGGTCTAACAACGAACCCCGGCGCGAAATGCGTCAAGGAACTTGAACAAGAATGCAACATCCATGCCCCGTTTTTGGGTGCTTGTGGTGCTTGCTCTCTCATGAACAAAACGACTCTCGGCAACGGATATCTCGGCTCTCGCATCGATGAAGAACGTAGCGAAATGCGATACTTGGTGTGAATTGCAGAATCCCGT
>IonTorrentS5-ITS1_BOP010492_Dotu
AAGTCAAAACAAGGTTTCTGTAGGTGAACTTGCGAAAGGATCATTGTCGAGACCTACCCAACAGCATGACCAGCGAACGTGTCCCAAAACATGATGCCGGGGGG
>IonTorrentS5-ITS1_BOP010492_Otu
AAGTCGTAACAAGGTTTCCGTAGGTGAACCTGCGGAAGGATCATTGTCGAAACCTGCCTAGCAGAATGACCCGCGAACTTGTCTAATACTCTTGGAGAAGCAAAAGGTTGGTTtttATAGCCTCCTCTTTCTTCCCTCTGCTGGGTGTGCTCGTGCTACCCTCTGGGTGACACGCTCATTCCCCGGTCTAACAACGAACCCCGGCGCGAAATGCGTCAAGGAACTTGAACAAGAATGCAACATCCATGCCCCGTTtttGGGTGCTTGTGGTGCTTGCTctctcATGAACAAAACGACTCTCGGCAACGGATATCTCGGCTCTCGCATCGATGAAGAACGTAGCGAAATGCGATACTTGGTGTGAATTGCAGAATCCCGT
>IonTorrentS5-ITS1_BOP010492_Zotu
AAGTCGTAACAAGGTTTCCGTAGGTGAACCTGCGGAAGGATCATTGTCGAAACCTGCCTAGCAGAATGACCCGCGAACTTGTCTAATACTCTTGGAGAAGCAAAAGGTTGGTTtttATAGCCTCCTCTTTCTTCCCTCTGCTGGGTGTGCTCGTGCTACCCTCTGGGTGACACGCTCATTCCCCGGTCTAACAACGAACCCCGGCGCGAAATGCGTCAAGGAACTTGAACAAGAATGCAACATCCATGCCCCGTTtttGGGTGCTTGTGGTGCTTGCTctctcATGAACAAAACGACTCTCGGCAACGGATATCTCGGCTCTCGCATCGATGAAGAACGTAGCGAAATGCGATACTTGGTGTGAATTGCAGAATCCCGT
>IonTorrentS5-ITS1_BOP010493_Cotu
AAGTCGTAACAAGGTTCCGTAGGTGAACCTGCGGAAGGATCATTGTCGAAACCTGCCCAGCAGAAAGACCCGCCACGCCCCGGACACTCCTCCGGGTGCGAGTGGCCCCGCCCCTCGCCCTCGGCACCAAACGAACCCCGGCGCGGAATGCGTCAAGGAAAGACAACGAGACGATCCCCGCCATCGAGGCCCCGTAAACGGTGACTCTGCCTCGGTGGTCGCTTCGGGATTGGTTTTGAGTATAAAGAACGACTCTCGGCAACGGATATCTCGGCTCTCGCATCGATGAAGAACGTAGCGAAATGCGATACTTGGTGTGAATTGCAGAATCCCG
>IonTorrentS5-ITS1_BOP010493_Otu
CCAAACGAACCCCGACGCGGAATGCGTCAAGGAAAGACAACGAGACGATCCCCGCCATCGAGGCCCCGTAAACGGTGACTCTGCCTCGGTGGTCGCTTCGGGATTGGTTTTGAGTATAAAGAACGACTCTCGGCAACGGATATCTCGGCTCTCGCATCGATGAAGAACGTAGCGAAATGCGATACTTGGTGTGAATTGCAGAATCCCGT
>IonTorrentS5-ITS1_BOP010493_Zotu
CCAAACGAACCCCGACGCGGAATGCGTCAAGGAAAGACAACGAGACGATCCCCGCCATCGAGGCCCCGTAAACGGTGACTCTGCCTCGGTGGTCGCTTCGGGATTGGTTTTGAGTATAAAGAACGACTCTCGGCAACGGATATCTCGGCTCTCGCATCGATGAAGAACGTAGCGAAATGCGATACTTGGTGTGAATTGCAGAATCCCGT
>IonTorrentS5-ITS1_BOP010494_Cotu
AAGTCATAACAAGGTTTCCGTTGGTGAACCTGCGGAAGGATCATTGTCGATACCTACCCTACAAATAGACCCACGAACATGTCTTGACACGCCCTGGGAGAAGGGGGCTGGATCTCCTCCTGCCCTTCGACCCCGGTGGGCCGGGTGACATCCGTGGCTCCTGGCCCGAACACAAACACAGGTGTGGATGATGCCAAGGAACATCACAACGGAAAGGGCGTGTGCCACCACGCCGTGCCTCGTCCACATCCGAATCTCACAAATGACTCTCGACAATGGATATCTTGGCTCTCACATCGATGAAGAACGTAGCGAAATGCGATACTTGGTGTGAATTGCAGAATCCTG
>IonTorrentS5-ITS1_BOP010495_Cotu
AAGTCGTAACAAGGTTTCCGTAGGTGAACCTGCGGAAGGATCATTGTCGAAACCTGCCTAGCAGAATGACCCGCGAACTTGTCTAATACTCTTGGGGAAGCAAAAGGTTGGTTTTTATAGCCTCCTCTTTCTTCCCTCTGCTGGGTGTGCTCGTGCTACCCTCTGGGTGACACGCTCATTCCCCGGTCTAACAACGAACCCCGGCGCGAAATGCGTCAAGGAACTTGAACAAGAATGCAACATCCATGCCCCGTTTTTGGGTGCTTGTGGTGCTTGCTCTCTCATGAACAAAACGACTCTCGGCAACGGATATCTCGGCTCTCGCATCGATGAAGAACGTAGCGAAATGCGATACTTGGTGTGAATTGCAGAATCCCGT
>IonTorrentS5-ITS1_BOP010495_Dotu
AAGTCGTAACAAGGTTTCCGTAGGTGAACCTGCGGAAGGATCATTGTCGAATCCTGCGAAGCAGAACAACTCGTGAACCTGTTATCACAACGTGTTGAGGTGACTTGGTACCATCGGTTCCATATCCCCTCGACTGGCCCTTGCGGCCAACCTAACCAACCCCGGCGCGGATTGCGCCAAGGAAAAGAGATAACAAAGCGTGTGCCCCATGCGTCCAGAAATGGATGGTCCGGGGTCATTCGTGATACGTAACATAAAAATGACTCTCGGCAACGGATATCTCGGCTCTCGCATCGATGAAGAACGTAGCGAAATGCGATACTTGGTGTGAATTGCAGAATCCCGT
>IonTorrentS5-ITS1_BOP010495_Otu
AAGTCGTAACAAGGTTTCCGTAGGTGAACCTGCGGAAGGATCATTGTCGAAACCTGCCTAGCAGAATGACCCGCGAACTTGTCTAATACTCTTGGAGAAGCAAAAGGTTGGTTtttATAGCCTCCTCTTTCTTCCCTCTGCTGGGTGTGCTCGTGCTACCCTCTGGGTGACACGCTCATTCCCCGGTCTAACAACGAACCCCGGCGCGAAATGCGTCAAGGAACTTGAACAAGAATGCAACATCCATGCCCCGTTtttGGGTGCTTGTGGTGCTTGCTctctcATGAACAAAACGACTCTCGGCAACGGATATCTCGGCTCTCGCATCGATGAAGAACGTAGCGAAATGCGATACTTGGTGTGAATTGCAGAATCCCGT
>IonTorrentS5-ITS1_BOP010495_Zotu
AAGTCGTAACAAGGTTTCCGTAGGTGAACCTGCGGAAGGATCATTGTCGAAACCTGCCTAGCAGAATGACCCGCGAACTTGTCTAATACTCTTGGGGAAGCAAAAGGTTGGTTtttATAGCCTCCTCTTTCTTCCCTCTGCTGGGTGTGCTCGTGCTACCCTCTGGGTGACACGCTCATTCCCCGGTCTAACAACGAACCCCGGCGCGAAATGCGTCAAGGAACTTGAACAAGAATGCAACATCCATGCCCCGTTtttGGGTGCTTGTGGTGCTTGCTctctcATGAACAAAACGACTCTCGGCAACGGATATCTCGGCTCTCGCATCGATGAAGAACGTAGCGAAATGCGATACTTGGTGTGAATTGCAGAATCCCGT
>IonTorrentS5-ITS1_BOP010496_Cotu
AAGTCGTAACAAGGTTTCCGTAGGTGAACCTGCGGAAGGATCATTGTCGAACCTGCCTAGCAGAACGACCAGCGAACTTGTAAAAATGCTCGGGCTGGCGGAAGGCGTGAGCCTCTCGTTCATCCCACGTCCGGTCGCGCCAGACGTTGAGTCGCCCCTCGCACGATGTGCAGGGAAGCGCCAAGGTTCTGGTGTGCTCTCGGATTTACAACAAACCCCGGCGCAAACCGCGCCAAGGAACTAAAACGAAAGAGCATGCCCCCGTTGCCCCGACTTTGGGATGCGCGGGAGGTAATGTCTTCTTTTACATATCAAAACGACTCTCGGCAACGGATATCTCGGCTCTCGCATCGATGAAGAACGTAGCGAAATGCGATACTTGGTGTGAATTGCAGAATCCCG
>IonTorrentS5-ITS1_BOP010497_Cotu
AAGTCGTAACAAGGTTTCCGTAGGTGAACCTGCGGAAGGATCATTGTCGAATCCTGCGAAGCAGAACAACTCGTGAACCTGTTATCACAACGTGTTGAGGTGACTTGGTACCATCGGTTCCATATCCCCTCGACTGGCCCTTGCGGCCAACCTAACCAACCCCGGCGCGGATTGCGCCAAGGAAAAGAGATAACAAAGCGTGTGCCCCATGCGTCCAGAAATGGATGGTCCGGGGTCATTCGTGATACGTAACATAAAAATGACTCTCGGCAACGGATATCTCGGCTCTCGCATCGATGAAGAACGTAGCGAAATGCGATACTTGGTGTGAATTGCAGAATCCCGT
>IonTorrentS5-ITS1_BOP010497_Otu
AAGTCGTAACAAGGTTTCCGTAGGTGAACCTGCGGAAGGATCATTGTCGAATCCTGCGAAGCAGAACAACTCGTGAACCTGTTATCACAACGTGTTGAGGTGACTTGGTACCATCGGTTCCATATCCCCTCGACTGGCCCTTGCGGCCAACCTAACCAACCCCGGCGCGGATTGCGCCAAGGAAAAGAGATAACAAAGCGTGTGCCCCATGCGTCCAGAAATGGATGGTCCGGGGTCATTCGTGATACGTAACATAAaaaTGACTCTCGGCAACGGATATCTCGGCTCTCGCATCGATGAAGAACGTAGCGAAATGCGATACTTGGTGTGAATTGCAGAATCCCGT
>IonTorrentS5-ITS1_BOP010497_Zotu
AAGTCGTAACAAGGTTTCCGTAGGTGAACCTGCGGAAGGATCATTGTCGAATCCTGCGAAGCAGAACAACTCGTGAACCTGTTATCACAACGTGTTGAGGTGACTTGGTACCATCGGTTCCATATCCCCTCGACTGGCCCTTGCGGCCAACCTAACCAACCCCGGCGCGGATTGCGCCAAGGAAAAGAGATAACAAAGCGTGTGCCCCATGCGTCCAGAAATGGATGGTCCGGGGTCATTCGTGATACGTAACATAAaaaTGACTCTCGGCAACGGATATCTCGGCTCTCGCATCGATGAAGAACGTAGCGAAATGCGATACTTGGTGTGAATTGCAGAATCCCGT
>IonTorrentS5-ITS1_BOP010499_Cotu
AAGTCGTAACAAGGTTTCCGTAGGTGAACCTGCGGAAGGATCATTGTCGAAACCTGCCTAGCAGAATGACCCGCGAACTTGTCTAATACTCTTGGGGAAGCAAAAGGTTGGTTTTTATAGCCTCCTCTTTCTTCCCTCTGCTGGGTGTGCTCGTGCTACCCTCTGGGTGACACGCTCATTCCCCGGTCTAACAACGAACCCCGGCGCGAAATGCGTCAAGGAACTTGAACAAGAATGCAACATCCATGCCCCGTTTTTGGGTGCTTGTGGTGCTTGCTCTCTCATGAACAAAACGACTCTCGGCAACGGATATCTCGGCTCTCGCATCGATGAAGAACGTAGCGAAATGCGATACTTGGTGTGAATTGCAGAATCCCGT
>IonTorrentS5-ITS1_BOP010499_Otu
AAGTCGTAACAAGGTTTCCGTAGGTGAACCTGCGGAAGGATCATTGTCGAAACCTGCCTAGCAGAATGACCCGCGAACTTGTCTAATACTCTTGGAGAAGCAAAAGGTTGGTTtttATAGCCTCCTCTTTCTTCCCTCTGCTGGGTGTGCTCGTGCTACCCTCTGGGTGACACGCTCATTCCCCGGTCTAACAACGAACCCCGGCGCGAAATGCGTCAAGGAACTTGAACAAGAATGCAACATCCATGCCCCGTTtttGGGTGCTTGTGGTGCTTGCTctctcATGAACAAAACGACTCTCGGCAACGGATATCTCGGCTCTCGCATCGATGAAGAACGTAGCGAAATGCGATACTTGGTGTGAATTGCAGAATCCCGT
>IonTorrentS5-ITS1_BOP010499_Zotu
AAGTCGTAACAAGGTTTCCGTAGGTGAACCTGCGGAAGGATCATTGTCGAAACCTGCCTAGCAGAATGACCCGCGAACTTGTCTAATACTCTTGGAGAAGCAAAAGGTTGGTTtttATAGCCTCCTCTTTCTTCCCTCTGCTGGGTGTGCTCGTGCTACCCTCTGGGTGACACGCTCATTCCCCGGTCTAACAACGAACCCCGGCGCGAAATGCGTCAAGGAACTTGAACAAGAATGCAACATCCATGCCCCGTTtttGGGTGCTTGTGGTGCTTGCTctctcATGAACAAAACGACTCTCGGCAACGGATATCTCGGCTCTCGCATCGATGAAGAACGTAGCGAAATGCGATACTTGGTGTGAATTGCAGAATCCCGT
