# Supplementary material for: Method for quick DNA barcode reference library construction
Source: Ecol Evol. 2021 Aug 4;11(17):11627–38. doi: 10.1002/ece3.7788 (PMC8427591; doi:10.1002/ece3.7788)
Supplement: Supplementary file 15 — Result S1 [file ECE3-11-11627-s016.zip › IonTorrentS5-ITS2.fasta]

>IonTorrentS5-ITS2_BOP010002_Cotu
TCTCGGCTCTCGCATCGATGAAGAACGCAGCAAAATGCGATACTTGGTGTGAATTGCAGAATCCCGTGAACCATCGAGTTTTTGAACGCAAGTTGCGCCCGAAGCCATTATGCTGAGGGCACGTCTGCCTGGGCGTCACGCATAGCGTCGCCCTCCACCTCCGTCCCAAAACGGGCTGCAGGTGTCTGGGTTGGATATTGGCCTCCCGTGCGTCTCGGTGTGCGGTTGGCCTAAATGTGATTCGGCATCGACGTATGTCTCGACAATTGGTGGTTGAAGACCTCAACTCTCGTTTTGTCGTGCCAGATTGCGTCGTTCGGCTCGAATGCGTTGACCCCGATGGTGCATTGCACTTCGACAGAGACCCCAGGTCAGGCGGGATTACCCGCTGAGTTTAAGCATATCA
>IonTorrentS5-ITS2_BOP010002_Otu
TCTCGGCTCTCGCATCGATGAAGAACGCAGCAAAATGCGATACTTGGTGTGAATTGCAGAATCCCGTGAACCATCGAGTTttttGAACGCAAGTTGCGCCCGAAGCCATTATGCTGAGGGCACGTCTGCCTGGGCGTCACGCATAGCGTCGCCCTCCACCTCCGTCCCAAAACGGGCTGCAGGTGTCTGGGTTGGATATTGGCCTCCCGTGCGTCTCGGTGTGCGGTTGGCCTAAATGTGATTCGGCATCGACGTATGTCTCGACAATTGGTGGTTGAAGACCTCAACTCTCGTTTTGTCGTGCCAGATTGCGTCGTTCGGCTCGAATGCGTTGACCCCGATGGTGCATTGCACTTCGACAGAGACCCCAGGTCAGGCGGGATTACCCGCTGAGTTTAAGCATATCAA
>IonTorrentS5-ITS2_BOP010002_Zotu
TCTCGGCTCTCGCATCGATGAAGAACGCAGCAAAATGCGATACTTGGTGTGAATTGCAGAATCCCGTGAACCATCGAGTTttttGAACGCAAGTTGCGCCCGAAGCCATTATGCTGAGGGCACGTCTGCCTGGGCGTCACGCATAGCGTCGCCCTCCACCTCCGTCCCAAAACGGGCTGCAGGTGTCTGGGTTGGATATTGGCCTCCCGTGCGTCTCGGTGTGCGGTTGGCCTAAATGTGATTCGGCATCGACGTATGTCTCGACAATTGGTGGTTGAAGACCTCAACTCTCGTTTTGTCGTGCCAGATTGCGTCGTTCGGCTCGAATGCGTTGACCCCGATGGTGCATTGCACTTCGACAGAGACCCCAGGTCAGGCGGGATTACCCGCTGAGTTTAAGCATATCAA
>IonTorrentS5-ITS2_BOP010003_Cotu
TCTCGGCTCTCGCATCGATGAAGAACGCAGCAAAATGCGATACTTGGTGTGAATTGCAGAATCCCGTGAACCATCGAGTTTTTGAACGCAAGTTGCGCCCGAAGCCATTATGCTGAGGGCACGTCTGCCTGGGCGTCACGCATAGCGTCGCCCTCCACCTTCGTCCCTAAACGGGTTGTAGGTGTCTGGGTTGGATATTGGCCTCCCGTGCATCTCGGTGTGCGGTTGGCCTAAATGTGATTCGACATCGACGTATGTCTCGACAATTGGTGGTTGAAGACCTCAACTCTCGTTTTGTCGTGCTAGATTGCGTTGTTTGGCTCGAATGCGTTGACCCCGATGGTGCTTTGCACTTCGACAGAGACCCCAGGTCAGGCGGGATTACCCGCTGAGTTTAAGCATATCAA
>IonTorrentS5-ITS2_BOP010003_Dotu
TCTCGGCTCTCGCATCGATGAAGAACGCAGCAAAATGCGATACTTGGTGTGAATTGCAGAATCCCGTGAACCATCGAGTTTTTGAACGCAAGTTGCGCCCGAAGCCATTATGCTGAGGGCACGTCTGCCTGGGCGTCACGCATAGCGTCGCCCTCCACCTTCGTCCCTAAACGGGTTGTAGGTGTCTGGGTTGGATATTGGCCTCCCGTGCATCTCGGTGTGCGGTTGGCCTAAATGTGATTCGACATCGACGTATGTCTCGACAATTGGTGGTTGAAGACCTCAACTCTCGTTTTGTCGTGCTAGATTGCGTTGTTTGGCTCGAATGCGTTGACCCCGATGGTGCTTTGCACTTCGACAGAGACCCCAGGTCAGGCGGGATTACCCGCTGAGTTTAAGCATATCAA
>IonTorrentS5-ITS2_BOP010003_Otu
TCTCGGCTCTCGCATCGATGAAGAACGCAGCAAAATGCGATACTTGGTGTGAATTGCAGAATCCCGTGAACCATCGAGTTtttGAACGCAAGTTGCGCCCGAAGCCATTATGCTGAGGGCACGTCTGCCTGGGCGTCACGCATAGCGTCGCCCTCCACCTTCGTCCCTAAACGGGTTGTAGGTGTCTGGGTTGGATATTGGCCTCCCGTGCATCTCGGTGTGCGGTTGGCCTAAATGTGATTCGACATCGACGTATGTCTCGACAATTGGTGGTTGAAGACCTCAACTCTCGTTTTGTCGTGCTAGATTGCGTTGTTTGGCTCGAATGCGTTGACCCCGATGGTGCTTTGCACTTCGACAGAGACCCCAGGTCAGGCGGGATTACCCGCTGAGTTTAAGCATATCAA
>IonTorrentS5-ITS2_BOP010003_Zotu
TCTCGGCTCTCGCATCGATGAAGAACGCAGCAAAATGCGATACTTGGTGTGAATTGCAGAATCCCGTGAACCATCGAGTTtttGAACGCAAGTTGCGCCCGAAGCCATTATGCTGAGGGCACGTCTGCCTGGGCGTCACGCATAGCGTCGCCCTCCACCTTCGTCCCTAAACGGGTTGTAGGTGTCTGGGTTGGATATTGGCCTCCCGTGCATCTCGGTGTGCGGTTGGCCTAAATGTGATTCGACATCGACGTATGTCTCGACAATTGGTGGTTGAAGACCTCAACTCTCGTTTTGTCGTGCTAGATTGCGTTGTTTGGCTCGAATGCGTTGACCCCGATGGTGCTTTGCACTTCGACAGAGACCCCAGGTCAGGCGGGATTACCCGCTGAGTTTAAGCATATCAA
>IonTorrentS5-ITS2_BOP010004_Cotu
TCTCGGCTCTCGCATCGATGAAGAACGCAGCAAAATGCGATACTTGGTGTGAATTGCAGAATCCCGTGAACCATCGAGTTTTTGAACGCAAGTTGCGCCCGAAGCCATTATGCCGAGGGCACGTCTGCCTGGGCGTCACGCATAGCGTCACCCTCCACCTCCGTCCCTAAACGGGTTGTAGGCGTTTGGGTTGGATATTGGCCTCCCGTGCGTCTCGGTGTGCGGTTGGCCTAAATGTGATTCGGCATCGACGTATGCTCGACAATTGGTGGTTGAAGAACTCAACTTTCGTGTTGTCGTGCTGGATTGCGTTGTTCGGCTCGAATGCGTTGACCCCGATGGTGCTCTGCACTTCTACAGAGACCCCAGGTCAGGCGGGATTACCCGCTGAGTTTAAGCATATCAA
>IonTorrentS5-ITS2_BOP010004_Otu
TCTCGGCTCTCGCATCGATGAAGAACGCAGCAAAATGCGATACTTGGTGTGAATTGCAGAATCCCGTGAACCATCGAGTTtttGAACGCAAGTTGCGCCCGAAGCCATTATGCCGAGGGCACGTCTGCCTGGGCGTCACGCATAGCGTCACCCTCCACCTCCGTCCCTAAACGGGTTGTAGGCGTTTGGGTTGGATATTGGCCTCCCGTGCGTCTCGGTGTGCGGTTGGCCTAAATGTGATTCGGCATCGACGTATGCTCGACAATTGGTGGTTGAAGAACTCAACTTTCGTGTTGTCGTGCTGGATTGCGTTGTTCGGCTCGAATGCGTTGACCCCGATGGTGCTCTGCACTTCTACAGAGACCCCAGGTCAGGCGGGATTACCCGCTGAGTTTAAGCATATCAA
>IonTorrentS5-ITS2_BOP010004_Zotu
TCTCGGCTCTCGCATCGATGAAGAACGCAGCAAAATGCGATACTTGGTGTGAATTGCAGAATCCCGTGAACCATCGAGTTtttGAACGCAAGTTGCGCCCGAAGCCATTATGCCGAGGGCACGTCTGCCTGGGCGTCACGCATAGCGTCACCCTCCACCTCCGTCCCTAAACGGGTTGTAGGCGTTTGGGTTGGATATTGGCCTCCCGTGCGTCTCGGTGTGCGGTTGGCCTAAATGTGATTCGGCATCGACGTATGCTCGACAATTGGTGGTTGAAGAACTCAACTTTCGTGTTGTCGTGCTGGATTGCGTTGTTCGGCTCGAATGCGTTGACCCCGATGGTGCTCTGCACTTCTACAGAGACCCCAGGTCAGGCGGGATTACCCGCTGAGTTTAAGCATATCAA
>IonTorrentS5-ITS2_BOP010005_Cotu
TCTCGGCTCTCGCATCGATGAAGAACGCAGCAAAATGCGATACTTGGTGTGAATTGCAGAATCCCGTGAACCATCGAGTTTTTGAACGCAAGTTGCGCCCGAAGCCATTATGCCGAGGGCACGTCTGCCTGGGCGTCACGCATAGCGTCACCCTCCACCTCCGTCCCTAAACGGGTTGTAGGCGTTTGGGTTGGATATTGGCCTCCCGTGCGTCTCGGTGTGCGGTTGGCCTAAATGTGATTCGGCATCGACGTATGCTCGACAATTGGTGGTTGAAGAACTCAACTTTCGTGTTGTCGTGCTGGATTGCGTTGTTCGGCTCGAATGCGTTGACCCCGATGGTGCTCTGCACTTCTACAGAGACCCCAGGTCAGGCGGGATTACCCGCTGAGTTTAAGCATATCAA
>IonTorrentS5-ITS2_BOP010005_Otu
TCTCGGCTCTCGCATCGATGAAGAACGTAGCGAAATGCGATACTTGGTGTGAATTGCAGAATCCCGTGAACCATCGAGTTtttGGACGCAAGTTGCGCCCAACGCCACTAGGCTGAGGGCACGTCTGCCTGGGCGTCACGCATAGCGTCACCCTCCACCTCCGTCCCTAAACGGGTTGTAGGCGCTTGGGTTGGATATTGGCCTCCCGTGCGTCTCGGTGTGCGGTTGGCCTAAATGTGATTCGGCATCGACGTATGCTCGACAATTGGTGGTTGAAGAACTCAACTTTCGTGTTGTCGTGCTGGATTGCGTTGTTCGGCTCGAATGCGTTGACCCCGATGGTGCTCTGCACTTCTACAGAGACCCCAGGTCAGGCGGGATTACCCGCTGAGTTTAAGCATATCAA
>IonTorrentS5-ITS2_BOP010005_Zotu
TCTCGGCTCTCGCATCGATGAAGAACGCAGCAAAATGCGATACTTGGTGTGAATTGCAGAATCCCGTGAACCATCGAGTTtttGAACGCAAGTTGCGCCCGAAGCCATTATGCTGAGGGCACGTCTGCCTGGGCGTCACGCATAGCGTCACCCTCCACCTCCGTCCCTAAACGGGTTGTAGGCGTTTGGGTTGGATATTGGCCTCCCGTGCGTCTCGGTGTGCGGTTGGCCTAAATGTGATTCGGCATCGACGTATGCTCGACAATTGGTGGTTGAAGAACTCAACTTTCGTGTTGTCGTGCTGGATTGCGTTGTTCGGCTCGAATGCGTTGACCCCGATGGTGCTCTGCACTTCTACAGAGACCCCAGGTCAGGCGGGATTACCCGCTGAGTTTAAGCATATCAA
>IonTorrentS5-ITS2_BOP010007_Cotu
TCTCGGCTCTCGCATCGATGAAGAACGTAGCGAAATGCGATACTTGGTGTGAATTGCAGAATCCCGTGAACCATCGAGTCTTTGAACGCAAGTTGCGCCCGAAGCCATTAGGCCGAGGCACGTCTGCCTGGGCGTCACACGTCGTTGCCCCCCCAACCCCCTCGGGAGTTGGATGGGACGGATGATGGCCTCCCGTGTGCTCAGTCACGCGGTTGGCATAAATACCAAGTCCTCGGCGACCAACGCCACGACAATCGGTGGTTGTCAAACCTCGGTTTCCTGTCGTGCGCGCGTGTTGATCGAGTGCTTTCTTAAACAATGCGTGTCGATCCGTCGATGCTTTCAACGCGACCCCAGGTCAGGCGGGGTTACCCGCTGAATTTAAGCATATCAA
>IonTorrentS5-ITS2_BOP010007_Dotu
TCTCGGCTCTCGCATCGATGAAGAACGTAGCGAAATGCGATACTTGGTGTGAATTGCAGAATCCCGTGAACCATCGAGTCTTTGAACGCAAGTTGCGCCCGAAGCCATTAGGCCGAGGGCACGTCTGCCTGGGCGTCACACGTCGTTG
>IonTorrentS5-ITS2_BOP010007_Otu
TCTCGGCTCTCGCATCGATGAAGAACGTAGCGAAATGCGATACTTGGTGTGAATTGCAGAATCCCGTGAACCATCGAGTCTTTGAACGCAAGTTGCGCCCGAAGCCATTAGGCCGAGGGCACGTCTGCCTGGGCGTCACACGTCGTTGCCccccccAACCcccTCGGGAGTTGGATGGGACGGATGATGGCCTCCCGTGTGCTCAGTCACGCGGTTGGCATAAATACCAAGTCCTCGGCGACCAACGCCACGACAATCGGTGGTTGTCAAACCTCGGTTTCCTGTCGTGCgcgcgTGTTGATCGAGTGCTTTCTTAAACAATGCGTGTCGATCCGTCGATGCTTTCAACGCGACCCCAGGTCAGGCGGGGTTACTCGCTGAATTTAAGCATATCAA
>IonTorrentS5-ITS2_BOP010007_Zotu
TCTCGGCTCTCGCATCGATGAAGAACGTAGCGAAATGCGATACTTGGTGTGAATTGCAGAATCCCGTGAACCATCGAGTCTTTGAACGCAAGTTGCGCCCGAAGCCATTAGGCCGAGGGCACGTCTGCCTGGGCGTCACACGTCGTTGCCccccccAACCcccTCGGGAGTTGGATGGGACGGATGATGGCCTCCCGTGTGCTCAGTCACGCGGTTGGCATAAATACCAAGTCCTCGGCGACCAACGCCACGACAATCGGTGGTTGTCAAACCTCGGTTTCCTGTCGTGCgcgcgTGTTGATCGAGTGCTTTCTTAAACAATGCGTGTCGATCCGTCGATGCTTTCAACGCGACCCCAGGTCAGGCGGGGTTACTCGCTGAATTTAAGCATATCAA
>IonTorrentS5-ITS2_BOP010011_Cotu
TCTAGGCTCTTGCATCGATGAAGAACGTAGCGAAATGCGATACTTGGTGTGAATTGCAGAATCCCGTGAACCATCGAGTCTTTGAACGCAAGTTGCGCCTGAAGCCATTAGGTTGAGGGCACGTCTGCCTGGGTGTCACAGATTGCTGCCCAATCCCAATTACCTAATGATGGGTACTAATTGGGTAGGGTGAATGCTGGCTTCCCGTGAGCACTGTTGTCTCTCGGTTGGTTGAAAATGGAGTGCATGATAGGGTGTGCCATGATAGATGGTGGTTGAGTGATGCTCGAGACCAATCATGCGTGACCCTATTGAACTTGGCCTCTGTAACCCACATGTGTCTTTGGACGCTCATGATGAGACCTCAGGTCAGGCGGGGCTACCCGCTGAGTTTAAGCATATCAA
>IonTorrentS5-ITS2_BOP010013_Cotu
TCTCAGCTCTCACATCAATGAAGAACATAGCGAAATGCGATACTTGGTGTGAATTACAGAATCTTGTGAACCATCGAGTCTTTGAACGCAAGTTGCACTCGAAGCCATTCGGCCGAGGGCACGTCTGCCTAGGCATCACACATTGTTGCCCCCCCCCCCCCAAACCCCGTTGGGGCAAAAAGGGGGATGGATGCTGGCTTCCCGTGAGCCTTGCCTTGTGGTTGGCTTAAATGTGAGATCTCTGTTGTGAGCGTCGCAACGATGGCCATTGTCAAATAACTCGGTGCCCTGTCACGAACGTCCCTAGCATACTGTCTTGGAACGATCCTTGCACACGGCCTTACGCTGCGCTTCCAATGTGACCCCAAGTCAAGTAGGGCTGCCCACTGAATTTAAGCATATCAA
>IonTorrentS5-ITS2_BOP010013_Dotu
TCTCAGCTCTCACATCAATGAAGAACATAGCGAAATGCGATACTTGGTGTGAATTACAGAATCTTGTGAACCATCGAGTCTTTGAACGCAAGTTGCACTCGAAGCCATTCGGCCGAGGGCACGTCTGCCTAGGCATCACACATTGTTG
>IonTorrentS5-ITS2_BOP010013_Otu
TCTCAGCTCTCACATCAATGAAGAACATAGCGAAATGCGATACTTGGTGTGAATTACAGAATCTTGTGAACCATCGAGTCTTTGAACGCAAGTTGCACTCGAAGCCATTCGGCCGAGGGCACGTCTGCCTAGGCCATCAcacaTTGTTGCCcccccccccccccccAAACCCCGTTGGGGCAAaaaGGgggATGGATGCTGGCTTCCCGTGAGCCTTGCCTTGTGGTTGGCTTAAATGTGAGATCTCTGTTGTGAGCGTCGCAACGATGGCCATTGTCAAATAACTCGGTGCCCTGTCACGAACGTCCCTAGCATACTGTCTTGGAACGATCCTTGCACACGGCCTTACGCTGCGCTTCCAATGTGACCCCAAGTCAAGTAGGGCTGCCCACTGAATTTAAGCATATCAA
>IonTorrentS5-ITS2_BOP010013_Zotu
TCTCAGCTCTCACATCAATGAAGAACATAGCGAAATGCGATACTTGGTGTGAATTACAGAATCTTGTGAACCATCGAGTCTTTGAACGCAAGTTGCACTCGAAGCCATTCGGCCGAGGGCACGTCTGCCTAGGCCATCAcacaTTGTTGCCcccccccccccccccAAACCCCGTTGGGGCAAaaaGGgggATGGATGCTGGCTTCCCGTGAGCCTTGCCTTGTGGTTGGCTTAAATGTGAGATCTCTGTTGTGAGCGTCGCAACGATGGCCATTGTCAAATAACTCGGTGCCCTGTCACGAACGTCCCTAGCATACTGTCTTGGAACGATCCTTGCACACGGCCTTACGCTGCGCTTCCAATGTGACCCCAAGTCAAGTAGGGCTGCCCACTGAATTTAAGCATATCAA
>IonTorrentS5-ITS2_BOP010014_Cotu
TCTCGGCTCTCGCATCGATGAAGAACGTAGCGAAATGCGATACTTGGTGTGAATTGCAGAATCCCGTGAATCATTGAGTCTTTGAACGCAAGTTGCGCCCAAAGCCACCTGGCCGAGGGCACATCTACTTGGATGTCACGCATCGTTGCCCCCAACCCCATTGCCTTGAAAAGGGACAAGGGGGACTATCGGGCAGAAATTGGCCTCCTGTGAGCTTTTGCATGCAGTTGGCCTAAAAGCGAGTCCTTGGCGATGTGCTCCACGACAATCGATGGTTGACAAACCCTCGTGTCCCATCATGTGTGCCGCGTCGCTCATCATGTACTCTTTGACCCTGTTGTGTCGCGCTAGTGATGCTTCCAACACGACCCCAGGTCAGGCGGGACTACCCGCTGAATTTAAGCATATCAA
>IonTorrentS5-ITS2_BOP010020_Cotu
TCTCAACTCTCACGTGGATGAAGAACGTAGCGAAATGCGATACTTGGTGTGAATTGCAGAATCCCGTGAACCATCGAGTCTTTGAATGCAAGTTGCACCCGAAGCCATTAGGCCGAGGGCACGTCTGCCTAGGCTTCACATGTCATTGTCCCCCCACACCTCCCTCGGGAGTGTCGGGGGGCGAAGAATGGTCTTCCGTGCGCCACCCCCACGCAGTTGGCATAAATACCGAGTCCCCGACGGTTAACGCCACCACGATAATCGGTGGTTGTTAAACGTCGGTTGCTTGTTGTACTCTTTCGCCATACTCCGAGCGACTCACAACTATCGCTGCTCTGCTTCGACGGAGCTTTCAACGCGACCCCAGGTCCGGCGGGGTTACCCGCTGAATTTAAGCATATTAA
>IonTorrentS5-ITS2_BOP010020_Dotu
TCTCAACTCTCACGTGGATGAAGAACGTAGCGAAATGCGATACTTGGTGTGAATTGCAGAATCCCGTGAACCATCGAGTCTTTGAATGCAAGTTGCACCCGAAGCCATTAGGCCGAGGGCACGTCTGCCTAGGCTTCACATGTCATTGT
>IonTorrentS5-ITS2_BOP010020_Otu
TCTCAACTCTCACGTGGATGAAGAACGTAGCGAAATGCGATACTTGGTGTGAATTGCAGAATCCCGTGAACCATCGAGTCTTTGAATGCAAGTTGCACCCGAAGCCATTAGGCCGAGGGCACGTCTGCCTAGGCTTCACATGTCATTGTCCccccACACCTCCCTCGGGAGTGTCGGggggCGAAGAATGGTCTTCCGTGCGCCACCcccACGCAGTTGGCATAAATACCGAGTCCCCGACGGTTAACGCCACCACGATAATCGGTGGTTGTTAAACGTCGGTTGCTTGTTGTACTCTTTCGCCATACTCCGAGCGACTCACAACTATCGCTGCTCTGCTTCGACGGAGCTTTCAACGCGACCCCAGGTCCGGCGGGGTTACCCGCTGAATTTAAGCATATTAA
>IonTorrentS5-ITS2_BOP010020_Zotu
TCTCAACTCTCACGTGGATGAAGAACGTAGCGAAATGCGATACTTGGTGTGAATTGCAGAATCCCGTGAACCATCGAGTCTTTGAATGCAAGTTGCACCCGAAGCCATTAGGCCGAGGGCACGTCTGCCTAGGCTTCACATGTCATTGTCCccccACACCTCCCTCGGGAGTGTCGGggggCGAAGAATGGTCTTCCGTGCGCCACCcccACGCAGTTGGCATAAATACCGAGTCCCCGACGGTTAACGCCACCACGATAATCGGTGGTTGTTAAACGTCGGTTGCTTGTTGTACTCTTTCGCCATACTCCGAGCGACTCACAACTATCGCTGCTCTGCTTCGACGGAGCTTTCAACGCGACCCCAGGTCCGGCGGGGTTACCCGCTGAATTTAAGCATATTAA
>IonTorrentS5-ITS2_BOP010037_Cotu
TCTCGGCTCTCGCATCGATGAAGAACGTAGCGAAATGCGATACTTGGTGTGAATTGCAGAATCCCGTGAACCATCGAGTCTTTGAACGCAAGTTGCGCCCGAAGCCATTAGGCCGAGGGCACGCCTGCCTGGGCGTCACACGTCGTTGCACCCCCACTACTCCCTCGGGATTGCGGGGTGCGGATGATGGCCTCCCGTACGCTCCGTCGCGCGGTTGGCATAAATACCAAGTCCTCGGCGACGCACGCCACGACAATCGGTGGTTGCGAAACCTCGGTTGCCCGTCGTGTGCGGTCGTCGCGCATCGGGGGCTCGAAAAAATGCTTGGCTCCGGCTTGGCTTTCAACGCGACCCCAGGTCAGGCGGGGTTACCCGCTGAATTTAAGCATATCAA
>IonTorrentS5-ITS2_BOP010044_Cotu
TCTCGGCTCTCGCATCGATGAAGAACGTAGCGAAATGCGATACTTGGTGTGAATTGCAGAATCCCGTGAACCATCGAGTCTTTGAACGCAAGTTGCGCCCGAAGCCATTAGGCTGAGGGCACGCCTGCCTGGGCGTCACACGTCGTTGCCCCCTCCACCCGCGCCTCCCTCGGGGTCGTAGGGGGGCGGATGATGGCCTCCCGTGCGTCACCCTGCGCGGTTGGCACAAATGCCGAGTCCTCAACGACGAACGCCACGACAATCGGTGGTTGTCAACCTCAATTGCCTATTGTGGGCTTTCGTCGCGCTCCAAGCGGCTCGCGACGCTCGCTCCCCTGCTTCTGAGCAGCGCTTTCAACGCGACCCCAGGTCAGGCGGGGTTACCCGCTGAGTTTAAGCATATCA
>IonTorrentS5-ITS2_BOP010045_Cotu
TCTCGGCTCTCGCATCGATGAAGAACGTAGCAAAATGCGATACTTGGTGTGAATTGCAGAATCCCGTGAATCATCGAGTTTTTGAACGCAAGTTGCGCCTGAAGCCATTAGGCCGAAGGCACGTCTGCCTGGGCGTCTCGCAACCCGTCGCCCCAGCCTTGCATCATATGCATAGGATTGTGGGCGGATGTTGGCCTCCCGTGAGCACTTAGCTTGCGGCTGGCCTAAAAGCAAAGTCCTCGATGACGGATCGTCACGACACGTGGTGGTTGAACAACCTTGTCGCGTCCTGTTGTTGGCGCAACTGTCATCGGGAGAAGTTATGACCCTGACGCGCTATCTTTGATGGCGCATCGACAGCGACCCCAGGTCAGGCGGGATTACCCGCTGAGTTTAAGGCAAT
>IonTorrentS5-ITS2_BOP010045_Otu
TCTCGGCTCTCGCATCGATGAAGAACGTAGCAAAATGCGATACTTGGTGTGAATTGCAGAATCCCGTGAATCATCGAGTTtttGAACGCAAGTTGCGCCTGAAGCCATTAGGCCGAAGGCACGTCTGCCTGGGCGTCTCGCAACCCGTCGCCcccAGCCTTGCATCATATGCATAGGATTGTGGGCGGATGTTGGCCTCCCGTGAGCACTTAGCTTGCGGCTGGCCTAAAAGCAAAGTCCTCGATGACGGATCGTCACGACACGTGGTGGTTGAACAACCTTGTCGCGTCCTGTTGTTGGCGCAACTGTCATCGGGAGAAGTTATGACCCTGACGCGCTATCTTTGATGGCGCATCGACAGCGACCCCAGGTCAGGCGGGACTACCCGCTGAGTTTAAGCATATCAA
>IonTorrentS5-ITS2_BOP010045_Zotu
TCTCGGCTCTCGCATCGATGAAGAACGTAGCAAAATGCGATACTTGGTGTGAATTGCAGAATCCCGTGAATCATCGAGTTtttGAACGCAAGTTGCGCCTGAAGCCATTAGGCCGAAGGCACGTCTGCCTGGGCGTCTCGCAACCCGTCGCCCCAGCCTTGCATCATATGCATAGGATTGTGGGCGGATGTTGGCCTCCCGTGAGCACTTAGCTTGCGGCTGGCCTAAAAGCAAAGTCCTCGATGACGGATCGTCACGACACGTGGTGGTTGAACAACCTTGTCGCGTCCTGTTGTTGGCGCAACTGTCATCGGGAGAAGTTATGACCCTGACGCGCTATCTTTGATGGCGCATCGACAGCGACCCCAGGTCAGGCGGGACTACCCGCTGAGTTTAAGGCAAT
>IonTorrentS5-ITS2_BOP010048_Cotu
TCTCGGCTCTTGCATTGATGAAGAATGTAGTGAAATGCGATAGTTGGTGTGAATTGTAGAATCCCGTGAACCATTGAGTCTTTGAACACAAGTGGCGCCCGAAGCCGTCCGTCTAAGGGTACGTCTGCCTGGGTGTCTCACATCGCATCGCCCCCCCCCCCCCACATGCACTTCAATGACGGTGGGTGGGGACGGACAATGGCCCCCCTTGCACTTACTTACAGTCCATGGTTGGCCGAAAAAATGAGTTGCTGGTGACGGACGTTACGACAAGTGGTGGTTGAGAGTAAACCTTAAGCGTCTTATTGTGCGTGCCATTATCGCCAGCGTGATGCTCATGTGACCCTTACGCGGTGTCACCGACGGTACCTCGACCGCAACCCTAGGTCAGGCGGGACTACCCGCTGAGTTTAAGCATATCA
>IonTorrentS5-ITS2_BOP010049_Cotu
TCTCGGCTCTCGCATCGATGAAGAACGTAGCGAAATGCGATACTTGGTGTGAATTGCAGAATCCCGTGAACCATCGAGTCTTTGAACGCAAGTTGCGCCTGAAGCCATTCGGCCGAAGGCACGTCTGCCTGGGCGTCACGTACCCAATCGCTCCCCAAAACCTCCCACATTTTTACGGATTTGTGGAGGGCTAGGAGGGCGGAGATTGGCCTCCCGTGCTGTAACGGTGCGGATGGCCTAAAAGCAAAGCGTCGAGCGACGAAACGTCACGACAAGTGGTGGTAGATAAAGCCCTAGCGGCAGCCTCATCGTGTCGTGTGCGTCCAGTCGCGTTCGATCGCCCAACGACCCCTACACGTCTCGACGAATTCTGTCGCGACCCCAGGTCAGGCGGGACTACCCGCTGAGTTTAAGCATATCAA
>IonTorrentS5-ITS2_BOP010049_Otu
TCTCGGCTCTCGCATCGATGAAGAACGTAGCGAAATGCGATACTTGGTGTGAATTGCAGAATCCCGTGAACCATCGAGTCTTTGAACGCAAGTTGCGCCTGAAGCCATTCGGCCGAAGGCACGTCTGCCTGGGCGTCACGTACCCAATCGCTCCCCAAAACCTCCCACATTtttACGGATTTGTGGAGGGCTAGGAGGGCGGAGATTGGCCTCCCGTGCTGTAACGGTGCGGATGGCCTAAAAGCAAAGCGTCGAGCGACGAAACGTCACGACAAGTGGTGGTAGATAAAGCCCTAGCGGCAGCCTCATCGTGTCGTGTGCGTCCAGTCGCGTTCGATCGCCCAACGACCCCTACACGTCTCGACGAATTCTGTCGCGACCCCAGGTCAGGCGGGACTACCCGCTGAGTTTAAGCATATCAA
>IonTorrentS5-ITS2_BOP010049_Zotu
TCTCGGCTCTCGCATCGATGAAGAACGTAGCGAAATGCGATACTTGGTGTGAATTGCAGAATCCCGTGAACCATCGAGTCTTTGAACGCAAGTTGCGCCTGAAGCCATTCGGCCGAAGGCACGTCTGCCTGGGCGTCACGTACCCAATCGCTCCCCAAAACCTCCCACATTtttACGGATTTGTGGAGGGCTAGGAGGGCGGAGATTGGCCTCCCGTGCTGTAACGGTGCGGATGGCCTAAAAGCAAAGCGTCGAGCGACGAAACGTCACGACAAGTGGTGGTAGATAAAGCCCTAGCGGCAGCCTCATCGTGTCGTGTGCGTCCAGTCGCGTTCGATCGCCCAACGACCCCTACACGTCTCGACGAATTCTGTCGCGACCCCAGGTCAGGCGGGACTACCCGCTGAGTTTAAGCATATCAA
>IonTorrentS5-ITS2_BOP010050_Cotu
TCTCGGCTCTTGCATCGATGAAGAACGTAGCGAAATGCGATACTTGGTGTGAATTGCAGAATCCCGTGAACCATCGAGTCTTTGAACGCAAGTTGCGCCCGAAGCCATTAGGCTGAGGGCACGCCTGCCTGGGTGTCACACATCGTTGCCCCAACGCCAATGCCTCATGCCAGGCATCTAGCTGGGGGTGAATGCTGGCCTCCCGTGAGCATAGCCTCACGGTTGGTTGAAAATCGAGTCCGTGGCTGAGTGCACCGTGACAGATGGTGGTTGAGTAAAGAGCTCGAGGCCAGTCGCGCGTGCATCCACCTGGAGTGGACTTCGTGACCCATGGGGGTGATTCGATCGCCCCACAATGGGACCTCAGGTCAGGCGGGGCTACCCGCTGAGTTTAAGCATATCA
>IonTorrentS5-ITS2_BOP010051_Cotu
TCTCGGCTCTCGCATCGATGAAGAACGTAGCGAAATGCGATACTTGGTGTGAATTGCAGAATCCCGTGAACCATCGAGTCTTTGAACGCAAGTTGCGCCCTAAGCCATTAGGCCGAGGGCACGTCTGCCTGGGTGTCACGCATCGTTGCCCCCCCCCCAAATCCTATGATCTTGCGGCGGTGGGCGGAAAATGGCCTCCCGTGTGCTTCTGCCCGCGGTTGGCCCAAATGAGAGTTCTCGGTGACGCTTCCCGCGACAATCGGTGGTGTTTGAAACAGAACCTAGTGATACTGTCGTGCGGTCGTGTTCTACCGTGCACGGACTCCTCGACCCTCGAGAGCGCGCAATAGCACGCTCGCATCGCGACCCCAGGTCAGGCGGGATTACCCGCTGAATTTAAGCATATCAATAGCGGAGGAAAAGAA
>IonTorrentS5-ITS2_BOP010053_Cotu
TCTCGGCTCTCGCATCGATGAAGAACGTAGCGAAATGCGATACTTGGTGTGAATTGCAGAATCCCGTGAACCATCGAGTTTTTGAACGCAAGTTGCGCCCAAAGCCACTAGGCTGAGGGCACGTCTGCCTGGGCGTCACGCACAGCGTCGCGCTCAACACAAGCAATGTTTTCGTGTTGATGAGCGGAAGTTGGCCACCCGAGCTATCTCAGCTCGGTAGGCCTAAATGATGGCCTCGAGCGATGGGCATCACGATCTATGGTGGTTTAGAACCCCTGTCGTCGTAGACCGGCGTCGTGTTTGCCTCGTTGAATGCTCGAGCTGTACAAACCCTTGTGTGTTGCATCTAACACTCACCTTGCGACCCCAGGTCAGGCGGGACTACCCGCTGAGTTTAAGCATATCAA
>IonTorrentS5-ITS2_BOP010053_Otu
TCTCGGCTCTCGCATCGATGAAGAACGTAGCGAAATGCGATACTTGGTGTGAATTGCAGAATCCCGTGAACCATCGAGTTtttGAACGCAAGTTGCGCCCAAAGCCACTAGGCTGAGGGCACGTCTGCCTGGGCGTCACGCACAGCGTCGCGCTCAACACAAGCAATGTTTTCGTGTTGATGAGCGGAAGTTGGCCACCCGAGCTATCTCAGCTCGGTAGGCCTAAATGATGGCCTCGAGCGATGGGCATCACGATCTATGGTGGTTTAGAACCCCTGTCGTCGTAGATCGGCGTCGTGTTTGCCTCGTTGAATGCTCGAGCTGTACAAACCCTTGtgtgtTGCATCTAACACTCACCTTGCGACCCCAGGTCAGGCGGGACTACCCGCTGAGTTTAAGCATATCAA
>IonTorrentS5-ITS2_BOP010053_Zotu
TCTCGGCTCTCGCATCGATGAAGAACGTAGCGAAATGCGATACTTGGTGTGAATTGCAGAATCCCGTGAACCATCGAGTTtttGAACGCAAGTTGCGCCCAAAGCCACTAGGCTGAGGGCACGTCTGCCTGGGCGTCACGCACAGCGTCGCGCTCAACACAAGCAATGTTTTCGTGTTGATGAGCGGAAGTTGGCCACCCGAGCTATCTCAGCTCGGTAGGCCTAAATGATGGCCTCGAGCGATGGGCATCACGATCTATGGTGGTTTAGAACCCCTGTCGTCGTAGACCGGCGTCGTGTTTGCCTCGTTGAATGCTCGAGCTGTACAAACCCTTGtgtgtTGCATCTAACACTCACCTTGCGACCCCAGGTCAGGCGGGACTACCCGCTGAGTTTAAGCATATCAA
>IonTorrentS5-ITS2_BOP010054_Cotu
TCTCGGCTCTCGCATCGATGAAGAACGTAGCGAAATGCGATACTTGGTGTGAATTGCAGAATCCCGTGAACCATCGAGTTTTTGAACGCAAGTTGCGCCTGAAGCCATTAGGCCGAGGGCACGTCTGCCTGGGCGTCACACATTGTGTCGCCCACCCAATCCGAGCCTTACGAAGGGCTGGGTGTGGGTGGGCGGATATTGGCCCCCCGTGCACATTAGTGAACGGTCGGTCTAAAAATGAAGTCCTTGGCAATGGACGTCACAACAAGTGGTGGTTGACAAACCGTTGCGTCCTGTTGTGCTTGCCCCCATTGCTAAGGGTTGCTCTTTGACCCTAATGTGCCGTTGCCACGGCTTCAATCGCGACCCCAGGTCAGGCGGGATTACCCGCTGAGTTTAAGCATATCA
>IonTorrentS5-ITS2_BOP010054_Otu
TCTCGGCTCTCGCATCGATGAAGAACGTAGCGAAATGCGATACTTGGTGTGAATTGCAGAATCCCGTGAACCATCGAGTTtttGAACGCAAGTTGCGCCTGAAGCCATTAGGCCGAGGGCACGTCTGCCTGGGCGTCAcacaTTGTGTCGCCCACCCAATCCGAGCCTTACGAAGGGCTGGGTGTGGGTGGGCGGATATTGGCCccccGTGCACATTAGTGAACGGTCGGTCTAAaaaTGAAGTCCTTGGCAATGGACGTCACAACAAGTGGTGGTTGACAAACCGTTGCGTCCTGTTGTGCTTGCCcccATTGCTAAGGGTTGCTCTTTGACTCTAATGTGCCGTTGCCACGGCTTCAATCGCGACCCCAGGTCAGGCGGGATTACCCGCTGAGTTTAAGCATATCAA
>IonTorrentS5-ITS2_BOP010054_Zotu
TCTCGGCTCTCGCATCGATGAAGAACGTAGCGAAATGCGATACTTGGTGTGAATTGCAGAATCCCGTGAACCATCGAGTTtttGAACGCAAGTTGCGCCTGAAGCCATTAGGCCGAGGGCACGTCTGCCTGGGCGTCAcacaTTGTGTCGCCCACCCAATCCGAGCCTTACGAAGGGCTGGGTGTGGGTGGGCGGATATTGGCCccccGTGCACATTAGTGAACGGTCGGTCTAAaaaTGAAGTCCTTGGCAATGGACGTCACAACAAGTGGTGGTTGACAAACCGTTGCGTCCTGTTGTGCTTGCCcccATTGCTAAGGGTTGCTCTTTGACTCTAATGTGCCGTTGCCACGGCTTCAATCGCGACCCCAGGTCAGGCGGGATTACCCGCTGAGTTTAAGCATATCAA
>IonTorrentS5-ITS2_BOP010056_Cotu
CTCTCGGCAACGGATATCTCGGCTCTGCATCGATGAAGAACGCAGCAAAATGCGATACTTGGTGTGAATTGCAGAATCCCGTGAACCATCGAGTTTTTGAACGCAAGTTGCGCCCGAAGCCTTAATGCTGAGGGCACGTCTGCCTGGGCGTCACGCATAGCGTCGCCCTCCACCTCCGTCCCCAAACGGGATGTGAAGGTGCTGGGTCGGATATTGGCCTCCCGTGCGCCTCGGTGTGCGGCTGGCCTAAATGTGATTCGACATCGACGTATGTCTCGACAATTGGTGGTTGAAGAACTCAACTTGCGTCTTGTCGTGCAAGACTGCGTCGATCGGCTCGAATGCGTTGACCCCGACGGTGCTTCGCACTTCGACAGAGACCCCAGGTCAGGCGGGATTACCCGCTGAGTTTAAGCATATCAA
>IonTorrentS5-ITS2_BOP010057_Cotu
TCTTAGCTCTCGTATTGATGAAGAACGTAGAAAAATGCAATACTTGGTATGAATTACCGAATCTCGTGAACCATCGAGTCTTTGAACGCATATTGCACCCAAAGCCATCCGGCCATGGGCACATCTGCCTAGTCGTCACACACCGTTGCCCCCCCCAAACCCTATCAGGGCAGAAGGGGGATAAATGTTGGCCTCCTGTGAGCCTTACCTCATGGCTAGCCCAAATGCAAGATCTCTATTTCAAGCGCCATGGTGATGGTGGTTTTTGAATAACTCGATGCCCCATCGCGAACATCCCCAGTGTGTTGTCTCAAAATGATCCTTGCGCGTAGCCTCGTGTCGCTCTTCGAATGTGACCCCAGGTTAAGTGGGGCTACCTGCTAAATTTAAGCATATCAA
>IonTorrentS5-ITS2_BOP010057_Dotu
TCTTAGCTCTCGTATTGATGAAGAACGTAGAAAAATGCAATACTTGGTATGAATTACCGAATCTCGTGAACCATCGAGTCTTTGAACGCATATTGCACCCAAAGCCATCCGGCCATGGGCACATCTGCCTAGTCGTCACACACCGTTG
>IonTorrentS5-ITS2_BOP010057_Otu
TCTTAGCTCTCGTATTGATGAAGAACGTAGAAaaaTGCAATACTTGGTATGAATTACCGAATCTCGTGAACCATCGAGTCTTTGAACGCATATTGCACCCAAAGCCATCCGGCCATGGGCACATCTGCCTAGTCGTCAcacacCGTTGCCccccccAAACCCTATCAGGGCAGAAGGgggATAAATGTTGGCCTCCTGTGAGCCTTACCTCATGGCTAGCCCAAATGCAAGATCTCTATTTCAAGCGCCATGGTGATGGTGGTTtttGAATAACTCGATGCCCCATCGCGAACATCCCCAGTgtgtTGTCTCAAAATGATCCTTGCGCGTAGCCTCGTGTCGCTCTTCGAATGTGACCCCAGGTTAAGTGGGGCTACCTGCTAAATTTAAGCATATCAA
>IonTorrentS5-ITS2_BOP010057_Zotu
TCTTAGCTCTCGTATTGATGAAGAACGTAGAAaaaTGCAATACTTGGTATGAATTACCGAATCTCGTGAACCATCGAGTCTTTGAACGCATATTGCACCCAAAGCCATCCGGCCATGGGCACATCTGCCTAGTCGTCAcacacCGTTGCCccccccAAACCCTATCAGGGCAGAAGGgggATAAATGTTGGCCTCCTGTGAGCCTTACCTCATGGCTAGCCCAAATGCAAGATCTCTATTTCAAGCGCCATGGTGATGGTGGTTtttGAATAACTCGATGCCCCATCGCGAACATCCCCAGTgtgtTGTCTCAAAATGATCCTTGCGCGTAGCCTCGTGTCGCTCTTCGAATGTGACCCCAGGTTAAGTGGGGCTACCTGCTAAATTTAAGCATATCAA
>IonTorrentS5-ITS2_BOP010060_Cotu
TCTCGGCTCTCGCATCGATGAAGAACGTAGCGAAATGCGATACTTGGTGTGAATTGCAGAATCCCGTGAACCATCGAGTCTTTGAACGCAAGTTGCGCCCGAAGCCATTAGGCCGAGGGCACGTCTGCCTGGGTGTCAAACATCGTTGCCCAAACACAATGTCCTTCTCCGGGCATCATGTGAAGGGCGGATGCTGGCCTCCCGTGAGCACGCCTCGCGGTTGGCCTAAATGCGAGTCCACGGTGGCGAGCACCACGACGCACGGTGGTTGAGTAACGCTCGAAGCCAGTCCTGCGTGTCTCGTCCCAATACACGGCTCCTTGACCCTCTTGCATCCCACGGATGCTTCCAACGCGACCCCAGGTCAGGCGGGGCTACCCGCTGAATTTAAGCATATCAA
>IonTorrentS5-ITS2_BOP010060_Otu
TCTCGGCTCTCGCATCGATGAAGAACGTAGCGAAATGCGATACTTGGTGTGAATTGCAGAATCCCGTGAACCATCGAGTCTTTGAACGCAAGTTGCGCCCGAAGCCATTAGGCCGAGGGCACGTCTGCCTGGGTGTCAAACATCGTTGCCCAAACACAATGTCCTTCTCCGGGCATCATGTGAAGGGCGGATGCTGGCCTCCCGTGAGCACGCCTCGCGGTTGGCCTAAATGCGAGTCCACGGTGGTGAGCACCACGACGCACGGTGGTTGAGTAACGCTCGAAGCCAGTCCTGCGTGTCTCGTCCCAATACACGGCTCCTTGACCCTCTTGCATCCCACGGATGCTTCCAACGCGACCCCAGGTCAGGCGGGGCTACCCGCTGAATTTAAGCATATCAA
>IonTorrentS5-ITS2_BOP010060_Zotu
TCTCGGCTCTCGCATCGATGAAGAACGTAGCGAAATGCGATACTTGGTGTGAATTGCAGAATCCCGTGAACCATCGAGTCTTTGAACGCAAGTTGCGCCCGAAGCCATTAGGCCGAGGGCACGTCTGCCTGGGTGTCAAACATCGTTGCCCAAACACAATGTCCTTCTCCGGGCATCATGTGAAGGGCGGATGCTGGCCTCCCGTGAGCACGCCTCGCGGTTGGCCTAAATGCGAGTCCACGGTGGTGAGCACCACGACGCACGGTGGTTGAGTAACGCTCGAAGCCAGTCCTGCGTGTCTCGTCCCAATACACGGCTCCTTGACCCTCTTGCATCCCACGGATGCTTCCAACGCGACCCCAGGTCAGGCGGGGCTACCCGCTGAATTTAAGCATATCAA
>IonTorrentS5-ITS2_BOP010061_Cotu
TCTCGGCTCTTGCATCGATGAAGAACGTAGCGAAATGCGATACTTGGTGTGAATTGCAGAATCCCGTGAACCATCGAGTCTTTGAACGCAAGTTGCGCCCGAAGCCATTAGGCCGAGGGCACGCCTGCCTGGGTGTCACACATCGTTACCCTCGCGCCAACGCCCGTCGTTGGCGCGGCGCGGGGCGTATGCTGACCTCCCGCGAGCGGGGCCTCGTGGTTGGTTGAAAATCGAGTTCGCGGTCGGGCGTGCCGTGATAAAATGGTGGATGGGCGACGCCCGAGTCCAATCACGCGCGACCCTGTCCGGCTTGGACTCCTGGACCCCTTCGGCGTCTCCGGACGCTCCTTAGCGAGACCTCAGGTCAGGCGGGGCTACCCGCTGAGTTTAAGCATATCAAA
>IonTorrentS5-ITS2_BOP010063_Cotu
TCTAGGCTCTTGCATCGATGAAGAACGTAGCGAAATGCGATACTTGGTGTGAATTGCAGAATCCCGTGGCACTCTGCCTGGGCGTCACATATCGTTGCCCGATGCCAATTTCCTCTTGATAAGGAGGTATGCTGTGCAGGGTGAATGATGGCTTCCCGTGAGCACTGCTGCCTCATGGTTGGTTGAAAATTGAGTCCTTGGTAGCGTGTGCCATGATAGATGGTGGTTGAGTGATGCACGAGACCATATCATGTGAGACTCTACCAAACTTGGCCTCTGTGACCCACATGCGTCTTTGAACGCTCATGACGAGACCTCAGGTCAGGCGGGGCTACCCGCTGAGTTTAAGCATATCAA
>IonTorrentS5-ITS2_BOP010063_Otu
GCCTGGGGCGTCACAGTATCGTTGCCCGATGCCAATTTCCTCTTGATAAGGAGGTATGCTGTGCAGGGTGAATGATGGCTTCCCGTGAGCACTGCTGCCTCATGGTTGGTTGAAAATTGAGTCCTTGGTAGCGTGTGCCATGATAGATGGTGGTTGAGTGATGCACGAGACCATATCATGTGAGACTCTACCAAACTTGGCCTCTGTGACCCACATGCGTCTTTGAACGCTCATGACGAGACCTCAGGTCAGGCGGGGCTACCCGCTGAGTTTAAGCATATCAA
>IonTorrentS5-ITS2_BOP010063_Zotu
GCCTGGGGCGTCACAGTATCGTTGCCCGATGCCAATTTCCTCTTGATAAGGAGGTATGCTGTGCAGGGTGAATGATGGCTTCCCGTGAGCACTGCTGCCTCATGGTTGGTTGAAAATTGAGTCCTTGGTAGCGTGTGCCATGATAGATGGTGGTTGAGTGATGCACGAGACCATATCATGTGAGACTCTACCAAACTTGGCCTCTGTGACCCACATGCGTCTTTGAACGCTCATGACGAGACCTCAGGTCAGGCGGGGCTACCCGCTGAGTTTAAGCATATCAA
>IonTorrentS5-ITS2_BOP010064_Cotu
TCTCGGCTCTCGCATCGATGAAGAACGTAGCGAAATGCGATACTTGGTGTGAATTGCAGAATCCCGTGAACCATCGAGTCTTTGAACGCAAGTTGCGCCCCAAGCCATTAGGCCGAGGGCACGTCTGCCTGGGTGTCACGCATCGTTGCCCCCCCCCAAATCCTATGATCTTGCGGTGGTGGGCGGACAATGGCCTCCCGTGTGCTTACGCCCGCGGTTGGCCCAAATCCGAGTTCTCGGTGACGCTTCCCGCGACAATCGGTGGTGTTTGAAACATAACCTAGTGATCCTGTTGCGCGGTTGCGATCTCCCGTCTACGGACTCCTTGACCCTCGAGAGCAAGCTAACGCGCGCTCGCATCGCGACCCCCAGGTCAGGCGGGATTACCCGCTGAGTTTAAGCATATCAAT
>IonTorrentS5-ITS2_BOP010066_Cotu
TCTCGGCTCTCGCATCGATGAAGAACGTAGCGAAATGCGATACTTGGTGTGAATTGCAGAATCCCGTGAACCATCGAGTCTTTGAACGCAAGTTGCGCCCAAGCCACTAGGCTGAGGGCACGTCTGCCTGGGGCGTCACATATCGTTGCCCGATGCCAATTTCCTCTTGATAAGGAGGTATGCTGTGCAGGGTGAATGATGGCTTCCCGTGAGCACTGCTGCCTCATGGTTGGTTGAAAATTGAGTCCTTGGTAGCGTGTGCCATGATAGATGGTGGTTGAGTGATGCACGAGACCATATCATGTGAGACTCTACCAAACTTGGCCTCTGTGACCCACATGCGTCTTTGAACGCTCATGACGAGACCTCAGGTCAGGCGGGGCTACCCGCTGAGTTTAAGCATATCA
>IonTorrentS5-ITS2_BOP010067_Cotu
TCTCGGCTCTCGCATCGATGAAGAACGTAGCGAAATGCGATACTTGGTGTGAATTGCAGAATCCCGTGAACCATCGAGTTTTTGAACGCAAGTTGCGCCCAAAGCCACTAGGCTGAGGGCACGTCTGCCTGGGCGTCACGCACAGCGTCGCGCTCAACACAAGCAATGTTTTCGTGTTGATGAGCGGAAGTTGGCCACCCGAGCTATCTCAGCTCGGTAGGCCTAAATGATGGCCTCGAGCGATGGGCATCACGATCTATGGTGGTTTAGAACCCCTGTCGTCGTAGACCGGCGTCGTGTTTGCCTCGTTGAATGCTCGAGCTGTACAAACCCTTGTGTGTTGCATCTAACACTCACCTTGCGACCCCAGGTCAGGCGGGACTACCCGCTGAGTTTAAGCATATCAA
>IonTorrentS5-ITS2_BOP010067_Otu
TCTCGGCTCTCGCATCGATGAAGAACGTAGCGAAATGCGATACTTGGTGTGAATTGCAGAATCCCGTGAACCATCGAGTTtttGAACGCAAGTTGCGCCCAAAGCCACTAGGCTGAGGGCACGTCTGCCTGGGCGTCACGCACAGCGTCGCGCTCAACACAAGCAATGTTTTCGTGTTGATGAGCGGAAGTTGGCCACCCGAGCTATCTCAGCTCGGTAGGCCTAAATGATGGCCTCGAGCGATGGGCATCACGATCTATGGTGGTTTAGAACCCCTGTCGTCGTAGACCGGCGTCGTGTTTGCCTCGTTGAATGCTCGAGCTGTACAAACCCTTGtgtgtTGCATCTAACACTCACCTTGCGACCCCAGGTCAGGCGGGACTACCCGCTGAGTTTAAGCATATCAA
>IonTorrentS5-ITS2_BOP010067_Zotu
TCTCGGCTCTCGCATCGATGAAGAACGTAGCGAAATGCGATACTTGGTGTGAATTGCAGAATCCCGTGAACCATCGAGTTtttGAACGCAAGTTGCGCCCAAAGCCACTAGGCTGAGGGCACGTCTGCCTGGGCGTCACGCACAGCGTCGCGCTCAACACAAGCAATGTTTTCGTGTTGATGAGCGGAAGTTGGCCACCCGAGCTATCTCAGCTCGGTAGGCCTAAATGATGGCCTCGAGCGATGGGCATCACGATCTATGGTGGTTTAGAACCCCTGTCGTCGTAGACCGGCGTCGTGTTTGCCTCGTTGAATGCTCGAGCTGTACAAACCCTTGtgtgtTGCATCTAACACTCACCTTGCGACCCCAGGTCAGGCGGGACTACCCGCTGAGTTTAAGCATATCAA
>IonTorrentS5-ITS2_BOP010068_Cotu
TCTCGGCTCTCGCATCGATGAAGAACGTAGCGAAATGCGATACTTGGTGTGAATTGCAGAATCCCGTGAACCATCGAGTTTTTGAACGCAAGTTGCGCCCAAAGCCACTAGGCTGAGGGCACGTCTGCCTGGGCGTCACGCACAGCGTCGCGCTCAACACAAGCAATGTTTTCGTGTTGATGAGCGGAAGTTGGCCACCCGAGCTATCTCAGCTCGGTAGGCCTAAATGATGGCCTCGAGCGATGGGCATCACGATCTATGGTGGTTTAGAACCCCTGTCGTCGTAGACCGGCGTCGTGTTTGCCTCGTTGAATGCTCGAGCTGTACAAACCCTTGTGTGTTGCATCTAACACTCACCTTGCGACCCCAGGTCAGGCGGGACTACCCGCTGAGTTTAAGCATATCAA
>IonTorrentS5-ITS2_BOP010068_Otu
TCTCGGCTCTCGCATCGATGAAGAACGTAGCGAAATGCGATACTTGGTGTGAATTGCAGAATCCCGTGAACCATCGAGTTtttGAACGCAAGTTGCGCCCAAAGCCACTAGGCTGAGGGCACGTCTGCCTGGGCGTCACGCACAGCGTCGCGCTCAACACAAGCAATGTTTTCGTGTTGATGAGCGGAAGTTGGCCACCCGAGCTATCTCAGCTCGGTAGGCCTAAATGATGGCCTCGAGCGATGGGCATCACGATCTATGGTGGTTTAGAACCCCTGTCGTCGTAGACCGGCGTCGTGTTTGCCTCGTTGAATGCTCGAGCTGTACAAACCCTTGtgtgtTGCATCTAACACTCACCTTGCGACCCCAGGTCAGGCGGGACTACCCGCTGAGTTTAAGCATATCAA
>IonTorrentS5-ITS2_BOP010068_Zotu
TCTCGGCTCTCGCATCGATGAAGAACGTAGCGAAATGCGATACTTGGTGTGAATTGCAGAATCCCGTGAACCATCGAGTTtttGAACGCAAGTTGCGCCCAAAGCCACTAGGCTGAGGGCACGTCTGCCTGGGCGTCACGCACAGCGTCGCGCTCAACACAAGCAATGTTTTCGTGTTGATGAGCGGAAGTTGGCCACCCGAGCTATCTCAGCTCGGTAGGCCTAAATGATGGCCTCGAGCGATGGGCATCACGATCTATGGTGGTTTAGAACCCCTGTCGTCGTAGACCGGCGTCGTGTTTGCCTCGTTGAATGCTCGAGCTGTACAAACCCTTGtgtgtTGCATCTAACACTCACCTTGCGACCCCAGGTCAGGCGGGACTACCCGCTGAGTTTAAGCATATCAA
>IonTorrentS5-ITS2_BOP010069_Cotu
TCTCGGCTCTCGCATCGATGAAGAACGTAGCGAAATGCGATACTTGGTGTGAATTGCAGAATCCCGTGAACCATCGAGTTTTTGAACGCAAGTTGCGCCCAAAGCCACTAGGCTGAGGGCACGTCTGCCTGGGCGTCACGCACAGCGTCGCGCTCAACACAAGCAATGTTTTCGTGTTGATGAGCGGAAGTTGGCCACCCGAGCTATCTCAGCTCGGTAGGCCTAAATGATGGCCTCGAGCGATGGGCATCACGATCTATGGTGGTTTAGAACCCCTGTCGTCGTAGACCGGCGTCGTGTTTGCCTCGTTGAATGCTCGAGCTGTACAAACCCTTGTGTGTTGCATCTAACACTCACCTTGCGACCCCAGGTCAGGCGGGACTACCCGCTGAGTTTAAGCATATCAA
>IonTorrentS5-ITS2_BOP010069_Otu
TCTCGGCTCTCGCATCGATGAAGAACGTAGCGAAATGCGATACTTGGTGTGAATTGCAGAATCCCGTGAACCATCGAGTTtttGAACGCAAGTTGCGCCCAAAGCCACTAGGCTGAGGGCACGTCTGCCTGGGCGTCACGCACAGCGTCGCGCTCAACACAAGCAATGTTTTCGTGTTGATGAGCGGAAGTTGGCCACCCGAGCTATCTCAGCTCGGTAGGCCTAAATGATGGCCTCGAGCGATGGGCATCACGATCTATGGTGGTTTAGAACCCCTGTCGTCTTAGACCGGCGTCGTGTTTGCCTCGTTGAATGCTCGAGCTGTACAAACCCTTGtgtgtTGCATCTAACACTCACCTTGCGACCCCAGGTCAGGCGGGACTACCCGCTGAGTTTAAGCATATCAA
>IonTorrentS5-ITS2_BOP010069_Zotu
TCTCGGCTCTCGCATCGATGAAGAACGTAGCGAAATGCGATACTTGGTGTGAATTGCAGAATCCCGTGAACCATCGAGTTtttGAACGCAAGTTGCGCCCAAAGCCACTAGGCTGAGGGCACGTCTGCCTGGGCGTCACGCACAGCGTCGCGCTCAACACAAGCAATGTTTTCGTGTTGATGAGCGGAAGTTGGCCACCCGAGCTATCTCAGCTCGGTAGGCCTAAATGATGGCCTCGAGCGATGGGCATCACGATCTATGGTGGTTTAGAACCCCTGTCGTCGTAGATCGGCGTCGTGTTTGCCTCGTTGAATGCTCGAGCTGTACAAACCCTTGtgtgtTGCATCTAACACTCACCTTGCGACCCCAGGTCAGGCGGGACTACCCGCTGAGTTTAAGCATATCAA
>IonTorrentS5-ITS2_BOP010070_Cotu
TCTCGGCTCTCGCATCGATGAAGAACGTAGCGAAATGCGATACTTGGTGTGAATTGCAGAATCCCGTGAACCATCGAGTTTTTGAACGCAAGTTGCGCCCAAAGCCACTAGGCTGAGGGCACGTCTGCCTGGGCGTCACGCACAGCGTCGCGCTCAACACAAGCAATGTTTTCGTGTTGATGAGCGGAAGTTGGCCACCCGAGCTATCTCAGCTCGGTAGGCCTAAATGATGGCCTCGAGCGATGGGCATCACGATCTATGGTGGTTTAGAACCCCTTTCGTCGTAGACCGGCGTCGTGTTTGCCTCGTTGACCGCTCGAGCTGTACAAACCCTTGTGTGTTGCATCTAACACTCACCTTGCGACCCCAGGTCAGGCGGGACTACCCGCTGAGTTTAAGCATATCAA
>IonTorrentS5-ITS2_BOP010070_Otu
TCTCGGCTCTCGCATCGATGAAGAACGTAGCGAAATGCGATACTTGGTGTGAATTGCAGAATCCCGTGAACCATCGAGTTtttGAACGCAAGTTGCGCCCAAAGCCACTAGGCTGAGGGCACGTCTGCCTGGGCGTCACGCACAGCGTCGCGCTCAACACAAGCAATGTTTTCGTGTTGATGAGCGGAAGTTGGCCACCCGAGCTATCTCAGCTCGGTAGGCCTAAATGATGGCCTCGAGCGATGGGCATCACGATCTATGGTGGTTTAGAACCCCTTTCGTCGTAGACCGGCGTCGTGTTTGCCTCGTTGACCGCTCGAGCTGTACAAACCCTTGtgtgtTGCATCTAACACTCACCTTGCGACCCCAGGTCAGGCGGGACTACCCGCTGAGTTTAAGCATATCAA
>IonTorrentS5-ITS2_BOP010070_Zotu
TCTCGGCTCTCGCATCGATGAAGAACGTAGCGAAATGCGATACTTGGTGTGAATTGCAGAATCCCGTGAACCATCGAGTTtttGAACGCAAGTTGCGCCCAAAGCCACTAGGCTGAGGGCACGTCTGCCTGGGCGTCACGCACAGCGTCGCGCTCAACACAAGCAATGTTTTCGTGTTGATGAGCGGAAGTTGGCCACCCGAGCTATCTCAGCTCGGTAGGCCTAAATGATGGCCTCGAGCGATGGGCATCACGATCTATGGTGGTTTAGAACCCCTTTCGTCGTAGACCGGCGTCGTGTTTGCCTCGTTGACCGCTCGAGCTGTACAAACCCTTGtgtgtTGCATCTAACACTCACCTTGCGACCCCAGGTCAGGCGGGACTACCCGCTGAGTTTAAGCATATCAA
>IonTorrentS5-ITS2_BOP010071_Cotu
TCTCGGCTCTCGCATCGATGAAGAACGTAGCGAAATGCGATACTTGGTGTGAATTGCAGAATCCCGTGAACCATCGAGTTTTTGAACGCAAGTTGCGCCCAAAGCCACTAGGCTGAGGGCACGTCTGCCTGGGCGTCACGCACAGCGTCGCGCTCAACACAAGCAATGTTTTCGTGTTGATGAGCGGAAGTTGGCCACCCGAGCTATCTCAGCTCGGTAGGCCTAAATGATGGCCTCGAGCGATGGGCATCACGATCTATGGTGGTTTAGAACCCCTGTCGTCGTAGACCGGCGTCGTGTTTGCCTCGTTGAATGCTCGAGCTGTACAAACCCTTGTGTGTTGCATCTAACACTCACCTTGCGACCCCAGGTCAGGCGGGACTACCCGCTGAGTTTAAGCATATCAA
>IonTorrentS5-ITS2_BOP010071_Otu
TCTCGGCTCTCGCATCGATGAAGAACGTAGCGAAATGCGATACTTGGTGTGAATTGCAGAATCCCGTGAACCATCGAGTTtttGAACGCAAGTTGCGCCCAAAGCCACTAGGCTGAGGGCACGTCTGCCTGGCGTCACGCACAGCGTCGCGCTCAACACAAGCAATGTTTTCGTGTTGATGAGCGGAAGTTGGCCACCCGAGCTATCTCAGCTCGGTAGGCCTAAATGATGGCCTCGAGCGATGGGCATCACGATCTATGGTGGTTTAGAACCCCTGTCGTCTTAGACCGGCGTCGTGTTTGCCTCGTTGAATGCTCGAGCTGTACAAACCCTTGtgtgtTGCGTCTAACACTCACCTTGCGACCCCAGGTCAGGCGGGACTACCCGCTGAGTTTAAGCATATCAA
>IonTorrentS5-ITS2_BOP010071_Zotu
TCTCGGCTCTCGCATCGATGAAGAACGTAGCGAAATGCGATACTTGGTGTGAATTGCAGAATCCCGTGAACCATCGAGTTtttGAACGCAAGTTGCGCCCAAAGCCACTAGGCTGAGGGCACGTCTGCCTGGGCGTCACGCACAGCGTCGCGCTCAACACAAGCAATGTTTTCGTGTTGATGAGCGGAAGTTGGCCACCCGAGCTATCTCAGCTCGGTAGGCCTAAATGATGGCCTCGAGCGATGGGCATCACGATCTATGGTGGTTTAGAACCCCTTTCGTCGTAGACCGGCGTCGTGTTTGCCTCGTTGAATGCTCGAGCTGTACAAACCCTTGtgtgtTGCATCTAACACTCACCTTGCGACCCCAGGTCAGGCGGGACTACCCGCTGAGTTTAAGCATATCAA
>IonTorrentS5-ITS2_BOP010072_Cotu
TCTCGGCTCTCGCATCGATGAAGAACGTAGCGAAATGCGATACTTGGTGTGAATTGCAGAATCCCGTGAACCATCGAGTTTTTGAACGCAAGTTGCGCCCAAAGCCACTAGGCTGAGGGCACGTCTGCCTGGGCGTCACGCACAGCGTCGCGCTCAACACAAGCAATGTTTTCGTGTTGATGAGCGGAAGTTGGCCACCCGAGCTATCTCAGCTCGGTAGGCCTAAATGATGGCCTCGAGCGATGGGCATCACGATCTATGGTGGTTTAGAACCCCTGTCGTCGTAGACCGGCGTCGTGTTTGCCTCGTTGAATGCTCGAGCTGTACAAACCCTTGTGTGTTGCATCTAACACTCACCTTGCGACCCCAGGTCAGGCGGGACTACCCGCTGAGTTTAAGCATATCAA
>IonTorrentS5-ITS2_BOP010072_Otu
TCTCGGCTCTCGCATCGATGAAGAACGTAGCGAAATGCGATACTTGGTGTGAATTGCAGAATCCCGTGAACCATCGAGTTtttGAACGCAAGTTGCGCCCAAAGCCACTAGGCTGAGGGCACGTCTGCCTGGGCGTCACGCACAGCGTCGCGCTCAACACAAGCAATGTTTTCGTGTTGATGAGCGGAAGTTGGCCACCCGAGCTATCTCAGCTCGGTAGGCCTAAATGATGGCCTCGAGCGATGGGCATCACGATCTATGGTGGTTTAGAACCCCTGTCGTCGTAGACCGGCGTCGTGTTTGCCTCGTTGAATGCTCGAGCTGTACAAACCCTTGtgtgtTGCATCTAACACTCACCTTGCGACCCCAGGTCAGGCGGGACTACCCGCTGAGTTTAAGCATATCAA
>IonTorrentS5-ITS2_BOP010072_Zotu
TCTCGGCTCTCGCATCGATGAAGAACGTAGCGAAATGCGATACTTGGTGTGAATTGCAGAATCCCGTGAACCATCGAGTTtttGAACGCAAGTTGCGCCCAAAGCCACTAGGCTGAGGGCACGTCTGCCTGGGCGTCACGCACAGCGTCGCGCTCAACACAAGCAATGTTTTCGTGTTGATGAGCGGAAGTTGGCCACCCGAGCTATCTCAGCTCGGTAGGCCTAAATGATGGCCTCGAGCGATGGGCATCACGATCTATGGTGGTTTAGAACCCCTGTCGTCGTAGACCGGCGTCGTGTTTGCCTCGTTGAATGCTCGAGCTGTACAAACCCTTGtgtgtTGCATCTAACACTCACCTTGCGACCCCAGGTCAGGCGGGACTACCCGCTGAGTTTAAGCATATCAA
>IonTorrentS5-ITS2_BOP010073_Cotu
TCTCGGCTCTCGCATCGATGAAGAACGTAGCGAAATGCGATACTTGGTGTGAATTGCAGAATCCCGTGAACCATCGAGTTTTTGAACGCAAGTTGCGCCCAAAGCCACTAGGCTGAGGGCACGTCTGCCTGGGCGTCACGCACAGCGTCGCGCTCAACACAAGCAATGTTTTCGTGTTGATGAGCGGAAGTTGGCCACCCGAGCTATCTCAGCTCGGTAGGCCTAAATGATGGCCTCGAGCGATGGGCATCACGATCTATGGTGGTTTAGAACCCCTGTCGTCTTAGACCGGCGTCGTGTTTGCCTCGTTGAATGCTCGAGCTGTACAAACCCTTGTGTGTTGCATCTAACACTCACCTTGCGACCCCAGGTCAGGCGGGACTACCCGCTGAGTTTAAGCATATCAA
>IonTorrentS5-ITS2_BOP010073_Otu
TCTCGGCTCTCGCATCGATGAAGAACGTAGCGAAATGCGATACTTGGTGTGAATTGCAGAATCCCGTGAACCATCGAGTTtttGAACGCAAGTTGCGCCCAAAGCCACTAGGCTGAGGGCACGTCTGCCTGGGCGTCACGCACAGCGTCGCGCTCAACACAAGCAATGTTTTCGTGTTGATGAGCGGAAGTTGGCCACCCGAGCTATCTCAGCTCGGTAGGCCTAAATGATGGCCTCGAGCGATGGGCATCACGATCTATGGTGGTTTAGAACCCCTGTCGTCTTAGACCGGCGTCGTGTTTGCCTCGTTGAATGCTCGAGCTGTACAAACCCTTGtgtgtTGCGTCTAACACTCACCTTGCGACCCCAGGTCAGGCGGGACTACCCGCTGAGTTTAAGCATATCAA
>IonTorrentS5-ITS2_BOP010073_Zotu
TCTCGGCTCTCGCATCGATGAAGAACGTAGCGAAATGCGATACTTGGTGTGAATTGCAGAATCCCGTGAACCATCGAGTTtttGAACGCAAGTTGCGCCCAAAGCCACTAGGCTGAGGGCACGTCTGCCTGGGCGTCACGCACAGCGTCGCGCTCAACACAAGCAATGTTTTCGTGTTGATGAGCGGAAGTTGGCCACCCGAGCTATCTCAGCTCGGTAGGCCTAAATGATGGCCTCGAGCGATGGGCATCACGATCTATGGTGGTTTAGAACCCCTGTCGTCTTAGACCGGCGTCGTGTTTGCCTCGTTGAATGCTCGAGCTGTACAAACCCTTGtgtgtTGCATCTAACACTCACCTTGCGACCCCAGGTCAGGCGGGACTACCCGCTGAGTTTAAGCATATCAA
>IonTorrentS5-ITS2_BOP010074_Cotu
TCTCGGCTCTCGCATCGATGAAGAACGTAGCGAAATGCGATACTTGGTGTGAATTGCAGAATCCCGTGAACCAATCGAGTCTTTGAACGCAAGTTGCGCCCTAAGCCATTAGGCCGAGGGCACGTCTGCCTGGGTGTCACGCATCGTTGCCCCCCCCCCAAATCCTATGATCTTGCGGCGGTGGGCGGAAAATGGCCTCCCGTGTGCTTCTGCCCGCGGTTGGCCCAAATGAGAGTTCTCGGTGACGCTTCCCGCGACAATCGGTGGTGTTTGAAACAGAACCTAGTGATCCTGTCGTGCGGTCGTGTTCTACCGTGCACGGACTCCTCGACCCTCGAGAGCGCGCAATAGCACGCTCGCATCGCGACCCCAGGTCAGGCGGGATTACCCGCTGAATTTAAGCATATCA
>IonTorrentS5-ITS2_BOP010075_Cotu
TCTCGGCTCTCGCATCGATGAAGAACGCAGCAAAATGCGATACTTGGTGTGAATTGCAGAATCCCGTGAATCATCGAGTTTTTGAACGCAAGTTGCGCCCGAAGCCATTATGCTGAGGGCACGTCTGCCTGGGCGTCACGCATAGCGTCGCCCTCCACCTCCGTCCCTGAACGGGTTGTAGGTGTTTGGGTTGGATATTGGCCTCCCGTGCGTCTCGGTGTGCGGTTGGCCTAAATGTGATTCGGCATCGACGCATGTCTCGACAATTGGTGGTTGAAGACCTCAACTTTCGTTTTGTCGTGCTAGATTGCGTTGCCTGGCTCGAATGCGTTGACCCCGATGGTGCTTTGCACTTCGACAGAGACCCCAGGTCAGGCGGGATTACCCGCTGAGTTTAAGCATATCAA
>IonTorrentS5-ITS2_BOP010075_Dotu
TCTCGGCTCTCGCATCGATGAAGAACGCAGCAAAATGCGATACTTGGTGTGAATTGCAGAATCCCGTGAATCATCGAGTTTTTGAACGCAAGTTGCGCCCGAAGCCATTATGCTGAGGGCACGTCTGCCTGGGCGTCACGCATAGCGTCGCCCTCCACCTCCGTCCCTGAACGGGTTGTAGGTGTTTGGGTTGGATATTGGCCTCCCGTGCGTCTCGGTGTGCGGTTGGCCTAAATGTGATTCGGCATCGACGCATGTCTCGACAATTGGTGGTTGAAGACCTCAACTTTCGTTTTGTCGTGCTAGATTGCGTTGCCTGGCTCGAATGCGTTGACCCCGATGGTGCTTTGCACTTCGACAGAGACCCCAGGTCAGGCGGGATTACCCGCTGAGTTTAAGCATATCAA
>IonTorrentS5-ITS2_BOP010075_Otu
TCTCGGCTCTCGCATCGATGAAGAACGCAGCAAAATGCGATACTTGGTGTGAATTGCAGAATCCCGTGAATCATCGAGTTtttGAACGCAAGTTGCGCCCGAAGCCATTATGCTGAGGCACGTCTGCCTGGGCGTCACGCATAGCGTCGCCCTCCACCTCCGTCCCTGAACGGGTTGTAGGTGTTTGGGTTGGATATTGGCCTCCCGTGCGTCTCGGTGTGCGGTTGGCCTAAATGTGATTCGGCATCGACGCATGTCTCGACAATTGGTGGTTGAAGACCTCAACTTTCGTTTTGTCGTGCTAGATTGCGTTGCCTGGCTCGAATGCGTTGACCCCGATGGTGCTTTGCACTTCGACAGAGACCCCAGGTCAGGCGGGATTACCCGCTGAGTTTAAGCATATCAA
>IonTorrentS5-ITS2_BOP010075_Zotu
TCTCGGCTCTCGCATCGATGAAGAACGCAGCAAAATGCGATACTTGGTGTGAATTGCAGAATCCCGTGAATCATCGAGTTtttGAACGCAAGTTGCGCCCGAAGCCATTATGCTGAGGCACGTCTGCCTGGGCGTCACGCATAGCGTCGCCCTCCACCTCCGTCCCTGAACGGGTTGTAGGTGTTTGGGTTGGATATTGGCCTCCCGTGCGTCTCGGTGTGCGGTTGGCCTAAATGTGATTCGGCATCGACGCATGTCTCGACAATTGGTGGTTGAAGACCTCAACTTTCGTTTTGTCGTGCTAGATTGCGTTGCCTGGCTCGAATGCGTTGACCCCGATGGTGCTTTGCACTTCGACAGAGACCCCAGGTCAGGCGGGATTACCCGCTGAGTTTAAGCATATCAA
>IonTorrentS5-ITS2_BOP010076_Cotu
TCTCGGCTCTCGCATCGATGAAGAACGTAGCGAAATGCGATACTTGGTGTGAATTGCAGAATCCCGTGAACCATCGAGTTTTTGAACGCAAGTTGCGCCCAAAGCCACTAGGCTGAGGGCACGTCTGCCTGGGCGTCACGCACAGCGTCGCGCTCAACACAAGCAATGTTTTCGTGTTGATGAGCGGAAGTTGGCCACCCGAGCTATCTCAGCTCGGTAGGCCTAAATGATGGCCTCGAGCGATGGGCATCACGATCTATGGTGGTTTAGAACCCCTTTCGTCGTAGACCGGCGTCGTGTTTGCCTCGTTGACCGCTCGAGCTGTACAAACCCTTGTGTGTTGCATCTAACACTCACCTTGCGACCCCAGGTCAGGCGGGACTACCCGCTGAGTTTAAGCATATCAA
>IonTorrentS5-ITS2_BOP010076_Otu
TCTCGGCTCTCGCATCGATGAAGAACGTAGCGAAATGCGATACTTGGTGTGAATTGCAGAATCCCGTGAACCACGAGTTtttGAACGCAAGTTGCGCCCAAAGCCACTAGGCTGAGGGCACGTCTGCCTGGGCGTCACGCACAGCGTCGCGCTCAACACAAGCAATGTTTTCGTGTTGATGAGCGGAAGTTGGCCACCCGAGCTATCTCAGCTCGGTAGGCCTAAATGATGGCCTCGAGCGATGGGCATCACGATCTATGGTGGTTTAGAACCCCTTTCGTCGTAGACCGGCGTCGTGTTTGCCTCGTTGACCGCTCGAGCTGTACAAACCCTTGtgtgtTGCATCTAACACTCACCTTGCGACCCCAGGTCAGGCGGGACTACCCGCTGAGTTTAAGCATATCAA
>IonTorrentS5-ITS2_BOP010076_Zotu
TCTCGGCTCTCGCATCGATGAAGAACGTAGCGAAATGCGATACTTGGTGTGAATTGCAGAATCCCGTGAACCACGAGTTtttGAACGCAAGTTGCGCCCAAAGCCACTAGGCTGAGGGCACGTCTGCCTGGGCGTCACGCACAGCGTCGCGCTCAACACAAGCAATGTTTTCGTGTTGATGAGCGGAAGTTGGCCACCCGAGCTATCTCAGCTCGGTAGGCCTAAATGATGGCCTCGAGCGATGGGCATCACGATCTATGGTGGTTTAGAACCCCTTTCGTCGTAGACCGGCGTCGTGTTTGCCTCGTTGACCGCTCGAGCTGTACAAACCCTTGtgtgtTGCATCTAACACTCACCTTGCGACCCCAGGTCAGGCGGGACTACCCGCTGAGTTTAAGCATATCAA
>IonTorrentS5-ITS2_BOP010077_Cotu
TCTCGGCTCTCGCATCGATGAAGAACGTAGCGAAATGCGATACTTGGTGTGAATTGCAGAATCCCGTGAACCATCGAGTTTTTGAACGCAAGTTGCGCCCAAAGCCACTAGGCTGAGGGCACGTCTGCCTGGGCGTCACGCACAGCGTCGCGCTCAACACAAGCAATGTTTTCGTGTTGATGAGCGGAAGTTGGCCACCCGAGCTATCTCAGCTCGGTAGGCCTAAATGATGGCCTCGAGCGATGGGCATCACGATCTATGGTGGTTTAGAACCCCTGTCGTCGTAGACCGGCGTCGTGTTTGCCTCGTTGAATGCTCGAGCTGTACAAACCCTTGTGTGTTGCATCTAACACTCACCTTGCGACCCCAGGTCAGGCGGGACTACCCGCTGAGTTTAAGCATATCAA
>IonTorrentS5-ITS2_BOP010077_Dotu
CCTAAATGATGGCCTCGAGCGATGGGCATCACGATCTATGGTGGTTTAGAACCCCTGTCGTCGTAGACCGGCGTCGTGTTTGCCTCGTTGAATGCTCGAGCTGTACAAACCCTTGTGTGTTGCATCTAACACTCACCTTGCGACCCCAGGTCAGGCGGGACTACCCGCTGAGTTTAAGCATATCAA
>IonTorrentS5-ITS2_BOP010077_Otu
CGCTCAACACAAGCAATGTTTTCGTGTTGATGAGCGGAAGTTGGCCACCCGAGCTATCTCAGCTCGGTAGGCCTAAATGATGGCCTCGAGCGATGGGCATCACGATCTATGGTGGTTTAGAACCCCTGTCGTCGTTGACCGGCGTCGTGTTTGCCTCGTTGACCGCTCGAGCTGTACAAACCCTTGtgtgtTGCATCTAACACTCACCTTGCGACCCCAGGTCAGGCGGGACTACCCGCTGAGTTTAAGCATATCAA
>IonTorrentS5-ITS2_BOP010077_Zotu
CGCTCAACACAAGCAATGTTTTCGTGTTGATGAGCGGAAGTTGGCCACCCGAGCTATCTCAGCTCGGTAGGCCTAAATGATGGCCTCGAGCGATGGGCATCACGATCTATGGTGGTTTAGAACCCCTGTCGTCGTTGACCGGCGTCGTGTTTGCCTCGTTGACCGCTCGAGCTGTACAAACCCTTGtgtgtTGCATCTAACACTCACCTTGCGACCCCAGGTCAGGCGGGACTACCCGCTGAGTTTAAGCATATCAA
>IonTorrentS5-ITS2_BOP010078_Cotu
TCTCGGCTCTCGCATCGATGAAGAACGTAGCGAAATGCGATACTTGGTGTGAATTGCAGAATCCCGTGAACCATCGAGTTTTTGAACGCAAGTTGCGCCCAAAGCCACTAGGCTGAGGGCACGTCTGCCTGGGCGTCACGCACAGCGTCGCGCTCAACACAAGCAATGTTTTCGTGTTGATGAGCGGAAGTTGGCCACCCGAGCTATCTCAGCTCGGTAGGCCTAAATGATGGCCTCGAGCGATGGGCATCACGATCTATGGTGGTTTAGAACCCCTGTCGTCGTAGACCGGCGTCGTGTTTGCCTCGTTGAATGCTCGAGCTGTACAAACCCTTGTGTGTTGCATCTAACACTCACCTTGCGACCCCAGGTCAGGCGGGACTACCCGCTGAGTTTAAGCATATCAA
>IonTorrentS5-ITS2_BOP010078_Otu
TCTCGGCTCTCGCATCGATGAAGAACGTAGCGAAATGCGATACTTGGTGTGAATTGCAGAATCCCGTGAACCATCGAGTTtttGAACGCAAGTTGCGCCCAAAGCCACTAGGCTGAGGGCACGTCTGCCTGGGCGTCACGCACAGCGTCGCGCTCAACACAAGCAATGTTTTCGTGTTGATGAGCGGAAGTTGGCCACCCGAGCTATCTCAGCTCGGTAGGCCTAAATGATGGCCTCGAGCGATGGGCATCACGATCTATGGTGGTTTAGAACCCCTGTCGTCGTAGACCGGCGTCGTGTTTGCCTCGTTGAATGCTCGAGCTGTACAAACCCTTGtgtgtTGCATCTAACACTCACCTTGCGACCCCAGGTCAGGCGGGACTACCCGCTGAGTTTAAGCATATCAA
>IonTorrentS5-ITS2_BOP010078_Zotu
TCTCGGCTCTCGCATCGATGAAGAACGTAGCGAAATGCGATACTTGGTGTGAATTGCAGAATCCCGTGAACCATCGAGTTtttGAACGCAAGTTGCGCCCAAAGCCACTAGGCTGAGGGCACGTCTGCCTGGGCGTCACGCACAGCGTCGCGCTCAACACAAGCAATGTTTTCGTGTTGATGAGCGGAAGTTGGCCACCCGAGCTATCTCAGCTCGGTAGGCCTAAATGATGGCCTCGAGCGATGGGCATCACGATCTATGGTGGTTTAGAACCCCTGTCGTCGTAGACCGGCGTCGTGTTTGCCTCGTTGAATGCTCGAGCTGTACAAACCCTTGtgtgtTGCATCTAACACTCACCTTGCGACCCCAGGTCAGGCGGGACTACCCGCTGAGTTTAAGCATATCAA
>IonTorrentS5-ITS2_BOP010079_Cotu
TCTCGGCTCTCGCATCGATGAAGAACGTAGCGAAATGCGATACTTGGTGTGAATTGCAGAATCCCGTGAACCATCGAGTTTTTGAACGCAAGTTGCGCCCAACGCCACTAGGCTGAGGGCACGTCTGCCTGGGCGTCACGCACAGCGTCGCGCTCAACACAAGCAATGTTTTCGTGTTGATGAGCGGAAGTTGGCCACCCGAGCTATATCTCAGCTCGGTAGGCCTAAATGATGGCCTCGAGCGATGGGCATCACGATTTATGGTGGTTTAGAACCCCTGTCGTCATAGACCGGCGTCGTGTTTGCCTCGTTGAATGCTCGAGTTGTACAAACCCTTGTGTGTTGCATCTAACACTCACCTTGCGACCCCAGGTCAGGCGGGACTACCCGCTGAGTTTAAGCATATCAA
>IonTorrentS5-ITS2_BOP010079_Otu
TCTCGGCTCTCGCATCGATGAAGAACGTAGCGAAATGCGATACTTGGTGTGAATTGCAGAATCCCGTGAACCATCGAGTTtttGAACGCAAGTTGCGCCCAACGCCACTAGGCTGAGGGCACGTCTGCCTGGGCGTCACGCACAGCGTCGCGCTCAACACAAGCAATGTTTTCGTGTTGATGAGCGGAAGTTGGCCACCCGAGCTATATCTCAGCTCGGTAGGCCTAAATGATGGCCTCGAGCGATGGGCATCACGATTTATGGTGGTTTAGAACCCCTGTCGTCATAGACCGGCGTCGTGTTTGCCTCGTTGAATGCTCGAGTTGTACAAACCCTTGtgtgtTGCATCTAACACTCACCTTGCGACCCCAGGTCAGGCGGGACTACCCGCTGAGTTTAAGCATATCAA
>IonTorrentS5-ITS2_BOP010079_Zotu
TCTCGGCTCTCGCATCGATGAAGAACGTAGCGAAATGCGATACTTGGTGTGAATTGCAGAATCCCGTGAACCATCGAGTTtttGAACGCAAGTTGCGCCCAACGCCACTAGGCTGAGGGCACGTCTGCCTGGGCGTCACGCACAGCGTCGCGCTCAACACAAGCAATGTTTTCGTGTTGATGAGCGGAAGTTGGCCACCCGAGCTATATCTCAGCTCGGTAGGCCTAAATGATGGCCTCGAGCGATGGGCATCACGATTTATGGTGGTTTAGAACCCCTGTCGTCATAGACCGGCGTCGTGTTTGCCTCGTTGAATGCTCGAGTTGTACAAACCCTTGtgtgtTGCATCTAACACTCACCTTGCGACCCCAGGTCAGGCGGGACTACCCGCTGAGTTTAAGCATATCAA
>IonTorrentS5-ITS2_BOP010080_Cotu
TCTCGGCTCTCGCATCGATGAAGAACGTAGCGAAATGCGATACTTGGTGTGAATTGCAGAATCCCGTGAACCATCGAGTTTTTGAACGCAAGTTGCGCCCAAAGCCACTAGGCTGAGGGCACGTCTGCCTGGGCGTCACGCACAGCGTCGCGCTCAACACAAGCAATGTTTTCGTGTTGATGAGCGGAAGTTGGCCACCCGAGCTATCTCAGCTCGGTAGGCCTAAATGATGGCCTCGAGCGATGGGCATCACGATCTATGGTGGTTTAGAACCCCTGTCGTCGTTGACCGGCGTCGTGTTTGCCTCGTTGACCGCTCGAGCTGTACAAACCCTTGTGTGTTGCATCTAACACTCACCTTGCGACCCCAGGTCAGGCGGGACTACCCGCTGAGTTTAAGCATATCAA
>IonTorrentS5-ITS2_BOP010080_Otu
TCTCGGCTCTCGCATCGATGAAGAACGTAGCGAAATGCGATACTTGGTGTGAATTGCAGAATCCCGTGAACCATCGAGTTtttGAACGCAAGTTGCGCCCAAAGCCACTAGGCTGAGGGCACGTCTGCCTGGGCGTCACGCACAGCGTCGCGCTCAACACAAGCAATGTTTTCGTGTTGATGAGCGGAAGTTGGCCACCCGAGCTATCTCAGCTCGGTAGGCCTAAATGATGGCCTCGAGCGATGGGCATCACGATCTATGGTGGTTTAGAACCCCTGTCGTCGTTGACCGGCGTCGTGTTTGCCTCGTTGACCGCTCGAGCTGTACAAACCCTTGtgtgtTGCATCTAACACTCACCTTGCGACCCCAGGTCAGGCGGGACTACCCGCTGAGTTTAAGCATATCAA
>IonTorrentS5-ITS2_BOP010080_Zotu
TCTCGGCTCTCGCATCGATGAAGAACGTAGCGAAATGCGATACTTGGTGTGAATTGCAGAATCCCGTGAACCATCGAGTTtttGAACGCAAGTTGCGCCCAAAGCCACTAGGCTGAGGGCACGTCTGCCTGGGCGTCACGCACAGCGTCGCGCTCAACACAAGCAATGTTTTCGTGTTGATGAGCGGAAGTTGGCCACCCGAGCTATCTCAGCTCGGTAGGCCTAAATGATGGCCTCGAGCGATGGGCATCACGATCTATGGTGGTTTAGAACCCCTGTCGTCGTTGACCGGCGTCGTGTTTGCCTCGTTGACCGCTCGAGCTGTACAAACCCTTGtgtgtTGCATCTAACACTCACCTTGCGACCCCAGGTCAGGCGGGACTACCCGCTGAGTTTAAGCATATCAA
>IonTorrentS5-ITS2_BOP010081_Cotu
TCTCGGCTCTCGCATCGATGAAGAACGTAGCGAAATGCGATACTTGGTGTGAATTGCAGAATCCCGTGAACCATCGAGTTTTTGAACGCAAGTTGCGCCCAAAGCCACTAGGCTGAGGGCACGTCTGCCTGGGCGTCACGCACAGCGTCGCGCTCAACACAAGCAATGTTTTCGTGTTGATGAGCGGAAGTTGGCCACCCGAGCTATCTCAGCTCGGTAGGCCTAAATGATGGCCTCGAGCGATGGGCATCACGATCTATGGTGGTTTAGAACCCCTGTCGTCGTAGACCGGCGTCGTGTTTGCCTCGTTGAATGCTCGAGCTGTACAAACCCTTGTGTGTTGCATCTAACACTCACCTTGCGACCCCAGGTCAGGCGGGACTACCCGCTGAGTTTAAGCATATCAA
>IonTorrentS5-ITS2_BOP010081_Otu
TCTCGGCTCTCGCATCGATGAAGAACGTAGCGAAATGCGATACTTGGTGTGAATTGCAGAATCCCGTGAACCATCGAGTTtttGAACGCAAGTTGCGCCCAAAGCCACTAGGCTGAGGGCACGTCTGCCTGGGCGTCACGCACAGCGTCGCGCTCAACACAAGCAATGTTTTCGTGTTGATGAGCGGAAGTTGGCCACCCGAGCTATCTCAGCTCGGTAGGCCTAAATGATGGCCTCGAGCGATGGGCATCACGATCTATGGTGGTTTAGAACCCCTGTCGTCGTAGACCGGCGTCGTGTTTGCCTCGTTGAATGCTCGAGCTGTACAAACCCTTGtgtgtTGCATCTAACACTCACCTTGCGACCCCAGGTCAGGCGGGACTACCCGCTGAGTTTAAGCATATCAA
>IonTorrentS5-ITS2_BOP010081_Zotu
TCTCGGCTCTCGCATCGATGAAGAACGTAGCGAAATGCGATACTTGGTGTGAATTGCAGAATCCCGTGAACCATCGAGTTtttGAACGCAAGTTGCGCCCAAAGCCACTAGGCTGAGGGCACGTCTGCCTGGGCGTCACGCACAGCGTCGCGCTCAACACAAGCAATGTTTTCGTGTTGATGAGCGGAAGTTGGCCACCCGAGCTATCTCAGCTCGGTAGGCCTAAATGATGGCCTCGAGCGATGGGCATCACGATCTATGGTGGTTTAGAACCCCTGTCGTCGTAGACCGGCGTCGTGTTTGCCTCGTTGAATGCTCGAGCTGTACAAACCCTTGtgtgtTGCATCTAACACTCACCTTGCGACCCCAGGTCAGGCGGGACTACCCGCTGAGTTTAAGCATATCAA
>IonTorrentS5-ITS2_BOP010082_Cotu
TCTCGGCTCTCGCATCGATGAAGAACGTAGCGAAATGCGATACTTGGTGTGAATTGCAGAATCCCGTGAACCATCGAGTTTTTGAACGCAAGTTGCGCCCAAAGCCACTAGGCTGAGGGCACGTCTGCCTGGGCGTCACGCACAGCGTCGCGCTCAACACAAGCAATGTTTTCGTGTTGATGAGCGGAAGTTGGCCACCCGAGCTATCTCAGCTCGGTAGGCCTAAATGATGGCCTCGAGCGATGGGCATCACGATCTATGGTGGTTTAGAACCCCTGTCGTCGTAGACCGGCGTCGTGTTTGCCTCGTTGAATGCTCGAGCTGTACAAACCCTTGTGTGTTGCATCTAACACTCACCTTGCGACCCCAGGTCAGGCGGGACTACCCGCTGAGTTTAAGCATATCAA
>IonTorrentS5-ITS2_BOP010082_Otu
TCTCGGCTCTCGCATCGATGAAGAACGTAGCGAAATGCGATACTTGGTGTGAATTGCAGAATCCCGTGAACCATCGAGTTtttGAACGCAAGTTGCGCCCAAAGCCACTAGGCTGAGGGCACGTCTGCCTGGGCGTCACGCACAGCGTCGCGCTCAACACAAGCAATGTTTTCGTGTTGATGAGCGGAAGTTGGCCACCCGAGCTATCTCAGCTCGGTAGGCCTAAATGATGGCCTCGAGCGATGGGCATCACGATCTATGGTGGTTTAGAACCCCTGTCGTCGTAGACCGGCGTCGTGTTTGCCTCGTTGAATGCTCGAGCTGTACAAACCCTTGtgtgtTGCATCTAACACTCACCTTGCGACCCCAGGTCAGGCGGGACTACCCGCTGAGTTTAAGCATATCAA
>IonTorrentS5-ITS2_BOP010082_Zotu
TCTCGGCTCTCGCATCGATGAAGAACGTAGCGAAATGCGATACTTGGTGTGAATTGCAGAATCCCGTGAACCATCGAGTTtttGAACGCAAGTTGCGCCCAAAGCCACTAGGCTGAGGGCACGTCTGCCTGGGCGTCACGCACAGCGTCGCGCTCAACACAAGCAATGTTTTCGTGTTGATGAGCGGAAGTTGGCCACCCGAGCTATCTCAGCTCGGTAGGCCTAAATGATGGCCTCGAGCGATGGGCATCACGATCTATGGTGGTTTAGAACCCCTGTCGTCGTAGACCGGCGTCGTGTTTGCCTCGTTGAATGCTCGAGCTGTACAAACCCTTGtgtgtTGCATCTAACACTCACCTTGCGACCCCAGGTCAGGCGGGACTACCCGCTGAGTTTAAGCATATCAA
>IonTorrentS5-ITS2_BOP010083_Cotu
TCTCGGCTCTCGCATCGATGAAGAACGTAGCGAAATGCGATACTTGGTGTGAATTGCAGAATCCCGTGAACCATCGAGTTTTTGAACGCAAGTTGCGCCCAAAGCCACTAGGCTGAGGGCACGTCTGCCTGGGCGTCACGCACAGCGTCGCGCTCAACACAAGCAATGTTTTCGTGTTGATGAGCGGAAGTTGGCCACCCGAGCTATCTCAGCTCGGTAGGCCTAAATGATGGCCTCGAGCGATGGGCATCACGATCTATGGTGGTTTAGAACCCCTGTCGTCGTAGACCGGCGTCGTGTTTGCCTCGTTGACCGCTCGAGCTGTACAAACCCTTGTGTGTTGCATCTGACACTCACCTTGCGACCCCAGGTCAGGCGGGACTACCCGCTGAGTTTAAGCATATCAA
>IonTorrentS5-ITS2_BOP010083_Otu
TCTCGGCTCTCGCATCGATGAAGAACGTAGCGAAATGCGATACTTGGTGTGAATTGCAGAATCCCGTGAACCATCGAGTTtttGAACGCAAGTTGCGCCCAAAGCCACTAGGCTGAGGGCACGTCTGCCTGGGCGTCACGCACAGCGTCGCGCTCAACACAAGCAATGTTTTCGTGTTGATGAGCGGAAGTTGGCCACCCGAGCTATCTCAGCTCGGTAGGCCTAAATGATGGCCTCGAGCGATGGGCATCACGATCTATGGTGGTTTAGAACCCCTGTCGTCGTAGACCGGCGTCGTGTTTGCCTCGTTGACCGCTCGAGCTGTACAAACCCTTGtgtgtTGCATCTGACACTCACCTTGCGACCCCAGGTCAGGCGGGACTACCCGCTGAGTTTAAGCATATCAA
>IonTorrentS5-ITS2_BOP010083_Zotu
TCTCGGCTCTCGCATCGATGAAGAACGTAGCGAAATGCGATACTTGGTGTGAATTGCAGAATCCCGTGAACCATCGAGTTtttGAACGCAAGTTGCGCCCAAAGCCACTAGGCTGAGGGCACGTCTGCCTGGGCGTCACGCACAGCGTCGCGCTCAACACAAGCAATGTTTTCGTGTTGATGAGCGGAAGTTGGCCACCCGAGCTATCTCAGCTCGGTAGGCCTAAATGATGGCCTCGAGCGATGGGCATCACGATCTATGGTGGTTTAGAACCCCTGTCGTCGTAGACCGGCGTCGTGTTTGCCTCGTTGACCGCTCGAGCTGTACAAACCCTTGtgtgtTGCATCTGACACTCACCTTGCGACCCCAGGTCAGGCGGGACTACCCGCTGAGTTTAAGCATATCAA
>IonTorrentS5-ITS2_BOP010084_Cotu
TCTCGGCTCTCGCATCGATGAAGAACGTAGCGAAATGCGATACTTGGTGTGAATTGCAGAATCCCGTGAACCATCGAGTTTTTGAACGCAAGTTGCGCCCAAAGCCACTAGGCTGAGGGCACGTCTGCCTGGGCGTCACGCACAGCGTCGCGCTCAACACAAGCAATGTTTTCGTGTTGATGAGCGGAAGTTGGCCACCCGAGCTATCTCAGCTCGGTAGGCCTAAATGATGGCCTCGAGCGATGGGCATCACGATCTATGGTGGTTTAGAACCCCTTTCGTCGTAGACCGGCGTCGTGTTTGCCTCGTTGACCGCTCGAGCTGTACAAACCCTTGTGTGTTGCATCTAACACTCACCTTGCGACCCCAGGTCAGGCGGGACTACCCGCTGAGTTTAAGCATATCAA
>IonTorrentS5-ITS2_BOP010084_Otu
TCTCGGCTCTCGCATCGATGAAGAACGTAGCGAAATGCGATACTTGGTGTGAATTGCAGAATCCCGTGAACCATCGAGTTtttGAACGCAAGTTGCGCCCAAAGCCACTAGGCTGAGGGCACGTCTGCCTGGGCGTCACGCACAGCGTCGCGCTCAACACAAGCAATGTTTTCGTGTTGATGAGCGGAAGTTGGCCACCCGAGCTATCTCAGCTCGGTAGGCCTAAATGATGGCCTCGAGCGATGGGCATCACGATCTATGGTGGTTTAGAACCCCTTTCGTCGTAGACCGGCGTCGTGTTTGCCTCGTTGACCGCTCGAGCTGTACAAACCCTTGtgtgtTGCATCTAACACTCACCTTGCGACCCCAGGTCAGGCGGGACTACCCGCTGAGTTTAAGCATATCAA
>IonTorrentS5-ITS2_BOP010084_Zotu
TCTCGGCTCTCGCATCGATGAAGAACGTAGCGAAATGCGATACTTGGTGTGAATTGCAGAATCCCGTGAACCATCGAGTTtttGAACGCAAGTTGCGCCCAAAGCCACTAGGCTGAGGGCACGTCTGCCTGGGCGTCACGCACAGCGTCGCGCTCAACACAAGCAATGTTTTCGTGTTGATGAGCGGAAGTTGGCCACCCGAGCTATCTCAGCTCGGTAGGCCTAAATGATGGCCTCGAGCGATGGGCATCACGATCTATGGTGGTTTAGAACCCCTTTCGTCGTAGACCGGCGTCGTGTTTGCCTCGTTGACCGCTCGAGCTGTACAAACCCTTGtgtgtTGCATCTAACACTCACCTTGCGACCCCAGGTCAGGCGGGACTACCCGCTGAGTTTAAGCATATCAA
>IonTorrentS5-ITS2_BOP010085_Cotu
TCTTGGCTCTCGCATCGATGAAGAACGCAGCAAAATGCGATACTTGGTGTGAATTGCAGAATCCCGTGAACCATCGAGTTTTTGAACGCAAGTTGCGCCCGAAGCCATTATGCTGAGGGCACGTCTGCCTGGGCGTCACGCACAACGTCGCCCTCCACCTCGGCCCGCAGAGGGATCGTGGGTGTTGGGTCGGATACTGGCCTCCCGTGCGCATCGCGCGCGGCCGGCCTAAATGCGATTCGGCATCGACGCGTGTCGCGACGATTGGTGGTTGAAGAACTCAACTCGCGCGTCGTCGCGACGGACAGCGTCGTTCGGCTCGAACGTGCTGACCCCGACGGTGCTTCGCACCTCGACAGCGACCCCAGGTCAGGCGGGATTACCCGCTGAGTTTAAGCATATCA
>IonTorrentS5-ITS2_BOP010085_Otu
TCTCGGCTCTCGCATCGATGAAGAACGTAGCGAAATGCGATACTTGGTGTGAATTGCAGAATCCCGTGAACCATCGAGTCTTTGAACGCAAGTTGCGCCCGAAGCCATCCGGTCGAGGGCACGTCTGCCTGGGCGTCAcacacTGTTGCCccccTAATCCCTTGTCACTCGTTGTGTAGTGCATGTGGACTAAAAGGGGCGTATATTGGCCTCCCGTGCGATATGGACTTCATGGTTGGCCCAAACTCAAGTCCCTTGTCACGTGCATTGTGGCAAAAGGTGGTTGTCGATCAGTCGGTGCCCCGTCACTTGATGCCGGACACGTAAAGGGACTCCCAGCGACCCCAATGCATCGATAGTGTAGGTGCTTTGAAAGCGACCCCAGGTCAGGCGGGGCTACCCGCTGAGTTTAAGCATATCAA
>IonTorrentS5-ITS2_BOP010085_Zotu
TCTCGGCTCTCGCATCGATGAAGAACGTAGCGAAATGCGATACTTGGTGTGAATTGCAGAATCCCGTGAACCATCGAGTCTTTGAACGCAAGTTGCGCCCGAAGCCATCCGGTCGAGGGCACGTCTGCCTGGGCGTCAcacacTGTTGCCccccTAATCCCTTGTCACTCGTTGTGTAGTGCATGTGGACTAAAAGGGGCGTATATTGGCCTCCCGTGCGATATGGACTTCATGGTTGGCCCAAACTCAAGTCCCTTGTCACGTGCATTGTGGCAAAAGGTGGTTGTCGATCAGTCGGTGCCCCGTCACTTGATGCCGGACACGTAAAGGGACTCCCAGCGACCCCAATGCATCGATAGTGTAGGTGCTTTGAAAGCGACCCCAGGTCAGGCGGGGCTACCCGCTGAGTTTAAGCATATCAA
>IonTorrentS5-ITS2_BOP010086_Cotu
TCTCGGCTCTCGCATCGATGAAGAACGTAGCGAAATGCGATACTTGGTGTGAATTGCAGAATCCCGTGAACCATCGAGTTTTTGAACGCAAGTTGCGCCCAACGCCACTAGGCTGAGGGCACGTCTGCCTGGGCGTCACGCACAGCGTCGCGCTCAACACAAGCAATGTTTTCGTGTTGATGAGCGGAAGTTGGCCACCCGAGCTATATCTCAGCTCGGTAGGCCTAAATGATGGCCTCGAGCGATGGGCATCACGATTTATGGTGGTTTAGAACCCCTGTCGTCATAGACCGGCGTCGTGTTTGCCTCGTTGAATGCTCGAGTTGTACAAACCCTTGTGTGTTGCATCTAACACTCACCTTGCGACCCCAGGTCAGGCGGGACTACCCGCTGAGTTTAAGCATATCAA
>IonTorrentS5-ITS2_BOP010087_Cotu
TCTCGGCTCTCGCATCGATGAAGAACGTAGCGAAATGCGATACTTGGTGTGAATTGCAGAATCCCGTGAACCATCGAGTTTTTGAACGCAAGTTGCGCCCAAAGCCACTAGGCTGAGGGCACGTCTGCCTGGGCGTCACGCACAGCGTCGCGCTCAACACAAGCAATGTTTTCGTGTTGATGAGCGGAAGTTGGCCACCCGAGCTATCTCAGCTCGGTAGGCCTAAATGATGGCCTCGAGCGATGGGCATCACGATCTATGGTGGTTTAGAACCCCTGTCGTCGTAGACCGGCGTCGTGTTTGCCTCGTTGAATGCTCGAGCTGTACAAACCCTTGTGTGTTGCATCTAACACTCACCTTGCGACCCCAGGTCAGGCGGGACTACCCGCTGAGTTTAAGCATATCA
>IonTorrentS5-ITS2_BOP010087_Dotu
CGAATAATCAAGTTTTACAATGAAAGTTGCACCTGAAGTCGTCAGGCTGAGGGCACGTCTGCCTGGGCGTCACGCACAGCGTCGCGCTCAACACAAGCAATGTTTTCGTGTTGATGAGCGGAAGTTGGCCACCCGAGCTATCTCAGCTCGGTAGGCCTAAATGATGGCCTCGAGCGATGGGCATCACGATCTATGGTGGTTTAGAACCCCTTTCGTCGTAGACCGGCGTTGTGTTTGCCTCGTTAACCGCTCGAGCTGTACAAACCCTTGTGTGTTGCATCTAACACTCACCTTGCGACCCCAGGTCAGGCGGGACTACCCGCTGAGTTTAAGCATATCAA
>IonTorrentS5-ITS2_BOP010088_Cotu
TCTCGGCTCTTGCATCGATGAAGAACGTAGCGAAATGCGATACTTGGTGTGAATTGCAGAATCCCGTGAACCATCGAGTCTTTGAACGCAAGTTGCGCCCGAAGCCATTAGGCCGAGGGCACGCCTGCCTGGGTGTCACACATCGTTGCCCCAATGCCAGTGCCTCTTGCTAGGTCCTGAGCGGGGCGAATGTTGGCTTCCCGTGAGCCTTGTCTCGCGGTTGGTTAAAAAATGTGTCTGTGGTGGAGAGCACCACGATGGATGGTGGCTGAGTAAAATCTCGAGACCAATCGCGTGTGTCTCTTTGCCGGTTTTGGACTATGTGACCCACGGAGCATCATATACGATCGCCCATAACGAGACCTCAGGTCAGGCGGGGCTACCCGCTGAGTTTAAGCATATCAA
>IonTorrentS5-ITS2_BOP010088_Dotu
TCTCGGCTCTTGCATCGATGAAGAACGTAGCGAAATGCGATACTTGGTGTGAATTGCAGAATCCCGTGAACCATCGAGTCTTTGAACGCAAGTTGCGCCCGAAGCCATTAGGCCGAGGGCACGCCTGCCTGGGTGTCACACATCGTTGCCCCAATGCCAGTGCCTCTTGCTAGGTCCTGAGCGGGGCGAATGTTGGCTTCCCGTGAGCCTTGTCTCGCGGTTGGTTAAAAA
>IonTorrentS5-ITS2_BOP010088_Otu
TCTCGGCTCTTGCATCGATGAAGAACGTAGCGAAATGCGATACTTGGTGTGAATTGCAGAATCCCGTGAACCATCGAGTCTTTGAACGCAAGTTGCGCCCGAAGCCATTAGGCCGAGGGCACGCCTGCCTGGGTGTCAcacaTCGTTGCCCCAATGCCAGTGCCTCTTGCTAGGTCCTGAGCGGGGCGAATGTTGGCTTCCCGTGAGCCTTGTCTCGCGGTTGGTTAAaaaaTGTGTCTGTGGTGGAGAGCACCACGATGGATGGTGGCTGAGTAAAATCTCGAGACCAATCGCGTgtgtCtctctGCCGGTTTTGGACTATGTGACCCACGGAGCATCATATACGATCGCCCCATAACGAGACCTCAGGTCAGGCGGGGCTACCCGCTGAGTTTAAGCATATCAA
>IonTorrentS5-ITS2_BOP010088_Zotu
TCTCGGCTCTTGCATCGATGAAGAACGTAGCGAAATGCGATACTTGGTGTGAATTGCAGAATCCCGTGAACCATCGAGTCTTTGAACGCAAGTTGCGCCCGAAGCCATTAGGCCGAGGGCACGCCTGCCTGGGTGTCAcacaTCGTTGCCCCAATGCCAGTGCCTCTTGCTAGGTCCTGAGCGGGGCGAATGTTGGCTTCCCGTGAGCCTTGTCTCG
>IonTorrentS5-ITS2_BOP010090_Cotu
TCTCGGCTCTCGCATCGATGAAGAACGTAGCGAAATGCGATACTTGGTGTGAATTGCAGAATCCCGTGAACCATCGAGTCTTTGAACGCAAGTTGCGCCCCAAGCCGTTAGGCCGAGGGCACGTCTGCCTGGGTGTCACGCATCGTTGCCCCCATCCGAACCAGAACCATAGGGTATCGGTCGAGGTGTGGGCGTAAATTGGCCTCCCGTGCGTAAAACGCTCACGGTTGGTCTAAAATTGAGTACACGGCGTCACGCTGCCGCGACGATCGGTGGTAATGCCTTGAGCAGCCTCGTTCTGAGTCGTGCGCACTCGTCGATCTGGACTCTATGACCCTCTTGGCATCGCACTTGCGGTGCTCGCATCGCGACCCCAGGTCAGGCGGGACTACCCGCTGAATTTAAGCATATCAC
>IonTorrentS5-ITS2_BOP010092_Cotu
TCTCGGCTCTCGCATCGATGAAGAACGTAGCGAAATGCGATACTTGGTGTGAATTGCAGAATCCCGTGAACCATCGAGTTTTTGAACGCAAGTTGCGCCCAAAGCCACTAGGCTGAGGGCACGTCTGCCTGGGCGTCACGCACAGCGTCGCGCTCAACACAAGCAATGTTTTCGTGTTGATGAGCGGAAGTTGGCCACCCGAGCTATCTCAGCTCGGTAGGCCTAAATGATGGCCTCGAGCGATGGGCATCACGATCTATGGTGGTTTAGAACCCCTGTCGTCGTAGACCGGCGTCGTGTTTGCCTCGTTGAATGCTCGAGCTGTACAAACCCTTGTGTGTTGCATCTAACACTCACCTTGCGACCCCAGGTCAGGCGGGACTACCCGCTGAGTTTAAGCATATCAA
>IonTorrentS5-ITS2_BOP010092_Otu
GGTGTGAATTGCAGAATCCCGTGAACCATCGAGTCTTTGAACGCAAGTTGCGCCCAAAGCCACTAGGCTGAGGGCACGTCTGCCTGGGCGTCACGCACAGCGTCGCGCTCAACACAAGCAATGTTTTCGTGTTGATGAGCGGAAGTTGGCCACCCGAGCTATCTCAGCTCGGTAGGCCTAAATGATGGCCTCGAGCGATGGGCATCACGATCTATGGTGGTTTAGAACCCCTGTCGTCGTAGACCGGCGTCGTGTTTGCCTCGTTGAATGCTCGAGCTGTACAAACCCTTGtgtgtTGCGTCTAACACTCACCTTGCGACCCCAGGTCAGGCGGGACTACCCGCTGAGTTTAAGCATATCAA
>IonTorrentS5-ITS2_BOP010092_Zotu
GGTGTGAATTGCAGAATCCCGTGAACCATCGAGTCTTTGAACGCAAGTTGCGCCCAAAGCCACTAGGCTGAGGGCACGTCTGCCTGGGCGTCACGCACAGCGTCGCGCTCAACACAAGCAATGTTTTCGTGTTGATGAGCGGAAGTTGGCCACCCGAGCTATCTCAGCTCGGTAGGCCTAAATGATGGCCTCGAGCGATGGGCATCACGATCTATGGTGGTTTAGAACCCCTGTCGTCGTAGACCGGCGTCGTGTTTGCCTCGTTGAATGCTCGAGCTGTACAAACCCTTGtgtgtTGCGTCTAACACTCACCTTGCGACCCCAGGTCAGGCGGGACTACCCGCTGAGTTTAAGCATATCAA
>IonTorrentS5-ITS2_BOP010093_Cotu
TCTCGGCTCTCACATCGATGAAGAACGTAGTGAAATGTGATACTTGGTGTGAATTATAGAATCCTATAAACCATCAAGACTTCGAACGCAAGTTGCACCTGAAGTCTTTAGGCTGAGGGCACGTCTGCCTGGGCATCTCACATCACGTCGCCGTCCACACACCTGGGGGGCTGATAATGGTCCCCCTGGGTGCTACAGGTTCACGGTCGGCCCAAAAAATGAGTCACCAATGACTGACGTCATGACAAGTAGTGGTAGAGAAATCATTTTCTTCGCGTGCTGTCGTGCGATCGAACGTCAACAGCGGAAAGCTCCAATGACCCTGACACGCCATCTCAACGGTGCCTCGACCATGACCCCACGTCAGGCGGGACTACCTGCTGAGTTTAAGCATATCAA
>IonTorrentS5-ITS2_BOP010093_Dotu
TCTCGGCTCTCACATCGATGAAGAACGTAGTGAAATGTGATACTTGGTGTGAATTATAGAATCCTATAAACCATCAAGACTTCGAACGCAAGTTGCACCTGAAGTCTTTAGGCTGAGGGCACGTCTGCCTGGGCATCTCACATCACGTCGCCGTCCACACACCTGGGGGG
>IonTorrentS5-ITS2_BOP010093_Otu
TCTCGGCTCTCACATCGATGAAGAACGTAGTGAAATGTGATGCTTGGTGTGAATTATAGAATCCTATAAACCATCAAGACTTCGAACGCAAGTTGCACCTGAAGTCTTTAGGCTGAGGGCACGTCTGCCTGGGCATCTCACATCACGTCGCCGTCCAcacacCTGGggggCTGATAATGGTCCcccTGGGTGCTACAGGTTCACGGTCGGCCCAAaaaaTGAGTCACCAATGACTGACGTCATGACAAGTAGTGGTAGAGAAATCATTTTCTTCGCGTGCTGTCGTGCGATCGAACGTCAACAGCGGAAAGCTCCAATGACCCTGACACGCCATCTCAACGGTGCCTCGACCATGACCCCACGTCAGGCGGGACTACCTGCTGAGTTTAAGCATATCAATAAACGGAGGAAAAGA
>IonTorrentS5-ITS2_BOP010093_Zotu
TCTCGGCTCTCACATCGATGAAGAACGTAGTGAAATGTGATGCTTGGTGTGAATTATAGAATCCTATAAACCATCAAGACTTCGAACGCAAGTTGCACCTGAAGTCTTTAGGCTGAGGGCACGTCTGCCTGGGCATCTCACATCACGTCGCCGTCCAcacacCTGGggggCTGATAATGGTCCcccTGGGTGCTACAGGTTCACGGTCGGCCCAAaaaaTGAGTCACCAATGACTGACGTCATGACAAGTAGTGGTAGAGAAATCATTTTCTTCGCGTGCTGTCGTGCGATCGAACGTCAACAGCGGAAAGCTCCAATGACCCTGACACGCCATCTCAACGGTGCCTCGACCATGACCCCACGTCAGGCGGGACTACCTGCTGAGTTTAAGCATATCAATAAACGGAGGAAAAGA
>IonTorrentS5-ITS2_BOP010094_Cotu
TCTCGGCTCTCGCATCGATGAAGAACGCAGCAAAATGCGATACTTGGTGTGAATTGCAGAATCCCGTGAACCATCGAGTTTTTGAACGCAAGTTGCGCCCGAAGCCATTATGCTGAGGGCACGTCTGCCTGGGCGTCACGCATCTCGTCGCCCTCCACCTCTCTCCGAAAGGGATTCGTGAGGTGCTGGGCTGGATATTGGCCTCCCGTGCGCCATCGTGTGCGGTTGGCCTAAATTTGATTCGGCATCGACGCATGTCACGACAATTGGTGGTTGATGACCTCAACTTGCGTGTTGTCGTGCAAGGCTGCGTCGTTTTGATCGGATGTTTTGACCCCATGGTGCTTTTGCACTTCGACAGCGACCCCAGGTCAGGCGGGATTACCCGCTGAGTTTAAGCATATCAA
>IonTorrentS5-ITS2_BOP010094_Otu
TCTCGGCTCTCGCATCGATGAAGAACGCAGCAAAATGCGATACTTGGTGTGAATTGCAGAATCCCGTGAACCATCGAGTTtttGAACGCAAGTTGCGCCCGAAGCCATTATGCTGAGGGCACGTCTGCCTGGGCGTCACGCATCTCGTCGCCCTCCACCTctctcCGAAAGGGATTCGTGAGGTGCTGGGCTGGATATTGGCCTCCCGTGCGCCATCGTGTGCGGTTGGCCTAAATTTGATTCGGCATCGACGCATGTCACGACAATTGGTGGTTGATGACCTCAACTTGCGTGTTGTCGTGCAAGGCTGCGTCGTTTTGATCGGATGTTTTGACCCCATGGTGCTTTTGCACTTCGACAGCGACCCCAGGTCAGGCGGGATTACCCGCTGAGTTTAAGCATATCAA
>IonTorrentS5-ITS2_BOP010094_Zotu
TCTCGGCTCTCGCATCGATGAAGAACGCAGCAAAATGCGATACTTGGTGTGAATTGCAGAATCCCGTGAACCATCGAGTTtttGAACGCAAGTTGCGCCCGAAGCCATTATGCTGAGGGCACGTCTGCCTGGGCGTCACGCATCTCGTCGCCCTCCACCTctctcCGAAAGGGATTCGTGAGGTGCTGGGCTGGATATTGGCCTCCCGTGCGCCATCGTGTGCGGTTGGCCTAAATTTGATTCGGCATCGACGCATGTCACGACAATTGGTGGTTGATGACCTCAACTTGCGTGTTGTCGTGCAAGGCTGCGTCGTTTTGATCGGATGTTTTGACCCCATGGTGCTTTTGCACTTCGACAGCGACCCCAGGTCAGGCGGGATTACCCGCTGAGTTTAAGCATATCAA
>IonTorrentS5-ITS2_BOP010100_Cotu
TCTAGGCTCTTGCATCGATGAAGAACGTAGCGAAATGCGATACTTGGTGTGAATTGCAGAATCCCGTGAACCATCGAGTCTTTGAACGCAAGTTGCGCCTGAAGCCATTAGGTTGAGGGCACGTCTGCCTGGGTGTCACAGATTGCTGCCCAATCCCAATTACCTAATGATGGGTACTAATTGGGTAGGGTGAATGCTGGCTTCCCGTGAGCACTGTTGTCTCTCGGTTGGTTGAAAATGGAGTGCATGATAGGGTGTGCCATGATAGATGGTGGTTGAGTGATGCTCGAGACCAATCATGCGTGACCCTATTGAACTTGGCCTCTGTAACCCACATGTGTCTTTGGACGCTCATGATGAGACCTCAGGTCAGGCGGGGCTACCCGCTGAGTTTAAGCATATCAA
>IonTorrentS5-ITS2_BOP010100_Otu
TCTAGGCTCTTGCATCGATGAAGAACGTAGCGAAATGCGATACTTGGTGTGAATTGCAGAATCCCGTGAACCATCGAGTCTTTGAACGCAAGTTGCGCCTGAAGCCATTAGGTTGAGGGCACGTCTGCCTGGGTGTCACAGATTGCTGCCCAATCCCAATTACCTAATGATGGGTACTAATTGGGTAGGGTGAATGCTGGCTTCCCGTGAGCACTGTTGTCtctcGGTTGGTTGAAAATGGAGTGCATGATAGGGTGTGCCATGATAGATGGTGGTTGAGTGATGCTCGAGACCAATCATGCGTGACCCTATTGAACTTGGCCTCTGTAACCCACATGTGTCTTTGGACGCTCATGATGAGACCTCAGGTCAGGCGGGGCTACCCGCTGAGTTTAAGCATATCAA
>IonTorrentS5-ITS2_BOP010100_Zotu
TCTAGGCTCTTGCATCGATGAAGAACGTAGCGAAATGCGATACTTGGTGTGAATTGCAGAATCCCGTGAACCATCGAGTCTTTGAACGCAAGTTGCGCCTGAAGCCATTAGGTTGAGGGCACGTCTGCCTGGGTGTCACAGATTGCTGCCCAATCCCAATTACCTAATGATGGGTACTAATTGGGTAGGGTGAATGCTGGCTTCCCGTGAGCACTGTTGTCtctcGGTTGGTTGAAAATGGAGTGCATGATAGGGTGTGCCATGATAGATGGTGGTTGAGTGATGCTCGAGACCAATCATGCGTGACCCTATTGAACTTGGCCTCTGTAACCCACATGTGTCTTTGGACGCTCATGATGAGACCTCAGGTCAGGCGGGGCTACCCGCTGAGTTTAAGCATATCAA
>IonTorrentS5-ITS2_BOP010101_Cotu
TCTCGGCTCTCGCATCGATGAAGAACGTAGCGAAATGCGATACTTGGTGTGAATTGCAGAATCCCGTGAACCATCGAGTCTTTGAACGCAAGTTGCGCCCGAAGCCATTAGGTCGAGGGCACGTCTGCCTGGGTGTCACACATCGTTGCCCCATCCCCAATTACCTCTTGATATGTGTTGGGTGTGCAGGGTGAATGTTGGCTTCCCGTGAGCACTGTTGGCTCGCGGTTAGTTGAAAATTGAGTCCTTGGTAGGGTGTGCCATGATAAATGGTGGTTGAGTGATGCTCGAGACCAATCATGTGTGACCCTACTGAACTTGGCCTCTGTGACCCACATGCGTCGTTCCTGGGACGCTCACGACGAGACCCCAGGTCAGGCGGGGTTACCCGCTGAGTTTAAGCATATCA
>IonTorrentS5-ITS2_BOP010102_Cotu
TCTAGGCTCTTGCATCGATGAAGAACGTAGCGAAATGCGATACTTGGTGTGAATTGCAGAATCCCGTGAACCATCGAGTCTTTGAACGCAAGTTGCGCCTGAAGCCATTAGGTTGAGGGCACGTCTGCCTGGGTGTCACAGATTGCTGCCCAATCCCAATTACCTAATGATGGGTACTAATTGGGTAGGGTGAATGCTGGCTTCCCGTGAGCACTGTTGTCTCTCGGTTGGTTGAAAATGGAGTGCATGATAGGGTGTGCCATGATAGATGGTGGTTGAGTGATGCTCGAGACCAATCATGCGTGACCCTATTGAACTTGGCCTCTGTAACCCACATGTGTCTTTGGACGCTCATGATGAGACCTCAGGTCAGGCGGGGCTACCCGCTGAGTTTAAGCATATCAA
>IonTorrentS5-ITS2_BOP010102_Otu
TCTAGGCTCTTGCATCGATGAAGAACGTAGCGAAATGCGATACTTGGTGTGAATTGCAGAATCCCGTGAACCATCGAGTCTTTGAACGCAAGTTGCGCCTGAAGCCATTAGGTTGAGGGCACGTCTGCCTGGGTGTCACAGATTGCTGCCCAATCCCAATTACCTAATGATGGGTACTAATTGGGTAGGGTGAATGCTGGCTTCCCGTGAGCACTGTTGTCtctcGGTTGGTTGAAAATGGAGTGCATGATAGGGTGTGCCATGATAGATGGTGGTTGAGTGATGCTCGAGACCAATCATGCGTGACCCTATTGAACTTGGCCTCTGTAACCCACATGTGTCTTTGGACGCTCATGATGAGACCTCAGGTCAGGCGGGGCTACCCGCTGAGTTTAAGCATATCAA
>IonTorrentS5-ITS2_BOP010102_Zotu
TCTAGGCTCTTGCATCGATGAAGAACGTAGCGAAATGCGATACTTGGTGTGAATTGCAGAATCCCGTGAACCATCGAGTCTTTGAACGCAAGTTGCGCCTGAAGCCATTAGGTTGAGGGCACGTCTGCCTGGGTGTCACAGATTGCTGCCCAATCCCAATTACCTAATGATGGGTACTAATTGGGTAGGGTGAATGCTGGCTTCCCGTGAGCACTGTTGTCtctcGGTTGGTTGAAAATGGAGTGCATGATAGGGTGTGCCATGATAGATGGTGGTTGAGTGATGCTCGAGACCAATCATGCGTGACCCTATTGAACTTGGCCTCTGTAACCCACATGTGTCTTTGGACGCTCATGATGAGACCTCAGGTCAGGCGGGGCTACCCGCTGAGTTTAAGCATATCAA
>IonTorrentS5-ITS2_BOP010104_Cotu
TCTAGGCTCTTGCATCGATGAAGAACGTAGCGAAATGCGATACTTGGTGTGAATTGCAGAATCCCGTGAACCATCGAGTCTTTGAACGCAAGTTGCGCCTGAAGCCATTAGGTTGAGGGCACGTCTGCCTGGGTGTCACAGATTGCTGCCCAATCCCAATTACCTAATGATGGGTACTAATTGGGTAGGGTGAATGCTGGCTTCCCGTGAGCACTGTTGTCTCTCGGTTGGTTGAAAATGGAGTGCATGATAGGGTGTGCCATGATAGATGGTGGTTGAGTGATGCTCGAGACCAATCATGCGTGACCCTATTGAACTTGGCCTCTGTAACCCACATGTGTCTTTGGACGCTCATGATGAGACCTCAGGTCAGGCGGGGCTACCCGCTGAGTTTAAGCATATCAA
>IonTorrentS5-ITS2_BOP010104_Otu
TCTAGGCTCTTGCATCGATGAAGAACGTAGCGAAATGCGATACTTGGTGTGAATTGCAGAATCCCGTGAACCATCGAGTCTTTGAACGCAAGTTGCGCCTGAAGCCATTAGGTTGAGGGCACGTCTGCCTGGGTGTCACAGATTGCTGCCCAATCCCAATTACCTAATGATGGGTACTAATTGGGTAGGGTGAATGCTGGCTTCCCGTGAGCACTGTTGTCtctcGGTTGGTTGAAAATGGAGTGCATGATAGGGTGTGCCATGATAGATGGTGGTTGAGTGATGCTCGAGACCAATCATGCGTGACCCTATTGAACTTGGCCTCTGTAACCCACATGTGTCTTTGGACGCTCATGATGAGACCTCAGGTCAGGCGGGGCTACCCGCTGAGTTTAAGCATATCAA
>IonTorrentS5-ITS2_BOP010104_Zotu
TCTAGGCTCTTGCATCGATGAAGAACGTAGCGAAATGCGATACTTGGTGTGAATTGCAGAATCCCGTGAACCATCGAGTCTTTGAACGCAAGTTGCGCCTGAAGCCATTAGGTTGAGGGCACGTCTGCCTGGGTGTCACAGATTGCTGCCCAATCCCAATTACCTAATGATGGGTACTGATTGGGTAGGGTGAATGCTGGCTTCCCGTGAGCACTGTTGTCtctcGGTTGGTTGAAAATGGAGTGCATGATAGGGTGTGCCATGATAGATGGTGGTTGAGTGATGCTCGAGACCAATCATGCGTGACCCTATTGAACTTGGCCTCTGTAACCCACATGTGTCTTTGGACGCTCATGATGAGACCTCAGGTCAGGCGGGGCTACCCGCTGAGTTTAAGCATATCAA
>IonTorrentS5-ITS2_BOP010105_Cotu
TCTCGGCTCTCGCATCGATGAAGAACGTAGCGAAATGCGATACTTGGTGTGAATTGCAGAATCCCGTGAACCATCGAGTTTTTGAACGCAAGTTGTGCCCGAAGCCATTAGGCCAAGGGCACGTCTGCCTAGGCGTCTCACATCACTCCGCCACCCTCCCCCGCGACCCCGTCGGGTCACGGGTGTCTGGAGACACAAATTGGCCCCCCATGCGCGCCAGCATGGCCGGCCTAAACCGAGTCCCCGGCGATTGATGTCACGACAAGTGGTGGGGCGGTAAACCGTTGTGTCCTGTCGTGTCCTCTGTCGCCGGCTGTCTCTTTTGTGACTCTGAGCGCTATTGTCACGGCGCTTCAATCACGACCCCAGGTCAGGCGGGACTACCCGCTAAGTTTAAGCATATCA
>IonTorrentS5-ITS2_BOP010107_Cotu
TCTCGGCTCTCGCATCGATGAAGAACGTAGCGAAATGCGATACTTGGTGTGAATTGCAGAATCCCGTGAACCACCGAGTTTTTGAACGCAAGTTGCGCCCAAAGCCACTAGGCTGAGGGCACGTCTGCCTGGGCGTCACGCACAGCGTCGCGCTCAACACAAGCAATGTTTTCGTGTTGATGAGCGGAAGTTGGCCACCCGAGCTATCTCAGCTCGGTAGGCCTAAATGATGGCCTCGAGCGATGGGCATCACGATCTATGGTGGTTTAGAACCCCTGTCGTCGTAGACCGGCGTCGTGTTTGCCTCGTTGAATGCTCGAGCTGTACAAACCCTTGTGTGTTGCATCTAACACTCACCTTGCGACCCCAGGTCAGGCGGGACTACCCGCTGAGTTTAAGCATATCAA
>IonTorrentS5-ITS2_BOP010107_Otu
TCTCGGCTCTCGCATCGATGAAGAACGTAGCGAAATGCGATACTTGGTGTGAATTGCAGAATCCCGTGAACCATCGAGTTtttGAACGCAAGTTGCGCCCAAAGCCACTAGGCTGAGGGCACGTCTGCCTGGGCGTCACGCACAGCGTCGCGCTCAACACAAGCAATGTTTTCGTGTTGATGAGCGGAAGTTGGCCACCCGAGCTATCTCAGCTCGGTAGGCCTAAATGATGGCCTCGAGCGATGGGCATCACGATCTATGGTGGTTTAGAACCCCTGTCGTCGTAGACCGGCGTCGTGTTTGCCTCGTTGAATGCTCGAGCTGTACAAACCCTTGtgtgtTGCATCTAACACTCACCTTGCGACCCCAGGTCAGGCGGGACTACCCGCTGAGTTTAAGCATATCAA
>IonTorrentS5-ITS2_BOP010107_Zotu
TCTCGGCTCTCGCATCGATGAAGAACGTAGCGAAATGCGATACTTGGTGTGAATTGCAGAATCCCGTGAACCATCGAGTTtttGAACGCAAGTTGCGCCCAAAGCCACTAGGCTGAGGGCACGTCTGCCTGGGCGTCACGCACAGCGTCGCGCTCAACACAAGCAATGTTTTCGTGTTGATGAGCGGAAGTTGGCCACCCGAGCTATCTCAGCTCGGTAGGCCTAAATGATGGCCTCGAGCGATGGGCATCACGATCTATGGTGGTTTAGAACCCCTGTCGTCGTAGACCGGCGTCGTGTTTGCCTCGTTGAATGCTCGAGCTGTACAAACCCTTGtgtgtTGCATCTAACACTCACCTTGCGACCCCAGGTCAGGCGGGACTACCCGCTGAGTTTAAGCATATCAA
>IonTorrentS5-ITS2_BOP010110_Cotu
TCTAGGCTCTTGCATCGATGAAGAACGTAGCGAAATGCGATACTTGGTGTGAATTGCAGAATCCCGTGAACCATCGAGTCTTTGAACGCAAGTTGCGCCTGAAGCCATTAGGTTGAGGGCACGTCTGCCTGGGTGTCACAGATTGCTGCCCAATCCCAATTACCTAATGATGGGTACTAATTGGGTAGGGTGAATGCTGGCTTCCCGTGAGCACTGTTGTCTCTCGGTTGGTTGAAAATGGAGTGCATGATAGGGTGTGCCATGATAGATGGTGGTTGAGTGATGCTCGAGACCAATCATGCGTGACCCTATTGAACTTGGCCTCTGTAACCCACATGTGTCTTTGGACGCTCATGATGAGACCTCAGGTCAGGCGGGGCTACCCGCTGAGTTTAAGCATATCAA
>IonTorrentS5-ITS2_BOP010110_Otu
TCTAGGCTCTTGCATCGATGAAGAACGTAGCGAAATGCGATACTTGGTGTGAATTGCAGAATCCCGTGAACCATCGAGTCTTTGAACGCAAGTTGCGCCTGAAGCCATTAGGTTGAGGGCACGTCTGCCTGGGTGTCACAGATTGCTGCCCAATCCCAATTACCTAATGATGGGTACTAATTGGGTAGGGTGAATGCTGGCTTCCCGTGAGCACTGTTGTCtctcGGTTGGTTGAAAATGGAGTGCATGATAGGGTGTGCCATGATAGATGGTGGTTGAGTGATGCTCGAGACCAATCATGCGTGACCCTATTGAACTTGGCCTCTGTAACCCACATGTGTCTTTGGACGCTCATGATGAGACCTCAGGTCAGGCGGGGCTACCCGCTGAGTTTAAGCATATCAA
>IonTorrentS5-ITS2_BOP010110_Zotu
TCTAGGCTCTTGCATCGATGAAGAACGTAGCGAAATGCGATACTTGGTGTGAATTGCAGAATCCCGTGAACCATCGAGTCTTTGAACGCAAGTTGCGCCTGAAGCCATTAGGTTGAGGGCACGTCTGCCTGGGTGTCACAGATTGCTGCCCAATCCCAATTACCTAATGATGGGTACTAATTGGGTAGGGTGAATGCTGGCTTCCCGTGAGCACTGTTGTCtctcGGTTGGTTGAAAATGGAGTGCATGATAGGGTGTGCCATGATAGATGGTGGTTGAGTGATGCTCGAGACCAATCATGCGTGACCCTATTGAACTTGGCCTCTGTAACCCACATGTGTCTTTGGACGCTCATGATGAGACCTCAGGTCAGGCGGGGCTACCCGCTGAGTTTAAGCATATCAA
>IonTorrentS5-ITS2_BOP010111_Cotu
TCTCGGCTCTCGCATCGATGAAGAACGTAGCGAAATGCGATACTTGGTGTGAATTGCAGAATCCCGTGAACCATCGAGTCTTTGAACGCAAGTTGCGCCCGAAGCCATTAGGCCGAGGGCACGCCTGCCTGGGCGTCACACGTCGTTGCACCCCCACTACTCCCTCGGGATTGCGGGGTGCGGATGATGGCCTCCCGTACGCTCCGTCGCGCGGTTGGCATAAATACCAAGTCCTCGGCGACGCACGCCACGACAATCGGTGGTTGCGAAACCTCGGTTGCCCGTCGTGTGCGGTCGTCGCGCATCGGGGGCTCGAAAAAATGCTTGGCTCCGGCTTGGCTTTCAACGCGACCCCAGGTCAGGCGGGGTTACCCGCTGAATTTAAGCATATCA
>IonTorrentS5-ITS2_BOP010111_Otu
TCTCGGCTCTCGCATCGATGAAGAACGTAGCGAAATGCGATACTTGGTGTGAATTGCAGAATCCCGTGAACCATCGAGTCTTTGAACGCAAGTTGCGCCCGAAGCCATTAGGCCGAGGGCACGCCTGCCTGGGCGTCACACGTCGTTGCACCcccACTACTCCCTCGGGATTGCGGGGTGCGGATGATGGCCTCCCGTACGCTCCGTCGcgcgGTTGGCATAAATACCAAGTCCTCGGCGACGCACGCCACGACAATCGGTGGTTGCGAAACCTCGGTTGCCCGTCGTGTGCGGTCGTCGCGCATCGGgggCTCGAAaaaaTGCTTGGCTCCGGCTTGGCTTTCAACGCGACCCCAGGTCAGGCGGGGTTACCCGCTGAATTTAAGCATATCAA
>IonTorrentS5-ITS2_BOP010111_Zotu
TCTCGGCTCTCGCATCGATGAAGAACGTAGCGAAATGCGATACTTGGTGTGAATTGCAGAATCCCGTGAACCATCGAGTCTTTGAACGCAAGTTGCGCCCGAAGCCATTAGGCCGAGGGCACGCCTGCCTGGGCGTCACACGTCGTTGCACCcccACTACTCCCTCGGGATTGCGGGGTGCGGATGATGGCCTCCCGTACGCTCCGTCGcgcgGTTGGCATAAATACCAAGTCCTCGGCGACGCACGCCACGACAATCGGTGGTTGCGAAACCTCGGTTGCCCGTCGTGTGCGGTCGTCGCGCATCGGgggCTCGAAaaaaTGCTTGGCTCCGGCTTGGCTTTCAACGCGACCCCAGGTCAGGCGGGGTTACCCGCTGAATTTAAGCATATCAA
>IonTorrentS5-ITS2_BOP010112_Cotu
TCTCGGCTCTCGCATCGATGAAGAACGTAGCGAAATGCGATACTTGGTGTGAATTGCAGAATCCCGTGAACCATCGAGTCTTTGAACGCAAGTTGCGCCCGAAGCCATTAGGCCGAGGGCACGCCTGCCTGGGCGTCACACGTCGTTGCACCCCCACTACTCCCTCGGGATTGCGGGGGGCGGATGATGGCCTCCCGTACGCTCCGTCGCGCGGTTGGCATAAATACCAAGTCCTCGGCGACGCACGCCACGACAATCGGTGGTTGCGAAACCTCGGTTGCCGTCGTGTGCGGTCGTCGCGCATCGAGGGCTAGAAAAAATGCTTGGCTCCGGCTTGGCTTTCAACGCGACCCCAGGTCAGGCGGGGTTACCCCGCTGAATTTAAGCATATCA
>IonTorrentS5-ITS2_BOP010116_Cotu
TCTCGGCTCTCGCATCGATGAAGAACGTAGCGAAATGCGATACTTGGTGTGAATTGCAGAATCCCGCGAATCATCGAGTCTTTGAACGCAAGTTGCGCCCGAAGCCATTCGGCCGAGGGCACGTCTGCCTGGGTGTCACGCATCGTTGCCCCAACCCCAAACAATTCTCATGATTTGTGGGGTGCGGGGCAGACATTGGCCTCCCGTGTGCTTCTGCTCGCGGTTAGCCTAAAAGCGAGTCCTAGGCGACGAGCGCCACGACAATCGGTGGTTGAGAAACCCTCGTGACCCGTCGTGTGTTGCTCGTCGCTGTGAAGGTGCTCCTCGACCCTGTTGTGTCGTTTCTGCGACTCTACCATCGCGACCCCAGGTCAGGCGGGATTACCCGCTGAATTTAAGCATATCAA
>IonTorrentS5-ITS2_BOP010116_Otu
TCTCGGCTCTCGCATCGATGAAGAACGTAGCGAAATGCGATACTTGGTGTGAATTGCAGAATCCCGCGAATCATCGAGTCTTTGAACGCAAGTTGCGCCCGAAGCCATTCGGCCGAGGGCACGTCTGCCTGGGTGTCACGCATCGTTGCCCCAACCCCAAACAATTCTCATGATTTGTGGGGTGCGGGGCAGACATTGGCCTCCCGTGTGCTTCTGCTCGCGGTTAGCCTAAAAGCGAGTCCTAGGCGACGAGCGCCACGACAATCGGTGGTTGAGAAACCCTCGTGACCCGTCGTgtgtTGCTCGTCGCTGTGAAGGTGCTCCTCGACCCTGTTGTGTCGTTTCTGCGACTCTACCATCGCGACCCCAGGTCAGGCGGGATTACCCGCTGAATTTAAGCATATCAA
>IonTorrentS5-ITS2_BOP010116_Zotu
TCTCGGCTCTCGCATCGATGAAGAACGTAGCGAAATGCGATACTTGGTGTGAATTGCAGAATCCCGCGAATCATCGAGTCTTTGAACGCAAGTTGCGCCCGAAGCCATTCGGCCGAGGGCACGTCTGCCTGGGTGTCACGCATCGTTGCCCCAACCCCAAACAATTCTCATGATTTGTGGGGTGCGGGGCAGACATTGGCCTCCCGTGTGCTTCTGCTCGCGGTTAGCCTAAAAGCGAGTCCTAGGCGACGAGCGCCACGACAATCGGTGGTTGAGAAACCCTCGTGACCCGTCGTgtgtTGCTCGTCGCTGTGAAGGTGCTCCTCGACCCTGTTGTGTCGTTTCTGCGACTCTACCATCGCGACCCCAGGTCAGGCGGGATTACCCGCTGAATTTAAGCATATCAA
>IonTorrentS5-ITS2_BOP010117_Cotu
TCTCGGCTCTCGCATCGATGAAGAACGTAGCGAAATGCGATACTTGGTGTGAATTGCAGAATCCCGCGAATCATCGAGTCTTTGAACGCAAGTTGCGCCCGAAGCCATTCGGCCGAGGGCACGTCTGCCTGGGTGTCACGCATCGTTGCCCCAACCCCAAACACTTCTTATGATGTGTGGGGTGCGGGGAAGACATTGGCCTCCCGTGTGCTTCTGCTCGCGGTTAGCCTAAAAGTGAGTCCTAGGCGACGAGCGCCACGACAATCGGTGGTTGAGAAACCCTCGTGACCCGTCGTGTGTTGCCCGTCGCTGTGAAGGTGCTCCTCGACCCTATTGCGTCGTTCCTGCGACTCTACCATCGCGACCCCAGGTCAGGCGGGATTACCCGCTGAATTTAAGCATATCAA
>IonTorrentS5-ITS2_BOP010117_Otu
TCTCGGCTCTCGCATCGATGAAGAACGTAGCGAAATGCGATACTTGGTGTGAATTGCAGAATCCCGCGAATCATCGAGTCTTTGAACGCAAGTTGCGCCCGAAGCCATTCGGCCGAGGGCACGTCTGCCTGGGTGTCACGCATCGTTGCCCCAACCCCAAACACTTCTTATGATGtgtgGGGTGCGGGGAAGACATTGGCCTCCCGTGTGCTTCTGCTCGCGGTTAGCCTAAAAGTGAGTCCTAGGCGACGAGCGCCACGACAATCGGTGGTTGAGAAACCCTCGTGACCCGTCGTgtgtTGCCCGTCGCTGTGAAGGTGCTCCTCGACCCTATTGCGTCGTTCCTGCGACTCTACCATCGCGACCCCAGGTCAGGCGGGATTACCCGCTGAATTTAAGCATATCAA
>IonTorrentS5-ITS2_BOP010117_Zotu
TCTCGGCTCTCGCATCGATGAAGAACGTAGCGAAATGCGATACTTGGTGTGAATTGCAGAATCCCGCGAATCATCGAGTCTTTGAACGCAAGTTGCGCCCGAAGCCATTCGGCCGAGGGCACGTCTGCCTGGGTGTCACGCATCGTTGCCCCAACCCCAAACACTTCTTATGATGtgtgGGGTGCGGGGAAGACATTGGCCTCCCGTGTGCTTCTGCTCGCGGTTAGCCTAAAAGTGAGTCCTAGGCGACGAGCGCCACGACAATCGGTGGTTGAGAAACCCTCGTGACCCGTCGTgtgtTGCCCGTCGCTGTGAAGGTGCTCCTCGACCCTATTGCGTCGTTCCTGCGACTCTACCATCGCGACCCCAGGTCAGGCGGGATTACCCGCTGAATTTAAGCATATCAA
>IonTorrentS5-ITS2_BOP010119_Cotu
TCTCGGCTCTCGCATCGATGAAGAACGTAGCGAAATGCGATACTTGGTGTGAATTGCAGAATCCCGTGAACCATCGAGTCTTTGAACGCAAGTTGCGCCCGAAGCCATCCGGTTGAGGGCACGTCTGCCTGGGCGTCACACACCGTTGCCCTCCCAACACTTCGTGCCTTTGGGGCTACGTCGGTTGTGAAGGCGTACATTGGCTTCCCATTAGCTTCGTCTTGTGGTTGGCCCAAATTCTAGTCATTGGCGACCAGCGCCGCGACAATGGTGGTTGTCGAACCTTCGGTGCCCCGTCGTGGGTTCTGGTCGTGCATGATGCAAGGACCCCAATGCATCCAATATGGATGCTTTCGATGCGACCCCAGGTCAGGCGGGGCTACCCGCTGAGTTTAAGCATATCAA
>IonTorrentS5-ITS2_BOP010119_Otu
TCTCGGCTCTCGCATCGATGAAGAACGTAGCGAAATGCGATACTTGGTGTGAATTGCAGAATCCCGTGAACCATCGAGTCTTTGAACGCAAGTTGCGCCCGAAGCCATCCGGTTGAGGGCACGTCTGCCTGGGCGTCAcacaTCGTTGCCCTCCCAACACTTCGTGCCTTTGGGGCTACGTCGGTTGTGAAGGCGTACATTGGCTTCCCATTAGCTTCGTCTTGTGGTTGGCCCAAATTCTAGTCATTGGCGACCAGCGCCGCGACAATGGTGGTTGTCGAACCTTCGGTGCCCCGTCGTGGGTTCTGGTCGTGCATGATGCAAGGACCCCAATGCATCTAATATGGATGCTTTCGATGCGACCCCAGGTCAGGCGGGGCTACCCGCTGAGTTTAAGCATATCAA
>IonTorrentS5-ITS2_BOP010119_Zotu
TCTCGGCTCTCGCATCGATGAAGAACGTAGCGAAATGCGATACTTGGTGTGAATTGCAGAATCCCGTGAACCATCGAGTCTTTGAACGCAAGTTGCGCCCGAAGCCATCCGGTTGAGGGCACGTCTGCCTGGGCGTCAcacaTCGTTGCCCTCCCAACACTTCGTGCCTTTGGGGCTACGTCGGTTGTGAAGGCGTACATTGGCTTCCCATTAGCTTCGTCTTGTGGTTGGCCCAAATTCTAGTCATTGGCGACCAGCGCCGCGACAATGGTGGTTGTCGAACCTTCGGTGCCCCGTCGTGGGTTCTGGTCGTGCATGATGCAAGGACCCCAATGCATCTAATATGGATGCTTTCGATGCGACCCCAGGTCAGGCGGGGCTACCCGCTGAGTTTAAGCATATCAA
>IonTorrentS5-ITS2_BOP010121_Cotu
TCTCGGCTCTCGCATCGATGAAGAACGCAGCAAAATGCGATACTTGGTGTGAATTGCAGAATCCCGTGAACCATCGAGTTTTTGAACGCAAGTTGCGCCTGAAGCCTTAATGCTGAGGGCACGTCTGCCTAAGCGTCACACATTTCGTCGCCCTCCACCTCCACGCAAATGGGATGTGAAGGTGCAGGGTCGAATTGGCCTCCCGTGTTCCTCAGTGTGCGGCTGGCCTAAATATGATTCGACATCGATGTATGTCACGATAATTGGTAGTTGAAGAACTCAACTTGCGTCTTATCGTGCATGACGATGTCGATCTGCTCGGATGTGCTGACCCCAACGGTGCTTCGCACTTCGATAGCGACCCCAGGTCAGGCGGGATTACCCGCTAAGTTTAAGCATATCA
>IonTorrentS5-ITS2_BOP010121_Otu
TCTCGGCTCTCGCATCGATGAAGAACGCAGCAAAATGCGATACTTGGTGTGAATTGCAGAATCCCGTGAACCATCGAGTTtttGAACGCAAGTTGCGCCCGAAGCCTTAATGCTGAGGGCACGTCTGCCTAAGCGTCAcacaTTTCGTCGCCTTCCACCTCCACGCAAATGGGATGTGAAGGTGCAGGGTCGAATTGGCCTCCCGTGTTCCTCAGTGTGCGGCTGGCCTAAATATGATTTGACATCGATGTATGTCACGATAATTGGTAGTTGAAGAACTCAACTTGCGTCTTGTCGTGCATGACGATGTCGATCTGCTCGGATGTGCTGACCCCAAC
>IonTorrentS5-ITS2_BOP010121_Zotu
TCTCGGCTCTCGCATCGATGAAGAACGCAGCAAAATGCGATACTTGGTGTGAATTGCAGAATCCCGTGAACCATCGAGTTtttGAACGCAAGTTGCGCCCGAAGCCTTAATGCTGAGGGCACGTCTGCCTAAGCGTCAcacaTTTCGTCGCCTTCCACCTCCACGCAAATGGGATGTGAAGGTGCAGGGTCGAATTGGCCTCCCGTGTTCCTCAGTGTGCGGCTGGCCTAAATATGATTTGACATCGATGTATGTCACGATAATTGGTAGTTGAAGAACTCAACTTGCGTCTTGTCGTGCATGACGATGTCGATCTGCTCGGATGTGCTGACCCCAAC
>IonTorrentS5-ITS2_BOP010126_Cotu
TCTCGGCTCTCGCATCGATGAAGAACGTAGCGAAATGCGACACTTGGTGTGAATTGCAGAATCCCGCGAATCATCGAGTTTTTTGAACGCAAGTTGCGCCCGAAGCCGTCAGGCCGAGGGCACGCCTGCCTGGGTGTCACGCAACGTCGCCACCCCCACCCCCCTACGGGGAAGGCGTGGGATGGCGGATATTGGCCTCCCGTGCGCTCCCGCTCGCGGTTGGCCTAAAACACAGCCCCTTGGCGACGCAGCCACGGCACGCGGTGGTCGAAAGCAATAGCTACTCGGAAACCGCCGTGGCGAGCCTCGTCGCGTGGTGCCAAAGACCCCGACGCGAGCGTCCTCACAAAGCGACCCCAGGTCAGGCGGGAACACCCGCTGAGTTTAAGCATATCA
>IonTorrentS5-ITS2_BOP010127_Dotu
TCTCGGGTCTCGCATCGATGAAGAAAGTAGCGAAATGAGACACTTGGTGTGAATTGCAGAATCTCGAATCATCGAGTTTTTGAACGCAAGTTATGCCCAAAGCCGTCAGGCCAAGGGCACGCCTGCTTGGGTGTCACGCAACGTTGCCAGTCCCACCTCCTACGGGGAAGGCGTGGGATGGCAGACATTTGCCTTCTGTGCTCTCCCGTTTGCGGTTGGCCTAAAACACAGCCCCTTGGTGAAGCAGCCACGACACGCAGTGGTCGAAAGC
>IonTorrentS5-ITS2_BOP010134_Cotu
TCTCGGCTCTCGCATCGATGAAGAACGTAGCGAAATGCGATACTTGGTGTGAATTGCAGAATCCCGTGAACCACGAGTTTTTGAACGCAAGTTGCGCCCAACGCCACTAGGCTGAGGGCACGTCTGCCTGGGCGTCACGCACAGCGTCGCGCTCAACACAAGCAATGTTTTCGTGTTGATGAGCGGAAGTTGGCCACCCGAGCTATATCTCAGCTCGGTAGGCCTAAATGATGGCCTCGAGCGATGGGCATCACGATTTATGGTGGTTTAGAACCCCTGTCGTCATAGACCGGCGTCGTGTTTGCCTCGTTGAATGCTCGAGTTGTACAAACCCTTGTGTGTTGCATCTAACACTCACCTTGCGACCCCAGGTCAGGCGGGACTACCCGCTGAGTTTAAGCATATCAA
>IonTorrentS5-ITS2_BOP010134_Dotu
CAATGTTTTCGTGTTGATGAGCGGAAGTTGGCCACCCGAGCTATATCTCAGCTCGGTAGGCCTAAATGATGGCCTCGAGCGATGGGCATCACGATTTATGGTGGTTTAGAACCCCTATCGTCATAGACCGGCGTCGTGTTTGCCTCGTTGAATGCTCGAGTTGTACAAACCCTTGTGTGTTGCATCTAACACTCACCTTGCGACCCCAGGTCAGGCGGGACTACCCGCTGAGTTTAAGCATATCAA
>IonTorrentS5-ITS2_BOP010134_Otu
TCTCGGCTCTCGCATCGATGAAGAACGTAGCGAAATGCGATACTTGGTGTGAATTGCAGAATCCCGTGAACCACGAGTTtttGAACGCAAGTTGCGCCCAACGCCACTAGGCTGAGGGCACGTCTGCCTGGGCGTCACGCACAGCGTCGCGCTCAACACAAGCAATGTTTTCGTGTTGATGAGCGGAAGTTGGCCACCCGAGCTATATCTCAGCTCGGTAGGCCTAAATGATGGCCTCGAGCGATGGGCATCACGATTTATGGTGGTTTAGAACCCCTGTCGTCATAGACCGGCGTCGTGTTTGCCTCGTTGAATGCTCGAGTTGTACAAACCCTTGtgtgtTGCATCTAACACTCACCTTGCGACCCCAGGTCAGGCGGGACTACCCGCTGAGTTTAAGCATATCAA
>IonTorrentS5-ITS2_BOP010134_Zotu
TCTCGGCTCTCGCATCGATGAAGAACGTAGCGAAATGCGATACTTGGTGTGAATTGCAGAATCCCGTGAACCACGAGTTtttGAACGCAAGTTGCGCCCAACGCCACTAGGCTGAGGGCACGTCTGCCTGGGCGTCACGCACAGCGTCGCGCTCAACACAAGCAATGTTTTCGTGTTGATGAGCGGAAGTTGGCCACCCGAGCTATATCTCAGCTCGGTAGGCCTAAATGATGGCCTCGAGCGATGGGCATCACGATTTATGGTGGTTTAGAACCCCTGTCGTCATAGACCGGCGTCGTGTTTGCCTCGTTGAATGCTCGAGTTGTACAAACCCTTGtgtgtTGCATCTAACACTCACCTTGCGACCCCAGGTCAGGCGGGACTACCCGCTGAGTTTAAGCATATCAA
>IonTorrentS5-ITS2_BOP010136_Cotu
TCTCGGCTCTCGCATCGATGAAGAACGTAGCGAAATGCGATACTTGGTGTGAATTGCAGAATCCCGTGAACCATCGAGTTTTTGAACGCAAGTTGCGCCCAAAGCCACTAGGCTGAGGGCACGCCTGCCTGGGCGTCACGCACAGCGTCGCGCTCAACACAAGCAATGTTTTCGTGTTGATGAGCGGAAGTTGGCCACCCGAGCTATCTCAGCTCGGTAGGCCTAAATGATGGCCTCGAGCGATGGGCATCACGATCTATGGTGGTTTAGAACCCCTGTCGTCGTAGACCGGCGTCGTGTTTGCCTTGTTGAATGCTCGAGCTGTACAAACCCTTGTGTGTTGCATCTAACACTCACCTTGCGACCCCAGGTCAGGCGGGACTACCCGCTGAGTTTAAGCATATCAA
>IonTorrentS5-ITS2_BOP010136_Otu
TCTCGGCTCTCGCATCGATGAAGAACGTAGCGAAATGCGATACTTGGTGTGAATTGCAGAATCCCGTGAACCATCGAGTTtttGAACGCAAGTTGCGCCCAAAGCCACTAGGCTGAGGGCACGCCTGCCTGGGCGTCACGCACAGCGTCGCGCTCAACACAAGCAATGTTTTCGTGTTGATGAGCGGAAGTTGGCCACCCGAGCTATCTCAGCTCGGTAGGCCTAAATGATGGCCTCGAGCGATGGGCATCACGATCTATGGTGGTTTAGAACCCCTGTCGTCGTAGACCGGCGTCGTGTTTGCCTTGTTGAATGCTCGAGCTGTACAAACCCTTGtgtgtTGCATCTAACACTCACCTTGCGACCCCAGGTCAGGCGGGACTACCCGCTGAGTTTAAGCATATCAA
>IonTorrentS5-ITS2_BOP010136_Zotu
TCTCGGCTCTCGCATCGATGAAGAACGTAGCGAAATGCGATACTTGGTGTGAATTGCAGAATCCCGTGAACCATCGAGTTtttGAACGCAAGTTGCGCCCAAAGCCACTAGGCTGAGGGCACGCCTGCCTGGGCGTCACGCACAGCGTCGCGCTCAACACAAGCAATGTTTTCGTGTTGATGAGCGGAAGTTGGCCACCCGAGCTATCTCAGCTCGGTAGGCCTAAATGATGGCCTCGAGCGATGGGCATCACGATCTATGGTGGTTTAGAACCCCTGTCGTCGTAGACCGGCGTCGTGTTTGCCTTGTTGAATGCTCGAGCTGTACAAACCCTTGtgtgtTGCATCTAACACTCACCTTGCGACCCCAGGTCAGGCGGGACTACCCGCTGAGTTTAAGCATATCAA
>IonTorrentS5-ITS2_BOP010138_Cotu
TCTTAGCTCTCGTATAGATGAAGAATGTAACGAAATGTGATACTTGGTGTGAATTGTAGAATCCCGTGAACCATCGAGTCTTTGAACACAAGTTGCACCCGAAGCCATTAGGTCGAGGGCACGTCTGCCTGGGCATCACGCATCATGTCTCCCCCATACACTGCACTCATACCCTGGGCAATGGTAGTGTCGCGAGGCGGATAGTGGCTTCCCATATGCCTCGCGCGCACGAATGTCCTAAATGTGAGTCTATGTCGACGGACATAACGACAAGCGGTGGTTGAAACTCAACTCTCGTAGTGTCGTGGCTATACCCTGTCGCGCGTTTGGACTCCTAAACCTTTCTTGCGCTTAGGTGCTCTGACCGCGAAACCGGGTCCGGCGGGATT
>IonTorrentS5-ITS2_BOP010138_Otu
TCTTAGCTCTCGTATAGATGAAGAATGTAACGAAATGTGATACTTGGTGTGAATTGTAGAATCCCGTGAACCATCGAGTCTTTGAACACAAGTTGCACCCGAAGCCATTAGGTCGAGGGCACGTCTGCCTGGGCATCACGCATCATGTCTCCcccATACACTGCACTCATACCCTGGGCAATGGTAGTGTCGCGAGGCGGATAGTGGCTTCCCATATGCCTCGcgcgcACGAATGTCCTAAATGTGAGTCTATGTCGACGGACATAACGACAAGCGGTGGTTGAAACTCAACTCTCGTAGTGTCGTGGCTATACCCTGTCGcgcgTTTGGACTCCTAAACCTTTCTTGCGCTTAGGTGCTCTGACCGCGAACCCGGGTCCGGCGGGATTGCCCATTGAGTTTAAGCATATTAA
>IonTorrentS5-ITS2_BOP010138_Zotu
TCTTAGCTCTCGTATAGATGAAGAATGTAACGAAATGTGATACTTGGTGTGAATTGTAGAATCCCGTGAACCATCGAGTCTTTGAACACAAGTTGCACCCGAAGCCATTAGGTCGAGGGCACGTCTGCCTGGGCATCACGCATCATGTCTCCcccATACACTGCACTCATACCCTGGGCAATGGTAGTGTCGCGAGGCGGATAGTGGCTTCCCATATGCCTCGcgcgcACGAATGTCCTAAATGTGAGTCTATGTCGACGGACATAACGACAAGCGGTGGTTGAAACTCAACTCTCGTAGTGTCGTGGCTATACCCTGTCGcgcgTTTGGACTCCTAAACCTTTCTTGCGCTTAGGTGCTCTGACCGCGAACCCGGGTCCGGCGGGATTGCCCATTGAGTTTAAGCATATTAA
>IonTorrentS5-ITS2_BOP010139_Cotu
TCTTAGCTCTCGTATAGATGAAGAATGTAACGAAATGTGATACTTGGTGTGAATTGTAGAATCCCGTGAACCATCGAGTCTTTGAACACAAGTTGCACCCGAAGCCATTAGGTCGAGGGCACGTCTGCCTGGGCATCACGCATCATGTCTCCCCCATACACTGCACTCATACCCTGGGCAATGGTAGTGTCGCGAGGCGGATAGTGGCTTCCCATATGCCTCGCGCGCACGAATGTCCTAAATGTGAGTCTATGTCGACGGACATAACGACAAGCGGTGGTTGAAACTCAACTCTCGTAGTGTCGTGGCTATACCCTGTCGCGCGTTTGGACTCCTAAACCTTTCTTGCGCTTAGGTGCTCTGACCGCGTAACCGGGTCCGGCGGGATT
>IonTorrentS5-ITS2_BOP010139_Otu
TCTTAGCTCTCGTATAGATGAAGAATGTAACGAAATGTGATACTTGGTGTGAATTGTAGAATCCCGTGAACCATCGAGTCTTTGAACACAAGTTGCACCCGAAGCCATTAGGTCGAGGGCACGTCTGCCTGGGCATCACGCATCATGTCTCCcccATACACTGCACTCATACCCTGGGCAATGGTAGTGTCGCGAGGCGGATAGTGGCTTCCCATATGCCTCGcgcgcACGAATGTCCTAAATGTGAGTCTATGTCGACGGACATAACGACAAGCGGTGGTTGAAACTCAACTCTCGTAGTGTCGTGGCTATACCCTGTCGcgcgTTTGGACTCCTAAACCTTTCTTGCGCTTAGGTGCTCTGACCGCGTAACCGGGTCCGGCGGGATT
>IonTorrentS5-ITS2_BOP010139_Zotu
TCTTAGCTCTCGTATAGATGAAGAATGTAACGAAATGTGATACTTGGTGTGAATTGTAGAATCCCGTGAACCATCGAGTCTTTGAACACAAGTTGCACCCGAAGCCATTAGGTCGAGGGCACGTCTGCCTGGGCATCACGCATCATGTCTCCcccATACACTGCACTCATACCCTGGGCAATGGTAGTGTCGCGAGGCGGATAGTGGCTTCCCATATGCCTCGcgcgcACGAATGTCCTAAATGTGAGTCTATGTCGACGGACATAACGACAAGCGGTGGTTGAAACTCAACTCTCGTAGTGTCGTGGCTATACCCTGTCGcgcgTTTGGACTCCTAAACCTTTCTTGCGCTTAGGTGCTCTGACCGCGTAACCGGGTCCGGCGGGATT
>IonTorrentS5-ITS2_BOP010140_Cotu
TCTCGGCTCTCACATCAATGAAGAACGTAACGAAATGTGATACTTGGTGTAAATTGCAGAATCCGGTGAACCATCGGGGTTCTTGTTGTGGGCGGAGATTGGCCTCCCATGAGCCACAGCTTGCGGTTGGCCCAAATATGAGTCATTGGCGGTGTATGTCGCGACGTTCGGTGGTGGAAAAAACCTTAAGCCCTCGTCGCACACATGTTGTTGGTCCAAGGCTCTCTGACCTTAAAGTGCCATAACAAACGCACGCATCGTGATCCTAGGTCATAAGGGATTACCCGCTAAGTTTAAGCATATCATAATCAT
>IonTorrentS5-ITS2_BOP010140_Dotu
TCTCGGCTCTCACATCAATGAAGAACGTAACGAAATGTGATACTTGGTGTAAATTGCAGAATCCGGTGAACCATCGAGTCTTTGAACGCAAGTTGCACCCCAAGTCATTTGGCTAAGGGCACATCTGCCTGAGTGTCATGCATCATTGCCCCCAAACCCCTCCTCCTCTCTTACCGGGGGGGGG
>IonTorrentS5-ITS2_BOP010140_Otu
TCTCGGCTCTCACATCAATGAAGAACGTAACGAAATGTGATACTTGGTGTAAATTGCAGAATCCGGTGAACCATCGAGTCTTTGAACGCAAGTTGCACCCCAAGTCATTTGGCTAAGGGCACATCTGCCTGAGTGTCATGCATCATTGCCcccAAACCCCTCCTCCTctctTACCGGggggggG
>IonTorrentS5-ITS2_BOP010140_Zotu
TCTCGGCTCTCACATCAATGAAGAACGTAACGAAATGTGATACTTGGTGTAAATTGCAGAATCCGGTGAACCATCGAGTCTTTGAACGCAAGTTGCACCCCAAGTCATTTGGCTAAGGGCACATCTGCCTGAGTGTCATGCATCATTGCCcccAAACCCCTCCTCCTctctTACCGGggggggG
>IonTorrentS5-ITS2_BOP010141_Cotu
TCTAGGCTCTTGCATCGATGAAGAACGTAGCGAAATGCGATACTTGGTGTGAATTGCAGAATCCCGTGAACCATCGAGTCTTTGAACGCAAGTTGCGCCCGAAGCCATTAGGTTGAGGGCACGTCTGCCTGGGCGTCACATATCGTTGCCCGATGCCAATTTCCTCTTGATATGAGGTATGTTGTGCAGGGTGAATGATGGCTTCCCGTGAGCACTGTTGCCTCATGGTTGGTTGAAAATTGAGTCCTTGGTAGGGTGTGCCATGATAATGGTGGTTGAGTGGTGCACGAGACCATATCATGTGAGACTCTACCAAACTTGGCCTCTGTGACCCACGTGCGTCTTTGAACGCTCACGACGAGACCTCAGGTCAGGCGGGGCTACCCGCTGAGTTTAAGCATATCAA
>IonTorrentS5-ITS2_BOP010141_Otu
TCTAGGCTCTTGCATCGATGAAGAACGTAGCGAAATGCGATACTTGGTGTGAATTGCAGAATCCCGTGAACCATCGAGTCTTTGAACGCAAGTTGCGCCCGAAGCCATTAGGTTGAGGGCACGTCTGCCTGGGCGTCACATATCGTTGCCCGATGCCAATTTCCTCTTGATATGAGGTATGTTGTGCAGGGTGAATGATGGCTTCCCGTGAGCACTGTTGCCTCATGGTTGGTTGAAAATTGAGTCCTTGGTAGGGTGTGCCATGATAAATGGTGGTTGAGTGGTGCACGAGACCATATCATGTGAGACTCTACCAAACTTGGCCTCTGTGACCCACGTGCGTCTTTGAACGCTCACGACGAGACCTCAGGTCAGGCGGGGCTACCCGCTGAGTTTAAGCATATCAA
>IonTorrentS5-ITS2_BOP010141_Zotu
TCTAGGCTCTTGCATCGATGAAGAACGTAGCGAAATGCGATACTTGGTGTGAATTGCAGAATCCCGTGAACCATCGAGTCTTTGAACGCAAGTTGCGCCCGAAGCCATTAGGTTGAGGGCACGTCTGCCTGGGCGTCACATATCGTTGCCCGATGCCAATTTCCTCTTGATATGAGGTATGTTGTGCAGGGTGAATGATGGCTTCCCGTGAGCACTGTTGCCTCATGGTTGGTTGAAAATTGAGTCCTTGGTAGGGTGTGCCATGATAAATGGTGGTTGAGTGGTGCACGAGACCATATCATGTGAGACTCTACCAAACTTGGCCTCTGTGACCCACGTGCGTCTTTGAACGCTCACGACGAGACCTCAGGTCAGGCGGGGCTACCCGCTGAGTTTAAGCATATCAA
>IonTorrentS5-ITS2_BOP010142_Cotu
TCTCGGCTCTCGCATCGATGAAGAACGTAGCGAAATGCGATACTTGGTGTGAATTGCAGAATCCCGTGAACCATCGAGTTTTTGAACGCAAGTTGCGCCTGAAGCCATTAGGCCGAGGGCACGTCTGCCTGGGCGTCACGCATTGTGTTGCCCACCCAACTCAAGTCTTACCAAGGATTGGGTGTGGGTGGGCGGATATTGGCCCCCGTGCACATTAGTGAACGGTCGGCCTAAAAATAAAGTCCTTAGCAATGGACGTCACAACAAGTGGTGGTTGACAAACCGTTGCGTCCTGTTGTGCTTGCCCCCATTGCTAATGGTTTACTTTTGACCCTAATGTGCTGTTATCACGGCTTCGATCGCGACCCCAGGTCAGGCGGGATTACCCGCTGAGTTTAAGCATATCAAA
>IonTorrentS5-ITS2_BOP010142_Dotu
TCTCGGCTCTCGCATCGATGAAGAACGTAGCGAAATGCGATACTTGGTGTGAATTGCAGAATCCCGTGAACCATCGAGTTTTTGAACGCAAGTTGCGCCTGAAGCCATTAGGCCGAGGGCACGTCTGCCTGGGCGTCACGCATTGTGTTGCCCACCCAACTCAAGTCTTACCAAGGATTGGGTGTGGGTGGGCGGATATTGG
>IonTorrentS5-ITS2_BOP010142_Otu
TCTCGGCTCTCGCATCGATGAAGAACGTAGCGAAATGCGATACTTGGTGTGAATTGCAGAATCCCGTGAACCATCGAGTTtttGAACGCAAGTTGCGCCTGAAGCCATTAGGCCGAGGGCACGTCTGCCTGGGCGTCACGCATTGTGTTGCCCACCCAACTCAAGTCTTACCAAGGATTGGGTGTGGGTGGGCGGATATTGGCCccccGTGCACATTAGTGAACGGTCGGCCTAAaaaTAAAGTCCTTAGCAATGGACGTCACAACAAGTGGTGGTTGACAAACCGTTGCGTCCTGTTGTGCTTGCCcccATTGCTAATGGTTTACTTTTGACCCTAATGTGCTGTTATCATGGCTTCGATCGCGACCCCAGGTCAGGCGGGATTACCCGCTGAGTTTAAGCATATCAA
>IonTorrentS5-ITS2_BOP010142_Zotu
TCTCGGCTCTCGCATCGATGAAGAACGTAGCGAAATGCGATACTTGGTGTGAATTGCAGAATCCCGTGAACCATCGAGTTtttGAACGCAAGTTGCGCCTGAAGCCATTAGGCCGAGGGCACGTCTGCCTGGGCGTCACGCATTGTGTTGCCCACCCAACTCAAGTCTTACCAAGGATTGGGTGTGGGTGGGCGGATATTGGCCccccGTGCACATTAGTGAACGGTCGGCCTAAaaaTAAAGTCCTTAGCAATGGACGTCACAACAAGTGGTGGTTGACAAACCGTTGCGTCCTGTTGTGCTTGCCcccATTGCTAATGGTTTACTTTTGACCCTAATGTGCTGTTATCACGGCTTCGATCGCGACCCCAGGTCAGGCGGGATTACCCGCTGAGTTTAAGCATATCAA
>IonTorrentS5-ITS2_BOP010147_Cotu
TCTTGGCTCTCGCATCGATGAAGAACGTAGCGAAAATGCGATACTTGGTGTGAATTGCAGAATCCCGTGAACCATCGAGTCTCTGAACGCAAGTTGCGCCCGAAGACATTAGTCCGAGGGCACGCCTGCCTGGGCGTCACATTTAGTTGCCCCCCCCCCTCGCCTTCCTCGGGAATGCGGAGTATAGGGGGGGACGGATGGTGGCCTCCCATCGCTCTGCTGTGTGGCTGGCATAAATACCAATCCCCAGGGACGGGCGCCGCTACAATCGGTGGTTGCGAAACCTATCGGTGGCAAGTTGTGCGTCGCTGCTCGGGGGGGCTCGTGGGACTTTGCGCTTTGCTTCGGCGGTGCTTTCAACGCGACCCCAGGTCAGGTGGGGTTACTCGCTGAATTTAAGCATATCA
>IonTorrentS5-ITS2_BOP010152_Cotu
TCTCGGCTCTCGTATCAATGAAGAACGTAGCGAAATGCAAGACTTGGTGTGAATTGCAGAATCTCATGAATCATCGAGTCTTTGAACGCAAGTTGCACCCGAAGCAATTAGGCTGAGGGTACGTCTGCTTGGAGGTCATGCATCGCGTCCCCCCCCCTAACCCGCATCTTACAGGGTAACAAGTGGAGGGGGTACAGACAATGGCCTCCTATGCCCCTAGGCGTGGCTGGTCCAAAATAGAGTCCTCGAAGGAAGACGTCACGACGAGTGGGGGTCGAAACATTCCTCTTATAACATCGTGTGGTTCCCCGTTGCTTTGTCGGCCAAGTGACCCTGATGCATCGTGGTAAGATGACGCTTCAATTGCCACCCCAATTTAGGCGGCATTACGCTATGAATTTAAGCATATCAA
>IonTorrentS5-ITS2_BOP010153_Cotu
TCTCGGCTCTCGCATCGATGAAGAACGCAGCAAAATGCGATACTTGGTGTGAATTGCAGAATCCCGTGAACCATCGAGTTTTTGAACGCAAGTTGCGCCCGAAGCCATTATGCTGAGGGCACGTCTGCCTGGGCGTCACGCATAGCGTCGCCCTCCACCTCCGTCCCAAAACGGGCTGCAGGTGTCTGGGTTGGATATTGGCCTCCCGTGCGTCTCGGTGTGCGGTTGGCCTAAATGTGATTCGGCATCGACGTATGTCTCGACAATTGGTGGTTGAAGACCTCAACTCTCGTTTTGTCGTGCCAGATTGCGTCGTTCGGCTCGAATGCGTTGACCCCGATGGTGCATTGCACTTCGACAGAGACCCCAGGTCAGGCGGGATTACCCGCTGAGTTTAAGCATATCAA
>IonTorrentS5-ITS2_BOP010153_Dotu
CCGTCTGCCTGGGCGTCACGCATAGCGTCGCCCTCCACCTCCGTCCCAAAACGGGCTGCAGGTGTCTGGGTTGGATATTGGCCTCCCGTGCGTCTCGGTGTGCGGTTGGCCTAAATGTGATTCGGCATCGACGTATGTCTCGACAATTGGTGGTTGAAGACCTCAACTCTCGTTTTGTCGTGCCAGATTGCGTCGTTCGGCTCGAATGCGTTGACCCCGATGGTGCATTGCACTTCGACAGAGACCCCAGGTCAGGCGGGATTACCCGCTGAGTTTAAGCATATCAA
>IonTorrentS5-ITS2_BOP010153_Otu
TCTCGGCTCTCGCATCGATGAAGAACGCAGCAAAATGCGATACTTGGTGTGAATTGCAGAATCCCGTGAACCATCGAGTTtttGAACGCAAGTTGCGCCCGAAGCCATTATGCTGAGGGCACGTCTGCCTGGGCGTCACGCATAGCGTCGCCCTCCACCTCCGTCCCAAAACGGGCTGCAGGTGTCTGGGTTGGATATTGGCCTCCCGTGCGTCTCGGTGTGCGGTTGGCCTAAATGTGATTCGGCATCGACGTATGTCTCGACAATTGGTGGTTGAAGACCTCAACTCTCGTTTTGTCGTGCCAGATTGCGTCGTTCGGCTCGAATGCGTTGACCCCGATGGTGCATTGCACTTCGACAGAGACCCCAGGTCAGGCGGGATTACCCGCTGAGTTTAAGCATATCAA
>IonTorrentS5-ITS2_BOP010153_Zotu
TCTCGGCTCTCGCATCGATGAAGAACGCAGCAAAATGCGATACTTGGTGTGAATTGCAGAATCCCGTGAACCATCGAGTTtttGAACGCAAGTTGCGCCCGAAGCCATTATGCTGAGGGCACGTCTGCCTGGGCGTCACGCATAGCGTCGCCCTCCACCTCCGTCCCAAAACGGGCTGCAGGTGTCTGGGTTGGATATTGGCCTCCCGTGCGTCTCGGTGTGCGGTTGGCCTAAATGTGATTCGGCATCGACGTATGTCTCGACAATTGGTGGTTGAAGACCTCAACTCTCGTTTTGTCGTGCCAGATTGCGTCGTTCGGCTCGAATGCGTTGACCCCGATGGTGCATTGCACTTCGACAGAGACCCCAGGTCAGGCGGGATTACCCGCTGAGTTTAAGCATATCAA
>IonTorrentS5-ITS2_BOP010154_Cotu
TCTCGGCTCTCGCATCGATGAAGAACGCAGCAAAATGCGATACTTGGTGTGAATTGCAGAATCCCGTGAACCATCGAGTTTTTGAACGCAAGTTGCGCCCGAAGCCATTATGCTGAGGGCACGTCTGCCTGGGCGTCACGCATAGCGTCGCCCTCCACCTCCGTCCCTAAATGGGTTGTAGGTGTTTGGGTTGGATATTGGCCTCCCGTGCATCTCGGTGTGCGGTTGGCCTAAATGTGATTCGGCATCGACGCATGTCTCGACAATTGGTGGTTGAAGACCTCAACTTTCGTTTTGTCGTGCGAGATTGCGTTGCTTAGCTCGAATGCGTTGACCCCGATGGTGCTTTGCACTTCGACAGAGACCCCAGGTCAGGCGGGATTACCCGCTGAGTTTAAGCATATCAA
>IonTorrentS5-ITS2_BOP010156_Cotu
TCTAGGCTCTTGCATCGATGAAGAACGTAGCGAAATGCGATACTTGGTGTGAATTGCAGAATCCCGTGAACCATCGAGTCTTTGAACGCAAGTTGCGCCCGAAGCCATTAGGTTGAGGGCACGTCTGCCTGGGCGTCACATATCGTTGCCCGATGCCAATTTCCTCTTGATATGAGGTATGTTGTGCAGGGTGAATGATGGCTTCCCGTGAGCACTGTTGCCTCATGGTTGGTTGAAAATTGAGTCCTTGGTAGGGTGTGCCATGATAAATGGTGGTTGAGTGGTGCACGAGACCATATCATGTGAGACTCTACCAAACTTGGCCTCTGTGACCCACGTGCGTCTTTGAACGCTCACGACGAGACCTCAGGTCAGGCGGGGCTACCCGCTGAGTTTAAGCATATCAA
>IonTorrentS5-ITS2_BOP010156_Otu
TCTCGGCTCTTGCATCGATGAAGAACGTAGCGAAATGCGATACTTGGTGTGAATTGCAGAATCCCGTGAACCATCGAGTCTTTGAACGCAAGTTGCGCCCGAAGCCATTAGGTTGAGGGCACGTCTGCCTGGGCGTCACATATCGTTGCCCGATGCCAATTTCCTCTTGATATGAGGTATGTTGTGCAGGGTGAATGATGGCTTCCCGTGAGCACTGTTGCCTCGTGGTTGGTTGAAAATTGAGTCCTTGGTAGGGTGTGCCATGATAAATGGTGGTTGAGTGGTGCACGAGACCATATCATGTGAGACTCTACCAAACTTGGCCTCTGTGACCCACGTGCGTCTTTGAACGCTCACGACGAGACCTCAGGTCAGGCG
>IonTorrentS5-ITS2_BOP010156_Zotu
TCTAGGCTCTTGCATCGATGAAGAACGTAGCGAAATGCGATACTCGGTGTGAATTGCAGAATCCCGTGAACCATCGAGTCTTTGAACGCAAGTTGCGCCCGAAGCCATTAGGTTGAGGGCACGTCTGCCTGGGCGTCACTTATCGTTGCCCGATGCCAATTTCCTCTTGATATGAGGTATGTTGTGCAGGGTGAATGATGGCTTCCCGTGAGCACTGTTGCCTCATGGTTGGTTGAAAATTGAGTCCTTGGTAGGGTGTGCCATGATAAATGGTGGTTGAGTGGTGCACGAGACCATATCATGTGAGACTCTACCAAACTTGGCCTCTGTGACCCACGTGCGTCTTTGAACGCTCACGACGAGACCTCAGGTCAGGCGGGGCTACCCGCTGAGTTTAAGCATATCAA
>IonTorrentS5-ITS2_BOP010157_Cotu
TCTCGGCTCTCGCATCGATGAAGAACGTAGCGAAATGCGATACTTGGTGTGAATTGCAGAATCCCGTGAACCATCGAGTCTTTGAACGCAAGTTGCGCCCGAAGCCATTAGGCCGAGGGCACGTCTGCCTGGGCGTCACACGTCGTTGCCCCCCCCAACCCCCTCGGGAGTTGGGATGGGACGGATGATGGCCTCCCGTGTGCTCAGTCACGCGGTTGGCATAAATACCAAGTCCTCGGCGACCAACGCCACGACAATCGGTGGTTGTCAAACCTCGGTTTCCTGTCGTGCGCGTCTGTTGATCGAGTGCTTTCTTAAACAATGCGTGTCGATCCGTCGATGCTTTCAACGCGACCCCAGGTCAGGCGGGGTTACCCGCTGAATTTAAGCATATCA
>IonTorrentS5-ITS2_BOP010157_Dotu
TCTCGGCTCTCGCATCGATGAAGAACGTAGCGAAATGCGATACTTGGTGTGAATTGCAGAATCCCGTGAACCATCGAGTCTTTGAACGCAAGTTGCGCCCGAAGCCATTAGGCCGAGGGCACGTCTGCCTGGGCGTCACACGTCGTTG
>IonTorrentS5-ITS2_BOP010157_Otu
TCTCGGCTCTCGCATCGATGAAGAACGTAGCGAAATGCGATACTTGGTGTGAATTGCAGAATCCCGTGAACCATCGAGTCTTTGAACGCAAGTTGCGCCCGAAGCCATTAGGCCGAGGGCACGTCTGCCTGGGCGTCACACGTCGTTGCCccccccAACCcccTCGGGAGTTGGGATGGGACGGATGATGGCCTCCCGTGTGCTCAGTCACGCGGTTGGCATAAATACCAAGTCCTCGGCGACCAACGCCACGACAATCGGTGGTTGTCAAACCTCGGTTTCCTGTCGTGCGCGTCTGTTGATCGAGTGCTTTCTTAAACAATGCGTGTCGATCCGTCGATGCTTTCAACGCGACCCCAGGTCAGGCGGGGTTACCCGCTGAATTTAAGCATATCAA
>IonTorrentS5-ITS2_BOP010157_Zotu
TCTCGGCTCTCGCATCGATGAAGAACGTAGCGAAATGCGATACTTGGTGTGAATTGCAGAATCCCGTGAACCATCGAGTCTTTGAACGCAAGTTGCGCCCGAAGCCATTAGGCCGAGGGCACGTCTGCCTGGGCGTCACACGTCGTTGCCccccccAACCcccTCGGGAGTTGGGATGGGACGGATGATGGCCTCCCGTGTGCTCAGTCACGCGGTTGGCATAAATACCAAGTCCTCGGCGACCAACGCCACGACAATCGGTGGTTGTCAAACCTCGGTTTCCTGTCGTGCGCGTCTGTTGATCGAGTGCTTTCTTAAACAATGCGTGTCGATCCGTCGATGCTTTCAACGCGACCCCAGGTCAGGCGGGGTTACCCGCTGAATTTAAGCATATCAA
>IonTorrentS5-ITS2_BOP010159_Cotu
TCTAGGCTCTTGCATCGATGAAGAACGTAGCGAAATGCGATACTTGGTGTGAATTGCAGAATCCCGTGAACCATCGAGTCTTTGAACGCAAGTTGCGCCCGATGCCATTAGGCTGAGGGCACGTCTGCCTGGGCGTCACATATCGTTGCCCGATGCCTATTACATCGTGATAGGAATTTCTAGGGCGAAAGTTGGCTTCCCGTGAGCGTTGTTGCCTCGCGGTTGGTTGAAAATCGAGTCCTTGGTAGGGTGTGCCATGATAGATGGTGGTCGAGTTAGCACGATACCAATCATGTGCGGGCTCTCCAAAATATGGCCTCTGTGACCCACACGCGTCATTTGGCGCTCATGATGAGACCTCAGGTCAGGCGGGGCTACCCGCTGAGTTTAAGCATATCAA
>IonTorrentS5-ITS2_BOP010160_Cotu
TCTCGGCTCTCGCATCGATGAAGAACGTAGCGAAATGCGATACTTGGTGTGAATTGCAGAATCCCGTGAACCATCGAGTCTTTGAACGCAAGTTGCGCCCTAAGCCATTAGGCCGAGGGCACGTCTGCCTGGGTGTCACGCATCGTTGCCCCCCCCCAAATCCTATGATCTTGCGGCGGTGGGCGGAAAATGGCCTCCCGTGTGCCTGTGCCCGCGGTTGGCCCAAACAAGAGTTCTCGGTGACGCTTCCCGCGACAATCGGTGGTGTTTTGAAACAGAACCTAGTGATCCTGTCGCGCGGTTGTGTTCTCCTGTCCATGGACTCCTCGACCCTCGAGGGCGTGCGAAAGCGCGCTCGCATCGCGACCCCAGGTCAGGCGGGATTACCCGCTGAGTTTAAGCATATCAA
>IonTorrentS5-ITS2_BOP010163_Cotu
TCTCGGCTCTCGCATCGATGAAGAACGTAGCGAAATGCGATACTTGGTGTGAATTGCAGAATCCCGTGAACCATCGAGTCTTTGAACGCAAGTTGCGCCCTAAGCCATTAGGCCGAGGGCACGTCTGCCTGGGTGTCACGCATCGTTGCCCCCCCCCAAATCCTATGATCTTGCGGCGGTGGGCGGAAAATGGCCTCCCGTGTGCTTCTGCCCGCGGTTGGCCCAAATGAGAGTTCTCGGTGACGCTTCCCGCGACAATCGGTGGTGTTTGAAACAGAACCTAGTGATCCTGTCGTGCGGTCGTGTTCCACCGTGCACGGACTCCTCGACCCTCGAGAGCGCGCAATAGCACGCTCGCATCGCGACCCCAGGTCAGGCGGGATTACCCGCTGAATTTAAGCATATCAA
>IonTorrentS5-ITS2_BOP010163_Dotu
TCTCGGCTCTCGCATCGATGAAGAACGTAGCGAAATGCGATACTTGGTGTGAATTGCAGAATCCCGTGAACCATCGAGTCTTTGAACGCAAGTTGCGCCCTAAGCCATTAGGCCGAGGGCACGTCTGCCTGGGTGTCACGCATCGTTGCCCCCCCC
>IonTorrentS5-ITS2_BOP010163_Otu
TCTCGGCTCTCGCATCGATGAAGAACGTAGCGAAATGCGATACTTGGTGTGAATTGCAGAATCCCGTGAACCATCGAGTCTTTGAACGCAAGTTGCGCCCTAAGCCATTAGGCCGAGGGCACGTCTGCCTGGGTGTCACGCATCGTTGCCcccccccAAATCCTATGATCTTGCGGCGGTGGGCGGAAAATGGCCTCCCGTGTGCTTCTGCCCGCGGTTGGCCCAAATGAGAGTTCTCGGTGACGCTTCCCGCGACAATCGGTGGTGTTTGAAACAGAACCTAGTGATCCTGTCGTGCGGTCGTGTTCCACCGTGCACGGACTCCTCGACCCTCGAGAGCgcgcAATAGCACGCTCGCATCGCGACCCCAGGTCAGGCGGGATTACCCGCTGAATTAAGCATATCAA
>IonTorrentS5-ITS2_BOP010163_Zotu
TCTCGGCTCTCGCATCGATGAAGAACGTAGCGAAATGCGATACTTGGTGTGAATTGCAGAATCCCGTGAACCATCGAGTCTTTGAACGCAAGTTGCGCCCTAAGCCATTAGGCCGAGGGCACGTCTGCCTGGGTGTCACGCATCGTTGCCcccccccAAATCCTATGATCTTGCGGCGGTGGGCGGAAAATGGCCTCCCGTGTGCTTCTGCCCGCGGTTGGCCCAAATGAGAGTTCTCGGTGACGCTTCCCGCGACAATCGGTGGTGTTTGAAACAGAACCTAGTGATCCTGTCGTGCGGTCGTGTTCCACCGTGCACGGACTCCTCGACCCTCGAGAGCgcgcAATAGCACGCTCGCATCGCGACCCCAGGTCAGGCGGGATTACCCGCTGAATTAAGCATATCAA
>IonTorrentS5-ITS2_BOP010164_Cotu
TCGCGGCTCTCGCATCGATGAAGAAAGTAGTGAAATGTGATACTTGGTGTGAATTATAGAATCCCGTGAACCATTGAGTCTTTAAATGCAAGTTACGCCTGAAGCTATCCGATCGAGGGCATATCTGCCTTGGTACCTCACATCGCGTTGCCCCCCACACATCCCGTGTGCGATGGGGGCGAATAATGGCCCCCCGTGCACTGCCAGTTCGTGGTCAGCCCAAAAAACAAGTCGCCAGTGACGTCAGTCACGATAATTGGTGGTTAAGAAAATAAAAAGTCTTAAGCGTCTTGTCTTGTGCGCTGACATCGCCAGCGAGAAGCTCTAGTGACCCTAACGCTCCGTCACCGACAATGCCTCGACCGCGACCCAGGTCAGGCGGGATTACCCACTGAGTTTAAGCGTATCA
>IonTorrentS5-ITS2_BOP010166_Cotu
TCTCGGCTCTCGCATCGATGAAGAACGTAGCGAAATGCGATACTTGGTGTGAATTGCAGAATCCCGTGAACCATCGAGTTTTTGAACGCAAGTTGCGCCCAAAGCCATTAGGCCGAGGGCACGTCTGCCTGGGCGTCACGCATTGCGTCGCCCCCACACCTTGTGTCCCCAAAGGGGCATTGGGTGAGGGGCGGATATTGGCCTCCCGTGCTTTCGGGTGCGGTTGGCTTAAAAGCGAGTCCCCGGCAACGGACGTCACGACAAGTGGTGGTTGAAAAGCCTTCTTATCCTGTTGTGCGGTCCTCCGTTGCCATCGGGCACTCCCTTGACCCTGATGCGCCGTTCCTGACGGCACTTCGACCGCGACCCCAGGTCAGGCGGGATTACCCGCTGAGTTTAAGCATATCAA
>IonTorrentS5-ITS2_BOP010167_Cotu
TCTCGGCTCTCGCATCGATGAAGAACGTAGCGAAATGCGATACTTGGTGTGAATTGCAGAATCCCGTGAACCATCGAGTCTTTGAACGCAAGTTGCGCCCGAAGCCATCCGGTCGAGGGCACGTCTGCCTGGGCGTCACACACTGTTGCCCCCCTAATCCCTTGTCACTCGTTGTGTAGTGCATGTGGACTAAAAGGGGCGTATATTGGCCTCCCGTGCGATATGGACTTCATGGTTGGCCCAAACTCAAGTCCCTTGTCACGTGCATTGTGGCAAAAGGTGGTTGTCGATCAGTCGGTGCCCCGTCACTTGATGCCGGACACGTAAAGGGACTCCCAGCGACCCCAATGCATCGATAGTGTAGGTGCTTTGAAAGCGACCCCAGGTCAGGCGGGGCTACCCGCTGAGTTTAAGCATATCAA
>IonTorrentS5-ITS2_BOP010167_Dotu
TCTCGGCTCTCGCATCGATGAAGAACGTAGCGAAATGCGATACTTGGTGTGAATTGCAGAATCCCGTGAACCATCGAGTCTTTGAACGCAAGTTGCGCCCGAAGCCATCCGGTCGAGGGCACGTCTGCCTGGGCGTCACACACTGTTGCCCCCC
>IonTorrentS5-ITS2_BOP010167_Otu
TCTCGGCTCTCGCATCGATGAAGAACGTAGCGAAATGCGATACTTGGTGTGAATTGCAGAATCCCGTGAACCATCGAGTCTTTGAACGCAAGTTGCGCCCGAAGCCATCCGGTCGAGGGCACGTCTGCCTGGGCGTCAcacacTGTTGCCccccTAATCCCTTGTCACTCGTTGTGTAGTGCATGTGGACTAAAAGGGGCGTATATTGGCCTCCCGTGCGATATGGACTTCATGGTTGGCCCAAACTCAAGTCCCTTGTCACGTGCATTGTGGCAAAAGGTGGTTGTCGATCAGTCGGTGCCCCGTCACTTGATGCCGGACACGTAAAGGGACTCCCAGCGACCCCAATGCATCGATAGTGTAGGTGCTTTGAAAGCGACCCCAGGTCAGGCGGGGCTACCCGCTGAGTTTAAGCATATCAA
>IonTorrentS5-ITS2_BOP010167_Zotu
TCTCGGCTCTCGCATCGATGAAGAACGTAGCGAAATGCGATACTTGGTGTGAATTGCAGAATCCCGTGAACCATCGAGTCTTTGAACGCAAGTTGCGCCCGAAGCCATCCGGTCGAGGGCACGTCTGCCTGGGCGTCAcacacTGTTGCCccccTAATCCCTTGTCACTCGTTGTGTAGTGCATGTGGACTAAAAGGGGCGTATATTGGCCTCCCGTGCGATATGGACTTCATGGTTGGCCCAAACTCAAGTCCCTTGTCACGTGCATTGTGGCAAAAGGTGGTTGTCGATCAGTCGGTGCCCCGTCACTTGATGCCGGACACGTAAAGGGACTCCCAGCGACCCCAATGCATCGATAGTGTAGGTGCTTTGAAAGCGACCCCAGGTCAGGCGGGGCTACCCGCTGAGTTTAAGCATATCAA
>IonTorrentS5-ITS2_BOP010168_Cotu
TCTAGGCTCTTGCATCGATGAAGAACGTAGCGAAATGCGATACTTGGTGTGAATTGCAGAATCCCGTGAACCATCGAGTCTTTGAACGCAAGTTGCGCCCGAAGCCATTAGGTTGAGGGCACGTCTGCCTGGGCGTCACATATCGTTGCCCGATGCCAATTTCCTCTTGATATGAGGTATGTTGTGCAGGGTGAATGATGGCTTCCCGTGAGCACTGTTGCCTCATGGTTGGTTGAAAATTGAGTCCTTGGTAGGGTGTGCCATGATAAATGGTGGTTGAGTGGTGCACGAGACCATATCATGTGAGACTCTACCAAACTTGGCCTCTGTGACCCACGTGCGTCTTTGAACGCTCACGACGAGACCTCAGGTCAGGCGGGGCTACCCGCTGAGTTTAAGCATATCAA
>IonTorrentS5-ITS2_BOP010168_Otu
TCTAGGCTCTTGCATCGATGAAGAACGTAGCGAAATGCGATACTTGGTGTGAATTGCAGAATCCCGTGAACCATCGAGTCTTTGAACGCAAGTTGCGCCCGAAGCCATTAGGTTGAGGGCACGTCTGCCTGGGCGTCACATATCGTTGCCCGATGCCAATTTCCTCTTGATATGAGGTATGTTGTGCAGGGTGAATGATGGCTTCCCGTGAGCACTGTTGCCTCATGGTTGGTTGAAAATTGAGTCCTTGGTAGGGTGTGCCATGATAAATGGTGGTTGAGTGGTGCACGAGACCATATCATGTGAGACTCTACCAAACTTGGCCTCTGTGACCCACGTGCGTCTTTGAACGCTCACGACGAGACCTCAGGTCAGGCGGGGCTACCCGCTGAGTTTAAGCATATCAA
>IonTorrentS5-ITS2_BOP010168_Zotu
TCTAGGCTCTTGCATCGATGAAGAACGTAGCGAAATGCGATACTTGGTGTGAATTGCAGAATCCCGTGAACCATCGAGTCTTTGAACGCAAGTTGCGCCCGAAGCCATTAGGTTGAGGGCACGTCTGCCTGGGCGTCACATATCGTTGCCCGATGCCAATTTCCTCTTGATATGAGGTATGTTGTGCAGGGTGAATGATGGCTTCCCGTGAGCACTGTTGCCTCATGGTTGGTTGAAAATTGAGTCCTTGGTAGGGTGTGCCATGATAAATGGTGGTTGAGTGGTGCACGAGACCATATCATGTGAGACTCTACCAAACTTGGCCTCTGTGACCCACGTGCGTCTTTGAACGCTCACGACGAGACCTCAGGTCAGGCGGGGCTACCCGCTGAGTTTAAGCATATCAA
>IonTorrentS5-ITS2_BOP010169_Cotu
TCTCGGCTCTCGCATCGATGAAGAACGTAGCGAAATGCGATACTTGGTGTGAATTGCAGAATCCCGTGAACCATCGAGTCTTTGAACGCAAGTTGCGCCCGAAGCCATCCGGTCGAGGGCACGTCTGCCTGGGCGTCACACACTGTTGCCCCCCTAATCCCTTGTCACTCGTTCTGTAGTGCATGTGGAGTAAAAAGGGCGTATATTGGCCTCCCGTGCGATATGGACTTCATGGTTGGCCCAAACTCAAGTCCCTTGTCACGTGCATCGTGACAAAAGGTGGTTGTCGATCAGTCGGTGCCCCGTCACTTGATGCCGGACACGTAAAGGGACTCCCAGCGACCCCAATGCATCGATAGTGTAGGTGCTTTGAAAGCGACCCCAGGTCAGGCGGGGCTACCCGCTGAGTTTAAGCATATCAA
>IonTorrentS5-ITS2_BOP010169_Otu
TCTCGGCTCTCGCATCGATGAAGAACGTAGCGAAATGCGATACTTGGTGTGAATTGCAGAATCCCGTGAACCATCGAGTCTTTGAACGCAAGTTGCGCCCGAAGCCATCCGGTCGAGGGCACGTCTGCCTGGGCGTCAcacacTGTTGCCccccTAATCCCTTGTCACTCGTTCTGTAGTGCATGTGGAGTAAaaaGGGCGTATATTGGCCTCCCGTGCGATATGGACTTCATGGTTGGCCCAAACTCAAGTCCCTTGTCACGTGCATCGTGACAAAAGGTGGTTGTCGATCAGTCGGTGCCCCGTCACTTGATGCCGGACACGTAAAGGGACTCCCAGCGACCCCAATGCATCGATAGTGTAGGTGCTTTGAAAGCGACCCCGGGTCAGGCGGGGCTACCCGCTGAGTTTAAGCATATCAA
>IonTorrentS5-ITS2_BOP010169_Zotu
TCTCGGCTCTCGCATCGATGAAGAACGTAGCGAAATGCGATACTTGGTGTGAATTGCAGAATCCCGTGAACCATCGAGTCTTTGAACGCAAGTTGCGCCCGAAGCCATCCGGTCGAGGGCACGTCTGCCTGGGCGTCAcacacTGTTGCCccccTAATCCCTTGTCACTCGTTCTGTAGTGCATGTGGAGTAAaaaGGGCGTATATTGGCCTCCCGTGCGATATGGACTTCATGGTTGGCCCAAACTCAAGTCCCTTGTCACGTGCATCGTGACAAAAGGTGGTTGTCGATCAGTCGGTGCCCCGTCACTTGATGCCGGACACGTAAAGGGACTCCCAGCGACCCCAATGCATCGATAGTGTAGGTGCTTTGAAAGCGACCCCGGGTCAGGCGGGGCTACCCGCTGAGTTTAAGCATATCAA
>IonTorrentS5-ITS2_BOP010170_Cotu
TCTCGGCTCTCGCATCGATGAAGAACGTAGCGAAATGCGATACTTGGTGTGAATTGCAGAATCCCGTGAACCATCGAGTCTTTGAACGCAAGTTGCGCCCGAAGCCATTAGGCCGAGGGCACGCCTGCCTGGGCGTCACACGCCGTTGCCCCCCCCATCTACTCCTTCGGGATTGCGGGGGGCGGATGATGGCCTCCCGTGCGCCTCGTCGCGCGGTTGGCATAAATGCCAAGTCCTCGGCGACGCACGCCACGACAATCGGTGGTTGCGAAACCTCGGTTGCCCGTCGTGTGCGGTCGTCGCGCATCGAGGGCTCGAAAAAAACACCGGGTTTCGGCTCGGCTTTCAACGCGACCCCAGGTCAGGCGGGGTTACCCCGCTGAATTTAAGCATATCA
>IonTorrentS5-ITS2_BOP010171_Cotu
TCTGGGCTCTCGCATCGATGAAGAACGTAGCGAAATGCGATACTTGGTGTGAATTGCAGAATCCCGTGAACCATCGAGTCTTTGAACGCAAGTTGCGCCCGAAGCCATCCGGTCGAGGGCACGTCTGCCTGGGCGTCACACACTGTTGCCCCCCTAATCCCTTGTCACTCGTTCTGTAGTGCATGTGGAGTAAAAAGGGCGTATATTGGCCTCCCGTGCGATATGGACTTCATGGTTGGCCCAAACTCAAGTCCCTTGTCACGTGCATCGTGACAAAAGGTGGTTGTCGATCAGTCGGTGCCCCGTCACTTGATGCCGGACACGTAAAGGGACTCCCAGCGACCCCAATGCATCGATAGTGTAGGTGCTTTGAAAGCGACCCCAGGTCAGGCGGGGCTACCCGCTGAGTTTAAGCATATCAA
>IonTorrentS5-ITS2_BOP010171_Otu
TCTCGGCTCTCGCATCGATGAAGAACGTAGCGAAATGCGATACTTGGTGTGAATTGCAGAATCCCGTGAACCATCGAGTCTTTGAACGCAAGTTGCGCCCGAAGCCATCCGGTCGAGGGCACGTCTGCCTGGGCGTCAcacacTGTTGCCccccTAATCCCTTGTCACTCGTCCTGTAGTGCATGTGGAGTAAaaaGGGCGTATATTGGCCTCCCGTGCGATATGGACTTCATGGTTGGCCCAAACTCAAGTCCCTTGTCACGTGCATCGTGACAAAAGGTGGTTGTCGATCAGTCGGTGCCCCGTCACTTGATGCCGGGCACGTAAAGGGACTCCCAGCGACCCCAATGCATCGATAGTGTAGGTGCTTTG
>IonTorrentS5-ITS2_BOP010171_Zotu
TCTCGGCTCTCGCATCGATGAAGAACGTAGCGAAATGCGATACTTGGTGTGAATTGCAGAATCCCGTGAACCATCGAGTCTTTGAACGCAAGTTGCGCCCGAAGCCATCCGGTCGAGGGCACGTCTGCCTGGGCGTCAcacacTGTTGCCccccTAATCCCTTGTCACTCGTCCTGTAGTGCATGTGGAGTAAaaaGGGCGTATATTGGCCTCCCGTGCGATATGGACTTCATGGTTGGCCCAAACTCAAGTCCCTTGTCACGTGCATCGTGACAAAAGGTGGTTGTCGATCAGTCGGTGCCCCGTCACTTGATGCCGGGCACGTAAAGGGACTCCCAGCGACCCCAATGCATCGATAGTGTAGGTGCTTTG
>IonTorrentS5-ITS2_BOP010175_Cotu
TCTCGGCTCTCGCATCGATGAAGAACGCAGCAAAATGCGATACTTGGTGTGAATTGCAGAATCCCGTGAACCATCGAGTTTTTGAACGCAAGTTGCGCCCGAAGCCATTATGCCGAGGGCACGTCTGCCTGGGCGTCACGCATAGCGTCACCCTCCACCTCCGTCCCTAAACGGGTTGTAGGCGTTTGGGTTGGATATTGGCCTCCCGTGCGTCTCGGTGTGCGGTTGGCCTAAATGTGATTCGGCATCGACGTATGCTCGACAATTGGTGGTTGAAGAACTCAACTTTCGTGTTGTCGTGCTGGATTGCGTTGTTCGGCTCGAATGCGTTGACCCCGATGGTGCTCTGCACTTCTACAGAGACCCCAGGTCAGGCGGGATTACCCGCTGAGTTTAAGCATATCAA
>IonTorrentS5-ITS2_BOP010176_Cotu
TCTTGGCTCTTGCATCGTTGAAGAACATAGCGAAATGCGATACTTGGTGTGAATTGTAGAATCCCGTGAACCATCGAGTCTTTGAACGCAAGTTGCGCCCATGGCCTCTTGGTTTAGGGCATGTCTGCTTGGGTGTCACGCATCGTTGCCCCCACTCCTCTTAGCTCACGAGGATGGGGCGGATATTAGTCTCTAGCACTCTTCTGATCGCGGTTGGCCTAAAATTGAGTCCTCGATGATGGTCGCCATGATGAGCGGTTGTTGAGAGACCTTCAGACATGGTCGTGCGCGTGCCTGTCACCCCCAAGACCTCTTGGACCCTTGGGCATCGATTTTCTGGGATGCTATCATTGCGACCCCAGGTTAGGCTGGACTACCCGCTGAGTTTAAGCATATCA
>IonTorrentS5-ITS2_BOP010176_Otu
TCTTGGCTCTTGCATCGTTGAAGAACATAGCGAAATGCGATACTTGGTGTGAATTGTAGAATCCCGTGAACCATCGAGTCTTTGAACGCAAGTTGCGCCCATGGCCTCTTGGTTTAGGGCATGTCTGCTTGGGTGTCACGCATCGTTGCCcccACTCCTCTTAGCTCACGAGGATGGGGCGGATATTAGTCTCTAGCACTCTTCTGATCGCGGTTGGCCTAAAATTGAGTCCTCGATGATGGTCGCCATGATGAGCGGTTGTTGAgagaCCTTCAGACATGGTCGTGCGCGTGCCTGTCACCcccAAGACCTCTTGGACCCTTGGGCATCGATTTTCTGGGATGCTATCATTGCGACCCCAGGTTAGGCTGGACTACCCGCTGAGTTTAAGCATATCAA
>IonTorrentS5-ITS2_BOP010176_Zotu
TCTTGGCTCTTGCATCGTTGAAGAACATAGCGAAATGCGATACTTGGTGTGAATTGTAGAATCCCGTGAACCATCGAGTCTTTGAACGCAAGTTGCGCCCATGGCCTCTTGGTTTAGGGCATGTCTGCTTGGGTGTCACGCATCGTTGCCcccACTCCTCTTAGCTCACGAGGATGGGGCGGATATTAGTCTCTAGCACTCTTCTGATCGCGGTTGGCCTAAAATTGAGTCCTCGATGATGGTCGCCATGATGAGCGGTTGTTGAgagaCCTTCAGACATGGTCGTGCGCGTGCCTGTCACCcccAAGACCTCTTGGACCCTTGGGCATCGATTTTCTGGGATGCTATCATTGCGACCCCAGGTTAGGCTGGACTACCCGCTGAGTTTAAGCATATCAA
>IonTorrentS5-ITS2_BOP010177_Cotu
TCTCGGTTCTCGCATTGATGAAGAACGTAGCGAAATGCGATACTTGGTGTGAATTGTAAAATCCCATGAACCATCGAGTGTTTGAACGGAATTTGTGCCCGAGGCCTCTTGATCGAGGGCACATCTGCCTTGGTGTCACGCATCGCCCCCCACTCCCCTCAGCTCACGAGGGCGAGGGTGGATATTGGTCTCCCACGCGCTTCCGCTCGCGGTTACCCCAAAATCGAGTCCTCGACGAACCGGGAAATGGTCGTGTGCGTGCTTGTCACCCTTGGGATGTCCTGGACCCTTAGGTATCGACTTTCTATGATGCTCTCATTGCGACCCCAGGTCAGGCGGGACTACCCGCTGAGTTTAAGCATATCA
>IonTorrentS5-ITS2_BOP010177_Otu
TCTCGGTTCTCGCATTGATGAAGAACGTAGCGAAATGCGATACTTGGTGTGAATTGTAAAATCCCATGAACCATCGAGTGTTTGAACGGAATTTGTGCCCGAGGCCTCTTGATCGAGGGCACATCTGCCTTGGTGTCACGCATCGCCccccACTCCCCTCAGCTCACGAGGGCGAGGGTGGATATTGGTCTCCCACGCGCTTCCGCTCGCGGTTACCCCAAAATCGAGTCCTCGACGAACCGGGAAATGGTCGTGTGCGTGCTTGTCACCCTTGGGATGTCCTGGACCCTTAGGTATCGACTTTCTATGATGCTCTCATTGCGACCCCAGGTCAGGCGGGACTACCCGCTGAGTTTAAGCATATCAA
>IonTorrentS5-ITS2_BOP010177_Zotu
TCTCGGTTCTCGCATTGATGAAGAACGTAGCGAAATGCGATACTTGGTGTGAATTGTAAAATCCCATGAACCATCGAGTGTTTGAACGGAATTTGTGCCCGAGGCCTCTTGATCGAGGGCACATCTGCCTTGGTGTCACGCATCGCCccccACTCCCCTCAGCTCACGAGGGCGAGGGTGGATATTGGTCTCCCACGCGCTTCCGCTCGCGGTTACCCCAAAATCGAGTCCTCGACGAACCGGGAAATGGTCGTGTGCGTGCTTGTCACCCTTGGGATGTCCTGGACCCTTAGGTATCGACTTTCTATGATGCTCTCATTGCGACCCCAGGTCAGGCGGGACTACCCGCTGAGTTTAAGCATATCAA
>IonTorrentS5-ITS2_BOP010188_Cotu
TCTTGGCTCTTGCATCGTTGAAGAACATAGCGAAATGCGATACTTGGTGTGAATTGTAGAATCCCGTGAACCATCGAGTCTTTGAACGCAAGTTGCGCCCATGGCCTCTTGGTTTAGGGCATGTCTGCTTGGGTGTCACGCATCGTTGCCCCCACTCCTCTTAGCTCACGAGGATGGGGCGGATATTAGTCTCTAGCACTCTTCTGATCGCGGTTGGCCTAAAATTGAGTCCTCGATGATGGTCGCCACGATGAGCGGTGGTTGAGAGACCTTCAGACATGGTCGTGCGCGTGCCTGTCACCCCCAAGACCTCTTGGACCCTTGGGCATCGATTTTCTGGGATGCTATCATTGCGACCCCAGGTTAGGCTGGACTACCCGCTGAGTTTAAGCATATCA
>IonTorrentS5-ITS2_BOP010188_Otu
TCTCGGTTCTCGCATTGATGAAGAACGTAGCGAAATGCGATACTTGGTGTGAATTGTAAAATCCCATGAACCATCGAGTGTTTGAACGGAATTTGTGCCCGAGGCCTCTTGATCGAGGGCACATCTGCCTTGGTGTCACGCATCGCCccccACTCCCCTCAGCTCACGAGGGCGAGGGTGGATATTGGTCTCCCACGCGCTTCCGCTCGCGGTTACCCCAAAATCGAGTCCTCGACGAACCGGGAATGGTCGTGTGCGTGCTTGTCACCCTTGGGATGTCCTGGACCCTTAGGTATCGACTTTCTATGATGCTCTCATTGCGACCCCAGGTCAGGCGGGACTACCCGCTGAGTTTAAGCATATCAA
>IonTorrentS5-ITS2_BOP010188_Zotu
TCTCGGTTCTCGCATTGATGAAGAACGTAGCGAAATGCGATACTTGGTGTGAATTGTAAAATCCCATGAACCATCGAGTGTTTGAACGGAATTTGTGCCCGAGGCCTCTTGATCGAGGGCACATCTGCCTTGGTGTCACGCATCGCCccccACTCCCCTCAGCTCACGAGGGCGAGGGTGGATATTGGTCTCCCACGCGCTTCCGCTCGCGGTTACCCCAAAATCGAGTCCTCGACGAACCGGGAATGGTCGTGTGCGTGCTTGTCACCCTTGGGATGTCCTGGACCCTTAGGTATCGACTTTCTATGATGCTCTCATTGCGACCCCAGGTCAGGCGGGACTACCCGCTGAGTTTAAGCATATCAA
>IonTorrentS5-ITS2_BOP010190_Cotu
TCTCGGCTCTCGCATCGATGAAGAACGTAGCGAAATGCGATACTTGGTGTGAATTGCAGAATCCCGTGAACCATCGAGTCTTTGAACGCAAGTTGCGCCTGAAGCCATTCGGCCGAAGGCACGTCTGCCTGGGCGTCACGTACCCAATCGCTCCCCAAAACCTCCCACATTTTTACGGATTTGTGGAGGGCTAGGAGAGCGGAGATTGGCCTCCCGTGCTGTAACGGCGCGGATGGCCTAAAAGCAAAGCGTCGAGCGACGAAACGTCACGACAAGTGGTGGTAGATAAAGCCCTAGAGGCAGCCTCATCGTGTCGTGTGCGTCCAGTCGCGTTCGATCGCCCAACGACCCCTACACGTCTCGACGAATTCTGTCGCGACCCCAGGTCAGGCGGGACTACCCGCTGAGTTTAAGCATATCA
>IonTorrentS5-ITS2_BOP010190_Otu
TCTCGGCTCTCGCATCGATGAAGAACGTAGCGAAATGCGATACTTGGTGTGAATTGCAGAATCCCGTGAACCATCGAGTCTTTGAACGCAAGTTGCGCCTGAAGCCATTCGGCCGAAGGCACGTCTGCCTGGGCGTCACGTACCCAATCGCTCCCCAAAACCTCCCACATTtttATGGATTTGTGGAGGCGGAGATTGGCCTCCCGTGCTGTAACGGCGTGGTTGGCCTAAAAGTAAAGCATCGAGCGACGAAACGTCACGACAAGTGGTGGTAGATAAAGCCCTAG
>IonTorrentS5-ITS2_BOP010190_Zotu
TCTCGGCTCTCGCATCGATGAAGAACGTAGCGAAATGCGATACTTGGTGTGAATTGCAGAATCCCGTGAACCATCGAGTCTTTGAACGCAAGTTGCGCCTGAAGCCATTCGGCCGAAGGCACGTCTGCCTGGGCGTCACGTACCCAATCGCTCCCCAAAACCTCCCACATTtttATGGATTTGTGGAGGCGGAGATTGGCCTCCCGTGCTGTAACGGCGTGGTTGGCCTAAAAGTAAAGCATCGAGCGACGAAACGTCACGACAAGTGGTGGTAGATAAAGCCCTAG
>IonTorrentS5-ITS2_BOP010191_Cotu
TCTCGGCTCTCGCATCGATGAAGAACGTAGCGAAATGCGATACTTGGTGTGAATTGCAGAATCCCGTGAACCATCGAGTCTTTGAACGCAAGTTGCGCCCGAAGCCATCCGGTCGAGGGCACGTCTGCCTGGGCGTCACACACTGTTGCCCCCCTAATCCCTTGTCACTCGTTCTGTAGTGCATGTGGAGTAAAAAGGGCGTATATTGGCCTCCCGTGCGATATGGACTTCATGGTTGGCCCAAACTCAAGTCCCTTGTCACGTGCATCGTGACAAAAGGTGGTTGTCGATCAGTCGGTGCCCCGTCACTTGATGCCGGACACGTAAAGGGACTCCCAGCGACCCCAATGCATCGATAGTGTAGGTGCTTTGAAAGCGACCCCAGGTCAGGCGGGGCTACCCGCTGAGTTTAAGCATATCA
>IonTorrentS5-ITS2_BOP010191_Otu
TCTCGGCTCTCGCATCGATGAAGAACGTAGCGAAATGCGATACTTGGTGTGAATTGCAGAATCCCGTGAACCATCGAGTCTTTGAACGCAAGTTGCGCCCGAAGCCATCCGGTCGAGGGCACGTCTGCCTGGGCGTCAcacacTGTTGCCccccTAATCCCTTGTCACTCGTTCTGTAGTGCATGTGGAGTAAaaaGGGCGTATATTGGCCTCCCGTGCGATATGGACTTCATGGTTGGCCCAAACTCAAGTCCCTTGTCACGTGCATTGTGACAAAAGGTGGTTGTCGATCAGTCGGTGCCCCGTCACTTGATGCCGGACACGTAAAGGGACTCCCAGCGACCCCAATGCATCGATAGTGTAGGTGCTTTGAAAGCGACCCCAGGTCAGGCGGGGCTACCCGCTGAGTTTAAGCATATCAA
>IonTorrentS5-ITS2_BOP010191_Zotu
TCTCGGCTCTCGCATCGATGAAGAACGTAGCGAAATGCGATACTTGGTGTGAATTGCAGAATCCCGTGAACCATCGAGTCTTTGAACGCAAGTTGCGCCCGAAGCCATCCGGTCGAGGGCACGTCTGCCTGGGCGTCAcacacTGTTGCCccccTAATCCCTTGTCACTCGTTCTGTAGTGCATGTGGAGTAAaaaGGGCGTATATTGGCCTCCCGTGCGATATGGACTTCATGGTTGGCCCAAACTCAAGTCCCTTGTCACGTGCATTGTGACAAAAGGTGGTTGTCGATCAGTCGGTGCCCCGTCACTTGATGCCGGACACGTAAAGGGACTCCCAGCGACCCCAATGCATCGATAGTGTAGGTGCTTTGAAAGCGACCCCAGGTCAGGCGGGGCTACCCGCTGAGTTTAAGCATATCAA
>IonTorrentS5-ITS2_BOP010192_Cotu
TCTCGGCTCTCGCATCGATGAAGAACGTAGCGAAATGCGATACTTGGTGTGAATTGCAGAATCCCGTGAACCATCGAGTCTTTGAACGCAAGTTGCGCCTGAAGCCATTCGGCCGAAGGCACGTCTGCCTGGGCGTCACGTACCCAATCGCTCCCCAAAACCTCCCACATTTTTACGGATTTGTGGAGGGCTAGGAGGGCGGAGATTGGCCTCCCGTGCTGTAACGGCGCGGTTGGCCTAAAAGCAAAGCGTCGAGCGACGAAACGTCACGACAAGTGGTGGTAGATAAAGCCCTAGAGGCAGCCTCATCGTGTCGTGTGCGTCCAGTCGCGTTCGATCGCCCAACGACCCCTACACGTCTCGACGAATTCTGTCGCGACCCCAGGTCAGGCGGGACTACCCGCTGAGTTTAAGCATATCAA
>IonTorrentS5-ITS2_BOP010192_Dotu
TCTCGGCTCTCGCATCGATGAAGAACGTAGCGAAATGCGATACTTGGTGTGAATTGCAGAATCCCGTGAACCATCGAGTCTTTGAACGCAAGTTGCGCCTGAAGCCATTCGGCCGAAGGCACGTCTGCCTGGGCGTCACGTACCCAATCGCTCCCCAAAACCTCCCACATTTTT
>IonTorrentS5-ITS2_BOP010192_Otu
TCTCGGCTCTCGCATCGATGAAGAACGTAGCGAAATGCGATACTTGGTGTGAATTGCAGAATCCCGTGAACCATCGAGTCTTTGAACGCAAGTTGCGCCTGAAGCCATTCGGCCGAAGGCACGTCTGCCTGGGCGTCACGTACCCAATCGCTCCCCAAAACCTCCCACATTtttACGGATTTGTGGAGGGCTAGGAGAGCGGAGATTGGCCTCCCGTGCTGTAACGGCGCGGCTGGCCTAAAAGCAAAGCGTCGAGCGACGAAACGTCACGACAAGTGGTGGTAGATAAAGCCCTAGAGGCAGCCTCATCGTGTCGTGTGCGTCCAGTCGCGTTCGATCGCCCAACGACCCCTACACGTCTCGACGAATTCTGTCGCGACCCCAGGTCAGGCGGGACTACCCGCTGAGTTTAAGCATATCAA
>IonTorrentS5-ITS2_BOP010192_Zotu
TCTCGGCTCTCGCATCGATGAAGAACGTAGCGAAATGCGATACTTGGTGTGAATTGCAGAATCCCGTGAACCATCGAGTCTTTGAACGCAAGTTGCGCCTGAAGCCATTCGGCCGAAGGCACGTCTGCCTGGGCGTCACGTACCCAATCGCTCCCCAAAACCTCCCACATTtttACGGATTTGTGGAGGGCTAGGAGAGCGGAGATTGGCCTCCCGTGCTGTAACGGCGCGGCTGGCCTAAAAGCAAAGCGTCGAGCGACGAAACGTCACGACAAGTGGTGGTAGATAAAGCCCTAGAGGCAGCCTCATCGTGTCGTGTGCGTCCAGTCGCGTTCGATCGCCCAACGACCCCTACACGTCTCGACGAATTCTGTCGCGACCCCAGGTCAGGCGGGACTACCCGCTGAGTTTAAGCATATCAA
>IonTorrentS5-ITS2_BOP010195_Cotu
TCTCGGCTCTCGCATCGATGAAGAACGTAGCGAAAATGCGATACTTGGTGTGAATTGCAGAATCCCGTGAACCATCGAGTCTTTGAACGCAAGTTGCGCCCCAAGCCGTTAGGCCGAGGGCACGCCTGCTTGGGTATCATGCATTGTTGCCCCCTCGTCCAAAACCCCTCTCCTCGAAAGAGACGATGGGACTTGGGTGTGGGAGAATATTCGCCTCCCATATGCCGAATGGCTCACGGTTGGCCTAAATTTGAGTCGTCGGCGATGAACGTCGTGATGTTCGGTGGTCAAATAAACCTCGAGCTCTCATTGCGCATTCGTCGTCGGTCTAATAAGGCTCACTGACCTTGAAGCGTTGTCAACAATGCACGCATAGCGACCCCCAGGTCAAGCGGGATTACCCGCTGAGTTTAAGCATATCAA
>IonTorrentS5-ITS2_BOP010201_Cotu
TCTCGGCTCTCGCATCGATGAAGAACGTAGCGAAATGCGATACTTGGTGTGAATTGCAGAATCCCGTGAACCATCGAGTTTTTGAACGCAAGTTGCGCCCAAAGCCACTAGGCTGAGGGCACGTCTGCCTGGGCGTCACGCACAGCGTCGCGCTCAACACAAGCAATGTTTTCGTGTTGATGAGCGGAAGTTGGCCACCCGAGCTATCTCAGCTCGGTAGGCCTAAATGATGGCCTCGAGCGATGGGCATCACGATCTATGGTGGTTTAGAACCCCTGTCGTCGTAGACCGGCGTCGTGTTTGCCTCGTTGAATGCTCGAGCTGTACAAACCCTTGTGTGTTGCATCTAACACTCACCTTGCGACCCCAGGTCAGGCGGGACTACCCGCTGAGTTTAAGCATATCA
>IonTorrentS5-ITS2_BOP010202_Cotu
TCTCGGCTCTCGCATCGATGAAGAACGTAGCGAAATGCGATACTTGGTGTGAATTGCAGAATCCCGTGAACCATCGAGTCTTTGAACGCAAGTTGCGCCCTAAGCCATTAGGCCGAGGGCACGTCTGCCTGGGTGTCACGCATCGTTGCCCCCCCCCAAATCCTATGATATTGTGGTGGTGGGTGGAAAATGGCCTCCCGTGTGCTTGCGCCCGCGGTTGGCCCAAATAAGAGTTCTCGGTGATGCTTCCCGCGACAATCGGTGGTGTTTGAAACAGAACCTAGTGATCCTGTCGTGCGGTCGTGTTCTCCCGTCCATGGACTCCTCGACCCTCGAGAGCGTGCAAAAGCGCGCTCGCATCGCGACCCCAGGTCAGGCGGGATTACCCGCTGAGTTTAAGCATATCAA
>IonTorrentS5-ITS2_BOP010202_Dotu
TCTCGGCTCTCGCATCGATGAAGAACGTAGCGAAATGCGATACTTGGTGTGAATTGCAGAATCCCGTGAACCATCGAGTCTTTGAACGCAAGTTGCGCCCTAAGCCATTAGGCCGAGGGCACGTCTGCCTGGGTGTCACGCATCGTTGCCCCCCCC
>IonTorrentS5-ITS2_BOP010204_Cotu
TCTCGGCTCTCGCATCGATGAAGAACGTAGCGAAATGCGATACTTGGTGTGAATTGCAGAATCCCGTGAACCATCGAGTCTTTGAACGCAAGTTGCGCCCCAAGCCTTTAGGCCGAGGGCACGTCTGCCTGGGTGTCACGCATCGTTGCCCCCCACCCAAATCCTACGATCTTGCGGCGGTGGGCGGAAAATGGCCTCCCGTGTGCTTGCGCCCGTGGTTGGCCCAAATCCAAGTTCTCGGTGACGCTTCCTGCGACAATCGGTGGCGTTTGAAACAGAACCTAGTGATCCTGTCGTGCGGTTGCGTTCTCCTGTCTACGGACTCTTTGACCCTCGAGAGCAAGCGAAAGCGCGCTCGCATTGCGACCCCAGGTCAGGCGGGATTACCCGCTGAGTTTAAGCATATCAA
>IonTorrentS5-ITS2_BOP010229_Cotu
TCTTGGCTCTCGCATCGATGAAGAACGCAGCAAAATGCGATACTTGGTGTGAATTGCAGAATCCCGTGAACCATCGAGTTTTTGAACGCAAGTTGCGCCCGAAGCTATTATGCCGAGGGCACGTCTGCCTGGGCGTCACGCACATCGTCGCCCTCCACCTCGGCTCGTAAAGGGACCGTGGGTGTGGGACGGATATTGGCCTC
>IonTorrentS5-ITS2_BOP010229_Otu
TCTTGGCTCTCGCATCGATGAAGAACGCAGCAAAATGCGATACTTGGTGTGAATTGCAGAATCCCGTGAACCATCGAGTTtttGAACGCAAGTTGCGCCCGAAGCTATTATGCCGAGGGCACGTCTGCCTGGGCGTCACGCACATCGTCGCCccccACCTCGGCTCGTAAAG
>IonTorrentS5-ITS2_BOP010229_Zotu
TCTTGGCTCTCGCATCGATGAAGAACGCAGCAAAATGCGATACTTGGTGTGAATTGCAGAATCCCGTGAACCATCGAGTTtttGAACGCAAGTTGCGCCCGAAGCTATTATGCCGAGGGCACGTCTGCCTGGGCGTCACGCACATCGTCGCCccccACCTCGGCTCGTAAAG
>IonTorrentS5-ITS2_BOP010230_Cotu
TCTCGGCTCTCGCATCGATGAAGAACGTAGCGAAATGCGATACTTGGTGTGAATTGCAGAATCCCGTGAACCATCGAGTCTTTGAACGCAAGTTGCGCCCGAAGCCATCCGGTCGAGGGCACGTCTGCCTGGGCGTCACACACTGTTGCCCCCCTAATCCCTTGTCACTCGTTCTGTAGTGCATGTGGAGTAAAAAGGGCGTATATTGGCCTCCCGTGCGATATGGACTTCATGGTTGGCCCAAACTCAAGTCCCTTGTCACGTGCATCGTGACAAAAGGTGGTTGTCGATCAGTCGGTGCCCCGTCACTTGATGCCGGACACGTAAAGGGACTCCCAGCGACCCCAATGCATCGATAGTGTAGGTGCTTTGAAAGCGACCCCAGGTCAGGCGGGGCTACCCGCTGAGTTTAAGCATATCAA
>IonTorrentS5-ITS2_BOP010230_Dotu
TCTCGGCTCTCGCATCGATGAAGAACGTAGCGAAATGCGATACTTGGTGTGAATTGCAGAATCCCGTGAACCATCGAGTTTTTGAACGCAAGTTGCGCCCGAAGCCACTAGGCCGAGGGCACGTCTGCCTGGGCGTCACACACTGTTGCCCCCCTAATCCCTTGTCACTCGTTCTGT
>IonTorrentS5-ITS2_BOP010230_Otu
TCTCGGCTCTCGCATCGATGAAGAACGTAGCGAAATGCGATACTTGGTGTGAATTGCAGAATCCCGTGAACCATCGAGTCTTTGAACGCAAGTTGCGCCCGAAGCCATCCGGTCGAGGGCACGTCTGCCTGGGCGTCAcacacTGTTGCCccccTAATCCCTTGTCACTCGTTCTGTAGTGCATGTGGAGTAAaaaGGGCGTATATTGGCCTCCCGTGCGATATGGACTTCATGGTTGGCCCAAACTCAAGTCCCTTGTCACGTGCATTGTGACAAAAGGTGGTTGTCGATCAGTCGGTGCCCCGTCACTTGATGCCGGACACGTAAAGGGACTCCCAGCGACCCCAATGCATCGATAGTGTAGGTGCTTTGAAAGCGACCCCAGGTCAGGCGGGGCTACCCGCTGAGTTTAAGCATATCAA
>IonTorrentS5-ITS2_BOP010230_Zotu
TCTCGGCTCTCGCATCGATGAAGAACGTAGCGAAATGCGATACTTGGTGTGAATTGCAGAATCCCGTGAACCATCGAGTCTTTGAACGCAAGTTGCGCCCGAAGCCATCCGGTCGAGGGCACGTCTGCCTGGGCGTCAcacacTGTTGCCccccTAATCCCTTGTCACTCGTTCTGTAGTGCATGTGGAGTAAaaaGGGCGTATATTGGCCTCCCGTGCGATATGGACTTCATGGTTGGCCCAAACTCAAGTCCCTTGTCACGTGCATTGTGACAAAAGGTGGTTGTCGATCAGTCGGTGCCCCGTCACTTGATGCCGGACACGTAAAGGGACTCCCAGCGACCCCAATGCATCGATAGTGTAGGTGCTTTGAAAGCGACCCCAGGTCAGGCGGGGCTACCCGCTGAGTTTAAGCATATCAA
>IonTorrentS5-ITS2_BOP010231_Cotu
TCTCAACTCTCACGTGGATGAAGAACGTAGCGAAATGCGATACTTGGTGTGAATTGCAGAATCCCGTGAACCATCGAGTCTTTGAATGCAAGTTGCACCCGAAGCCATTAGGCCGAGGGCACGTCTGCCTAGGCTTCACATGTCATTGTCCCCCCACACCTCCCTCGGGAGTGTCGGGGGGCGAAGAATGGTCTTCCGTGCGCCACCCCCACGCAGTTGGCATAAATACCGAGTCCCCGACGGTTAACGCCACCACGATAATCGGTGGTTGTTAAACGTCGGTTGCTTGTTGTACTCTTTCGCCATACTCCGAGCGACTCACAACTATCGCTGCTCTGCTTCGACGGAGCTTTCAACGCGACCCCAGGTCCGGCGGGGTTACCCGCTGAATTTAAGCATATTA
>IonTorrentS5-ITS2_BOP010232_Cotu
TCTTGGCTCTCGCATCGATGAAGAACGCAGCAAAATGCGATACTTGGTGTGAATTGCAGAATCCCGTGAACCATCGAGTTTTTGAACGCAAGTTGCGCCCGAAGCTATTATGCCGAGGGCACGTCTGCCTGGGCGTCACGCACATCGTCGCCCTCCACCTCGGCTCGTAAAGGGATCGTGGGTGTTGGGACGGATATTGGCCTCCCGTGCGCATCGGCGTGCGGCTGGCCTAAATGTGATTCGGCATCGACGCATGTCGCGACAATTGGTGGTTGAAGAACTCAACTCGCGCGTTGTCGTGGCGGACCGCGTCGTTCTGCTCGAACGTGCTGACCCCGACGGTGCTTCGCACTTCGACAGCGACCCCAGGTCAGGCGGGATTACCCGCTGAGTTTAAGCATATCA
>IonTorrentS5-ITS2_BOP010233_Cotu
TCTTGGCTCTCGCATCGATGAAGAACGCAGCAAAATGCGATACTTGGTGTGAATTGCAGAATCCCGTGAACCATCGAGTTTTTTGAACGCAAGTTGCGCCCGAAGCCATTATGCCGAGGGCACGTCTGCCTGGGCGTCACGCACAACGTCGCCCTCCACCTCGGCCCGCAGAGGGATCGTGGGTGTTGGGTCGGATACTGGCCTCCCGTGCGCATCGGCGCGCGGCCGGCCTAAATGCGATTCGGCATCGACGCGTGTCGCGACGATTGGTGGTTGAAGAACTCAACTCGCGCGTCGTCGCGACGGACGGCGTCGTTCGGCTCGAACGTGCTGACCCCGACGGTGCTTCGCACCTCGACAGCGACCCCAGGTCAGGCGGGGATTACCCGCTGAGTTTAAGCATATCAA
>IonTorrentS5-ITS2_BOP010235_Cotu
TCTTGGCTCTCGCATCGATGAAGAACGCAGCAAAATGCGATACTTGGTGTGAATTGCAGAATCCCGTGAACCATCGAGTTTTTGAACGCAAGTTGCGCCCGAAGCCATTATGCCGAGGGCACGTCTGCCTGGGCGTCACGCACATCGTCGCCCTCCGCCTCGGCCCGTAAAGGGATCGCGGGTGTTGGGTCGGATATTGGCCCCCCGTGCGCTTCGGCGCGCGGTCGGCCCAAATGTGATTCGGCATCGACGCGTGCCGCGACGATTGGTGGTTGAAGAACTCAACTCGCGCGTTGTCGCGGCGTCGTTCGGCTCGAACGTGTTGACCCCGACGGTGCATCGCACCTCGACAGCGACCCCAGGTCAGGCGGGATTACCCGCTGAGTTTAAGCATATCA
>IonTorrentS5-ITS2_BOP010239_Cotu
TCTCGGCTCTCGCATCGATGAAGAACGTAGCGAAATGCGATACTTGGTGTGAATTGCAGAATCCCGTGAACCATCGAGTTTTTGAACGCAAGTTGCGCCCAAAGCCACTAGGCTGAGGGCACGTCTGCCTGGGCGTCACGCACAGCGTCGCGCTCAACACAAGCAATGTTTTCGTGTTGATGAGCGGAAGTTGGCCACCCGAGCTATCTCAGCTCGGTAGGCCTAAATGATGGCCTCGAGCGATGGGCATCACGATCTATGGTGGTTTAGAACCCCTGTCGTCGTAGACCGGCGTCGTGTTTGCCTCGTTGAATGCTCGAGCTGTACAAACCCTTGTGTGTTGCATCTAACACTCACCTTGCGACCCCAGGTCAGGCGGGACTACCCGCTGAGTTTAAGCATATCAAA
>IonTorrentS5-ITS2_BOP010242_Cotu
TCTCGGCTCTCGCATCGATGAAGAACGTAGCGAAATGCGATACTTGGTGTGAATTGCAGAATCCCGTGAACCATCGAGTTTTTGAACGCAAGTTGCGCCCGAAACCATTAGGTTGAGGGCACGCCTGCCTGGGCGTCTCACATCACCCTGTGCCCTCCCAGAACTCCTTTTGGCGTCTGGTGTTTGGGGCACGGTATATTGGCCCCCCGTGCTCTATGGAGTGCGGTCGGCCTAAAATGACGCACATGACATCTGTCGACACAGAACAGTGGTTGGCGATTAGTCGTTACTATCCTGTGGTGTCGCTTGTGGTGTCGGTTGTTTTGTAGACCCAGAGTGCCGTTGGAACGGTGCCTTGGTTGCGACCCCAGGTCAGGCGGGACTACCCGCTGAGTTTAAGCATATCAA
>IonTorrentS5-ITS2_BOP010242_Otu
CTCCCAGAACTCCTTTTGGCGTCTGGTGTGCGGGGCACGGTATATTGGCCccccGTGCTCTATGGAGTGCGGTCGGCCTAAAATGACGCACATGACATCTGTCGACACAGAACAGTGGTTGGCGATTAGTCGTTACTATCCTGTGGTGTCGCTTGTGGTGTCGGTTGTTTTGTAGACCCAGAGTGCCGTTGGAACGGTGCCTTGGTTGCGACCCCAGGTCAGGCGGGACTACCCGCTGAGTTTAAGCATATCAA
>IonTorrentS5-ITS2_BOP010242_Zotu
CTCCCAGAACTCCTTTTGGCGTCTGGTGTGCGGGGCACGGTATATTGGCCccccGTGCTCTATGGAGTGCGGTCGGCCTAAAATGACGCACATGACATCTGTCGACACAGAACAGTGGTTGGCGATTAGTCGTTACTATCCTGTGGTGTCGCTTGTGGTGTCGGTTGTTTTGTAGACCCAGAGTGCCGTTGGAACGGTGCCTTGGTTGCGACCCCAGGTCAGGCGGGACTACCCGCTGAGTTTAAGCATATCAA
>IonTorrentS5-ITS2_BOP010248_Cotu
TCTCGGCTCTCGCATCGATGAAGAACGTAGCGAAATGCGATACTTGGTGTGAATTGCAGAATCCCGTGAACCATCGAGTTTTTGAACGCAAGTTGCGCCCGAAGCCACTAGGCCGAGGGCACGTCTGCCTGGGCGTCACGCATCGCGTCGCCCCCCAACCCCGCGTCCCAAAGGGTCGCGCGCGGCGGGGGGAGCGGAGAATGGCCTCCCGTGCCCCCGGGCGCGGCTGGCCCAAAATCGAGTCCCCGGCGACGGACGTCACGACAAGTGGTGGTTGAAAGAGCCCTCTCATAACGTCGTGCGGTTCCCCGTCGCTCGGGCGGCCAAGTGACCCTAACGCGTCGTCGTCCGACGGCGCTCCGACCGCGACCCCAGGTCAGGCGGGATTACCCGCTGAGTTTAAGCATATCA
>IonTorrentS5-ITS2_BOP010252_Cotu
CCCCCCCCCCCCCAATGGGGACTGCGTGGAATGGCAAATATTGGCCTCCCATGCACTCCCACTCATAGTTGGCTTCAAACACAGCCCCATGGAGAGGGCAGCCATGGCATATGGTGGTCGAAATTGCCAGCTCCTCGAAAACTATCGTGGCTAGCCTCGTTGAGGTAAGCCAAAAACACTGACGTGAGCATCCTCACAAAGCAACCCCAGGTAAGGCAGGAACACCCACTGAGTTTAAGCATATCGA
>IonTorrentS5-ITS2_BOP010252_Dotu
CCCAATGGGGACTGCGTGGAATGGCAAATATTGGCCTCCCATGCACTCCCACTCATAGTTGGCTTCAAACACAGCCCCATGGAGAGGGCAGCCATGGCATATGGTGGTCGAAATTGCCAGCTCCTCGAAAACTATCGTGGCTAGCCTCGTTGAGGTAAGCCAAAAACACTGACGTGAGCATCCTCACAAAGCAACCCCAGGTAAGGCAGGAACACCCACTGAGTTTAAGCATATCGA
>IonTorrentS5-ITS2_BOP010252_Otu
CCCAATGGGGACTGCGTGGAATGGCAAATATTGGCCTCCCATGCACTCCCACTCATAGTTGGCTTCAAACACAGCCCCATGGAGAGGGCAGCCATGGCATATGGTGGTCGAAATTGCCAGCTCCTCGAAAACTATCGTGGCTAGCCTCGTTGAGGTAAGCCAAaaaCACTGACGTGAGCATCCTCACAAAGCAACCCCAGGTAAGGCAGGAACACCCACTGAGTTTAAGCATATCGA
>IonTorrentS5-ITS2_BOP010252_Zotu
CCCAATGGGGACTGCGTGGAATGGCAAATATTGGCCTCCCATGCACTCCCACTCATAGTTGGCTTCAAACACAGCCCCATGGAGAGGGCAGCCATGGCATATGGTGGTCGAAATTGCCAGCTCCTCGAAAACTATCGTGGCTAGCCTCGTTGAGGTAAGCCAAaaaCACTGACGTGAGCATCCTCACAAAGCAACCCCAGGTAAGGCAGGAACACCCACTGAGTTTAAGCATATCGA
>IonTorrentS5-ITS2_BOP010263_Cotu
TCTCGGCTCTCGCATCGATGAAGAACGTAGCAAAATGCGATACTTGGTGTGAATTGCAGAATCCCGTGAACCATCGAGTTTTTGAACGCAAGTTGCGCCCGAAGCCATTAGGCTGAGGGCACGTCTGCCTGGGCGTCACACATTGCCGTCGCCCCCTTCCAATTTCCCATTCTTGGGGACGTTGGTAGTCGGGCGGATATTGGTCTCCCGTGCTCTCGAGCGCGGTTGGCCCAAAAGCGAGTCCCCGACAACGGACGTCATGACAAGTGGTGGTTGAAAAGCCTTCTTATCCTGTCGTGCACCAATTCGTTGTCACGGGCATCGAGTTGACCCTGACGCGTCGTCTCTGACGTCGCTCCGATCGCGACCCCAGGTCAGGCGGGATTACCCGCTGAGTTTAAGCATATCA
>IonTorrentS5-ITS2_BOP010263_Otu
TCTCGGCTCTCGCATCGATGAAGAACGTAGCGAAATGCGATACTTGGTGTGAATTGCAGAATCCCGTGAACCATCGAGTTtttGAACGCAAGTTGCGCCCGAAGCCATTAGGCCGAGGGCACGTCTGCCTGGGCATCAcacaTTGCTGTCGCCcccTTCCGATTTCCCATTCTTGGGGACGTTGGTAGTCGGGCGGATATTGGTCTCCCGTGCTCTCGAGCGCGGTTGGCCCAAAAGTGAGTCCCCGACAACGGACGTCATGACAAGTGGTGGTTGAAAAGCCTTCTTATCCTGTCGTGAACCAATTCGTTGTCACGGGCATCGAGTTGACCCTGACGCGTCGTCTCTGACGTCGCTCCGATCGCGACCCCAGGTCAGGCGGGATTACCCGCTGAGTTTAAGCATATCAA
>IonTorrentS5-ITS2_BOP010263_Zotu
TCTCGGCTCTCGCATCGATGAAGAACGTAGCGAAATGCGATACTTGGTGTGAATTGCAGAATCCCGTGAACCATCGAGTTtttGAACGCAAGTTGCGCCCGAAGCCATTAGGCCGAGGGCACGTCTGCCTGGGCATCAcacaTTGCTGTCGCCcccTTCCGATTTCCCATTCTTGGGGACGTTGGTAGTCGGGCGGATATTGGTCTCCCGTGCTCTCGAGCGCGGTTGGCCCAAAAGTGAGTCCCCGACAACGGACGTCATGACAAGTGGTGGTTGAAAAGCCTTCTTATCCTGTCGTGAACCAATTCGTTGTCACGGGCATCGAGTTGACCCTGACGCGTCGTCTCTGACGTCGCTCCGATCGCGACCCCAGGTCAGGCGGGATTACCCGCTGAGTTTAAGCATATCAA
>IonTorrentS5-ITS2_BOP010264_Cotu
TCTCGGCTCTCGCATCGATGAAGAACGTAGCGAAATGCGATACTTGGTGTGAATTGCAGAATCCCGTGAACCATCGAGTCTTTGAACGCAAGTTGCGCCCGAAGCCGTCAGGCCGAGGGCACGCCTGCCTGGGCGTCACACGCCGTTGCTCCCCCCGCGACTCCCTCGGGATCTCGGGCGGGACGGATGATGGCCTCCCGTGCGCTCCGTCGCGCGGTTGGCCCAAATGACGAGTCCCCGGCGGCCGACGCCACGACAATCGGTGGTTGCGAGACCTCGGTTGCCCGTCGTGCGCCAAGGTCGCCGTTCGGGGTTTGCTCAGCTAAGCGCCGCGCTCCCGCTTCGGCGGGAGCTTTCAACGCGACCCCAGGTCAGGCGGGGTTACCCCGCTGAATTTAAGCATATCA
>IonTorrentS5-ITS2_BOP010267_Cotu
TCTCGGCTCTCGCATCGATGAAGAACGTAGCGAAATGCGATACTTGGTGTGAATTGCAGAATCCCGTGAACCATCGAGTCTTTGAACGCAAGTTGCGCCCGAAGCCATTAGGCCGAGGGCACGTCTGCCTGGGCGTCACACGTCGTTGCCCCCCCCAACCCCTCGGGAGTTGGATGGGACGGATGATGGCCTCCCGTGTGCTCAGTCACGCGGTTGGCATAAATACCAAGTCCTCGGCGACCAACGCCACGACAATCGGTGGTTGTCAAACCTCGGTTTCCTGTCGTGCGCGTCTGTTGATCGAGTGCTTTCTTAAACAATGCGTGTCGATCCGTCGATGCTCTCAACGCGACCCCAGGTCAGGCGGGGTTACCCGCTGAATTTAAGCATATCAA
>IonTorrentS5-ITS2_BOP010267_Otu
TCTCGGCTCTCGCATCGATGAAGAACGTAGCGAAATGCGATACTTGGTGTGAATTGCAGAATCCCGTGAACCATCGAGTCTTTGAACGCAAGTTGCGCCCGAAGCCATTAGGCCGAGGGCACGTCTGCCTGGGCGTCACACGTCGTTGCCcccccccAACCCCTCGGGAGTTGGATGGGACGGATGATGGCCTCCCGTGTGCTCAGTCACGCGGTTGGCATAAATACCAAGTCCTCGGCGACCAACGCCACGACAATCGGTGGTTGTCAAACCTCGGTTTCCTGTCGTGCGCGTCTGTTGATCGAGTGCTTTCTTAAACAATGCGTGTCGATCCGTCGATGCTCTCAACGCGACCCCAGGTCAGGCGGGGTTACCCGCTGAATTTAAGCATATCAA
>IonTorrentS5-ITS2_BOP010267_Zotu
TCTCGGCTCTCGCATCGATGAAGAACGTAGCGAAATGCGATACTTGGTGTGAATTGCAGAATCCCGTGAACCATCGAGTCTTTGAACGCAAGTTGCGCCCGAAGCCATTAGGCCGAGGGCACGTCTGCCTGGGCGTCACACGTCGTTGCCcccccccAACCCCTCGGGAGTTGGATGGGACGGATGATGGCCTCCCGTGTGCTCAGTCACGCGGTTGGCATAAATACCAAGTCCTCGGCGACCAACGCCACGACAATCGGTGGTTGTCAAACCTCGGTTTCCTGTCGTGCGCGTCTGTTGATCGAGTGCTTTCTTAAACAATGCGTGTCGATCCGTCGATGCTCTCAACGCGACCCCAGGTCAGGCGGGGTTACCCGCTGAATTTAAGCATATCAA
>IonTorrentS5-ITS2_BOP010269_Cotu
TCTCGGCTCTCGCATCGATGAAGAACGTAGCGAAATGCGATACTTGGTGTGAATTGCAGAATCCCGTGAACCATCGAGTTTTTGAACGCAAGTTGCGCCCGAAGCCATTAGGCCGAGGGCACGTCTGCCTGGGCGTCACACATTGCCGTCGCCCCCCTTCCAAATTTTTCCCATTCCTGGGGACGTTGGTAGTCGGGCGGATATTGGTCTCCCGTGCTCTCGAGCGCGGTTGGCCCAAAAGCGAGTCCTCGGCAACGGACGTCACGACAAGTGGTGGTTGAAAAGCCTTCTTATCCTGTCGTGCACCAATTCGTTGTCGCGGGCATCGAGTTGACCCTGACGCGTCGTCTCTGACGTCGCTTCGATCGCGACCCCAGGTCAGGCGGGATTACCCGCTGAGTTTAAGCATATCA
>IonTorrentS5-ITS2_BOP010270_Cotu
TCTAGGCTCTTGCATCGATGAAGAACGTAGCGAAATGCGATACTTGGTGTGAATTGCAGAATCCCGTGAACCATCGAGTCTTTGAACGCAAGTTGCGCCCGATGCCATTAGGCTGAGGGCACGTCTGCCTGGGCGTCACATATCGTTGCCCGATGCCTATTACATCGTGATAGGAATTTCTAGGGCGAAAGTTGGCTTCCCGTGAGCGTTGTTGCCTCGCGGTTGGTTGAAAATCGAGTCCTTGGTAGGGTGTGCCATGATAGATGGTGGTCGAGTTAGCGCGATACCAATCATGTGCGGGCTCTCCAAAATATGGCCTCTGTGACCCACACGCGTCATTTGGCGCTCATGATGAGACCTCAGGTCAGGCGGGGCTACCCGCTGAGTTTAAGCATATCAA
>IonTorrentS5-ITS2_BOP010270_Otu
TCTAGGCTCTTGCATCGATGAAGAACGTAGCGAAATGCGATACTTGGTGTGAATTGCAGAATCCCGTGAACCATCGAGTCTTTGAACGCAAGTTGCGCCCGATGCCATTAGGCTGAGGGCACGTCTGCCTGGGCGTCACATATCGTTGCCCGATGCCTATTACATCGTGATAGGAATTTCTAGGGCGAAAGTTGGCTTCCCGTGAGCGTTGTTGCCTCGCGGTTGGTTGAAAATCGAGTCCTTGGTAGGGTGTGCCATGATAGATGGTGGTCGAGTTAGCGCGATACCAATCATGTGCGGGCTCTCCAAAATATGGCCTCTGTGACCCACACGCGTCATTTGGCGCTCATGATGAGACCTCAGGTCAGGCGGGGCTACCCGCTGAGTTTAAGCATATCAA
>IonTorrentS5-ITS2_BOP010270_Zotu
TCTAGGCTCTTGCATCGATGAAGAACGTAGCGAAATGCGATACTTGGTGTGAATTGCAGAATCCCGTGAACCATCGAGTCTTTGAACGCAAGTTGCGCCCGATGCCATTAGGCTGAGGGCACGTCTGCCTGGGCGTCACATATCGTTGCCCGATGCCTATTACATCGTGATAGGAATTTCTAGGGCGAAAGTTGGCTTCCCGTGAGCGTTGTTGCCTCGCGGTTGGTTGAAAATCGAGTCCTTGGTAGGGTGTGCCATGATAGATGGTGGTCGAGTTAGCACGATACCAATCATGTGCGGGCTCTCCAAAATATGGCCTCTGTGACCCACACGCGTCATTTGGCGCTCATGATGAGACCTCAGGTCAGGCGGGGCTACCCGCTGAGTTTAAGCATATCAA
>IonTorrentS5-ITS2_BOP010271_Cotu
TCTAGGCTCTCGCATCGATGAAGAACGTAGCGAAATGCGATACTTGGTGTGAATTGCAGAATCCCGCGAATCATCGAGTTTTTGAACGCAAGTTGCGCCCGAAGCCATTCGGCCGAGGGCACGTCTGCCTGGGTGTCACGCATCGTTGCCCCCCCCAAACTCCGGTTCGGGCGGGGCGGAAGTTGGCCTCCCGTGCGTGCCTGCGCGCGGTTAGCCCAAAAGCGAGTCCTCAGCGACGAGCGCCACGAAAATTGGGACCCTTACGCGTTGCATCTAACACTCCCCAAGCGACCCCAGGTCAGGCGGGACTACCCGCTGAGTTTAAGCATATCAA
>IonTorrentS5-ITS2_BOP010273_Cotu
TCTCGGCTCTCGCATCGATGAAGAACGCAGCAAAATGCGATACTTGGTGTGAATTGCAGACGTCACGCATCTCGTCGCCCTCCACCTCCCCCCGAAAGGGATTCGTGGGGTGTTGGGTTGGATATTGGCCTCCCGTGCGCCCTCGTGCGCGGCTGGCCTAAATTTGATTCGGCATCGACGTATGTCACGACAATTGGTGGTTGAAGACCTCAACTTGCGTGTTGTCGTGCAAGGCTGCGTCGTTTTGATCGGATGTTTTGACCCCAAGGTGCTTTTGCACTTCGACAGCGACCCCAGGTCAGGCGGGATTACCCGCTGAGTTTAAGCATATCA
>IonTorrentS5-ITS2_BOP010273_Otu
TGGGGTGTTGGGTTGGATATTGGCCTCCCGTGCGCCCTCGTGCGCGGCTGGCCTAAATTTGATTCGGCATCGACGTATGTCACGACAATTGGTGGTTGAAGACCTCAACTTGCGTGTTGTCGTGCAAGGCTGCGTCGTTTTGATCGGATGTTTTGACCCCAAGGTGCTTTTGCACTTCGACAGCGACCCCAGGTCAGGCGGGATTACCCGCTGAGTTTAAGCATATCAA
>IonTorrentS5-ITS2_BOP010273_Zotu
TGGGGTGTTGGGTTGGATATTGGCCTCCCGTGCGCCCTCGTGCGCGGCTGGCCTAAATTTGATTCGGCATCGACGTATGTCACGACAATTGGTGGTTGAAGACCTCAACTTGCGTGTTGTCGTGCAAGGCTGCGTCGTTTTGATCGGATGTTTTGACCCCAAGGTGCTTTTGCACTTCGACAGCGACCCCAGGTCAGGCGGGATTACCCGCTGAGTTTAAGCATATCAA
>IonTorrentS5-ITS2_BOP010274_Cotu
TCTCGGCTCTCGCATCGATGAAGAACGCAGCAAAATGCGATACTTGGTGTGAATTGCAGAATCCCGTGAACCATCGAGTTTTTGAACGCAAGTTGCGCCCGAAGCCATTATGCTGAGGGCACGTCTGCCTGGGCGTCACGCATCTCGTCGCCCTCCACCTCCTCCCGAGAGGGATTCGTGGGGTGTTGGGTTGGATATTGGCCTCCCGTGCGCCCTCATGTGCGGCTGGCCTAAATTTGATTCGGCATCGACGCATGTCACGACAATTGGTGGTTGAAGACCTCAACTTGCGTGTTGTCGTGCAAGGCTGCGTCGCTTTGATCGGATGTTTTGACCCCATGGTGCTTTTGCACTTCGACAGCGACCCCAGGTCAGGCGGGATTACCCGCTGAGTTTAAGCATATCAA
>IonTorrentS5-ITS2_BOP010274_Otu
TCTCGGCTCTCGCATCGATGAAGAACGCAGCAAAATGCGATACTTGGTGTGAATTGCAGAATCCCGTGAACCATCGAGTTtttGAACGCAAGTTGCGCCCGAAGCCATTATGCTGAGGGCACGTCTGCCTGGGCGTCACGCATCTCGTCGCCCTCCACCTCCTCCCGAGAGGGATTCGTGGGGTGTTGGGTTGGATATTGGCCTCCCGTGCGCCCTCATGTGCGGCTGGCCTAAATTTGATTCGGCATCGACGCATGTCACGACAATTGGTGGTTGAAGACCTCAACTTGCGTGTTGTCGTGCAAGGCTGCGTCGCTTTGATCGGATGTTTTGACCCCATGGTGCTTTTGCACTTCGACAGCGACCCCAGGTCAGGCGGGATTACCCGCTGAGTTTAAGCATATCAA
>IonTorrentS5-ITS2_BOP010274_Zotu
TCTCGGCTCTCGCATCGATGAAGAACGCAGCAAAATGCGATACTTGGTGTGAATTGCAGAATCCCGTGAACCATCGAGTTtttGAACGCAAGTTGCGCCCGAAGCCATTATGCTGAGGGCACGTCTGCCTGGGCGTCACGCATCTCGTCGCCCTCCACCTCCTCCCGAGAGGGATTCGTGGGGTGTTGGGTTGGATATTGGCCTCCCGTGCGCCCTCATGTGCGGCTGGCCTAAATTTGATTCGGCATCGACGCATGTCACGACAATTGGTGGTTGAAGACCTCAACTTGCGTGTTGTCGTGCAAGGCTGCGTCGCTTTGATCGGATGTTTTGACCCCATGGTGCTTTTGCACTTCGACAGCGACCCCAGGTCAGGCGGGATTACCCGCTGAGTTTAAGCATATCAA
>IonTorrentS5-ITS2_BOP010275_Cotu
TCTCGGCTCTCGCATCGATGAAGAACGCAGCAAAATGCGATACTTGGTGTGAATTGCAGAATCCCGTGAACCATCGAGTTTTTGAACGCAAGTTGCGCCCGAAGCCATTATGCTGAGGGCACGTCTGCCTGGGCGTCACGCATCTCGTCGCCCTCCACATCTCCCCGAAAGGGATTCGTGAGGTGCTGGGCTGGATATTGGCCTCCCGTGCGCCATCGTGTGCGGTTGGCCTAAATTTGATTCGGCATCGACGCATGTCACGACAATTGGTGGTTGATGACCTCAACTTGCGTGTTGTCGTGCAAGGCTGCGTCGTTTTGATCGGATGTTTTGACCCCATGGTGCTTTTGCACTTCGACAGCGACCCCAGGTCAGGCGGGATTACCCGCTGAGTTTAAGCATATCAA
>IonTorrentS5-ITS2_BOP010277_Cotu
TCTCGGCTCTCGCATCGATGAAGAACGCAGCAAAATGCGATACTTGGTGTGAATTGCAGAATCCCGTGAACCATCGAGTTTTTGAACGCAAGTTGCGCCCGAAGCCATTATGCTGAGGGCACGTCTGCCTGGGCGTCACGCATAGCGTCACCCTCCACCTCTGTTCCTAAACGGGTTGTAGGTGTTTGGGTTGGATATTGGCCTCCCGTGCGTCTCGGTGTGCGGTTGGCCTAAATGTGATTCGGCATCGACGCATGTCTCGACAATTGGTGGTTGAAGACCTCAACTTTCGTTTTGTCGTGCGAGATTGCGTTGCTTGGCTCGAATGCGTTGACCCCGATGGTGCTTTGCACTTCGACAGAGACCCCAGGTCAGGCGGGATTACCCGCTGAGTTTAAGCATATCAA
>IonTorrentS5-ITS2_BOP010277_Otu
TCTCGGCTCTCGCATCGATGAAGAACGCAGCAAAATGCGATACTTGGTGTGAATTGCAGAATCCCGTGAACCATCGAGTTtttGAACGCAAGTTGCGCCCGAAGCCATTATGCTGAGGGCACGTCTGCCTGGGCGTCACGCATAGCGTCACCCTCCACCTCTGTTCCTAAACGGGTTGTAGGTGTTTGGGTTGGATATTGGCCTCCCGTGCGTCTCGGTGTGCGGTTGGCCTAAATGTGATTCGGCATCGACGCATGTCTCGACAATTGGTGGTTGAAGACCTCAACTTTCGTTTTGTCGTGCGAGATTGCGTTGCTTGGCTCGAATGCGTTGACCCCGATGGTGCTTTGCACTTCGACAGAGACCCCAGGTCAGGCGGGATTACCCGCTGAGTTTAAGCATATCAA
>IonTorrentS5-ITS2_BOP010277_Zotu
TCTCGGCTCTCGCATCGATGAAGAACGCAGCAAAATGCGATACTTGGTGTGAATTGCAGAATCCCGTGAACCATCGAGTTtttGAACGCAAGTTGCGCCCGAAGCCATTATGCTGAGGGCACGTCTGCCTGGGCGTCACGCATAGCGTCACCCTCCACCTCTGTTCCTAAACGGGTTGTAGGTGTTTGGGTTGGATATTGGCCTCCCGTGCGTCTCGGTGTGCGGTTGGCCTAAATGTGATTCGGCATCGACGCATGTCTCGACAATTGGTGGTTGAAGACCTCAACTTTCGTTTTGTCGTGCGAGATTGCGTTGCTTGGCTCGAATGCGTTGACCCCGATGGTGCTTTGCACTTCGACAGAGACCCCAGGTCAGGCGGGATTACCCGCTGAGTTTAAGCATATCAA
>IonTorrentS5-ITS2_BOP010278_Cotu
TCTCGGCTCTCGCATCGATGAAGAACGCAGCAAAATGCGATACTTGGTGTGAATTGCAGAATCCCGTGAACCATCGAGTTTTTGAACGCAAGTTGCGCCCGAAGCCATTATGCTGAGGGCACGTCTGCCTGGGCGTCACGCATAGCGTCGCCCTCCACCTCCGTCCCTAAATGGGTTGTAGGTGTTTGGGTTGGATATTGGCCTCCCGTGCATCTCGGTGTGCGGTTGGCCTAAATGTGATTCGGCATCGACGCATGTCTCGACAATTGGTGGTTGAAGACCTCAACTTTCGTTTTGTCGTGCGAGATTGCGTTGCTTGGCTCGAATGCGTTGACCCCGATGGTGCTTTGCACTTCGACAGAGACCCCAGGTCAGGCGGGATTACCCGCTGAGTTTAAGCATATCAA
>IonTorrentS5-ITS2_BOP010278_Otu
TCTCGGCTCTCGCATCGATGAAGAACGCAGCAAAATGCGATACTTGGTGTGAATTGCAGAATCCCGTGAACCATCGAGTTtttGAACGCAAGTTGCGCCCGAAGCCATTATGCTGAGGGCACGTCTGCCTGGGCGTCACGCATAGCGTCGCCCTCCACCTCCGTCCCTAAATGGGTTGTAGGTGTTTGGGTTGGATATTGGCCTCCCGTGCATCTCGGTGTGCGGTTGGCCTAAATGTGATTCGGCATCGACGCATGTCTCGACAATTGGTGGTTGAAGACCTCAACTTTCGTTTTGTCGTGCGAGATTGCGTTGCTTGGCTCGAATGCGTTGACCCCGATGGTGCTTTGCACTTCGACAGAGACCCCAGGTCAGGCGGGATTACCCGCTGAGTTTAAGCATATCAA
>IonTorrentS5-ITS2_BOP010278_Zotu
TCTCGGCTCTCGCATCGATGAAGAACGCAGCAAAATGCGATACTTGGTGTGAATTGCAGAATCCCGTGAACCATCGAGTTtttGAACGCAAGTTGCGCCCGAAGCCATTATGCTGAGGGCACGTCTGCCTGGGCGTCACGCATAGCGTCGCCCTCCACCTCCGTCCCTAAATGGGTTGTAGGTGTTTGGGTTGGATATTGGCCTCCCGTGCATCTCGGTGTGCGGTTGGCCTAAATGTGATTCGGCATCGACGCATGTCTCGACAATTGGTGGTTGAAGACCTCAACTTTCGTTTTGTCGTGCGAGATTGCGTTGCTTGGCTCGAATGCGTTGACCCCGATGGTGCTTTGCACTTCGACAGAGACCCCAGGTCAGGCGGGATTACCCGCTGAGTTTAAGCATATCAA
>IonTorrentS5-ITS2_BOP010279_Cotu
TCTCGGCTCTCGCATCGATGAAGAACGCAGCAAAATGCGATACTTGGTGTGAATTGCAGAATCCCGTGAATCATCGAGTTTTTGAACGCAAGTTGCGCCCGAAGCCATTATGCTGAGGGCACGTCTGCCTGGGCGTCACGCATAGCGTCGCCCTCCACCTCCGTCCCTAAACGGGTTGTAGGTGTTTTGGGTTGGATATTGGCCTCCCGTGCGTCTCGATGTGCGGTTGGCCTAAATGTGATTCGGCATCGACGTATGTCTTGACAATTGGTGGTTGAATACCTCAACTTTCGTTTTGTCGTGCTACATTGCGTTGCCTGGCTCGAATGCGTTGACCCCGTTGGTGCTTTGCACTTCGACAGAGACCCCAGGTCAGGCGGGATTACCCGCTGAGTTTAAGCATATCAA
>IonTorrentS5-ITS2_BOP010279_Otu
TCTCGGCTCTCGCATCGATGAAGAACGCAGCAAAATGCGATACTTGGTGTGAATTGCAGAATCCCGTGAATCATCGAGTTtttGAACGCAAGTTGCGCCCGAAGCCATTATGCTGAGGGCACGTCTGCCTGGGCGTCACGCATAGCGTCGCCCTCCACCTCCGTCCCTAAACGGGTTGTAGGTGTTTTGGGTTGGATATTGGCCTCCCGTGCGTCTCGATGTGCGGTTGGCCTAAATGTGATTCGGCATCGACGTATGTCTTGACAATTGGTGGTTGAATACCTCAACTTTCGTTTTGTCGTGCTACATTGCGTTGCCTGGCTCGAATGCGTTGACCCCGTTGGTGCTTTGCACTTCGACAGAGACCCCAGGTCAGGCGGGATTACCCGCTGAGTTTAAGCATATCAA
>IonTorrentS5-ITS2_BOP010279_Zotu
TCTCGGCTCTCGCATCGATGAAGAACGCAGCAAAATGCGATACTTGGTGTGAATTGCAGAATCCCGTGAATCATCGAGTTtttGAACGCAAGTTGCGCCCGAAGCCATTATGCTGAGGGCACGTCTGCCTGGGCGTCACGCATAGCGTCGCCCTCCACCTCCGTCCCTAAACGGGTTGTAGGTGTTTTGGGTTGGATATTGGCCTCCCGTGCGTCTCGATGTGCGGTTGGCCTAAATGTGATTCGGCATCGACGTATGTCTTGACAATTGGTGGTTGAATACCTCAACTTTCGTTTTGTCGTGCTACATTGCGTTGCCTGGCTCGAATGCGTTGACCCCGTTGGTGCTTTGCACTTCGACAGAGACCCCAGGTCAGGCGGGATTACCCGCTGAGTTTAAGCATATCAA
>IonTorrentS5-ITS2_BOP010290_Cotu
TCTAGGCTCTTGCATCGATGAAGAACGTAGCGAAATGCGATACTTGGTGTGAATTGCAGAATCCCGTGAACCATCGAGTCTTTGAACGCAAGTTGCGCCCGAAGCCATTAGGTTGAGGGCACGTCTGCCTGGGCGTCACATATCGTTGCCCGATGCCAATTTCCTCTTGATAGGAGGTATGTTGTGCAGGGTGAATGATGGCTTCCCGTGAGCATTGCTGCCTCATGGTTGGTTGAAAATTGAGTCCTTGGTAGGGTGTGCCATGATTGATGGTGGTTGAGTGATGCACGAGACCATATCATGTGAGACTCTACCAAACTTGGCCTCTGTGACCCACGTGCGTCTTTGAACGCTCATGACGAGACCTCAGGTCAGGCGGGGCTACCCGCTGAGTTTAAGCATATCAA
>IonTorrentS5-ITS2_BOP010290_Otu
TCTAGGCTCTTGCATCGATGAAGAACGTAGCGAAATGCGATACTTGGTGTGAATTGCAGAATCCCGTGAACCATCGAGTCTTTGAACGCAAGTTGCGCCCGAAGCCATTAGGTTGAGGGCACGTCTGCCTGGGCGTCACATATCGTTGCCCGATGCCAATTTCCTCTTGATAGGAGGTATGTTGTGCAGGGTGAATGATGGCTTCCCGTGAGCATTGCTGCCTCATGGTTGGTTGAAAATTGAGTCCTTGGTAGGGTGTGCCATGATTGATGGTGGTTGAGTGATGCACGAGACCATATCATGTGAGACTCTACCAAACTTGGCCTCTGTGACCCACGTGCGTCTTTGAACGCTCATGACGAGACCTCAGGTCAGGCGGGGCTACCCGCTGAGTTTAAGCATATCAA
>IonTorrentS5-ITS2_BOP010290_Zotu
TCTAGGCTCTTGCATCGATGAAGAACGTAGCGAAATGCGATACTTGGTGTGAATTGCAGAATCCCGTGAACCATCGAGTCTTTGAACGCAAGTTGCGCCCGAAGCCATTAGGTTGAGGGCACGTCTGCCTGGGCGTCACATATCGTTGCCCGATGCCAATTTCCTCTTGATAGGAGGTATGTTGTGCAGGGTGAATGATGGCTTCCCGTGAGCATTGCTGCCTCATGGTTGGTTGAAAATTGAGTCCTTGGTAGGGTGTGCCATGATTGATGGTGGTTGAGTGATGCACGAGACCATATCATGTGAGACTCTACCAAACTTGGCCTCTGTGACCCACGTGCGTCTTTGAACGCTCATGACGAGACCTCAGGTCAGGCGGGGCTACCCGCTGAGTTTAAGCATATCAA
>IonTorrentS5-ITS2_BOP010308_Cotu
TCTAGGCTCTTGCATCGATGAAGAACGTAGCGAAATGCGATACTTGGTGTGAATTGCAGAATCCCGTGAACCATCGAGTCTTTGAACGCAAGTTGCGCGCCTGGGCGTCACATATCGTTGCCCGATGCCAATTTCCTCTTGATAAGGAGGTATGCTGTGCAGGGTGAATGATGGCTTCCCGTGAGCACTGCTGCCTCATGGTTGGTTGAAAATTGAGTCCTTGGTAGCGTGTGCCATGATAGATGGTGGTTGAGTGATGCACGAGACCATATCATGTGAGACTCTACCAAACTTGGCCTCTGTGACCCACATGCGTCTTTGAACGCTCATGACGAGACCTCAGGTCAGGCGGGGCTACCCGCTGAGTTTAAGCATATCA
>IonTorrentS5-ITS2_BOP010314_Cotu
TCTCGGCTCTCGCATCGATGAAGAACGCAGCAAAATGCGATACTTGGTGTGAATTGCAGAATCCCGTGAATCATCGAGTTTTTGAACGCAAGTTGCGCCCGAAGCCATTATGCTGAGGGCACGTCTGCCTGGGCGTCACGCATAGCGTCGCCCTCCACCTCCGTCCCTGAACGGGTTGTAGGTGTTTGGGTTGGATATTGGCCTCCCGTGCGTCTCGGTGTGCGGTTGGCCTAAATGTGATTCGGCATCGACGCATGTCTCGACAATTGGTGGTTGAAGACCTCAACTTTCGTTTTGTCGTGCTAGATTGCGTTGCCTGGCTCGAATGCGTTGACCCCGATGGTGCTTTGCACTTCGACAGAGACCCCAGGTCAGGCGGGATTACCCGCTGAGTTTAAGCATATCAA
>IonTorrentS5-ITS2_BOP010314_Otu
GTCACGCATAGCGTCGCCCTCCACCTCCGTCCCTGAACGGGTTGTAGGTGTTTGGGTTGGATATTGGCCTCCCGTGCGTCTCGGTGTGCGGTTGGCCTAAATGTGATTCGGCATCAACGCATGTCTCGACAATTGGTGGTTGAAGACCTCAACTTTCGTTTTGTCGTGCTAGATTGCGTTGCCTGGCTCGAATGCGTTGACCCCGATGGTGCTTTGCACTTCGACAGAGACCCCAGGTCAGGTGGGATTACCCGCTGAGTTTAAGCATATCAA
>IonTorrentS5-ITS2_BOP010314_Zotu
GTCACGCATAGCGTCGCCCTCCACCTCCGTCCCTGAACGGGTTGTAGGTGTTTGGGTTGGATATTGGCCTCCCGTGCGTCTCGGTGTGCGGTTGGCCTAAATGTGATTCGGCATCAACGCATGTCTCGACAATTGGTGGTTGAAGACCTCAACTTTCGTTTTGTCGTGCTAGATTGCGTTGCCTGGCTCGAATGCGTTGACCCCGATGGTGCTTTGCACTTCGACAGAGACCCCAGGTCAGGTGGGATTACCCGCTGAGTTTAAGCATATCAA
>IonTorrentS5-ITS2_BOP010316_Cotu
TCGCGGCTCTCGCATCGATGAAGAAAGTAGTGAAATGTGATACTTGGTGTGAATTATAGAATCCCGTGAACCATTGAGTCTTTAAATGCAAGTTACGCCTGAAGCTATCCGATCGAGGGCATATCTGCCTTGGTACCTCACATCGCGTTGCCCCCCACACATCCCGTGTGCGATGGGGGCGAATAATGGCCCCCCGTGCACTGCCAGTCGTGGTCAGCCCAAAAAACAAGTCGCCAGTGACGTCAGTCACGATAATTGGTGGTTAAGAAAATAAAAAGTCTTAAGCGTCTTGTCTTGTGCGCTGACATCGCCAGCGAGAAGCTCTAGTGACCCTAACGCTCCGTCACCGACAATGCCTCGACCGCGACCCCAGGTCAGGCGGGATTACCCACTGAGTTTAAGCATATCA
>IonTorrentS5-ITS2_BOP010319_Cotu
TCTCGGCTCTCGCATCGATGAAGAACGTAGCGAAATGCGATACTTGGTGTGAATTGCAGAATCCCGTGAACCATCGAGTCTTTGAACGCAAGTTGCGCCCGAAGCCATCCGGTTGAGGGCACGTCTGCCTGGGCGTCACACACCGTTGCCCTCCAAAAACCACGTGCCTTTGAGGCTGCGTCGGTTGCGAAGGCGTACATTGGCTTCCCACGAGCTTTGCCTTGTGGTTGGCCCAAATTCTAGTCATTGGCGACCAATGCCACGACAATTGTGGTTGTCGAACCTTCGGTGCCCCGTCGTCGGTTTTGGTCGTGCACGATGCAAGGACCCCAACGCATCCAACATGGATGCTTTCGATGCGACCCCAGGTCAGGCGGGGCTACCCGCTGAGTTTAAGCATATCAA
>IonTorrentS5-ITS2_BOP010319_Otu
ATCCGGTTGAGGGCACGTCTGCCTGGGCGTCAcacacCGTTGCCCTCCAAaaaCCACGTGCCTTTGAGGCTGCGTCGGTTGCGAAGGCGTACATTGGCTTCCCACGAGCTTTGCCTTGTGGTTGGCCCAAATTCTAGTCATTGGCGACCAATGCCACGACAATTGTGGTTGTCGAACCTTCGGTGCCTCGTCGTCGGTTTTGGTCGTGCACGATGCAAGGACCCCAACGCATCCAACATGGATGCTTTCGATGCGACCCCAGGTCAGGCGGGGCTACCCGCTGAGTTTAAGCATATCAA
>IonTorrentS5-ITS2_BOP010319_Zotu
ATCCGGTTGAGGGCACGTCTGCCTGGGCGTCAcacacCGTTGCCCTCCAAaaaCCACGTGCCTTTGAGGCTGCGTCGGTTGCGAAGGCGTACATTGGCTTCCCACGAGCTTTGCCTTGTGGTTGGCCCAAATTCTAGTCATTGGCGACCAATGCCACGACAATTGTGGTTGTCGAACCTTCGGTGCCTCGTCGTCGGTTTTGGTCGTGCACGATGCAAGGACCCCAACGCATCCAACATGGATGCTTTCGATGCGACCCCAGGTCAGGCGGGGCTACCCGCTGAGTTTAAGCATATCAA
>IonTorrentS5-ITS2_BOP010320_Cotu
TCTCGGCTCTCGCATCGATGAAGAACGTAGCGAAATGCGATACTTGGTGTGAATTGCAGAATCCCGTGAACCATCGAGTCTTTGAACGCAAGTTGCGCCCGAAGCCATCCGGTTGAGGGCACGTCTGCCTGGGCGTCACACACCGTTGCCCTCCTAACACCACGTGCCTTTGAGGCTGCGTCGGTTGCGAAGGCGTACATTGGCTTCCCATGAGCTTTGCCTTGTGGTTGGCCCAAATTCTAGTCATTGGCGACCAATGCCACGACAATTGTGGTTGTCGAACCTTCGGTGCCCCGTCGTCGGTTTTGGTCGTGCACGATGCAAGGACCCCAACGCATCCAACATGGATGCTTTCGATGCGACCCCAGGTCAGGCGGGGCTACCCGCTGAGTTTAAGCATATCAA
>IonTorrentS5-ITS2_BOP010320_Otu
TCTCGGCTCTCGCATCGATGAAGAACGTAGCGAAATGCGATACTTGGTGTGAATTGCAGAATCCCGTGAACCATCGAGTCTTTGAACGCAAGTTGCGCCCGAAGCCATCCGGTTGAGGGCACGTCTGCCTGGGCGTCAcacacCGTTGCCCTCCTAACACCACGTGCCTTTGAGGCTGCGTCGGTTGCGAAGGCGTACATTGGCTTCCCATGAGCTTTGCCTTGTGGTTGGCCCAAATTCTAGTCATTGGCGACCAATGCCACGACAATTGTGGTTGTCGAACCTTCGGTGCCCCGTCGTCGGTTTTGGTCGTGCACGATGCAAGGACCCCAACGCATCCAACATGGATGCTTTCGATGCGACCCCAGGTCAGGCGGGGCTACCCGCTGAGTTTAAGCATATCAA
>IonTorrentS5-ITS2_BOP010320_Zotu
TCTCGGCTCTCGCATCGATGAAGAACGTAGCGAAATGCGATACTTGGTGTGAATTGCAGAATCCCGTGAACCATCGAGTCTTTGAACGCAAGTTGCGCCCGAAGCCATCCGGTTGAGGGCACGTCTGCCTGGGCGTCAcacacCGTTGCCCTCCTAACACCACGTGCCTTTGAGGCTGCGTCGGTTGCGAAGGCGTACATTGGCTTCCCATGAGCTTTGCCTTGTGGTTGGCCCAAATTCTAGTCATTGGCGACCAATGCCACGACAATTGTGGTTGTCGAACCTTCGGTGCCCCGTCGTCGGTTTTGGTCGTGCACGATGCAAGGACCCCAACGCATCCAACATGGATGCTTTCGATGCGACCCCAGGTCAGGCGGGGCTACCCGCTGAGTTTAAGCATATCAA
>IonTorrentS5-ITS2_BOP010323_Cotu
TCTCGGCTCTCGCATCGATGAAGAACGTAGCGAAATGCGATACTTGGTGTGAATTGCAGAATCCCGTGAACCATCGAGTCTTTGAACGCAAGTTGCGCCCGAAGCCATTAGGCCGAGGGCACGTCTGCCTGGGCGTCACGCATCGCGTCGCCCCCCAACCATGCACTCTCTCACGGGAGTCATGACTGAGGGGCGGATACTGGCCTCCCGTGTCTCACCGCGCGGTTGGCCCAAATGTGAGTCCTTGGCAACGGGCGTCACGACAAGTGGTGGTTGTAAAAAGCCCTCTTCTCCTGTCGTGCGGTGGACCGTCGCCAGCAAAAGCTCATGTGACCCTGTTGTGCCGTCCTCGACGAGCACTCCGACCGCGACCCCAGGTCAGGCGGGACTACCCGCTGAGTTTAAGCATATCA
>IonTorrentS5-ITS2_BOP010330_Cotu
TCTCGGCTCTCGCATCGATGAAGAACGTAGCGAAATGCGATACTTGGTGTGAATTGCAGAATCCCGCGAATCATCGAGTCTTTGAACGCAAGTTGCGCCCGAAGCCATCTGGTCGAGGGCACGTCTGCCTGGGCGTCACGCATCGTTGCCCCCAACCCCCATCGCCTCTCCAAGAGACGAGGGCGGTCTGCGGGGCGGACATTGGCCTCCCGTGAGCTTCCGCTCGCGGCTGGCCTAAAAGCGAGTCCTCGGCGACGAGCGCCACGACAATCGGTGGTTGACAAACCCTCGTGCCCCGTCGTGCGCGGCTCGTCGCTCGTCTTGTGCTCTGTGACCCTGTAGCGTCGCGCTCGCGACTCTTCCGACGCGACCCCAGGTCAGGCGGGACTACCCGCTGAATTTAAGCATATCAA
>IonTorrentS5-ITS2_BOP010330_Otu
TCTCGGCTCTCGCATCGATGAAGAACGTAGCGAAATGCGATACTTGGTGTGAATTGCAGAATCCCGCGAATCATCGAGTCTTTGAACGCAAGTTGCGCCCGAAGCCATCTGGTCGAGGGCACGTCTGCCTGGGCGTCACGCATCGTTGCCcccAACCcccATCGCCTCTCCAAGAGACGAGGGCGGTCTGCGGGGCGGACATTGGCCTCCCGTGAGCTTCCGCTCGCGGCTGGCCTAAAAGCGAGTCCTCGGCGACGAGCGCCACGACAATCGGTGGTTGACAAACCCTCGTGCCCCGTCGTGCGCGGCTCGTCGCTCGTCTTGTGCTCTGTGACCCTGTAGCGTCGCGCTCGCGACTCTTCCGACGCGACCCCAGGTCAGGCGGGACTACCCGCTGAATTTAAGCATATCAA
>IonTorrentS5-ITS2_BOP010330_Zotu
TCTCGGCTCTCGCATCGATGAAGAACGTAGCGAAATGCGATACTTGGTGTGAATTGCAGAATCCCGCGAATCATCGAGTCTTTGAACGCAAGTTGCGCCCGAAGCCATCTGGTCGAGGGCACGTCTGCCTGGGCGTCACGCATCGTTGCCcccAACCcccATCGCCTCTCCAAGAGACGAGGGCGGTCTGCGGGGCGGACATTGGCCTCCCGTGAGCTTCCGCTCGCGGCTGGCCTAAAAGCGAGTCCTCGGCGACGAGCGCCACGACAATCGGTGGTTGACAAACCCTCGTGCCCCGTCGTGCGCGGCTCGTCGCTCGTCTTGTGCTCTGTGACCCTGTAGCGTCGCGCTCGCGACTCTTCCGACGCGACCCCAGGTCAGGCGGGACTACCCGCTGAATTTAAGCATATCAA
>IonTorrentS5-ITS2_BOP010340_Cotu
TCTCGGCTCTCACATCAATGAAGAACGTAACGAAATGTGATACTTGGTGTAAATTGCAGAATCCGGTGAACCATCGAGTCTTTGAACGCAAGTTGCACCCCAAGTCATTTGGCTAAGGGCACATCTGCCTGAGTGTCATGCATCATTGCCCCCAAATCCCCTCCTCCTCTCTTACCGGGGGGGGGGGAGGTTGGCCTCCCATGAGCCACAGCTTGCGGTTGGCCCAAATATGAGTCATTGGCGGTGTATGTCGCGACGTTCGGAAAGACTCCCCGACCCTAAAGTGCCATAACAAAACGCACGCATACGCGACCCCAGGTCATAAGCGGAATTACCCGCTAAGTTT
>IonTorrentS5-ITS2_BOP010341_Cotu
TCTCGGCTCTCGCATCGATGAAGAACGTAGCGAAATGCGATACTTGGTGTGAATTGCAGAATCCCGTGAACCATCGAGTCTTTGAACGCAAGTTGCGCCCGAAGCCATTAGACCGAGGGTACGCGTGTGTGGGGGTTACACGTTGTTGCCCTTTACTACTCCCTCAGGATTGCACGGGGTGGATGATGGCCTCCCGTACGCTCCGTCGCGCGGTTGGCATAAATACCAAGTCCTCGGTGACGCACGCCATGACAATCGGTGGTTGTGAAACCTCGATTGCCTATCGTGTGTTTTCGTCGCGCATCGAGGGCTCGAAAACATGCTCGGCTCCGGCTTGGCTTTCAACGCGACCCCAGGTCAGGCGGGGTTACCCGCTGAATTTAAGCATATCAA
>IonTorrentS5-ITS2_BOP010359_Cotu
TCTCGGCTCTCGCATCGATGAAGAACGTAGCGAAATGCGATACTTGGTGTGAATTGCAGAATCCCGTGAACCATCGAGTCTTTGAACGCAAGTTGCGCCCTAAGCCATTAGGCCGAGGGCACGTCTGCCTGGGTGTCACGCATCGTTGCCCCCCCCCAAATCCTATGATGTTGCGGCGGTGGGCGGAAAATGGCCTCCCGTGTGCTTCTGCCCGCGGTTGGCCCAAATGAGAGTTCTCGGTGACGCTTCCCGCGACAATCGGTGGTGTTTGAAACAGAACCTAGTGATACTGTCGTGCGGTCGTGTTCTACCGTGCACGGACTCCTCGACCCTCGAGAGCGCGCAATAGCACGCTCGCATCGCGACCCCAGGTCAGGCGGGATTACCCGCTGAATTTAAGCATATCAA
>IonTorrentS5-ITS2_BOP010359_Dotu
TCTCGGCTCTCGCATCGATGAAGAACGTAGCGAAATGCGATACTTGGTGTGAATTGCAGAATCCCGTGAACCATCGAGTCTTTGAACGCAAGTTGCGCCCTAAGCCATTAGGCCGAGGGCACGTCTGCCTGGGTGTCACGCATCGTTGCCCCCCCCC
>IonTorrentS5-ITS2_BOP010359_Otu
GCCCAAATGAGAGTTCTCGGTGACGCTTCCCGCGACAATCGGTGGTGTTTGAAACAGAACCTAGTGATACTGTCGTGCGGTCGTGTTCTACCGTGCACGGACTCCTCGACCCTCGAGAGCgcgcAATAGCACGCTCGCATCGCGACCCCAGGTCAGGCGGGATTACCCGCTGAATTTAAGCATATCAA
>IonTorrentS5-ITS2_BOP010359_Zotu
GCCCAAATGAGAGTTCTCGGTGACGCTTCCCGCGACAATCGGTGGTGTTTGAAACAGAACCTAGTGATACTGTCGTGCGGTCGTGTTCTACCGTGCACGGACTCCTCGACCCTCGAGAGCgcgcAATAGCACGCTCGCATCGCGACCCCAGGTCAGGCGGGATTACCCGCTGAATTTAAGCATATCAA
>IonTorrentS5-ITS2_BOP010434_Cotu
TCTCGGCTCTCGCATCGATGAAGAACGTAGCGAAATGCGATACTTGGTGTGAATTGCAGAATCCCGCGAATCATCGAGTCTTTGAACGCAAGTTGCGCCCGAAGCCATCTGGTCGAGGGCACGTCTGCCTGGGTGTCACGCATCGTCGCCCCAACCCCATCGCCTCTCCAAGAGACGAGGGCAGTTTGCGGGGCGGACATTGGCCTCCCGTGAGCTTCCACTTGCGGTTGGCCTAAAGCGAGTCCTAGGCGACGAGCGCCACGACAATCGGTGGTTGCCAAAACCCTCGTGTCCCGTCGTGCGTGCCTCGTTGCCCATCCTGTGCTCCTGTGACCCTATAGCGTCGCGATCGCGACTCTTCCAATGCGACCCCAGGTCAGGCGGGACTACCCGCTGAATTTAAGCATATCA
>IonTorrentS5-ITS2_BOP010438_Cotu
TCTCGACTCTAGTATTGATGAAGAACGTAGCGAAATGCGATAGTTGGTGTGAATTGTAGAATCCAGTGCACCATCAAGTCTTTGAACTCAAGTTGCACTCGCGGAGAAATTGATGATTGCCTCCAGTGCGCTCCATTGCGCAGTTGGCACAAGTACCGAGTTTTTGGTGATGTGCGATACGACAATCGGTGGTTGAAAGATCTATGTTGTAAGTCGTGTGCGCCCATCGAGTCACACGGGCTAGCATAGCGCCACGCCTTGCACCGAGTGCGGAGCTTTCAATGCAACCTCAGGTCAAGCGTGTGTACCCGCTGAATTTAAGCATATCAA
>IonTorrentS5-ITS2_BOP010438_Dotu
TCTCGACTCTAGTATTGATGAAGAACGTAGCGAAATGCGATAGTTGGTGTGAATTGTAGAATCCAGTGCACCATCAAGTCTTTGAACTCAAGTTGCACTCGCGGAGAAAATGATGATTGCCTCCAGTGCGCTCCATTGCGCAGTTGGCACAAGTACCGAGTTTTTGGTGATGTGCGATACGACAATCGGTGGTTGAAAGATCTATGTCGTAAGTCGTGTGCGCCCATCGAGTCACACGGGCTAGCATAGCGCCACGCCTTGCACCGAGTGCGGAGCTTTCAATGCAACCTCAGGTCAAGCGGGTGTACCCGCTGAATTTAAGCATATCAA
>IonTorrentS5-ITS2_BOP010438_Otu
TCTCGACTCTAGTATTGATGAAGAACGTAGCGAAATGCGATAGTTGGTGTGAATTGTAGAATCCAGTGCACCATCAAGTCTTTGAACTCAAGTTGCACTCGCGGAGAAAATGATGATTGCCTCCAGTGCGCTCCATTGCGCAGTTGGCACAAGTACCGAGTTtttGGTGATGTGCGATACGACAATCGGTGGTTGAAAGATCTATGTCGTAAGTCGTGTGCGCCCATCGAGTCACACGGGCTAGCATAGCGCCACGCCTTGCACCGAGTGCGGAGCTTTCAATGCAACCTCAGGTCAAGCGGGTGTACCCGCTGAATTTAAGCATATCAA
>IonTorrentS5-ITS2_BOP010438_Zotu
TCTCGACTCTAGTATTGATGAAGAACGTAGCGAAATGCGATAGTTGGTGTGAATTGTAGAATCCAGTGCACCATCAAGTCTTTGAACTCAAGTTGCACTCGCGGAGAAAATGATGATTGCCTCCAGTGCGCTCCATTGCGCAGTTGGCACAAGTACCGAGTTtttGGTGATGTGCGATACGACAATCGGTGGTTGAAAGATCTATGTCGTAAGTCGTGTGCGCCCATCGAGTCACACGGGCTAGCATAGCGCCACGCCTTGCACCGAGTGCGGAGCTTTCAATGCAACCTCAGGTCAAGCGGGTGTACCCGCTGAATTTAAGCATATCAA
>IonTorrentS5-ITS2_BOP010443_Cotu
TCTAGGCTCTCGCATCGATGAAGAACGTAGCGAAATGCGATACTTGGTGTGAATTGTAGAATCCCACAAATCATCGAGTTTTTGAACGCAAGTTGAGCTTGAAGCCATTCAGCCAAGGGCACGTCTGCCTGGGTGTCACGCATCGTTGTCCCCCTAAACTCCGGATTGGGTGGGGCAAAAGTTGGCCTCCCACGCTTGCCAGCACACGTGGTTAGCCCAAAAATGAGTCCTCGACGATGAGTGCCACGACAATTGATGGTTTTTCGACCTTCATTCCCCGACGTGCATGCCCCGTCGCCCGAACGTGCTCTTACAACCCTTACGCGACGCCTTGACAGCGCTCCAAACACGACCCCAAGTCAGGCGGGACTACCCGCTGAGTTTAAGCATATCAA
>IonTorrentS5-ITS2_BOP010444_Cotu
TCTCAGATCTCGCATCAAATGAAGAACGTAGCGAAATGCAATACTTGGTGTGAATTGTAGAATCCTGTGAACCATTAAGTCTTTGAACGCAAGTTGTGTTTAAAGCCATTAGACCCAGGGCACGTCTGCCTGGGTGTCACACAACGTCGCCCCCTCCTCGTTGCCTTTGATGCGGCGAGTCAGGTGAGGTGGATGCTAACCTCCATAGTCACCTCGCGAATGGCTGAAAGACAAGCTTGCGGCGTTAACCGCCGCGACAGACAGTAGAAAAGTGAAACCTTGAGACCGGTTACTTGCGCGTCCTCTCTTCGAACAGACTATGAGACACTTTATCGTCGTCATGTATCGTGGGTGCTTACGATGCTACCTCAGGCCAGGTAGGGCCACCCACTGAGTTTAAGCATATCAA
>IonTorrentS5-ITS2_BOP010447_Cotu
TCTTGGCTCTCACATCAATGAAAAATGTAGCGAAATGCAATACTTGGTGTGAATTGCAGAATCTCGTGAACCATCGAGTCTTTGAATGTAATTTACGCCCAAAGCCATCCGGCCGGGGTATGTTTGCCTAGGCATCACACACCATTTCCCCCCAAACTCTGTCAGGGTAGGAGGGGTGGATGTTGGCCTCTCGTGAGCCTCGCTTCACGGCCAGCCCAAATGTGAGATCTCTGCTGCGGGCGTCGCAGTGATGGTGGTTGTCAAATAACTCGGTACCCTATCGTGAGCGCCCCCGACGTGCCACCTCGGAACGACCCCTACATGCTGCTTCGTGCCGCGTTTCCAACGTGACCCCAGGTCAAGTGGGGCTACCCGCTGAATTTGAGCATATCA
>IonTorrentS5-ITS2_BOP010447_Otu
TCTTGGCTCTCACATCAATGAAaaaTGTAGCGAAATGCAATACTTGGTGTGAATTGCAGAATCTCGTGAACCATCGAGTCTTTGAATGTAATTTACGCCCAAAGCCATCCGGCCGGGGTATGTTTGCCTAGGCATCAcacacCATTTCCccccAAACTCTGTCAGGGTAGGAGGGGTGGATGTTGGCCTCTCGTGAGCCTCGCTTCACGGCCAGCCCAAATGTGAGATCTCTGCTGCGGGCGTCGCAG
>IonTorrentS5-ITS2_BOP010447_Zotu
TCTTGGCTCTCACATCAATGAAaaaTGTAGCGAAATGCAATACTTGGTGTGAATTGCAGAATCTCGTGAACCATCGAGTCTTTGAATGTAATTTACGCCCAAAGCCATCCGGCCGGGGTATGTTTGCCTAGGCATCAcacacCATTTCCccccAAACTCTGTCAGGGTAGGAGGGGTGGATGTTGGCCTCTCGTGAGCCTCGCTTCACGGCCAGCCCAAATGTGAGATCTCTGCTGCGGGCGTCGCAG
>IonTorrentS5-ITS2_BOP010452_Cotu
TCTCGGCTCTCGCATCGATGAAGAACGTAGCGAAATGCGATACTTGGTGTGAATTGCAGAATCCCGTGAACCATCGAGTCTTTGAACGCAAGTTGCGCTTGAAGCCATTAGGCTGAAGGCACGTCTGCCTGGGCGTCTCGCAACGCTTCGCCCCCAACCCTCTGTCTCTCTTTGGGCGTTGGACGTTGGGGGCAGATGGTGGCCTCCTGTGCGCGAAATGCATGCAGTTGGCCTAAAAGCAAAGTTCCTGACAATGGATCGTCACGGCACGTGGTGGTCGAACAACCTCGTCGCGTTTTGTCGTCGGCGCACCTATTGTCGGGCGAAGCTCTGACCCTTGCGCGTCGTCCACGACGGCGCATCGACAGCGACCCCAGGTCAGGCGGGACTACCCGCTGAGTTTAAGCATATCA
>IonTorrentS5-ITS2_BOP010452_Otu
TCTCGGCTCTCGCATCGATGAAGAACGTAGCGAAATGCGATACTTGGTGTGAATTGCAGAATCCCGTGAACCATCGAGTCTTTGAACGCAAGTTGCGCTTGAAGCCATTAGGCTGAAGGCACGTCTGCCTGGGCGTCTCGCAACGCTTCGCCcccAACCCTCTGTCtctctTTG
>IonTorrentS5-ITS2_BOP010452_Zotu
TCTCGGCTCTCGCATCGATGAAGAACGTAGCGAAATGCGATACTTGGTGTGAATTGCAGAATCCCGTGAACCATCGAGTCTTTGAACGCAAGTTGCGCTTGAAGCCATTAGGCTGAAGGCACGTCTGCCTGGGCGTCTCGCAACGCTTCGCCcccAACCCTCTGTCtctctTTG
>IonTorrentS5-ITS2_BOP010453_Cotu
TCTCGGCTCTCGCATCGATGAAGAACGTAGCGAAATGCGATACTTGGTGTGAATTGCAGAATCCCGTGAACCATCGAGTCTTTGAACGCAAGTTGCGCCCGAAGCCATTAGGCCGAGGGCACGTCTGCCTGGGCGTCACACGTCGTTGCCCCCCCCAACCCCCTCGGGAGTTGGATGGGACGGATGATGGCCTCCCGTGTGCTCAGTCACGCGGTTGGCATAAATACCAAGTCCTCGGCGACCAACGCCACGACAATCGGTGGTTGTCAAACCTCGGTTTCCTGTCGTGCGCGTCTGTTGATCGAGTGCTTTCTTAAACAATGCGTGTCGATCCGTCGATGCTTTCAACGCGACCCCAGGTCAGGCGGGGTTACCCGCTGAATTTAAGCATATCA
>IonTorrentS5-ITS2_BOP010453_Otu
TCTTGGCTCTCGCATCGATGAAGAACGCAGCAAAATGCGATACTTGGTGTGAATTGCAGAATCCCGTGAACCATCGAGTTtttGAACGCAAGTTGCGCCCGAAGCCATTAGGCCGAGGGCACGTCTGCCTGGGCGTCACACGTCGTTGCCccccccAACCcccTCGGGAGTTGGATGGGACGGATGATGGCCTCCCGTGTGCTCAGTCACGCGGTTGGCATAAATACCAAGTCCTCGGCGACCAACGCCACGACAATCGGTGGTTGTCAAACCTCGGTTTCCTGTCGTGCGCGTCTGTTGATCGAGTGCTTTCTTAAACAATGCGTGTCGATCCGTCGATGCTTTCAACGCGACCCCAGGTCAGGCGGGGTTACCCGCTGAATTTAAGCATATCAA
>IonTorrentS5-ITS2_BOP010453_Zotu
TCTTGGCTCTCGCATCGATGAAGAACGCAGCAAAATGCGATACTTGGTGTGAATTGCAGAATCCCGTGAACCATCGAGTTtttGAACGCAAGTTGCGCCCGAAGCCATTAGGCCGAGGGCACGTCTGCCTGGGCGTCACACGTCGTTGCCccccccAACCcccTCGGGAGTTGGATGGGACGGATGATGGCCTCCCGTGTGCTCAGTCACGCGGTTGGCATAAATACCAAGTCCTCGGCGACCAACGCCACGACAATCGGTGGTTGTCAAACCTCGGTTTCCTGTCGTGCGCGTCTGTTGATCGAGTGCTTTCTTAAACAATGCGTGTCGATCCGTCGATGCTTTCAACGCGACCCCAGGTCAGGCGGGGTTACCCGCTGAATTTAAGCATATCAA
>IonTorrentS5-ITS2_BOP010459_Cotu
TCTCGGCTCTCGCATCGATGAAGAACGTAGCGAAATGCGATACTTGGTGTGAATTGCAGAATCCCGTGAACCATCGAGTCTTTGAACGCAAGTTGCGCCCGAAGCCATTAGGCCGAGGGCACGTCTGCCTGGGTGTCAAACATCGTTGCCCAAACACAATGTCCTTTTCTGGGCATCATGTGGAGGGCGGATGCTGGCCTCCCGTGAGCATGCCTCGCGGTTGGCACAAATGCGAGTCCACGGTGGTGAGCACCACGACGCACGGTGGTTGAGTAACACTCGAAGCCAGTCCTGCGTGTCTCGTCCCAATACACGGCTCCTTGACCCTCTTGCATCCCACGGATGCTTCCAACGCGACCCCAGGTCAGGCGGGGCTACCCGCTGAATTTAAGCAT
>IonTorrentS5-ITS2_BOP010459_Otu
TCTCGGCTCTCGCATCGATGAAGAACGTAGCGAAATGCGATACTTGGTGTGAATTGCAGAATCCCGTGAACCATCGAGTCTTTGAACGCAAGTTGCGCCCGAAGCCATTAGGCCGAGGGCACGTCTGCCTGGGTGTCAAACATCGTTGCCCAAACACAATGTCCTTCTCCGGGCATCATGTGAAGGGCGGATGCTGGCCTCCCGTGAGCATGCCTCGCGGTTGGCACAAATGCGAGTCCACGGTGGTGAGCACCACGACGCACGGTGGTTGAGTAACACTCGAAGCCAGTCCTGCGTGTCTCGTCCCAATACACGGCTCCTTGACCCTCTTGCATCCCACGGATGCTTCCAACGCG
>IonTorrentS5-ITS2_BOP010459_Zotu
TCTCGGCTCTCGCATCGATGAAGAACGTAGCGAAATGCGATACTTGGTGTGAATTGCAGAATCCCGTGAACCATCGAGTCTTTGAACGCAAGTTGCGCCCGAAGCCATTAGGCCGAGGGCACGTCTGCCTGGGTGTCAAACATCGTTGCCCAAACACAATGTCCTTCTCCGGGCATCATGTGAAGGGCGGATGCTGGCCTCCCGTGAGCATGCCTCGCGGTTGGCACAAATGCGAGTCCACGGTGGTGAGCACCACGACGCACGGTGGTTGAGTAACACTCGAAGCCAGTCCTGCGTGTCTCGTCCCAATACACGGCTCCTTGACCCTCTTGCATCCCACGGATGCTTCCAACGCG
>IonTorrentS5-ITS2_BOP010461_Cotu
TCTCGGCTCTCGCATCGATGAAGAACGTAGCGAAATGCGATACTTGGTGTGAATTGCAGAATCCCGTGAACCATCGAGTCTTTGAACGCAAGTTGCGCCCGAAGCCATTAGGCCGAGGGCACGCCTGCCTGGGCGTCACACGTCGTTGCACCCCCACTACTCCCTCGGGATTGCGGGGTGCGGATGATGGCCTCCCGTACGCTCCGTCGCGCGGTTGGCATAAATACCAAGTCCTCGGCGACGCACGCCACGACAATCGGTGGTTGCGAAACCTCGGTTGCCCGTCGTGTGCGGTCGTCGCGCATCGGGGGCTCGAAAAAATGCTTGGCTCCGGCTTGGCTTTCAACGCGACCCCAGGTCAGGCGGGGGTTTACCCGCTGAATTTAAGCATATCA
>IonTorrentS5-ITS2_BOP010461_Otu
TCTCGGCTCTCGCATCGATGAAGAACGTAGCGAAATGCGATACTTGGTGTGAATTGCAGAATCCCGTGAACCATCGAGTCTTTGAACGCAAGTTGCGCCCGAAGCCATTAGGCCGAGGGCACGCCTGCCTGGGCGTCACACGTCGTTGCACCcccACTACTCCCTAGGGAGTGGTGGG
>IonTorrentS5-ITS2_BOP010461_Zotu
TCTCGGCTCTCGCATCGATGAAGAACGTAGCGAAATGCGATACTTGGTGTGAATTGCAGAATCCCGTGAACCATCGAGTCTTTGAACGCAAGTTGCGCCCGAAGCCATTAGGCCGAGGGCACGCCTGCCTGGGCGTCACACGTCGTTGCACCcccACTACTCCCTAGGGAGTGGTGGG
>IonTorrentS5-ITS2_BOP010463_Dotu
CCGTGAAGAATGTAGCGAAACGCGTTACTTGGTGTGAATTGAAGAATCCCGTGAACCATCGAGTCTTTGAACGCAAGTTGTGCCCCAAGCCATTAGGTTGAGGGCACGTCTGCCTGGGCGTCACACATAGCGTGCCACACCCCTCTATCGTCCCCGACGCGGGACGGGAGTCGTTGAGGGGACAATGGCCCTTGGCGGCGAAGCATTGCGACAATTGGTGGTCAACAAGTCTACTCTTCGAAGCCGGATGCCATGATCGCGACGTCCCCCATGCTGCCCAGTGACCTCAGGTTTGGTGGACTACCCGTTGAGTTTAAGCATATCAG
>IonTorrentS5-ITS2_BOP010464_Cotu
TCTCGGCTCTCGCATCGATGAAGAACGCAGCAAAATGCGATACTTGGTGTGAATTGCAGAATCCCGTGAACCATCGAGTTTTTGAACGCAAGTTGCGCCCGAAGCCATTATGCTGAGGGCACGTCTGCCTGGGCGTCACGCATATCGTCACCCTCCAACTCCTTCCCCAAATGGGTTGCTGTTGGTTGGGTTGGATATTGGCCTCCCGTGCGTCTCGGTGTGCGGTTGGCCTAAATGTGATTCGGCATCGATGCATGCTCGACAATTGGTGGTTGAAGACCTCAACTTTCGTGTTGTCGTGCTACATTGCGTTGATCGGCTCGAATGCGTCGACCCCGACGGTGCTTTGCACTTCTACAGAGACCCCAGGTCAGGCGGGATTACCCGCTGAGTTTAAGCATATCAA
>IonTorrentS5-ITS2_BOP010464_Dotu
TCTCGGCTCTCGCATCGATGAAGAACGCAGCAAAATGCGATACTTGGTGTGAATTGCAGAATCCCGTGAACCATCGAGTTTTTGAACGCAAGTTGCGCCCGAAGCCATTATGCTGAGGGCACGTCTGCCTGGGCGTCACGCATATCGTCACCCTCCAACTCCTTCCCCAAATGGGTTGCTGTTGGTTGGGTTGGATATTGGCCTCCCGTGCGTCTCGGTGTGCGGTTGGCCTAAATGTGATTCGGCATCGATGCATGCTCGACAATTGGTGGTTGAAGACCTCAACTTTCGTGTTGTCGTGCTACATTGCGTTGATCGGCTCGAATGCGTCGACCCCGACGGTGCTTTGCACTTCTACAGAGACCCCAGGTCAGGCGGGATTACCCGCTGAGTTTAAGCATATCAA
>IonTorrentS5-ITS2_BOP010464_Otu
TCTCGGCTCTCGCATCGATGAAGAACGCAGCAAAATGCGATACTTGGTGTGAATTGCAGAATCCCGTGAACCATCGAGTTtttGAACGCAAGTTGCGCCCGAAGCCATTATGCTGAGGGCACGTCTGCCTGGGCGTCACGCATATCGTCACCCTCCAACTCCTTCCCCAAATGGGTTGCTGTTGGTTGGGTTGGATATTGGCCTCCCGTGCGTCTCGGTGTGCGGTTGGCCTAAATGTGATTCGGCATCGATGCATGCTCGACAATTGGTGGTTGAAGACCTCAACTTTCGTGTTGTCGTGCTACATTGCGTTGATCGGCTCGAATGCGTCGACCCCGACGGTGCTTTGCACTTCTACAGAGACCCCAGGTCAGGCGGGATTACCCGCTGAGTTTAAGCATATCAA
>IonTorrentS5-ITS2_BOP010464_Zotu
TCTCGGCTCTCGCATCGATGAAGAACGCAGCAAAATGCGATACTTGGTGTGAATTGCAGAATCCCGTGAACCATCGAGTTtttGAACGCAAGTTGCGCCCGAAGCCATTATGCTGAGGGCACGTCTGCCTGGGCGTCACGCATATCGTCACCCTCCAACTCCTTCCCCAAATGGGTTGCTGTTGGTTGGGTTGGATATTGGCCTCCCGTGCGTCTCGGTGTGCGGTTGGCCTAAATGTGATTCGGCATCGATGCATGCTCGACAATTGGTGGTTGAAGACCTCAACTTTCGTGTTGTCGTGCTACATTGCGTTGATCGGCTCGAATGCGTCGACCCCGACGGTGCTTTGCACTTCTACAGAGACCCCAGGTCAGGCGGGATTACCCGCTGAGTTTAAGCATATCAA
>IonTorrentS5-ITS2_BOP010465_Cotu
ATCTCGGCTCTCGCATCGATGAAGAACGTAGCGAAATGCGATACTTGGTGTGAATTGCAGAATCCCGTGAACCATCGAGTCTTTGAACGCAAGTTGCGCCCGAAGCCATTAGGCCGAGGGCACGTCTGCCTGGGCGTCACGCATCGCGTCACCTCCCTCCGCGCACAACGCTGTTGATGGAGGTGGATATTGGCCTCCCGTGCGTCATTTGCGCGCGGCTGGTCCAAATTCGATCCCTCGGTGACGAACGTCACGACCAGTGGTGGTTGAAGTATCAACTCGCGTGCTGTCGTGCCATAAGACGTCTTTCGATCGGGAGTCACTACAGACCCAGTGGTGCATGCATGCATTGCGCCTCCGACTGCGACCCCAGGTCAGGCGGGATTACCCGCTGAGTTTAAGCATATCA
>IonTorrentS5-ITS2_BOP010467_Cotu
TCTCGGCTCTCGCATCGATGAAGAACGTAGCGAAATGCGATACTTGGTGTGAATTGCAGAATCCCGTGAACCATCGAGTCTTTGAACGCAAGTTGCGCCCGAAGCCATTAGGCCGAGGGCACGTCTGCCTGGGCGTCACGCATCGCGTCACCTCCCTCCGCGCACAACGCTGTTGATGGAGGTGGATATTGGCCTCCCGTGCGTCATTTGCGCGCGGCTGGTCCAAATTCGATCCCTCGGTGACGAACGTCACGACCAGTGGTGGTTGAAGTATCAACTCGCGTGCTGTCGTGCCATAAGACGTCTTTCGATCGGGAGTCACTACAGACCCAGTGGTGCATGCATGCATTGCGCCTCCGACTGCGACCCCAGGTCAGGCGGGATTACCCGCTGAGTTTAAGCATATCAA
>IonTorrentS5-ITS2_BOP010468_Cotu
TCTCGGCTCTCGCATCGATGAAGAACGTAGCGAAATGCGATACTTGGTGTGAATTGCAGAATCCCGTGAACCATCGAGTTTTTGAACGCAAGTTGCGCCCAACGCCACTAGGCTGAGGGCACGTCTGCCTGGGCGTCACGCACAGCGTCGCGCTCAACACAAGCAATGTTTTCGTGTTGATGAGCGGAAGTTGGCCACCCGAGCTATATCTCAGCTCGGTAGGCCTAAATGATGGCCTCGAGCGATGGGCATCACGATTTATGGTGGTTTAGAACCCCTGTCGTCATAGACCGGCGTCGTGTTTGCCTCGTTGAATGCTCGAGTTGTACAAACCCTTGTGTGTTGCATCTAACACTCACCTTGCGACCCCAGGTCAGGCGGGACTACCCGCTGAGTTTAAGCATATCAA
>IonTorrentS5-ITS2_BOP010468_Otu
TCTCGGCTCTCGCATCGATGAGAACGTAGCGAAATGCGATACTTGGTGTGAATTGCAGAATCCCGTGAACCACGAGTTttttGAACGCAAGTTGCGCCCAACGCCACTAGGCTGAGGGCACGTCTGCCTGGGCGTCACGCACAGCGTCGCGCTCAACACAAGCAATGTTTTCGTGTTGATGAGCGGAAGTTGGCCACCCGAGCTATATCTCAGCTCGGTAGGCCTAAATGATGGCCTCGAGCGATGGGCATCACGATTTATGGTGGTTTAGAACCCCTGTCGTCATAGACCGGCGTCGTGTTTGCCTCGTTGAATGCTCGAGTTGTACAAACCCTTGtgtgtTGCATCTAACACTCACCTTGCGACCCCAGGTCAGGCGGGACTACCCGCTGAGTTTAAGCATATCAA
>IonTorrentS5-ITS2_BOP010468_Zotu
TCTCGGCTCTCGCATCGATGAGAACGTAGCGAAATGCGATACTTGGTGTGAATTGCAGAATCCCGTGAACCACGAGTTttttGAACGCAAGTTGCGCCCAACGCCACTAGGCTGAGGGCACGTCTGCCTGGGCGTCACGCACAGCGTCGCGCTCAACACAAGCAATGTTTTCGTGTTGATGAGCGGAAGTTGGCCACCCGAGCTATATCTCAGCTCGGTAGGCCTAAATGATGGCCTCGAGCGATGGGCATCACGATTTATGGTGGTTTAGAACCCCTGTCGTCATAGACCGGCGTCGTGTTTGCCTCGTTGAATGCTCGAGTTGTACAAACCCTTGtgtgtTGCATCTAACACTCACCTTGCGACCCCAGGTCAGGCGGGACTACCCGCTGAGTTTAAGCATATCAA
>IonTorrentS5-ITS2_BOP010479_Cotu
TCTCGGCTCTCGCATCGATGAAGAACGTAGCGAAATGCGATACTTGGTGTGAATTGCAGAATCCCGTGAACCATCGAGTTTTTGAACGCAAGTTGCGCCTGAAGCCATTAGGCCGAGGGCACGTCTGCCTGGGCGTCACACATTGTGTCGCCCACCCAATCCGAGCCTTACGAAGGGCTGGGTGTGGGTGGGCGGATATTGGCCCCCCGTGCACATTAGTGAACGGTCGGTCTAAAAATGAAGTCCTTGGCAATGGACGTCACAACAAGTGGTGGTTGACAAACCGTTGCGTCCTGTTGTGCTTGCCCCCATTGCTAAGGGTTGCTCTTTGACCCTAATGTGCCGTTGCCACGGCTTCAATCGCGACCCCAGGTCAGGCGGGATTACCCGCTGAGTTTAAGCATATCAA
>IonTorrentS5-ITS2_BOP010479_Otu
TCTCGGCTCTCGCATCGATGAAGAACGTAGCGAAATGCGATACTTGGTGTGAATTGCAGAATCCCGTGAACCATCGAGTTtttGAACGCAAGTTGCGCCTGAAGCCATTAGGCCGAGGGCACGTCTGCCTGGGCGTCAcacaTTGTGTCGCCCACCCAATCCGAGCCTTACGAAGGGCTGGGTGTGGGTGGGCGGATATTGGCCccccGTGCACATTAGTGAACGGTCGGTCTAAaaaTGAAGTCCTTGGCAATGGACGTCACAACAAGTGGTGGTTGACAAACCGTTGCGTCCTGTTGTGCTTGCCcccATTGCTAAGGGTTGCTCTTTGACCCTAATGTGCCGTTGCCACGGCTTCAATCGCGACCCCAGGTCAGGCGGGATTACCCGCTGAGTTTAAGCATATCAA
>IonTorrentS5-ITS2_BOP010479_Zotu
TCTCGGCTCTCGCATCGATGAAGAACGTAGCGAAATGCGATACTTGGTGTGAATTGCAGAATCCCGTGAACCATCGAGTTtttGAACGCAAGTTGCGCCTGAAGCCATTAGGCCGAGGGCACGTCTGCCTGGGCGTCAcacaTTGTGTCGCCCACCCAATCCGAGCCTTACGAAGGGCTGGGTGTGGGTGGGCGGATATTGGCCccccGTGCACATTAGTGAACGGTCGGTCTAAaaaTGAAGTCCTTGGCAATGGACGTCACAACAAGTGGTGGTTGACAAACCGTTGCGTCCTGTTGTGCTTGCCcccATTGCTAAGGGTTGCTCTTTGACCCTAATGTGCCGTTGCCACGGCTTCAATCGCGACCCCAGGTCAGGCGGGATTACCCGCTGAGTTTAAGCATATCAA
>IonTorrentS5-ITS2_BOP010480_Cotu
TCTCGGCTCTTGTTACGATGAAGAACGTAGCGAAATGCGATACTTAGTGTGAATTGCAGAATCCCGTGAATCATCGAGTTTTTGAACGCAATTTGCGCCCGAGGCCTCGGTCGAGGGCACGTCTGTCTGGGCGTCGCATCCCATTCAAACGCGCTCCCTGCAATATGCTAGGGAGCAGCGGAGCTGGTCGTCCGTGCCCAATGCGGTGCGGTTGGCTGAAATACCTCAAGCGATGTTTCGTGGCGTGCGTCGGCGAGCGGTGATCTTGTCCCCTTGGATGGGCAGTCGGCGTTAGCTGATGCGGGCTTTGTGTGGCATCGCTCGAACTTGCTTTGCTCTCTCTTGCCCTCCCATCGGGTAGGGCGGATTTAGCTCCAACTTTGCGACCTCAGCTCAGGCGAGAACACCCGCTGAGTTTAAGCATATAAT
>IonTorrentS5-ITS2_BOP010480_Dotu
ACCTCAAGCGATGTTTCGTGGCGTGCATCGGCGAGCGGTGATCTTGTCCCCTTGGATGGGCAGTCGGCGTTAGCCGATGCGGGCTTTGTGTGGCATCGCTCGAACTTGCTTTGCTCTCTCTTGCCCTCCCATCGGGTAGGGCGGATTTAGCTCCAACTTTGCGACCTCAGCTCAGGCGAGAACACCCGCTGAGTTTAAGCATATAAT
>IonTorrentS5-ITS2_BOP010480_Otu
ACCTCAAGCGATGTTTCGTGGCGTGCATCGGCGAGCGGTGATCTTGTCCCCTTGGATGGGCAGTCGGCGTTAGCCGATGCGGGCTTTGtgtgGCATCGCTCGAACTTGCTTTGCTctctctTGCCCTCCCATCGGGTAGGGCGGATTTAGCTCCAACTTTGCGACCTCAGCTCAGGCGAGAACACCCGCTGAGTTTAAGCATATAAT
>IonTorrentS5-ITS2_BOP010480_Zotu
ACCTCAAGCGATGTTTCGTGGCGTGCATCGGCGAGCGGTGATCTTGTCCCCTTGGATGGGCAGTCGGCGTTAGCCGATGCGGGCTTTGtgtgGCATCGCTCGAACTTGCTTTGCTctctctTGCCCTCCCATCGGGTAGGGCGGATTTAGCTCCAACTTTGCGACCTCAGCTCAGGCGAGAACACCCGCTGAGTTTAAGCATATAAT
>IonTorrentS5-ITS2_BOP010486_Cotu
ATCTCGGCTCTTGTTACGATGAAGAACGTAGCGAAATGCGATACTTAGTGTGAATTGCAGAATCCCGTGAATCATCGAGTTTTTTGAACGCAATTTTGCGCCCGAGGCCTCGTCGAGGGCACGTCTGTCTGGGCGTCGCATCCCATTCAAACGCGCTCCCTGCACTATGCTAGGGAGCAGCGGAGCTGGCCGTCCGTGCCCAACGCGGTGCGGTTGGCTGAAATACCTCAAGCGATGTTTCGTGGCGTGCGTCGGCGAGCGGTGATCTTGTCCCCTTGGATGGGCAGTCGGCGTTAGCTGATGCGGGCTTTGTGTGGCATCGCTCGAACTTGCTTTGCTCTCTCTTGCCCTCCCATCGGGTAGGGGCGGATTTAGCTCCAACTTTGCGACCTCAGCTCAGGCGAGAACACCCGCTGAGTTTAAGCATATAA
>IonTorrentS5-ITS2_BOP010488_Cotu
TCTCGGCTCTCGCATCGATGAAGAACGTAGCGAACTGCGATACTTGGTGTGAATTGCAGAATCCCGTGAACCATCGAGTCTTTGAACGCAAGTTGCGCCCGAAGCCTCGGCTTAGGGCACGTTTGCCTGGGTGTCACACATGGCGTTGCCCCTAACCCCTCGCCTTGAATTGGGCGGGCGGGACTTGGGTGCGTATGTTGGCCTCCCGAGATGACCTTATCCCGGTTGGCCCAAAATCGAGCGTTGGAGCGATTAGCACCACGACATTCGGTGGTTGATAAGACCCCAATGATCAATGTCGTGCGTGTCGCTCACGCACATGCTCCACGAATCTACCTTTCACCAACGCGACCCCAGGTCAAGCGGGGCTACCCGCTGAGTTTAAGCATATCAA
>IonTorrentS5-ITS2_BOP010488_Otu
TCTCGGCTCTCGCATCGATGAAGAACGTAGCGAACTGCGATACTTGGTGTGAATTGCAGAATCCCGTGAACCATCGAGTCTTTGAACGCAAGTTGCGCCCGAAGCCTCGGCTTAGGGCACGTTTGCCTGGGTGTCAcacaTGGCGTTGCCCCTAACCCCTCGCCTTGAATTGGGCGGGCGGGACTTGGGTGCGTATGTTGGCCTCCCGAGATGACCTTATCCCGGTTGGCCCAAAATCGAGCGTTGGAGCGATTAGCACCACGACATTCGGTGGTTGATAAGACCCCAATGATCAATGTCGTGCGTGTCGCTCATGCACATGCTCCACGAATCTACCTTTCACCAACGCGACCCCAGGTCAAGCGGGGCTACCCGCTGAGTTTAAGCATATCAA
>IonTorrentS5-ITS2_BOP010488_Zotu
TCTCGGCTCTCGCATCGATGAAGAACGTAGCGAACTGCGATACTTGGTGTGAATTGCAGAATCCCGTGAACCATCGAGTCTTTGAACGCAAGTTGCGCCCGAAGCCTCGGCTTAGGGCACGTTTGCCTGGGTGTCAcacaTGGCGTTGCCCCTAACCCCTCGCCTTGAATTGGGCGGGCGGGACTTGGGTGCGTATGTTGGCCTCCCGAGATGACCTTATCCCGGTTGGCCCAAAATCGAGCGTTGGAGCGATTAGCACCACGACATTCGGTGGTTGATAAGACCCCAATGATCAATGTCGTGCGTGTCGCTCATGCACATGCTCCACGAATCTACCTTTCACCAACGCGACCCCAGGTCAAGCGGGGCTACCCGCTGAGTTTAAGCATATCAA
>IonTorrentS5-ITS2_BOP010495_Cotu
TCTCAGCTCTTGCCACGATGAAGAATGTAGCGAAATGTGATACTTACTGTGAATTGCAGAATCCTGTGAATCATCAAGTCTTTCAACGCAAGTTGCGCCTGAGGATTCGGCTGAGGGCACGTCTGCATGGGCATGGAACTTCTAATCAACCTTCCCCCCACGTGGCCTTGAGTGGGAGGAGCAGATATGGCCATCTGTCCCCCAACAGCAGTGCGGTCAGCTTAAACAGGCACGGGGTCCGTCACCCATGTCACGACGAGTGGTGGCCCAAGCGGGTCAACATTGGTTTGTGCTGGGCGGGTGTGGCTCTGTGCAGAACTTTATCTCAGAGCGGGTGGCTTTACAATCGTGTGGGTCAGTCTATTGCCTTCCGCATCCCCAAGTTAGGCATGAACACCTGCTGAGTTTAAGCATATAA
>IonTorrentS5-ITS2_BOP010497_Cotu
TCTCGGCTCTCGCATCGATGAAGAACGTAGCGAAATGCGATACTTGGTGTGAATTGCAGAATCCCGTGAACCATCGAGTCTTTGAACGCAAGTTGCGCCCCAAGCCTTCGGGTCGAGGGCACGTCTGCCTGGGTGTCACGCATCGTAGCCAATACAACCTCGTGCAACCGTGTTCACGAGGGTTGGAGTGTGGCTGATAATGGCTCTCCCGTACTCGGAAGAGTGCGGTTGGCCTAAATGTAGCAACCCTAATGTTGTGCATGCCACGATGAGCGGTGGTTTGTGTATAACCTTGCCCTCGTTAATACATCGTGTGCATCATCTCATCGGAGACGGTTGCTTGTGTACCCCAATGCCATCTTGTAAGATAGCGCACATCGCGACCCCAGGTCAGGCGGGGAATACCCGCTGAGTTTAAGCATATCA
>IonTorrentS5-ITS2_BOP010498_Cotu
TCTCGGCTCTCGCATCGATGAAGAACGTAGCGAAATGCGATACTTGGTGTGAATTGCAGAATCCCGTGAACCATCGAGTCTTTGAACGCAAGTTGCGCCCCAAGCCTTCGGGTCGAGGGCACGTCTGCCTGGGTGTCACGCATCGTAGCCAATACAACCTCGTGCAACCGTGTTCACGAGGGTTGGAGTGTGGCTGATAATGGCTCTCCCGTACTCGGAAGAGTGCGGTTGGCCTAAATGTAGCAACCCTAATGTTGTGCATGCCACGATGAGCGGTGGTTTGTGTATAACCTTGCCCTCGTTAATACATCGTGTGCATCATCTCATCGGAGACGGTTGCTTGTGTACCCCAATGCCATCTTGTAAGATAGCGCACATCGCGACCCCAGGTCAGGCGGGAATACCCGCTGAGTTTAAGCATATCA
>IonTorrentS5-ITS2_BOP010498_Otu
ATCTCGGCTCTCGCATCGATGAAGAACGTAGCGAAATGCGATACTTGGTGTGAATTGCAGAATCCCGTGAACCATCGAGTCTTTGAACGCAAGTTGCGCCCCAAGCCTTCGGGTCGAGGGCACGTCTGCCTGGGTGTCACGCATCGTAGCCAATACAACCTCGTGCAACCGTGTTCACGAGGGTTGGAGTGTGGCTGATAATGGCTCTCCCGTACTCGGAAGAGTGCGGTTGGCCTAAATGTAGCAACCCTAATGTTGTGCATGCCACGATGAGCGGTGGTTTGTGTATAACCTTGCCCTCGTTAATACATCGTGTGCATCATCTCATCGGAGACGGTTGCTTGTGTACCCCAATGCCATCTTGTAAGATAGCGCACATCGCGACCCCAGGTCAGGCGGGAATACCCGCTGAGTTTAAGCATATCAA
>IonTorrentS5-ITS2_BOP010498_Zotu
ATCTCGGCTCTCGCATCGATGAAGAACGTAGCGAAATGCGATACTTGGTGTGAATTGCAGAATCCCGTGAACCATCGAGTCTTTGAACGCAAGTTGCGCCCCAAGCCTTCGGGTCGAGGGCACGTCTGCCTGGGTGTCACGCATCGTAGCCAATACAACCTCGTGCAACCGTGTTCACGAGGGTTGGAGTGTGGCTGATAATGGCTCTCCCGTACTCGGAAGAGTGCGGTTGGCCTAAATGTAGCAACCCTAATGTTGTGCATGCCACGATGAGCGGTGGTTTGTGTATAACCTTGCCCTCGTTAATACATCGTGTGCATCATCTCATCGGAGACGGTTGCTTGTGTACCCCAATGCCATCTTGTAAGATAGCGCACATCGCGACCCCAGGTCAGGCGGGAATACCCGCTGAGTTTAAGCATATCAA
