# Supplementary material for: Method for quick DNA barcode reference library construction
Source: Ecol Evol. 2021 Aug 4;11(17):11627–38. doi: 10.1002/ece3.7788 (PMC8427591; doi:10.1002/ece3.7788)
Supplement: Supplementary file 15 — Result S1 [file ECE3-11-11627-s016.zip › IonTorrentS5-matK1.fasta]

>IonTorrentS5-matK1_BOP010001_Cotu
AAATCCTTCGCTATTGGGTGAAAGATGCCTCTTCTTTGCATTTATTACGGCTTTTTCTTCACGAGTATTCTAATTGGAATAGTTTTATTACTACAAAAAAATCTATTTCGATTTTTTCAAAAACAAATCCAAGATTATTCTTGTTCCTATATAATTCTTATGCTTGTGAATACGAATCCATCTTACTTTTTCTCCGCAACCAATTTTCTCATTTACGATTAACATCTTCTGGGGTCTTTTTTGAGCGAATATATTTCTATGGAAAAATAAAACATCCTGTAGAAGAAGTCTTTGCTAATGATTTTCCGGCTATTCGACGGGTCTTCAAAGATCCTTTCATG
>IonTorrentS5-matK1_BOP010001_Otu
AAATCCTTCGCTATTGGGTGAAAGATGCCTCTTCTTTGCATTTATTACGGCTTtttCTTCACGAGTATTCTAATTGGAATAGTTTTATTACTACAAaaaaaTCTATTTCGATTttttCAAaaaCAAATCCAAGATTATTCTTGTTCCTAtataATTCTTATGCTTGTGAATACGAATCCATCTTACTTtttCTCCGCAACCAATTTTCTCATTTACGATTAACATCTTCTGGGGTCTTttttGAGCGAATatatTTCTATGGAAaaaTAAAACATCCTGTAGAAGAAGTCTTTGCTAATGATTTTCCGGCTATTCGACGGGTCTTCAAAGATCCTTTCATG
>IonTorrentS5-matK1_BOP010001_Zotu
AAATCCTTCGCTATTGGGTGAAAGATGCCTCTTCTTTGCATTTATTACGGCTTtttCTTCACGAGTATTCTAATTGGAATAGTTTTATTACTACAAaaaaaTCTATTTCGATTttttCAAaaaCAAATCCAAGATTATTCTTGTTCCTAtataATTCTTATGCTTGTGAATACGAATCCATCTTACTTtttCTCCGCAACCAATTTTCTCATTTACGATTAACATCTTCTGGGGTCTTttttGAGCGAATatatTTCTATGGAAaaaTAAAACATCCTGTAGAAGAAGTCTTTGCTAATGATTTTCCGGCTATTCGACGGGTCTTCAAAGATCCTTTCATG
>IonTorrentS5-matK1_BOP010002_Cotu
AAACTCTTCGCAATTGGGTAAAAGATGCCTCTTCTTTGCATTTATTACGATTCTTTCTTCGCGAGTATTGTAATTGGAATAGTCTTATTACTCCAAAGAAAGCCAGTTCTTCTTTTTCAAAAAGGAATCAAAAATTATTCTTCTTCTTATATAATTATCATGTATGTGAATACGAATCTATTTTCGTCTTTCTACGTAACCAATCTTCTCATTTACGATCAACATCTTCTGGAGCTCTTCTTGAACGAATCTATTTCTATGGAAAAATAGAACGTCTTGTAGACGTCTTTGTTAAGGATTTTCAGACCAATCTATGCTTGTTCAAGGATCCTTTCATG
>IonTorrentS5-matK1_BOP010002_Otu
AAACTCTTCGCAATTGGGTAAAAGATGCCTCTTCTTTGCATTTATTACGATTCTTTCTTCGCGAGTATTGTAATTGGAATAGTCTTATTACTCCAAAGAAAGCCAGTTCTTCTTtttCAAaaaGGAATCAAaaaTTATTCTTCTTCTTAtataATTATCATGTATGTGAATACGAATCTATTTTCGTCTTTCTACGTAACCAATCTTCTCATTTACGATCAACATCTTCTGGAGCTCTTCTTGAACGAATCTATTTCTATGGAAaaaTAGAACGTCTTGTAGACGTCTTTGTTAAGGATTTTCAGACCAATCTATGCTTGTTCAAGGATCCTTTCATG
>IonTorrentS5-matK1_BOP010002_Zotu
AAACTCTTCGCAATTGGGTAAAAGATGCCTCTTCTTTGCATTTATTACGATTCTTTCTTCGCGAGTATTGTAATTGGAATAGTCTTATTACTCCAAAGAAAGCCAGTTCTTCTTtttCAAaaaGGAATCAAaaaTTATTCTTCTTCTTAtataATTATCATGTATGTGAATACGAATCTATTTTCGTCTTTCTACGTAACCAATCTTCTCATTTACGATCAACATCTTCTGGAGCTCTTCTTGAACGAATCTATTTCTATGGAAaaaTAGAACGTCTTGTAGACGTCTTTGTTAAGGATTTTCAGACCAATCTATGCTTGTTCAAGGATCCTTTCATG
>IonTorrentS5-matK1_BOP010003_Cotu
AAACTCTTCGCAATTGGGTAAAAGATGCCTCTTCTTTGCATTTATTACGATTCTTTCTTCGCGAGTATTGTAATTGGAATAGTCTTATTACTCCAAAGAAAGCCAGTTCTTCTTTTTCAAAAAGGAATCAAAGATTATTCTTCTTCTTATATAATTCTCATGTATGTGAATACGAATCTATTTTCGTCTTTCTACGTAACCAATCTTCTCATTTACGATCAACATCTTCTGGAGCTCTTCTTGAACGAATATATTTCTATGGAAAAATAGAACGTCTTGTAGACGTCTTTGTTAAGGATTTTCAGACCAATCTATGCTTGTTCAAGGATCCTTTCATG
>IonTorrentS5-matK1_BOP010003_Otu
AAACTCTTCGCAATTGGGTAAAAGATGCCTCTTCTTTGCATTTATTACGATTCTTTCTTCGCGAGTATTGTAATTGGAATAGTCTTATTACTCCAAAGAAAGCCAGTTCTTCTTtttCAAaaaGGAATCAAAGATTATTCTTCTTCTTAtataATTCTCATGTATGTGAATACGAATCTATTTTCGTCTTTCTACGTAACCAATCTTCTCATTTACGATCAACATCTTCTGGAGCTCTTCTTGAACGAATatatTTCTATGGAAaaaTAGAACGTCTTGTAGACGTCTTTGTTAAGGATTTTCAGACCAATCTATGCTTGTTCAAGGATCCTTTCATG
>IonTorrentS5-matK1_BOP010003_Zotu
AAACTCTTCGCAATTGGGTAAAAGATGCCTCTTCTTTGCATTTATTACGATTCTTTCTTCGCGAGTATTGTAATTGGAATAGTCTTATTACTCCAAAGAAAGCCAGTTCTTCTTtttCAAaaaGGAATCAAAGATTATTCTTCTTCTTAtataATTCTCATGTATGTGAATACGAATCTATTTTCGTCTTTCTACGTAACCAATCTTCTCATTTACGATCAACATCTTCTGGAGCTCTTCTTGAACGAATatatTTCTATGGAAaaaTAGAACGTCTTGTAGACGTCTTTGTTAAGGATTTTCAGACCAATCTATGCTTGTTCAAGGATCCTTTCATG
>IonTorrentS5-matK1_BOP010004_Cotu
AAACTCTTCGCAATTGGGTAAAAGATGCCTCTTCTTTGCATTTATTACGATTCTTTCTTCGCGAGTATTGTAATTGGAATAGTCTTATTACTCCAAAGAAAGCCAGTTCTTCTTTTTCAAAAAGGAATCAAAGATTATTCTTCTTCTTATATAATTCTCATGTATGTGAATACGAATCTATTTTCGTCTTTCTACGTAACCAATCTTCTCATTTACGATCAACATCTTCTGGAGCTCTTCTTGAACGAATATATTTCTATGGAAAACTAGAACGTCTTGTAGACGTCTTTGTTAAGGATTTTCAGACCAATCTATGCTTGTTCAAGGATCCTTTCATG
>IonTorrentS5-matK1_BOP010004_Otu
AAACTCTTCGCAATTGGGTAAAAGATGCCTCTTCTTTGCATTTATTACGATTCTTTCTTCGCGAGTATTGTAATTGGAATAGTCTTATTACTCCAAAGAAAGCCAGTTCTTCTTtttCAAaaaGGAATCAAAGATTATTCTTCTTCTTAtataATTCTCATGTATGTGAATACGAATCTATTTTCGTCTTTCTACGTAACCAATCTTCTCATTTACGATCAACATCTTCTGGAGCTCTTCTTGAACGAATatatTTCTATGGAAAACTAGAACGTCTTGTAGACGTCTTTGTTAAGGATTTTCAGACCAATCTATGCTTGTTCAAGGATCCTTTCATG
>IonTorrentS5-matK1_BOP010004_Zotu
AAACTCTTCGCAATTGGGTAAAAGATGCCTCTTCTTTGCATTTATTACGATTCTTTCTTCGCGAGTATTGTAATTGGAATAGTCTTATTACTCCAAAGAAAGCCAGTTCTTCTTtttCAAaaaGGAATCAAAGATTATTCTTCTTCTTAtataATTCTCATGTATGTGAATACGAATCTATTTTCGTCTTTCTACGTAACCAATCTTCTCATTTACGATCAACATCTTCTGGAGCTCTTCTTGAACGAATatatTTCTATGGAAAACTAGAACGTCTTGTAGACGTCTTTGTTAAGGATTTTCAGACCAATCTATGCTTGTTCAAGGATCCTTTCATG
>IonTorrentS5-matK1_BOP010005_Cotu
AAACTCTTCGCAATTGGGTAAAAGATGCCTCTTCTTTGCATTTATTACGATTCTTTCTTCGCGAGTATTGTAATTGGAATAGTCTTATTACTCCAAAGAAAGCCAGTTCTTCTTTTTCAAAAAGGAATCAAAGATTCTTCTTCTTCTTATATAATTCTCATGTATGTGAATACGAATCTATTTTCGTCTTTCTACGTAACCAATCTTCTCATTTACGATCAACATCTTCTGGAGCTCTTCTTGAACGAATATATTTCTATGGAAAACTAGAACGTCTTGTAGACGTCTTTGTTAAGGATTTTCAGACCAATCTATGCTTGTTCAAGGATCCTTTCATG
>IonTorrentS5-matK1_BOP010005_Otu
AAACTCTTCGCAATTGGGTAAAAGATGCCTCTTCTTTGCATTTATTACGATTCTTTCTTCGCGAGTATTGTAATTGGAATAGTCTTATTACTCCAAAGAAAGCCAGTTCTTCTTtttCAAaaaGGAATCAAAGATTCTTCTTCTTCTTAtataATTCTCATGTATGTGAATACGAATCTATTTTCGTCTTTCTACGTAACCAATCTTCTCATTTACGATCAACATCTTCTGGAGCTCTTCTTGAACGAATatatTTCTATGGAAAACTAGAACGTCTTGTAGACGTCTTTGTTAAGGATTTTCAGACCAATCTATGCTTGTTCAAGGATCCTTTCATG
>IonTorrentS5-matK1_BOP010005_Zotu
AAACTCTTCGCAATTGGGTAAAAGATGCCTCTTCTTTGCATTTATTACGATTCTTTCTTCGCGAGTATTGTAATTGGAATAGTCTTATTACTCCAAAGAAAGCCAGTTCTTCTTtttCAAaaaGGAATCAAAGATTCTTCTTCTTCTTAtataATTCTCATGTATGTGAATACGAATCTATTTTCGTCTTTCTACGTAACCAATCTTCTCATTTACGATCAACATCTTCTGGAGCTCTTCTTGAACGAATatatTTCTATGGAAAACTAGAACGTCTTGTAGACGTCTTTGTTAAGGATTTTCAGACCAATCTATGCTTGTTCAAGGATCCTTTCATG
>IonTorrentS5-matK1_BOP010006_Cotu
AAACCCTTCGCTATTGGGTGAAAGACGCCTCTTCTTTGCATTTATTACGACTCTTTCTTCACGAGTATTATAATTGGAATAGTCTTATTACTTCAAATAATTTTTTTTTTTCAAAAAGTAATCCACGATTATTCTTACTCCTATATAATTCTCATGTATGTGAATACGAATTCATCTTACTTTTTCTTCGTAATCAATCTTCTCATTTACAATTAACCTCTTCTGGGATCTTTTTTGAGCGAATACATTTCTATGAAAAAATAAAATATCCTGTAGAAGAAGTCTTTGCTAATGATTTTCCGGCCTCCATCTTATGGTTCTTCAAGGATCCTTTTATG
>IonTorrentS5-matK1_BOP010006_Otu
AAACCCTTCGCTATTGGGTGAAAGACGCCTCTTCTTTGCATTTATTACGACTCTTTCTTCACGAGTATTATAATTGGAATAGTCTTATTACTTCAAATAATTtttttttttCAAaaaGTAATCCACGATTATTCTTACTCCTAtataATTCTCATGTATGTGAATACGAATTCATCTTACTTtttCTTCGTAATCAATCTTCTCATTTACAATTAACCTCTTCTGGGATCTTttttGAGCGAATACATTTCTATGAAaaaaTAAAATATCCTGTAGAAGAAGTCTTTGCTAATGATTTTCCGGCCTCCATCTTATGGTTCTTCAAGGATCCTTTATG
>IonTorrentS5-matK1_BOP010006_Zotu
AAACCCTTCGCTATTGGGTGAAAGACGCCTCTTCTTTGCATTTATTACGACTCTTTCTTCACGAGTATTATAATTGGAATAGTCTTATTACTTCAAATAATTtttttttttCAAaaaGTAATCCACGATTATTCTTACTCCTAtataATTCTCATGTATGTGAATACGAATTCATCTTACTTtttCTTCGTAATCAATCTTCTCATTTACATTAACCTCTTCTGGGATCTTttttGAGCGAATACATTTCTATGAAaaaaTAAAATATCCTGTAGAAGAAGTCTTTGCTAATGATTTTCCGGCCTCCATCTTATGGTTCTTCAAGGATCCTTTTATG
>IonTorrentS5-matK1_BOP010007_Cotu
AAACCCTTCGCTACTGCGTGAAAGATCCCTCTTCTTTGCATTTATTACGGCTCTTTCTTCACGAGTATTATAATTGGAATACTCTTATTACTCCAAAAAAATCCATTTTTGCAAAAAGTAATCAAAGATTATTCTTGCTCCTATATAATTCTTATGTATGTGAATACGAATCCATTTTACTTTTTCTCCGTAACCAATCTAATCATTTACGATTAACCTCTTCTGGGATTCTTTTTGAGCGAATACGTTTTTATGAAAAAATAAAAATATCCTGTCGAAGAAGTCTTTGCTAACGATTTTCCGGCCACCTTATGGTTCTTCAAGGATCCTTTTATA
>IonTorrentS5-matK1_BOP010007_Dotu
AAACCCTTCGCTACTGCGTGAAAGATCCCTCTTCTTTGCATTTATTACGGCTCTTTCTTCACGAGTATTATAATTGGAATACTCTTATTACTCCAAAAAA
>IonTorrentS5-matK1_BOP010007_Otu
AAACCCTTCGCTACTGCGTGAAAGATCCCTCTTCTTTGCATTTATTACGGCTCTTTCTTCACGAGTATTATAATTGGAATACTCTTATTACTCCAAaaaaaTCCATTtttGCAAaaaGTAATCAAAGATTATTCTTGCTCCTAtataATTCTTATGTATGTGAATACGAATCCATTTTACTTtttCTCCGTAACCAATCTAATCATTTACGATTAACCTCTTCTGGGATTCTTtttGAGCGAATACGTTtttATGAAaaaaTAAaaaTATCCTGTCGAAGAAGTCTTTGCTAACGATTTTCCGGCCACCTTATGGTTCTTCAAGGATCCTTTTATA
>IonTorrentS5-matK1_BOP010007_Zotu
AAACCCTTCGCTACTGCGTGAAAGATCCCTCTTCTTTGCATTTATTACGGCTCTTTCTTCACGAGTATTATAATTGGAATACTCTTATTACTCCAAaaaaaTCCATTtttGCAAaaaGTAATCAAAGATTATTCTTGCTCCTAtataATTCTTATGTATGTGAATACGAATCCATTTTACTTtttCTCCGTAACCAATCTAATCATTTACGATTAACCTCTTCTGGGATTCTTtttGAGCGAATACGTTtttATGAAaaaaTAAaaaTATCCTGTCGAAGAAGTCTTTGCTAACGATTTTCCGGCCACCTTATGGTTCTTCAAGGATCCTTTTATA
>IonTorrentS5-matK1_BOP010009_Cotu
AAACCCTTCGCTATTGGGTGAAAGACGCCTCTTCTTTGCATTTATTACGACTCTTTCTTCACGAGTATTATAATTGGAATAGTCTTATTACTTCAAATAATTTTTTTTTTTCAAAAAGTAATCCACGATTATTCTTACTCCTATATAATTCTCATGTATGTGAATACGAATTCATCTTACTTTTTCTTCGTAATCAATCTTCTCATTTACAATTAACCTCTTCTGGGATCTTTTTTGAGCGAATACATTTCTATGAAAAAATAAAATATCCTGTAGAAGAAGTCTTTGCTAATGATTTTCCGGCCTCCATCTTATGGTTCTTCAAGGATCCTTTTATG
>IonTorrentS5-matK1_BOP010009_Otu
AAACCCTTCGCTATTGGGTGAAAGACGCCTCTTCTTTGCATTTATTACGACTCTTTCTTCACGAGTATTATAATTGGAATAGTCTTATTACTTCAAATAATTtttttttttCAAaaaGTAATCCACGATTATTCTTACTCCTAtataATTCTCATGTATGTGAATACGAATTCATCTTACTTtttCTTCGTAATCAATCTTCTCATTTACAATTAACCTCTTCTGGGATCTTttttGAGCGAATACATTTCTATGAAaaaaTAAAATATCCTGTAGAAGAAGTCTTTGCTAATGATTTTCCGGCCTCCATCTTATGGTTCTTCAAGGATCCTTTTATG
>IonTorrentS5-matK1_BOP010009_Zotu
AAACCCTTCGCTATTGGGTGAAAGACGCCTCTTCTTTGCATTTATTACGACTCTTTCTTCACGAGTATTATAATTGGAATAGTCTTATTACTTCAAATAATTtttttttttCAAaaaGTAATCCACGATTATTCTTACTCCTAtataATTCTCATGTATGTGAATACGAATTCATCTTACTTtttCTTCGTAATCAATCTTCTCATTTACAATTAACCTCTTCTGGGATCTTttttGAGCGAATACATTTCTATGAAaaaaTAAAATATCCTGTAGAAGAAGTCTTTGCTAATGATTTTCCGGCCTCCATCTTATGGTTCTTCAAGGATCCTTTTATG
>IonTorrentS5-matK1_BOP010011_Cotu
GAACCTTTCGCTATTGGGTAAAAGATGCCTCTTCTTTACATTTATTGCGATTCTTTCTTCATGAGTATTTTAATTGGAATAGTCTTATTACTCCAAAGAAATCAAATTCCATTTTTTCAACAAGTAATCCAAGATTTTTCTTGTTCCTATATAATTCTCATGTATATGAATACGAATCAATCTTCTTTTTTCTCCGTAACCAATCCTCTCATTTACGATCAACATCTTCAGGACTCCTTTTTGAGCGAATTTCTTTTTATGGAAAAGTAGAAGATCTTGTCCAAGTCTTTGTTAATGATTTTCAGGACAACTTATGGTTGTTCAAGCATCCTATCATG
>IonTorrentS5-matK1_BOP010011_Dotu
GAACCTTTCGCTATTGGGTAAAAGATGCCTCTTCTTTACATTTATTGCGATTCTTTCTTCATGAGTATTTTAATTGGAATAGTCTTATTACTCCAAAGAAATCAAATTCCATTTTTTCAACAAGTAATCCAAGATTTTTCTTGTTCCTATATAATTCTCATGTATATGAATACGAATCAATCTTCTTTTTTCTCCGTAACCAATCCTCTCATTTACGATCAACATCTTCAGGACTCCTTTTT
>IonTorrentS5-matK1_BOP010011_Otu
GAACCTTTCGCTATTGGGTAAAAGATGCCTCTTCTTTACATTTATTGCGATTCTTTCTTCATGAGTATTTTAATTGGAATAGTCTTATTACTCCAAAGAAATCAAATTCCATTttttCAACAAGTAATCCAAGATTtttCTTGTTCCTAtataATTCTCATGTATATGAATACGAATCAATCTTCTTttttCTCCGTAACCAATCCTCTCATTTACGATCAACATCTTCAGGACTCCTTtttGAGCGAATTTCTTtttATGGAAAAGTAGAAGATCTTGTCCAAGTCTTTGTTAATGATTTTCAGGACAACTTATGGTTGTTCAAGCATCCTATCATG
>IonTorrentS5-matK1_BOP010011_Zotu
GAACCTTTCGCTATTGGGTAAAAGATGCCTCTTCTTTACATTTATTGCGATTCTTTCTTCATGAGTATTTTAATTGGAATAGTCTTATTACTCCAAAGAAATCAAATTCCATTttttCAACAAGTAATCCAAGATTtttCTTGTTCCTAtataATTCTCATGTATATGAATACGAATCAATCTTCTTttttCTCCGTAACCAATCCTCTCATTTACGATCAACATCTTCAGGACTCCTTtttGAGCGAATTTCTTtttATGGAAAAGTAGAAGATCTTGTCCAAGTCTTTGTTAATGATTTTCAGGACAACTTATGGTTGTTCAAGCATCCTATCATG
>IonTorrentS5-matK1_BOP010012_Cotu
AAACCCTTCGCTATTGGGTGAAAGACGCCTCTTCTTTGCATTTATTACGACTCTTTCTTCACGAGTATTATAATTGGAATAGTCTTATTACTTCAAATATTTTTTTTTTTTCAAAAAGTAATCCACGATTATTCTTGCTCCTATATAATTCTCATGTATGTGAATACGAATTCATCTTACTTTTTCTTCGTAATCAATCTTCTCATTTACAATTAATCTCTTCTGGGATCTTTTTTGAGCGAATACATTTCTATGAAAAAATAAAATATCCTGTAGAAGAAGTCTTTGCTAATGATTTTCCGGCCGCCATCTTATGGTTCTTCAAGGATCCTTTTATG
>IonTorrentS5-matK1_BOP010012_Otu
AAACCCTTCGCTATTGGGTGAAAGACGCCTCTTCTTTGCATTTATTACGACTCTTTCTTCACGAGTATTATAATTGGAATAGTCTTATTACTTCAAATATTttttttttttCAAaaaGTAATCCACGATTATTCTTGCTCCTAtataATTCTCATGTATGTGAATACGAATTCATCTTACTTtttCTTCGTAATCAATCTTCTCATTTACAATTAATCTCTTCTGGGATCTTttttGAGCGAATACATTTCTATGAAaaaaTAAAATATCCTGTAGAAGAAGTCTTTGCTAATGATTTTCCGGCCGCATCTTATGGTTCTTCAAGGATCCTTTTATG
>IonTorrentS5-matK1_BOP010012_Zotu
AAACCCTTCGCTATTGGGTGAAAGACGCCTCTTCTTTGCATTTATTACGACTCTTTCTTCACGAGTATTATAATTGGAATAGTCTTATTACTTCAAATATTttttttttttCAAaaaGTAATCCACGATTATTCTTGCTCCTAtataATTCTCATGTATGTGAATACGAATTCATCTTACTTtttCTTCGTAATCAATCTTCTCATTTACAATTAATCTCTTCTGGGATCTTttttGAGCGAATACATTTCTATGAAaaaaTAAAATATCCTGTAGAAGAAGTCTTTGCTAATGATTTTCCGGCCGCATCTTATGGTTCTTCAAGGATCCTTTTATG
>IonTorrentS5-matK1_BOP010013_Cotu
AAATCCTTCGCTACTGGGTAAAAGATGCCTCTTCGTTGCATTTATTACGTCTTTTTCTTCACGATTATTATAATTGGAATAGTCTTATTATTTCAAATAAATCTATTTCTATTTTTTTAAAAAGTAATTCGAGATTCTTTTTATTCCTATATAATTCTCATGTTTGTGAATATGAATCCATCTTACTTTTTATCCGTAACCAATCTTGTCATTTACGATTAACATCTTCTGGGAGCTTTTTTTGAGCGAATATATTTCTATGAAAAAATAAAGCATCCTATAGAAGAAGTCTTTTCTAACGATTTTCCGGCTATCCCATTGTTCTTCCAGGATCCTTTCATG
>IonTorrentS5-matK1_BOP010013_Otu
AAATCCTTCGCTACTGGGTAAAAGATGCCTCTTCGTTGCATTTATTACGTCTTtttCTTCACGATTATTATAATTGGAATAGTCTTATTATTTCAAATAAATCTATTTCTATTtttttAAaaaGTAATTCGAGATTCTTtttATTCCTAtataATTCTCATGTTTGTGAATATGAATCCATCTTACTTtttATCCGTAACCAATCTTGTCATTTACGATTAACATCTTCTGGGAGCTTtttttGAGCGAATatatTTCTATGAAaaaaTAAAGCATCCTATAGAAGAAGTCTTTTCTAACGATTTTCCGGCTATCCCATTGTTCTTCCAGGATCCTTTCATG
>IonTorrentS5-matK1_BOP010013_Zotu
AAATCCTTCGCTACTGGGTAAAAGATGCCTCTTCGTTGCATTTATTACGTCTTtttCTTCACGATTATTATAATTGGAATAGTCTTATTATTTCAAATAAATCTATTTCTATTtttttAAaaaGTAATTCGAGATTCTTtttATTCCTAtataATTCTCATGTTTGTGAATATGAATCCATCTTACTTtttATCCGTAACCAATCTTGTCATTTACGATTAACATCTTCTGGGAGCTTtttttGAGCGAATatatTTCTATGAAaaaaTAAAGCATCCTATAGAAGAAGTCTTTTCTAACGATTTTCCGGCTATCCCATTGTTCTTCCAGGATCCTTTCATG
>IonTorrentS5-matK1_BOP010014_Cotu
AGACCCTTCGCTACCGGGTGAAAGATGCCTCCTCTTTACATTTATTGCGGTTCTTTCTTCATGAGTATTCTAATGGTAATATTCTTATTATTCTAAATAAATCTATTTCTATTTTTTCAAAAAGTAATTCAAGATTATTATTATTCCTATATAATTCTTATATATGTGAATACGAATCCGTTTTCCTTTTTCTCCGTAACCAATCTAATCATTTACGATTAACATCTTCTGGAGTCCTTTTTGAGCGAATCTATTTACATAGAAAAATGGAAGATCTTGTCGAAGTCTTTGTTAATGATTTTCAGGGCATCCTATGCTTCCTCAAGGATCCTTTCATT
>IonTorrentS5-matK1_BOP010014_Otu
AGACCCTTCGCTACCGGGTGAAAGATGCCTCCTCTTTACATTTATTGCGGTTCTTTCTTCATGAGTATTCTAATGGTAATATTCTTATTATTCTAAATAAATCTATTTCTATTttttCAAaaaGTAATTCAAGATTATTATTATTCCTAtataATTCTTAtatatGTGAATACGAATCCGTTTTCCTTtttCTCCGTAACCAATCTAATCATTTACGATTAACATCTTCTGGAGTCCTTtttGAGCGAATCTATTTACATAGAAaaaTGGAAGATCTTGTCGAAGTCTTTGTTAATGATTTTCAGGGCATCCTATGCTTCCTCAAGGATCCTTTCATT
>IonTorrentS5-matK1_BOP010014_Zotu
AGACCCTTCGCTACCGGGTGAAAGATGCCTCCTCTTTACATTTATTGCGGTTCTTTCTTCATGAGTATTCTAATGGTAATATTCTTATTATTCTAAATAAATCTATTTCTATTttttCAAaaaGTAATTCAAGATTATTATTATTCCTAtataATTCTTAtatatGTGAATACGAATCCGTTTTCCTTtttCTCCGTAACCAATCTAATCATTTACGATTAACATCTTCTGGAGTCCTTtttGAGCGAATCTATTTACATAGAAaaaTGGAAGATCTTGTCGAAGTCTTTGTTAATGATTTTCAGGGCATCCTATGCTTCCTCAAGGATCCTTTCATT
>IonTorrentS5-matK1_BOP010015_Cotu
AAATCCTTCGCTACTGGGTAAAAGATGCCTCTTCGTTGCATTTATTACGTCTTTTTCTTCACGATTATTATAATTGGAATAGTCTTATTATTTCAAATAAATCTATTTCTATTTTTTTTAAAAGTAATTCGAGATTCTTTTTATTCCTATATAATTCTCATGTTTGTGAATATGAATCCATCTTACTTTTTATCCGTAACCAATCTTGTCATTTACGATTAACATCTTCTGGGAGCTTTTTTTGAGCGAATATATTTCTATGAAAAAATAAAGCATCCTAGAAAAAGAAGTCTTTTCTAACGATTTTCCGGCTATCCCATTGTTCTTCCAGGATCCTTTCAT
>IonTorrentS5-matK1_BOP010017_Cotu
AAACCCTTCGCTATTGGGTGAAAGATCCCTCTTCTTTACATTTATTACGATTCTTTCTTCACGAGTATTATAATTGGAATAGTCTTATTACTCCAAAAATTTTTTTTTTTCAAAAAGGTAATCCACGATTATTCTTGCTCCTATATAATTCTCATGTATGTGAATACGAATCCATTTTACTTTTTCTTCGTAATCAATCTTCTCATTTACGATTAACCTCTTCTGGTATCTTTTTTGAGCGAATCCATTTCTATGAAAAAAAAAAATATCCTGTAGAAGAAGTCTTCGTTAATGATTTTCCGGCCGCCATCTTATGGTTCTTCAAGGATCCTTTTAT
>IonTorrentS5-matK1_BOP010017_Dotu
AAACCCTTCGCTATTGGGTGAAAGATCCCTCTTCTTTACATTTATTACGATTCTTTCTTCACGAGTATTATAATTGGAATAGTCTTATTACTCCAAAAATTTTTTTTT
>IonTorrentS5-matK1_BOP010018_Cotu
AAACCCTTCGCTATTGGGTGAAAGATCCCTCTTCTTTACATTTATTACGATTCTTTCTTCACGAGTATTATAATTGGAATAGTCTTATTACTCCAAAAAAAACCAGTTTTATTTTTTCAAAAAGTAATCCACGATTATTCTTGCTCCTATATAATTCTCATATATGTGAATACGAATCCATTTTACTTTTTCTTCGTAATCAATCTTCTCATTTACGATTAACCTCTTCTGGTATCTTTTTTGAGCGAATCCATTTCTATGGAAAAAAAAAATATCCTGTAGAAGAAGTCTTCGTTAATGATTTTACGGCCGCCATCTTATGGTTCTTCAAGGATCCTTTTATG
>IonTorrentS5-matK1_BOP010019_Cotu
AAACTCTTCGCTACTGGGTAAAAGATGCTTCTTCTTTGCATTTATTACGATTCTTTCTCCACGAGTATTGTAATTGGAATACTCCAAATAAAGCCGGTTCTTCTTTTTCAAAAAGAAATCAAAGACTATTCTTCTTCCTATATAATTCTCATCTATGTGAATACGAATCCATCTTCATCTTTCTCCGTAACCAATCTTCTCATTTACGCTCAACATCTTCTGGAACCCTTCTTGAACGAATATATTTCTATGGAAAAATAAAATATCTTGTAAAAGTCTTTGTTAAGTCTTTTCAAGTCAATCTATTGTTGTTGAAGGATCCTTTCATG
>IonTorrentS5-matK1_BOP010019_Otu
AAACTCTTCGCTACTGGGTAAAAGATGCTTCTTCTTTGCATTTATTACGATTCTTTCTCCACGAGTATTGTAATTGGAATACTCCAAATAAAGCCGGTTCTTCTTtttCAAaaaGAAATCAAAGACTATTCTTCTTCCTAtataATTCTCATCTATGTGAATACGAATCCATCTTCATCTTTCTCCGTAACCAATCTTCTCATTTACGCTCAACATCTTCTGGAACCCTTCTTGAACGAATatatTTCTATGGAAaaaTAAAATATCTTGTAAAAGTCTTTGTTAAGTCTTTTCAAGTCAATCTATTGTTGTTGAAGGATCCTTTCATG
>IonTorrentS5-matK1_BOP010019_Zotu
AAACTCTTCGCTACTGGGTAAAAGATGCTTCTTCTTTGCATTTATTACGATTCTTTCTCCACGAGTATTGTAATTGGAATACTCCAAATAAAGCCGGTTCTTCTTtttCAAaaaGAAATCAAAGACTATTCTTCTTCCTAtataATTCTCATCTATGTGAATACGAATCCATCTTCATCTTTCTCCGTAACCAATCTTCTCATTTACGCTCAACATCTTCTGGAACCCTTCTTGAACGAATatatTTCTATGGAAaaaTAAAATATCTTGTAAAAGTCTTTGTTAAGTCTTTTCAAGTCAATCTATTGTTGTTGAAGGATCCTTTCATG
>IonTorrentS5-matK1_BOP010020_Cotu
AAACCCTTCGCTATTGGGTGAAAGATCCCTCTTCTTTACATTTATTACGACTCTTTCTTCACGAGTATTCTAATTGGAATAGTCTTATTACTCCAAAAAAAATTATTTTTTCAAAAAGTAATCCACGATTATTCTTGCTCCTATATAATTCTCATGTATGTGAATACGAATCCATTTTCCTTTTTCTTCGTAATCAATCTTCTCATTTACGATTAACCTCTTCTGGTATCTTTTTTGAGCGAATACATTTCTATGAAAAAAAAAATATCCTGTAGAAGAAGTCTTCGTTAATGATTTTCCGGCCGCCATCTTATGGTTCTTCAAGGATCCTTTTATG
>IonTorrentS5-matK1_BOP010020_Dotu
AAACCCTTCGCTATTGGGTGAAAGATCCCTCTTCTTTACATTTATTACGACTCTTTCTTCACGAGTATTCTAATTGGAATAGTCTTATTACTCCAAAAAAA
>IonTorrentS5-matK1_BOP010020_Otu
AAACCCTTCGCTATTGGGTGAAAGATCCCTCTTCTTTACATTTATTACGACTCTTTCTTCACGAGTATTCTAATTGGAATAGTCTTATTACTCCAAaaaaaaTTATTttttCAAaaaGTAATCCACGATTATTCTTGCTCCTAtataATTCTCATGTATGTGAATACGAATCCATTTTCCTTtttCTTCGTAATCAATCTTCTCATTTACGATTAACCTCTTCTGGTATCTTttttGAGCGAATACATTTCTATGAAaaaaaaaaTATCCTGTAGAAGAAGTCTTCGTTAATGATTTTCCGGCCGCCATCTTATGGTTCTTCAAGGATCCTTTTATG
>IonTorrentS5-matK1_BOP010020_Zotu
AAACCCTTCGCTATTGGGTGAAAGATCCCTCTTCTTTACATTTATTACGACTCTTTCTTCACGAGTATTCTAATTGGAATAGTCTTATTACTCCAAaaaaaaTTATTttttCAAaaaGTAATCCACGATTATTCTTGCTCCTAtataATTCTCATGTATGTGAATACGAATCCATTTTCCTTtttCTTCGTAATCAATCTTCTCATTTACGATTAACCTCTTCTGGTATCTTttttGAGCGAATACATTTCTATGAAaaaaaaaaTATCCTGTAGAAGAAGTCTTCGTTAATGATTTTCCGGCCGCCATCTTATGGTTCTTCAAGGATCCTTTTATG
>IonTorrentS5-matK1_BOP010023_Cotu
AAACCCTTCGCTATTGGGTGAAAGATCCCTCTTCTTTACATTTATTACGACTCTTTCTTCACGAGTATTATAATTGGAATAGTCTTATTACTCCAAAAAAAATTCTTTTTTCAAAAAGTAATCCACGATTATTCTTGCTCCTATATAATTCTCATGTATGTGAATACGAATCCATTTTACTTTTTCTTCGTAATCAATCTTCTCATTTACGATTAACCTCTTCTGGTATCTTTTTTGAGCGAATACATTTCTATGAAAAAAAAAAATATCCTGTAGAAGAAGTCTTCGTTAATGATTTTCCGGCCGCCATCTTATGGTTCTTCAAGGATCCTTTTATG
>IonTorrentS5-matK1_BOP010023_Dotu
AAACCCTTCGCTATTGGGTGAAAGATCCCTCTTCTTTACATTTATTACGACTCTTTCTTCACGAGTATTATAATTGGAATAGTCTTATTACTCCAAAAAAA
>IonTorrentS5-matK1_BOP010023_Otu
AAACCCTTCGCTATTGGGTGAAAGATCCCTCTTCTTTACATTTATTACGACTCTTTCTTCACGAGTATTATAATTGGAATAGTCTTATTACTCCAAaaaaaaTTCTTttttCAAaaaGTAATCCACGATTATTCTTGCTCCTAtataATTCTCATGTATGTGAATACGAATCCATTTTACTTtttCTTCGTAATCAATCTTCTCATTTACGATTAACCTCTTCTGGTATCTTttttGAGCGAATACATTTCTATGAAaaaaaaaaTATCCTGTAGAAGAAGTCTTCGTTAATGATTTTCCGGCCGCCATCTTATGGTTCTTCAAGGATCCTTTTATG
>IonTorrentS5-matK1_BOP010023_Zotu
AAACCCTTCGCTATTGGGTGAAAGATCCCTCTTCTTTACATTTATTACGACTCTTTCTTCACGAGTATTATAATTGGAATAGTCTTATTACTCCAAaaaaaaTTCTTttttCAAaaaGTAATCCACGATTATTCTTGCTCCTAtataATTCTCATGTATGTGAATACGAATCCATTTTACTTtttCTTCGTAATCAATCTTCTCATTTACGATTAACCTCTTCTGGTATCTTttttGAGCGAATACATTTCTATGAAaaaaaaaaTATCCTGTAGAAGAAGTCTTCGTTAATGATTTTCCGGCCGCCATCTTATGGTTCTTCAAGGATCCTTTTATG
>IonTorrentS5-matK1_BOP010024_Cotu
AAATCCTTCGCTATTGGGTGAAAGATCCCTCCTCTTTGCATTTATTACGACTCTTTCTTCACGAGTATTGGAATTTGAACAGTCTTATTATTCCAAAGAAATCTATTTCCTTTTTTGTAAAAAAGAATCAAAGATTCTTCTTGTTCTTATATAATTCTCATGTATATGAATACGAGTCCGTTTTTCTTTTTTCTTTGTAAGCAATCCTTTCATTTCCGATTAACATTTTATCAGGTCTTTCTTGAGCGAATATATTTCTATGGAAAAATAGAACATTTTGTAGAAGTCTTTACTAAGGATTGGGGGGACAGCCTATGCTTGCTCAAGGATCCTTTCATA
>IonTorrentS5-matK1_BOP010024_Otu
AAATCCTTCGCTATTGGGTGAAAGATCCCTCCTCTTTGCATTTATTACGACTCTTTCTTCACGAGTATTGGAATTTGAACAGTCTTATTATTCCAAAGAAATCTATTTCCTTttttGTAAaaaaGAATCAAAGATTCTTCTTGTTCTTAtataATTCTCATGTATATGAATACGAGTCCGTTTTCTTttttCTTTGTAAGCAATCCTTTCATTTCCGATTAACATTTTATCAGGTCTTTCTTGAGCGAATatatTTCTATGGAAaaaTAGAACATTTTGTAGAAGTCTTTACTAAGGATTGGggggACAGCCTATGCTTGCTCAAGGATCCTTTCATA
>IonTorrentS5-matK1_BOP010024_Zotu
AAATCCTTCGCTATTGGGTGAAAGATCCCTCCTCTTTGCATTTATTACGACTCTTTCTTCACGAGTATTGGAATTTGAACAGTCTTATTATTCCAAAGAAATCTATTTCCTTttttGTAAaaaaGAATCAAAGATTCTTCTTGTTCTTAtataATTCTCATGTATATGAATACGAGTCCGTTtttCTTttttCTTTGTAAGCAATCCTTTCATTTCCGATTAACATTTTATCAGGTCTTTCTTGAGCGAATatatTTCTATGGAAaaaTAGAACATTTTGTAGAAGTCTTTACTAAGGATTGGgggACAGCCTATGCTTGCTCAAGGATCCTTTCATA
>IonTorrentS5-matK1_BOP010025_Cotu
AAAGCCTTCGCTGCTGGGTACAAGATGCCCCTTCTTTGCATTTATTGCGATTCTTTCTCCACGAGTATCATAATTGGAATAGTTTTATTTCTCCAAAGAAATCAATTTTTATTTTTTCAAAAAAAAATAAAAGATTCTTCTTGTTCCTATATAATTCTTATGTCTATGAATGTGAATCCATATTCGTTTTTCTCTGTAAACAATCTTCTCATTTACGATCAACATCTTCTGGAGCCCTTCTTGAGCGAACACATTTCTATGTAAAAATAGAGGATCTTGTAATAGTCTTTCGTAATGATTTTCAGACCATCCTATGGTTGTTCAAGGATCCTTTGATG
>IonTorrentS5-matK1_BOP010025_Otu
AAAGCCTTCGCTGCTGGGTACAAGATGCCCCTTCTTTGCATTTATTGCGATTCTTTCTCCACGAGTATCATAATTGGAATAGTTTTATTTCTCCAAAGAAATCAATTtttATTttttCAAaaaaaaaTAAAAGATTCTTCTTGTTCCTAtataATTCTTATGTCTATGAATGTGAATCCATATTCGTTtttCTCTGTAAACAATCTTCTCATTTACGATCAACATCTTCTGGAGCCCTTCTTGAGCGAACACATTTCTATGTAAaaaTAGAGGATCTTGTAATAGTCTTTCGTAATGATTTTCAGACCATCCTATGGTTGTTCAAGGATCCTTTGATG
>IonTorrentS5-matK1_BOP010025_Zotu
AAAGCCTTCGCTGCTGGGTACAAGATGCCCCTTCTTTGCATTTATTGCGATTCTTTCTCCACGAGTATCATAATTGGAATAGTTTTATTTCTCCAAAGAAATCAATTtttATTttttCAAaaaaaaaTAAAAGATTCTTCTTGTTCCTAtataATTCTTATGTCTATGAATGTGAATCCATATTCGTTtttCTCTGTAAACAATCTTCTCATTTACGATCAACATCTTCTGGAGCCCTTCTTGAGCGAACACATTTCTATGTAAaaaTAGAGGATCTTGTAATAGTCTTTCGTAATGATTTTCAGACCATCCTATGGTTGTTCAAGGATCCTTTGATG
>IonTorrentS5-matK1_BOP010029_Cotu
AAACCCTTCGCTATTGGGTGAAAGATCCCTCTTCTTTACATTTATTACGACTCTTTCTTCACGAGTATTATAATTGGAATAGTCTTATTACTCCAAAAAAAATTCTTTTTTCAAAAAGTAATCCACGATTATTCTTGCTCCTATATAATTCTCATGTATGTGAATACGAATCCATTTTACTTTTTCTTCGTAATCAATCTTCTCATTTACGATTAACCTCTTCTGGTATCTTTTTTGAGCGAATAAATTTCTATGAAAAAAAAAAATATCCTGTAGAAGAAGTCTTCGTTAATGATTTTCCGGCCGCCATCTTATGGTTCTTCAAGGATCCTTTTATG
>IonTorrentS5-matK1_BOP010029_Otu
AAACCCTTCGCTATTGGGTGAAAGATCCCTCTTCTTTACATTTATTACGACTCTTTCTTCACGAGTATTATAATTGGAATAGTCTTATTACTCCAAaaaaaaTTCTTttttCAAAAGTAATCCACGATTATTCTTGCTCCTAtataATTCTCATGTATGTGAATACGAATCCATTTTACTTtttCTTCGTAATCAATCTTCTCATTTACGATTAACCTCTTCTGGTATCTTttttGAGCGAATAAATTTCTATGAAaaaaaaaaaTATCCTGTAGAAGAAGTCTTCGTTAATGATTTTCCGGCCGCCATCTTATGGTTCTTCAAGGATCCTTTTATG
>IonTorrentS5-matK1_BOP010029_Zotu
AAACCCTTCGCTATTGGGTGAAAGATCCCTCTTCTTTACATTTATTACGACTCTTTCTTCACGAGTATTATAATTGGAATAGTCTTATTACTCCAAaaaaaaTTCTTttttCAAaaaGTAATCCACGATTATTCTTGCTCCTAtataATTCTCATGTATGTGAATACGAATCCATTTTACTTtttCTTCGTAATCAATCTTCTCATTTACGATTAACCTCTTCTGGTATCTTttttGAGCGAATAAATTTCTATGAAaaaaaaaaaTATCCTGTAGAAGAAGTCTTCGTTAATGATTTTCCGGCCGCCATCTTATGGTTCTTCAAGGATCCTTTTATG
>IonTorrentS5-matK1_BOP010030_Cotu
AAACCCTTCGCTATTGGGTGAAAGATCCCTCTTCTTTACATTTATTACGACTCTTTCTTCACGAGTATTATAATTGGAATAGTCTTATTACTCCAAAAAAAATTCTTTTTTCAAAAAGTAATCCACGATTATTCTTGCTCCTATATAATTCTCATGTATGTGAATACGAATCCATTTTACTTTTTCTTCGTAATCAATCTTCTCATTTACGATTAACCTCTTCTGGTATCTTTTTTGAGCGAATACATTTCTATGAAAAAAAAAAATATCCTGTAGAAGAAGTCTTCGTTAATGAGTTTCCGGCCGCCATCTTATGGTTCTTCAAGGATCCTTTTATG
>IonTorrentS5-matK1_BOP010030_Otu
AAACCCTTCGCTATTGGGTGAAAGATCCCTCTTCTTTACATTTATTACGACTCTTTCTTCACGAGTATTATAATTGGAATAGTCTTATTACTCCAAaaaaaaTTCTTttttCAAaaaGTAATCCACGATTATTCTTGCTCCTAtataATTCTCATGTATGTGAATACGAATCCATTTTACTTtttCTTCGTAATCAATCTTCTCATTTACGATTAACCTCTTCTGGTATCTTttttGAGCGAATACATTTCTATGAAaaaaaaaaTATCCTGTAGAAGAAGTCTTCGTTAATGAGTTTCCGGCCGCCATCTTATGGTTCTTCAAGGATCCTTTTATG
>IonTorrentS5-matK1_BOP010030_Zotu
AAACCCTTCGCTATTGGGTGAAAGATCCCTCTTCTTTACATTTATTACGACTCTTTCTTCACGAGTATTATAATTGGAATAGTCTTATTACTCCAAaaaaaaTTCTTttttCAAaaaGTAATCCACGATTATTCTTGCTCCTAtataATTCTCATGTATGTGAATACGAATCCATTTTACTTtttCTTCGTAATCAATCTTCTCATTTACGATTAACCTCTTCTGGTATCTTttttGAGCGAATACATTTCTATGAAaaaaaaaaTATCCTGTAGAAGAAGTCTTCGTTAATGAGTTTCCGGCCGCCATCTTATGGTTCTTCAAGGATCCTTTTATG
>IonTorrentS5-matK1_BOP010036_Cotu
AAACCCTTCGCTATTGGGTGAAAGATCCCTCTTCTTTACATTTATTACGACTCTTTCTTCACGAGTATTATAATTGGAATAGTCTTATTACTCCAAAAAAAATTCTTTTTTCAAAAAGTAATCCACGATTATTCTTGCTCCTATATAATTCTCATGTATGTGAATACGAATCCATTTTACTTTTTCTTCGTAATCAATCTTCTCATTTACGATTAACCTCTTCTGGTATCTTTTTTGAGCGAATACATTTCTATGAAAAAAAAAAATATCCTGTAGAAGAAGTCTTCGTTAATGAGTTTCCGGCCGCCATCTTATGGTTCTTCAAGGATCCTTTTATG
>IonTorrentS5-matK1_BOP010037_Cotu
AAACCCTTCGCTATTGGGTGAAAGACGCCTCTTCTTTGCATTTATTACGACTCTTTCTTCACGAGTATTATAATTGGAATAGTCTTATTACTTCAAATAATTTTTTTTTTTCAAAAAGTAATCCACGATTATTCTTACTCCTATATAATTCTCATGTATGTGAATACGAATTCATCTTACTTTTTCTTCGTAATCAATCTTCTCATTTACAATTAACCTCTTCTGGGATCTTTTTTGAGCGAATACATTTCTATGAAAAAATAAAACATCCTGTAGAAGAAGTCTTTGCTAATGATTTTCCGGCCTCCATCTTATGGTTCTTCAAGGATCCTTTTATG
>IonTorrentS5-matK1_BOP010037_Otu
AAACCCTTCGCTATTGGGTGAAAGACGCCTCTTCTTTGCATTTATTACGACTCTTTCTTCACGAGTATTATAATTGGAATAGTCTTATTACTTCAAATAATTtttttttttCAAaaaGTAATCCACGATTATTCTTACTCCTAtataATTCTCATGTATGTGAATACGAATTCATCTTACTTtttCTTCGTAATCAATCTTCTCATTTACAATTAACCTCTTCTGGGATCTTttttGAGCGAATACATTTCTATGAAaaaaTAAAACATCCTGTAGAAGAAGTCTTTGCTAATGATTTTCCGGCCTCCATCTTATGGTTCTTCAAGGATCCTTTTATG
>IonTorrentS5-matK1_BOP010037_Zotu
AAACCCTTCGCTATTGGGTGAAAGACGCCTCTTCTTTGCATTTATTACGACTCTTTCTTCACGAGTATTATAATTGGAATAGTCTTATTACTTCAAATAATTtttttttttCAAaaaGTAATCCACGATTATTCTTACTCCTAtataATTCTCATGTATGTGAATACGAATTCATCTTACTTtttCTTCGTAATCAATCTTCTCATTTACAATTAACCTCTTCTGGGATCTTttttGAGCGAATACATTTCTATGAAaaaaTAAAACATCCTGTAGAAGAAGTCTTTGCTAATGATTTTCCGGCCTCCATCTTATGGTTCTTCAAGGATCCTTTTATG
>IonTorrentS5-matK1_BOP010038_Cotu
AAACCCTTCGCTATTGGGTGAAAGACGCCTCTTCTTTGCATTTATTACGACTCTTTCTTCACGAGTATTATAATTGGAATAGTCTTATTACTTCAAATAATTTTTTTTTTCAAAAAGTAATCCACGATTATTCTTACTCCTATATAATTCTCATGTATGTGAATACGAATTCATCTTACTTTTTCTTCGTAATCAATCTTCTCATTTACAATTAACCTCTTCTGGGATCTTTTTTGAGCGAATACATTTCTATGAAAAAATAAAACATCCTGTAGAAGTAGAAGAAGTCTTTGCTAATGATTTTCCGGCCTCCATCTTATGGTTCTTCAAGGATCCTTTTATG
>IonTorrentS5-matK1_BOP010038_Otu
AAACCCTTCGCTATTGGGTGAAAGACGCCTCTTCTTTGCATTTATTACGACTCTTTCTTCACGAGTATTATAATTGGAATAGTCTTATTACTTCAAATATTttttttttCAAaaaGTAATCCACGATTATTCTTACTCCTAtataATTCTCATGTATGTGAATACGAATTCATCTTACTTtttCTTCGTAATCAATCTTCTCATTTACAATTAACCTCTTCTGGGATCTTttttGAGCGAATACATTTCTATGAAaaaaTAAAACATCCTGTAGAAGTAGAAGAAGTCTTTGCTAATGATTTTCCGGCCTCCATCTTATGGTTCTTCAAGGATCCTTTTATG
>IonTorrentS5-matK1_BOP010038_Zotu
AAACCCTTCGCTATTGGGTGAAAGACGCCTCTTCTTTGCATTTATTACGACTCTTTCTTCACGAGTATTATAATTGGAATAGTCTTATTACTTCAAATATTttttttttCAAaaaGTAATCCACGATTATTCTTACTCCTAtataATTCTCATGTATGTGAATACGAATTCATCTTACTTtttCTTCGTAATCAATCTTCTCATTTACAATTAACCTCTTCTGGGATCTTttttGAGCGAATACATTTCTATGAAaaaaTAAAACATCCTGTAGAAGTAGAAGAAGTCTTTGCTAATGATTTTCCGGCCTCCATCTTATGGTTCTTCAAGGATCCTTTTATG
>IonTorrentS5-matK1_BOP010040_Cotu
AAACCCTTCGCTATTGGGTGAAAGACGCCTCTTCTTTGCATTTATTACGACTCTTTCTTCACGAGTATTATAATTGGAATAGTCTTATTACTTCAAATAATTTTTTTTTTTCAAAAAGTAATCCACGATTATTCTTACTCCTATATAATTCTCATGTATGTGAATACGAATTCATCTTACTTTTTCTTCGTAATCAATCTTCTCATTTACAATTAACCTCTTCTGGGATCTTTTTTGAGCGAATACATTTCTATGAAAAAATAAAACATCCTGTAGAAGAAGTCTTTGCTAATGATTTTCCGGCCTCCATCTTATGGTTCTTCAAGGATCCTTTTATG
>IonTorrentS5-matK1_BOP010040_Dotu
AAACCCTTCGCTATTGGGTGAAAGACGCCTCTTCTTTGCATTTATTACGACTCTTTCTTCACGAGTATTATAATTGGAATAGTCTTATTACTTCAAATAATTTTTTTTTT
>IonTorrentS5-matK1_BOP010040_Otu
AAACCCTTCGCTATTGGGTGAAAGACGCCTCTTCTTTGCATTTATTACGACTCTTTCTTCACGAGTATTATAATTGGAATAGTCTTATTACTTCAAATAATTtttttttttCAAaaaGTAATCCACGATTATTCTTACTCCTAtataATTCTCATGTATGTGAATACGAATTCATCTTACTTtttCTTCGTAATCAATCTTCTCATTTACAATTAACCTCTTCTGGGATCTTttttGAGCGAATACATTTCTATGAAaaaaTAAAACATCCTGTAGAAGAAGTCTTTGCTAATGATTTTCCGGCCTCCATCTTATGGTTCTTCAAGGATCCTTTTATG
>IonTorrentS5-matK1_BOP010040_Zotu
AAACCCTTCGCTATTGGGTGAAAGACGCCTCTTCTTTGCATTTATTACGACTCTTTCTTCACGAGTATTATAATTGGAATAGTCTTATTACTTCAAATAATTtttttttttCAAaaaGTAATCCACGATTATTCTTACTCCTAtataATTCTCATGTATGTGAATACGAATTCATCTTACTTtttCTTCGTAATCAATCTTCTCATTTACAATTAACCTCTTCTGGGATCTTttttGAGCGAATACATTTCTATGAAaaaaTAAAACATCCTGTAGAAGAAGTCTTTGCTAATGATTTTCCGGCCTCCATCTTATGGTTCTTCAAGGATCCTTTTATG
>IonTorrentS5-matK1_BOP010041_Cotu
AAACCCTTCGCTATTGGGTGAAAGACGCCTCTTCTTTGCATTTATTACGACTCTTTCTTCACGAGTATTATAATTGGAATAGTCTTATTACTTCAAATAATTTTTTTTTTTCAAAAAGTAATCCACGATTATTCTTACTCCTATATAATTCTCATGTATGTGAATACGAATTCATCTTACTTTTTCTTCGTAATCAATCTTCTCATTTACAATTAACCTCTTCTGGGATCTTTTTTGAGCGAATACATTTCTATGAAAAAATAAAATATCCTGTAGAAGAAGTCTTTGCTAATGATTTTCCGGCCTCCATCTTATGGTTCTTCAAGGATCCTTTTATG
>IonTorrentS5-matK1_BOP010041_Otu
AAACCCTTCGCTATTGGGTGAAAGACGCCTCTTCTTTGCATTTATTACGACTCTTTCTTCACGAGTATTATAATTGGAATAGTCTTATTACTTCAAATAATTttttttttCAAaaaGTAATCCACGATTATTCTTACTCCTAtataATTCTCATGTATGTGAATACGAATTCATCTTACTTtttCTTCGTAATCAATCTTCTCATTTACAATTAACCTCTTCTGGGATCTTttttGAGCGAATACATTTCTATGAAaaaaTAAAATATCCTGTAGAAGAAGTCTTTGCTAATGATTTTCCGGCCTCCATCTTATGGTTCTTCAAGGATCCTTTTATG
>IonTorrentS5-matK1_BOP010041_Zotu
AAACCCTTCGCTATTGGGTGAAAGACGCCTCTTCTTTGCATTTATTACGACTCTTTCTTCACGAGTATTATAATTGGAATAGTCTTATTACTTCAAATAATTttttttttCAAaaaGTAATCCACGATTATTCTTACTCCTAtataATTCTCATGTATGTGAATACGAATTCATCTTACTTtttCTTCGTAATCAATCTTCTCATTTACAATTAACCTCTTCTGGGATCTTttttGAGCGAATACATTTCTATGAAaaaaTAAAATATCCTGTAGAAGAAGTCTTTGCTAATGATTTTCCGGCCTCCATCTTATGGTTCTTCAAGGATCCTTTTATG
>IonTorrentS5-matK1_BOP010044_Cotu
AAACCCTTCGCTATTGGGTGAAAGATCCCTCTTCTTTACATTTATTACGACTCTTTCTTCACGAGTATTATAATTGGAATAGTCTTATTACTCCAAAAAAAATTATTTTTTCAAAAAGTAATCCACGATTATTCTTGTTCCTATATAATTCTCATGTATGTGAATACGAATCCATTTTACTTTTTCTTCGTAATCAATCTTCTCATTTACGATTAACCTCTTCTGGTATCTTTTTTGAGCGAATCCATTTCTATGAAAAAAAAAAATATCCTGTAGAAGAAGTCTTTGTTAATGATTTTCCGGCCGCCATCTTATGGTTCTTCAAGGATCCTTTTATG
>IonTorrentS5-matK1_BOP010044_Otu
AAACCCTTCGCTATTGGGTGAAAGATCCCTCTTCTTTACATTTATTACGACTCTTTCTTCACGAGTATTATAATTGGAATAGTCTTATTACTCCAAaaaaaaTTATTttttCAAaaaGTAATCCACGATTATTCTTGTTCCTAtataATTCTCATGTATGTGAATACGAATCCATTTTACTTtttCTTCGTAATCAATCTTCTCATTTACGATTAACCTCTTCTGGTATCTTttttGAGCGAATCCATTTCTATGAAaaaaaaaaaTATCCTGTAGAAGAAGTCTTTGTTAATGATTTTCCGGCCGCCATCTTATGGTTCTTCAAGGATCCTTTTATG
>IonTorrentS5-matK1_BOP010044_Zotu
AAACCCTTCGCTATTGGGTGAAAGATCCCTCTTCTTTACATTTATTACGACTCTTTCTTCACGAGTATTATAATTGGAATAGTCTTATTACTCCAAaaaaaaTTATTttttCAAaaaGTAATCCACGATTATTCTTGTTCCTAtataATTCTCATGTATGTGAATACGAATCCATTTTACTTtttCTTCGTAATCAATCTTCTCATTTACGATTAACCTCTTCTGGTATCTTttttGAGCGAATCCATTTCTATGAAaaaaaaaaaTATCCTGTAGAAGAAGTCTTTGTTAATGATTTTCCGGCCGCCATCTTATGGTTCTTCAAGGATCCTTTTATG
>IonTorrentS5-matK1_BOP010045_Cotu
AAACTCTTCGTCACTGGGTAAAAGATGTCTCTTCTTTGCATTTATTACGGTTCTTTCTACATGAGTATCGTAATTGGAATATGCTTATTACTCCAAAAAAACCCAGTTCCCCCTTTTCAAAAAAAAATAAAAGATTATTCTTATTCCTATATAATTCTCATGTATGTGAATACGAATCCATCTTCCTCTTTCTACGTAACCAATCTTCTCATTTACGATCAATATCTTCTGGAGCCCTTCTTGAACGAATATATTTCTATGGAAAAATAGAGCATCGTGTAGAAGTCGTTGCTAAGGATTTTCAGGCTATCCTATGGTTGTTCAAGGATCCTAACATA
>IonTorrentS5-matK1_BOP010045_Otu
AAACTCTTCGTCACTGGGTAAAAGATGTCTCTTCTTTGCATTTATTACGGTTCTTTCTACATGAGTATCGTAATTGGAATATGCTTATTACTCCAAaaaaaCCCAGTTCCcccTTTTCAAaaaaaaaTAAAAGATTATTCTTATTCCTAtataATTCTCATGTATGTGAATACGAATCCATCTTCCTCTTTCTACGTAACCAATCTTCTCATTTACGATCAATATCTTCTGGAGCCCTTCTTGAACGAATatatTTCTATGGAAaaaTAGAGCATCGTGTAGAAGTCGTTGCTAAGGATTTTCAGGCTATCCTATGGTTGTTCAAGGATCCTAACATA
>IonTorrentS5-matK1_BOP010045_Zotu
AAACTCTTCGTCACTGGGTAAAAGATGTCTCTTCTTTGCATTTATTACGGTTCTTTCTACATGAGTATCGTAATTGGAATATGCTTATTACTCCAAaaaaaCCCAGTTCCcccTTTTCAAaaaaaaaTAAAAGATTATTCTTATTCCTAtataATTCTCATGTATGTGAATACGAATCCATCTTCCTCTTTCTACGTAACCAATCTTCTCATTTACGATCAATATCTTCTGGAGCCCTTCTTGAACGAATatatTTCTATGGAAaaaTAGAGCATCGTGTAGAAGTCGTTGCTAAGGATTTTCAGGCTATCCTATGGTTGTTCAAGGATCCTAACATA
>IonTorrentS5-matK1_BOP010046_Cotu
AAACTCTTCGTCACTGGGTAAAAGATGTCTCTTCTTTGCATTTATTACGGTTCTTTCTACACGAGTATCGTAATTGGAATAGGCTTATTACTCCAAAAAAACCCAGTTCCTCTTTTTCAAAAAAAAATCAAAGATTATTCTTGTTCCTATATAATTCTCATGTATGTGAATACGAATCCATCTTCGTCTTTCTCCGTAACCAATCTTCTCATTTACGATCAACATCTTCTGGAGCCCTTCTTGAACGAATATATTTCTATGGAAAAATAGAACATCGTGTAGAAGTTTTTGCTAAGGATTTTCAGGCTATCCTATGGTTGTTCAAGGATCCTTTCAT
>IonTorrentS5-matK1_BOP010046_Otu
AAACTCTTCGTCACTGGGTAAAAGATGTCTCTTCTTTGCATTTATTACGGTTCTTTCTACACGAGTATCGTAATTGGAATAGGCTTATTACTCCAAaaaaaCCCAGTTCCTCTTtttCAAaaaaaaaTCAAAGATTATTCTTGTTCCTAtataATTCTCATGTATGTGAATACGAATCCATCTTCGTCTTTCTCCGTAACCAATCTTCTCATTTACGATCAACATCTTCTGGAGCCCTTCTTGAACGAATatatTTCTATGGAAaaaTAGAACATCGTGTAGAAGTTtttGCTAAGGATTTTCAGGCTATCCTATGGTTGTTCAAGGATCCTTTCATC
>IonTorrentS5-matK1_BOP010046_Zotu
AAACTCTTCGTCACTGGGTAAAAGATGTCTCTTCTTTGCATTTATTACGGTTCTTTCTACACGAGTATCGTAATTGGAATAGGCTTATTACTCCAAaaaaaCCCAGTTCCTCTTtttCAAaaaaaaaTCAAAGATTATTCTTGTTCCTAtataATTCTCATGTATGTGAATACGAATCCATCTTCGTCTTTCTCCGTAACCAATCTTCTCATTTACGATCAACATCTTCTGGAGCCCTTCTTGAACGAATatatTTCTATGGAAaaaTAGAACATCGTGTAGAAGTTtttGCTAAGGATTTTCAGGCTATCCTATGGTTGTTCAAGGATCCTTTCATC
>IonTorrentS5-matK1_BOP010048_Cotu
AAACCCTTCGCTACTGGGTAAAAGATGCCTCTTCTTTGCATTTATTACGATTCTTTCTTCACGAGTATTATAATTGTAATTGGAATAGTCTTATTACTCCAAAAGAAACCCAGTTCCTCTTTTTCAAAAAGAAATCAAAGATTATTCTTGTTCTTATATAATTCTCATGTATGTGAATACGAATCCATCTTCTTATTTCTCCGTAACCAATCTTCTCATTTACAATCAACATCTTTTGGAGCCCTTCTTGAACGAATATATTTCTATGGAAAAATAGAACATCGTGTAGAAGTCTTTGCTAAGGATTTTCAGGTCATCATCCTATGGTTGTTCAAGGATCCTTTCAT
>IonTorrentS5-matK1_BOP010049_Cotu
AAACTCTTCGCTACTGGGTGAAAGATGCCTCTTCTTTGCATTTATTACGATTCTTTCTCTATGAGTATCAGAATTGGCATAATAGCATTCCTCCAACTCCAAGGAAATCCAGTTCCTTTTTTTCAAAAGGGAATCAAAGGTTATTCTTGTTCCTATATAATTATTATGTATGTGAATACGAATCCATCTTCGTTTTTCTTTGTAACCAATCTTCTCATTTACGATCAACATCTTCTGGAACTCTTTTTGAACGAATATATTTCTATGGAAAACTAAAACATCTTGTAGAAGCCTTTGCTAATGCTTTTCAGACCCTCCTATGGTTGCTCAAAGATCCTTTCATG
>IonTorrentS5-matK1_BOP010049_Dotu
AAACTCTTCGCTACTGGGTGAAAGATGCCTCTTCTTTGCATTTATTACGATTCTTTCTCTATGAGTATCAGAATTGGCATAATAGCATTCCTCCAACTCCAAGGAAATCCAGTTCCTTTTTT
>IonTorrentS5-matK1_BOP010049_Otu
AAACTCTTCGCTACTGGGTGAAAGATGCCTCTTCTTTGCATTTATTACGATTCTTTCTCTATGAGTATCAGAATTGGCATAATAGCATTCCTCCAACTCCAAGGAAATCCAGTTCCTTtttttCAAAAGGGAATCAAAGGTTATTCTTGTTCCTAtataATTATTATGTATGTGAATACGAATCCATCTTCGTTtttCTTTGTAACCAATCTTCTCATTTACGATCAACATCTTCTGGAACTCTTtttGAACGAATatatTTCTATGGAAAACTAAAACATCTTGTAGAAGCCTTTGCTAATGCTTTTCAGACCCTCCTATGGTTGCTCAAAGATCCTTTCATG
>IonTorrentS5-matK1_BOP010049_Zotu
AAACTCTTCGCTACTGGGTGAAAGATGCCTCTTCTTTGCATTTATTACGATTCTTTCTCTATGAGTATCAGAATTGGCATAATAGCATTCCTCCAACTCCAAGGAAATCCAGTTCCTTtttttCAAAAGGGAATCAAAGGTTATTCTTGTTCCTAtataATTATTATGTATGTGAATACGAATCCATCTTCGTTtttCTTTGTAACCAATCTTCTCATTTACGATCAACATCTTCTGGAACTCTTtttGAACGAATatatTTCTATGGAAAACTAAAACATCTTGTAGAAGCCTTTGCTAATGCTTTTCAGACCCTCCTATGGTTGCTCAAAGATCCTTTCATG
>IonTorrentS5-matK1_BOP010050_Cotu
AAATCCTTCGATACTGGTTGAAAGATCCCCCCTTCTTTCATTTATTAAGGTTGTTTCTTTATCAGTATTTTAATTGGAATAGTTTTATTAATCCAAAAAAATCTATTTCTACTTTTTCAAAAAATAATCCAAGATTTTTCTTGTTCCTATATAATTTTTATGTATGTGAATACGAATCTATCTTCCTTTTTCTACGTAAAAAATCCTCTCAGTTACGATTAACATCTTTTAGCGTTCTTTTTGAGCGAATCTATTTCTATACAAAAATAGAACATCTTGTAGAAGTCTTTCCTAAGGATTTTTTTTTTCGTCTACCTCTACCTTATCATGATCCTTTCATT
>IonTorrentS5-matK1_BOP010050_Otu
AAATCCTTCGATACTGGTTGAAAGATCCccccTTCTTTCATTTATTAAGGTTGTTTCTTTATCAGTATTTTAATTGGAATAGTTTTATTAATCCAAaaaaaTCTATTTCTACTTtttCAAaaaaTAATCCAAGATTtttCTTGTTCCTAtataATTtttATGTATGTGAATACGAATCTATCTTCCTTtttCTACGTAAaaaaTCCTCTCAGTTACGATTAACATCTTTTAGCGTTCTTtttGAGCGAATCTATTTCTATACAAaaaTAGAACATCTTGTAGAAGTCTTTCCTAAGGATTttttttttCGTCTACCTCTACCTTATCATGATCCTTTCATT
>IonTorrentS5-matK1_BOP010050_Zotu
AAATCCTTCGATACTGGTTGAAAGATCCccccTTCTTTCATTTATTAAGGTTGTTTCTTTATCAGTATTTTAATTGGAATAGTTTTATTAATCCAAaaaaaTCTATTTCTACTTtttCAAaaaaTAATCCAAGATTtttCTTGTTCCTAtataATTtttATGTATGTGAATACGAATCTATCTTCCTTtttCTACGTAAaaaaTCCTCTCAGTTACGATTAACATCTTTTAGCGTTCTTtttGAGCGAATCTATTTCTATACAAaaaTAGAACATCTTGTAGAAGTCTTTCCTAAGGATTttttttttCGTCTACCTCTACCTTATCATGATCCTTTCATT
>IonTorrentS5-matK1_BOP010051_Cotu
AAACCTTTCGCTACTGGGTAAAAGATGCCTCTTCTTTACATTTATTGCGATTCTTTCTTCACGAGTATTTTAATTGGAATAGTCTTATTACTCCAAAGAAATCAATTTCCATTTTTTCAACAAGTAATCCAAGATTTTTCTTGTTCCTATATAATTCTCATGTATATGAAGATGAATTCATCTTCTTTTTTCTCCGTAATCAATCTTCTCATTTACGATCAACATCTTCTGGAGTCCTTTTTGAGCGAATCCATTTTTATGGAAAAGTAAACTATCTTGTTGAAGTCTTTGCCAATGATTTTCAGAACATCTTATGGTTGTTCAAGGATCCTTTCATG
>IonTorrentS5-matK1_BOP010051_Otu
AAACCTTTCGCTACTGGGTAAAAGATGCCTCTTCTTTACATTTATTGCGATTCTTTCTTCACGAGTATTTTAATTGGAATAGTCTTATTACTCCAAAGAAATCAATTTCCATTttttCAACAAGTAATCCAAGATTtttCTTGTTCCTAtataATTCTCATGTATATGAAGATGAATTCATCTTCTTttttCTCCGTAATCAATCTTCTCATTTACGATCAACATCTTCTGGAGTCCTTtttGAGCGAATCCATTtttATGGAAAAGTAAACTATCTTGTTGAAGTCTTTGCCAATGATTTTCAGAACATCTTATGGTTGTTTAAGGATCCTTTCATG
>IonTorrentS5-matK1_BOP010051_Zotu
AAACCTTTCGCTACTGGGTAAAAGATGCCTCTTCTTTACATTTATTGCGATTCTTTCTTCACGAGTATTTTAATTGGAATAGTCTTATTACTCCAAAGAAATCAATTTCCATTttttCAACAAGTAATCCAAGATTtttCTTGTTCCTAtataATTCTCATGTATATGAAGATGAATTCATCTTCTTttttCTCCGTAATCAATCTTCTCATTTACGATCAACATCTTCTGGAGTCCTTtttGAGCGAATCCATTtttATGGAAAAGTAAACTATCTTGTTGAAGTCTTTGCCAATGATTTTCAGAACATCTTATGGTTGTTTAAGGATCCTTTCATG
>IonTorrentS5-matK1_BOP010052_Cotu
AAACCCTTCGCTACTGGGTCAAAGATACTTCTTCTTTGCATTTATTACGATTTTTTCTTCACGAGTATTGGAATTGGAACAGTCTTATTATTCCAAAAAATTTTATTTCTTTTTTTGCAAAAAGTAATCCACGATTATTCTTGTTTCTATATAATTCTCATGTATATGAATATGAATCCATCTTCTTTTTTCTCCGTAACCAATCCTTTCATTTACGATCAACATTTTTTCGGGTCCTTCTTGAGCGAATATATTTTTATGGAAAAATAGAGCATTTTGCAGAAGTCTTTGCTAATGATTTTCAGGCCATTCTACGGTTGTTCAAAGATCCTTTCATG
>IonTorrentS5-matK1_BOP010052_Otu
AAACCCTTCGCTACTGGGTCAAAGATACTTCTTCTTTGCATTTATTACGATTttttCTTCACGAGTATTGGAATTGGAACAGTCTTATTATTCCAAaaaaTTTTATTTCTTtttttGCAAaaaGTAATCCACGATTATTCTTGTTTCTAtataATTCTCATGTATATGAATATGAATCCATCTTCTTttttCTCCGTAACCAATCCTTTCATTTACGATCAACATTttttCGGGTCCTTCTTGAGCGAATatatTtttATGGAAaaaTAGAGCATTTTGCAGAAGTCTTTGCTAATGATTTTCAGGCCATTCTACGGTTGTTTCAAAGATCCTTTCATG
>IonTorrentS5-matK1_BOP010052_Zotu
AAACCCTTCGCTACTGGGTCAAAGATACTTCTTCTTTGCATTTATTACGATTttttCTTCACGAGTATTGGAATTGGAACAGTCTTATTATTCCAAaaaaTTTTATTTCTTtttttGCAAaaaGTAATCCACGATTATTCTTGTTTCTAtataATTCTCATGTATATGAATATGAATCCATCTTCTTttttCTCCGTAACCAATCCTTTCATTTACGATCAACATTttttCGGGTCCTTCTTGAGCGAATatatTtttATGGAAaaaTAGAGCATTTTGCAGAAGTCTTTGCTAATGATTTTCAGGCCATTCTACGGTTGTTTCAAAGATCCTTTCATG
>IonTorrentS5-matK1_BOP010053_Cotu
AAACTCTTCGCTACTGGGTAAAAGATGCCCCCTCTTTGCATTTATTACGATTCTTTCTCCACGAGTATCCTAATTTGACTAGTCTTATTATTCAAAAGAAAGCCGGTTCTTCTTTTTCAAAACGAAATCAAAGATTATTTTTCTTCCTATATAATTCTCATGTATGTGAATACGAATTCATCTTCGTCTTTCTCCGTAACCAATCTTCTCATTTACGATCAACATCTTCTGGAGCCTTTCTTGAACGAATATATTTCTATGAAAAAATAGAACATCTTGTAGAAGTCTTTGCTAAGGATTTTCAAGCCAATCTATGGTTGTTCAAGGATCCTTTCATG
>IonTorrentS5-matK1_BOP010053_Otu
AAACTCTTCGCTACTGGGTAAAAGATGCCcccTCTTTGCATTTATTACGATTCTTTCTCCACGAGTATCCTAATTTGACTAGTCTTATTATTCAAAAGAAAGCCGGTTCTTCTTtttCAAAACGAAATCAAAGATTATTtttCTTCCTAtataATTCTCATGTATGTGAATACGAATTCATCTTCGTCTTTCTCCGTAACCAATCTTCTCATTTACGATCAACATCTTCTGGAGCCTTTCTTGAACGAATatatTTCTATGAAaaaaTAGAACATCTTGTAGAAGTCTTTGCTAAGGATTTTCAAGCCAATCTATGGTTGTTCAAGGATCCTTTCATG
>IonTorrentS5-matK1_BOP010053_Zotu
AAACTCTTCGCTACTGGGTAAAAGATGCCcccTCTTTGCATTTATTACGATTCTTTCTCCACGAGTATCCTAATTTGACTAGTCTTATTATTCAAAAGAAAGCCGGTTCTTCTTtttCAAAACGAAATCAAAGATTATTtttCTTCCTAtataATTCTCATGTATGTGAATACGAATTCATCTTCGTCTTTCTCCGTAACCAATCTTCTCATTTACGATCAACATCTTCTGGAGCCTTTCTTGAACGAATatatTTCTATGAAaaaaTAGAACATCTTGTAGAAGTCTTTGCTAAGGATTTTCAAGCCAATCTATGGTTGTTCAAGGATCCTTTCATG
>IonTorrentS5-matK1_BOP010054_Cotu
AACTCCTTCAATACCGGATCAAAGATGTTCCATCTTTGCATTTATTGCGATTCTTTCTCAACTACTATTCGAATTGGAATAGTCTTATTACTTCAATGAAATCTATTTTTCTTTTGAAAAAAGAAAATAAAAGATTATTTTGATTCCTATATAACTCTTATGTATCAGAATATGAATTTTTCTTGTTGTTTCTTCGTAAACAATCTTCTTGCTTACCATTAACATCTTCTGGAACCTTTGTGGAACGAATCATCTTTTCTAGGAAGATGGAACATTTTGGGGTAATGTACGCCAAGTTTTTTTCGGAAAACCCTATGGTTCTTCAAGGATCCTTTCATG
>IonTorrentS5-matK1_BOP010054_Dotu
AAACCCTTCGATACTGGGTGAAAGATGCCTCTTCTTTTCATTTATTAAGACTCTTTCTTTATGAGTATTGTAATTGGAATAGTCTTATTACTCCAAAAAA
>IonTorrentS5-matK1_BOP010054_Otu
AACTCCTTCAATACCGGATCAAAGATGTTCCATCTTTGCATTTATTGCGATTCTTTCTCAACTACTATTCGAATTGGAATAGTCTTATTACTTCAATGAAATCTATTtttCTTTTGAAaaaaGAAAATAAAAGACTATTTCGATTCCTAtataACTCTTATGTATCAGAATATGAATTtttCTTGTTGTTTCTTCGTAAACAATCTTCTTGCTTACCATTAACATCTTCTGGAACCTTTGTGGAACGAATCATCTTTTCTAGGAAGATGGAACATTTTGGGGTAATGTACCCAGTTtttttCGGAAAACCGTATGGATCTTTATGGATCCTCTTATG
>IonTorrentS5-matK1_BOP010054_Zotu
AACTCCTTCAATACCGGATCAAAGATGTTCCATCTTTGCATTTATTGCGATTCTTTCTCAACTACTATTCGAATTGGAATAGTCTTATTACTTCAATGAAATCTATTtttCTTTTGAAaaaaGAAAATAAAAGACTATTTCGATTCCTAtataACTCTTATGTATCAGAATATGAATTtttCTTGTTGTTTCTTCGTAAACAATCTTCTTGCTTACCATTAACATCTTCTGGAACCTTTGTGGAACGAATCATCTTTTCTAGGAAGATGGAACATTTTGGGGTAATGTACCCAGGTTtttttCGGAAAACCGTATGGATCTTTATGGATCCTCTTATG
>IonTorrentS5-matK1_BOP010055_Cotu
AAACCCTTCGCTATTGGGTAAAAGATGCCTCTTCTTTGCATTTATTACGGCTTTTTCTTCACGAGTCTTATAATTTGAATCGATTTCTTATTCAAAATAAATCTATTTCTATTTTTTCAAAAACTAATCCAAGATTCTTTTTGTTCCTGTATAATTTTCATGTTTGTGAATATGAATCCATCTTAATTTTTCTCCGTAACCAATCTTCTCATTTACGATTAACATCCTCAGGGGGCTTTTTTGAGCGAATATATTTCTATGGAAAAGGAAAAATAAAACATCCCGTAGAAGAATTCTTTGCTGATGATTTTTCGACTAGTCTATGGTTCTTACAGGATCTCGTGATG
>IonTorrentS5-matK1_BOP010055_Otu
AAACCCTTCGCTATTGGGTAAAAGATGCCTCTTCTTTGCATTTATTACGGCTTtttCTTCACGAGTCTTATAATTTGAATCGATTTCTTATTCAAAATAAATCTATTTCTATTttttCAAaaaCTAATCCAAGATTCTTtttGTTCCTGTATAATTTTCATGTTTGTGAATATGAATCCATCTTAATTtttCTCCGTAACCAATCTTCTCATTTACGATTAACATCCTCAGGgggCTTttttGAGCGAATatatTTCTATGGAAAAGGAAaaaTAAAACATCCCGTAGAAGAATTCTTTGCTGATGATTtttCGACTAGTCTATGGTTCTTACAGGATCTCGTGATG
>IonTorrentS5-matK1_BOP010055_Zotu
AAACCCTTCGCTATTGGGTAAAAGATGCCTCTTCTTTGCATTTATTACGGCTTtttCTTCACGAGTCTTATAATTTGAATCGATTTCTTATTCAAAATAAATCTATTTCTATTttttCAAaaaCTAATCCAAGATTCTTtttGTTCCTGTATAATTTTCATGTTTGTGAATATGAATCCATCTTAATTtttCTCCGTAACCAATCTTCTCATTTACGATTAACATCCTCAGGgggCTTttttGAGCGAATatatTTCTATGGAAAAGGAAaaaTAAAACATCCCGTAGAAGAATTCTTTGCTGATGATTtttCGACTAGTCTATGGTTCTTACAGGATCTCGTGATG
>IonTorrentS5-matK1_BOP010056_Cotu
AAAGTCTTCGCTATTGGGTAAAAGATGCCTCTTCTTTGCATTTATTACGATTCTTTCTTCACGAGTATTGTAATTGGAATAGTCTTATTACTGCAAAGAAAGCCAGTTCTTCTTTTTCAAAAAGGAATCAAAGATTATTCTTCTTCTTATATAATTCTCATGTATATGAATACGAATCTATTTTCGTCTTTCTACGTAACCAATCTTCTCATTTACGATCAACATCTTCTGGAGCTCTTCTTGAACGAATCTATTTCTATGGAAAAATAGAACATCTTGTAGACGTCTTTGTTAAGGATTTTCAGACCAACCTCTGCTTGTTCAAGGATCCTTTCATG
>IonTorrentS5-matK1_BOP010056_Otu
AAAGTCTTCGCTATTGGGTAAAAGATGCCTCTTCTTTGCATTTATTACGATTCTTTCTTCACGAGTATTGTAATTGGAATAGTCTTATTACTGCAAAGAAAGCCAGTTCTTCTTtttCAAaaaGGAATCAAAGATTATTCTTCTTCTTAtataATTCTCATGTATATGAATACGAATCTATTTTCGTCTTTCTACGTAACCAATCTTCTCATTTACGATCAACATCTTCTGGAGCTCTTCTTGAACGAATCTATTTCTATGGAAaaaTAGAACATCTTGTAGACGTCTTTGTTAAGGATTTTCAGACCAACCTCTGCTTGTTCAAGGATCCTTTCATG
>IonTorrentS5-matK1_BOP010056_Zotu
AAAGTCTTCGCTATTGGGTAAAAGATGCCTCTTCTTTGCATTTATTACGATTCTTTCTTCACGAGTATTGTAATTGGAATAGTCTTATTACTGCAAAGAAAGCCAGTTCTTCTTtttCAAaaaGGAATCAAAGATTATTCTTCTTCTTAtataATTCTCATGTATATGAATACGAATCTATTTTCGTCTTTCTACGTAACCAATCTTCTCATTTACGATCAACATCTTCTGGAGCTCTTCTTGAACGAATCTATTTCTATGGAAaaaTAGAACATCTTGTAGACGTCTTTGTTAAGGATTTTCAGACCAACCTCTGCTTGTTCAAGGATCCTTTCATG
>IonTorrentS5-matK1_BOP010057_Cotu
AAATCCTTCGCTACTGGGTAAAAGATGCCTCTTCGTTGCATTTATTACGTCTTTTTCTTCACGATTATTATAATTGGAATAGTCTTATTATTTCAAATAAATCTATTTCTATTTTTTTAAAAGTAATTCGAGATTCTTTTTATTCCTATATAATTCTCATGTTTGTGAATATGAATCCATCTTACTTTTTATCCGTAACCAATCTTGTCATTTACGATTAACATCTTCTGGGAGCTTTTTTGAGCGAATATATTTCTATGAAAAAATAAAGCATCCTATAGAAGAAGTCTTTTCTAACGATTTTCCGGCTATCCCATTGTTCTTCCAGGATCCTTTCATG
>IonTorrentS5-matK1_BOP010057_Dotu
AAATCCTTCGCTACTGGGTAAAAGATGCCTCTTCGTTGCATTTATTACGTCTTTTTCTTCACGATTATTATAATTGGAATAGTCTTATTATTTCAAATAAATCTATTTCTATTTTTT
>IonTorrentS5-matK1_BOP010057_Otu
AAATCCTTCGCTACTGGGTAAAAGATGCCTCTTCGTTGCATTTATTACGTCTTtttCTTCACGATTATTATAATTGGAATAGTCTTATTATTTCAAATAAATCTATTTCTATTtttttAAAAGTAATTCGAGATTCTTtttATTCCTAtataATTCTCATGTTTGTGAATATGAATCCATCTTACTTtttATCCGTAACCAATCTTGTCATTTACGATTAACATCTTCTGGGAGCTTttttGAGCGAATatatTTCTATGAAaaaaTAAAGCATCCTATAGAAGAAGTCTTTTCTAACGATTTTCCGGCTATCCCATTGTTCTTCCAGGATCCTTTCATG
>IonTorrentS5-matK1_BOP010057_Zotu
AAATCCTTCGCTACTGGGTAAAAGATGCCTCTTCGTTGCATTTATTACGTCTTtttCTTCACGATTATTATAATTGGAATAGTCTTATTATTTCAAATAAATCTATTTCTATTtttttAAAAGTAATTCGAGATTCTTtttATTCCTAtataATTCTCATGTTTGTGAATATGAATCCATCTTACTTtttATCCGTAACCAATCTTGTCATTTACGATTAACATCTTCTGGGAGCTTttttGAGCGAATatatTTCTATGAAaaaaTAAAGCATCCTATAGAAGAAGTCTTTTCTAACGATTTTCCGGCTATCCCATTGTTCTTCCAGGATCCTTTCATG
>IonTorrentS5-matK1_BOP010059_Cotu
AAACCCTTCGATACCGGATCAAAGATGTTTCATCTTTGCATTTATTACGATTCTTTCTTCACTACTATTGTAATTGGAATAGTCTTATTACTCCAAAGAAATCGATTTTTCTATTTTTTAAAAAGTAATCAAAGATTATTCTTGTTCCTATATAATTCTCATGTATTCGAATATGAATCTATCTTCCTTTTTCTCCGTAACCAATCTTCTCATTTACGATTAACATCTTCTGGAGTCCTTTTTGAACGAATCTATTTCTATGGAAAAATAGAACATCTTGTAAAAGTCTTTGCTAAAGATTTTTCTGTCGACCCTATGGTTCTTCAAGGATCCTTTCATT
>IonTorrentS5-matK1_BOP010060_Cotu
AAACCCTTCGCTATTGGTTGAAAGATGTCTCGTCTTTTCATTTATTAAGGATCTTTCTTCACAAATATTGTAATTGGAATAGTCTTATTACTCCAAAAAAATCGATTTCTACTTTTTATTTAAAAAGTAATCCAAGATTATTCTTGTTCCTATATAATTTGCATGTCTTCGAATATGAATCTATCTTCCTTTTTCTCCGTAACAAATCTTCTCATTTACGATTAACATCCTCTGGAGTCCTTTTTGAGCGAATATATTTCTATGGAAAAATAGAACATCTTGTAAAAGTCTTTGCTAAAGATTTTCTGTCGACCCTATGGTTCTTCAAGGATCCTTTCATT
>IonTorrentS5-matK1_BOP010060_Otu
AAACCCTTCGCTATTGGTTGAAAGATGTCTCGTCTTTTCATTTATTAAGGATCTTTCTTCACAAATATTGTAATTGGAATAGTCTTATTACTCCAAaaaaTCGATTTCTACTTtttAAATTTAAaaaGTAATCCAAGATTATTCTTGTTCCTAtataATTTGCATGTCTTCGAATATGAATCTATCTTCCTTtttCTCCGTAACAAATCTTCTCATTTACGATTAACATCCTCTGGAGTCCTTtttGAGCGAATatatTTCTATGGAAaaaTAGAACATCTTGTAAAAGTCTTTGCTAAAGATTTTCTGTCGACCCTATGGTTCTTCAAGGATCCTTTCATT
>IonTorrentS5-matK1_BOP010060_Zotu
AATTAAaaaGTAATCCAAGATTATTCTTGTTCCTAtataATTTGCATGTCTTCGAATATGAATCTATCTTCCTTtttCTCCGTAACAAATCTTCTCATTTACGATTAACATCCTCTGGAGTCCTTtttGAGCGAATatatTTCTATGGAAaaaTAGAACATCTTGTAAAAGTCTTTGCTAAAGATTTTCTGTCGACCCTATGGTTCTTCAAGGATCCTTTCATT
>IonTorrentS5-matK1_BOP010061_Cotu
AAATCTTTCGATATTGGATAAAAGATGTCTTTTTCTTTCACTTATTAAGGTTGTTTTTTTATTACTATTGTGACGGGAACAGTTTTTTTACTCCAAAAAAATCGATTTCTACTTTTTTTTTAAAAAGTAATCCAAGATTTTTCTTACTACTATATAATTTATATGTATGGGAATACGAATCTATCTTTCTTTTTCTACGTAATAAATCCTCTCAGTTACGATTTAAATATTTTTCGCGTTTTTTTGAGCGAGTTTTTTTCTATGAAAAAATAGAACATCTTGCAGAAATATTTGTTAAGAATTTTTCATATACCTTATTATCCTTCAGGGATCCTTTCATC
>IonTorrentS5-matK1_BOP010061_Otu
AAATCTTTCGATATTGGATAAAAGATGTCTTtttCTTTCACTTATTAAGGTTGTTtttttATTACTATTGTGACGGGAACAGTTtttttACTCCAAaaaaaTCGATTTCTACTTtttttttAAaaaGTAATCCAAGATTtttCTTACTACTAtataATTTATATGTATGGGAATACGAATCTATCTTTCTTtttCTACGTAATAAATCCTCTCAGTTACGATTTAAATATTtttCGCGTTtttttGAGCGAGTTtttttCTATGAAaaaaTAGAACATCTTGCAGAAATATTTGTTAAGAATTtttCATATACCTTATTATCCTTCAGGGATCCTTTCATC
>IonTorrentS5-matK1_BOP010061_Zotu
AAATCTTTCGATATTGGATAAAAGATGTCTTtttCTTTCACTTATTAAGGTTGTTtttttATTACTATTGTGACGGGAACAGTTtttttACTCCAAaaaaaTCGATTTCTACTTtttttttAAaaaGTAATCCAAGATTtttCTTACTACTAtataATTTATATGTATGGGAATACGAATCTATCTTTCTTtttCTACGTAATAAATCCTCTCAGTTACGATTTAAATATTtttCGCGTTtttttGAGCGAGTTtttttCTATGAAaaaaTAGAACATCTTGCAGAAATATTTGTTAAGAATTtttCATATACCTTATTATCCTTCAGGGATCCTTTCATC
>IonTorrentS5-matK1_BOP010062_Cotu
AAATCTTGCGATACTGGGTGAAAGATACCCCTTTCTTTCATTTATTAAGGTTGTTTCTTTATGAGTATTGTAATTGGAATAGTCTTATTACTCCAAAAAAATCGATTTCTACTTTTTCAAAAAGTAATCCAAGATTTTTCTTATTCCTATATCATTTTTATGTATGTGAATACGAATCTATCTTCCTTTTTCTACGTAACAAATCCTCTCATTTACGATTAAAATCTTTTAGTGTTTTTTTTGAGCGAATCTATTTCTATGCAAAAATA
>IonTorrentS5-matK1_BOP010062_Otu
AAATCTTGCGATACTGGGTGAAAGATACCCCTTTCTTTCATTTATTAAGGTTGTTTCTTTATGAGTATTGTAATTGGAATAGTCTTATTACTCCAAaaaaaTCGATTTCTACTTtttCAAaaaGTAATCCAAGATTtttCTTATTCCTATATCATTtttATGTATGTGAATACGAATCTATCTTCCTTtttCTACGTAACAAATCCTCTCATTTCG
>IonTorrentS5-matK1_BOP010062_Zotu
AAATCTTGCGATACTGGGTGAAAGATACCCCTTTCTTTCATTTATTAAGGTTGTTTCTTTATGAGTATTGTAATTGGAATAGTCTTATTACTCCAAaaaaaTCGATTTCTACTTtttCAAaaaGTAATCCAAGATTtttCTTATTCCTATATCATTtttATGTATGTGAATACGAATCTATCTTCCTTtttCTACGTAACAAATCCTCTCATTTCG
>IonTorrentS5-matK1_BOP010063_Cotu
AAACCCTTCGCTACTGGGTAAAAGATGCCTCTTCTTTGCATTTATTACGGTTCTTTCTTCACGAGTATTGTAATTGGAATAGTCTTATTACTCCAAAAAAAATCTATTTCCATTTTTTTCAAAAAAAAATCCAAGATTATTCTTGTTCCTATATAATTCTCATGTATGTGAATACGAATCCATCTTACTTTTTCTCCGTAACCAATCTTCTCATTTACGATCAACATCTTCTGGAGTCTCTTCTTGAGCGAATATATTTCTATGGAAAAATAAAACATCCTGTAGAAGAAGTCTTTGCTAATGATTTCAATTTTCCGGCTATCCTATGGTTGTTCAAGGATCCTTTCAT
>IonTorrentS5-matK1_BOP010064_Cotu
AAATCCTTCGCTACTGGGTAAAAGATGCCTCTTCTTTACATTTATTACGGTTCTTTCTACACGAGTATTTTAATTTGAATTGGAATAGTCTTAGTAATCCAAAGAAATCGATTTCCATTTTTTCAAAAAGTAATTCAAGATTATTCTTGTTCCTATATAATTCTCATGTATGTGAATATGAATCCATCTTCTTTTTTCTCCGTAACCAATCTTCTCATTTACGATCAACATCTTCTGGAGTCCTTCTTGAGCGAATATATTTCTATCGAAAAGTAGAACATCTTGTCGAAGTCTTGGCTAATGATTTTGATTTTCAGGACATCTTATGCTTGTTCAAGGATCCTTTCATG
>IonTorrentS5-matK1_BOP010064_Dotu
AAATCCTTCGCTACTGGGTAAAAGATGCCTCTTCTTTACATTTATTACGGTTCTTTCTACACGAGTATTTTAATTTGAATTGGAATAGTCTTAGTAATCCAAAGAAATCGATTTCCATTTTTTCAAAAAGTAATTCAAGATTATTCTTGTTCCTATATAATTCTCATGTATGTGAATATGAATCCATCTTCTTTTTTCTCCGTAACCAATCTTCTCATTTACGATCAACATCTTCTGGAGTCCTTCTTGAGCGAATATATTTCTATCGAAAAGTAGAACATCTTGTCGAAGTCTTGGCTAATGATTTTGATTTTCAGGACATCTTATGCTTGTTCAAGGATCCTTTCATG
>IonTorrentS5-matK1_BOP010064_Otu
AAATCCTTCGCTACTGGGTAAAAGATGCCTCTTCTTTACATTTATTACGGTTCTTTCTACACGAGTATTTTAATTTGAATTGGAATAGTCTTAGTAATCCAAAGAAATCGATTTCCATTttttCAAaaaGTAATTCAAGATTATTCTTGTTCCTAtataATTCTCATGTATGTGAATATGAATCCATCTTCTTttttCTCCGTAACCAATCTTCTCATTTACGATCAACATCTTCTGGAGTCCTTCTTGAGCGAATatatTTCTATCGAAAAGTAGAACATCTTGTCGAAGTCTTGGCTAATGATTTTGATTTTCAGGACATCTTATGCTTGTTCAAGGATCCTTTCATG
>IonTorrentS5-matK1_BOP010064_Zotu
AAATCCTTCGCTACTGGGTAAAAGATGCCTCTTCTTTACATTTATTACGGTTCTTTCTACACGAGTATTTTAATTTGAATTGGAATAGTCTTAGTAATCCAAAGAAATCGATTTCCATTttttCAAaaaGTAATTCAAGATTATTCTTGTTCCTAtataATTCTCATGTATGTGAATATGAATCCATCTTCTTttttCTCCGTAACCAATCTTCTCATTTACGATCAACATCTTCTGGAGTCCTTCTTGAGCGAATatatTTCTATCGAAAAGTAGAACATCTTGTCGAAGTCTTGGCTAATGATTTTGATTTTCAGGACATCTTATGCTTGTTCAAGGATCCTTTCATG
>IonTorrentS5-matK1_BOP010065_Cotu
AACTCCTTCAATACCGGATCAAAGATGTTCCATCTTTGCATTTATTGCGATTCTTTCTCAACTACTATTCGAATTGGAATAGTCTTATTACTTCAATGAAATCGATTTTTCTTTTGAAAAAAGAAAATAAAAGACTATTTCGATTCCTATATAACTCTTATGTATCAGAATATGAATTTTTCTTGTTGTTTCTTCGTAAACAATCTTCTTGCTTACCATTAACATCTTCTGGAACCTTTGTGGAACGAATCCACTTTTCTAGGAAGATGGAACATTTTGGGGTAATGTACCCAGGTTTTTTTCGGAAAACCGTATGGATCTTTATGGATCCTCTTATG
>IonTorrentS5-matK1_BOP010065_Otu
AACTCCTTCAATACCGGATCAAAGATGTTCCATCTTTGCATTTATTGCGATTCTTTCTCAACTACTATTCGAATTGGAATAGTCTTATTACTTCAATGAAATCGATTtttCTTTTGAAaaaaGAAAATAAAAGACTATTTCGATTCCTAtataACTCTTATGTATCAGAATATGAATTtttCTTGTTGTTTCTTCGTAAACAATCTTCTTGCTTACCATTAACATCTTCTGGAACCTTTGTGGAACGAATCCACTTTTCTAGGAAGATGGAACATTTTGGGGTAATGTACCCAGTTtttttCGGAAAACCGTATGGATCTTTATGGATCCTCTTATG
>IonTorrentS5-matK1_BOP010065_Zotu
AACTCCTTCAATACCGGATCAAAGATGTTCCATCTTTGCATTTATTGCGATTCTTTCTCAACTACTATTCGAATTGGAATAGTCTTATTACTTCAATGAAATCGATTtttCTTTTGAAaaaaGAAAATAAAAGACTATTTCGATTCCTAtataACTCTTATGTATCAGAATATGAATTtttCTTGTTGTTTCTTCGTAAACAATCTTCTTGCTTACCATTAACATCTTCTGGAACCTTTGTGGAACGAATCCACTTTTCTAGGAAGATGGAACATTTTGGGGTAATGTACCCAGGTTtttttCGGAAAACCGTATGGATCTTTATGGATCCTCTTATG
>IonTorrentS5-matK1_BOP010066_Cotu
AAACCCTTCGCTATTGGGTGAAAGATCCCTCTTCTTTGCATTTATTACGACTCTTTCTTCACGAGTATTATAATTATAATAGGAATAGTCTTATTACTCCAAATAAATTTATTTTTTCAAAAAGTAATCCACGATTATTCTTGCTCCTATATAATTCTCATGTATGTGAATATGAATCCATCTTCCTTTTTCTTCGTAATCAATCTTCTCATTTACGATTAACCTCTTATGGGATCTTTTTTGAGCAAATTCATTTCTATGAAAAGATAAAATATCCGGTAGAAAATGATTTTACGGTCGCCATCTTATGGTTCTTCAAGGATCCTTTTATG
>IonTorrentS5-matK1_BOP010066_Otu
AAACCCTTCGCTATTGGGTGAAAGATCCCTCTTCTTTGCATTTATTACGACTCTTTCTTCACGAGTATTATAATTATAATAGGAATAGTCTTATTACTCCAAATAAATTTATTttttCAAaaaGTAATCCACGATTATTCTTGCTCCTAtataATTCTCATGTATGTGAATATGAATCCATCTTCCTTtttCTTCGTAATCAATCTTCTCATTTACGATTAACCTCTTATGGGATCTTtttttGAGCAAATTCATTTCTATGAAAAGATAAAATATCCGGTAGAAAATGATTTTACGGTCGCCATCTTATGGTTCTTCAAGGATCCTTTTATG
>IonTorrentS5-matK1_BOP010066_Zotu
AAACCCTTCGCTATTGGGTGAAAGATCCCTCTTCTTTGCATTTATTACGACTCTTTCTTCACGAGTATTATAATTATAATAGGAATAGTCTTATTACTCCAAATAAATTTATTttttCAAaaaGTAATCCACGATTATTCTTGCTCCTAtataATTCTCATGTATGTGAATATGAATCCATCTTCCTTtttCTTCGTAATCAATCTTCTCATTTACGATTAACCTCTTATGGGATCTTtttttGAGCAAATTCATTTCTATGAAAAGATAAAATATCCGGTAGAAAATGATTTTACGGTCGCCATCTTATGGTTCTTCAAGGATCCTTTTATG
>IonTorrentS5-matK1_BOP010067_Cotu
AACCCCTTCGCTGTTGGATACAAGATATCCCCGCTTTGCATTTATTGCGATTCTTTCTTTACAAGTTTCAGAATTGGAATAATCTTATTACTCAAAAACCGAAATATATTTCGGTTTTTTCAAACGAGAATCGAAGATTATTCTTGTTCCTATATAATTTTCATGTATATGAATGCGAATCGATATTCCCCTTTCTCCGTAAACAATCTGCTCATTTACGATCAACATCTTCTAGCGCCTTTCTTGAGAGAACACATTTTTTTGGAAAAATAGAACATTTTTTGGTAGTTTTTCGTAATGATTTTCACACCATCCTCTGGGTTTTCAAGGACCTTTTCAT
>IonTorrentS5-matK1_BOP010067_Otu
AACCCCTTCGCTGTTGGATACAAGATATCCCCGCTTTGCATTTATTGCGATTCTTTCTTTACAAGTTTCAGAATTGGAATAATCTTATTACTCAAaaaCCGAAATatatTTCGGTTttttCAAACGAGAATCGAAGATTATTCTTGTTCCTAtataATTTTCATGTATATGAATGCGAATCGATATTCCCCTTTCTCCGTAAACAATCTGCTCATTTACGATCAACATCTTCTAGCGCCTTTCTTGAgagaACACATTtttttGGAAaaaTAGAACATTttttGGTAGTTtttCGTAATGATTTTCACACCATCCTCTGGGTTTTCAAGGACCTTTTCATA
>IonTorrentS5-matK1_BOP010067_Zotu
AACCCCTTCGCTGTTGGATACAAGATATCCCCGCTTTGCATTTATTGCGATTCTTTCTTTACAAGTTTCAGAATTGGAATAATCTTATTACTCAAaaaCCGAAATatatTTCGGTTttttCAAACGAGAATCGAAGATTATTCTTGTTCCTAtataATTTTCATGTATATGAATGCGAATCGATATTCCCCTTTCTCCGTAAACAATCTGCTCATTTACGATCAACATCTTCTAGCGCCTTTCTTGAgagaACACATTtttttGGAAaaaTAGAACATTttttGGTAGTTtttCGTAATGATTTTCACACCATCCTCTGGGTTTTCAAGGACCTTTTCATA
>IonTorrentS5-matK1_BOP010068_Cotu
AACCCCTTCGCTGTTGGATACAAGATATCCCCGCTTTGCATTTATTGCGATTCTTTCTTTACGAGTTTCAGAATTGGAATAATCTTATTACTCAAAAACAGAAATATATTTCTGTTTTTTCAAACGAGAATAGAAGATTATTCTTGTTCCTATATAATTTTCATGTATATGAATGCGAATCGATATTCCCCTTTCTCCGTAAACAATCTGCTCATTTACGATCAACATCTTCTAGCGCCTTTCTTGAGAGAACACATTTTTTTGGAAAAATAGAACATTTTTTGGTAGTTTTTCGTAATGATTTTCACACCATCCTCTGGGTTTTCAAGGACTTTTTCATA
>IonTorrentS5-matK1_BOP010068_Otu
AACCCCTTCGCTGTTGGATACAAGATATCCCCGCTTTGCATTTATTGCGATTCTTTCTTTACGAGTTTCAGAATTGGAATAATCTTATTACTCAAaaaCAGAAATatatTTCTGTTttttCAAACGAGAATAGAAGATTATTCTTGTTCCTAtataATTTTCATGTATATGAATGCGAATCGATATTCCCCTTTCTCCGTAAACAATCTGCTCATTTACGATCAACATCTTCTAGCGCCTTTCTTGAgagaACACATTtttttGGAAaaaTAGACATTttttGGTAGTTtttCGTAATGATTTTCACACCATCCTCTGGGTTTTCAAGGACTTtttCATA
>IonTorrentS5-matK1_BOP010068_Zotu
AACCCCTTCGCTGTTGGATACAAGATATCCCCGCTTTGCATTTATTGCGATTCTTTCTTTACGAGTTTCAGAATTGGAATAATCTTATTACTCAAaaaCAGAAATatatTTCTGTTttttCAAACGAGAATAGAAGATTATTCTTGTTCCTAtataATTTTCATGTATATGAATGCGAATCGATATTCCCCTTTCTCCGTAAACAATCTGCTCATTTACGATCAACATCTTCTAGCGCCTTTCTTGAgagaACACATTtttttGGAAaaaTAGACATTttttGGTAGTTtttCGTAATGATTTTCACACCATCCTCTGGGTTTTCAAGGACTTtttCATA
>IonTorrentS5-matK1_BOP010069_Cotu
AACCCCTTCGCTGTTGGATACAAGATATCCCCGCTTTGCATTTATTGCGATTCTTTCTTTACGAGTTTCAGAATTGGAATAATCTTATTACTCAAAAACCGAAATATATTTCGGTTTTTTCAAACGAGAATCGAAGATTATTCTTGTTCCTATATAATTTTCATGTATATGAATGCGAATCGATATTCCCCTTTCTCCGTAAACAATCTGCTCATTTACGATCAACATCTTCTAGCGCCTTTCTTGAGAGAACACATTTTTTTGGAAAAATAGAACATTTTTTGGTAGGTTTTTCGTAATGATTTTCACACCATCCTCTGGGTTTTCAAGGACCTTTTCATA
>IonTorrentS5-matK1_BOP010069_Otu
AACCCCTTCGCTGTTGGATACAAGATATCCCCGCTTTGCATTTATTGCGATTCTTTCTTTACGAGTTTCAGAATTGGAATAATCTTATTACTCAAaaaCCGAAATatatTTCGGTTttttCAAACGAGAATCGAAGATTATTCTTGTTCCTAtataATTTTCATGTATATGAATGCGAATCGATATTCCCCTTTCTCCGTAAACAATCTGCTCATTTACGATCAACATCTTCTAGCGCCTTTCTTGAgagaACACATTttttttGGAAaaaTAGAACATTtttttGGTATGTTtttCGTTAA
>IonTorrentS5-matK1_BOP010069_Zotu
AACCCCTTCGCTGTTGGATACAAGATATCCCCGCTTTGCATTTATTGCGATTCTTTCTTTACGAGTTTCAGAATTGGAATAATCTTATTACTCAAaaaCCGAAATatatTTCGGTTttttCAAACGAGAATCGAAGATTATTCTTGTTCCTAtataATTTTCATGTATATGAATGCGAATCGATATTCCCCTTTCTCCGTAAACAATCTGCTCATTTACGATCAACATCTTCTAGCGCCTTTCTTGAgagaACACATTtttttGGAAAA
>IonTorrentS5-matK1_BOP010070_Cotu
AACCCCTTCGCTGTTGGATACAAGATATCCCCGCTTTGCATTTATTGCGATTCTTTCTTTACGAGTTTCAGAATTGGAATAATCTTATTACTCAAAAACCGAAATATATTTCGGTTTTTTCAAACGAGAATCGAAGATTATTCTTGTTCCTATATAATTTTCATGTATATGAATGCGAATCGATATTCCCCTTTCTCCGTAAACAATCTGCTCATTTACGATCAACATCTTCTAGCGCCTTTCTTGAGAGAACACATTTTTTTGGAAAAATAGAACATTTTTTTGGTAGTTTTTCGTAATGATTTTCACACCATCCTCTGGGTTTTCAAGGACCTTTTCATA
>IonTorrentS5-matK1_BOP010070_Otu
AACCCCTTCGCTGTTGGATACAAGATATCCCCGCTTTGCATTTATTGCGATTCTTTCTTTACGAGTTTCAGAATTGGAATAATCTTATTACTCAAaaaCCGAAATatatTTCGGTTttttCAAACGAGAATCGAAGATTATTCTTGTTCCTAtataATTTTCATGTATATGAATGCGAATCGATATTCCCCTTTCTCCGTAAACAATCTGCTCATTTACGATCAACATCTTCTAGCGCCTTTCTTGAgagaACACATTttttttGGAAaaaTAGAACATTttttT
>IonTorrentS5-matK1_BOP010070_Zotu
AACCCCTTCGCTGTTGGATACAAGATATCCCCGCTTTGCATTTATTGCGATTCTTTCTTTACGAGTTTCAGAATTGGAATAATCTTATTACTCAAaaaCCGAAATatatTTCGGTTttttCAAACGAGAATCGAAGATTATTCTTGTTCCTAtataATTTTCATGTATATGAATGCGAATCGATATTCCCCTTTCTCCGTAAACAATCTGCTCATTTACGATCAACATCTTCTAGCGCCTTTCTTGAgagaACACATTtttttGGAAAAA
>IonTorrentS5-matK1_BOP010071_Cotu
AAACCCTTCGCTATTGGGTGAAAGATCCCTCTTCTTTGCATTTATTACGACTCTTTCTTCACGAGTATTATAATTATAATAGGAATAGTCTTATTACTCCAAATAAATTTATTTTTTCAAAAAGTAATCCACGATTATTCTTGCTCCTATATAATTCTCATGTATGTGAATATGAATCCATCTTCCTTTTTCTTCGTAATCAATCTTCTCATTTACGATTAACCTCTTATGGGATCTTTTTTGAGCAAATTCATTTCTATGAAAAGATAAAATATCCGGTAGAAAATGATTTTACGGTCGCCATCTTATGGTTCTTCAAGGATCCTTTTATG
>IonTorrentS5-matK1_BOP010071_Otu
AAACCCTTCGCTATTGGGTGAAAGATCCCTCTTCTTTGCATTTATTACGACTCTTTCTTCACGAGTATTATAATTATAATAGGAATAGTCTTATTACTCCAAATAAATTTATTttttCAAaaaGTAATCCACGATTATTCTTGCTCCTAtataATTCTCATGTATGTGAATATGAATCCATCTTCCTTtttCTTCGTAATCAATCTTCTCATTTACGATTAACCTCTTATGGGATCTTttttGAGCAAATTCATTTCTATGAAAAGATAAAATATCCGGTAGAAAATGATTTTACGGTCGCCATCTTATGGTTCTTCAAGGATCCTTTTATG
>IonTorrentS5-matK1_BOP010071_Zotu
AAACCCTTCGCTATTGGGTGAAAGATCCCTCTTCTTTGCATTTATTACGACTCTTTCTTCACGAGTATTATAATTATAATAGGAATAGTCTTATTACTCCAAATAAATTTATTttttCAAaaaGTAATCCACGATTATTCTTGCTCCTAtataATTCTCATGTATGTGAATATGAATCCATCTTCCTTtttCTTCGTAATCAATCTTCTCATTTACGATTAACCTCTTATGGGATCTTttttGAGCAAATTCATTTCTATGAAAAGATAAAATATCCGGTAGAAAATGATTTTACGGTCGCCATCTTATGGTTCTTCAAGGATCCTTTTATG
>IonTorrentS5-matK1_BOP010072_Cotu
AAACCCTTCGCTATTGGGTGAAAGATCCCTCTTCTTTGCATTTATTACGACTCTTTCTTCACGAGTATTATAATTATAATAGGAATAGTCTTATTACTCCAAATAAATTTATTTTTTCAAAAAGTAATCCACGATTATTCTTGCTCCTATATAATTCTCATGTATGTGAATATGAATCCATCTTCCTTTTTCTTCGTAATCAATCTTCTCATTTACGATTAACCTCTTATGGGATCTTTTTTGAGCAAATTCATTTCTATGAAAAGATAAAATATCCGGTAGAAAATGATTTTACGGTCGCCATCTTATGGTTCTTCAAGGATCCTTTTATG
>IonTorrentS5-matK1_BOP010072_Otu
AAACCCTTCGCTATTGGGTGAAAGATCCCTCTTCTTTGCATTTATTACGACTCTTTCTTCACGAGTATTATAATTATAATAGGAATAGTCTTATTACTCCAAATAAATTTATTttttCAAaaaGTAATCCACGATTATTCTTGCTCCTAtataATTCTCATGTATGTGAATATGAATCCATCTTCCTTtttCTTCGTAATCAATCTTCTCATTTACGATTAACCTCTTATGGGATCTTttttGAGCAAATTCATTTCTATGAAAAGATAAAATATCCGGTAGAAAATGATTTTACGGTCGCCATCTTATGGTTCTTCAAGGATCCTTTTATG
>IonTorrentS5-matK1_BOP010072_Zotu
AAACCCTTCGCTATTGGGTGAAAGATCCCTCTTCTTTGCATTTATTACGACTCTTTCTTCACGAGTATTATAATTATAATAGGAATAGTCTTATTACTCCAAATAAATTTATTttttCAAaaaGTAATCCACGATTATTCTTGCTCCTAtataATTCTCATGTATGTGAATATGAATCCATCTTCCTTtttCTTCGTAATCAATCTTCTCATTTACGATTAACCTCTTATGGGATCTTttttGAGCAAATTCATTTCTATGAAAAGATAAAATATCCGGTAGAAAATGATTTTACGGTCGCCATCTTATGGTTCTTCAAGGATCCTTTTATG
>IonTorrentS5-matK1_BOP010073_Cotu
AACCCCTTCGCTGTTGGATACAAGATATCCCCGCTTTGCATTTATTGCGATTCTTTCTTTACGAGTTTCAGAATTGGAATAATCTTATTACTCAAAAACCGAAATATATTTCGGTTTTTTCAAACGAGAATCGAAGATTATTCTTGTTCCTATATAATTTTCATGTATATGAATGCGAATCGATATTCCCCTTTCTCCGTAAACAATCTGCTCATTTACGATCAACATCTTCTAGCGCCTTTCTTGAGAGAACACATTTTTTTGGAAAAATAGAACATTTTTTGGTAGTTTTTCGTAATGATTTTCACACCATCCTCTGGGTTTTCAAGGACCTTTTCATA
>IonTorrentS5-matK1_BOP010073_Otu
AACCCCTTCGCTGTTGGATACAAGATATCCCCGCTTTGCATTTATTGCGATTCTTTCTTTACGAGTTTCAGAATTGGAATAATCTTATTACTCAAaaaCCGAAATatatTTCGGTTttttCAAACGAGAATCGAAGATTATTCTTGTTCCTAtataATTTTCATGTATATGAATGCGAATCGATATTCCCCTTTCTCCGTAAACAATCTGCTCATTTACGATCAACATCTTCTAGCGCCTTTCTTGAgagaACACATTtttttGGAAaaaTAGAACATTttttGGTAGTTtttCGTAATGATTTTCACACCATCCTCTGGGTTTTCAAGGACCTTTTCATA
>IonTorrentS5-matK1_BOP010073_Zotu
AACCCCTTCGCTGTTGGATACAAGATATCCCCGCTTTGCATTTATTGCGATTCTTTCTTTACGAGTTTCAGAATTGGAATAATCTTATTACTCAAaaaCCGAAATatatTTCGGTTttttCAAACGAGAATCGAAGATTATTCTTGTTCCTAtataATTTTCATGTATATGAATGCGAATCGATATTCCCCTTTCTCCGTAAACAATCTGCTCATTTACGATCAACATCTTCTAGCGCCTTTCTTGAgagaACACATTtttttGGAAaaaTAGAACATTttttGGTAGTTtttCGTAATGATTTTCACACCATCCTCTGGGTTTTCAAGGACCTTTTCATA
>IonTorrentS5-matK1_BOP010074_Cotu
AAATCCTTCGCTACTGGGTAAAGGATGCCTCTTCTTTACATTTATTACGGTTCTTTCTACACGAGTATTTTAATTTGAATTGGAATAGTCTTAGTAATCCAAAGAAATCAATTTCCATTTTTTCAAAAAGTAATTCAAGATTATTCTTGTTCCTATATAATTCTCATGTATGTGAATATGAATCCATCTTCTTTTTTCTCCGTAACCAATCTTCTCATTTACGATCAACATCTTCTGGAGTCCTTCTTGAGCGAATCTATTTCTATCGAAAAGTAGAACATCTTGTCGAAGTCTTGGCTAATGATTTTGATTTTCAGGACATCTTATGCTTGTTCAAGGATCCTTTCATG
>IonTorrentS5-matK1_BOP010074_Dotu
AAATCCTTCGCTACTGGGTAAAGGATGCCTCTTCTTTACATTTATTACGGTTCTTTCTACACGAGTATTTTAATTTGAATTGGAATAGTCTTAGTAATCCAAAGAAATCAATTTCCATTTTTTCAAAAAGTAATTCAAGATTATTCTTGTTCCTATATAATTCTCATGTATGTGAATATGAATCCATCTTCTTTTTTCTCCGTAACCAATCTTCTCATTTACGATCAACATCTTCTGGAGTCCTTCTTGAGCGAATCTATTTCTATCGAAAAGTAGAACATCTTGTCGAAGTCTTGGCTAATGATTTTGATTTTCAGGACATCTTATGCTTGTTCAAGGATCCTTTCATG
>IonTorrentS5-matK1_BOP010074_Otu
AAATCCTTCGCTACTGGGTAAAGGATGCCTCTTCTTTACATTTATTACGGTTCTTTCTACACGAGTATTTTAATTTGAATTGGAATAGTCTTAGTAATCCAAAGAAATCAATTTCCATTttttCAAaaaGTAATTCAAGATTATTCTTGTTCCTAtataATTCTCATGTATGTGAATATGAATCCATCTTCTTttttCTCCGTAACCAATCTTCTCATTTACGATCAACATCTTCTGGAGTCCTTCTTGAGCGAATCTATTTCTATCGAAAAGTAGAACATCTTGTCGAAGTCTTGGCTAATGATTTTGATTTTCAGGACATCTTATGCTTGTTCAAGGATCCTTTCATG
>IonTorrentS5-matK1_BOP010074_Zotu
AAATCCTTCGCTACTGGGTAAAGGATGCCTCTTCTTTACATTTATTACGGTTCTTTCTACACGAGTATTTTAATTTGAATTGGAATAGTCTTAGTAATCCAAAGAAATCAATTTCCATTttttCAAaaaGTAATTCAAGATTATTCTTGTTCCTAtataATTCTCATGTATGTGAATATGAATCCATCTTCTTttttCTCCGTAACCAATCTTCTCATTTACGATCAACATCTTCTGGAGTCCTTCTTGAGCGAATCTATTTCTATCGAAAAGTAGAACATCTTGTCGAAGTCTTGGCTAATGATTTTGATTTTCAGGACATCTTATGCTTGTTCAAGGATCCTTTCATG
>IonTorrentS5-matK1_BOP010075_Cotu
AAACTCTTCGCAATTGGGTAAAAGATGCCCCTTCTTTGCATTTATTACGATTCTTTCTTCGCGAGTATTGTAATTGGAATAGTCTTATTACTCCAAAGAAAGCCAGTTCTTCTTTTTCAAAAAGGAATCAAAGATTATTCCTCTTCTTATATAATTCTCATGTATGTGAATACGAATCTATTTTCGTCTTTCTACGTAACCAATCTTCTCATTTACGATCAACATCTTCTGGAGCTCTTCTTGAACGAATCTATTTCTATGGAAAAATAGAACGTCTTGTAGACGTCTTTGTTAAGGATTTTCAGACCAATCTATGCCTGTTCAAGGATCCTTTCATG
>IonTorrentS5-matK1_BOP010075_Otu
AAACTCTTCGCAATTGGGTAAAAGATGCCCCTTCTTTGCATTTATTACGATTCTTTCTTCGCGAGTATTGTAATTGGAATAGTCTTATTACTCCAAAGAAAGCCAGTTCTTCTTtttCAAaaaGGAATCAAAGATTATTCCTCTTCTTAtataATTCTCATGTATGTGAATACGAATCTATTTTCGTCTTTCTACGTAACCAATCTTCTCATTTACGATCAACATCTTCTGGAGCTCTTCTTGAACGAATCTATTTCTATGGAAaaaTAGAACGTCTTGTAGACGTCTTTGTTAAGGATTTTCAGACCAATCTATGCCTGTTCAAGGATCCTTTCATG
>IonTorrentS5-matK1_BOP010075_Zotu
AAACTCTTCGCAATTGGGTAAAAGATGCCCCTTCTTTGCATTTATTACGATTCTTTCTTCGCGAGTATTGTAATTGGAATAGTCTTATTACTCCAAAGAAAGCCAGTTCTTCTTtttCAAaaaGGAATCAAAGATTATTCCTCTTCTTAtataATTCTCATGTATGTGAATACGAATCTATTTTCGTCTTTCTACGTAACCAATCTTCTCATTTACGATCAACATCTTCTGGAGCTCTTCTTGAACGAATCTATTTCTATGGAAaaaTAGAACGTCTTGTAGACGTCTTTGTTAAGGATTTTCAGACCAATCTATGCCTGTTCAAGGATCCTTTCATG
>IonTorrentS5-matK1_BOP010077_Cotu
AAACCCTTCGCTATTGGATACAAGATATCCCCGCTTTGCATTTATTGCGATTCTTTCTTTACAAGTTTCAGAATTGGAATAATCTTATTACTCAAAAACCGAAATATATTTCGGTTTTTTCAAACGAGAATCGAAGATTATTCTTGTTCCTATATAATTTTCATGTATATGAATGCGAATCGATATTCCCCTTTCTCCGTAAACAATCTGCTCATTTACGATCAACATCTTCTGGAGCCTTTCTTGAAAGAATATATTTTTTTGGAAAAATAGAACGTCTTGTGAAACGTCTTTTGTTAAGGTTAAGGATTTTCAGGAGAACCTATGGTTGGTCAAGGACCCTTGCAT
>IonTorrentS5-matK1_BOP010078_Cotu
AACCCCTTCGCTGTTGGATACAAGATATCCCCGCTTTGCATTTATTGCGATTCTTTCTTTACGAGTTTCAGAATTGGAATAATCTTATTACTCAAAAACAGAAATATATTTCTGTTTTTTCAAACGAGAATCGAAGATTATTCTTGTTCCTATATAATTTTCATGTATATGAATGCGAATCGATATTCCCCTTTCTCCGTAAACAATCTGCTCATTTACGATCAACATCTTCTAGCGCCTTTCTTGAGAGAACACATTTTTTTGGAAAAATAGAACATTTTTTGGTAGTTTTTCGTAATGATTTTCACACCATCCTCTGGGTTTTCAAGGACCTTTTCATA
>IonTorrentS5-matK1_BOP010078_Otu
AACCCCTTCGCTGTTGGATACAAGATATCCCCGCTTTGCATTTATTGCGATTCTTTCTTTACGAGTTTCAGAATTGGAATAATCTTATTACTCAAaaaCAGAAATatatTTCTGTTttttCAAACGAGAATCGAAGATTATTCTTGTTCCTAtataATTTTCATGTATATGAATGCGAATCGATATTCCCCTTTCTCCGTAAACAATCTGCTCATTTACGATCAACATCTTCTAGCGCCTTTCTTGAgagaACACATTtttttGGAAaaaTAGAACATTttttGGTAGTTtttCGTAATGATTTTCACACCATCCTCTGGGTTTTCAAGGACCTTTTCATA
>IonTorrentS5-matK1_BOP010078_Zotu
ATAATTTTCATGTATATGAATGCGAATCGATATTCCCCTTTCTCCGTAACAATCTGCTCATTTACGATCAACATCTTCTAGCGCCTTTCTTGAgagaACACATTtttttGGAAaaaTAGAACATTttttGGTAGTTtttCGTAATGATTTTCACACCATCCTCTGGGTTTTCAAGGACCTTTTCATA
>IonTorrentS5-matK1_BOP010079_Cotu
AACCCCTTCGCTGTTGGATACAAGATATCCCCGCTTTGCATTTATTGCGATTCTTTCTTTACGAGTTTCAGAATTGGAATAATCTTATTACTCAAAAACAGAAATATATTTCTGTTTTTTCAAACGAGAATAGAAGATTATTCTTGTTCCTATATAATTTTCATGTATATGAATGCGAATCGATATTCCCCTTTCTCCGTAAACAATCTGCTCATTTACGATCAACATCTTCTAGCGCCTTTCTTGAGAGAACACATTTTTTTGGAAAAATAGAACATTTTTTGGTAGTTTTTCGTAATGATTTTCACACCATCCTCTGGGTTTTCAAGGACTTTTTCATA
>IonTorrentS5-matK1_BOP010079_Otu
AACCCCTTCGCTGTTGGATACAAGATATCCCCGCTTTGCATTTATTGCGATTCTTTCTTTACGAGTTTCAGAATTGGAATAATCTTATTACTCAAaaaCAGAAATatatTTCTGTTttttCAAACGAGAATAGAAGATTATTCTTGTTCCTAtataATTTTCATGTATATGAATGCGAATCGATATTCCCCTTTCTCCGTAAACAATCTGCTCATTTACGATCAACATCTTCTAGCGCCTTTCTTGAgagaACACATTtttttGGAAaaaTAGACATTttttGGTAGTTtttCGTAATGATTTTCACACCATCCTCTGGGTTTTCAAGGACTTtttCATA
>IonTorrentS5-matK1_BOP010079_Zotu
AACCCCTTCGCTGTTGGATACAAGATATCCCCGCTTTGCATTTATTGCGATTCTTTCTTTACGAGTTTCAGAATTGGAATAATCTTATTACTCAAaaaCAGAAATatatTTCTGTTttttCAAACGAGAATAGAAGATTATTCTTGTTCCTAtataATTTTCATGTATATGAATGCGAATCGATATTCCCCTTTCTCCGTAAACAATCTGCTCATTTACGATCAACATCTTCTAGCGCCTTTCTTGAgagaACACATTttttttGGAAAA
>IonTorrentS5-matK1_BOP010080_Cotu
AACCCCTTCGCTGTTGGATACAAGATATCCCCGCTTTGCATTTATTGCGATTCTTTCTTTACGAGTTTCAGAATTGGAATAATCTTATTACTCAAAAACAAAAACAGAAATTTATTTCTGTTTTTTCAAACGAGAATAGAAGATTATTCTTGTTCCTATATAATTTTCATGTATATGAATGCGAATCGATATTCCCCTTTCTCCGTAAACAATCTGCTCATTTACGATCAACATCTTCTAGCGCCTTTCTTGAGAGAACACATTTTTTTGGAAAAAATAGAACATTTTTTGGTAGTTTTTCGTAATGATTTTCACACCATCCTCTGGGTTTTCAAGGACTTTTTCATA
>IonTorrentS5-matK1_BOP010080_Dotu
AACCCCTTCGCTGTTGGATACAAGATATCCCCGCTTTGCATTTATTGCGATTCTTTCTTTACGAGTTTCAGAATTGGAATAATCTTATTACTCAAAAACAAAAACAGAAATTTATTTCTGTTTTTTCAAACGAGAATAGAAGATTATTCTTGTTCCTATATAATTTTCATGTATATGAATGCGAATCGATATTCCCCTTTCTCCGTAAACAATCTGCTCATTTACGATCAACATCTTCTAGCGCCTTTCTTGAGAGAACACATTTTTTT
>IonTorrentS5-matK1_BOP010080_Otu
AACCCCTTCGCTGTTGGATACAAGATATCCCCGCTTTGCATTTATTGCGATTCTTTCTTTACGAGTTTCAGAATTGGAATAATCTTATTACTCAAaaaCAAaaaCAGAAATTTATTTCTGTTttttCAAACGAGAATAGAAGATTATTCTTGTTCCTAtataATTTTCATGTATATGAATGCGAATCGATATTCCCCTTTCTCCGTAAACAATCTGCTCATTTACGATCAACATCTTCTAGCGCCTTTCTTGAgagaACACATTtttttGGAAAA
>IonTorrentS5-matK1_BOP010080_Zotu
AACCCCTTCGCTGTTGGATACAAGATATCCCCGCTTTGCATTTATTGCGATTCTTTCTTTACGAGTTTCAGAATTGGAATAATCTTATTACTCAAaaaCAAaaaCAGAAATTTATTTCTGTTttttCAAACGAGAATAGAAGATTATTCTTGTTCCTAtataATTTTCATGTATATGAATGCGAATCGATATTCCCCTTTCTCCGTAAACAATCTGCTCATTTACGATCAACATCTTCTAGCGCCTTTCTTGAgagaACACATTtttttGGAAAA
>IonTorrentS5-matK1_BOP010081_Cotu
AACCCCTTCGCTGTTGGATACAAGATATCCCCGCTTTGCATTTATTGCGATTCTTTCTTTACAAGTTTCAGAATTGGAATAATCTTATTACTCAACGAAATTTTCAAAAAGTAATCCGAGATTCTTTTTATTCCTATATAATTCTTATATATGTGAATATGAATCCATCTTCCTTTTTCTCCGTAACCAATCTTCTCATTTACGATTAACATCTTCTGGAGTCCTTTTTGAACGACTCTGTTTCTATAGAAAAATAGAACATTTTGCCGAAGTCTTTGCTAATGATTTTCCGGTCATCCCATGCTTTCTCAAGGATCCTTTCATG
>IonTorrentS5-matK1_BOP010081_Otu
TTCCTAtataATTCTTAtatatGTGAATATGAATCCATCTTCCTTtttCTCCGTAACCAATCTTCTCATTTACGATTAACATCTTCTGGAGTCCTTtttGAACGACTCTGTTTCTATAGAAaaaTAGAACATTTTGCCGAAGTCTTTGCTAATGATTTTCCGGTCATCCCATGCTTTCTCAAGGATCCTTTCATG
>IonTorrentS5-matK1_BOP010081_Zotu
TTCCTAtataATTCTTAtatatGTGAATATGAATCCATCTTCCTTtttCTCCGTAACCAATCTTCTCATTTACGATTAACATCTTCTGGAGTCCTTtttGAACGACTCTGTTTCTATAGAAaaaTAGAACATTTTGCCGAAGTCTTTGCTAATGATTTTCCGGTCATCCCATGCTTTCTCAAGGATCCTTTCATG
>IonTorrentS5-matK1_BOP010082_Cotu
AACCCCTTCGCTGTTGGATACAAGATATCCCCGCTTTGCATTTATTGCGATTCTTTCTTTACGAGTTTCAGAATTGGAATAATCTTATTACTCAAAAACAGAAATATATTTCTGTTTTTTCAAACGAGAATCGAAGATTATTCTTGTTCCTATATAATTTTCATGTATATGAATGCGAATCGATATTCCCCTTTCTCCGTAAACAATCTGCTCATTTACGATCAACATCTTCTAGCGCCTTTCTTGAGAGAACACATTTTTTTGGAAAAATAGAACATTTTTTGGTAGTTTTTCGTAATGATTTTCACACCATCCTCTGGGTTTTCAAGGACCTTTTCATA
>IonTorrentS5-matK1_BOP010082_Otu
AACCCCTTCGCTGTTGGATACAAGATATCCCCGCTTTGCATTTATTGCGATTCTTTCTTTACGAGTTTCAGAATTGGAATAATCTTATTACTCAAaaaCAGAAATatatTTCTGTTttttCAAACGAGAATCGAAGATTATTCTTGTTCCTAtataATTTTCATGTATATGAATGCGAATCGATATTCCCCTTTCTCCGTAAACAATCTGCTCATTTACGATCAACATCTTCTAGCGCCTTTCTTGAgagaACACATTtttttGGAAaaaTAGAACATTttttGGTAGTTtttCGTAATGATTTTCACACCATCCTCTGGGTTTTCAAGGACCTTTTCATA
>IonTorrentS5-matK1_BOP010082_Zotu
AACCCCTTCGCTGTTGGATACAAGATATCCCCGCTTTGCATTTATTGCGATTCTTTCTTTACGAGTTTCAGAATTGGAATAATCTTATTACTCAAaaaCAGAAATatatTTCTGTTttttCAAACGAGAATCGAAGATTATTCTTGTTCCTAtataATTTTCATGTATATGAATGCGAATCGATATTCCCCTTTCTCCGTAAACAATCTGCTCATTTACGATCAACATCTTCTAGCGCCTTTCTTGAgagaACACATTtttttGGAAaaaTAGAACATTttttGGTAGTTtttCGTAATGATTTTCACACCATCCTCTGGGTTTTCAAGGACCTTTTCATA
>IonTorrentS5-matK1_BOP010083_Cotu
AACCCCTTCGCTGTTGGATACAAGATATCCCCGCTTTGCATTTATTGCGATTCTTTCTTTACGAGTTTCAGAATTGGAATAATCTTATTACTCAAAAACCGAAATATATTTCGGTTTTTTCAAACGAGAATCGAAGATTATTCTTGTTCCTATATAATTTTCATGTATATGAATGCGAATCGATATTCCCCTTTCTCCGTAAACAATCTGCTCATTTACGATCAACATCTTCTAGCGCCTTTCTTGAGAGAACACATTTTTTTGGAAAAATAGAACATTTTTTGGTAGTTTTTCGTAATGATTTTCACACCATCCTCTGGGTTTTCAAGGACCTTTTCATA
>IonTorrentS5-matK1_BOP010083_Otu
AACCCCTTCGCTGTTGGATACAAGATATCCCCGCTTTGCATTTATTGCGATTCTTTCTTTACGAGTTTCAGAATTGGAATAATCTTATTACTCAAaaaCCGAAATatatTTCGGTTttttCAAACGAGAATCGAAGATTATTCTTGTTCCTAtataATTTTCATGTATATGAATGCGAATCGATATTCCCCTTTCTCCGTAAACAATCTGCTCATTTACGATCAACATCTTCTAGCGCCTTTCTTGAgagaACACATTtttttGGAAaaaTAGAACATTttttGGTAGTTtttCGTAATGATTTTCACACCATCCTCTGGGTTTTCAAGGACCTTTTCATA
>IonTorrentS5-matK1_BOP010083_Zotu
AACCCCTTCGCTGTTGGATACAAGATATCCCCGCTTTGCATTTATTGCGATTCTTTCTTTACGAGTTTCAGAATTGGAATAATCTTATTACTCAAaaaCCGAAATatatTTCGGTTttttCAAACGAGAATCGAAGATTATTCTTGTTCCTAtataATTTTCATGTATATGAATGCGAATCGATATTCCCCTTTCTCCGTAAACAATCTGCTCATTTACGATCAACATCTTCTAGCGCCTTTCTTGAgagaACACATTtttttGGAAaaaTAGAACATTttttGGTAGTTtttCGTAATGATTTTCACACCATCCTCTGGGTTTTCAAGGACCTTTTCATA
>IonTorrentS5-matK1_BOP010084_Cotu
AAACCCTTCGCTATTGGGTAAAAGATGCCTCTTCTTTGCATTTATTACGATTCTTTCTCCACGAGTATTGTAATTGGAATAGTCTTTATTACTCCAAAGAAATCCATTTCCTCTTTTTCAAAAAGGAATCAAAGATTATTCTTGTTCCTATATAATTCTCATGTATATGAATACGAATCCATTTTCGTTTTTCTACGTAACCAATCTTCTCATTTACGATCAACATCTTCTGGAGCTCTTCTTGAGCGAATATATTTCTATGGAAAAATAGAACATCTTGTAGAAGTCTTTGTTAATCTTAAGGATTTTCAGAACAACTTATGGTTGTTCAAGGATCCTTTCAT
>IonTorrentS5-matK1_BOP010085_Cotu
AAACTCTTCGCTATTGGGTAAAAGATGCCTCTTCTTTGCATTTATTACGATTCTTTCTTCACGAGTATTGTAATTGGAATAGTCTTATTACTCCAAAGAAAGCCAGTTCTTCTTTTTCAAAAAAGAATCAAAGATTATTCTTCTTTTTATATAATTCTCATGTATGTGAATACGAATCTATTTTCGTCTTTCTACGTAACCAATCTTCTCATTTCCGATCAACATCTTCTGGAGCTCTTCTTGAACGAATATATTTCTATGGAAAAATAGAACGTCTTGTAGACGTCTTTGTTAAGGATTTTCAGACCAATCTATGCTTGTTCAAGGATCCTTTCATG
>IonTorrentS5-matK1_BOP010085_Dotu
AAACTCTTCGCTATTGGGTAAAAGATGCCTCTTCTTTGCATTTATTACGATTCTTTCTTCACGAGTATTGTAATTGGAATAGTCTTATTACTCCAAAGAAAGCCAGTTCTTCTTTTTCAAAAAAGAATCAAAGATTATTCTTCTTTTTATATAATTCTCATGTATGTGAATACGAATCTATTTTCGTCTTTCTACGTAACCAATCTTCTCATTTCCGATCAACATCTTCTGGAGCTCTTCTTGAACGAATATATTTCTATGGAAAAATAGAACGTCTTGTAGACGTCTTTGTTAAGGATTTTCAGACCAATCTATGCTTGTTCAAGGATCCTTTCATG
>IonTorrentS5-matK1_BOP010085_Otu
AAACTCTTCGCTATTGGGTAAAAGATGCCTCTTCTTTGCATTTATTACGATTCTTTCTTCACGAGTATTGTAATTGGAATAGTCTTATTACTCCAAAGAAAGCCAGTTCTTCTTtttCAAaaaaGAATCAAAGATTATTCTTCTTtttAtataATTCTCATGTATGTGAATACGAATCTATTTTCGTCTTTCTACGTAACCAATCTTCTCATTTCCGATCAACATCTTCTGGAGCTCTTCTTGAACGAATatatTTCTATGGAAaaaTAGAACGTCTTGTAGACGTCTTTGTTAAGGATTTTCAGACCAATCTATGCTTGTTCAAGGATCCTTTCATG
>IonTorrentS5-matK1_BOP010085_Zotu
AAACTCTTCGCTATTGGGTAAAAGATGCCTCTTCTTTGCATTTATTACGATTCTTTCTTCACGAGTATTGTAATTGGAATAGTCTTATTACTCCAAAGAAAGCCAGTTCTTCTTtttCAAaaaaGAATCAAAGATTATTCTTCTTtttAtataATTCTCATGTATGTGAATACGAATCTATTTTCGTCTTTCTACGTAACCAATCTTCTCATTTCCGATCAACATCTTCTGGAGCTCTTCTTGAACGAATatatTTCTATGGAAaaaTAGAACGTCTTGTAGACGTCTTTGTTAAGGATTTTCAGACCAATCTATGCTTGTTCAAGGATCCTTTCATG
>IonTorrentS5-matK1_BOP010086_Cotu
AACCCCTTCGCTGTTGGATACAAGATATCCCCGCTTTGCATTTATTGCGATTCTTTCTTTACGAGTTTCAGAATTGGAATAATCTTATTACTCAAAAACCGAAATATATTTCGGTTTTTTCAAACGAGAATCGAAGATTATTCTTGTTCCTATATAATTTTCATGTATATGAATGCGAATCGATATTCCCCTTTCTCCGTAAACAATCTGCTCATTTACGATCAACATCTTCTAGCGCCTTTCTTGAGAGAACACATTTTTTTGGAAAAATAGAACATTTTTTTGGTAGTTTTTCGTAATGATTTTCACACCATCCTCTGGGTTTTCAAGGACCTTTTCATA
>IonTorrentS5-matK1_BOP010086_Dotu
AACCCCTTCGCTGTTGGATACAAGATATCCCCGCTTTGCATTTATTGCGATTCTTTCTTTACAAGTTTCAGAATTGGAATAATCTTATTACTCAAAAACCGAAATATATTTCGGTTTTTTCAAACGAGAATCGAAGATTATTCTTGTTCCTATATAATTTTCATGTATATGAATGCGAATCGATATTCCCCTTTCTCCGTAAACAATCTGCTCATTTACGATCAACATCTTCTAGCGCCTTTCTTGAGAGAACACATTTTTTT
>IonTorrentS5-matK1_BOP010087_Cotu
AAATCCTTCGATGCTGGGTGAAAGATGTTTCTTCTTTGCATTTATTACGATTTGTTCTCCATGAGTATTGGAATTGGAATAGTCTTCTTACTCCAAAGAAATCCATTTACATTTTTTCACAAAGTAATCCAAGATTTTTCTTGTTCCTATATAATTCTTATGTGTCGGAATACGAATCTATCTTTCTTTTTCTACGTAAACAAGATTCTCATTTATGGTCAACATCCTCTCGGGTCCTTCTTGAGCGAATCCATTTCTATCGAAAAATAGAACATCTTGCAGAAGTCTTTCCTAATTATTTTCAGGTTATCCTTTGGTTGTTGAAGGATCCTTGCACA
>IonTorrentS5-matK1_BOP010087_Otu
AAATCCTTCGATGCTGGGTGAAAGATGTTTCTTCTTTGCATTTATTACGATTTGTTCTCCATGAGTATTGGAATTGGAATAGTCTTCTTACTCCAAAGAAATCCATTTACATTttttCACAAAGTAATCCAAGATTtttCTTGTTCCTAtataATTCTTATGTGTCGGAATACGAATCTATCTTTCTTtttCTACGTAAACAAGATTCTCATTTATGGTCAACATCCTCTCGGGTCCTTCTTGAGCGAATCCATTTCTATCGAAaaaTAGAACATCTTGCAGAAGTCTTTCCTAATTATTTTCAGGTTATCCTTTGGTTGTTGAAGGATCCTTGCACA
>IonTorrentS5-matK1_BOP010087_Zotu
AAATCCTTCGATGCTGGGTGAAAGATGTTTCTTCTTTGCATTTATTACGATTTGTTCTCCATGAGTATTGGAATTGGAATAGTCTTCTTACTCCAAAGAAATCCATTTACATTttttCACAAAGTAATCCAAGATTtttCTTGTTCCTAtataATTCTTATGTGTCGGAATACGAATCTATCTTTCTTtttCTACGTAAACAAGATTCTCATTTATGGTCAACATCCTCTCGGGTCCTTCTTGAGCGAATCCATTTCTATCGAAaaaTAGAACATCTTGCAGAAGTCTTTCCTAATTATTTTCAGGTTATCCTTTGGTTGTTGAAGGATCCTTGCACA
>IonTorrentS5-matK1_BOP010088_Cotu
AAACCCTTCGATACTGGGTGAAAGATGCCCCTTTCTTTCATTTATTAAGGTTGTTTATTTATGAGTATTGTAATTGGAATAGTCTTATTACTCCAAAAAAATATATTTCTACTTTTTCAAAAAGGAATACAAGATTCTTCTTGTTCCTATATAATTTTTATGTATGTGAATACGAATCTATCTTACTTTTTCTCCGTAACAAATCCGCTCATTTACGATTAACATCTTTTAGCGTTCTTTTTGAACGAATCTATTTCTATGCAAAAATAGAACATCTTGTAGAAGTCTTTGCTAAGGATTTTTCGTCTACCTTATCATTCTTCAAGGATCCTTTCATT
>IonTorrentS5-matK1_BOP010088_Otu
AAACCCTTCGATACTGGGTGAAAGATGCCCCTTTCTTTCATTTATTAAGGTTGTTTATTTATGAGTATTGTAATTGGAATAGTCTTATTACTCCAAaaaaaTatatTTCTACTTtttCAAaaaGGAATACAAGATTCTTCTTGTTCCTAtataATTtttATGTATGTGAATACGAATCTATCTTACTTtttCTCCGTAACAAATCCGCTCATTTACGATTAACATCTTTTAGCGTTCTTtttGAACGAATCTATTTCTATGCAAaaaTAGAACATCTTGTAGAAGTCTTTGCTAAGGATTtttCGTCTACCTTATCATTCTTCAAGGATCCTTTCATT
>IonTorrentS5-matK1_BOP010088_Zotu
AAACCCTTCGATACTGGGTGAAAGATGCCCCTTTCTTTCATTTATTAAGGTTGTTTATTTATGAGTATTGTAATTGGAATAGTCTTATTACTCCAAaaaaaTatatTTCTACTTtttCAAaaaGGAATACAAGATTCTTCTTGTTCCTAtataATTtttATGTATGTGAATACGAATCTATCTTACTTtttCTCCGTAACAAATCCGCTCATTTACGATTAACATCTTTTAGCGTTCTTtttGAACGAATCTATTTCTATGCAAaaaTAGAACATCTTGTAGAAGTCTTTGCTAAGGATTtttCGTCTACCTTATCATTCTTCAAGGATCCTTTCATT
>IonTorrentS5-matK1_BOP010090_Cotu
AAGCCCTTCGCTACTGGGTAAAAGATGCTTCTTCTTTGCATTTATTACGGTTCTCTCTCTACCAGTATTGTAATTTGAAGAGATTTATTACTCCAAAGAAATCTATTTCAATTTTTAATCCAAGATTATTCTTGTTCCTATATAATTCTCATGCATATGAATACGAATCCATTTTCCTTTTTCTCCGTAATCAATCTTCTCATTTACGATCAACATCTTCTGGAGTCTTTCTTGAACGAATTTATTTCTATGGAAAAATAGAGTATCTTGTAGAAGTCTTTTATAATGATTTTCAGAACAACCTGTGGTTGTTCAAAGACCCTTTCATA
>IonTorrentS5-matK1_BOP010090_Otu
AAGCCCTTCGCTACTGGGTAAAAGATGCTTCTTCTTTGCATTTATTACGGTTCtctctctACCAGTATTGTAATTTGAAGAGATTTATTACTCCAAAGAAATCTATTTCAATTtttAATCCAAGATTATTCTTGTTCCTAtataATTCTCATGCATATGAATACGAATCCATTTTCCTTtttCTCCGTAATCAATCTTCTCATTTACGATCAACATCTTCTGGAGTCTTTCTTGAACGAATTTATTTCTATGGAAaaaTAGAGTATCTTGTAGAAGTCTTTTATAATGATTTTCAGAACAACCTGTGGTTGTTCAAAGACCCTTTCATA
>IonTorrentS5-matK1_BOP010090_Zotu
AAGCCCTTCGCTACTGGGTAAAAGATGCTTCTTCTTTGCATTTATTACGGTTCtctctctACCAGTATTGTAATTTGAAGAGATTTATTACTCCAAAGAAATCTATTTCAATTtttAATCCAAGATTATTCTTGTTCCTAtataATTCTCATGCATATGAATACGAATCCATTTTCCTTtttCTCCGTAATCAATCTTCTCATTTACGATCAACATCTTCTGGAGTCTTTCTTGAACGAATTTATTTCTATGGAAaaaTAGAGTATCTTGTAGAAGTCTTTTATAATGATTTTCAGAACAACCTGTGGTTGTTCAAAGACCCTTTCATA
>IonTorrentS5-matK1_BOP010091_Cotu
GAACCTTTCGCTATTGGGTAAAAGATGCCTCTTCTTTACATTTATTGCGATTCTTTCTTCATGAGTATTTTAATTGGAATAGTCTTATTACTCCAAAGAAATCAAATTCCATTTTTTCAACAAGTAATCCAAGATTTTTCTTGTTCCTATATAATTCTCATGTATATGAATATGAATCAACCTTCTTTTTTCTCCGTAACCAATCTTCTCATTTACGATCAACATCTTCAGGACTCCTTTTTGAGCGAATTTCTTTTTATGGAAAAGTAGAAGATCTTGTCCAAGTCTTTGTTAATGATTTTCAGGACAACTTATGGTTGTTCAAGCATCCTATCATG
>IonTorrentS5-matK1_BOP010091_Dotu
GAACCTTTCGCTATTGGGTAAAAGATGCCTCTTCTTTACATTTATTGCGATTCTTTCTTCATGAGTATTTTAATTGGAATAGTCTTATTACTCCAAAGAAATCAAATTCCATTTTTTCAACAAGTAATCCAAGATTTTTCTTGTTCCTATATAATTCTCATGTATATGAATATGAATCAACCTTCTTTTTTCTCCGTAACCAATCTTCTCATTTACGATCAACATCTTCAGGACTCCTTTTTGAGCGAATTTCTTTTTATGGAAAAGTAGAAGATCTTGTCCAAGTCTTTGTTAATGATTTTCAGGACAACTTATGGTTGTTCAAGCATCCTATCATG
>IonTorrentS5-matK1_BOP010091_Otu
GAACCTTTCGCTATTGGGTAAAAGATGCCTCTTCTTTACATTTATTGCGATTCTTTCTTCATGAGTATTTTAATTGGAATAGTCTTATTACTCCAAAGAAATCAAATTCCATTttttCAACAAGTAATCCAAGATTtttCTTGTTCCTAtataATTCTCATGTATATGAATATGAATCAACCTTCTTttttCTCCGTAACCAATCTTCTCATTTACGATCAACATCTTCAGGACTCCTTtttGAGCGAATTTCTTtttATGGAAAAGTAGAAGATCTTGTCCAAGTCTTTGTTAATGATTTTCAGGACAACTTATGGTTGTTCAAGCATCCTATCATG
>IonTorrentS5-matK1_BOP010091_Zotu
GAACCTTTCGCTATTGGGTAAAAGATGCCTCTTCTTTACATTTATTGCGATTCTTTCTTCATGAGTATTTTAATTGGAATAGTCTTATTACTCCAAAGAAATCAAATTCCATTttttCAACAAGTAATCCAAGATTtttCTTGTTCCTAtataATTCTCATGTATATGAATATGAATCAACCTTCTTttttCTCCGTAACCAATCTTCTCATTTACGATCAACATCTTCAGGACTCCTTtttGAGCGAATTTCTTtttATGGAAAAGTAGAAGATCTTGTCCAAGTCTTTGTTAATGATTTTCAGGACAACTTATGGTTGTTCAAGCATCCTATCATG
>IonTorrentS5-matK1_BOP010092_Cotu
AAACCCTTCACTGCTGGATACAAGATGCCCCCTCTTTGCATTTATTGCGATTCTTTCTCCACGAGTATCGTAATTCGAATAGTCTCATTACTCCAAAGAAATCCATTTCTCTTTTTTCAAAAGAGAATCAAAGATTCTTCTTGTTACTATATAATTCTCATGTATATGAATGTGAATCCGTATTAGTGTTTCTCCGTAAACAATCTTCTCATTTACGATCAACATCCTCTGGAACTTTTCTTGAGCGAACACATTTCTATGGAAAAATAGAACATCTTGTAGTAGTGCTTCGTAATGATTTTCAGAAGACCCTATGGTTGTTCAAGGACCCTTTCATG
>IonTorrentS5-matK1_BOP010092_Otu
AAACCCTTCACTGCTGGATACAAGATGCCcccTCTTTGCATTTATTGCGATTCTTTCTCCACGAGTATCGTAATTCGAATAGTCTCATTACTCCAAAGAAATCCATTTCTCTTttttCAAAAGAGAATCAAAGATTCTTCTTGTTACTAtataATTCTCATGTATATGAATGTGAATCCGTATTAGTGTTTCTCCGTAAACAATCTTCTCATTTACGATCAACATCCTCTGGAACTTTTCTTGAGCGAACACATTTCTATGGAAaaaTAGAACATCTTGTAGTAGTGCTTCGTAATGATTTTCAGAAGACCCTATGGTTGTTCAAGGACCCTTTCATG
>IonTorrentS5-matK1_BOP010092_Zotu
AAACCCTTCACTGCTGGATACAAGATGCCcccTCTTTGCATTTATTGCGATTCTTTCTCCACGAGTATCGTAATTCGAATAGTCTCATTACTCCAAAGAAATCCATTTCTCTTttttCAAAAGAGAATCAAAGATTCTTCTTGTTACTAtataATTCTCATGTATATGAATGTGAATCCGTATTAGTGTTTCTCCGTAAACAATCTTCTCATTTACGATCAACATCCTCTGGAACTTTTCTTGAGCGAACACATTTCTATGGAAaaaTAGAACATCTTGTAGTAGTGCTTCGTAATGATTTTCAGAAGACCCTATGGTTGTTCAAGGACCCTTTCATG
>IonTorrentS5-matK1_BOP010093_Cotu
AAACTCTTCGTTACTGGGTAAAGGATGCTTCTTCTTTGCATTTATTACGGTTCTTTCTACACGAGTATCGTAATCGTAATTGGAATAATCTTAGTACTCCAAAGAAACCCAGTTCCTCTTTTTCAAAAAGAAATAAAAGATTATTCTTGTTCCTATATAATTCTCATGTATGTGAATACGAATCCATTTTTTTCTTTTTCCGTAACCAATCTTCTCACTTACGATCAACATCTTTTGGAGCCCTTCTTGAACGAATCTATTTCTATGGAAAAATAGAACATCGTGTAGAAGTCTTTGCTAAGGATTTTCATGTTAGCCTATGGTTGTTCAAGGATCCTTTCATA
>IonTorrentS5-matK1_BOP010093_Otu
AAACTCTTCGTTACTGGGTAAGGATGCTTCTTCTTTGCATTTATTACGGTTCTTTCTACACGAGTATCGTAATCGTAATTGGAATAATCTTAGTACTCCAAAGAAACCCAGTTCCTCTTtttCAAaaaGAAATAAAAGATTATTCTTGTTCCTAtataATTCTCATGTATGTGAATACGAATCCATTtttttCTTtttCCGTAACCAATCTTCTCACTTACGATCAACATCTTTTGGAGCCCTTCTTGAACGAATCTATTTCTATGGAAaaaTAGAACATCGTGTAGAAGTCTTTGCTAAGGATTTTCATGTTAGCCTATGGTTGTTCAAGGATCCTTTCATA
>IonTorrentS5-matK1_BOP010093_Zotu
AAACTCTTCGTTACTGGGTAAGGATGCTTCTTCTTTGCATTTATTACGGTTCTTTCTACACGAGTATCGTAATCGTAATTGGAATAATCTTAGTACTCCAAAGAAACCCAGTTCCTCTTtttCAAaaaGAAATAAAAGATTATTCTTGTTCCTAtataATTCTCATGTATGTGAATACGAATCCATTtttttCTTtttCCGTAACCAATCTTCTCACTTACGATCAACATCTTTTGGAGCCCTTCTTGAACGAATCTATTTCTATGGAAaaaTAGAACATCGTGTAGAAGTCTTTGCTAAGGATTTTCATGTTAGCCTATGGTTGTTCAAGGATCCTTTCATA
>IonTorrentS5-matK1_BOP010094_Cotu
AAACTCTTCGCTATTGGGTAAAAGATGCCTCTTCTTTGCATTTATTACGATTCTTTCTTCACGAGTATTGTAATTGGAATAGTCTTATTACTCCAAAGAAAGCCAGTTCTTCTTTTTCAAAAAGGAATCAAAGATTATTCTTCTTCTTATATAATTCTCATGTATGTGAATACGAATCTATTTTCGTCTTTCTACGTAACCAATCTTCTCATTTACGATCAACATCTTCTGGAGCTCTTCTTGAACGAATATATTTCTATGGAAAAATAGAACGTCTTGTAGACGTCTTTGTTAAGGATTTTCAGACCAACCTATGCTTGTTCAAGGATCCTTTCATG
>IonTorrentS5-matK1_BOP010094_Otu
AAACTCTTCGCTATTGGGTAAAAGATGCCTCTTCTTTGCATTTATTACGATTCTTTCTTCACGAGTATTGTAATTGGAATAGTCTTATTACTCCAAAGAAAGCCAGTTCTTCTTtttCAAaaaGGAATCAAAGATTATTCTTCTTCTTAtataATTCTCATGTATGTGAATACGAATCTATTTTCGTCTTTCTACGTAACCAATCTTCTCATTTACGATCAACATCTTCTGGAGCTCTTCTTGAACGAATatatTTCTATGGAAaaaTAGAACGTCTTGTAGACGTCTTTGTTAAGGATTTTCAGACCAACCTATGCTTGTTCAAGGATCCTTTCATG
>IonTorrentS5-matK1_BOP010094_Zotu
AAACTCTTCGCTATTGGGTAAAAGATGCCTCTTCTTTGCATTTATTACGATTCTTTCTTCACGAGTATTGTAATTGGAATAGTCTTATTACTCCAAAGAAAGCCAGTTCTTCTTtttCAAaaaGGAATCAAAGATTATTCTTCTTCTTAtataATTCTCATGTATGTGAATACGAATCTATTTTCGTCTTTCTACGTAACCAATCTTCTCATTTACGATCAACATCTTCTGGAGCTCTTCTTGAACGAATatatTTCTATGGAAaaaTAGAACGTCTTGTAGACGTCTTTGTTAAGGATTTTCAGACCAACCTATGCTTGTTCAAGGATCCTTTCATG
>IonTorrentS5-matK1_BOP010095_Cotu
AAGCCCTTCGCTACTGGGTAAAAGATGCTTCTTCTTTGCATTTATTACGGTTCTCTCTCTACGAGTATTGTAATTTGAAGAGTTTTATTACTCCAAAGAAATCTATTTCGATTTTTAATCCAAGATTATTCTTGTTCCTATATAATTCTCATGTATGTGAATACGAATCCATTTTCCTTTTTCTCCGTAACCAATCTTCTCATTTACGATCAACATCTTCTGGAGTCTTTCTTGAACGAATTTATTTCTATGGAAAAATAGAGTATCTTGTAGAAGTCTTTTATAATGATTTTCAGAACAACCTATGGTTGTTCAAAGACCCTTTCATA
>IonTorrentS5-matK1_BOP010095_Otu
AGCCCTTCGCTACTGGGTAAAAGATGCTTCTTCTTTGCATTTATTACGGTTCtctctctACGAGTATTGTAATTTGAAGAGTTTTATTACTCCAAAGAAATCTATTTCGATTtttAATCCAAGATTATTCTTGTTCCTAtataATTCTCATGTATGTGAATACGAATCCATTTTCCTTtttCTCCGTAACCAATCTTCTCATTTACGATCAACATCTTCTGGAGTCTTTCTTGAACGAATTTATTTCTATGGAAaaaTAGAGTATCTTGTAGAAGTCTTTTATAATGATTTTCAGAACAACCTATGGTTGTTCAAAGACCCTTTCATA
>IonTorrentS5-matK1_BOP010095_Zotu
AGCCCTTCGCTACTGGGTAAAAGATGCTTCTTCTTTGCATTTATTACGGTTCtctctctACGAGTATTGTAATTTGAAGAGTTTTATTACTCCAAAGAAATCTATTTCGATTtttAATCCAAGATTATTCTTGTTCCTAtataATTCTCATGTATGTGAATACGAATCCATTTTCCTTtttCTCCGTAACCAATCTTCTCATTTACGATCAACATCTTCTGGAGTCTTTCTTGAACGAATTTATTTCTATGGAAaaaTAGAGTATCTTGTAGAAGTCTTTTATAATGATTTTCAGAACAACCTATGGTTGTTCAAAGACCCTTTCATA
>IonTorrentS5-matK1_BOP010096_Cotu
AAGCCCTTCGCTACTGGGTAAAAGATGCTTCTTCTTTGCATTTATTACGGTTCTCTCTCTACGAGTATTGTAATTTGAAGAGTTTTATTACTCCAAAGAAATCTATTTCGATTTTTAATCCAAGATTATTCTTGTTCCTATATAATTCTCATGTATGTGAATACGAATCCATTTTCCTTTTTCTCCGTAACCAATCTTCTCATTTACGATCAACATCTTCTGGAGTCTTTCTTGAACGAATTTATTTCTATGGAAAAATAGAGTATCTTGTAGAAGTCTTTTATAATGATTTTCAGAACAACCTATGGTTGTTCAAAGACCCTTTCATA
>IonTorrentS5-matK1_BOP010096_Otu
AAGCCCTTCGCTACTGGGTAAAAGATGCTTCTTCTTTGCATTTATTACGGTTCtctctctACGAGTATTGTAATTTGAAGAGTTTTATTACTCCAAAGAAATCTATTTCGATTtttAATCCAAGATTATTCTTGTTCCTAtataATTCTCATGTATGTGAATACGAATCCATTTTCCTTtttCTCCGTAACCAATCTTCTCATTTACGATCAACATCTTCTGGAGTCTTTCTTGAACGAATTTATTTCTATGGAAaaaTAGAGTATCTTGTAGAAGTCTTTTATAATGATTTTCAGAACAACCTATGGTTGTTCAAAGACCCTTTCATA
>IonTorrentS5-matK1_BOP010096_Zotu
AAGCCCTTCGCTACTGGGTAAAAGATGCTTCTTCTTTGCATTTATTACGGTTCtctctctACGAGTATTGTAATTTGAAGAGTTTTATTACTCCAAAGAAATCTATTTCGATTtttAATCCAAGATTATTCTTGTTCCTAtataATTCTCATGTATGTGAATACGAATCCATTTTCCTTtttCTCCGTAACCAATCTTCTCATTTACGATCAACATCTTCTGGAGTCTTTCTTGAACGAATTTATTTCTATGGAAaaaTAGAGTATCTTGTAGAAGTCTTTTATAATGATTTTCAGAACAACCTATGGTTGTTCAAAGACCCTTTCATA
>IonTorrentS5-matK1_BOP010097_Cotu
AACGCCTTCGCTACTGGATAAAGGATGCCTCCTCTTTACATTTATTACGGTTCTTTCTCCACGAGTATTTTAATTCGAATAGTCTTATTACTCCAAAGAACTCTATTTCTGTTTTTTTAAAAAGGAATCCAAGATTGTTATTGTTTCTATATAATTCTCATGTATATGAATATGAATCCATCCTCTTTTTTCTCGGTAACCAATCGTCTCATTTACGATCAACATCCTCTCGAGTCCTCGTTGAGCGAATGTATTTCTATGGAAAAGTCGAACATCTTGTCGAAGTCTTTGCTAAAGATTTTCAGGACATCCTATGGTTGTTCAAGGATCCTTTCATG
>IonTorrentS5-matK1_BOP010097_Otu
AACGCCTTCGCTACTGGATAAAGGATGCCTCCTCTTTACATTTATTACGGTTCTTTCTCCACGAGTATTTTAATTCGAATAGTCTTATTACTCCAAAGAACTCTATTTCTGTTtttttAAaaaGGAATCCAAGATTGTTATTGTTTCTAtataATTCTCATGTATATGAATATGAATCCATCCTCTTttttCTCGGTAACCAATCGTCTCATTTACGATCAACATCCTCTCGAGTCCTCGTTGAGCGAATGTATTTCTATGGAAAAGTCGAACATCTTGTCGAAGTCTTTGCTAAAGATTTTCAGGACATCCTATGGTTGTTCAAGGATCCTTTCATG
>IonTorrentS5-matK1_BOP010097_Zotu
AACGCCTTCGCTACTGGATAAAGGATGCCTCCTCTTTACATTTATTACGGTTCTTTCTCCACGAGTATTTTAATTCGAATAGTCTTATTACTCCAAAGAACTCTATTTCTGTTtttttAAaaaGGAATCCAAGATTGTTATTGTTTCTAtataATTCTCATGTATATGAATATGAATCCATCCTCTTttttCTCGGTAACCAATCGTCTCATTTACGATCAACATCCTCTCGAGTCCTCGTTGAGCGAATGTATTTCTATGGAAAAGTCGAACATCTTGTCGAAGTCTTTGCTAAAGATTTTCAGGACATCCTATGGTTGTTCAAGGATCCTTTCATG
>IonTorrentS5-matK1_BOP010098_Cotu
AAACCCTTCACTGCTGGATACAAGATGCCCCCTCTTTGCATTTATTGCGATTCTTTCTCCACGAGTATCGTAATTCGAATAGTCTCATTACTCCAAAGAAATCCATTTCTCTTTTTTCAAAAGAGAATCAAAGATTCTTCTTGTTACTATATAATTCTCATGTATATGAATGTGAATCCGTATTAGTGTTTCTCCGTAAACAATCTTCTCATTTACGATCAACATCCTCTGGAACTTTTCTTGAGCGAACACATTTCTATGGAAAAATAGAACATCTTGTAGTAGTGCTTCGTAATGATTTTCAGAAGACCCTATGGTTGTTCAAGGACCCTTTCATG
>IonTorrentS5-matK1_BOP010098_Otu
AAACCCTTCACTGCTGGATACAAGATGCCcccTCTTTGCATTTATTGCGATTCTTTCTCCACGAGTATCGTAATTCGAATAGTCTCATTACTCCAAAGAAATCCATTTCTCTTttttCAAAAGAGAATCAAAGATTCTTCTTGTTACTAtataATTCTCATGTATATGAATGTGAATCCGTATTAGTGTTTCTCCGTAAACAATCTTCTCATTTACGATCAACATCCTCTGGAACTTTTCTTGAGCGAACACATTTCTATGGAAaaaTAGAACATCTTGTAGTAGTGCTTCGTAATGATTTTCAGAAGACCCTATGGTTGTTCAAGGACCCTTTCATG
>IonTorrentS5-matK1_BOP010098_Zotu
AAACCCTTCACTGCTGGATACAAGATGCCcccTCTTTGCATTTATTGCGATTCTTTCTCCACGAGTATCGTAATTCGAATAGTCTCATTACTCCAAAGAAATCCATTTCTCTTttttCAAAAGAGAATCAAAGATTCTTCTTGTTACTAtataATTCTCATGTATATGAATGTGAATCCGTATTAGTGTTTCTCCGTAAACAATCTTCTCATTTACGATCAACATCCTCTGGAACTTTTCTTGAGCGAACACATTTCTATGGAAaaaTAGAACATCTTGTAGTAGTGCTTCGTAATGATTTTCAGAAGACCCTATGGTTGTTCAAGGACCCTTTCATG
>IonTorrentS5-matK1_BOP010099_Cotu
AAACCCTTCACTGCTGGATACAAGATGCCCCCTCTTTGCATTTATTGCGATTCTTTCTCCACGAGTATCGTAATTCGAATAGTCTCATTACTCCAAAGAAATCCATTTCTCTTTTTTCAAAAGAGAATCAAAGATTCTTCTTGTTCCTATATAATTCTCATGTATATGAATGTGAATCCGTATTAGTGTTTCTCCGTAAACAATCTTCTCATTTACGATCAACATCCTCTGGAACTTTTCTTGAGCGAACACATTTCTATGGAAAAATAGAACATCTTGTAGTAGTGCTTCGTAATGATTTTCAGAAGACCCTATGGTTGTTCAAGGACCCTTTCATG
>IonTorrentS5-matK1_BOP010099_Otu
AAACCCTTCACTGCTGGATACAAGATGCCcccTCTTTGCATTTATTGCGATTCTTTCTCCACGAGTATCGTAATTCGAATAGTCTCATTACTCCAAAGAAATCCATTTCTCTTttttCAAAAGAGAATCAAAGATTCTTCTTGTTCCTAtataATTCTCATGTATATGAATGTGAATCCGTATTAGTGTTTCTCCGTAAACAATCTTCTCATTTACGATCAACATCCTCTGGAACTTTTCTTGAGCGAACACATTTCTATGGAAaaaTAGAACATCTTGTAGTAGTGCTTCGTAATGATTTTCAGAAGACCCTATGGTTGTTCAAGGACCCTTTCATG
>IonTorrentS5-matK1_BOP010099_Zotu
AAACCCTTCACTGCTGGATACAAGATGCCcccTCTTTGCATTTATTGCGATTCTTTCTCCACGAGTATCGTAATTCGAATAGTCTCATTACTCCAAAGAAATCCATTTCTCTTttttCAAAAGAGAATCAAAGATTCTTCTTGTTCCTAtataATTCTCATGTATATGAATGTGAATCCGTATTAGTGTTTCTCCGTAAACAATCTTCTCATTTACGATCAACATCCTCTGGAACTTTTCTTGAGCGAACACATTTCTATGGAAaaaTAGAACATCTTGTAGTAGTGCTTCGTAATGATTTTCAGAAGACCCTATGGTTGTTCAAGGACCCTTTCATG
>IonTorrentS5-matK1_BOP010100_Cotu
AAACCCTTCACTGCTGGATACAAGATGCCCCCTCTTTGCATTTATTGCGATTCTTTCTCCACGAGTATCGTAATTCGAATAGTCTCATTACTCCAAAGAAATCCATTTCTCTTTTTTCAAAAGAGAATCAAAGATTCTTCTTGTTACTATATAATTCTCATGTATATGAATGTGAATCCGTATTAGTGTTTCTCCGTAAACAATCTTCTCATTTACGATCAACATCCTCTGGAACTTTTCTTGAGCGAACACATTTCTATGGAAAAATAGAACATCTTGTAGTAGTGCTTCGTAATGATTTTCAGAAGACCCTATGGTTGTTCAAGGACCCTTTCATG
>IonTorrentS5-matK1_BOP010100_Dotu
AAACCCTTCACTGCTGGATACAAGATGCCCCCTCTTTGCATTTATTGCGATTCTTTCTCCACGAGTATCGTAATTCGAATAGTCTCATTACTCCAAAGAAATCCATTTCTCTTTTTTCAAAAGAGAATCAAAGATTCTTCTTGTTACTATATAATTCTCATGTATATGAATGTGAATCCGTATTAGTGTTTCTCCGTAAACAATCTTCTCATTTACGATCAACATCCTCTGGAACTTTTCTTGAGCGAACACATTTCTATGGAAAAATAGAACATCTTGTAGTAGTGCTTCGTAATGATTTTCAGAAGACCCTATGGTTGTTCAAGGACCCTTTCATG
>IonTorrentS5-matK1_BOP010100_Otu
AAACCCTTCACTGCTGGATACAAGATGCCcccTCTTTGCATTTATTGCGATTCTTTCTCCACGAGTATCGTAATTCGAATAGTCTCATTACTCCAAAGAAATCCATTTCTCTTttttCAAAAGAGAATCAAAGATTCTTCTTGTTACTAtataATTCTCATGTATATGAATGTGAATCCGTATTAGTGTTTCTCCGTAAACAATCTTCTCATTTACGATCAACATCCTCTGGAACTTTTCTTGAGCGAACACATTTCTATGGAAaaaTAGAACATCTTGTAGTAGTGCTTCGTAATGATTTTCAGAAGACCCTATGGTTGTTCAAGGACCCTTTCATG
>IonTorrentS5-matK1_BOP010100_Zotu
AAACCCTTCACTGCTGGATACAAGATGCCcccTCTTTGCATTTATTGCGATTCTTTCTCCACGAGTATCGTAATTCGAATAGTCTCATTACTCCAAAGAAATCCATTTCTCTTttttCAAAAGAGAATCAAAGATTCTTCTTGTTACTAtataATTCTCATGTATATGAATGTGAATCCGTATTAGTGTTTCTCCGTAAACAATCTTCTCATTTACGATCAACATCCTCTGGAACTTTTCTTGAGCGAACACATTTCTATGGAAaaaTAGAACATCTTGTAGTAGTGCTTCGTAATGATTTTCAGAAGACCCTATGGTTGTTCAAGGACCCTTTCATG
>IonTorrentS5-matK1_BOP010101_Cotu
AAACCCTTAACTGCTGGATACAAGATGCTCCCTCTTTGCATTTATTGAGATTTTTTCTCCACGAGTATCGTAATTCGAATAGTCTCGTTAGTTCAAAGAAATCCATTCCTTTTTTTTTCTCAAAAGAGAATCAAAGATTATTCTTGTTTCTATATAATTCTCATGTATATGAATGCGAATCCATATTCGTTTTTCTCGGTAAACAAGCCTCTCGTTTACGATCAACATCCTCTGGAGCCTTTCTTGAGCGAACATATTTTCTATGGAAAAATAGATAATTTTTTTAGTAGTTGCTTTGTTAATCATTTTCAGAAGACCCTGTGGTTACTTAAGGACCCTTTTGCA
>IonTorrentS5-matK1_BOP010101_Dotu
AAACCCTTAACTGCTGGATACAAGATGCTCCCTCTTTGCATTTATTGAGATTTTTTCTCCACGAGTATCGTAATTCGAATAGTCTCGTTAGTTCAAAGAAATCCATTCCTTTTTTTT
>IonTorrentS5-matK1_BOP010101_Otu
AAATCCATCCTTttttttCTCAAATGAGAATCAAAGATTATTCTTGTTTCTAtataATTCTCATGTATATGAATGCGAATCCATATTCGTTtttCTCGGTAAACAAGCCTCTCGTTTACGATCAACATCCTCTGGAGCCTTTCTTGAGCGAACATATTTCTATGGAAaaaTAGATAATTtttttAGTAGTGCTTTGTAATCATTTTCAGAAGACCCTGTGGTTACTTAAGGACCCTTTTGCA
>IonTorrentS5-matK1_BOP010101_Zotu
AAATCCATCCTTttttttCTCAAATGAGAATCAAAGATTATTCTTGTTTCTAtataATTCTCATGTATATGAATGCGAATCCATATTCGTTtttCTCGGTAAACAAGCCTCTCGTTTACGATCAACATCCTCTGGAGCCTTTCTTGAGCGAACATATTTCTATGGAAaaaTAGATAATTtttttAGTAGTGCTTTGTAATCATTTTCAGAAGACCCTGTGGTTACTTAAGGACCCTTTTGCA
>IonTorrentS5-matK1_BOP010102_Cotu
AAATCCTTCGCTACTGGGTGAAAGATGCCTCTTTTTTTTCATTTATTACGGTTTTTTCTTTATAATTTTTGTAATAGGAATAGTCTTATTACTCCAAAAAAATCGATTTCTACCTTTTCAAAAAGTAATCCAAGATTATTCTTGTTCCTCTATAATTTTTATGTATGTGAATATGAATCTATCTTCCGTTTTCTACGTAACCAATCCTCTCATTTACGATTAAAATCTTTTTAGCGTTTTTTTTTGAGCGAATCTTTTTTTTATGCAAAAAGAGAACATCTTGTAAAAGTTTTTCCTAAGGATTTTTCGTCTACCTTAACATTCTTCAAGGATCCTTTCATT
>IonTorrentS5-matK1_BOP010104_Cotu
AAACCCTTCACTGCTGGATACAAGATGCCCCCTCTTTGCATTTATTGCGATTCTTTCTCCACGAGTATCGTAATTCGAATAGTCTCATTACTCCAAAGAAATCCATTTCTCTTTTTTCAAAAGAGAATCAAAGATTCTTCTTGTTACTATATAATTCTCATGTATATGAATGTGAATCCGTATTAGTGTTTCTCCGTAAACAATCTTCTCATTTACGATCAACATCCTCTGGAACTTTTCTTGAGCGAACACATTTCTATGGAAAAATAGAACATCTTGTAGTAGTGCTTCGTAATGATTTTCAGAAGACCCTATGGTTGTTCAAGGACCCTTTCATG
>IonTorrentS5-matK1_BOP010104_Otu
AAACCCTTCACTGCTGGATACAAGATGCCcccTCTTTGCATTTATTGCGATTCTTTCTCCACGAGTATCGTAATTCGAATAGTCTCATTACTCCAAAGAAATCCATTTCTCTTttttCAAAAGAGAATCAAAGATTCTTCTTGTTACTAtataATTCTCATGTATATGAATGTGAATCCGTATTAGTGTTTCTCCGTAAACAATCTTCTCATTTACGATCAACATCCTCTGGAACTTTTCTTGAGCGAACACATTTCTATGGAAaaaTAGAACATCTTGTAGTAGTGCTTCGTAATGATTTTCAGAAGACCCTATGGTTGTTCAAGGACCCTTTCATG
>IonTorrentS5-matK1_BOP010104_Zotu
AAACCCTTCACTGCTGGATACAAGATGCCcccTCTTTGCATTTATTGCGATTCTTTCTCCACGAGTATCGTAATTCGAATAGTCTCATTACTCCAAAGAAATCCATTTCTCTTttttCAAAAGAGAATCAAAGATTCTTCTTGTTACTAtataATTCTCATGTATATGAATGTGAATCCGTATTAGTGTTTCTCCGTAAACAATCTTCTCATTTACGATCAACATCCTCTGGAACTTTTCTTGAGCGAACACATTTCTATGGAAaaaTAGAACATCTTGTAGTAGTGCTTCGTAATGATTTTCAGAAGACCCTATGGTTGTTCAAGGACCCTTTCATG
>IonTorrentS5-matK1_BOP010105_Cotu
AAACTCTTCGCTACTGGGTAAAAGATGCCTGTTCTTTGCATTTATTACGATTCTTTCTCCACGAGTATCATAATTGGAATGGTCTTATTACTCCAAAGAAATCTAGTTTTTCTTTTTCAAAAAGAAATAAAAGATTATTCTTGTTCCTATATAATTCTCATGTATATGAATACGAATCTATCTTCGTTTTTCTCCGCAACCAATCTTCTCATTTACGATCAATATCTTCTGGAACCCTTCTTGAACGAATATATTTCTATGGAAAAATAGAAAATTTTGTAGAAGTCTTTACTTAAGGATTTTTCAGGCCATTCTATGGTTGTTCAAGGATCCTTTCATG
>IonTorrentS5-matK1_BOP010105_Otu
AAACTCTTCGCTACTGGGTAAAAGATGCCTGTTCTTTGCATTTATTACGATTCTTTCTCCACGAGTATCATAATTGGAATGGTCTTATTACTCCAAAGAAATCTAGTTtttCTTtttCAAaaaGAAATAAAAGATTATTCTTGTTCCTAtataATTCTCATGTATATGAATACGAATCTATCTTCGTTtttCTCCGCAACCAATCTTCTCATTTACGATCAATATCTTCTGGAACCCTTCTTGAACGAATatatTTCTATGGAAaaaTAGAAAATTTTGTAGAAGTCTTTACTAAGGATTTTCAGGCCATTCTATGGTTGTTCAAGGATCCTTTCATG
>IonTorrentS5-matK1_BOP010105_Zotu
AAACTCTTCGCTACTGGGTAAAAGATGCCTGTTCTTTGCATTTATTACGATTCTTTCTCCACGAGTATCATAATTGGAATGGTCTTATTACTCCAAAGAAATCTAGTTtttCTTtttCAAaaaGAAATAAAAGATTATTCTTGTTCCTAtataATTCTCATGTATATGAATACGAATCTATCTTCGTTtttCTCCGCAACCAATCTTCTCATTTACGATCAATATCTTCTGGAACCCTTCTTGAACGAATatatTTCTATGGAAaaaTAGAAAATTTTGTAGAAGTCTTTACTAAGGATTTTCAGGCCATTCTATGGTTGTTCAAGGATCCTTTCATG
>IonTorrentS5-matK1_BOP010107_Cotu
AAGCCTTTCGATACTGGGTAAAAGATGTCTCTTCTTTCCATTTATTGCGATTCTTTCTTCACGAGTATTTTAATTGGAATAGTCTTATTACTCCAAAGAAATCCATTTCCATTTTTTCAACAAGTAATACAAGATTTTTCTTTTTCCTATATAATTCTCATGTATATGAATATGAATCCATCTTCCTTTTTCTTCGTAAGCAATCTTCTCATTTACGATCAACATCTTCTGGAGTCCTTCTTGAGCGAATCCGTTTTTATGGAAAAGTAAAACATCTTGTCGAAGTCTTTGCTAATGATGTCCAAGACATCTTATGGTTGTTCAAAGATCCTTTCATG
>IonTorrentS5-matK1_BOP010107_Dotu
AAGCCTTTCGATACTGGGTAAAAGATGTCTCTTCTTTCCATTTATTGCGATTCTTTCTTCACGAGTATTTTAATTGGAATAGTCTTATTACTCCAAAGAAATCCATTTCCA
>IonTorrentS5-matK1_BOP010107_Otu
AAGCCTTTCGATACTGGGTAAAAGATGTCTCTTCTTTCCATTTATTGCGATTCTTTCTTCACGAGTATTTTAATTGGAATAGTCTTATTACTCCAAAGAAATCCATTTCCATTttttCAACAAGTAATACAAGATTtttCTTtttCCTAtataATTCTCATGTATATGAATATGAATCCATCTTCCTTtttCTTCGTAAGCAATCTTCTCATTTACGATCAACATCTTCTGGAGTCCTTCTTGAGCGAATCCGTTtttATGGAAAAGTAAAACATCTTGTCGAAGTCTTTGCTAATGATGTCCAAGACATCTTATGGTTGTTCAAAGATCCTTTCATG
>IonTorrentS5-matK1_BOP010107_Zotu
AAGCCTTTCGATACTGGGTAAAAGATGTCTCTTCTTTCCATTTATTGCGATTCTTTCTTCACGAGTATTTTAATTGGAATAGTCTTATTACTCCAAAGAAATCCATTTCCATTttttCAACAAGTAATACAAGATTtttCTTtttCCTAtataATTCTCATGTATATGAATATGAATCCATCTTCCTTtttCTTCGTAAGCAATCTTCTCATTTACGATCAACATCTTCTGGAGTCCTTCTTGAGCGAATCCGTTtttATGGAAAAGTAAAACATCTTGTCGAAGTCTTTGCTAATGATGTCCAAGACATCTTATGGTTGTTCAAAGATCCTTTCATG
>IonTorrentS5-matK1_BOP010108_Cotu
AAACCCTTCGCTGCTGGATACAGGATGCCCCCTCTTTGCATTTATTGCGATTCTTTCTCCATGAGTATTGGAATTCAAATAGTCTCATTACTCCAAAGAAATCCATTTCCTTTTTTTCAAAAGAGAATCAAAGATTATTCTTGTTCCTATATAATTCGCATGTATATGAATGCGAATCCGTATTCATTTTTCTCCGTAAACAATCTTCCCATTTACGATCTACATCTTTTGGATCTTTTCTTGAGCGAACACATTTCTATGGAAAAATAGAGCATCTTGTAGTAGTGCTTGGGAATGATTTTCCGAAGACCTTATGGTTGTTCAAAGATCCTTTCGTG
>IonTorrentS5-matK1_BOP010108_Otu
AAACCCTTCGCTGCTGGATACAGGATGCCcccTCTTTGCATTTATTGCGATTCTTTCTCCATGAGTATTGGAATTCAAATAGTCTCATTACTCCAAAGAAATCCATTTCCTTtttttCAAAAGAGAATCAAAGATTATTCTTGTTCCTAtataATTCGCATGTATATGAATGCGAATCCGTATTCATTtttCTCCGTAAACAATCTTCCCATTTACGATCTACATCTTTTGGATCTTTTCTTGAGCGAACACATTTCTATGGAAaaaTAGAGCATCTTGTAGTAGTGCTTGGGAATGATTTTCCGAAGACCTTATGGTTGTTCAAAGATCCTTTCGTG
>IonTorrentS5-matK1_BOP010108_Zotu
AAACCCTTCGCTGCTGGATACAGGATGCCcccTCTTTGCATTTATTGCGATTCTTTCTCCATGAGTATTGGAATTCAAATAGTCTCATTACTCCAAAGAAATCCATTTCCTTtttttCAAAAGAGAATCAAAGATTATTCTTGTTCCTAtataATTCGCATGTATATGAATGCGAATCCGTATTCATTtttCTCCGTAAACAATCTTCCCATTTACGATCTACATCTTTTGGATCTTTTCTTGAGCGAACACATTTCTATGGAAaaaTAGAGCATCTTGTAGTAGTGCTTGGGAATGATTTTCCGAAGACCTTATGGTTGTTCAAAGATCCTTTCGTG
>IonTorrentS5-matK1_BOP010110_Cotu
AAATCCTTCGCTACTGGGTAAAAGATGTCTCTTCGTTGCATTTATTACGTCTTTTTCTTCACGATTATTATAATTGGAATAGTCTTATTATTTCAAATAAATCTATTTCTATTTTTTTAAAAAGTAATTCGAGATTCTTTTTATTCCTATATAATTCTCATGTTTGTGAATATGAATCCATCTTACTTTTTATCCGTAACCAATCTTGTCATTTACGATTAACATCTTCTGGGAGCTTTTTTTGAGCGAATATATTTCTATGAAAAAATAAAGCATCCTAGAAAAAGAAGTCTTTTCTAACGATTTTCCGGCTAATCCCATTGTTTTTCCAGGATCCTTTCATG
>IonTorrentS5-matK1_BOP010111_Cotu
AAACCCTTCGCTATTGGGTGAAAGACGCCTCTTCTTTGCATTTATTACGACTCTTTCTTCACGAGTATTATAATTGGAATAGTCTTATTACTTCAAATAATTTTTTTTTTTCAAAAAGTAATCCACGATTATTCTTACTCCTATATAATTCTCATGTATGTGAATACGAATTCATCTTACTTTTTCTTCGTAATCAATCTTCTCATTTACAATTAACCTCTTCTGGGATCTTTTTTGAGCGAATACATTTCTATGAAAAAATAAAACATCCTGTAGAAGAAGTCTTTGCTAATGATTTTCCGGCCTCCATCTTATGGTTCTTCAAGGATCCTTTTATG
>IonTorrentS5-matK1_BOP010111_Otu
AAACCCTTCGCTATTGGGTGAAAGACGCCTCTTCTTTGCATTTATTACGACTCTTTCTTCACGAGTATTATAATTGGAATAGTCTTATTACTTCAAATAATTtttttttttCAAaaaGTAATCCACGATTATTCTTACTCCTAtataATTCTCATGTATGTGAATACGAATTCATCTTACTTtttCTTCGTAATCAATCTTCTCATTTACAATTAACCTCTTCTGGGATCTTttttGAGCGAATACATTTCTATGAAaaaaTAAAACATCCTGTAGAAGAAGTCTTTGCTAATGATTTTCCGGCCTCCATCTTATGGTTCTTCAAGGATCCTTTTATG
>IonTorrentS5-matK1_BOP010111_Zotu
AAACCCTTCGCTATTGGGTGAAAGACGCCTCTTCTTTGCATTTATTACGACTCTTTCTTCACGAGTATTATAATTGGAATAGTCTTATTACTTCAAATAATTtttttttttCAAaaaGTAATCCACGATTATTCTTACTCCTAtataATTCTCATGTATGTGAATACGAATTCATCTTACTTtttCTTCGTAATCAATCTTCTCATTTACAATTAACCTCTTCTGGGATCTTttttGAGCGAATACATTTCTATGAAaaaaTAAAACATCCTGTAGAAGAAGTCTTTGCTAATGATTTTCCGGCCTCCATCTTATGGTTCTTCAAGGATCCTTTTATG
>IonTorrentS5-matK1_BOP010112_Cotu
AAACCCTTCGCTATTGGGTGAAAGACGCCTCTTCTTTGCATTTATTACGACTCTTTCTTCACGAGTATTATAATTGGAATAGTCTTATTACTTCAAATAATTTTTTTTTTTCAAAAAGTAATCCACGATTATTCTTACTCCTATATAATTCTCATGTATGTGAATACGAATTCATCTTACTTTTTCTTCGTAATCAATCTTCTCATTTACAATTAACCTCTTCTGGGATCTTTTTTGAGCGAATACATTTCTATGAAAAAATAAAACATCCTGTAGAAGTAGAAGAAGTCTTTGCTAATGATTTTCCGGCCTCCATCTTATGGTTCTTCAAGGATCCTTTTATG
>IonTorrentS5-matK1_BOP010112_Dotu
AAACCCTTCGCTATTGGGTGAAAGACGCCTCTTCTTTGCATTTATTACGACTCTTTCTTCACGAGTATTATAATTGGAATAGTCTTATTACTTCAAATAATTTTTTTTTT
>IonTorrentS5-matK1_BOP010112_Otu
AAACCCTTCGCTATTGGGTGAAAGACGCCTCTTCTTTGCATTTATTACGACTCTTTCTTCACGAGTATTATAATTGGAATAGTCTTATTACTTCAAATAATTtttttttttCAAaaaGTAATCCACGATTATTCTTACTCCTAtataATTCTCATGTATGTGAATACGAATTCATCTTACTTtttCTTCGTAATCAATCTTCTCATTTACAATTAACCTCTTCTGGGATCTTttttGAGCGAATACATTTCTATGAAaaaaTAAAACATCCTGTAGAAGTAGAAGAAGTCTTTGCTAATGATTTTCCGGCCTCCATCTTATGGTTCTTCAAGGATCCTTTTATG
>IonTorrentS5-matK1_BOP010112_Zotu
AAACCCTTCGCTATTGGGTGAAAGACGCCTCTTCTTTGCATTTATTACGACTCTTTCTTCACGAGTATTATAATTGGAATAGTCTTATTACTTCAAATAATTtttttttttCAAaaaGTAATCCACGATTATTCTTACTCCTAtataATTCTCATGTATGTGAATACGAATTCATCTTACTTtttCTTCGTAATCAATCTTCTCATTTACAATTAACCTCTTCTGGGATCTTttttGAGCGAATACATTTCTATGAAaaaaTAAAACATCCTGTAGAAGTAGAAGAAGTCTTTGCTAATGATTTTCCGGCCTCCATCTTATGGTTCTTCAAGGATCCTTTTATG
>IonTorrentS5-matK1_BOP010116_Cotu
AAACCCTTCGCTACCGGGTGAAAGATGCCTCCTCTTTGCATTTATTGCGGTTCTTTCTTCATGAGTATTCGAATTGGAATATTGTTATTATTCCAAATAAAGCTATTTCTTTTTTTTCAAAAAGTAATTCAAGATTATTGTTATTCTTATATAATTCTCATATATGTGAATACGAATCTGTCTTCCTTTTTCTCCGTAAACAATCTTCTCATTTACGATTAACATCTTCTGGAGTCCTTTTTGAGCGAATTTATTTACATAGAAAAATAATAAAACATCTTGTCGAAGTCTTTGCTAATGATTTTCCGGGCATCCTATGTTTCCTGAAGGATCCTTTCATT
>IonTorrentS5-matK1_BOP010116_Otu
AAACCCTTCGCTACCGGGTGAAAGATGCCTCCTCTTTGCATTTATTGCGGTTCTTTCTTCATGAGTATTCGAATTGGAATATTGTTATTATTCCAAATAAAGCTATTTCTTttttttCAAaaaGTAATTCAAGATTATTGTTATTCTTAtataATTCTCATatatGTGAATACGAATCTGTCTTCCTTtttCTCCGTAAACAATCTTCTCATTTACGATTAACATCTTCTGGAGTCCTTtttGAGCGAATTTATTTACATAGAAaaaTAATAAAACATCTTGTCGAAGTCTTTGCTAATGATTTTCCGGGCATCCTATGTTTCCTGAAGGATCCTTTCATT
>IonTorrentS5-matK1_BOP010116_Zotu
AAACCCTTCGCTACCGGGTGAAAGATGCCTCCTCTTTGCATTTATTGCGGTTCTTTCTTCATGAGTATTCGAATTGGAATATTGTTATTATTCCAAATAAAGCTATTTCTTttttttCAAaaaGTAATTCAAGATTATTGTTATTCTTAtataATTCTCATatatGTGAATACGAATCTGTCTTCCTTtttCTCCGTAAACAATCTTCTCATTTACGATTAACATCTTCTGGAGTCCTTtttGAGCGAATTTATTTACATAGAAaaaTAATAAAACATCTTGTCGAAGTCTTTGCTAATGATTTTCCGGGCATCCTATGTTTCCTGAAGGATCCTTTCATT
>IonTorrentS5-matK1_BOP010117_Cotu
AAACCCTTCGCTACCGGGTGAAAGATGCCTCCTCTTTGCATTTATTGCGGTTCTTTCTTCATGAGTATTCGAATTGGAATATTGTTATTATTCCAAATAAAGCTATTTCTTTTTTTTCAAAAAGTAATTCAAGATTATTGTTATTCTTATATAATTCTCATATATGTGAATACGAATCTGTCTTCCTTTTTCTCCGTAAACAATCTTCTCATTTACGATTAACATCTTCTGGAGTCCTTTTTGAGCGAATTTATTTACATAGAAAAAAAATAAAACATCTTGTCGAAGTCTTTGCTAATGATTTTCCGGGCACCCTATGTTTCCTGAAGGATCCTTTCAT
>IonTorrentS5-matK1_BOP010117_Dotu
AAACCCTTCGCTACCGGGTGAAAGATGCCTCCTCTTTGCATTTATTGCGGTTCTTTCTTCATGAGTATTCGAATTGGAATATTGTTATTATTCCAAATAAAGCTATTTCTTTTTTT
>IonTorrentS5-matK1_BOP010117_Otu
AAACCCTTCGCTACCGGGTGAAAGATGCCTCCTCTTTGCATTTATTGCGGTTCTTTCTTCATGAGTATTCGAATTGGAATATTGTTATTATTCCAAATAAAGCTATTTCTTttttttCAAaaaGTAATTCAAGATTATTGTTATTCTTAtataATTCTCATatatGTGAATACGAATCTGTCTTCCTTtttCTCCGTAAACAATCTTCTCATTTACGATTAACATCTTCTGGAGTCCTTtttGAGCGAATTTATTTACATAGAAaaaaaaTAAAACATCTTGTCGAAGTCTTTGCTAATGATTTTCCGGGCACCCTATGTTTCCTGAAGGATCCTTTCATT
>IonTorrentS5-matK1_BOP010117_Zotu
AAACCCTTCGCTACCGGGTGAAAGATGCCTCCTCTTTGCATTTATTGCGGTTCTTTCTTCATGAGTATTCGAATTGGAATATTGTTATTATTCCAAATAAAGCTATTTCTTttttttCAAaaaGTAATTCAAGATTATTGTTATTCTTAtataATTCTCATatatGTGAATACGAATCTGTCTTCCTTtttCTCCGTAAACAATCTTCTCATTTACGATTAACATCTTCTGGAGTCCTTtttGAGCGAATTTATTTACATAGAAaaaaaaTAAAACATCTTGTCGAAGTCTTTGCTAATGATTTTCCGGGCACCCTATGTTTCCTGAAGGATCCTTTCATT
>IonTorrentS5-matK1_BOP010118_Cotu
AAACCCTTCGCTATTGGGTGAAAGACGCCTCTTCTTTGCATTTATTACGACTCTTTCTTCACGAGTATTATAATTGGAATAGTCTTATTACTTCAAATAATTTTTTTTTTTCAAAAAGTAATCCACGATTATTCTTACTCCTATATAATTCTCATGTATGTGAATACGAATTCATCTTACTTTTTCTTCGTAATCAATCTTCTCATTTACAATTAACCTCTTCTGGGATCTTTTTTGAGCGAATACATTTCTATGAAAAAATAAAATATCCTGTAGAAGAAGTCTTTGCTAATGATTTTCCGGCCTCCATCTTATGGTTCTTCAAGGATCCTTTTAT
>IonTorrentS5-matK1_BOP010118_Otu
AAACCCTTCGCTATTGGGTGAAAGACGCCTCTTCTTTGCATTTATTACGACTCTTTCTTCACGAGTATTATAATTGGAATAGTCTTATTACTTCAAATAATTttttttttCAAaaaGTAATCCACGATTATTCTTACTCCTAtataATTCTCATGTATGTGAATACGAATTCATCTTACTTtttCTTCGTAATCAATCTTCTCATTTACAATTAACCTCTTCTGGGATCTTttttGAGCGAATACATTTCTATGAAaaaaTAAAATATCCTGTAGAAGAAGTCTTTGCTAATGATTTTCCGGCCTCCATCTTATGGTTCTTCAAGGATCCTTTTATG
>IonTorrentS5-matK1_BOP010118_Zotu
AAACCCTTCGCTATTGGGTGAAAGACGCCTCTTCTTTGCATTTATTACGACTCTTTCTTCACGAGTATTATAATTGGAATAGTCTTATTACTTCAAATAATTttttttttCAAaaaGTAATCCACGATTATTCTTACTCCTAtataATTCTCATGTATGTGAATACGAATTCATCTTACTTtttCTTCGTAATCAATCTTCTCATTTACAATTAACCTCTTCTGGGATCTTttttGAGCGAATACATTTCTATGAAaaaaTAAAATATCCTGTAGAAGAAGTCTTTGCTAATGATTTTCCGGCCTCCATCTTATGGTTCTTCAAGGATCCTTTTATG
>IonTorrentS5-matK1_BOP010119_Cotu
AAATCCTTCGCTACTGGGTGAAAGATGCCTCTTCTTTGCATTTACTACGACTCTATCTTCACAAGTATTTTAATTGGAATAGTATTATTATCCCAAAGAATTCTTTTTTTATTTTTTCAAAAAGTAATCCAAGATTTTTATTGTTCCTATATAATTCTCATGTTTGTGAATACGAATCTATCTTACTTTTTCTTCGTAACAAACCTTCTCATTTACGATTAACGTCTTCTGGATCTTTTTTTGAACGAATTTTTTTCTATGCAAAAATCAAACATCCTGATAGAAAAAGTCTTTGCTAATGATTTTTCAGTTACCCCGTGGTTCTTCAAGGCCCCTTTCATG
>IonTorrentS5-matK1_BOP010119_Otu
AAATCCTTCGCTACTGGGTGAAAGATGCCTCTTCTTTGCATTTACTACGACTCTATCTTCACAAGTATTTTAATTGGAATAGTATTATTATCCCAAAGAATTCTTtttttATTttttCAAaaaGTAATCCAAGATTtttATTGTTCCTAtataATTCTCATGTTTGTGAATACGAATCTATCTTACTTtttCTTCGTAACAAACCTTCTCATTTACGATTAACGTCTTCTGGATCTTtttttGAACGAATTtttttCTATGCAAaaaTCAAACATCCTGTAGAAaaaGTCTTTGCTAATGATTtttCAGTTACCCCGTGGTTCTTCAAGGCCCCTTTCATG
>IonTorrentS5-matK1_BOP010119_Zotu
AAATCCTTCGCTACTGGGTGAAAGATGCCTCTTCTTTGCATTTACTACGACTCTATCTTCACAAGTATTTTAATTGGAATAGTATTATTATCCCAAAGAATTCTTtttttATTttttCAAaaaGTAATCCAAGATTtttATTGTTCCTAtataATTCTCATGTTTGTGAATACGAATCTATCTTACTTtttCTTCGTAACAAACCTTCTCATTTACGATTAACGTCTTCTGGATCTTtttttGAACGAATTtttttCTATGCAAaaaTCAAACATCCTGTAGAAaaaGTCTTTGCTAATGATTtttCAGTTACCCCGTGGTTCTTCAAGGCCCCTTTCATG
>IonTorrentS5-matK1_BOP010120_Cotu
AATCCTTCGCTATTGGGTGAAAGTATGCCTCTTCTTTGCATTTATTACGGCTTTTTCTTCACGAGTATTCTAATTGGAAATAGTTTTTATTTACTACAAAAAAAATCTATTTCGATTTTTTTCAAAAACAATACCAAGATTATTCTTGTTCCTATATAATTCTTATGCTTGTGAATACGAATCCATCTTACTTTTTCTCCGCAACCAATTTTCTCATTTTACGATTAACATCTTCTTGGGGTCTTTTTTGAGCGAATATATTTCTAATGGAAAAATAAAACATCCTGTAGAAGAAGTCTTTGCTTAATGATTTTCCGGCTATTCGACGGGTCTTCAAAGATCCTTTCAT
>IonTorrentS5-matK1_BOP010121_Cotu
AAAGTCTTCGCTATTGGGTAAAAGATGCCTCTTCTTTGCATTTATTACGATTCTTTCTTCACGAGTATTGTAATTGGAATAGTCTTATTACTGCAAAGAAAGCCAGTTCTTCTTTTTCAAAAAGGAATCAAAGATTATTCTTCTTCTTATATAATTCTCATGTATATGAATACGAATCTATTTTCGTCTTTCTACGTAACCAATCTTCTCATTTACGATCAACATCTTCTGGAGCTCTTCTTGAACGAATCTATTTCTATGGAAAAATAGAACATCTTGTAGACGTCTTTGTTAAGGATTTTCAGACCAACCTCTGCTTGTTCAAGGATCCTTTCATG
>IonTorrentS5-matK1_BOP010121_Otu
AAAGTCTTCGCTATTGGGTAAAAGATGCCTCTTCTTTGCATTTATTACGATTCTTTCTTCACGAGTATTGTAATTGGAATAGTCTTATTACTGCAAAGAAAGCCAGTTCTTCTTtttCAAaaaGGAATCAAAGATTATTCTTCTTCTTAtataATTCTCATGTATATGAATACGAATCTATTTTCGTCTTTCTACGTAACCAATCTTCTCATTTACGATCAACATCTTCTGGAGCTCTTCTTGAACGAATCTATTTCTATGGAAaaaTAGAACATCTTGTAGACGTCTTTGTTAAGGATTTTCAGACCAACCTCTGCTTGTTCAAGGATCCTTTCATG
>IonTorrentS5-matK1_BOP010121_Zotu
AAAGTCTTCGCTATTGGGTAAAAGATGCCTCTTCTTTGCATTTATTACGATTCTTTCTTCACGAGTATTGTAATTGGAATAGTCTTATTACTGCAAAGAAAGCCAGTTCTTCTTtttCAAaaaGGAATCAAAGATTATTCTTCTTCTTAtataATTCTCATGTATATGAATACGAATCTATTTTCGTCTTTCTACGTAACCAATCTTCTCATTTACGATCAACATCTTCTGGAGCTCTTCTTGAACGAATCTATTTCTATGGAAaaaTAGAACATCTTGTAGACGTCTTTGTTAAGGATTTTCAGACCAACCTCTGCTTGTTCAAGGATCCTTTCATG
>IonTorrentS5-matK1_BOP010122_Cotu
AAACTCTTCGCTACTGGGTAAAAGATGCCCCCTCTTTGCATTTATTACGATTCTTTCTCCACGAGTATCCTAATTTGACTAGTCTTATTATTCCAAAGAAAGCCGGTTCTTCTTTTTCAAAACGAAATCAAAGATTATTTTTCTTCCTATATAATTCTCATGTATGTGAATACGAATTCATCTTCGTCTTTCTCCGTAACCAATCTTCTCATTTACGATCAACATCTTCTGGAGCCTTTCTTGAACGAATATATTTCTATGAAAAAATAGAACATCTTGTAGAAGTCTTTGCTAAGGATTTTCAAGCCAATCTATGGTTGTTCAAGGATCCTTTCATG
>IonTorrentS5-matK1_BOP010122_Otu
AAACTCTTCGCTACTGGGTAAAAGATGCCcccTCTTTGCATTTATTACGATTCTTTCTCCACGAGTATCCTAATTTGACTAGTCTTATTATTCCAAAGAAAGCCGGTTCTTCTTtttCAAAACGAAATCAAAGATTATTtttCTTCCTAtataATTCTCATGTATGTGAATACGAATTCATCTTCGTCTTTCTCCGTAACCAATCTTCTCATTTACGATCAACATCTTCTGGAGCCTTTCTTGAACGAATatatTTCTATGAAaaaaTAGAACATCTTGTAGAAGTCTTTGCTAAGGATTTTCAAGCCAATCTATGGTTGTTCAAGGATCCTTTCATG
>IonTorrentS5-matK1_BOP010122_Zotu
AAACTCTTCGCTACTGGGTAAAAGATGCCcccTCTTTGCATTTATTACGATTCTTTCTCCACGAGTATCCTAATTTGACTAGTCTTATTATTCCAAAGAAAGCCGGTTCTTCTTtttCAAAACGAAATCAAAGATTATTtttCTTCCTAtataATTCTCATGTATGTGAATACGAATTCATCTTCGTCTTTCTCCGTAACCAATCTTCTCATTTACGATCAACATCTTCTGGAGCCTTTCTTGAACGAATatatTTCTATGAAaaaaTAGAACATCTTGTAGAAGTCTTTGCTAAGGATTTTCAAGCCAATCTATGGTTGTTCAAGGATCCTTTCATG
>IonTorrentS5-matK1_BOP010125_Cotu
AAACTCTTCGCTACTGGGTAAAAGATGCCCCCTCTTTGCATTTATTACGATTCTTTCTCCACGACTATCGGCATTGGACTAGTCTTTTTATTCCAAAGAAAGCCAGTTCTTTTTTTTTCAAAACGAAAGCAAAGATTATTCTTCTTCCTACATAATTCTCATGTATGTGAATACGAATCCATCTTCGTCTTTCTCCGTAACCAATCTTCTCATTTACAATCAACATCTTCTGGAGCCCTTCTTGAACGAATATATTTCTATGAAAAAATAGAACATCTTGTAGAAGAGGTCTTTGCTAAAGATTTTCAAGGCAATCTATGGTTGTTCAAGGACCCTTTCATG
>IonTorrentS5-matK1_BOP010126_Cotu
AAATCCTTCGATGCTGGGTGAAAGATGTTTCTTCTTTGCATTTATTACGATTTGTTCTCCATGAGTATTGGAATTGGAATAGTCTTCTTACTCCAAAGAAATCCATTTACATTTTTTCACAAAGTAATCCAAGATTTTTCTTCTTCCTATATAATTCTTATGTGTCGGAATACGAATCTATTTTTCTTTTTCTACGTAAACAAGATTCTCATTTATGGTCAACATCCTCTCGGGTCCTTCTTGAGCGAATCCATTTCTATGGAAAAATAGAACATCTTGCAGAAGTCTTTTCGTAATTATTTTCAGGTTATCCTTTGGTTGTTGAAGGATCCTTGCACA
>IonTorrentS5-matK1_BOP010126_Dotu
AAATCCTTCGATGCTGGGTGAAAGATGTTTCTTCTTTGCATTTATTACGATTTGTTCTCCATGAGTATTGGAATTGGAATAGTCTTCTTACTCCAAAGAAATCCATTTACATTTTTTCACAAAGTAATCCAAGATTTTTCTTCTTCCTATATAATTCTTATGTGTCGGAATACGAATCTATTTTTCTTTTTCTACGTAAACAAGATTCTCATTTATGGTCAACATCCTCTCGGGTCCTTCTTGAGCGAATCCATTTCTATGGAAAAATAGAACATCTTGCAGAAGTCTTTTCGTAATTATTTTCAGGTTATCCTTTGGTTGTTGAAGGATCCTTGCACA
>IonTorrentS5-matK1_BOP010126_Otu
AAATCCTTCGATGCTGGGTGAAAGATGTTTCTTCTTTGCATTTATTACGATTTGTTCTCCATGAGTATTGGAATTGGAATAGTCTTCTTACTCCAAAGAAATCCATTTACATTttttCACAAAGTAATCCAAGATTtttCTTCTTCCTAtataATTCTTATGTGTCGGAATACGAATCTATTtttCTTtttCTACGTAAACAAGATTCTCATTTATGGTCAACATCCTCTCGGGTCCTTCTTGAGCGAATCCATTTCTATGGAAaaaTAGAACATCTTGCAGAAGTCTTTTCGTAATTATTTTCAGGTTATCCTTTGGTTGTTGAAGGATCCTTGCACA
>IonTorrentS5-matK1_BOP010126_Zotu
AAATCCTTCGATGCTGGGTGAAAGATGTTTCTTCTTTGCATTTATTACGATTTGTTCTCCATGAGTATTGGAATTGGAATAGTCTTCTTACTCCAAAGAAATCCATTTACATTttttCACAAAGTAATCCAAGATTtttCTTCTTCCTAtataATTCTTATGTGTCGGAATACGAATCTATTtttCTTtttCTACGTAAACAAGATTCTCATTTATGGTCAACATCCTCTCGGGTCCTTCTTGAGCGAATCCATTTCTATGGAAaaaTAGAACATCTTGCAGAAGTCTTTTCGTAATTATTTTCAGGTTATCCTTTGGTTGTTGAAGGATCCTTGCACA
>IonTorrentS5-matK1_BOP010127_Cotu
AAATCCTTCGATGCTGGGTGAAAGATGTTTCTTCTTTGCATTTATTACGGTTTGTTCTCCATGAGTATTGGAATTGGAATAGTCTTCTTACTCCAAAGAAATCCATTTACATTTTTTCACAAAGTAATCCAAGATTTTTCTTCTTCCTATATAATTCTTATGTGTCGGAATACGAATCTATTTTTCTTTTTCTACGTAAACAAGATTCTCATTTATGGTCAACATCCTCTCGGGTCCTTCTTGAGCGAATCCATTTCTATGGAAAAATAGAACATCTTGCAGAAGTCTTTTCGTAATTATTTTCAGGTTATCCTTTGGTTGTTGAAGGATCCTTGCACA
>IonTorrentS5-matK1_BOP010127_Dotu
AAATCCTTCGATGCTGGGTGAAAGATGTTTCTTCTTTGCATTTATTACGGTTTGTTCTCCATGAGTATTGGAATTGGAATAGTCTTCTTACTCCAAAGAAATCCATTTACATTTTTTCACAAAGTAATCCAAGATTTTTCTTCTTCCTATATAATTCTTATGTGTCGGAATACGAATCTATTTTTCTTTTTCTACGTAAACAAGATTCTCATTTATGGTCAACATCCTCTCGGGTCCTTCTTGAGCGAATCCATTTCTATGGAAAAATAGAACATCTTGCAGAAGTCTTTTCGTAATTATTTTCAGGTTATCCTTTGGTTGTTGAAGGATCCTTGCACA
>IonTorrentS5-matK1_BOP010127_Otu
AAATCCTTCGATGCTGGGTGAAAGATGTTTCTTCTTTGCATTTATTACGGTTTGTTCTCCATGAGTATTGGAATTGGAATAGTCTTCTTACTCCAAAGAAATCCATTTACATTttttCACAAAGTAATCCAAGATTtttCTTCTTCCTAtataATTCTTATGTGTCGGAATACGAATCTATTtttCTTtttCTACGTAAACAAGATTCTCATTTATGGTCAACATCCTCTCGGGTCCTTCTTGAGCGAATCCATTTCTATGGAAaaaTAGAACATCTTGCAGAAGTCTTTTCGTAATTATTTTCAGGTTATCCTTTGGTTGTTGAAGGATCCTTGCACA
>IonTorrentS5-matK1_BOP010127_Zotu
AAATCCTTCGATGCTGGGTGAAAGATGTTTCTTCTTTGCATTTATTACGGTTTGTTCTCCATGAGTATTGGAATTGGAATAGTCTTCTTACTCCAAAGAAATCCATTTACATTttttCACAAAGTAATCCAAGATTtttCTTCTTCCTAtataATTCTTATGTGTCGGAATACGAATCTATTtttCTTtttCTACGTAAACAAGATTCTCATTTATGGTCAACATCCTCTCGGGTCCTTCTTGAGCGAATCCATTTCTATGGAAaaaTAGAACATCTTGCAGAAGTCTTTCG
>IonTorrentS5-matK1_BOP010128_Cotu
AAATCCTTCGATGCTGGGTGAAAGATGTTTCTTCTTTGCATTTATTACGGTTTGTTCTCCATGAGTATTGGAATTGGAATAGTCTTCTTACTCCAAAGAAATCCATTTACATTTTTTCACAAAGTAATCCAAGATTTTTCTTCTTCCTATATAATTCTTATGTGTCGGAATACGAATCTATTTTTCTTTTTCTACGTAAACAAGATTCTCATTTATGGTCAACATCCTCTCGGGTCCTTCTTGAGCGAATCCATTTCTATGGAAAAATAGAACATCTTGCAGAAGTCTTTCGTAATTATTTTCAGGTTATCCTTTGGTTGTTGAAGGATCCTTGCACA
>IonTorrentS5-matK1_BOP010128_Otu
AAATCCTTCGATGCTGGGTGAAAGATGTTTCTTCTTTGCATTTATTACGGTTTGTTCTCCATGAGTATTGGAATTGGAATAGTCTTCTTACTCCAAAGAAATCCATTTACATTttttCACAAAGTAATCCAAGATTtttCTTCTTCCTAtataATTCTTATGTGTCGGAATACGAATCTATTtttCTTtttCTACGTAAACAAGATTCTCATTTATGGTCAACATCCTCTCGGGTCCTTCTTGAGCGAATCCATTTCTATGGAAAATAGAACATCTTGCAGAAGTCTTTCGTAATTATTTTCAGGTTATCCTTTGGTTGTTGAAGGATCCTTGCACA
>IonTorrentS5-matK1_BOP010128_Zotu
AAATCCTTCGATGCTGGGTGAAAGATGTTTCTTCTTTGCATTTATTACGGTTTGTTCTCCATGAGTATTGGAATTGGAATAGTCTTCTTACTCCAAAGAAATCCATTTACATTttttCACAAAGTAATCCAAGATTtttCTTCTTCCTAtataATTCTTATGTGTCGGAATACGAATCTATTtttCTTtttCTACGTAAACAAGATTCTCATTTATGGTCAACATCCTCTCGGGTCCTTCTTGAGCGAATCCATTTCTATGGAAAATAGAACATCTTGCAGAAGTCTTTCGTAATTATTTTCAGGTTATCCTTTGGTTGTTGAAGGATCCTTGCACA
>IonTorrentS5-matK1_BOP010129_Cotu
AAATCCTTCGATGCTGGGTGAAAGATGTTTCTTCTTTGCATTTATTACGGTTTGTTCTCCATGAGTATTGGAATTGGAATAGTCTTCTTACTCCAAAGAAATCCATTTACATTTTTTCACAAAGTAATCCAAGATTTTTCTTCTTCCTATATAATTCTTATGTGTCGGAATACGAATCTATTTTTCTTTTTCTACGTAAACAAGATTCTCATTTATGGTCAACATCCTCTCGGGTCCTTCTTGAGCGAATCCATTTCTATGGAAAAATAGAACATCTTGCAGAAGTCTTTCGTAATTATTTTCAGGTTATCCTTTGGTTGTTGAAGGATCCTTGCACA
>IonTorrentS5-matK1_BOP010129_Otu
AAATCCTTCGATGCTGGGTGAAAGATGTTTCTTCTTTGCATTTATTACGGTTTGTTCTCCATGAGTATTGGAATTGGAATAGTCTTCTTACTCCAAAGAAATCCATTTACATTttttCACAAAGTAATCCAAGATTtttCTTCTTCCTAtataATTCTTATGTGTCGGAATACGAATCTATTtttCTTtttCTACGTAAACAAGATTCTCATTTATGGTCAACATCCTCTCGGGTCCTTCTTGAGCGAATCCATTTCTATGGAAaaaTAGAACATCTTGCAGAAGTCTTTCGTAATTATTTTCAGGTTATCCTTTGGTTGTTGAAGGATCCTTGCACA
>IonTorrentS5-matK1_BOP010129_Zotu
AAATCCTTCGATGCTGGGTGAAAGATGTTTCTTCTTTGCATTTATTACGGTTTGTTCTCCATGAGTATTGGAATTGGAATAGTCTTCTTACTCCAAAGAAATCCATTTACATTttttCACAAAGTAATCCAAGATTtttCTTCTTCCTAtataATTCTTATGTGTCGGAATACGAATCTATTtttCTTtttCTACGTAAACAAGATTCTCATTTATGGTCAACATCCTCTCGGGTCCTTCTTGAGCGAATCCATTTCTATGGAAaaaTAGAACATCTTGCAGAAGTCTTTCGTAATTATTTTCAGGTTATCCTTTGGTTGTTGAAGGATCCTTGCACA
>IonTorrentS5-matK1_BOP010131_Cotu
AAATCCTTCGATGCTGGGTGAAAGATGTTTCTTCTTTGCATTTATTACGATTTGTTCTCCATGAGTATTGGAATTGGAATAGTCTTCTTACTCCAAAGAAATCCATTTACATTTTTTCACAAAGTAATCCATTTTTCTTGTTCCTATATAATTCTTATGTGTCGGAATACGAATCTATCTTTCTTTTTCTACGTAAACAAGATTCTCATTTACGGTCAACATCCTCTCGGGTCCTTCTTGAGCGAATCCATTTCTATCGAAAAATAGAACATCTTGCAGAAGTCTTTCCTAATTATTTTCAGGTTATCCTTTGGTTGTTGAAGGATCCTTGCACA
>IonTorrentS5-matK1_BOP010131_Otu
TTGTTCCTAtataATTCTTATGTGTCGGAATACGAATCTATCTTTCTTtttCTACGTAAACAAGATTCTCATTTACGGTCAACATCCTCTCGGGTCCTTCTTGAGCGAATCCATTTCTATCGAAaaaTAGAACATCTTGCAGAAGTCTTTCCTAATTATTTTCAGGTTATCCTTTGGTTGTTGAAGGATCCTTGCACA
>IonTorrentS5-matK1_BOP010131_Zotu
TTGTTCCTAtataATTCTTATGTGTCGGAATACGAATCTATCTTTCTTtttCTACGTAAACAAGATTCTCATTTACGGTCAACATCCTCTCGGGTCCTTCTTGAGCGAATCCATTTCTATCGAAaaaTAGAACATCTTGCAGAAGTCTTTCCTAATTATTTTCAGGTTATCCTTTGGTTGTTGAAGGATCCTTGCACA
>IonTorrentS5-matK1_BOP010132_Cotu
AAACCCTTCGCTATTGGGTGAAAGATGCCCCTTCTTTGCATTTATTACGGCTTTTTCTTCACGAGTATTATAATTGGAATAGTTTTATTACTCCAAAAAAATCTATTTCTTTTTTTTTGAAAAGTAATTCAAGATTTTTCTTGTTCCTATATAATTCTCATGTTTATGAATACGAATCCATCTTACTTTTTCTCCGTAACCGATCTTCTCATTTACGATTAACATCTTCTGGGGTATTTTTTGAGCGAATTTATTTCTATGGAAAAATAAAACATCCTGGACAAGAAGTCTTTTCTAATGATTTTCCGGCGGTCTTATGGTTCTTCACGGAGCCTTTCATG
>IonTorrentS5-matK1_BOP010134_Cotu
AAACTCTTCGCTATTGGGTAAAAGATGCCTCTTCTTTGCATTTATTACGATTCTTTCTTCACGAGTATTGTAATTGGAATAGTCTTATTACTCCAAAGAAAGCCAGTTCCTCTTTTTCAAAAAGAAATCAAAGATTATTCTTGTTCTTATATAATTCTCATGTATGTGAATACGAATCCATTTTCGTCTTTCTACGTAACCAATCTTCTCATTTACGATCAACATCTTCTGGAGTTCTTCTTGAACGAATCTATTTCTATGGAAAAATAGAACGTCTTGTGGACGTCTTTGTTAAGGTTAAGGATTTTCAGGCCAACCTATGGTTGTTCAAGGAACCTTTCAT
>IonTorrentS5-matK1_BOP010135_Cotu
AAACTCTTCGCTATTGGGTAAAAGATGCTTCTTCTTTGCATTTATTACGAGTCTTTCTCAACGAATATTGTAATTGGAATAGTCTTATTACTCCAAAGAAAGCCCATTCCTCTTTTTCAAAAAGAAATCAAAGATTATTCTTATTCTTATATAATTCTCATGTATATGAATACGAATCCATTTTCGTTTTTTTTACGTAACCAATCTTTTCATTTACGATCAACATCTTCTGGAGTTCTTCTTGAACGAATCTATTTCTATGTAAAAATAGAACGTCTTGTGAACGTCTTTGTTAAGCTTAAGGATTTTCAGGCGAACCTACGGTTGGTCAAGGAACCTTGCATG
>IonTorrentS5-matK1_BOP010135_Otu
AAACTCTTCGCTATTGGGTAAAAGATGCTTCTTCTTTGCATTTATTACGAGTCTTTCTCAACGAATATTGTAATTGGAATAGTCTTATTACTCCAAAGAAAGCCCATTCCTCTTtttCAAaaaGAAATCAAAGATTATTCTTATTCTTAtataATTCTCATGTATATGAATACGAATCCATTTCGTTttttttACGTAACCAATCTTTTCATTTACGATCAACATCTTCTGGAGTTCTTCTTGAACGAATCTATTTCTATGTAAaaaTAGAACGTCTTGTGAACGTCTTTGTTAAGCTTAAGGATTTTCAGGCGAACCTACGGTTGGTCAAGGAACCTTGCATG
>IonTorrentS5-matK1_BOP010135_Zotu
AAACTCTTCGCTATTGGGTAAAAGATGCTTCTTCTTTGCATTTATTACGAGTCTTTCTCAACGAATATTGTAATTGGAATAGTCTTATTACTCCAAAGAAAGCCCATTCCTCTTtttCAAaaaGAAATCAAAGATTATTCTTATTCTTAtataATTCTCATGTATATGAATACGAATCCATTTTCGTTtttttACGTAACCAATCTTTTCATTTACGATCAACATCTTCTGGAGTTCTTCTTGAACGAATCTATTTCTATGTAAaaaTAGAACGTCTTGTGAACGTCTTTGTTAAGCTTAAGGATTTTCAGGCGACCTACGGTTGGTCAAGGAACCTTGCATG
>IonTorrentS5-matK1_BOP010136_Cotu
AACCCCTTCGCTGTTGGATACAAGATATCCCCGCTTTGCATTTATTGCGATTCTTTCTTTACGAGTTTCAGAATTGGAATAATCTTATTACTCAAAAACAGAAATATATTTCTGTTTTTTCAAACGAGAATAGAAGATTATTCTTGTTCCTATATAATTTTCATGTATATGAATGCGAATCGATATTCCCCTTTCTCCGTAAACAATCTGCTCATTTACGATCAACATCTTCTAGCGCTTTTCTTGAGAGAACACATTTTTTTTGGAAAAATAGAACATTTTTTGGTAGTTTTTCGTAATGATTTTCACACCATCCTCTGGGTTTTCAAGGACTTTTTCATA
>IonTorrentS5-matK1_BOP010136_Otu
AACCCCTTCGCTGTTGGATACAAGATATCCCCGCTTTGCATTTATTGCGATTCTTTCTTTACGAGTTTCAGAATTGGAATAATCTTATTACTCAAaaaCAGAAATatatTTCTGTTttttCAAACGAGAATAGAAGATTATTCTTGTTCCTAtataATTTTCATGTATATGAATGCGAATCGATATTCCCCTTTCTCCGTAAACAATCTGCTCATTTACGATCAACATCTTCTAGCGCTTTTCTTGAgagaACACATTtttttGGAAaaaTAGAACATTttttGGTAGTTtttCGTAATGATTTTCACACCATCCTCTGGGTTTTCAAGGACTTtttCATA
>IonTorrentS5-matK1_BOP010136_Zotu
AACCCCTTCGCTGTTGGATACAAGATATCCCCGCTTTGCATTTATTGCGATTCTTTCTTTACGAGTTTCAGAATTGGAATAATCTTATTACTCAAaaaCAGAAATatatTTCTGTTttttCAAACGAGAATAGAAGATTATTCTTGTTCCTAtataATTTTCATGTATATGAATGCGAATCGATATTCCCCTTTCTCCGTAAACAATCTGCTCATTTACGATCAACATCTTCTAGCGCTTTTCTTGAgagaACACATTttttttGGAAaaaTAGA
>IonTorrentS5-matK1_BOP010137_Cotu
AAATCCTTCGCTATTGGGTGAAAGATACCTCCTCTTTGCATTTATTACGACTCTTTCTTCACGAGTATTGGAATTTGAACAGTCGTATTAGTCCAAAGAAATCTATTTCTTTTTTTGCAAAAAAAACTCCAAGATTCTTCTTGTTCTTATATAATTCTCATGTATATGAATACGAGTCCGTTTTCTTTTTTTCTTTGTAATCAATCCTTTCATTTCCGATTAACATTTTTCTCAGGTCTTTCTTGAGCGAATATATTTCTATGGAAAAATAGAACATTTTGTAGAAGTCTTTACTAAGGATTGGGGGGACAGCCTCCGCTTGCTCAAGGATCCTTTCAT
>IonTorrentS5-matK1_BOP010138_Cotu
AAACTCTTCGCTATTGGGTAAAAGATGCCTCTTCTTTACATTTATTACGATTCTTTCTCCACGAATATTGGAATTTGAATAGTCTTATTACTTCAAAGAAGCCCGGTTACTCTTTTTCAAAAAAAAATCAAAGATTCTTCTTCTTCTTATATAATTCTTATGTATATGAATGCGAATCCACTTTCGTCTTTCTACGGAACCAATCTTCTCATTTACGATCAACATCTTTTGGAGCCCTTCTTGAACGAATCTATTTTTATGGAAAAATAGAACGTCTTGTAGAAGTCTTTGCTAAGGATTTTCAGGTTACCCTATGGTTATTCAAGGATCCTTTCATA
>IonTorrentS5-matK1_BOP010138_Otu
AAACTCTTCGCTATTGGGTAAAAGATGCCTCTTCTTTACATTTATTACGATTCTTTCTCCACGAATATTGGAATTTGAATAGTCTTATTACTTCAAAGAAGCCCGGTTACTCTTtttCAAaaaaaaaTCAAAGATTCTTCTTCTTCTTAtataATTCTTATGTATATGAATGCGAATCCACTTTCGTCTTTCTACGGAACCAATCTTCTCATTTACGATCAACATCTTTTGGAGCCCTTCTTGAACGAATCTATTtttATGGAAaaaTAGAACGTCTTGTAGAAGTCTTTGCTAAGGATTTTCAGGTTACCCTATGGTTATTCAAGGATCCTTTCATA
>IonTorrentS5-matK1_BOP010138_Zotu
AAACTCTTCGCTATTGGGTAAAAGATGCCTCTTCTTTACATTTATTACGATTCTTTCTCCACGAATATTGGAATTTGAATAGTCTTATTACTTCAAAGAAGCCCGGTTACTCTTtttCAAaaaaaaaTCAAAGATTCTTCTTCTTCTTAtataATTCTTATGTATATGAATGCGAATCCACTTTCGTCTTTCTACGGAACCAATCTTCTCATTTACGATCAACATCTTTTGGAGCCCTTCTTGAACGAATCTATTtttATGGAAaaaTAGAACGTCTTGTAGAAGTCTTTGCTAAGGATTTTCAGGTTACCCTATGGTTATTCAAGGATCCTTTCATA
>IonTorrentS5-matK1_BOP010139_Cotu
AAACCCTTCGTTACTGGGTAAAAGATGTCTCATCTTTGCATTTATTACGGCTTTTTCTTCACGAGTATTATAGTTGGAATAGATTTCTTATTCCAAATAAATCTATTTCTATTTTTTCAAAAAGTAATCTAAGATTTTTTTTGTTCCTGTATAATTCTCATGTTTGTGAATATGAATCCATCTTACTTTTTCTCCGTAACCAATCTTCTCATTTACGATTAACATCCTCTGGGGGCTTTTTTGAGCGAATATATTTCTATGGAAAAATAAAACATCCCGTAGAAGAAGTCTTTGCTGATGATTTTCCGACTAGCCTATGGTTCTTCCAGGATCTCGTGATA
>IonTorrentS5-matK1_BOP010139_Otu
AAACCCTTCGTTACTGGGTAAAAGATGTCTCATCTTTGCATTTATTACGGCTTtttCTTCACGAGTATTATAGTTGGAATAGATTTCTTATTCCAAATAAATCTATTTCTATTttttCAAaaaGTAATCTAAGATTttttttGTTCCTGTATAATTCTCATGTTTGTGAATATGAATCCATCTTACTTtttCTCCGTAACCAATCTTCTCATTTACGATTAACATCCTCTGGgggCTTttttGAGCGAATatatTTCTATGGAAaaaTAAAACATCCCGTAGAAGAAGTCTTTGCTGATGATTTTCCGACTAGCCTATGGTTCTTCCAGGATCTCGTGATA
>IonTorrentS5-matK1_BOP010139_Zotu
AAACCCTTCGTTACTGGGTAAAAGATGTCTCATCTTTGCATTTATTACGGCTTtttCTTCACGAGTATTATAGTTGGAATAGATTTCTTATTCCAAATAAATCTATTTCTATTttttCAAaaaGTAATCTAAGATTttttttGTTCCTGTATAATTCTCATGTTTGTGAATATGAATCCATCTTACTTtttCTCCGTAACCAATCTTCTCATTTACGATTAACATCCTCTGGgggCTTttttGAGCGAATatatTTCTATGGAAaaaTAAAACATCCCGTAGAAGAAGTCTTTGCTGATGATTTTCCGACTAGCCTATGGTTCTTCCAGGATCTCGTGATA
>IonTorrentS5-matK1_BOP010140_Cotu
AAACCTTTCGCTACTGGGTAAAAGATGCCTCTTTTTTACATTTATTGCGATTTTTTCTTCACGAGTATTTTAATTGGAATAGTCTTATTACTCCAAAGAAATCAATTTCCATTTTTTTAACAAGTAATCCAAGATTTTTCTTGTTCCTATATAATTCTCATGGATATGAATATAAATCCATTTTCTTTTTTCTCCGTAACCAATCTTCTCATTTACGATCAACATCTTCTGGACTCCTTCTTGAGCAAATCTATTTTTATGGAAAAGTAGAAGATCTTGTCGAAGTCTTTGCTAATGATTTTCAGGACATCTTATGGTTGTTCAAGGATCCTATCATG
>IonTorrentS5-matK1_BOP010140_Otu
AAACCTTTCGCTACTGGGTAAAAGATGCCTCTTttttACATTTATTGCGATTttttCTTCACGAGTATTTTAATTGGAATAGTCTTATTACTCCAAAGAAATCAATTTCCATTtttttAACAAGTAATCCAAGATTtttCTTGTTCCTAtataATTCTCATGGATATGAATATAAATCCATTTTCTTttttCTCCGTAACCAATCTTCTCATTTACGATCAACATCTTCTGGACTCCTTCTTGAGCAAATCTATTtttATGGAAAAGTAGAAGATCTTGTCGAAGTCTTTGCTAATGATTTTCAGGACATCTTATGGTTGTTCAAGGATCCTATCATG
>IonTorrentS5-matK1_BOP010140_Zotu
AAACCTTTCGCTACTGGGTAAAAGATGCCTCTTttttACATTTATTGCGATTttttCTTCACGAGTATTTTAATTGGAATAGTCTTATTACTCCAAAGAAATCAATTTCCATTtttttAACAAGTAATCCAAGATTtttCTTGTTCCTAtataATTCTCATGGATATGAATATAAATCCATTTTCTTttttCTCCGTAACCAATCTTCTCATTTACGATCAACATCTTCTGGACTCCTTCTTGAGCAAATCTATTtttATGGAAAAGTAGAAGATCTTGTCGAAGTCTTTGCTAATGATTTTCAGGACATCTTATGGTTGTTCAAGGATCCTATCATG
>IonTorrentS5-matK1_BOP010141_Cotu
AAACTCTTCGCTATTGGGTAAAAGATGCTTCTTCTTTGCATTTATTACGATTTTTTCTCCACGAGTATCGTAATTGGAATACTCGTATTACTCCAAAGAAATCTAGTTTTTCTTTTTCAAAAAGAAATCAAAGATTTTTCTTGTTCCTATATAATTTTCATGTATGTGAATCCGAATCTATCTTCGTTTTTCTCCGCAACCAATCTTCTCATTTACGATCAATATCTTCTGGAACCTTTCTTGAACGAATCTATTTCTATGGAAAAATCGAACATTTTGTAAAAGTTTTTACTAAGGATTCTCAGGACATTTTATGGTTGTTCAAGGATCCTTTCATG
>IonTorrentS5-matK1_BOP010141_Otu
AAACTCTTCGCTATTGGGTAAAAGATGCTTCTTCTTTGCATTTATTACGATTttttCTCCACGAGTATCGTAATTGGAATACTCGTATTACTCCAAAGAAATCTAGTTtttCTTtttCAAaaaGAAATCAAAGATTtttCTTGTTCCTAtataATTTTCATGTATGTGAATCCGAATCTATCTTCGTTtttCTCCGCAACCAATCTTCTCATTTACGATCAATATCTTCTGGAACCTTTCTTGAACGAATCTATTTCTATGGAAaaaTCGAACATTTTGTAAAAGTTtttACTAAGGATTCTCAGGACATTTTATGGTTGTTCAAGGATCCTTTCATG
>IonTorrentS5-matK1_BOP010141_Zotu
AAACTCTTCGCTATTGGGTAAAAGATGCTTCTTCTTTGCATTTATTACGATTttttCTCCACGAGTATCGTAATTGGAATACTCGTATTACTCCAAAGAAATCTAGTTtttCTTtttCAAaaaGAAATCAAAGATTtttCTTGTTCCTAtataATTTTCATGTATGTGAATCCGAATCTATCTTCGTTtttCTCCGCAACCAATCTTCTCATTTACGATCAATATCTTCTGGAACCTTTCTTGAACGAATCTATTTCTATGGAAaaaTCGAACATTTTGTAAAAGTTtttACTAAGGATTCTCAGGACATTTTATGGTTGTTCAAGGATCCTTTCATG
>IonTorrentS5-matK1_BOP010142_Cotu
AAACTCTTCGCTATTGGGTAAAAGATGCTTCTTCTTTGCATTTATTACGATTTTTTCTTCACGAGTATCGTAATTGGAATACTCGTATTACTCCAAAGAAATCTAGTTTTTCTTTTTCAAAAAGAAATCAAAGATTTTTCTTGTTCCTATATAATTTTCATGTATGTGAATCCGAATCTATCTTCGTTTTTCTCCGCAACCAATCTTCTCATTTACGATCAATATCTTCTGGAACCTTTCTTGAACGAATCTATTTCTATGGAAAAATCGAACATTTTGTAAAAGTTTTTACTAAGGATTTTCAGGACATTTTATGGTTGTTCAAGGATCCTTTCATG
>IonTorrentS5-matK1_BOP010142_Otu
AAACTCTTCGCTATTGGGTAAAAGATGCTTCTTCTTTGCATTTATTACGATTttttCTTCACGAGTATCGTAATTGGAATACTCGTATTACTCCAAAGAAATCTAGTTtttCTTtttCAAaaaGAAATCAAAGATTtttCTTGTTCCTAtataATTTTCATGTATGTGAATCCGAATCTATCTTCGTTtttCTCCGCAACCAATCTTCTCATTTACGATCAATATCTTCTGGAACCTTTCTTGAACGAATCTATTTCTATGGAAaaaTCGAACATTTTGTAAAAGTTtttACTAAGGATTTTCAGGACATTTTATGGTTGTTCAAGGATCCTTTCATG
>IonTorrentS5-matK1_BOP010142_Zotu
AAACTCTTCGCTATTGGGTAAAAGATGCTTCTTCTTTGCATTTATTACGATTttttCTTCACGAGTATCGTAATTGGAATACTCGTATTACTCCAAAGAAATCTAGTTtttCTTtttCAAaaaGAAATCAAAGATTtttCTTGTTCCTAtataATTTTCATGTATGTGAATCCGAATCTATCTTCGTTtttCTCCGCAACCAATCTTCTCATTTACGATCAATATCTTCTGGAACCTTTCTTGAACGAATCTATTTCTATGGAAaaaTCGAACATTTTGTAAAAGTTtttACTAAGGATTTTCAGGACATTTTATGGTTGTTCAAGGATCCTTTCATG
>IonTorrentS5-matK1_BOP010143_Cotu
AAGCCCTTCGTTACTGGGTGAAAGATGCCTCTTCTTTGCATTTATTACGATTCTTTCTACACGAGTATCATAATTGGAATAGTATGATTACTCCAAAGAAATCAATTTCCATTTTTTCAAAAAGGAATCAAAGATTTTTCTTATTCCTATATAATTTTCATGTATGTGAATACGACTCTATCTTCATTTTTATCCGCAATCAATCTTATCATTTACGATCAACATCTTATGGAGCCCTTCTTGGGCGAATATTTTTTCTATGGAAAAATAGAGCATTTTGTCGAAGTCTTTGCTAATGATTTTCAGACAATCTTATGGTTGTTCAAGAATCATG
>IonTorrentS5-matK1_BOP010143_Otu
AAGCCCTTCGTTACTGGGTGAAAGATGCCTCTTCTTTGCATTTATTACGATTCTTTCTACACGAGTATCATAATTGGAATAGTATGATTACTCCAAAGAAATCAATTTCCATTttttCAAaaaGGAATCAAAGATTtttCTTATTCCTAtataATTTTCATGTATGTGAATACGACTCTATCTTCATTtttATCCGCAATCAATCTTATCATTTACGATCAAC
>IonTorrentS5-matK1_BOP010143_Zotu
AAGCCCTTCGTTACTGGGTGAAAGATGCCTCTTCTTTGCATTTATTACGATTCTTTCTACACGAGTATCATAATTGGAATAGTATGATTACTCCAAAGAAATCAATTTCCATTttttCAAaaaGGAATCAAAGATTtttCTTATTCCTAtataATTTTCATGTATGTGAATACGACTCTATCTTCATTtttATCCGCAATCAATCTTATCATTACG
>IonTorrentS5-matK1_BOP010144_Cotu
AAACTCTTCGCTATTGGGTAAAAGATGCTTCTTCTTTGCATTTATTACGATTTTTTCTTCACGAGTATCGTAATTGGAATACTCGTATTACTCCAAAGAAATCTAGTTTTTCTTTTTCAAAAAGAAATCAAAGATTTTTCTTGTTCCTATATAATTTTCATGTATGTGAATCCGAATCTATCTTCGTTTTTCTCCGCAACCAATCTTCTCATTTACGATCAATATCTTCTGGAACCTTTCTTGAACGAATCTATTTCTATGGAAAAATCGAACATTTTGTAAAAGTTTTTACTAAGGATTTTCAGGACATTTTATGGTTGTTCAAGGATCCTTTCATG
>IonTorrentS5-matK1_BOP010144_Otu
AAACTCTTCGCTATTGGGTAAAAGATGCTTCTTCTTTGCATTTATTACGATTttttCTTCACGAGTATCGTAATTGGAATACTCGTATTACTCCAAAGAAATCTAGTTtttCTTtttCAAaaaGAAATCAAAGATTtttCTTGTTCCTAtataATTTTCATGTATGTGAATCCGAATCTATCTTCGTTtttCTCCGCAACCAATCTTCTCATTTACGATCAATATCTTCTGGAACCTTTCTTGAACGAATCTATTTCTATGGAAaaaTCGAACATTTTGTAAAAGTTtttACTAAGGATTTTCAGGACATTTTATGGTTGTTCAAGGATCCTTTCATG
>IonTorrentS5-matK1_BOP010144_Zotu
AAACTCTTCGCTATTGGGTAAAAGATGCTTCTTCTTTGCATTTATTACGATTttttCTTCACGAGTATCGTAATTGGAATACTCGTATTACTCCAAAGAAATCTAGTTtttCTTtttCAAaaaGAAATCAAAGATTtttCTTGTTCCTAtataATTTTCATGTATGTGAATCCGAATCTATCTTCGTTtttCTCCGCAACCAATCTTCTCATTTACGATCAATATCTTCTGGAACCTTTCTTGAACGAATCTATTTCTATGGAAaaaTCGAACATTTTGTAAAAGTTtttACTAAGGATTTTCAGGACATTTTATGGTTGTTCAAGGATCCTTTCATG
>IonTorrentS5-matK1_BOP010146_Cotu
AAACTATTCGGTACTGGGTAAAAGATACCTCCTGTTTGCATTTATTACGATTCTTTCTTTATGAGTATTGTAATAGTGTTATTACTCTAAAGAGATCTGTTTCCAATTTTTCAAAAAAAAAGAATCAAAGATTCTTATTGTTCCTATATAATTCCTATGTGTGTGAATGTGAATCCATCTTCGTTTTTCTCCGCAACCAATCCTCTCATTTACGACCAACGTCTTACGAAGCCTTTCTTGCACGAGTTTATTTCTACCTAAAGTTAGAACATTTTTTTAAAAGGTTTTACTAAGCACTTTTGGGTTATCCTTTGGTTCTTCAAGGATCCTTTTCTG
>IonTorrentS5-matK1_BOP010146_Dotu
AAACTATTCGGTACTGGGTAAAAGATACCTCCTGTTTGCATTTATTACGATTCTTTCTTTATGAGTATTGTAATAGTGTTATTACTCTAAAGAGATCTGTTTCCAATTTTTCAAAAAAAA
>IonTorrentS5-matK1_BOP010146_Otu
AAACTATTCGGTACTGGGTAAAAGATACCTCCTGTTTGCATTTATTACGATTCTTTCTTTATGAGTATTGTAATAGTGTTATTACTCTAAAGAGATCTGTTTCCAATTtttCAAaaaaaaaGAATCAAAGATTCTTATTGTTCCTAtataATTCCTATGtgtgtgAATGTGAATCCATCTTCGTTtttCTCCGCAACCAATCCTCTCATTTACGACCAACGTCTTACGAAGCCTTTCTTGCACGAGTTTATTTCTACCTAAAGTTAGAACATTttttAAAAGGTTTTACTAAGCACTTTTGGGTTATCCTTTGGTTCTTCAAGGATCCTTTTCTG
>IonTorrentS5-matK1_BOP010146_Zotu
AAACTATTCGGTACTGGGTAAAAGATACCTCCTGTTTGCATTTATTACGATTCTTTCTTTATGAGTATTGTAATAGTGTTATTACTCTAAAGAGATCTGTTTCCAATTtttCAAaaaaaaaGAATCAAAGATTCTTATTGTTCCTAtataATTCCTATGtgtgtgAATGTGAATCCATCTTCGTTtttCTCCGCAACCAATCCTCTCATTTACGACCAACGTCTTACGAAGCCTTTCTTGCACGAGTTTATTTCTACCTAAAGTTAGAACATTttttAAAAGGTTTTACTAAGCACTTTTGGGTTATCCTTTGGTTCTTCAAGGATCCTTTTCTG
>IonTorrentS5-matK1_BOP010147_Cotu
AAACACTTCATTATTGGATGAAAGATCCTTCTTCTTTGCATTTATTACGACTCTTTCTTCATGAGTATTATAGTTGGAATAATTGGAATAGTACCCCCAAAAAATCCATTTTTTCAAAAAGTAATCCACGATTATTCTTGCTCCTATATAACTCTTATGTATATGAATACGAATCCATCTTCCTTTTTCTTCTTAATCAATCTTCTCATTTACGATTAACTTCTTTTGGGATCTTTTTTGAGCGAATACATTTCTATGAAAAAATAAAACATCCTGTAGAAGAAGTCTTTGCTAATGATTTTCCGGCTGCCATCTTATGGTTCTTCAAGGATCCTTTTATG
>IonTorrentS5-matK1_BOP010147_Otu
AAACACTTCATTATTGGATGAAAGATCCTTCTTCTTTGCATTTATTACGACTCTTTCTTCATGAGTATTATAGTTGGAATAATTGGAATAGTACCcccAAaaaaTCCATTttttCAAaaaGTAATCCACGATTATTCTTGCTCCTAtataACTCTTATGTATATGAATACGAATCCATCTTCCTTtttCTTCTTAATCAATCTTCTCATTTACGATTAACTTCTTTTGGGATCTTttttGAGCGAATACATTTCTATGAAaaaaTAAAACATCCTGTAGAAGAAGTCTTTGCTAATGATTTTCCGGCTGCCATCTTATGGTTCTTCAAGGATCCTTTTATG
>IonTorrentS5-matK1_BOP010147_Zotu
AAACACTTCATTATTGGATGAAAGATCCTTCTTCTTTGCATTTATTACGACTCTTTCTTCATGAGTATTATAGTTGGAATAATTGGAATAGTACCcccAAaaaaTCCATTttttCAAAAGTAATCCACGATTATTCTTGCTCCTAtataACTCTTATGTATATGAATACGAATCCATCTTCCTTtttCTTCTTAATCAATCTTCTCATTTACGATTAACTTCTTTTGGGATCTTttttGAGCGAATACATTTCTATGAAaaaaTAAAACATCCTGTAGAAGAAGTCTTTGCTAATGATTTTCCGGCTGCCATCTTATGGTTCTTCAAGGATCCTTTTATG
>IonTorrentS5-matK1_BOP010149_Cotu
AAACCCTTCGCGAATGGGTAAAGGATGCCTCTTCTTTACATTTATTACGTTTCTTTCTCCACGAGTATTTTAATTCGAACAGTCTTATTACTCCAAAGAACTCTATTTCTGTTTTTTTAAAAAGTAATCCAAGATTGTTATTGTTTCTATATAATTCTCATGTATATGAATATGAATCCATCCTCTTTTTTCTCTGTAACCAATCGTCTCATTTACAATCAACATCCTTTCGAGTCCTCGTTGAGCGAACGTATTTCTATGGAAAAGTCGAACATCTTGTCGAAGTCTTTGCGAAAGATTTTCAGGACATCTTAGGGTTGGTCAAGGATCCTTTCATG
>IonTorrentS5-matK1_BOP010149_Otu
AAACCCTTCGCGAATGGGTAAAGGATGCCTCTTCTTTACATTTATTACGTTTCTTTCTCCACGAGTATTTTAATTCGAACAGTCTTATTACTCCAAAGAACTCTATTTCTGTTtttttAAaaaGTAATCCAAGATTGTTATTGTTTCTAtataATTCTCATGTATATGAATATGAATCCATCCTCTTttttCTCTGTAACCAATCGTCTCATTTACAATCAACATCCTTTCGAGTCCTCGTTGAGCGAACGTATTTCTATGGAAAAGTCGAACATCTTGTCGAAGTCTTTGCGAAAGATTTTCAGGACATCTTAGGGTTGGTCAAGGATCCTTTCATG
>IonTorrentS5-matK1_BOP010149_Zotu
AAACCCTTCGCGAATGGGTAAAGGATGCCTCTTCTTTACATTTATTACGTTTCTTTCTCCACGAGTATTTTAATTCGAACAGTCTTATTACTCCAAAGAACTCTATTTCTGTTtttttAAaaaGTAATCCAAGATTGTTATTGTTTCTAtataATTCTCATGTATATGAATATGAATCCATCCTCTTttttCTCTGTAACCAATCGTCTCATTTACAATCAACATCCTTTCGAGTCCTCGTTGAGCGAACGTATTTCTATGGAAAAGTCGAACATCTTGTCGAAGTCTTTGCGAAAGATTTTCAGGACATCTTAGGGTTGGTCAAGGATCCTTTCATG
>IonTorrentS5-matK1_BOP010150_Cotu
AAACTCTTCGATACTGGGTAAAAGATGTCTCCTCTTTGCATTTATTACGATTCTTTCTCCACGAGTATCGTAATTGGAATAGTCTTATTACTCCAAAGAAATCTAGTTTTTCTTTTTCAAAAAGAAATCAAAGATTATTCTTGTTCCTATATAATTCTCATGTATGTGAATACGAATCTATCTTTGTTTTTCTCCGCAACCAATCTTCTCATTTACGATCAATATCTTCTGGAACTTTTCTTGAACGAATATATTTCTATGGAAAAATAGAACATTTCGTAGAAGTCTTTACTAAAGATTTTAAGGCCATTCTATGGTTGTTCAAAGATCCTTTCATG
>IonTorrentS5-matK1_BOP010150_Otu
AAACTCTTCGATACTGGGTAAAAGATGTCTCCTCTTTGCATTTATTACGATTCTTTCTCCACGAGTATCGTAATTGGAATAGTCTTATTACTCCAAAGAAATCTAGTTtttCTTtttCAAaaaGAAATCAAAGATTATTCTTGTTCCTAtataATTCTCATGTATGTGAATACGAATCTATCTTTGTTtttCTCCGCAACCAATCTTCTCATTTACGATCAATATCTTCTGGAACTTTTCTTGAACGAATatatTTCTATGGAAaaaTAGAACATTTCGTAGAAGTCTTTACTAAAGATTTTAAGGCCATTCTATGGTTGTTCAAAGATCCTTTCATG
>IonTorrentS5-matK1_BOP010150_Zotu
AAACTCTTCGATACTGGGTAAAAGATGTCTCCTCTTTGCATTTATTACGATTCTTTCTCCACGAGTATCGTAATTGGAATAGTCTTATTACTCCAAAGAAATCTAGTTtttCTTtttCAAaaaGAAATCAAAGATTATTCTTGTTCCTAtataATTCTCATGTATGTGAATACGAATCTATCTTTGTTtttCTCCGCAACCAATCTTCTCATTTACGATCAATATCTTCTGGAACTTTTCTTGAACGAATatatTTCTATGGAAaaaTAGAACATTTCGTAGAAGTCTTTACTAAAGATTTTAAGGCCATTCTATGGTTGTTCAAAGATCCTTTCATG
>IonTorrentS5-matK1_BOP010151_Cotu
AAACTCTTCGATACTGGGTAAAAGATGTCTCCTCTTTGCATTTATTACGATTCTTTCTCCACGAGTATCGTAATTGGAATAGTCTTATTACTCCAAAGAAATCTAGTTTTTCTTTTTCAAAAAGAAATCAAAGATTATTCTTGTTCCTATATAATTCTCATGTATGTGAATACGAATCTATCTTTGTTTTTCTCCGCAACCAATCTTCTCATTTACGATCAATATCTTCTGGAACTTTTCTTGAACGAATATATTTCTATGGAAAAATAGAACATTTCGTAGAAGTCTTTACTAAAGATTTTAAGGCCATTCTATGGTTGTTCAAAGATCCTTTCATG
>IonTorrentS5-matK1_BOP010151_Otu
AAACTCTTCGATACTGGGTAAAAGATGTCTCCTCTTTGCATTTATTACGATTCTTTCTCCACGAGTATCGTAATTGGAATAGTCTTATTACTCCAAAGAAATCTAGTTtttCTTtttCAAaaaGAAATCAAAGATTATTCTTGTTCCTAtataATTCTCATGTATGTGAATACGAATCTATCTTTGTTtttCTCCGCAACCAATCTTCTCATTTACGATCAATATCTTCTGGAACTTTTCTTGAACGAATatatTTCTATGGAAaaaTAGAACATTTCGTAGAAGTCTTTACTAAAGATTTTAAGGCCATTCTATGGTTGTTCAAAGATCCTTTCATG
>IonTorrentS5-matK1_BOP010151_Zotu
AAACTCTTCGATACTGGGTAAAAGATGTCTCCTCTTTGCATTTATTACGATTCTTTCTCCACGAGTATCGTAATTGGAATAGTCTTATTACTCCAAAGAAATCTAGTTtttCTTtttCAAaaaGAAATCAAAGATTATTCTTGTTCCTAtataATTCTCATGTATGTGAATACGAATCTATCTTTGTTtttCTCCGCAACCAATCTTCTCATTTACGATCAATATCTTCTGGAACTTTTCTTGAACGAATatatTTCTATGGAAaaaTAGAACATTTCGTAGAAGTCTTTACTAAAGATTTTAAGGCCATTCTATGGTTGTTCAAAGATCCTTTCATG
>IonTorrentS5-matK1_BOP010152_Cotu
AAACTCTTCGCTACTGGGTAAAAGATGCCCCCTCTTTGCATTTATTACGATTCTTTCTCCACGAGTATCCTAATTTGACTAGTCTTATTATTCCAAAGAAAACCGGTTCTTCTTTTTCAAAACGAAATCAAAGATTATTTTTCTTCCTATATAATTCTCATGTATGTGAATACGAATTCATCTTCGTCTTTCTCCGTAACCAATCTTCTCATTTACGATCAACATCTTCTGGAGCCCTTCTTGAACGAATCTATTTTTATGAAAAAATAGAACATCTTGTAGAAGTCTTTGCTAAGGATTTTCAAGCCAATCTATGGTTGTTCAAGGATCCTTTCATG
>IonTorrentS5-matK1_BOP010152_Otu
AAACTCTTCGCTACTGGGTAAAAGATGCCcccTCTTTGCATTTATTACGATTCTTTCTCCACGAGTATCCTAATTTGACTAGTCTTATTATTCCAAAGAAAACCGGTTCTTCTTtttCAAAACGAAATCAAAGATTATTtttCTTCCTAtataATTCTCATGTATGTGAATACGAATTCATCTTCGTCTTTCTCCGTAACCAATCTTCTCATTTACGATCAACATCTTCTGGAGCCCTTCTTGAACGAATCTATTtttATGAAaaaaTAGAACATCTTGTAGAAGTCTTTGCTAAGGATTTTCAAGCCAATCTATGGTTGTTCAAGGATCCTTTCATG
>IonTorrentS5-matK1_BOP010152_Zotu
AAACTCTTCGCTACTGGGTAAAAGATGCCcccTCTTTGCATTTATTACGATTCTTTCTCCACGAGTATCCTAATTTGACTAGTCTTATTATTCCAAAGAAAACCGGTTCTTCTTtttCAAAACGAAATCAAAGATTATTtttCTTCCTAtataATTCTCATGTATGTGAATACGAATTCATCTTCGTCTTTCTCCGTAACCAATCTTCTCATTTACGATCAACATCTTCTGGAGCCCTTCTTGAACGAATCTATTtttATGAAaaaaTAGAACATCTTGTAGAAGTCTTTGCTAAGGATTTTCAAGCCAATCTATGGTTGTTCAAGGATCCTTTCATG
>IonTorrentS5-matK1_BOP010153_Cotu
AAACTCTTCGCAATTGGGTAAAAGATGCCTCTTCTTTGCATTTATTACGATTCTTTCTTCGCGAGTATTGTAATTGGAATAGTCTTATTACTCCAAAGAAAGCCAGTTCTTCTTTTTCAAAAAGGAATCAAAAATTATTCTTCTTCTTATATAATTATCATGTATGTGAATACGAATCTATTTTCGTCTTTCTACGTAACCAATCTTCTCATTTACGATCAACATCTTCTGGAGCTCTTCTTGAACGAATCTATTTCTATGGAAAAATAGAACGTCTTGTAGACGTCTTTGTTAAGGATTTTCAGACCAATCTATGCTTGTTCAAGGATCCTTTCATG
>IonTorrentS5-matK1_BOP010153_Otu
AAACTCTTCGCAATTGGGTAAAAGATGCCTCTTCTTTGCATTTATTACGATTCTTTCTTCGCGAGTATTGTAATTGGAATAGTCTTATTACTCCAAAGAAAGCCAGTTCTTCTTtttCAAaaaGGAATCAAaaaTTATTCTTCTTCTTAtataATTATCATGTATGTGAATACGAATCTATTTTCGTCTTTCTACGTAACCAATCTTCTCATTTACGATCAACATCTTCTGGAGCTCTTCTTGAACGAATCTATTTCTATGGAAaaaTAGAACGTCTTGTAGACGTCTTTGTTAAGGATTTTCAGACCAATCTATGCTTGTTCAAGGATCCTTTCATG
>IonTorrentS5-matK1_BOP010153_Zotu
AAACTCTTCGCAATTGGGTAAAAGATGCCTCTTCTTTGCATTTATTACGATTCTTTCTTCGCGAGTATTGTAATTGGAATAGTCTTATTACTCCAAAGAAAGCCAGTTCTTCTTtttCAAaaaGGAATCAAaaaTTATTCTTCTTCTTAtataATTATCATGTATGTGAATACGAATCTATTTTCGTCTTTCTACGTAACCAATCTTCTCATTTACGATCAACATCTTCTGGAGCTCTTCTTGAACGAATCTATTTCTATGGAAaaaTAGAACGTCTTGTAGACGTCTTTGTTAAGGATTTTCAGACCAATCTATGCTTGTTCAAGGATCCTTTCATG
>IonTorrentS5-matK1_BOP010154_Cotu
AAACCCTTCGCTCTTGGATACAAGATACTCCTTCGTTGCATTTATTGCGATTCTCTCTCTACGAGTATTGGAATTCAAATAGTCTCATTACTCCAAAAAATTCCATTTCCCCTTTTTCAAAAGAGAATCAAAGATTCTTCTTGTTCCTCTCTAATTCTCATGTATATGAATGTGAGTTCATATTCATTTTTCTCCGTAAACAACCCTTTCATTTACGATCAAAATCTTTTGGATCCTTTCTTGAGCGAACACATTTCTATGCAAAAATAGAATATCTTGTAGTAGTGCTTTGTAACGATTTTCAGAAAACCCTATGGTTGTTCAAAGACCCTTTTATG
>IonTorrentS5-matK1_BOP010154_Otu
AAACCCTTCGCTCTTGGATACAAGATACTCCTTCGTTGCATTTATTGCGATTCtctctctACGAGTATTGGAATTCAAATAGTCTCATTACTCCAAaaaaTTCCATTTCCCCTTtttCAAAAGAGAATCAAAGATTCTTCTTGTTCCTctctAATTCTCATGTATATGAATGTGAGTTCATATTCATTtttCTCCGTAAACAACCCTTTCATTTACGATCAAAATCTTTTGGATCCTTTCTTGAGCGAACACATTTCTATGCAAaaaTAGAATATCTTGTAGTAGTGCTTTGTAACGATTTTCAGAAAACCCTATGGTTGTTCAAAGACCCTTTTATG
>IonTorrentS5-matK1_BOP010154_Zotu
AAACCCTTCGCTCTTGGATACAAGATACTCCTTCGTTGCATTTATTGCGATTCtctctctACGAGTATTGGAATTCAAATAGTCTCATTACTCCAAaaaaTTCCATTTCCCCTTtttCAAAAGAGAATCAAAGATTCTTCTTGTTCCTctctAATTCTCATGTATATGAATGTGAGTTCATATTCATTtttCTCCGTAAACAACCCTTTCATTTACGATCAAAATCTTTTGGATCCTTTCTTGAGCGAACACATTTCTATGCAAaaaTAGAATATCTTGTAGTAGTGCTTTGTAACGATTTTCAGAAAACCCTATGGTTGTTCAAAGACCCTTTTATG
>IonTorrentS5-matK1_BOP010155_Cotu
AAACCTTTCGCTCCTGGGTAAAAGATGCCTCTTCTTTACATTTATTGCGATTTTTTCTTCACGAGTATTTTAATTGGAATAGTCTTATTACTCCAAAGAAATCAATTTCCATTTTTTTAACAAGTAATCCAAGATTTTTCTTGTTCCTATATAATTCTCATGGATATGAATATGAATCCATCTTCTTTTTTCTCCGTAATCAATCTTCTCATTTACGATCAACATCTTCTGGACTCCTTCTTGAGCAAATCTATTTTTATGGAAAAGTAGAAGATCTTGTCGAAGTCTTTGCTAATGATTTTCAGGACATCTTATGGTTGTTCAAGGATCCTATCATG
>IonTorrentS5-matK1_BOP010155_Otu
AAACCTTTCGCTCCTGGGTAAAAGATGCCTCTTCTTTACATTTATTGCGATTttttCTTCACGAGTATTTTAATTGGAATAGTCTTATTACTCCAAAGAAATCAATTTCCATTtttttAACAAGTAATCCAAGATTtttCTTGTTCCTAtataATTCTCATGGATATGAATATGAATCCATCTTCTTttttCTCCGTAATCAATCTTCTCATTTACGATCAACATCTTCTGGACTCCTTCTTGAGCAAATCTATTtttATGGAAAAGTAGAAGATCTTGTCGAAGTCTTTGCTAATGATTTTCAGGACATCTTATGGTTGTTCAAGGATCCTATCATG
>IonTorrentS5-matK1_BOP010155_Zotu
AAACCTTTCGCTCCTGGGTAAAAGATGCCTCTTCTTTACATTTATTGCGATTttttCTTCACGAGTATTTTAATTGGAATAGTCTTATTACTCCAAAGAAATCAATTTCCATTtttttAACAAGTAATCCAAGATTtttCTTGTTCCTAtataATTCTCATGGATATGAATATGAATCCATCTTCTTttttCTCCGTAATCAATCTTCTCATTTACGATCAACATCTTCTGGACTCCTTCTTGAGCAAATCTATTtttATGGAAAAGTAGAAGATCTTGTCGAAGTCTTTGCTAATGATTTTCAGGACATCTTATGGTTGTTCAAGGATCCTATCATG
>IonTorrentS5-matK1_BOP010156_Cotu
AAACCCTTCACTGCTGGATACAAGATGCCCCCTCTTTGCATTTATTGCGATTCTTTCTCCACGAGTATCGTAATTCGAATAGTCTCATTACTCCAAAGAAATCCATTTCTCTTTTTTCAAAAGAGAATCAAAGATTCTTCTTGTTACTATATAATTCTCATGTATATGAATGTGAATCCGTATTAGTGTTTCTCCGTAAACAATCTTCTCATTTACGATCAACATCCTCTGGAACTTTTCTTGAGCGAACACATTTCTATGGAAAAATAGAACATCTTGTAGTAGTGCTTCGTAATGATTTTCAGAAGACCCTATGGTTGTTCAAGGACCCTTTCATG
>IonTorrentS5-matK1_BOP010156_Otu
AAACCCTTCACTGCTGGATACAAGATGCCcccTCTTTGCATTTATTGCGATTCTTTCTCCACGAGTATCGTAATTCGAATAGTCTCATTACTCCAAAGAAATCCATTTCTCTTttttCAAAAGAGAATCAAAGATTCTTCTTGTTACTAtataATTCTCATGTATATGAATGTGAATCCGTATTAGTGTTTCTCCGTAAACAATCTTCTCATTTACGATCAACATCCTCTGGAACTTTTCTTGAGCGAACACATTTCTATGGAAaaaTAGAACATCTTGTAGTAGTGCTTCGTAATGATTTTCAGAAGACCCTATGGTTGTTCAAGGACCCTTTCATG
>IonTorrentS5-matK1_BOP010156_Zotu
AAACCCTTCACTGCTGGATACAAGATGCCcccTCTTTGCATTTATTGCGATTCTTTCTCCACGAGTATCGTAATTCGAATAGTCTCATTACTCCAAAGAAATCCATTTCTCTTttttCAAAAGAGAATCAAAGATTCTTCTTGTTACTAtataATTCTCATGTATATGAATGTGAATCCGTATTAGTGTTTCTCCGTAAACAATCTTCTCATTTACGATCAACATCCTCTGGAACTTTTCTTGAGCGAACACATTTCTATGGAAaaaTAGAACATCTTGTAGTAGTGCTTCGTAATGATTTTCAGAAGACCCTATGGTTGTTCAAGGACCCTTTCATG
>IonTorrentS5-matK1_BOP010157_Cotu
AAACCCTTCGCTACTGCGTGAAAGATCCCTCTTCTTTGCATTTATTACGGCTCTTTCTTCACGAGTATTATAATTGGAATACTCTTATTACTCCAAAAAAATCCATTTTTGCAAAAAGTAATCAAAGATTATTCTTGCTCCTATATAATTCTTATGTATGTGAATACGAATCCATTTTACTTTTTCTCCGTAACCAATCTAATCATTTACGATTAACCTCTTCTGGGATTCTTTTTGAGCGAATACGTTTTTATGAAAAAATAAAATATCCTGTCGAAGAAGTCTTTGCTAACGATTTTCCGGCCACCTTATGGTTCTTCAAGGATCCTTTTATA
>IonTorrentS5-matK1_BOP010157_Otu
AAACCCTTCGCTACTGCGTGAAAGATCCCTCTTCTTTGCATTTATTACGGCTCTTTCTTCACGAGTATTATAATTGGAATACTCTTATTACTCCAAaaaaaTCCATTtttGCAAaaaGTAATCAAAGATTATTCTTGCTCCTAtataATTCTTATGTATGTGAATACGAATCCATTTTACTTtttCTCCGTAACCAATCTAATCATTTACGATTAACCTCTTCTGGGATTCTTtttGAGCGAATACGTTtttATGAAaaaaTAAAATATCCTGTCGAAGAAGTCTTTGCTAACGATTTTCCGGCCACCTTATGGTTCTTCAAGGATCCTTTTATA
>IonTorrentS5-matK1_BOP010157_Zotu
AAACCCTTCGCTACTGCGTGAAAGATCCCTCTTCTTTGCATTTATTACGGCTCTTTCTTCACGAGTATTATAATTGGAATACTCTTATTACTCCAAaaaaaTCCATTtttGCAAaaaGTAATCAAAGATTATTCTTGCTCCTAtataATTCTTATGTATGTGAATACGAATCCATTTTACTTtttCTCCGTAACCAATCTAATCATTTACGATTAACCTCTTCTGGGATTCTTtttGAGCGAATACGTTtttATGAAaaaaTAAAATATCCTGTCGAAGAAGTCTTTGCTAACGATTTTCCGGCCACCTTATGGTTCTTCAAGGATCCTTTTATA
>IonTorrentS5-matK1_BOP010158_Cotu
AAACTCTTCGCTACTGGGTAAAAGATGCTTCTTCTTTGCATTTATTACGAATCTTTCTCCACGGGTATCATAATTTGAATAGTCTTATTACTCCAAAGAAAGCCAGCTATTCTTTTTCAAAAAGAAATCAAAGATTATTCTTCTTCCTATATAATTTTCATGTATGTGAATACGAATCCATCTTCGTCTTTCTCCGTAACCATTCTTCTCATTTACGATCAACATCTTCTGGAACCTTTCTTGAACGAATATATTTCTATGGAAAAATCGAACATCTTGTAGAAGTCTTTGCTAAGGCTTTTCAGGCCAATCTATGGTTGTTCAAGGATCTTTTCATG
>IonTorrentS5-matK1_BOP010158_Dotu
AAACTCTTCGCTACTGGGTAAAAGATGCTTCTTCTTTGCATTTATTACGAATCTTTCTCCACGGGTATCATAATTTGAATAGTCTTATTACTCCAAAGAAAGCCAGCTATTCTTTTTCAAAAAGAAATCAAAGATTATTCTTCTTCCTATATAATTTTCATGTATGTGAATACGAATCCATCTTCGTCTTTCTCCGTAACCATTCTTCTCATTTACGATCAACATCTTCTGGAACCTTTCTTGAACGAATATATTTCTATGGAAAAATCGAACATCTTGTAGAAGTCTTTGCTAAGGCTTTTCAGGCCAATCTATGGTTGTTCAAGGATCTTTTCATG
>IonTorrentS5-matK1_BOP010158_Otu
AAACTCTTCGCTACTGGGTAAAAGATGCTTCTTCTTTGCATTTATTACGAATCTTTCTCCACGGGTATCATAATTTGAATAGTCTTATTACTCCAAAGAAAGCCAGCTATTCTTtttCAAaaaGAAATCAAAGATTATTCTTCTTCCTAtataATTTTCATGTATGTGAATACGAATCCATCTTCGTCTTTCTCCGTAACCATTCTTCTCATTTACGATCAACATCTTCTGGAACCTTTCTTGAACGAATatatTTCTATGGAAaaaTCGAACATCTTGTAGAAGTCTTTGCTAAGGCTTTTCAGGCCAATCTATGGTTGTTCAAGGATCTTTTCATG
>IonTorrentS5-matK1_BOP010158_Zotu
AAACTCTTCGCTACTGGGTAAAAGATGCTTCTTCTTTGCATTTATTACGAATCTTTCTCCACGGGTATCATAATTTGAATAGTCTTATTACTCCAAAGAAAGCCAGCTATTCTTtttCAAaaaGAAATCAAAGATTATTCTTCTTCCTAtataATTTTCATGTATGTGAATACGAATCCATCTTCGTCTTTCTCCGTAACCATTCTTCTCATTTACGATCAACATCTTCTGGAACCTTTCTTGAACGAATatatTTCTATGGAAaaaTCGAACATCTTGTAGAAGTCTTTGCTAAGGCTTTTCAGGCCAATCTATGGTTGTTCAAGGATCTTTTCATG
>IonTorrentS5-matK1_BOP010159_Cotu
AAACCCTTCGCTATTGGGTGAAAGATCCCTCTTCTTTACATTTATTACGACTCTTTCTTCACGAGTATTATAATTGGAATAGTCTTATTACTCCAAAAAAAATTATTTTTTCAAAAAGTAATCCACGATTATTCTTGCTCCTATATAATTCTCATGTATGTGAATACGAATCCATTTTCCTTTTTCTTCGTAATCAATCTTCTCATTTACGATTAACCTCTTCTGGTATCTTTTTTGAGCGAATACATTTCTATGAAAAAAAAAAATATCCTGTAGAAGAAGTCTTCGTTAATGATTTTCCGGCCGCCATCTTATGGTTCTTCAAGGATCCCTTTATG
>IonTorrentS5-matK1_BOP010159_Dotu
AAACCCTTCGCTATTGGGTGAAAGATCCCTCTTCTTTACATTTATTACGACTCTTTCTTCACGAGTATTATAATTGGAATAGTCTTATTACTCCAAAAAAA
>IonTorrentS5-matK1_BOP010159_Otu
AAACCCTTCGCTATTGGGTGAAAGATCCCTCTTCTTTACATTTATTACGACTCTTTCTTCACGAGTATTATAATTGGAATAGTCTTATTACTCCAAaaaaaaTTATTttttCAAaaaGTAATCCACGATTATTCTTGCTCCTAtataATTCTCATGTATGTGAATACGAATCCATTTTCCTTtttCTTCGTAATCAATCTTCTCATTTACGATTAACCTCTTCTGGTATCTTttttGAGCGAATACATTTCTATGAAaaaaaaaaaTATCCTGTAGAAGAAGTCTTCGTTAATGATTTTCCGGCCGCCATCTTATGGTTCTTCAAGGATCCCTTTATG
>IonTorrentS5-matK1_BOP010159_Zotu
AAACCCTTCGCTATTGGGTGAAAGATCCCTCTTCTTTACATTTATTACGACTCTTTCTTCACGAGTATTATAATTGGAATAGTCTTATTACTCCAAaaaaaaTTATTttttCAAaaaGTAATCCACGATTATTCTTGCTCCTAtataATTCTCATGTATGTGAATACGAATCCATTTTCCTTtttCTTCGTAATCAATCTTCTCATTTACGATTAACCTCTTCTGGTATCTTttttGAGCGAATACATTTCTATGAAaaaaaaaaaTATCCTGTAGAAGAAGTCTTCGTTAATGATTTTCCGGCCGCCATCTTATGGTTCTTCAAGGATCCCTTTATG
>IonTorrentS5-matK1_BOP010160_Cotu
AAATCCTTCGCTACTGGGTAAAGGATGCCTCTTCTTTACATTTATTACGGTTCTTTCTACAGGAGTATTTTAATTTGAATTGGAATAGTCTTAGTAATCCAAAGAAATCTATTTCCATTTTTTCAAAAAGTAATTCAAGATTATTCTTGTTCCTATATAATTCTCATGTATGTGAATATGAATCCATCTTCTTTTTTCTCCGTAACCAATCTTCTCATTTACGATCAACATCTTCTGGAGTCCTTCTTGAGCGAATCTATTTCTATCGAAAAGTAGAACATCTTGTCGAAGTCTTGGCTAATGATTTTGATTTTCAGGACATCTTATGCTTGTTCAAGGATCCTTTCATG
>IonTorrentS5-matK1_BOP010160_Otu
AAATCCTTCGCTACTGGGTAAAGGATGCCTCTTCTTTACATTTATTACGGTTCTTTCTACAGGAGTATTTTAATTTGAATTGGAATAGTCTTAGTAATCCAAAGAAATCTATTTCCATTttttCAAaaaGTAATTCAAGATTATTCTTGTTCCTAtataATTCTCATGTATGTGAATATGAATCCATCTTCTTttttCTCCGTAACCAATCTTCTCATTTACGATCAACATCTTCTGGAGTCCTTCTTGAGCGAATCTATTTCTATCGAAAAGTAGAACATCTTGTCGAAGTCTTGGCTAATGATTTTGATTTTCAGGACATCTTATGCTTGTTCAAGGATCCTTTCATG
>IonTorrentS5-matK1_BOP010160_Zotu
AAATCCTTCGCTACTGGGTAAAGGATGCCTCTTCTTTACATTTATTACGGTTCTTTCTACAGGAGTATTTTAATTTGAATTGGAATAGTCTTAGTAATCCAAAGAAATCTATTTCCATTttttCAAaaaGTAATTCAAGATTATTCTTGTTCCTAtataATTCTCATGTATGTGAATATGAATCCATCTTCTTttttCTCCGTAACCAATCTTCTCATTTACGATCAACATCTTCTGGAGTCCTTCTTGAGCGAATCTATTTCTATCGAAAAGTAGAACATCTTGTCGAAGTCTTGGCTAATGATTTTGATTTTCAGGACATCTTATGCTTGTTCAAGGATCCTTTCATG
>IonTorrentS5-matK1_BOP010161_Cotu
AAATCCTTCGATATTGGATAAAAGATGTCTCTTTCTTTCATTTCTTAAGGTTGTTTTTTTATTACTATTCTAATTGGAATAGTCTTTTTACTCCAAAAAAATGGATTTCTACTTTTTTTTCAAAAAGTAATCCAAGATTTTTCTTGTTCCTATATAATTTATATGTACGGGAATATGAATCTATCTTTCTTTTTCTACGTAACAAATCCTCTCAGTTACGGTTAAAATATTTTCGCGTTTTTTTTGAGCGAATTTTTTTCTATGAAAAAATAGAACATCTTGTAGAAGTATCTGTTAAGGATTGTTCATATACCTTATCATTCTTTAAGGATACTTTCATC
>IonTorrentS5-matK1_BOP010161_Otu
AAATCCTTCGATATTGGATAAAAGATGTCTCTTTCTTTCATTTCTTAAGGTTGTTtttttATTACTATTCTAATTGGAATAGTCTTtttACTCCAAaaaaaTGGATTTCTACTTttttttCAAaaaGTAATCCAAGATTtttCTTGTTCCTAtataATTTATATGTACGGGAATATGAATCTATCTTTCTTtttCTACGTAACAAATCCTCTCAGTTACGGTTAAAATATTTTCGCGTTttttttGAGCGAATTtttttCTATGAAaaaaTAGAACATCTTGTAGAAGTATCTGTTAAGGATTGTTCATATACCTTATCATTCTTTAAGGATACTTTCATC
>IonTorrentS5-matK1_BOP010161_Zotu
AAATCCTTCGATATTGGATAAAAGATGTCTCTTTCTTTCATTTCTTAAGGTTGTTtttttATTACTATTCTAATTGGAATAGTCTTtttACTCCAAaaaaaTGGATTTCTACTTttttttCAAaaaGTAATCCAAGATTtttCTTGTTCCTAtataATTTATATGTACGGGAATATGAATCTATCTTTCTTtttCTACGTAACAAATCCTCTCAGTTACGGTTAAAATATTTTCGCGTTttttttGAGCGAATTtttttCTATGAAaaaaTAGAACATCTTGTAGAAGTATCTGTTAAGGATTGTTCATATACCTTATCATTCTTTAAGGATACTTTCATC
>IonTorrentS5-matK1_BOP010162_Cotu
AAACTCTTCGCTACTGGGAAAAAGATGCGCCCTCTTTGCATTTATTACGGGTTTTTCTTCACGAGTATTATAATTGTAATAGATTTATTATTCCAAATAAATTAATTTCTATTTTTTTAAAAAGGAATCCAAGATTCTTTTTGTTCCTGTATAATTCTCATCTTTGTGAATATGAATCCATCTTACTTTTTCTACGTAATCAATCTTCTAATTTACGATTAACATCCTTTGGGAACTTTTTTGAGCGAATATATTTCTATGGAAAAATAAAACATTCCGTAGAAAAATTCTTTGCTGATGATTTTACGACTAGCCTATGGTTCTTCCCGGATCTCGTGATC
>IonTorrentS5-matK1_BOP010162_Dotu
AAACTCTTCGCTACTGGGAAAAAGATGCGCCCTCTTTGCATTTATTACGGGTTTTTCTTCACGAGTATTATAATTGTAATAGATTTATTATTCCAAATAAATTAATTTCTATTTTTT
>IonTorrentS5-matK1_BOP010162_Otu
AAACTCTTCGCTACTGGGAAaaaGATGCGCCCTCTTTGCATTTATTACGGGTTtttCTTCACGAGTATTATAATTGTAATAGATTTATTATTCCAAATAAATTAATTTCTATTtttttAAaaaGGAATCCAAGATTCTTtttGTTCCTGTATAATTCTCATCTTTGTGAATATGAATCCATCTTACTTtttCTACGTAATCAATCTTCTAATTTACGATTAACATCCTTGGGAACTTttttGAGCGAATatatTTCTATGGAAaaaTAAAACATTCCGTAGAAaaaTTCTTTGCTGATGATTTTACGACTAGCCTATGGTTCTTCCCGGATCTCGTGATC
>IonTorrentS5-matK1_BOP010162_Zotu
AAACTCTTCGCTACTGGGAAaaaGATGCGCCCTCTTTGCATTTATTACGGGTTtttCTTCACGAGTATTATAATTGTAATAGATTTATTATTCCAAATAAATTAATTTCTATTtttttAAaaaGGAATCCAAGATTCTTtttGTTCCTGTATAATTCTCATCTTTGTGAATATGAATCCATCTTACTTtttCTACGTAATCAATCTTCTAATTTACGATTAACATCCTTGGGAACTTttttGAGCGAATatatTTCTATGGAAaaaTAAAACATTCCGTAGAAaaaTTCTTTGCTGATGATTTTACGACTAGCCTATGGTTCTTCCCGGATCTCGTGATC
>IonTorrentS5-matK1_BOP010163_Cotu
AAATCCTTCGCTACTGGGTAAAGGATGCCTCTTCTTTACATTTATTACGGTTCTTTCTACACGAGTATTTTAATTTGAATTGGAATAGTCTTAGTAATCCAAAGAAATCAATTTCCATTTTTTCAAAAAGTAATTCAAGATTATTCTTGTTCCTATATAATTCTCATGTATGTGAATATGAATCCATCTTCTTTTTTCTCCGTAACCAATCTTCTCATTTACGATCAACATCTTCTGGAGTCCTTCTTGAGCGAATCTATTTCTATCGAAAAGTACAACATCTTGTCGAAGTCTTGGCTAATGATTTTGATTTTCAGGACATCTTATGCTTGTTCAAGGATCCTTTCATG
>IonTorrentS5-matK1_BOP010163_Dotu
AAATCCTTCGCTACTGGGTAAAGGATGCCTCTTCTTTACATTTATTACGGTTCTTTCTACACGAGTATTTTAATTTGAATTGGAATAGTCTTAGTAATCCAAAGAAATCAATTTCCATTTTT
>IonTorrentS5-matK1_BOP010163_Otu
AAATCCTTCGCTACTGGGTAAAGGATGCCTCTTCTTTACATTTATTACGGTTCTTTCTACACGAGTATTTTAATTTGAATTGGAATAGTCTTAGTAATCCAAAGAAATCAATTTCCATTttttCAAaaaGTAATTCAAGATTATTCTTGTTCCTAtataATTCTCATGTATGTGAATATGAATCCATCTTCTTttttCTCCGTAACCAATCTTCTCATTTACGATCAACATCTTCTGGAGTCCTTCTTGAGCGAATCTATTTCTATCGAAAAGTACAACATCTTGTCGAAGTCTTGGCTAATGATTTTGATTTTCAGGACATCTTATGCTTGTTCAAGGATCCTTTCATG
>IonTorrentS5-matK1_BOP010163_Zotu
AAATCCTTCGCTACTGGGTAAAGGATGCCTCTTCTTTACATTTATTACGGTTCTTTCTACACGAGTATTTTAATTTGAATTGGAATAGTCTTAGTAATCCAAAGAAATCAATTTCCATTttttCAAaaaGTAATTCAAGATTATTCTTTGTTCCTAtataATTCTCATGTATGTGAATATGAATCCATCTTCTTttttCTCCGTAACCAATCTTCTCATTTACGATCAACATCTTCTGGAGTCCTTCTTGAGCGAATCTATTTCTATCGAAAAGTACAACATCTTGTCGAAGTCTTGGCTAATGATTTTGATTTTCAGGACATCTTATGCTTGTTCAAGGATCCTTTCATG
>IonTorrentS5-matK1_BOP010164_Cotu
AAATTCTTCGTTACTGGGTAAAAGATGCCTCTTCTTTGCATTTATTACGGTTCTTTCTACACGAGTATCGTAATCGTAATTGGAATAATTTTATTACTCCAAATAAACTCAGTTCCTCTTTTTCAAAAACAAATCGAAGATTATTCTTGTTCCTGTATAATTCTCATGTATGTGAATACGAATCCGTTTTTCTCTTTTTCCGTAACCAATCTTCTCACTTACGATCAACATCTTTTGGAGTCCTTCTTGAACGAATATATTTCTATGGAAAAATAGAACATCTTGTAGAAGTCTTTGCTAAGGATTTTCGGGTTATCCTATGGTTGTTCAAGGATCCTTTCATA
>IonTorrentS5-matK1_BOP010164_Otu
AAATTCTTCGTTACTGGGTAAAAGATGCCTCTTCTTTGCATTTATTACGGTTCTTTCTACACGAGTATCGTAATCGTAATTGGAATAATTTTATTACTCCAAATAAACTCAGTTCCTCTTtttCAAaaaCAAATCGAAGATTATTCTTGTTCCTGTATAATTCTCATGTATGTGAATACGAATCCGTTtttCTCTTtttCCGTAACCAATCTTCTCACTTACGATCAACATCTTTTGGAGTCCTTCTTGAACGAATatatTTCTATGGAAaaaTAGAACATCTTGTAGAAGTCTTTGCTAAGGATTTTCGGGTTATCCTATGGTTGTTCAAGGATCCTTTCATA
>IonTorrentS5-matK1_BOP010164_Zotu
AAATTCTTCGTTACTGGGTAAAAGATGCCTCTTCTTTGCATTTATTACGGTTCTTTCTACACGAGTATCGTAATCGTAATTGGAATAATTTTATTACTCCAAATAAACTCAGTTCCTCTTtttCAAaaaCAAATCGAAGATTATTCTTGTTCCTGTATAATTCTCATGTATGTGAATACGAATCCGTTtttCTCTTtttCCGTAACCAATCTTCTCACTTACGATCAACATCTTTTGGAGTCCTTCTTGAACGAATatatTTCTATGGAAaaaTAGAACATCTTGTAGAAGTCTTTGCTAAGGATTTTCGGGTTATCCTATGGTTGTTCAAGGATCCTTTCATA
>IonTorrentS5-matK1_BOP010166_Cotu
AAACTCTTCGCTACTGGGTAAAAGATGCTTCTTCTTTGCATTTATTACGAATCTTTCTCCACGGGTATCATAATTTGAATAGTCTTATTACTCCAAAGAAAGCCAGTTATTCTTTTTCAAAAAGAAATCAAAGATTATTCTTCTTCCTATATAATTTTCATGTATGTGAATACGAATCCATCTTCGTCTTTCTCCGTAACCATTCTTCTCATTTACGATCAACATCTTATGGAACCTTTCTTGAACGAATATATTTCTATGGAAAAATCGAACATCTTGTAGAAGTCTTTGCTAAGGCTTTTCAGGCCAATCGATGGTTGTTCAAGGATCTTTTCATG
>IonTorrentS5-matK1_BOP010166_Dotu
AAACTCTTCGCTACTGGGTAAAAGATGCTTCTTCTTTGCATTTATTACGAATCTTTCTCCACGGGTATCATAATTTGAATAGTCTTATTACTCCAAAGAAAGCCAGTTATTCTTTTTCAAAAAGAAATCAAAGATTATTCTTCTTCCTATATAATTTTCATGTATGTGAATACGAATCCATCTTCGTCTTTCTCCGTAACCATTCTTCTCATTTACGATCAACATCTTATGGAACCTTTCTTGAACGAATATATTTCTATGGAAAAATCGAACATCTTGTAGAAGTCTTTGCTAAGGCTTTTCAGGCCAATCGATGGTTGTTCAAGGATCTTTTCATG
>IonTorrentS5-matK1_BOP010166_Otu
AAACTCTTCGCTACTGGGTAAAAGATGCTTCTTCTTTGCATTTATTACGAATCTTTCTCCACGGGTATCATAATTTGAATAGTCTTATTACTCCAAAGAAAGCCAGTTATTCTTtttCAAaaaGAAATCAAAGATTATTCTTCTTCCTAtataATTTTCATGTATGTGAATACGAATCCATCTTCGTCTTTCTCCGTAACCATTCTTCTCATTTACGATCAACATCTTATGGAACCTTTCTTGAACGAATatatTTCTATGGAAaaaTCGAACATCTTGTAGAAGTCTTTGCTAAGGCTTTTCAGGCCAATCGATGGTTGTTCAAGGATCTTTTCATG
>IonTorrentS5-matK1_BOP010166_Zotu
AAACTCTTCGCTACTGGGTAAAAGATGCTTCTTCTTTGCATTTATTACGAATCTTTCTCCACGGGTATCATAATTTGAATAGTCTTATTACTCCAAAGAAAGCCAGTTATTCTTtttCAAaaaGAAATCAAAGATTATTCTTCTTCCTAtataATTTTCATGTATGTGAATACGAATCCATCTTCGTCTTTCTCCGTAACCATTCTTCTCATTTACGATCAACATCTTATGGAACCTTTCTTGAACGAATatatTTCTATGGAAaaaTCGAACATCTTGTAGAAGTCTTTGCTAAGGCTTTTCAGGCCAATCGATGGTTGTTCAAGGATCTTTTCATG
>IonTorrentS5-matK1_BOP010167_Cotu
AAACCCTTCGCTACTGGGTAAAAGATGCCTCTTCTTTGCATTTATTGCGGTTTTTTCTTCACGACTATTATAATTGGAATAGTCTTATTATTTCAAATAAATATATTTCTTTTTTTTCAAAAAGTAATCCAAGATTATTCTTGTTCCTATATAATTCTCATGTTTGTGAATACGAATCCATCTTACTTTTTCTACGTAAGCAATCTTCTCATTTACGATTAACATCTTCTGGGGACTTTTTTGAGCGAATATATTTCTATGGAAAAATAAAACATCCCGTAGAAGAAGTCTTTGCTAATGATTTTCCGACTAGCTTATGGTTCTTCGAGGATCTCTTCATG
>IonTorrentS5-matK1_BOP010167_Otu
AAACCCTTCGCTACTGGGTAAAAGATGCCTCTTCTTTGCATTTATTGCGGTTttttCTTCACGACTATTATAATTGGAATAGTCTTATTATTTCAAATAAATatatTTCTTttttttCAAaaaGTAATCCAAGATTATTCTTGTTCCTAtataATTCTCATGTTTGTGAATACGAATCCATCTTACTTtttCTACGTAAGCAATCTTCTCATTTACGATTAACATCTTCTGGGGACTTtttttGAGCGAATatatTTCTATGGAAaaaTAAAACATCCCGTAGAAGAAGTCTTTGCTAATGATTTTCCGACTAGCTTATGGTTCTTCGAGGATCTCTTCATG
>IonTorrentS5-matK1_BOP010167_Zotu
AAACCCTTCGCTACTGGGTAAAAGATGCCTCTTCTTTGCATTTATTGCGGTTttttCTTCACGACTATTATAATTGGAATAGTCTTATTATTTCAAATAAATatatTTCTTttttttCAAaaaGTAATCCAAGATTATTCTTGTTCCTAtataATTCTCATGTTTGTGAATACGAATCCATCTTACTTtttCTACGTAAGCAATCTTCTCATTTACGATTAACATCTTCTGGGGACTTtttttGAGCGAATatatTTCTATGGAAaaaTAAAACATCCCGTAGAAGAAGTCTTTGCTAATGATTTTCCGACTAGCTTATGGTTCTTCGAGGATCTCTTCATG
>IonTorrentS5-matK1_BOP010168_Cotu
AAATCCTTCGATATTGGGTGAAAGATGCCCCTTTTTTTCATTTCTTACGGTTGTTTCTTTTATCATTTTTGTAATTGGAATAGTTTTAGTACTCCAAAATCTACTTTTTCAAAAAGTAATCCAAGATTATTCTTGTTCCTCTATAATCTTTATGTATGTGAATATGAATCTATCTTCCTTTTTCTACGTAAAAATCCCTTCGTTTTTTTTTGAGCGAATCTTTTTTTATGCAAAAAGAGAACATCTTGTAGAAGTTTTTGCTAAGGATTTTTCGTCTACCTTAACATTCTTCAATGATCCTCTCATT
>IonTorrentS5-matK1_BOP010168_Otu
AAATCCTTCGATATTGGGTGAAAGATGCCCCTTtttttCATTTCTTACGGTTGTTTCTTTATCATTtttGTAATTGGAATAGTTTTAGTACTCCAAAATCTACTTtttCAAaaaGTAATCCAAGATTATTCTTGTTCCTCTATAATCTTTATGTATGTGAATATGAATCTATCTTCCTTTTCTACGTAAaaaTCC
>IonTorrentS5-matK1_BOP010168_Zotu
AAATCCTTCGATATTGGGTGAAAGATGCCCCTTtttttCATTTCTTACGGTTGTTTCTTTATCATTtttGTAATTGGAATAGTTTTAGTACTCCAAAATCTACTTtttCAAaaaGTAATCCAAGATTATTCTTGTTCCTCTATAATCTTTATGTATGTGAATATGAATCTATCTTCCTTTTCTACGTAAaaaTCC
>IonTorrentS5-matK1_BOP010169_Cotu
AAATCCTTCGCTATTGGGTGAAAGATCCCTCCTCTTTGCATTTATTACGACTCTTTCTTCACGAGTATTGGAATTTGAACAGTCTTATTATTCCAAAGAAATCTATTTCCTTTTTTGTAAAAAAGAATCAAAGATTCTTCTTGTTCTTATATAATTCTCATGTATATGAATACGAGTCCGTTTTCTTTTTTCTTTGTAAGCAATCCTTTCATTTCCGATTAACATTTTATCAGGTCTTTCTTGAGCGAATATATTTCTATGGAAAAATAGAACATTTTGTAGAAGTCTTTACTAAGGATTGGGGGGACAGCCTATGCTTGCTCAAGGATCCTTTCATA
>IonTorrentS5-matK1_BOP010169_Otu
AAATCCTTCGCTATTGGGTGAAAGATCCCTCCTCTTTGCATTTATTACGACTCTTTCTTCACGAGTATTGGAATTTGAACAGTCTTATTATTCCAAAGAAATCTATTTCCTTttttGTAAaaaaGAATCAAAGATTCTTCTTGTTCTTAtataATTCTCATGTATATGAATACGAGTCCGTTTTCTTttttCTTTGTAAGCAATCCTTTCATTTCCGATTAACATTTTATCAGGTCTTTCTTGAGCGAATatatTTCTATGGAAaaaTAGAACATTTTGTAGAAGTCTTTACTAAGGATTGGggggACAGCCTATGCTTGCTCAAGGATCCTTTCATA
>IonTorrentS5-matK1_BOP010169_Zotu
AAATCCTTCGCTATTGGGTGAAAGATCCCTCCTCTTTGCATTTATTACGACTCTTTCTTCACGAGTATTGGAATTTGAACAGTCTTATTATTCCAAAGAAATCTATTTCCTTttttGTAAaaaaGAATCAAAGATTCTTCTTGTTCTTAtataATTCTCATGTATATGAATACGAGTCCGTTTTCTTttttCTTTGTAAGCAATCCTTTCATTTCCGATTAACATTTTATCAGGTCTTTCTTGAGCGAATatatTTCTATGGAAaaaTAGAACATTTTGTAGAAGTCTTTACTAAGGATTGGggggACAGCCTATGCTTGCTCAAGGATCCTTTCATA
>IonTorrentS5-matK1_BOP010170_Cotu
AAACCCTTCGCTATTGGGTGAAAGACGCCTCTTCTTTGCATTTATTACGACTCTTTCTTCACGAGTATTATAATTGGAATAGTCTTATTACTTCAAATAATTTTTTTTTTTCAAAAAGTAATCCACGATTATTCTTACTCCTATATAATTCTCATGTATGTGAATACGAATTCATCTTACTTTTTCTTCGTAATCAATCTTCTCATTTACAATTAACCTCTTCTGGGATCTTTTTTGAGCGAATACATTTCTATGAAAAAATAAAATATCCTGTAGAAGAAGTCTTTGCTAATGATTTTCCGGCCTCCATCTTATGGTTCTTCAAGGATCCTTTTATG
>IonTorrentS5-matK1_BOP010170_Otu
AAACCCTTCGCTATTGGGTGAAAGACGCCTCTTCTTTGCATTTATTACGACTCTTTCTTCACGAGTATTATAATTGGAATAGTCTTATTACTTCAAATAATTtttttttttCAAaaaGTAATCCACGATTATTCTTACTCCTAtataATTCTCATGTATGTGAATACGAATTCATCTTACTTtttCTTCGTAATCAATCTTCTCATTTACAATTAACCTCTTCTGGGATCTTttttGAGCGAATACATTTCTATGAAaaaaTAAAATATCCTGTAGAAGAAGTCTTTGCTAATGATTTTCCGGCCTCCATCTTATGGTTCTTCAAGGATCCTTTTATG
>IonTorrentS5-matK1_BOP010170_Zotu
AAACCCTTCGCTATTGGGTGAAAGACGCCTCTTCTTTGCATTTATTACGACTCTTTCTTCACGAGTATTATAATTGGAATAGTCTTATTACTTCAAATAATTtttttttttCAAaaaGTAATCCACGATTATTCTTACTCCTAtataATTCTCATGTATGTGAATACGAATTCATCTTACTTtttCTTCGTAATCAATCTTCTCATTTACAATTAACCTCTTCTGGGATCTTttttGAGCGAATACATTTCTATGAAaaaaTAAAATATCCTGTAGAAGAAGTCTTTGCTAATGATTTTCCGGCCTCCATCTTATGGTTCTTCAAGGATCCTTTTATG
>IonTorrentS5-matK1_BOP010171_Cotu
AAAACCTTCGCTACTGGGTGAAGGATGTCTCTTCTTTGCATTTATTACGTTTCTTTTTCTACGAGTATTGTAATTGGAATAGTCTTATTACTCCCCAAAAACATATTTCCATTTTTTTAAAAGGTAATCCAAGATTATTCTTGTTCCTATATAATTCTTATGCATGTGAATACGAATCCATCTTCCTTTTTCTCCGTAATAAATCTTCTCATTTCCGGCCAACATCTTCTGGAGTCTTTTTTGAGCGAATATATTTCTATCTAAAAATAGAACGTCCTGTTGAAGTTTTTTTTGATAATGATTTTCGGGACATTCGAGCCTTCTTCAAGTATTCTTTCATG
>IonTorrentS5-matK1_BOP010171_Dotu
AAAACCTTCGCTACTGGGTGAAGGATGTCTCTTCTTTGCATTTATTACGTTTCTTTTTCTACGAGTATTGTAATTGGAATAGTCTTATTACTCCCCAAAAACATATTTCCATTTTTT
>IonTorrentS5-matK1_BOP010171_Otu
AAAACCTTCGCTACTGGGTGAAGGATGTCTCTTCTTTGCATTTATTACGTTTCTTtttCTACGAGTATTGTAATTGGAATAGTCTTATTACTCCCCAAaaaCATATTTCCATTtttttAAAAGGTAATCCAAGATTATTCTTGTTCCTAtataATTCTTATGCATGTGAATACGAATCCATCTTCCTTtttCTCCGTAATAAATCTTCTCATTTCCGGCCAACATCTTCTGGAGTCTTttttGAGCGAATatatTTCTATCTAAaaaTAGAACGTCCTGTTGAAGTTttttttGATAATGATTTTCGGGACATTCGAGCCTTCTTCAAGTATTCTTTCATG
>IonTorrentS5-matK1_BOP010171_Zotu
AAAACCTTCGCTACTGGGTGAAGGATGTCTCTTCTTTGCATTTATTACGTTTCTTtttCTACGAGTATTGTAATTGGAATAGTCTTATTACTCCCCAAaaaCATATTTCCATTtttttAAAAGGTAATCCAAGATTATTCTTGTTCCTAtataATTCTTATGCATGTGAATACGAATCCATCTTCCTTtttCTCCGTAATAAATCTTCTCATTTCCGGCCAACATCTTCTGGAGTCTTttttGAGCGAATatatTTCTATCTAAaaaTAGAACGTCCTGTTGAAGTTttttttGATAATGATTTTCGGGACATTCGAGCCTTCTTCAAGTATTCTTTCATG
>IonTorrentS5-matK1_BOP010172_Cotu
AAATCCTTCGCTATTGGGTGAAAGATGCCTCTTCTTTGCATTTATTACGGCTTTTTCTTCACGAGTATTCTAATTGGAATAGTTTTATTACTACAAAAAAATCTATTTCGATTTTTTCAAAAACAAATCCAAGATTATTCTTGTTCCTATATAATTCTTATGCTTGTGAATACGAATCCATCTTACTTTTTCTCCGCAACCAATTTTCTCATTTACGATTAACATCTTCTGGGGTCTTTTTTGAGCGAATATATTTCTATGGAAAAATAAAACATCCTGTAGAAGAAGTCTTTGCTAATGATTTTCCGGCTATTCGACGGGTCTTCAAAGATCCTTTCATG
>IonTorrentS5-matK1_BOP010172_Otu
AAATCCTTCGCTATTGGGTGAAAGATGCCTCTTCTTTGCATTTATTACGGCTTtttCTTCACGAGTATTCTAATTGGAATAGTTTTATTACTACAAaaaaaTCTATTTCGATTttttCAAaaaCAAATCCAAGATTATTCTTGTTCCTAtataATTCTTATGCTTGTGAATACGAATCCATCTTACTTtttCTCCGCAACCAATTTTCTCATTTACGATTAACATCTTCTGGGGTCTTttttGAGCGAATatatTTCTATGGAAaaaTAAAACATCCTGTAGAAGAAGTCTTTGCTAATGATTTTCCGGCTATTCGACGGGTCTTCAAAGATCCTTTCATG
>IonTorrentS5-matK1_BOP010172_Zotu
AAATCCTTCGCTATTGGGTGAAAGATGCCTCTTCTTTGCATTTATTACGGCTTtttCTTCACGAGTATTCTAATTGGAATAGTTTTATTACTACAAaaaaaTCTATTTCGATTttttCAAaaaCAAATCCAAGATTATTCTTGTTCCTAtataATTCTTATGCTTGTGAATACGAATCCATCTTACTTtttCTCCGCAACCAATTTTCTCATTTACGATTAACATCTTCTGGGGTCTTttttGAGCGAATatatTTCTATGGAAaaaTAAAACATCCTGTAGAAGAAGTCTTTGCTAATGATTTTCCGGCTATTCGACGGGTCTTCAAAGATCCTTTCATG
>IonTorrentS5-matK1_BOP010174_Cotu
AAACCCTTCGCTATTGGGTGAAAGATCCCTCTTCTTTGCATTTATTACGACTCTTTCTTCACGAGTATTATAATTATAATAGGAATAGTCTTATTACTCCAAATAAATTTATTTTTTCAAAAAGTAATCCACGATTATTCTTGCTCCTATATAATTCTCATGTATGTGAATATGAATCCATCTTCCTTTTTCTTCGTAATCAATCTTCTCATTTACGATTAACCTCTTATGGGATCTTTTTTGAGCAAATTCATTTCTATGAAAAGATAAAATATCCGGTAGAAAATGATTTTACGGTCGCCATCTTATGGTTCTTCAAGGATCCTTTTATG
>IonTorrentS5-matK1_BOP010174_Otu
AAACCCTTCGCTATTGGGTGAAAGATCCCTCTTCTTTGCATTTATTACGACTCTTTCTTCACGAGTATTATAATTATAATAGGAATAGTCTTATTACTCCAAATAAATTTATTttttCAAaaaGTAATCCACGATTATTCTTGCTCCTAtataATTCTCATGTATGTGAATATGAATCCATCTTCCTTtttCTTCGTAATCAATCTTCTCATTTACGATTAACCTCTTATGGGATCTTttttGAGCAAATTCATTTCTATGAAAAGATAAAATATCCGGTAGAAAATGATTTTACGGTCGCCATCTTATGGTTCTTCAAGGATCCTTTTATG
>IonTorrentS5-matK1_BOP010174_Zotu
AAACCCTTCGCTATTGGGTGAAAGATCCCTCTTCTTTGCATTTATTACGACTCTTTCTTCACGAGTATTATAATTATAATAGGAATAGTCTTATTACTCCAAATAAATTTATTttttCAAaaaGTAATCCACGATTATTCTTGCTCCTAtataATTCTCATGTATGTGAATATGAATCCATCTTCCTTtttCTTCGTAATCAATCTTCTCATTTACGATTAACCTCTTATGGGATCTTttttGAGCAAATTCATTTCTATGAAAAGATAAAATATCCGGTAGAAAATGATTTTACGGTCGCCATCTTATGGTTCTTCAAGGATCCTTTTATG
>IonTorrentS5-matK1_BOP010175_Cotu
AAATCCTTCGCTATTGGGTGAAAGATCCCTCCTCTTTGCATTTATTACGACTCTTTCTTCACGAGTATTGGAATTTGAACAGTCTTATTATTCCAAAGAAATCTATTTCCTTTTTTGTAAAAAAGAATCAAAGATTCTTCTTGTTCTTATATAATTCTCATGTATATGAATACGAGTCCGTTTTCTTTTTTCTTTGTAAGCAATCCTTTCATTTCCGATTAACATTTTATCAGGTCTTTCTTGAGCGAATATATTTCTATGGAAAAATAGAACATTTTGTAGAAGTCTTTACTAAGGATTGGGGGGACAGCCTATGCTTGCTCAAGGATCCTTTCAT
>IonTorrentS5-matK1_BOP010175_Otu
AAATCCTTCGCTATTGGGTGAAAGATCCCTCCTCTTTGCATTTATTACGACTCTTTCTTCACGAGTATTGGAATTTGAACAGTCTTATTATTCCAAAGAAATCTATTTCCTTttttGTAAaaaaGAATCAAAGATTCTTCTTGTTCTTAtataATTCTCATGTATATGAATACGAGTCCGTTtttCTTtttttCTTTGTAAGCAATCCTTTCATTTCCGATTAACATTTTATCAGGTCTTTCTTGAGCGAATatatTTCTATGGAAaaaTAGAACATTTTGTAGAAGTCTTTACTAAGGATTGGggggACAGCCTATGCTTGCTCAAGGATCCTTTCATA
>IonTorrentS5-matK1_BOP010175_Zotu
AAATCCTTCGCTATTGGGTGAAAGATCCCTCCTCTTTGCATTTATTACGACTCTTTCTTCACGAGTATTGGAATTTGAACAGTCTTATTATTCCAAAGAAATCTATTTCCTTttttGTAAaaaaGAATCAAAGATTCTTCTTGTTCTTAtataATTCTCATGTATATGAATACGAGTCCGTTTTCTTttttCTTTGTAAGCAATCCTTTCATTTCCGATTAACATTTTATCAGGTCTTTCTTGAGCGAATatatTTCTATGGAAaaaTAGAACATTTTGTAGAAGTCTTTACTAAGGATTGGggggACAGCCTATGCTTGGCTCAAGGATCCTTTCATA
>IonTorrentS5-matK1_BOP010176_Cotu
AAATCCTTCGCTATTGGGTGAAAGATCCCTCCTCTTTGCATTTATTACGACTCTTTCTTCACGAGTATTGGAATTTGAACAGTCTTATTATTCCAAAGAAATCTATTTCCTTTTTTGTAAAAAAGAATCAAAGATTCTTCTTGTTCTTATATAATTCTCATGTATATGAATACGAGTCCGTTTTCCTTTTTTCTTTGTAAGCAATCCTTTCATTTCCGATTAACATTTTATCAGGTCTTTCTTGAGCGAATATATTTCTATGGAAAAATAGAACATTTTGTAGAAGTCTTTACTAAGGATTGGGGGGACAGCCTATGCTTGCTCAAGGATCCTTTCATA
>IonTorrentS5-matK1_BOP010176_Otu
AAATCCTTCGCTATTGGGTGAAAGATCCCTCCTCTTTGCATTTATTACGACTCTTTCTTCACGAGTATTGGAATTTGAACAGTCTTATTATTCCAAAGAAATCTATTTCCTTttttGTAAaaaaGAATCAAAGATTCTTCTTGTTCTTAtataATTCTCATGTATATGAATACGAGTCCGTTtttCTTtttttCTTTGTAAGCAATCCTTTCATTTCCGATTAACATTTTATCAGGTCTTTCTTGAGCGAATatatTTCTATGGAAaaaTAGAACATTTTGTAGAAGTCTTTACTAAGGATTGGggggACAGCCTATGCTTGCTCAAGGATCCTTTCATA
>IonTorrentS5-matK1_BOP010176_Zotu
AAATCCTTCGCTATTGGGTGAAAGATCCCTCCTCTTTGCATTTATTACGACTCTTTCTTCACGAGTATTGGAATTTGAACAGTCTTATTATTCCAAAGAAATCTATTTCCTTttttGTAAaaaaGAATCAAAGATTCTTCTTGTTCTTAtataATTCTCATGTATATGAATACGAGTCCGTTtttCTTtttttCTTTGTAAGCAATCCTTTCATTTCCGATTAACATTTTATCAGGTCTTTCTTGAGCGAATatatTTCTATGGAAaaaTAGAACATTTTGTAGAAGTCTTTACTAAGGATTGGggggACAGCCTATGCTTGCTCAAGGATCCTTTCATA
>IonTorrentS5-matK1_BOP010177_Cotu
AAATCCTTCGCTATTGGGTGAAAGATCCCTCCTCTTTGCATTTATTACGACTCTTTCTTCACGAGTATTGGAATTTGAACAGTCTTATTATTCCAAAGAAATCTATTTCCTTTTTTGTAAAAAAGAATCAAAGATTCTTCTTGTTCTTATATAATTCTCATGTATATGAATACGAGTCCGTTTTCTTTTTTCTTTGTAAGCAATCCTTTCATTTCCGATTAACATTTTATCAGGTCTTTCTTGAGCGAATAGATTTCTATGGAAAAATAGAACATTTTGTAGAAGTCTTTACTAAGGATTGGGGGGACAGCCTATGCTTGCTCAAGGATCCTTTCATA
>IonTorrentS5-matK1_BOP010177_Dotu
AAATCCTTCGCTATTGGGTGAAAGATCCCTCCTCTTTGCATTTATTACGACTCTTTCTTCACGAGTATTGGAATTTGAACAGTCTTATTATTCCAAAGAAATCTATTTCCTTTTTTGTAAAAAAGAATCAAAGATTCTTCTTGTTCTTATATAATTCTCATGTATATGAATACGAGTCCGTTTTCTTTTTT
>IonTorrentS5-matK1_BOP010177_Otu
AAATCCTTCGCTATTGGGTGAAAGATCCCTCCTCTTTGCATTTATTACGACTCTTTCTTCACGAGTATTGGAATTTGAACAGTCTTATTATTCCAAAGAAATCTATTTCCTTttttGTAAaaaaGAATCAAAGATTCTTCTTGTTCTTAtataATTCTCATGTATATGAATACGAGTCCGTTTTCTTttttCTTTGTAAGCAATCCTTTCATTTCCGATTAACATTTTATCAGGTCTTTCTTGAGCGAATAGATTTCTATGGAAaaaTAGAACATTTTGTAGAAGTCTTTACTAAGGATTGGggggACAGCCTATGCTTGCTCAAGGATCCTTTCATA
>IonTorrentS5-matK1_BOP010177_Zotu
AAATCCTTCGCTATTGGGTGAAAGATCCCTCCTCTTTGCATTTATTACGACTCTTTCTTCACGAGTATTGGAATTTGAACAGTCTTATTATTCCAAAGAAATCTATTTCCTTttttGTAAaaaaGAATCAAAGATTCTTCTTGTTCTTAtataATTCTCATGTATATGAATACGAGTCCGTTTTCTTttttCTTTGTAAGCAATCCTTTCATTTCCGATTAACATTTTATCAGGTCTTTCTTGAGCGAATAGATTTCTATGGAAaaaTAGAACATTTTGTAGAAGTCTTTACTAAGGATTGGggggACAGCCTATGCTTGCTCAAGGATCCTTTCATA
>IonTorrentS5-matK1_BOP010178_Cotu
AAATCCTTCGCTATTGGGTGAAAGATCCCTCCTCTTTGTCATTTATTACGACTCTTTCTTCACGAGTATTGGAATTTGAACAGTCTTATTATTCCAAAGAAATCTATTTCCTTTTTTGTAAAAAAGAATCAAAGATTCTTCTTGTTCTTATATAATTCTCATGTATATGAATACGAGTCCGTTTTCTTTTTTCTTTGTAAGCAATCCTTTCATTTCCGATTAACATTTTATCAGGTCTTTCTTGAGCGAATATATTTCTATGGAAAAATAGAACATTTTGTAGAAGTCTTTACTAAGGATTGGGGGGACAGCCTATGCTTGCTCAAGGATCCTTTCATA
>IonTorrentS5-matK1_BOP010178_Otu
AAATCCTTCGCTATTGGTGAAAGATCCCTCCTCTTTGTCATTTATTACGACTCTTTCTTCACGAGTATTGGAATTTGAACAGTCTTATTATTCCAAAGAAATCTATTTCCTTttttGTAAaaaaGAATCAAAGATTCTTCTTGTTCTTAtataATTCTCATGTATATGAATACGAGTCCGTTTTCTTttttCTTTGTAAGCAATCCTTTCATTTCCGATTAACATTTTATCAGGTCTTTCTTGAGCGAATatatTTCTATGGAAaaaTAGAACATTTTGTAGAAGTCTTTACTAAGGATTGGggggACAGCCTATGCTTGCTCAAGGATCCTTTCATA
>IonTorrentS5-matK1_BOP010178_Zotu
AAATCCTTCGCTATTGGTGAAAGATCCCTCCTCTTTGTCATTTATTACGACTCTTTCTTCACGAGTATTGGAATTTGAACAGTCTTATTATTCCAAAGAAATCTATTTCCTTttttGTAAaaaaGAATCAAAGATTCTTCTTGTTCTTAtataATTCTCATGTATATGAATACGAGTCCGTTTTCTTttttCTTTGTAAGCAATCCTTTCATTTCCGATTAACATTTTATCAGGTCTTTCTTGAGCGAATatatTTCTATGGAAaaaTAGAACATTTTGTAGAAGTCTTTACTAAGGATTGGggggACAGCCTATGCTTGCTCAAGGATCCTTTCATA
>IonTorrentS5-matK1_BOP010179_Cotu
AAACTATTCGTTGTTGGGTAAAAGATGTTTCTTCTTTTGCATTTATTAAGAGTCTTTCTCAATGAATATTGTAATTGGAATAGTATTATTTCTCCAAAGAAAGTAAGCTCCTCTTTGTCAAAAAGAAATCAAAGATTCCTTTTTTTTCTTATATAATTCTCATGTATGTGAATACGAGTCTGTTTTCGTCTTTCTACGTAACCAATCTTTTCATTTACGATCAACATCTTCTGGAGTTCTTCTTGAACGAATTTATTTCTTTATAAAAAGAAAAACAGAAGAACGTCTTGTGAACGTCTTTGTTAAGGATTTTCGGGCGAACCTATGGTTGCTCGAGGAACCCTGCATG
>IonTorrentS5-matK1_BOP010179_Dotu
AAACTATTCGTTGTTGGGTAAAAGATGTTTCTTCTTTGCATTTATTAAGAGTCTTTCTCAATGAATATTGTAATTGGAATAGTATTATTTCTCCAAAGAAAGTAAGCTCCTCTTTGTCAAAAAGAAATCAAAGATTCCTTTTTT
>IonTorrentS5-matK1_BOP010179_Otu
AAACTATTCGTTGTTGGGTAAAAGATGTTTCTTCTTTTGCATTTATTAAGAGTCTTTCTCAATGAATATTGTAATTGGAATAGTATTATTTCTCCAAAGAAAGTAAGCTCCTCTTTGTCAAaaaGAAATCAAAGATTCCTTttttttCTTAtataATTCTCATGTATGTGAATACGAGTCTGTTTTCGTCTTTCTACGTAACCAATCTTTTCATTTACGATCAACATCTTCTGGAGTTCTTCTTGAACGAATTTATTTCTTTATAAaaaGAAaaaCAGAAGAACGTCTTGTGAACGTCTTTGTTAAGGATTTTCGGGCGAACCTATGGTTGCTCGAGGAACCCTGCATG
>IonTorrentS5-matK1_BOP010179_Zotu
AAACTATTCGTTGTTGGGTAAAAGATGTTTCTTCTTTTGCATTTATTAAGAGTCTTTCTCAATGAATATTGTAATTGGAATAGTATTATTTCTCCAAAGAAAGTAAGCTCCTCTTTGTCAAaaaGAAATCAAAGATTCCTTttttttCTTAtataATTCTCATGTATGTGAATACGAGTCTGTTTTCGTCTTTCTACGTAACCAATCTTTTCATTTACGATCAACATCTTCTGGAGTTCTTCTTGAACGAATTTATTTCTTTATAAaaaGAAaaaCAGAAGAACGTCTTGTGAACGTCTTTGTTAAGGATTTTCGGGCGAACCTATGGTTGCTCGAGGAACCCTGCATG
>IonTorrentS5-matK1_BOP010180_Cotu
AAATCCTTCGCTATTGGGTGAAAGATACCTCCTCTTTGCATTTATTACGACTCTTTCTTCACGAGTATTGGAATTTGAACAGTCGTATTAGTCCAAAGAAATCTATTTCTTTTTTTGCAAAAAAAACTCCAAGATTCTTCTTGTTCTTATATAATTCTCATGTATATGAATACGAGTCCGTTTTCTTTTTTTCTTTGTAATCAATCCTTTCATTTCCGATTAACATTTTCTCAGGTCTTTCTTGAGCGAATATATTTCTATGGAAAAATAGAACATTTTGTAGAAGTCTTTACTAAGGATTGGGGGGACAGCCTCCGCTTGCTCAAGGATCCTTTCATA
>IonTorrentS5-matK1_BOP010180_Otu
AAATCCTTCGCTATTGGGTGAAAGATACCTCCTCTTTGCATTTATTACGACTCTTTCTTCACGAGTATTGGAATTTGAACAGTCGTATTAGTCCAAAGAAATCTATTTCTTtttttGCAAaaaaaCTCCAAGATTCTTCTTGTTCTTAtataATTCTCATGTATATGAATACGAGCCGTTTTCTTtttttCTTTGTAATCAATCCTTTCATTTCCGATTAACATTTTCTCAGGTCTTTCTTGAGCGAATatatTTCTATGGAAaaaTAGAACATTTTGTAGAAGTCTTTACTAAGGATTGGggggACAGCCTCCGCTTGCTCAAGGATCCTTTCATA
>IonTorrentS5-matK1_BOP010180_Zotu
AAATCCTTCGCTATTGGGTGAAAGATACCTCCTCTTTGCATTTATTACGACTCTTTCTTCACGAGTATTGGAATTTGAACAGTCGTATTAGTCCAAAGAAATCTATTTCTTtttttGCAAaaaaaCTCCAAGATTCTTCTTGTTCTTAtataATTCTCATGTATATGAATACGAGCCGTTTTCTTtttttCTTTGTAATCAATCCTTTCATTTCCGATTAACATTTTCTCAGGTCTTTCTTGAGCGAATatatTTCTATGGAAaaaTAGAACATTTTGTAGAAGTCTTTACTAAGGATTGGggggACAGCCTCCGCTTGCTCAAGGATCCTTTCATA
>IonTorrentS5-matK1_BOP010181_Cotu
AAATCCTTCGCTATTGGGTGAAAGATGCCTCTTCTTTGCATTTATTACGGCTTTTTCTTCACGAGTATTCTAATTGGAATAGTCTTATTACTTCAAAAAAATCTATTTCTTTTTTTTCAAAAAAAAATCCAAGATTATTCTTATTCCTATATAATTCTTATGTATGTGAATACGAATTCATCTTACTTTTTCTTCGTAACCAATCTTCTCATTTACGATTAACATCTTCTGGGATCTTTTTTGAGCGAATACATTTCTATGGAAAAATAAAACATCCTGTAGAAGAAGTCTTTGCTAATGATTTTCCGGCTATCCTATGGGTCTTCAAGGATCCTTTCATG
>IonTorrentS5-matK1_BOP010182_Cotu
AAATCCTTCGCTATTGGGTGAAAGATGCCTCTTCTTTGCATTTATTACGGCTTTTTCTTCACGAGTATTCTAATTGGAATAGTTTTATTACTACAAAAAAATCTATTTCGATTTTTTCAAAAACAAATCCAAGATTATTCTTGTTCCTATATAATTCTTATGCTTGTGAATACGAATCCATCTTACTTTTTCTCCGCAACCAATTTTCTCATTTACGATTAACATCTTCTGGGGTCTTTTTTGAGCGAATATATTTCTATGGAAAAATAAAACATCCTGTAGAAGAAGTCTTTGCTAATGATTTTCCGGCTATTCGACGGGTCTTCAAAGATCCTTTCATG
>IonTorrentS5-matK1_BOP010182_Otu
AAATCCTTCGCTATTGGGTGAAAGATGCCTCTTCTTTGCATTTATTACGGCTTtttCTTCACGAGTATTCTAATTGGAATAGTTTTATTACTACAAaaaaaTCTATTTCGATTttttCAAaaaCAAATCCAAGATTATTCTTGTTCCTAtataATTCTTATGCTTGTGAATACGAATCCATCTTACTTtttCTCCGCAACCAATTTTCTCATTTACGATTAACATCTTCTGGGGTCTTttttGAGCGAATatatTTCTATGGAAaaaTAAAACATCCTGTAGAAGAAGTCTTTGCTAATGATTTTCCGGCTATTCGACGGGTCTTCAAAGATCCTTTCATG
>IonTorrentS5-matK1_BOP010182_Zotu
AAATCCTTCGCTATTGGGTGAAAGATGCCTCTTCTTTGCATTTATTACGGCTTtttCTTCACGAGTATTCTAATTGGAATAGTTTTATTACTACAAaaaaaTCTATTTCGATTttttCAAaaaCAAATCCAAGATTATTCTTGTTCCTAtataATTCTTATGCTTGTGAATACGAATCCATCTTACTTtttCTCCGCAACCAATTTTCTCATTTACGATTAACATCTTCTGGGGTCTTttttGAGCGAATatatTTCTATGGAAaaaTAAAACATCCTGTAGAAGAAGTCTTTGCTAATGATTTTCCGGCTATTCGACGGGTCTTCAAAGATCCTTTCATG
>IonTorrentS5-matK1_BOP010183_Cotu
AAACCCTTCGCTATTGGGTGAAAGATGCCTCTTCTTTGCATTTATTACGGCTTTTTCTTCACGAGTATTATAATTGGAATAGTTTTATTACTCCAAAAACATCTATTTCTTTTTTTTTGAAAAGTAATTCAAGATTTTTCTTGTTCCTATATAATTCTCATATTTGTGAATACGAATCCGTCTTACTTTTTCTCCGTAACCAATCTTCTCATTTACGATTAACATCTTCTGGTTTTTTTTTTGAGCGAATTTTTTTCTATGGAAAAATAAAACATCCTGTAGAAGAAGTCTTTTCTAATGATTTTCCGGCGGTCTTATGGTTCTTCACGGAGCCTTTCATG
>IonTorrentS5-matK1_BOP010183_Otu
AAACCCTTCGCTATTGGGTGAAAGATGCCTCTTCTTTGCATTTATTACGGCTTtttCTTCACGAGTATTATAATTGGAATAGTTTTATTACTCCAAaaaCATCTATTTCTTtttttttGAAAAGTAATTCAAGATTtttCTTGTTCCTAtataATTCTCATATTTGTGAATACGAATCCGTCTTACTTtttCTCCGTAACCAATCTTCTCATTTACGATTAACATCTTCTGGTTttttttttGAGCGAATTtttttCTATGGAAaaaTAAAACATCCTGTAGAAGAAGTCTTTTCTAATGATTTTCCGGCGGTCTTATGGTTCTTCACGGAGCCTTTCATG
>IonTorrentS5-matK1_BOP010183_Zotu
AAACCCTTCGCTATTGGGTGAAAGATGCCTCTTCTTTGCATTTATTACGGCTTtttCTTCACGAGTATTATAATTGGAATAGTTTTATTACTCCAAaaaCATCTATTTCTTtttttttGAAAAGTAATTCAAGATTtttCTTGTTCCTAtataATTCTCATATTTGTGAATACGAATCCGTCTTACTTtttCTCCGTAACCAATCTTCTCATTTACGATTAACATCTTCTGGTTttttttttGAGCGAATTtttttCTATGGAAaaaTAAAACATCCTGTAGAAGAAGTCTTTTCTAATGATTTTCCGGCGGTCTTATGGTTCTTCACGGAGCCTTTCATG
>IonTorrentS5-matK1_BOP010184_Cotu
AAATCCTTCGCTATTGGGTGAAAGATCCCTCCTCTTTGCATTTATTACGACTCTTTCTTCACGAGTATTGGAATTTGAACAGTCTTATTATTCCAAAGAAATCTATTTCCTTTTTTGTAAAAAAGAATCAAAGATTCTTCTTGTTCTTATATAATTCTCATGTATATGAATACGAGTCCGTTTTCTTTTTTCTTTGTAAGCAATCCTTTCATTTCCGATTAACATTTTATCAGGTCTTTCTTGAGCGAATATATTTCTATGGAAAAATAGAACATTTTGTAGAAGTCTTTACTAAGGATTGGGGGGACAGCCTATGCTTGCTCAAGGATCCTTTCATA
>IonTorrentS5-matK1_BOP010184_Otu
AAATCCTTCGCTATTGGGTGAAAGATCCCTCCTCTTTGCATTTATTACGACTCTTTCTTCACGAGTATTGGAATTTGAACAGTCTTATTATTCCAAAGAAATCTATTTCCTTttttGTAAaaaaGAATCAAAGATTCTTCTTGTTCTTAtataATTCTCATGTATATGAATACGAGTCCGTTTTCTTttttCTTTGTAAGCAATCCTTTCATTTCCGATTAACATTTTATCAGGTCTTTCTTGAGCGAATatatTTCTATGGAAaaaTAGAACATTTTGTAGAAGTCTTTACTAAGGATTGGggggACAGCCTATGCTTGCTCAAGGATCCTTTCATA
>IonTorrentS5-matK1_BOP010184_Zotu
AAATCCTTCGCTATTGGGTGAAAGATCCCTCCTCTTTGCATTTATTACGACTCTTTCTTCACGAGTATTGGAATTTGAACAGTCTTATTATTCCAAAGAAATCTATTTCCTTttttGTAAaaaaGAATCAAAGATTCTTCTTGTTCTTAtataATTCTCATGTATATGAATACGAGTCCGTTTTCTTttttCTTTGTAAGCAATCCTTTCATTTCCGATTAACATTTTATCAGGTCTTTCTTGAGCGAATatatTTCTATGGAAaaaTAGAACATTTTGTAGAAGTCTTTACTAAGGATTGGggggACAGCCTATGCTTGCTCAAGGATCCTTTCATA
>IonTorrentS5-matK1_BOP010185_Cotu
AAACCCTTCGCTATTGGGTGAAAGATCCCTCTTCTTTACATTTATTACGACTCTTTCTTCACGAGTATTATAATTGGAATAGTCTTATTACTCCAAAAAAAATTCTTTTTTCAAAAAGTAATCCACGATTATTCTTGCTCCTATATAATTCTCATGTATGTGAATACGAATCCATTTTACTTTTTCTTCGTAATCAATCTTCTCATTTACGATTAACCTCTTCTGGTATCTTTTTTGAGCGAATACATTTCTATGAAAAAAAAAAATATCCTGTAGAAGAAGTCTTCGTTAATGATTTTCCGGCCGCCATCTTATGGTTCTTCAAGGATCCTTTTATG
>IonTorrentS5-matK1_BOP010185_Otu
AAACCCTTCGCTATTGGGTGAAAGATCCCTCTTCTTTACATTTATTACGACTCTTTCTTCACGAGTATTATAATTGGAATAGTCTTATTACTCCAAaaaaaaTTCTTttttCAAaaaGTAATCCACGATTATTCTTGCTCCTAtataATTCTCATGTATGTGAATACGAATCCATTTTACTTtttCTTCGTAATCAATCTTCTCATTTACGATTAACCTCTTCTGGTATCTTttttGAGCGAATACATTTCTATGAAaaaaaaaaTATCCTGTAGAAGAAGTCTTCGTTAATGATTTTCCGGCCGCCATCTTATGGTTCTTCAAGGATCCTTTTATG
>IonTorrentS5-matK1_BOP010185_Zotu
AAACCCTTCGCTATTGGGTGAAAGATCCCTCTTCTTTACATTTATTACGACTCTTTCTTCACGAGTATTATAATTGGAATAGTCTTATTACTCCAAaaaaaaTTCTTttttCAAaaaGTAATCCACGATTATTCTTGCTCCTAtataATTCTCATGTATGTGAATACGAATCCATTTTACTTtttCTTCGTAATCAATCTTCTCATTTACGATTAACCTCTTCTGGTATCTTttttGAGCGAATACATTTCTATGAAaaaaaaaaTATCCTGTAGAAGAAGTCTTCGTTAATGATTTTCCGGCCGCCATCTTATGGTTCTTCAAGGATCCTTTTATG
>IonTorrentS5-matK1_BOP010186_Cotu
AAACTCTTCGATACTGGGTAAAAGATGTTTCCTCTTTGCATTTATTACGATTCTTTCTCCACGAGTATCGTAATTGGAATAGTCTTATTAGTCCAAAGAAATCTAGTTTTTCTTTTTCAAAAAGAAATCAAAGATTATTCTTGTTCCTATATAATTCTCATGTATGTGAATACGAATCTATCTTTGTTTTTCTCCGCAACCAATCTTCTCATTTACGATCAATATCTTCTGGAACCTTTCTTGAACGAATATATTTCTATGGAAAAATAGAACATTTCGTAGAAGTCTTTACTAAAGATTTTAAGGCCATTCTATGGTTGTTCAAGGATCCTTTCATG
>IonTorrentS5-matK1_BOP010186_Otu
AAACTCTTCGATACTGGGTAAAAGATGTTTCCTCTTTGCATTTATTACGATTCTTTCTCCACGAGTATCGTAATTGGAATAGTCTTATTAGTCCAAAGAAATCTAGTTtttCTTtttCAAaaaGAAATCAAAGATTATTCTTGTTCCTAtataATTCTCATGTATGTGAATACGAATCTATCTTTGTTtttCTCCGCAACCAATCTTCTCATTTACGATCAATATCTTCTGGAACCTTTCTTGAACGAATatatTTCTATGGAAaaaTAGAACATTTCGTAGAAGTCTTTACTAAAGATTTTAAGGCCATTCTATGGTTGTTCAAGGATCCTTTCATG
>IonTorrentS5-matK1_BOP010186_Zotu
AAACTCTTCGATACTGGGTAAAAGATGTTTCCTCTTTGCATTTATTACGATTCTTTCTCCACGAGTATCGTAATTGGAATAGTCTTATTAGTCCAAAGAAATCTAGTTtttCTTtttCAAaaaGAAATCAAAGATTATTCTTGTTCCTAtataATTCTCATGTATGTGAATACGAATCTATCTTTGTTtttCTCCGCAACCAATCTTCTCATTTACGATCAATATCTTCTGGAACCTTTCTTGAACGAATatatTTCTATGGAAaaaTAGAACATTTCGTAGAAGTCTTTACTAAAGATTTTAAGGCCATTCTATGGTTGTTCAAGGATCCTTTCATG
>IonTorrentS5-matK1_BOP010187_Cotu
AAATCCTTCGCTATTGGGTGAAAGATCCCTCCTCTTTGCATTTATTACGACTCTTTCTTCACGAGTATTGGAATTTGAACAGTCTTATTATTCCAAAGAAATCTATTTCCTTTTTTGTAAAAAAGAATCAAAGATTCTTCTTGTTCTTATATAATTCTCATGTATATGAATACGAGTCCGTTTTCTTTTTTCTTTGTAAGCAATCCTTTCATTTCCGATTAACATTTTATCAGGTCTTTCTTGAGCGAATATATTTCTATGGAAAAATAGAACATTTTGTAGAAGTCTTTACTAAGGATTGGGGGGACAGCCTATGCTTGCTCAAGGATCCTTTCATA
>IonTorrentS5-matK1_BOP010187_Otu
AAATCCTTCGCTATTGGGTGAAAGATCCCTCCTCTTTGTCATTTATTACGACTCTTTCTTCACGAGTATTGGAATTTGAACAGTCTTATTATTCCAAAGAAATCTATTTCCTTttttGTAAaaaaGAATCAAAGATTCTTCTTGTTCTTAtataATTCTCATGTATATGAATACGAGTCCGTTTTCTTtttttCTTTGTAAGCAATCCTTTCATTTCCGATTAACATTTTATCAGGTCTTTCTTGAGCGAATatatTTCTATGGAAaaaTAGAACATTTTGTAGAAGTCTTTACTAAGGATTGGggggACAGCCTATGCTTGCTCAAGGATCCTTTCATA
>IonTorrentS5-matK1_BOP010187_Zotu
AAATCCTTCGCTATTGGGTGAAAGATCCCTCCTCTTTGTCATTTATTACGACTCTTTCTTCACGAGTATTGGAATTTGAACAGTCTTATTATTCCAAAGAAATCTATTTCCTTttttGTAAaaaaGAATCAAAGATTCTTCTTGTTCTTAtataATTCTCATGTATATGAATACGAGTCCGTTTTCTTtttttCTTTGTAAGCAATCCTTTCATTTCCGATTAACATTTTATCAGGTCTTTCTTGAGCGAATatatTTCTATGGAAaaaTAGAACATTTTGTAGAAGTCTTTACTAAGGATTGGggggACAGCCTATGCTTGCTCAAGGATCCTTTCATA
>IonTorrentS5-matK1_BOP010188_Cotu
AAATCCTTCGCTATTGGGTGAAAGATCCCTCCTCTTTGCATTTATTACGACTCTTTCTTCACGAGTATTGGAATTTGAACAGTCTTATTATTCCAAAGAAATCTATTTCCTTTTTTGTAAAAAAGAATCAAAGATTCTTCTTGTTCTTATATAATTCTCATGTATATGAATACGAGTCCGTTTTCTTTTTTCTTTGTAAGCAATCCTTTCATTTCCGATTAACATTTTATCAGGTCTTTCTTGAGCGAATATATTTCTATGGAAAAATAGAACATTTTGTAGAAGTCTTTACTAAGGATTGGGGGGACAGCCTATGCTTGCTCAAGGATCCTTTCATA
>IonTorrentS5-matK1_BOP010188_Otu
AAATCCTTCGCTATTGGGTGAAAGATCCCTCCTCTTTGCATTTATTACGACTCTTTCTTCACGAGTATTGGAATTTGAACAGTCTTATTATTCCAAAGAAATCTATTTCCTTttttGTAAaaaaGAATCAAAGATTCTTCTTGTTCTTAtataATTCTCATGTATATGAATACGAGTCCGTTTTCTTttttCTTTGTAAGCAATCCTTTCATTTCCGATTAACATTTTATCAGGTCTTTCTTGAGCGAATatatTTCTATGGAAaaaTAGAACATTTTGTAGAAGTCTTTACTAAGGATTGGggggACAGCCTATGCTTGCTCAAGGATCCTTTCATA
>IonTorrentS5-matK1_BOP010188_Zotu
AAATCCTTCGCTATTGGGTGAAAGATCCCTCCTCTTTGCATTTATTACGACTCTTTCTTCACGAGTATTGGAATTTGAACAGTCTTATTATTCCAAAGAAATCTATTTCCTTttttGTAAaaaaGAATCAAAGATTCTTCTTGTTCTTAtataATTCTCATGTATATGAATACGAGTCCGTTTTCTTttttCTTTGTAAGCAATCCTTTCATTTCCGATTAACATTTTATCAGGTCTTTCTTGAGCGAATatatTTCTATGGAAaaaTAGAACATTTTGTAGAAGTCTTTACTAAGGATTGGggggACAGCCTATGCTTGCTCAAGGATCCTTTCATA
>IonTorrentS5-matK1_BOP010189_Cotu
AAATCCTTCGCTATTGGGTGAAAGATGCCTCTTCTTTGCATTTATTACGGCTTTTTCTTCACGAGTATTCTAATTGGAATAGTTTTATTACTACAAAAAAATCTATTTCTATTTTTTCAAAAAGTAATCCAAGATTATTCTTGTTCCTATATAATTCTCATACTTGTGAATACGAATCCATCTTACTTTTTCTCCGCAACCAATTTTCTCGTTTACGATTAACATCTTCTGGGGGCTTTTTTGAGCGAATATATTTCTATGGAAAAATAAAACATCCTGTAGAAGAAGTCTTTGCTAATGAGTTTCCGGCTATTCGACGGGTCTTCAAGGATCCTTTCATG
>IonTorrentS5-matK1_BOP010189_Otu
AAATCCTTCGCTATTGGGTGAAAGATGCCTCTTCTTTGCATTTATTACGGCTTtttCTTCACGAGTATTCTAATTGGAATAGTTTTATTACTACAAaaaaaTCTATTTCTATTttttCAAaaaGTAATCCAAGATTATTCTTGTTCCTAtataATTCTCATACTTGTGAATACGAATCCATCTTACTTtttCTCCGCAACCAATTTTCTCGTTTACGATTAACATCTTCTGGgggCTTttttGAGCGAATatatTTCTATGGAAaaaTAAAACATCCTGTAGAAGAAGTCTTTGCTAATGAGTTTCCGGCTATTCGACGGGTCTCAAGGATCCTTTCATG
>IonTorrentS5-matK1_BOP010189_Zotu
AAATCCTTCGCTATTGGGTGAAAGATGCCTCTTCTTTGCATTTATTACGGCTTtttCTTCACGAGTATTCTAATTGGAATAGTTTTATTACTACAAaaaaaTCTATTTCTATTttttCAAaaaGTAATCCAAGATTATTCTTGTTCCTAtataATTCTCATACTTGTGAATACGAATCCATCTTACTTtttCTCCGCAACCAATTTTCTCGTTTACGATTAACATCTTCTGGgggCTTttttGAGCGAATatatTTCTATGGAAaaaTAAAACATCCTGTAGAAGAAGTCTTTGCTAATGAGTTTCCGGCTATTCGACGGGTCTCAAGGATCCTTTCATG
>IonTorrentS5-matK1_BOP010190_Cotu
AAACTCTTCGCTACTGGGTGAAAGATGCCTCTTCTTTGCATTTATTACGATTCTTTCTCTATGAGTATCAGAATTGGGATAATAGCATTCCTCCAACTCCAAGGAAATCCAGTTCCTTTTTTTCAAAAGGGAATCAAAGGTTATTCTTGTTCCTATATAATTATTATGTATGTGAATACGAATCCATCTTCGTTTTTCTTTGTAACCAATCTTCTCATTTACGATCAACATCTTCTGGAACTCTTTTTGAACGAATATATTTCTATGGAAAACTAAAACATCTTGTAGAAGCCTTTGCTAATGCTTTTCAGACCCTCCTATGGTTGCTCAAAGATCCTTTCATG
>IonTorrentS5-matK1_BOP010190_Dotu
AAACTCTTCGCTACTGGGTGAAAGATGCCTCTTCTTTGCATTTATTACGATTCTTTCTCTATGAGTATCAGAATTGGGATAATAGCATTCCTCCAACTCCAAGGAAATCCAGTTCC
>IonTorrentS5-matK1_BOP010190_Otu
AAACTCTTCGCTACTGGGTGAAAGATGCCTCTTCTTTGCATTTATTACGATTCTTTCTCTATGAGTATCAGAATTGGGATAATAGCATTCCTCCAACTCCAAGGAAATCCAGTTCCTTtttttCAAAAGGGAATCAAAGGTTATTCTTGTTCCTAtataATTATTATGTATGTGAATACGAATCCATCTTCGTTtttCTTTGTAACCAATCTTCTCATTTACGATCAACATCTTCTGGAACTCTTtttGAACGAATatatTTCTATGGAAAACTAAAACATCTTGTAGAAGCCTTTGCTAATGCTTTTCAGACCCTCCTATGGTTGCTCAAAGATCCTTTCATG
>IonTorrentS5-matK1_BOP010190_Zotu
AAACTCTTCGCTACTGGGTGAAAGATGCCTCTTCTTTGCATTTATTACGATTCTTTCTCTATGAGTATCAGAATTGGGATAATAGCATTCCTCCAACTCCAAGGAAATCCAGTTCCTTtttttCAAAAGGGAATCAAAGGTTATTCTTGTTCCTAtataATTATTATGTATGTGAATACGAATCCATCTTCGTTtttCTTTGTAACCAATCTTCTCATTTACGATCAACATCTTCTGGAACTCTTtttGAACGAATatatTTCTATGGAAAACTAAAACATCTTGTAGAAGCCTTTGCTAATGCTTTTCAGACCCTCCTATGGTTGCTCAAAGATCCTTTCATG
>IonTorrentS5-matK1_BOP010191_Cotu
AAACCCTTCGCTACTGGGTAAAAGATGCCTCTTCTTTGCATTTATTGCGGTTTTTTCTTCACGACTATTATAATTGGAATAGTCTTATTATTTCAAATAAATATATTTCTTTTTTTTCAAAAAGTAATCCAAGATTATTCTTGTTCCTATATAATTCTCATGTTTGTGAATACGAATCCATCTTACTTTTTCTACGTAAGCAATCTTCTCATTTACGATTAACATCTTCTGGGGGCTTTTTTGAGCGAATATATTTCTATGGAAAAATAAAACATCCCGTAGAAGAAGTCTTTGCTAATGATTTTCCGACTAGCTTATGGTTCTTCGAGGATCTCTTCATG
>IonTorrentS5-matK1_BOP010191_Otu
AAACCCTTCGCTACTGGGTAAAAGATGCCTCTTCTTTGCATTTATTGCGGTTttttCTTCACGACTATTATAATTGGAATAGTCTTATTATTTCAAATAAATatatTTCTTttttttCAAaaaGTAATCCAAGATTATTCTTGTTCCTAtataATTCTCATGTTTGTGAATACGAATCCATCTCACTTtttCTACGTAAGCAATCTTCTCATTTACGATTAACATCTTCTGGgggCTTttttGAGCGAATatatTTCTATGGAAaaaTAAAACATCCCGTAGAAGAAGTCTTTGCTAATGATTTTCCGACTAGCTTATGGTTCTTCGAGGATCTCTTCATG
>IonTorrentS5-matK1_BOP010191_Zotu
TTCGCTACTGGGTAAAAGATGCCTCTTCTTTGCATTTATTGCGGTTttttCTTCACGACTATTATAATTGGAATAGTCTTATTATTTCAAATAAATatatTTCTTttttttCAAaaaGTAATCCAAGATTATTCTTGTTCCTAtataATTCTCATGTTTGTGAATACGAATCCATCTTACTTtttCTACGTAAGCAATCTTCTCATTTACGATTAACATCTTCTGGgggCTTttttGAGCGAATatatTTCTATGGAAaaaTAAAACATCCCGTAGAAGAAGTCTTTGCTAATGATTTTCCGACTAGCTTATGGTTCTTCGAGGATCTCTTCATG
>IonTorrentS5-matK1_BOP010192_Cotu
AAACTCTTCGCTACTGGGTGAAAGATGCCTCTTCTTTGCATTTATTACGATTCTTTCTCTATGAGTATCAGAATTGGGATAATAGCATTCCTCCAACTCCAAGGAAATCCAGTTCCTTTTTTTCAAAAGGGAATCAAAGGTTATTCTTGTTCCTATATAATTATTATGTATGTGAATACGAATCCATCTTCGTTTTTCTTTGTAACCAATCTTCTCATTTACGATCAACATCTTCTGGAACTCTTTTTGAACGAATATATTTCTATGGAAAACTAAAACATCTTGTAGAAGCCTTTGCTAATGCTTTTCAGACCCTCCTATGGTTGCTCAAAGATCCTTTCATG
>IonTorrentS5-matK1_BOP010192_Dotu
AAACTCTTCGCTACTGGGTGAAAGATGCCTCTTCTTTGCATTTATTACGATTCTTTCTCTATGAGTATCAGAATTGGGATAATAGCATTCCTCCAACTCCAAGGAAATCCAGTTCCTTTTTT
>IonTorrentS5-matK1_BOP010192_Otu
AAACTCTTCGCTACTGGGTGAAAGATGCCTCTTCTTTGCATTTATTACGATTCTTTCTCTATGAGTATCAGAATTGGGATAATAGCATTCCTCCAACTCCAAGGAAATCCAGTTCCTTtttttCAAAAGGGAATCAAAGGTTATTCTTGTTCCTAtataATTATTATGTATGTGAATACGAATCCATCTTCGTTtttCTTTGTAACCAATCTTCTCATTTACGATCAACATCTTCTGGAACTCTTtttGAACGAATatatTTCTATGGAAAACTAAAACATCTTGTAGAAGCCTTTGCTAATGCTTTTCAGACCCTCCTATGGTTGCTCAAAGATCCTTTCATG
>IonTorrentS5-matK1_BOP010192_Zotu
AAACTCTTCGCTACTGGGTGAAAGATGCCTCTTCTTTGCATTTATTACGATTCTTTCTCTATGAGTATCAGAATTGGGATAATAGCATTCCTCCAACTCCAAGGAAATCCAGTTCCTTtttttCAAAAGGGAATCAAAGGTTATTCTTGTTCCTAtataATTATTATGTATGTGAATACGAATCCATCTTCGTTtttCTTTGTAACCAATCTTCTCATTTACGATCAACATCTTCTGGAACTCTTtttGAACGAATatatTTCTATGGAAAACTAAAACATCTTGTAGAAGCCTTTGCTAATGCTTTTCAGACCCTCCTATGGTTGCTCAAAGATCCTTTCATG
>IonTorrentS5-matK1_BOP010193_Cotu
AAATCCTTCGCTATTGGGTGAAAGATGCCTCTTCTTTGCATTTATTACGGCTTTTTCTTCACGAGTATTCTAATTGGAATAGTTTTATTACTACAAAAAAATCTATTTCGTTTTTTTCAAAAACAAATCCAAGATTATTCTTGTTCCTATATAATTCTTATGCTTGTGAATACGAATCCATCTTACTTTTTCTCCGCAACCAATTTTCTCATTTACGATTAACATCTTCTGGGGTCTTTTTTGAGCGAATATATTTCTATGGAAAAATAAAACATCCTGTAGAAGAAGTCTTTGCTAATGATTTTCCGGCTATTCGACGGGTCTTCAAAGATCCTTTCATG
>IonTorrentS5-matK1_BOP010193_Otu
AAATCCTTCGCTATTGGGTGAAAGATGCCTCTTCTTTGCATTTATTACGGCTTtttCTTCACGAGTATTCTAATTGGAATAGTTTTATTACTACAAaaaaaTCTATTTCGATTttttCAAaaaCAAATCCAAGATTATTCTTGTTCCTAtataATTCTTATGCTTGTGAATACGAATCCATCTTACTTttttCTCCGCAACCAATTTTCTCATTTACGATTAACATCTTCTGGGGTCTTttttGAGCGAATatatTTCTATGGAAaaaTAAAACATCCTGTAGAAGAAGTCTTTGCTAATGATTTTCCGGCTATTCGACGGGTCTTCAAAGATCCTTTCATG
>IonTorrentS5-matK1_BOP010193_Zotu
AAATCCTTCGCTATTGGGTGAAAGATGCCTCTTCTTTGCATTTATTACGGCTTtttCTTCACGAGTATTCTAATTGGAATAGTTTTATTACTACAAaaaaaTCTATTTCGATTttttCAAaaaCAAATCCAAGATTATTCTTGTTCCTAtataATTCTTATGCTTGTGAATACGAATCCATCTTACTTttttCTCCGCAACCAATTTTCTCATTTACGATTAACATCTTCTGGGGTCTTttttGAGCGAATatatTTCTATGGAAaaaTAAAACATCCTGTAGAAGAAGTCTTTGCTAATGATTTTCCGGCTATTCGACGGGTCTTCAAAGATCCTTTCATG
>IonTorrentS5-matK1_BOP010194_Cotu
AAATCCTTCGCTATTGGGTGAAAGATCCCTCCTCTTTGCATTTATTACGACTCTTTCTTCACGAGTATTGGAATTTGAACAGTCGTATTATTCCAAAGAAATCTATTTCTTTTTTTGCAAAAAAGACTCCAAGATTCTTCTTGTTCTTATATAATTCTCATGTATATGAATACGAGTCCGTTTTCTTTTTTTCTTTGTAATCAATCCTTTCATTTCCGATTAACATTTTCTCAGGTCTTTCTTGAGCGAATATATTTCTATGGAAAAATAGAACATTTTGTAGAAGTCTTTACTAAGGATTGGGGGGACAGCCTATGCTTGCTCAAGGATCCTTTCATA
>IonTorrentS5-matK1_BOP010194_Otu
AAATCCTTCGCTATTGGGTGAAAGATCCCTCCTCTTTGCATTTATTACGACTCTTTCTTCACGAGTATTGGAATTTGAACAGTCGTATTATTCCAAAGAAATCTATTTCTTtttttGCAAaaaaGACTCCAAGATTCTTCTTGTTCTTAtataATTCTCATGTATATGAATACGAGCCGTTTTCTTtttttCTTTGTAATCAATCCTTTCATTTCCGATTAACATTTTCTCAGGTCTTTCTTGAGCGAATatatTTCTATGGAAaaaTAGAACATTTTGTAGAAGTCTTTACTAAGGATTGGggggACAGCCTATGCTTGCTCAAGGATCCTTTCATA
>IonTorrentS5-matK1_BOP010194_Zotu
AAATCCTTCGCTATTGGGTGAAAGATCCCTCCTCTTTGCATTTATTACGACTCTTTCTTCACGAGTATTGGAATTTGAACAGTCGTATTATTCCAAAGAAATCTATTTCTTtttttGCAAaaaaGACTCCAAGATTCTTCTTGTTCTTAtataATTCTCATGTATATGAATACGAGCCGTTTTCTTtttttCTTTGTAATCAATCCTTTCATTTCCGATTAACATTTTCTCAGGTCTTTCTTGAGCGAATatatTTCTATGGAAaaaTAGAACATTTTGTAGAAGTCTTTACTAAGGATTGGggggACAGCCTATGCTTGCTCAAGGATCCTTTCATA
>IonTorrentS5-matK1_BOP010195_Cotu
GAACCTTTCGCTATTGGGTAAAAGATGCCTCTTCTTTACATTTATTGCGATTCTTTCTTCATGAGTATTTTAATTGGAATAGTCTTATTACTCCAAAGAAATCAAATTCCATTTTTTCAACAAGTAATCCAAGATTTTTCTTGTTCCTATATAATTCTCATGTATATGAATACGAATCAATCTTCTTTTTTCTCCGTAACCAATCCTCTCATTTACGATCAACATCTTCAGGACTCCTTTTTGAGCGAATTTCTTTTTATGGAAAAGTAGAAGATCTTGTCCAAGTCTTTGTTAATGATTTTCAGGACAACTTATGGTTGTTCAAGCATCCTATCATG
>IonTorrentS5-matK1_BOP010195_Otu
GAACCTTTCGCTATTGGGTAAAAGATGCCTCTTCTTTACATTTATTGCGATTCTTTCTTCATGAGTATTTTAATTGGAATAGTCTTATTACTCCAAAGAAATCAAATTCCATTttttCAACAAGTAATCCAAGATTtttCTTGTTCCTAtataATTCTCATGTATATGAATACGAATCAATCTTCTTttttCTCCGTAACCAATCCTCTCATTTACGATCAACATCTTCAGGACTCCTTtttGAGCGAATTTCTTtttATGGAAAAGTAGAAGATCTTGTCCAAGTCTTTGTTAATGATTTTCAGGACAACTTATGGTTGTTCAAGCATCCTATCATG
>IonTorrentS5-matK1_BOP010195_Zotu
GAACCTTTCGCTATTGGGTAAAAGATGCCTCTTCTTTACATTTATTGCGATTCTTTCTTCATGAGTATTTTAATTGGAATAGTCTTATTACTCCAAAGAAATCAAATTCCATTttttCAACAAGTAATCCAAGATTtttCTTGTTCCTAtataATTCTCATGTATATGAATACGAATCAATCTTCTTttttCTCCGTAACCAATCCTCTCATTTACGATCAACATCTTCAGGACTCCTTtttGAGCGAATTTCTTtttATGGAAAAGTAGAAGATCTTGTCCAAGTCTTTGTTAATGATTTTCAGGACAACTTATGGTTGTTCAAGCATCCTATCATG
>IonTorrentS5-matK1_BOP010196_Cotu
AACGCCTTCGCTACTGGATAAAGGATGCCTCCTCTTTACATTTATTACGGTTCTTTCTCCACGAGTATTTTAATTCGAATAGTCTTATTACTCCAAAGAACTCTATTTCTGTTTTTTTAAAAAGGAATCCAAGATTGTTATTGTTTCTATATAATTCTCATGTATATGAATATGAATCCATCCTCTTTTTTCTCGGTAACCAATCGTCTCATTTACGATCAACATCCTCTCGAGTCCTCGTTGAGCGAATGTATTTCTATGGAAAAGTCGAACATCTTGTCGAAGTCTTTGCTAAAGATTTTCAGGACATCCTATGGTTGTTCAAGGATCCTTTCATG
>IonTorrentS5-matK1_BOP010196_Dotu
AACGCCTTCGCTACTGGATAAAGGATGCCTCCTCTTTACATTTATTACGGTTCTTTCTCCACGAGTATTTTAATTCGAATAGTCTTATTACTCCAAAGAACTCTATTTCTGTTTTTT
>IonTorrentS5-matK1_BOP010196_Otu
AACGCCTTCGCTACTGGATAAAGGATGCCTCCTCTTTACATTTATTACGGTTCTTTCTCCACGAGTATTTTAATTCGAATAGTCTTATTACTCCAAAGAACTCTATTTCTGTTtttttAAaaaGGAATCCAAGATTGTTATTGTTTCTAtataATTCTCATGTATATGAATATGAATCCATCCTCTTttttCTCGGTAACCAATCGTCTCATTTACGATCAACATCCTCTCGAGTCCTCGTTGAGCGAATGTATTTCTATGGAAAAGTCGAACATCTTGTCGAAGTCTTTGCTAAAGATTTTCAGGACATCCTATGGTTGTTCAAGGATCCTTTCATG
>IonTorrentS5-matK1_BOP010196_Zotu
AACGCCTTCGCTACTGGATAAAGGATGCCTCCTCTTTACATTTATTACGGTTCTTTCTCCACGAGTATTTTAATTCGAATAGTCTTATTACTCCAAAGAACTCTATTTCTGTTtttttAAaaaGGAATCCAAGATTGTTATTGTTTCTAtataATTCTCATGTATATGAATATGAATCCATCCTCTTttttCTCGGTAACCAATCGTCTCATTTACGATCAACATCCTCTCGAGTCCTCGTTGAGCGAATGTATTTCTATGGAAAAGTCGAACATCTTGTCGAAGTCTTTGCTAAAGATTTTCAGGACATCCTATGGTTGTTCAAGGATCCTTTCATG
>IonTorrentS5-matK1_BOP010198_Cotu
GAACCTTTCGCTATTGGGTAAAAGATGCCTCTTCTTTACATTTATTGCGATTCTTTCTTCATGAGTATTTTAATTGGAATAGTCTTATTACTCCAAAGAAATCAAATTCCATTTTTTCAACAAGTAATCCAAGATTTTTCTTGTTCCTATATAATTCTCATGTATATGAATATGAATCAATCTTCTTTTTTCTCCGTAACCAATCTTCTCATTTACGATCAACATTTTCAGGACTCCTTTTTGAGCGAATTTCTTTTTATGGAAAAGTAGAAGATCTTGTCCAAGTCTTTGTTAATGATTTTCAGGACAACTTATGGTTGTTCAAGCATCCTATCATG
>IonTorrentS5-matK1_BOP010198_Otu
GAACCTTTCGCTATTGGGTAAAAGATGCCTCTTCTTTACATTTATTGCGATTCTTTCTTCATGAGTATTTTAATTGGAATAGTCTTATTACTCCAAAGAAATCAAATTCCATTttttCAACAAGTAATCCAAGATTtttCTTGTTCCTAtataATTCTCATGTATATGAATATGAATCAATCTTCTTttttCTCCGTAACCAATCTTCTCATTTACGATCAACATTTTCAGGACTCCTTtttGAGCGAATTTCTTtttATGGAAAAGTAGAAGATCTTGTCCAAGTCTTTGTTAATGATTTTCAGGACAACTTATGGTTGTTCAAGCATCCTATCATG
>IonTorrentS5-matK1_BOP010198_Zotu
GAACCTTTCGCTATTGGGTAAAAGATGCCTCTTCTTTACATTTATTGCGATTCTTTCTTCATGAGTATTTTAATTGGAATAGTCTTATTACTCCAAAGAAATCAAATTCCATTttttCAACAAGTAATCCAAGATTtttCTTGTTCCTAtataATTCTCATGTATATGAATATGAATCAATCTTCTTttttCTCCGTAACCAATCTTCTCATTTACGATCAACATTTTCAGGACTCCTTtttGAGCGAATTTCTTtttATGGAAAAGTAGAAGATCTTGTCCAAGTCTTTGTTAATGATTTTCAGGACAACTTATGGTTGTTCAAGCATCCTATCATG
>IonTorrentS5-matK1_BOP010199_Cotu
GAACCTTTCGCTATTGGGTAAAAGATGCCTCTTCTTTACATTTATTGCGATTCTTTCTTCATGATTATTTTAATTGGAATTGTCTTATTACTTCAAAGAAATCAAATTCCATTTTTTCAACAAGTAATCCAAGATTTTTCTTGTTCCTATATAATTCTCATGTAGATGAATATGAATCAATCTTCTTTTTTCTCCGTAACCAATCTTCTCATTTACGATCAACATCTTCCGGACTCCTTTTTGAGCGAATTTCTTTTTATGGAAAAGTAGAAGATCTTGTCCAAGTCTTTGTTAATGATTTTCAGGACAACTTATGGTTGTTCAAGCATCCTATCATG
>IonTorrentS5-matK1_BOP010199_Otu
GAACCTTTCGCTATTGGGTAAAAGATGCCTCTTCTTTACATTTATTGCGATTCTTTCTTCATGATTATTTTAATTGGAATTGTCTTATTACTTCAAAGAAATCAAATTCCATTttttCAACAAGTAATCCAAGATTtttCTTGTTCCTAtataATTCTCATGTAGATGAATATGAATCAATCTTCTTttttCTCCGTAACCAATCTTCTCATTTACGATCAACATCTTCCGGACTCCTTtttGAGCGAATTTCTTtttATGGAAAAGTAGAAGATCTTGTCCAAGTCTTTGTTAATGATTTTCAGGACAACTTATGGTTGTTCAAGCATCCTATCATG
>IonTorrentS5-matK1_BOP010199_Zotu
GAACCTTTCGCTATTGGGTAAAAGATGCCTCTTCTTTACATTTATTGCGATTCTTTCTTCATGATTATTTTAATTGGAATTGTCTTATTACTTCAAAGAAATCAAATTCCATTttttCAACAAGTAATCCAAGATTtttCTTGTTCCTAtataATTCTCATGTAGATGAATATGAATCAATCTTCTTttttCTCCGTAACCAATCTTCTCATTTACGATCAACATCTTCCGGACTCCTTtttGAGCGAATTTCTTtttATGGAAAAGTAGAAGATCTTGTCCAAGTCTTTGTTAATGATTTTCAGGACAACTTATGGTTGTTCAAGCATCCTATCATG
>IonTorrentS5-matK1_BOP010200_Cotu
GAACCTTTCGCTATTGGGTAAAAGATGCCTCTTCTTTACATTTATTGCGATTCTTTCTTCATGAGTATTTTAATTGGAATAGTCTTATTACTCCAAAGAAATCAAATTCCATTTTTTCAACAAGTAATCCAAGATTTTTCTTGTTCCTATATAATTCTCATGTATATGAATATGAATCAATCTTCTTTTTTCTCCGTAACCAATCTTCTCATTTACGATCAACATCTTCAGGACTCCTTTTTGAGCGAATTTCTTTTTATGGAAAAGTAGAAGATCTTGTCCAAGTCTTTGTTAATGATTTTCAGGACAACTTATGGTTGTTCAAGCATCCTATCATG
>IonTorrentS5-matK1_BOP010200_Otu
GAACCTTTCGCTATTGGGTAAAAGATGCCTCTTCTTTACATTTATTGCGATTCTTTCTTCATGAGTATTTTAATTGGAATAGTCTTATTACTCCAAAGAAATCAAATTCCATTttttCAACAAGTAATCCAAGATTtttCTTGTTCCTAtataATTCTCATGTATATGAATATGAATCAATCTTCTTttttCTCCGTAACCAATCTTCTCATTTACGATCAACATCTTCAGGACTCCTTtttGAGCGAATTTCTTtttATGGAAAAGTAGAAGATCTTGTCCAAGTCTTTGTTAATGATTTTCAGGACAACTTATGGTTGTTCAAGCATCCTATCATG
>IonTorrentS5-matK1_BOP010200_Zotu
GAACCTTTCGCTATTGGGTAAAAGATGCCTCTTCTTTACATTTATTGCGATTCTTTCTTCATGAGTATTTTAATTGGAATAGTCTTATTACTCCAAAGAAATCAAATTCCATTttttCAACAAGTAATCCAAGATTtttCTTGTTCCTAtataATTCTCATGTATATGAATATGAATCAATCTTCTTttttCTCCGTAACCAATCTTCTCATTTACGATCAACATCTTCAGGACTCCTTtttGAGCGAATTTCTTtttATGGAAAAGTAGAAGATCTTGTCCAAGTCTTTGTTAATGATTTTCAGGACAACTTATGGTTGTTCAAGCATCCTATCATG
>IonTorrentS5-matK1_BOP010201_Cotu
GAACCTTTCGCTATTGGGTAAAAGATGCCTCTTCTTTACATTTATTGCGATTCTTTCTTCATGATTATTTTAATTGGAATTGTCTTATTACTTCAAAGAAATCAAATTCCATTTTTTCAACAAGTAATCCAAGATTTTTCTTGTTCCTATATAATTCTCATGTATATGAATATGAATCAATCTTCTTTTTTCTCCGTAACCAATCTTCTCATTTACGATCAACATCTTCCGGACTCCTTTTTGAGCGAATTTCTTTTTATGGAAAAGTAGAAGATCTTGTCCAAGTCTTTGTTAATGATTTTCAGGACAACTTATGGTTGTTCAAGCATCCTATCATG
>IonTorrentS5-matK1_BOP010201_Dotu
GAACCTTTCGCTATTGGGTAAAAGATGCCTCTTCTTTACATTTATTGCGATTCTTTCTTCATGATTATTTTAATTGGAATTGTCTTATTACTTCAAAGAAATCAAATTCCATTTTT
>IonTorrentS5-matK1_BOP010201_Otu
GAACCTTTCGCTATTGGGTAAAAGATGCCTCTTCTTTACATTTATTGCGATTCTTTCTTCATGATTATTTTAATTGGAATTGTCTTATTACTTCAAAGAAATCAAATTCCATTttttCAACAAGTAATCCAAGATTtttCTTGTTCCTAtataATTCTCATGTATATGAATATGAATCAATCTTCTTttttCTCCGTAACCAATCTTCTCATTTACGATCAACATCTTCCGGACTCCTTtttGAGCGAATTTCTTtttATGGAAAAGTAGAAGATCTTGTCCAAGTCTTTGTTAATGATTTTCAGGACAACTTATGGTTGTTCAAGCATCCTATCATG
>IonTorrentS5-matK1_BOP010201_Zotu
GAACCTTTCGCTATTGGGTAAAAGATGCCTCTTCTTTACATTTATTGCGATTCTTTCTTCATGATTATTTTAATTGGAATTGTCTTATTACTTCAAAGAAATCAAATTCCATTttttCAACAAGTAATCCAAGATTtttCTTGTTCCTAtataATTCTCATGTATATGAATATGAATCAATCTTCTTttttCTCCGTAACCAATCTTCTCATTTACGATCAACATCTTCCGGACTCCTTtttGAGCGAATTTCTTtttATGGAAAAGTAGAAGATCTTGTCCAAGTCTTTGTTAATGATTTTCAGGACAACTTATGGTTGTTCAAGCATCCTATCATG
>IonTorrentS5-matK1_BOP010202_Cotu
AAATCCTTCGCTACTGGGTAAAGGATGCCTCTTCTTTACATTTATTACGGTTCTTTCTACACGAGTATTTTAATTTGAATTGGAATAGTCTTAGTAATCCAAAGAAATCTATTTCCATTTTTTCAAAAAGTAATTCAAGATTATTCTTGTTCCTATATAATTCTCATGTATGTGAATATGAATCCATCTTCTTTTTTCTCCGTAACCAATCTTCTCATTTACGATCAACATCTTCTGGAGTCCTTCTTGAGCGAATATATTTCTATCGAAAAGTAGAACATCTTGTCGAAGTCTTGGCTAATGATTTTGATTTTCAGGACATCTTATGCTTGTTCAAGGATCCTTTCATG
>IonTorrentS5-matK1_BOP010202_Otu
AAATCCTTCGCTACTGGGTAAAGGATGCCTCTTCTTTACATTTATTACGGTTCTTTCTACACGAGTATTTTAATTTGAATTGGAATAGTCTTAGTAATCCAAAGAAATCTATTTCCATTttttCAAaaaGTAATTCAAGATTATTCTTGTTCCTAtataATTCTCATGTATGTGAATATGAATCCATCTTCTTttttCTCCGTAACCAATCTTCTCATTTACGATCAACATCTTCTGGAGTCCTTCTTGAGCGAATatatTTCTATCGAAAAGTAGAACATCTTGTCGAAGTCTTGGCTAATGATTTTGATTTTCAGGACATCTTATGCTTGTTCAAGGATCCTTTCATG
>IonTorrentS5-matK1_BOP010202_Zotu
AAATCCTTCGCTACTGGGTAAAGGATGCCTCTTCTTTACATTTATTACGGTTCTTTCTACACGAGTATTTTAATTTGAATTGGAATAGTCTTAGTAATCCAAAGAAATCTATTTCCATTttttCAAaaaGTAATTCAAGATTATTCTTGTTCCTAtataATTCTCATGTATGTGAATATGAATCCATCTTCTTttttCTCCGTAACCAATCTTCTCATTTACGATCAACATCTTCTGGAGTCCTTCTTGAGCGAATatatTTCTATCGAAAAGTAGAACATCTTGTCGAAGTCTTGGCTAATGATTTTGATTTTCAGGACATCTTATGCTTGTTCAAGGATCCTTTCATG
>IonTorrentS5-matK1_BOP010203_Cotu
AAATCCTTCGCTACTGGGTAAAGGATGCCTCTTCTTTACATTTATTACGGTTCTTTCTACACGAGTATTTTAATTTGAATTGGAATAGTCTTAGTAATCCAAAGAAATCAATTTCCATTTTTTCAAAAAGTAATTCAAGATTATTCTTGTTCCTATATAATTCTCATGTATGTGAATATGAATCCATCTTCTTTTTTCTCCGTAACCAATCTTCTCATTTACGATCAACATCTTCTGGAGTCCTTCTTGAGCGAATATCTTTCTATCAAAAAGTAGAACATCTTGTCGAAGTCTTGGCTAATGATTTTGATTTTCAGGACATCTTATGCTTGTTCAAGGATCCTTTCATG
>IonTorrentS5-matK1_BOP010203_Otu
AAATCCTTCGCTACTGGGTAAAGGATGCCTCTTCTTTACATTTATTACGGTTCTTTCTACACGAGTATTTTAATTTGAATTGGAATAGTCTTAGTAATCCAAAGAAATCAATTTCCATTttttCAAaaaGTAATTCAAGATTATTCTTGTTCCTAtataATTCTCATGTATGTGAATATGAATCCATCTTCTTttttCTCCGTAACCAATCTTCTCATTTACGATCAACATCTTCTGGAGTCCTTCTTGAGCGAATATCTTTCTATCAAaaaGTAGAACATCTTGTCGAAGTCTTGGCTAATGATTTTGATTTTCAGGACATCTTATGCTTGTTCAAGGATCCTTTCATG
>IonTorrentS5-matK1_BOP010203_Zotu
AAATCCTTCGCTACTGGGTAAAGGATGCCTCTTCTTTACATTTATTACGGTTCTTTCTACACGAGTATTTTAATTTGAATTGGAATAGTCTTAGTAATCCAAAGAAATCAATTTCCATTttttCAAaaaGTAATTCAAGATTATTCTTGTTCCTAtataATTCTCATGTATGTGAATATGAATCCATCTTCTTttttCTCCGTAACCAATCTTCTCATTTACGATCAACATCTTCTGGAGTCCTTCTTGAGCGAATATCTTTCTATCAAaaaGTAGAACATCTTGTCGAAGTCTTGGCTAATGATTTTGATTTTCAGGACATCTTATGCTTGTTCAAGGATCCTTTCATG
>IonTorrentS5-matK1_BOP010204_Cotu
AAATTCTCCGCTACTGGGTAAAAGATGCCTCTTCTTTACATTTATTACGGTTCTTTCTACACGAATATTTTAATTTGAATTGGAATAGTCTTAGTAATCCAAAGAAATCTATTTCCTTTTTGAAAAAAAGGAATTCAAGATTATTCTTGTTCCTATATAATTCTCATGTATGTGAATATGAATCCATCTTCTTTTTTCTCCGTAACCAATCTTCTCATTTACGATCAACATCTTCTGGAGTCCTTCTTGAGCGAATATATTTCTATCGAAAAGTAGAACATCTTGTCGAAGTCTTGGCTAATGATTTTGATTTTCAGGACATCTTATGCTTGTTCAAGGATCCTTTCATG
>IonTorrentS5-matK1_BOP010204_Otu
AAATTCTCCGCTACTGGGTAAAAGATGCCTCTTCTTTACATTTATTACGGTTCTTTCTACACGAATATTTTAATTTGAATTGGAATAGTCTTAGTAATCCAAAGAAATCTATTTCCTTtttGAAaaaaaGGAATTCAAGATTATTCTTGTTCCTAtataATTCTCATGTATGTGAATATGAATCCATCTTCTTttttCTCCGTAACCAATCTTCTCATTTACGATCAACATCTTCTGGAGTCCTTCTTGAGCGAATatatTTCTATCGAAAAGTAGAACATCTTGTCGAAGTCTTGGCTAATGATTTTGATTTTCAGGACATCTTATGCTTGTTCAAGGATCCTTTCATG
>IonTorrentS5-matK1_BOP010204_Zotu
AAATTCTCCGCTACTGGGTAAAAGATGCCTCTTCTTTACATTTATTACGGTTCTTTCTACACGAATATTTTAATTTGAATTGGAATAGTCTTAGTAATCCAAAGAAATCTATTTCCTTtttGAAaaaaaGGAATTCAAGATTATTCTTGTTCCTAtataATTCTCATGTATGTGAATATGAATCCATCTTCTTttttCTCCGTAACCAATCTTCTCATTTACGATCAACATCTTCTGGAGTCCTTCTTGAGCGAATatatTTCTATCGAAAAGTAGAACATCTTGTCGAAGTCTTGGCTAATGATTTTGATTTTCAGGACATCTTATGCTTGTTCAAGGATCCTTTCATG
>IonTorrentS5-matK1_BOP010205_Cotu
AAGCCCTTCGCTACTGGGTAAAAGATGCTTCTTCTTTGCATTTATTACGGTTCTCTCTCTACGAGTATTGTAATTTGAAGAGTTTTATTACTCCAAAGAAATCTATTTCGATTTTTAATCCAAGATTATTCTTGTTCCTATATAATTCTCATGTATGTGAATACGAATCCATTTTCCTTTTTCTCCGTAACCAATCTTCTCATTTACGATCAACATCTTCTGGAGTCTTTCTTGAACGAATTTATTTCTATGGAAAAATAGAGTATCTTGTAGAAGTCTTTTATAATGATTTTCAGAACAACCTATGGTTGTTCAAAGACCCTTTCATA
>IonTorrentS5-matK1_BOP010205_Otu
AAGCCCTTCGCTACTGGGTAAAAGATGCTTCTTCTTTGCATTTATTACGGTTCtctctctACGAGTATTGTAATTTGAAGAGTTTTATTACTCCAAAGAAATCTATTTCGATTttttAATCCAAGATTATTCTTGTTCCTAtataATTCTCATGTATGTGAATACGAATCCATTTTCCTTtttCTCCGTAACCAATCTTCTCATTTACGATCAACATCTTCTGGAGTCTTTCTTGAACGAATTTATTTCTATGGAAaaaTAGAGTATCTTGTAGAAGTCTTTTATAATGATTTTCAGAACAACCTATGGTTGTTCAAAGACCCTTTCATA
>IonTorrentS5-matK1_BOP010205_Zotu
AAGCCCTTCGCTACTGGGTAAAAGATGCTTCTTCTTTGCATTTATTACGGTTCtctctctACGAGTATTGTAATTTGAAGAGTTTTATTACTCCAAAGAAATCTATTTCGATTttttAATCCAAGATTATTCTTGTTCCTAtataATTCTCATGTATGTGAATACGAATCCATTTTCCTTtttCTCCGTAACCAATCTTCTCATTTACGATCAACATCTTCTGGAGTCTTTCTTGAACGAATTTATTTCTATGGAAaaaTAGAGTATCTTGTAGAAGTCTTTTATAATGATTTTCAGAACAACCTATGGTTGTTCAAAGACCCTTTCATA
>IonTorrentS5-matK1_BOP010206_Cotu
AAGCCCTTCGCTACTGGGTAAAAGATGCTTCTTCTTTGCATTTATTACGGTTCTCTCTCTACGAGTATTGTAATTTGAAGAGTTTTATTACTCCAAAGAAATCTATTTCGATTTTTAATCCAAGATTATTCTTGTTCCTATATAATTCTCATGTATGTGAATACGAATCCATTTTCCTTTTTCTCCGTAACCAATCTTCTCATTTACGATCAACATCTTCTGGAGTCTTTCTTGAACGAATTTATTTCTATGGAAAAATAGAGTATCTTGTAGAAGTCTTTTATAATGATTTTCAGAACAACCTATGGTTGTTCAAAGACCCTTTCATA
>IonTorrentS5-matK1_BOP010206_Otu
AAGCCCTTCGCTACTGGGTAAAAGATGCTTCTTCTTTGCATTTATTACGGTTCtctctctACGAGTATTGTAATTTGAAGAGTTTTATTACTCCAAAGAAATCTATTTCGATTtttAATCCAAGATTATTCTTGTTCCTAtataATTCTCATGTATGTGAATACGAATCCATTTTCCTTtttCTCCGTAACCAATCTTCTCATTTACGATCAACATCTTCTGGAGTCTTTCTTGAACGAATTTATTTCTATGGAAaaaTAGAGTATCTTGTAGAAGTCTTTTATAATGATTTTCAGAACAACCTATGGTTGTTCAAAGACCCTTTCATA
>IonTorrentS5-matK1_BOP010206_Zotu
AAGCCCTTCGCTACTGGGTAAAAGATGCTTCTTCTTTGCATTTATTACGGTTCtctctctACGAGTATTGTAATTTGAAGAGTTTTATTACTCCAAAGAAATCTATTTCGATTtttAATCCAAGATTATTCTTGTTCCTAtataATTCTCATGTATGTGAATACGAATCCATTTTCCTTtttCTCCGTAACCAATCTTCTCATTTACGATCAACATCTTCTGGAGTCTTTCTTGAACGAATTTATTTCTATGGAAaaaTAGAGTATCTTGTAGAAGTCTTTTATAATGATTTTCAGAACAACCTATGGTTGTTCAAAGACCCTTTCATA
>IonTorrentS5-matK1_BOP010207_Cotu
GAGCCTTTCGCTATTGGGTAAAAGATGCCTCCTCTTTACATTTATTGCGATTCTTTCTTCATGAGTATTTTAACTGGAATAGTCTTATTACTCCAAAGAAATCAAATTCCATTTTTTCAACAAGCAATCCAAGATTTTTCTTGTTCCTATATAATTCTCATGTATATGAATATGAATCAATCTTCTTTTTTCTCCGTAACCAATCTTCTCATTTACGATCAACATCTTCAGGACTCCTTTTTGAGCGAATTTCTTTTTATGGAAAAGTAGAAGATCTTGTCCAAGTCTTTGTTAATGATTTTCAGGACAACTTATGGCTGTTCAAGCATCCTATCATG
>IonTorrentS5-matK1_BOP010207_Otu
GAGCCTTTCGCTATTGGGTAAAAGATGCCTCCTCTTTACATTTATTGCGATTCTTTCTTCATGAGTATTTTAACTGGAATAGTCTTATTACTCCAAAGAAATCAAATTCCATTttttCAACAAGCAATCCAAGATTtttCTTGTTCCTAtataATTCTCATGTATATGAATATGAATCAATCTTCTTttttCTCCGTAACCAATCTTCTCATTTACGATCAACATCTTCAGGACTCCTTtttGAGCGAATTTCTTtttATGGAAAAGTAGAAGATCTTGTCCAAGTCTTTGTTAATGATTTTCAGGACAACTTATGGCTGTTCAAGCATCCTATCATG
>IonTorrentS5-matK1_BOP010207_Zotu
GAGCCTTTCGCTATTGGGTAAAAGATGCCTCCTCTTTACATTTATTGCGATTCTTTCTTCATGAGTATTTTAACTGGAATAGTCTTATTACTCCAAAGAAATCAAATTCCATTttttCAACAAGCAATCCAAGATTtttCTTGTTCCTAtataATTCTCATGTATATGAATATGAATCAATCTTCTTttttCTCCGTAACCAATCTTCTCATTTACGATCAACATCTTCAGGACTCCTTtttGAGCGAATTTCTTtttATGGAAAAGTAGAAGATCTTGTCCAAGTCTTTGTTAATGATTTTCAGGACAACTTATGGCTGTTCAAGCATCCTATCATG
>IonTorrentS5-matK1_BOP010208_Cotu
AAACCCTTCGCTACTGCGTGAAAGATCCCTCTTCTTTGCATTTATTACGGCTCTTTCTTCACGAGTATTATAATTGGAATAGTCTTATTACTCCAAAAAAATCCATTTTTTCAAAAAGTAATCAAAGATTATTCTTGCTCCTATATAATTCTTATGTATGTGAATACGAATCCATTTTACTTTTTCTCCGTAACCAATCTAATCATTTACGATTAACCTCTTCTGGGATTCTTTTTGAGCGAATACGTTTTTATGAAAAAATAAAATATCCTGTCGAAGAAGTCTTTGCTAACGATTTTCCGGCCACCTTATGGTTCTTCAAGGATCCTTTTATA
>IonTorrentS5-matK1_BOP010208_Otu
ATTATTCTTGCTCCTAtataATTCTTATGTATGTGAATACGAATCCATTTTACTTtttCTCCGTAACCAATCTAATCATTTACGATTAACCTCTTCTGGGATTCTTtttGAGCGAATACGTTtttATGAAaaaaTAAAATATCCTGTCGAAGAAGTCTTTGCTAACGATTTTCCGGCCACCTTATGGTTCTTCAAGGATCCTTTTATA
>IonTorrentS5-matK1_BOP010208_Zotu
ATTATTCTTGCTCCTAtataATTCTTATGTATGTGAATACGAATCCATTTTACTTtttCTCCGTAACCAATCTAATCATTTACGATTAACCTCTTCTGGGATTCTTtttGAGCGAATACGTTtttATGAAaaaaTAAAATATCCTGTCGAAGAAGTCTTTGCTAACGATTTTCCGGCCACCTTATGGTTCTTCAAGGATCCTTTTATA
>IonTorrentS5-matK1_BOP010210_Cotu
GAGCCTTTCGCTATTGGGTAAAAGATGCCTCCTCTTTACATTTATTGCGATTCTTTCTTCATGAGTATTTTAATTGGAATAGTCTTATTACTCCAAAGAAATCAAATTCCATTTTTTCAACAAGCAATCCAAGATTTTTCTTGTTCCTATATAATTCTCATGTATATGAATATGAATCAATCTTCTTTTTTCTCCGTAACCAATCTTCTCATTTACGATCAACATCTTCAGGACTCCTTTTTGAGCGAATTTCTTTTTATGGAAAAGTAGAAGATCTTGTCCAAGTCTTTGTTAATGATTTTCAGGACAACTTATGGCTGTTCAAGCATCCTATCATG
>IonTorrentS5-matK1_BOP010210_Dotu
GAGCCTTTCGCTATTGGGTAAAAGATGCCTCCTCTTTACATTTATTGCGATTCTTTCTTCATGAGTATTTTAACTGGAATAGTCTTATTACTCCAAAGAAATCAAATTCCA
>IonTorrentS5-matK1_BOP010210_Otu
GAGCCTTTCGCTATTGGGTAAAAGATGCCTCCTCTTTACATTTATTGCGATTCTTTCTTCATGAGTATTTTAACTGGAATAGTCTTATTACTCCAAAGAAATCAAATTCCATTttttCAACAAGCAATCCAAGATTtttCTTGTTCCTAtataATTCTCATGTATATGAATATGAATCAATCTTCTTttttCTCCGTAACCAATCTTCTCATTTACGATCAACATCTTCAGGACTCCTTtttGAGCGAATTTCTTtttATGGAAAAGTAGAAGATCTTGTCCAAGTCTTTGTTAATGATTTTCAGGACAACTTATGGCTGTTCAAGCATCCTATCATG
>IonTorrentS5-matK1_BOP010210_Zotu
GAGCCTTTCGCTATTGGGTAAAAGATGCCTCCTCTTTACATTTATTGCGATTCTTTCTTCATGAGTATTTTAACTGGAATAGTCTTATTACTCCAAAGAAATCAAATTCCATTttttCAACAAGCAATCCAAGATTtttCTTGTTCCTAtataATTCTCATGTATATGAATATGAATCAATCTTCTTttttCTCCGTAACCAATCTTCTCATTTACGATCAACATCTTCAGGACTCCTTtttGAGCGAATTTCTTtttATGGAAAAGTAGAAGATCTTGTCCAAGTCTTTGTTAATGATTTTCAGGACAACTTATGGCTGTTCAAGCATCCTATCATG
>IonTorrentS5-matK1_BOP010211_Cotu
AAACTCTTCGCTACTGGGTAAAAGATGCTTCTTCTTTGCATTTATTACGAATCTTTCTCCACGGGTATCATAATTTGAATAGTCTTATTACTCCAAAGAAAGCCAGCTATTCTTTTTCAAAAAGAAATCAAAGATTATTCTTCTTCCTATATAATTTTCATGTATGTGAATACGAATCCATCTTCGTCTTTCTCCGTAACCATTCTTCTCATTTACGATCAACATCTTCTGGAACCTTTCTTGAACGAATATATTTCTATGGAAAAATCGAACATCTTGTAGAAGTCTTTGCTAAGGCTTTTCAGGCCAATCTATGGTTGTTCAAGGATCTTTTCATG
>IonTorrentS5-matK1_BOP010211_Otu
AAACTCTTCGCTACTGGGTAAAAGATGCTTCTTCTTTGCATTTATTACGAATCTTTCTCCACGGGTATCATAATTTGAATAGTCTTATTACTCCAAAGAAAGCCAGCTATTCTTtttCAAaaaGAAATCAAAGATTATTCTTCTTCCTAtataATTTTCATGTATGTGAATACGAATCCATCTTCGTCTTTCTCCGTAACCATTCTTCTCATTTACGATCAACATCTTCTGGAACCTTTCTTGAACGAATatatTTCTATGGAAaaaTCGAACATCTTGTAGAAGTCTTTGCTAAGGCTTTTCAGGCCAATCTATGGTTGTTCAAGGATCTTTTCATG
>IonTorrentS5-matK1_BOP010211_Zotu
AAACTCTTCGCTACTGGGTAAAAGATGCTTCTTCTTTGCATTTATTACGAATCTTTCTCCACGGGTATCATAATTTGAATAGTCTTATTACTCCAAAGAAAGCCAGCTATTCTTtttCAAaaaGAAATCAAAGATTATTCTTCTTCCTAtataATTTTCATGTATGTGAATACGAATCCATCTTCGTCTTTCTCCGTAACCATTCTTCTCATTTACGATCAACATCTTCTGGAACCTTTCTTGAACGAATatatTTCTATGGAAaaaTCGAACATCTTGTAGAAGTCTTTGCTAAGGCTTTTCAGGCCAATCTATGGTTGTTCAAGGATCTTTTCATG
>IonTorrentS5-matK1_BOP010213_Cotu
AAGCCCTTCGCTACTGGGTAAAAGATGCTTCTTCTTTGCATTTATTACGGTTCTCTCTCTACGAGTATTGTAATTTGAAGAGTTTTATTACTCCAAAGAAATCTATTTCGATTTTTAATCCAAGATTATTCTTGTTCCTATATAATTCTCATGTATGTGAATACGAATCCATTTTCCTTTTTCTCCGTAACCAATCTTCTCATTTACGATCAACATCTTCTGGAGTCTTTCTTGAACGAATTTATTTCTATGGAAAAATAGAGTATCTTGTAGAAGTCTTTTATAATGATTTTCAGAACAACCTATGGTTGTTCAAAGACCCTTTCATA
>IonTorrentS5-matK1_BOP010213_Otu
AAACTCTTCGCTACTGGGTAAAAGATGCTTCTTCTTTGCATTTATTACGAATCTTTCTCCACGGGTATCATAATTGGAATAGTCTTATTACTCCAAAGAAAGCCAGTTATTCTTtttCAAaaaGAAATCAAAGATTATTCTTCTTCCTAtataATTTTCATGTATGTGAATACGAATCCATCTTCGTCTTTCTCCGTAACCATTCTTCTCATTTACGATCAACATCTTCTGGAACCTTTCTTGAACGAATatatTTCTATGGAAaaaTCGAACATCTTGTAGAAGTCTTTGCTAAGGCTTTTCAGGCCAATCTATGGTTGTTCAAGGATCTTTTCATG
>IonTorrentS5-matK1_BOP010213_Zotu
AAACTCTTCGCTACTGGGTAAAAGATGCTTCTTCTTTGCATTTATTACGAATCTTTCTCCACGGGTATCATAATTGGAATAGTCTTATTACTCCAAAGAAAGCCAGTTATTCTTtttCAAaaaGAAATCAAAGATTATTCTTCTTCCTAtataATTTTCATGTATGTGAATACGAATCCATCTTCGTCTTTCTCCGTAACCATTCTTCTCATTTACGATCAACATCTTCTGGAACCTTTCTTGAACGAATatatTTCTATGGAAaaaTCGAACATCTTGTAGAAGTCTTTGCTAAGGCTTTTCAGGCCAATCTATGGTTGTTCAAGGATCTTTTCATG
>IonTorrentS5-matK1_BOP010215_Cotu
AAACCTTTCGCTATTGGGTAAAAGATGCCTCTTCTTTACATTTATTGCGATTCTTTCTTCACGAGTATTTTAATTGGAATAGTCTTATTACTCCAAAGAAATCAATTTCCATTTTTTCAACAAGTAATCCAAGATTTTTCTTGTTCCTATATAATTCTCATGTATATGAATATGAATCCATCTTCTTTTTTCTCCGTAACCAATCTTCTCATTTACGATCAACATCTTCTGGACTCCTTTTTGAGCGAATTTATTTTTATGGAAAAGTAGAAGATCTTGTCCAAGTCTTTGTTAATGATTTTCAGGACAACTTATGGTTGTTCAAGGATCCTTTCAT
>IonTorrentS5-matK1_BOP010216_Cotu
GAACCTTTCGCTATTGGGTAAAAGATGCCTCTTCTTTACATTTATTGCGATTCTTTCTTCATGAGTATTTTAATTGGAATAGTCTTATTACTCCAAAGAAATCAAATTCCATTTTTTCAACAAGCAATCCAAGATTTTTCTTGTTCCTATATAATTCTCATGTATATGAATATGAATCAATCTTCTTTTTTCTCCGTAACCAATCTTCTCATTTACGATCAACATCTTCAGGACTCCTTTTTGAGCGAATTTCTTTTTTATGGAAAAGTAGAAGATCTTGTCCAAGTCTTTGTTAATGATTTTCAGGACAACTTATGGTTGTTCAAGCATCCTATCAT
>IonTorrentS5-matK1_BOP010216_Otu
GAACCTTTCACTATTGGGTAAAAGATGCCTCTTCTTTACATTTATTGCGATTCTTTCTTCATGAGTATTTTAATTGGAATAGTCTTATTACTCCAAAGAAATCAAATTCCATTttttCAACAAGTAATCCAAGATTtttCTTGTTCCTAtataATTCTCATGTATATGAATATGAATCAATCTTCTTttttCTCCGTAACCAATCTTCTCATTTACGATCAACATCTTCAGGACTCCTTtttGAGCGAATTTCTTTTATGGAAAAGTAGAAGATCTTGTCCAAGTCTTTG
>IonTorrentS5-matK1_BOP010216_Zotu
GAACCTTTCACTATTGGGTAAAAGATGCCTCTTCTTTACATTTATTGCGATTCTTTCTTCATGAGTATTTTAATTGGAATAGTCTTATTACTCCAAAGAAATCAAATTCCATTttttCAACAAGTAATCCAAGATTtttCTTGTTCCTAtataATTCTCATGTATATGAATATGAATCAATCTTCTTttttCTCCGTAACCAATCTTCTCATTTACGATCAACATCTTCAGGACTCCTTtttGAGCGAATTTCTTTTATGGAAAAGTAGAAGATCTTGTCCAAGTCTTTG
>IonTorrentS5-matK1_BOP010218_Cotu
AAACTCTTCGTCACTGGGTAAAAGATGTCTCTTCTTTGCATTTATTACGGTTCTTTCTACACGAGTATCGTAATTGGAATAGGCTTATTACTCCAAAAAAACCCAGTTCCTCTTTTTCAAAAAAAAATCAAAGATTATTCTTGTTCCTATATAATTCTCATGTATGTGAATACGAATCCATCTTCGTCTTTCTCCGTAACCAATCTTCTCATTTACGATCAACATCTTCTGGAGCCCTTCTTGAACGAATATATTTCTATGGAAAAATAGAACATCGTGTAGAAGTTTTTGCTAAGGATTTTCAGGCTATCCTATGGTTGTTCAAGGATCCTTTCATC
>IonTorrentS5-matK1_BOP010218_Dotu
AAACTCTTCGTCACTGGGTAAAAGATGTCTCTTCTTTGCATTTATTACGGTTCTTTCTACACGAGTATCGTAATTGGAATAGGCTTATTACTCCAAAAAA
>IonTorrentS5-matK1_BOP010218_Otu
AAACTCTTCGTCACTGGGTAAAAGATGTCTCTTCTTTGCATTTATTACGGTTCTTTCTACACGAGTATCGTAATTGGAATAGGCTTATTACTCCAAaaaaaCCCAGTTCCTCTTtttCAAaaaaaaaTCAAAGATTATTCTTGTTCCTAtataATTCTCATGTATGTGAATACGAATCCATCTTCGTCTTTCTCCGTAACCAATCTTCTCATTTACGATCAACATCTTCTGGAGCCCTTCTTGAACGAATatatTTCTATGGAAaaaTAGAACATCGTGTAGAAGTTtttGCTAAGGATTTTCAGGCTATCCTATGGTTGTTCAAGGATCCTTTCATC
>IonTorrentS5-matK1_BOP010218_Zotu
AAACTCTTCGTCACTGGGTAAAAGATGTCTCTTCTTTGCATTTATTACGGTTCTTTCTACACGAGTATCGTAATTGGAATAGGCTTATTACTCCAAaaaaaCCCAGTTCCTCTTtttCAAaaaaaaaTCAAAGATTATTCTTGTTCCTAtataATTCTCATGTATGTGAATACGAATCCATCTTCGTCTTTCTCCGTAACCAATCTTCTCATTTACGATCAACATCTTCTGGAGCCCTTCTTGAACGAATatatTTCTATGGAAaaaTAGAACATCGTGTAGAAGTTtttGCTAAGGATTTTCAGGCTATCCTATGGTTGTTCAAGGATCCTTTCATC
>IonTorrentS5-matK1_BOP010219_Cotu
AAACTCTTCGTCACTGGGTAAAAGATGTCTCTTCTTTGCATTTATTACGGTTCTTTCTACACGAGTATCGTAATTGGAATAGGCTTATTACTCCAAAAAAACCCAGTTCCTCTTTTTCAAAAAAAAATCAAAGATTATTCTTGTTCCTATATAATTCTCATGTATGTGAATACGAATCCATCTTCGTCTTTCTCCGTAACCAATCTTCTCATTTACGATCAACATCTTCTGGAGCCCTTCTTGAACGAATATATTTCTATGGAAAAATAGAACATCGTGTAGAAGTTTTTGCTAAGGATTTTCAGGCTATCCTATGGTTGTTCAAGGATCCTTTCATC
>IonTorrentS5-matK1_BOP010219_Dotu
AAACTCTTCGTCACTGGGTAAAAGATGTCTCTTCTTTGCATTTATTACGGTTCTTTCTACACGAGTATCGTAATTGGAATAGGCTTATTACTCCAAAAAA
>IonTorrentS5-matK1_BOP010219_Otu
AAACTCTTCGTCACTGGGTAAAAGATGTCTCTTCTTTGCATTTATTACGGTTCTTTCTACACGAGTATCGTAATTGGAATAGGCTTATTACTCCAAaaaaaCCCAGTTCCTCTTtttCAAaaaaaaaTCAAAGATTATTCTTGTTCCTAtataATTCTCATGTATGTGAATACGAATCCATCTTCGTCTTTCTCCGTAACCAATCTTCTCATTTACGATCAACATCTTCTGGAGCCCTTCTTGAACGAATatatTTCTATGGAAaaaTAGAACATCGTGTAGAAGTTtttGCTAAGGATTTTCAGGCTATCCTATGGTTGTTCAAGGATCCTTTCATC
>IonTorrentS5-matK1_BOP010219_Zotu
AAACTCTTCGTCACTGGGTAAAAGATGTCTCTTCTTTGCATTTATTACGGTTCTTTCTACACGAGTATCGTAATTGGAATAGGCTTATTACTCCAAaaaaaCCCAGTTCCTCTTtttCAAaaaaaaaTCAAAGATTATTCTTGTTCCTAtataATTCTCATGTATGTGAATACGAATCCATCTTCGTCTTTCTCCGTAACCAATCTTCTCATTTACGATCAACATCTTCTGGAGCCCTTCTTGAACGAATatatTTCTATGGAAaaaTAGAACATCGTGTAGAAGTTtttGCTAAGGATTTTCAGGCTATCCTATGGTTGTTCAAGGATCCTTTCATC
>IonTorrentS5-matK1_BOP010220_Cotu
AAACTCTTCGTCACTGGGTAAAAGATGTCTCTTCTTTGCATTTATTACGGTTCTTTCTACACGAGTATCGTAATTGGAATAGGCTTATTACTCCAAAAAAACCCAGTTCCTCTTTTTCAAAAAAAAATCAAAGATTATTCTTGTTCCTATATAATTCTCATGTATGTGAATACGAATCCATCTTCGTCTTTCTCCGTAACCAATCTTCTCATTTACGATCAACATCTTCTGGAGCCCTTCTTGAACGAATATATTTCTATGGAAAAATAGAACATCGTGTAGAAGTTTTTGCTAAGGATTTTCAGGCTATCCTATGGTTGTTCAAGGATCCTTTCATC
>IonTorrentS5-matK1_BOP010220_Otu
AAACTCTTCGTCACTGGGTAAAAGATGTCTCTTCTTTGCATTTATTACGGTTCTTTCTACACGAGTATCGTAATTGGAATAGGCTTATTACTCCAAaaaaaCCCAGTTCCTCTTtttCAAaaaaaaaTCAAAGATTATTCTTGTTCCTAtataATTCTCATGTATGTGAATACGAATCCATCTTCGTCTTTCTCCGTAACCAATCTTCTCATTTACGATCAACATCTTCTGGAGCCCTTCTTGAACGAATatatTTCTATGGAAaaaTAGAACATCGTGTAGAAGTTtttGCTAAGGATTTTCAGGCTATCCTATGGTTGTTCAAGGATCCTTTCATC
>IonTorrentS5-matK1_BOP010220_Zotu
AAACTCTTCGTCACTGGGTAAAAGATGTCTCTTCTTTGCATTTATTACGGTTCTTTCTACACGAGTATCGTAATTGGAATAGGCTTATTACTCCAAaaaaaCCCAGTTCCTCTTtttCAAaaaaaaaTCAAAGATTATTCTTGTTCCTAtataATTCTCATGTATGTGAATACGAATCCATCTTCGTCTTTCTCCGTAACCAATCTTCTCATTTACGATCAACATCTTCTGGAGCCCTTCTTGAACGAATatatTTCTATGGAAaaaTAGAACATCGTGTAGAAGTTtttGCTAAGGATTTTCAGGCTATCCTATGGTTGTTCAAGGATCCTTTCATC
>IonTorrentS5-matK1_BOP010221_Cotu
AAACTCTTCGTCACTGGGTAAAAGATGTCTCTTCTTTGCATTTATTACGGTTCTTTCTACACGAGTATCGTAATTGGAATAGGCTTATTACTCCAAAAAAACCCAGTTCCTCTTTTTCAAAAAAAAATCAAAGATTATTCTTGTTCCTATATAATTCTCATGTATGTGAATACGAATCCATCTTCGTCTTTCTCCGTAACCAATCTTCTCATTTACGATCAACATCTTCTGGAGCCCTTCTTGAACGAATATATTTCTATGGAAAAATAGAACATCGTGTAGAAGTTTTTGCTAAGGATTTTCAGGCTATCCTATGGTTGTTCAAGGATCCTTTCATC
>IonTorrentS5-matK1_BOP010221_Otu
AAACTCTTCGTCACTGGGTAAAAGATGTCTCTTCTTTGCATTTATTACGGTTCTTTCTACACGAGTATCGTAATTGGAATAGGCTTATTACTCCAAaaaaaCCCAGTTCCTCTTtttCAAaaaaaaaTCAAAGATTATTCTTGTTCCTAtataATTCTCATGTATGTGAATACGAATCCATCTTCGTCTTTCTCCGTAACCAATCTTCTCATTTACGATCAACATCTTCTGGAGCCCTTCTTGAACGAATatatTTCTATGGAAaaaTAGAACATCGTGTAGAAGTTtttGCTAAGGATTTTCAGGCTATCCTATGGTTGTTCAAGGATCCTTTCATC
>IonTorrentS5-matK1_BOP010221_Zotu
AAACTCTTCGTCACTGGGTAAAAGATGTCTCTTCTTTGCATTTATTACGGTTCTTTCTACACGAGTATCGTAATTGGAATAGGCTTATTACTCCAAaaaaaCCCAGTTCCTCTTtttCAAaaaaaaaTCAAAGATTATTCTTGTTCCTAtataATTCTCATGTATGTGAATACGAATCCATCTTCGTCTTTCTCCGTAACCAATCTTCTCATTTACGATCAACATCTTCTGGAGCCCTTCTTGAACGAATatatTTCTATGGAAaaaTAGAACATCGTGTAGAAGTTtttGCTAAGGATTTTCAGGCTATCCTATGGTTGTTCAAGGATCCTTTCATC
>IonTorrentS5-matK1_BOP010222_Cotu
AAACTCTTCGTCACTGGGTAAAAGATGTCTCTTCTTTGCATTTATTACGGTTCTTTCTACACGAGTATCGTAATTGGAATAGGCTTATTACTCCAAAAAAACCCAGTTCCTCTTTTTCAAAAAAAAATCAAAGATTATTCTTGTTCCTATATAATTCTCATGTATGTGAATACGAATCCATCTTCGTCTTTCTCCGTAACCAATCTTCTCATTTACGATCAACATCTTCTGGAGCCCTTCTTGAACGAATATATTTCTATGGAAAAATAGAACATCGTGTAGAAGTTTTTGCTAAGGATTTTCAGGCTATCCTATGGTTGTTCAAGGATCCTTTCATC
>IonTorrentS5-matK1_BOP010222_Otu
AAACTCTTCGTCACTGGGTAAAAGATGTCTCTTCTTTGCATTTATTACGGTTCTTTCTACACGAGTATCGTAATTGGAATAGGCTTATTACTCCAAaaaaaCCCAGTTCCTCTTtttCAAaaaaaaaTCAAAGATTATTCTTGTTCCTAtataATTCTCATGTATGTGAATACGAATCCATCTTCGTCTTTCTCCGTAACCAATCTTCTCATTTACGATCAACATCTTCTGGAGCCCTTCTTGAACGAATatatTTCTATGGAAaaaTAGAACATCGTGTAGAAGTTtttGCTAAGGATTTTCAGGCTATCCTATGGTTGTTCAAGGATCCTTTCATC
>IonTorrentS5-matK1_BOP010222_Zotu
AAACTCTTCGTCACTGGGTAAAAGATGTCTCTTCTTTGCATTTATTACGGTTCTTTCTACACGAGTATCGTAATTGGAATAGGCTTATTACTCCAAaaaaaCCCAGTTCCTCTTtttCAAaaaaaaaTCAAAGATTATTCTTGTTCCTAtataATTCTCATGTATGTGAATACGAATCCATCTTCGTCTTTCTCCGTAACCAATCTTCTCATTTACGATCAACATCTTCTGGAGCCCTTCTTGAACGAATatatTTCTATGGAAaaaTAGAACATCGTGTAGAAGTTtttGCTAAGGATTTTCAGGCTATCCTATGGTTGTTCAAGGATCCTTTCATC
>IonTorrentS5-matK1_BOP010223_Cotu
AAAGCCTTCGCTGCTGGGTACAAGATGCCCCTTCTTTGCATTTATTGCGATTCTTTCTCCACGAGTATCATAATTGGAATAGTTTTATTTCTCCAAGGAAATCAATTTTTATTTTTTCAAAAAAAAAATAAAAGATTCTTCTTGTTCCTATATAATTCTTATGTCTATGAATGTGAATCCATATTCGTTTTTCTCTGTAAACAATCTTCTCATTTACGATCAACATTTTCTGGAGCCCTTCTTGAGCGAACACATTTCTATGTAAAAATAGAGGATCTTGTAATAGTCTTTCGTAATGATTTTCAGACCATCCTATGGTTGTTCAAGGATCCTTTGATG
>IonTorrentS5-matK1_BOP010224_Cotu
AAACTCTTCGCTATTGGGTAAAAGATGCCTCTTCTTTGCATTTATTACGATTCTTTCTTCACGAGTATTGTAATTGGAATAGTCTTATTACTCCAAAGAAAGCCAGTTCTTCTTTTTCAAAAAGATTCTTCTTCTTCTTATATAATTCTCATGTATGTGAATACGAATCTATTTTCGTCTTTCTACGTAACCAATCTTCTCATTTACGATCAACATCTTCTGGAGCTCTTCTTGAACGAATATATTTCTATGGAAAAATAGAACGTCTTGTAGACGTCTTTGTTAAGGATTTTCAGACCAATCTATGCTTGTTCAAGGATCCTTTCATG
>IonTorrentS5-matK1_BOP010224_Otu
AAACTCTTCGCTATTGGGTAAAAGATGCCTCTTCTTTGCATTTATTACGATTCTTTCTTCACGAGTATTGTAATTGGAATAGTCTTATTACTCCAAAGAAAGCCAGTTCTTCTTtttCAAaaaGATTCTTCTTCTTCTTAtataATTCTCATGTATGTGAATACGAATCTATTTTCGTCTTTCTACGTAACCAATCTTCTCATTTACGATCAACATCTTCTGGAGCTCTTCTTGAACGAATatatTTCTATGGAAaaaTAGAACGTCTTGTAGACGTCTTTGTTAAGGATTTTCAGACCAATCTATGCTTGTTCAAGGATCCTTTCATG
>IonTorrentS5-matK1_BOP010224_Zotu
AAACTCTTCGCTATTGGGTAAAAGATGCCTCTTCTTTGCATTTATTACGATTCTTTCTTCACGAGTATTGTAATTGGAATAGTCTTATTACTCCAAAGAAAGCCAGTTCTTCTTtttCAAaaaGATTCTTCTTCTTCTTAtataATTCTCATGTATGTGAATACGAATCTATTTTCGTCTTTCTACGTAACCAATCTTCTCATTTACGATCAACATCTTCTGGAGCTCTTCTTGAACGAATatatTTCTATGGAAaaaTAGAACGTCTTGTAGACGTCTTTGTTAAGGATTTTCAGACCAATCTATGCTTGTTCAAGGATCCTTTCATG
>IonTorrentS5-matK1_BOP010226_Cotu
AAACTCTTCGCTATTGGGTAAAAGATGCCTCTTCTTTGCATTTATTACGATTCTTTCTTCACGAGTATTGTAATTGGAATAGTCTTATTACTCCAAAGAAAGCCAGTTCTTCTTTTTCAAAAAAGAATCAAAGATTATTCTTCTTTTTATATAATTCTCATGTATGTGAATACGAATCTATTTTCGTCTTTCTACGTAACCAATCTTCTCATTTCCGATCAACATCTTCTGGAGCTCTTCTTGAACGAATATATTTCTATGGAAAAATAGAACGTCTTGTAGACGTCTTTGTTAAGGATTTTCAGACCAATCTATGCTTGTTCAAGGATCCTTTCATG
>IonTorrentS5-matK1_BOP010226_Otu
AAACTCTTCGCTATTGGGTAAAAGATGCCTCTTCTTTGCATTTATTACGATTCTTTCTTCACGAGTATTGTAATTGGAATAGTCTTATTACTCCAAAGAAAGCCAGTTCTTCTTtttCAAaaaaGAATCAAAGATTATTCTTCTTtttAtataATTCTCATGTATGTGAATACGAATCTATTTTCGTCTTTCTACGTAACCAATCTTCTCATTTCCGATCAACATCTTCTGGAGCTCTTCTTGAACGAATatatTTCTATGGAAaaaTAGAACGTCTTGTAGACGTCTTTGTTAAGGATTTTCAGACCAATCTATGCTTGTTCAAGGATCCTTTCATG
>IonTorrentS5-matK1_BOP010226_Zotu
AAACTCTTCGCTATTGGGTAAAAGATGCCTCTTCTTTGCATTTATTACGATTCTTTCTTCACGAGTATTGTAATTGGAATAGTCTTATTACTCCAAAGAAAGCCAGTTCTTCTTtttCAAaaaaGAATCAAAGATTATTCTTCTTtttAtataATTCTCATGTATGTGAATACGAATCTATTTTCGTCTTTCTACGTAACCAATCTTCTCATTTCCGATCAACATCTTCTGGAGCTCTTCTTGAACGAATatatTTCTATGGAAaaaTAGAACGTCTTGTAGACGTCTTTGTTAAGGATTTTCAGACCAATCTATGCTTGTTCAAGGATCCTTTCATG
>IonTorrentS5-matK1_BOP010227_Cotu
AAATTCTTCGCTATTGGGTAAAAGATGCCTCTTCTTTGCATTTATTACGATTCTTTCTCAACGAGTATTGTAATTGGAATAGTCTTATTACTCCAAAGAAAGCCAGTTCCTCTTTTTCAAAAAGAAATCAAAGATTCTTCTTATTCTTATATAATTCTCATGTATGTGAATATGAATCCATTTTCGTCTTTCTATGTAACGAATCTTCTCATTTACGATCAACATCTTCTGGAGTTCTTCTTGAACGAATCTATTTCTATGGAAAAATAGAACGTCTTGTGAACGTCTTTGTTAAGGTTAAGGATTTTCAGGCGAACCTATGGTTGGTCAAGGAACCTTGCATG
>IonTorrentS5-matK1_BOP010227_Otu
AAATTCTTCGCTATTGGGTAAAAGATGCCTCTTCTTTGCATTTATTACGATTCTTTCTCAACGAGTATTGTAATTGGAATAGTCTTATTACTCCAAAGAAAGCCAGTTCCTCTTtttCAAaaaGAAATCAAAGATTCTTCTTATTCTTAtataATTCTCATGTATGTGAATATGAATCCATTTTCGTCTTTCTATGTAACGAATCTTCTCATTTACGATCAACATCTTCTGGAGTTCTTCTTGAACGAATCTATTTCTATGGAAaaaTAGAACGTCTTGTGAACGTCTTTGTTAAGGTTAAGGATTTTCAGGCGAACCTATGGTTGGTCAAGGAACCTTGCATG
>IonTorrentS5-matK1_BOP010227_Zotu
AAATTCTTCGCTATTGGGTAAAAGATGCCTCTTCTTTGCATTTATTACGATTCTTTCTCAACGAGTATTGTAATTGGAATAGTCTTATTACTCCAAAGAAAGCCAGTTCCTCTTtttCAAaaaGAAATCAAAGATTCTTCTTATTCTTAtataATTCTCATGTATGTGAATATGAATCCATTTTCGTCTTTCTATGTAACGAATCTTCTCATTTACGATCAACATCTTCTGGAGTTCTTCTTGAACGAATCTATTTCTATGGAAaaaTAGAACGTCTTGTGAACGTCTTTGTTAAGGTTAAGGATTTTCAGGCGAACCTATGGTTGGTCAAGGAACCTTGCATG
>IonTorrentS5-matK1_BOP010228_Cotu
AAACTCTTCGCTATTGGGTAAAAGATGCCTCTTCTTTGCATTTATTACGATTCTTTCTTCACGAGTATTGTAATTGGAATAGTCTTATTACTCCAAAGAAAGCCAGTTCTTCTTTTTCAAAAAGGACTCAAAGATTATTCTTCTTCTTATATAATTCTCATGTATGTGAATACGAATCTATTTTCGTCTTTCTACGTAACCAATCTTCTCATTTACGATCAACATCTTCTGGAGCTCTTCTTGAACGAATATATTTCTATGGAAAAATAGAACGTCTTGTAGACGTCTTTGTTAAGGATTTTCAGACCAATCTATGCTTGTTCAAGGATCCTTTCATG
>IonTorrentS5-matK1_BOP010228_Otu
AAACTCTTCGCTATTGGGTAAAAGATGCCTCTTCTTTGCATTTATTACGATTCTTTCTTCACGAGTATTGTAATTGGAATAGTCTTATTACTCCAAAGAAAGCCAGTTCTTCTTtttCAAaaaGGACTCAAAGATTATTCTTCTTCTTAtataATTCTCATGTATGTGAATACGAATCTATTTTCGTCTTTCTACGTAACCAATCTTCTCATTTACGATCAACATCTTCTGGAGCTCTTCTTGAACGAATatatTTCTATGGAAaaaTAGAACGTCTTGTAGACGTCTTTGTTAAGGATTTTCAGACCAATCTATGCTTGTTCAAGGATCCTTTCATG
>IonTorrentS5-matK1_BOP010228_Zotu
AAACTCTTCGCTATTGGGTAAAAGATGCCTCTTCTTTGCATTTATTACGATTCTTTCTTCACGAGTATTGTAATTGGAATAGTCTTATTACTCCAAAGAAAGCCAGTTCTTCTTtttCAAaaaGGACTCAAAGATTATTCTTCTTCTTAtataATTCTCATGTATGTGAATACGAATCTATTTTCGTCTTTCTACGTAACCAATCTTCTCATTTACGATCAACATCTTCTGGAGCTCTTCTTGAACGAATatatTTCTATGGAAaaaTAGAACGTCTTGTAGACGTCTTTGTTAAGGATTTTCAGACCAATCTATGCTTGTTCAAGGATCCTTTCATG
>IonTorrentS5-matK1_BOP010229_Cotu
AAACTCTTCGCTATTGGGTAAAAGATGCCTCTTCTTTGCATTTATTACGATTCTTTCTTCACGAGTATTGTAATTGGAATAGTCTTATTACTCCAAAGAAAGCCAGTTCTTCTTTTTCAAAAAGGACTCAAAGATTATTCTTCTTCTTATATAATTCTCATGTATGTGAATACGAATCTATTTTCGTCTTTCTACGTAACCAATCTTCTCATTTACGATCAACATCTTCTGGAGCTCTTCTTGAACGAATATATTTCTATGGAAAAATAGAACGTCTTGTAGACGTCTTTGTTAAGGATTTTCAGACCAATCTATGCTTGTTCAAGGATCCTTTCATG
>IonTorrentS5-matK1_BOP010229_Dotu
AAACTCTTCGCTATTGGGTAAAAGATGCCTCTTCTTTGCATTTATTACGATTCTTTCTTCACGAGTATTGTAATTGGAATAGTCTTATTACTCCAAAGAAAGCCAGTTCTTCTTTTTCAAAAAGGACTCAAAGATTATTCTTCTTCTTATATAATTCTCATGTATGTGAATACGAATCTATTTTCGTCTTTCTACGTAACCAATCTTCTCATTTACGATCAACATCTTCTGGAGCTCTTCTTGAACGAATATATTTCTATGGAAAAATAGAACGTCTTGTAGACGTCTTTGTTAAGGATTTTCAGACCAATCTATGCTTGTTCAAGGATCCTTTCATG
>IonTorrentS5-matK1_BOP010229_Otu
AAACTCTTCGCTATTGGGTAAAAGATGCCTCTTCTTTGCATTTATTACGATTCTTTCTTCACGAGTATTGTAATTGGAATAGTCTTATTACTCCAAAGAAAGCCAGTTCTTCTTtttCAAaaaGGACTCAAAGATTATTCTTCTTCTTAtataATTCTCATGTATGTGAATACGAATCTATTTTCGTCTTTCTACGTAACCAATCTTCTCATTTACGATCAACATCTTCTGGAGCTCTTCTTGAACGAATatatTTCTATGGAAaaaTAGAACGTCTTGTAGACGTCTTTGTTAAGGATTTTCAGACCAATCTATGCTTGTTCAAGGATCCTTTCATG
>IonTorrentS5-matK1_BOP010229_Zotu
AAACTCTTCGCTATTGGGTAAAAGATGCCTCTTCTTTGCATTTATTACGATTCTTTCTTCACGAGTATTGTAATTGGAATAGTCTTATTACTCCAAAGAAAGCCAGTTCTTCTTtttCAAaaaGGACTCAAAGATTATTCTTCTTCTTAtataATTCTCATGTATGTGAATACGAATCTATTTTCGTCTTTCTACGTAACCAATCTTCTCATTTACGATCAACATCTTCTGGAGCTCTTCTTGAACGAATatatTTCTATGGAAaaaTAGAACGTCTTGTAGACGTCTTTGTTAAGGATTTTCAGACCAATCTATGCTTGTTCAAGGATCCTTTCATG
>IonTorrentS5-matK1_BOP010230_Cotu
AAATTCTTCGCTACTGGGTAAAAGATGCCTCTTCTTTGCATTTATTACGATTCTTTCTCCACGAGTATCGTAATTGGACTAGTCTTATTATTCCAAAGAAAGCCGGTTCTTCTTTTTCAAAACGAAATCAAAGATTATTCTTCTTCCTATATAATTCTCATGTATGTGAATACGAATCCATCTTCGTCTTTCTCCGTAACCAATCTTCTCATTTACGATCAACATCTTCTGGAGCCCTTCTTGAACGAATATATTTCTATGGAAAAATAGAACATCTTGTAGAAGAAGTCTTTGCTAAGGATTTTCAGGCTATTCTATGGTTGTTCAAGGATCCTTTCATG
>IonTorrentS5-matK1_BOP010230_Otu
AAATTCTTCGCTACTGGGTAAAAGATGCCcccTCTTTGCATTTATTACGATTCTTTCTCCACGAGTATCGTAATTGGACTAGTCTTATTATTCCAAAGAAAGCCGGTTCTTCTTtttCAAAACGAAATCAAAGATTATTCTTCTTCCTAtataATTCTCATGTATGTGAATACGAATCCATCTTCGTCTTTCTCCGTAACCAATCTTCTCATTTACGATCAACATCTTCTGGAGCCCTTCTTGAACGAATatatTTCTATGAAaaaaTAGAACATCTTGTAGAAGTCTTTGCTAAGGATTTTCAGGCCAATCTATGGTTGTTCAAGGATCCTTTCATG
>IonTorrentS5-matK1_BOP010230_Zotu
AAATTCTTCGCTACTGGGTAAAAGATGCCcccTCTTTGCATTTATTACGATTCTTTCTCCACGAGTATCGTAATTGGACTAGTCTTATTATTCCAAAGAAAGCCGGTTCTTCTTtttCAAAACGAAATCAAAGATTATTCTTCTTCCTAtataATTCTCATGTATGTGAATACGAATCCATCTTCGTCTTTCTCCGTAACCAATCTTCTCATTTACGATCAACATCTTCTGGAGCCCTTCTTGAACGAATatatTTCTATGAAaaaaTAGAACATCTTGTAGAAGTCTTTGCTAAGGATTTTCAGGCCAATCTATGGTTGTTCAAGGATCCTTTCATG
>IonTorrentS5-matK1_BOP010231_Cotu
AAACTCTTCGCTGTTGGGTAAAAGATGCCTCTTCTTTGCATTTATTACGATTCTTTCTTCACGAGTATTGTAATTGGAATAGTCTTATTACTCCAAAGAAAGCCAGTTCTTCTTTTTCAAAAAGGAATCAAAGATTATTCTTCTTCTTATATAATTCTCATGTATGTGAATACGAATCTATTTTCGTCTTTCTACGTAACCAATCTTCTCATTTACGATCAACATCTTCTGGAGCTCTTCTTGAACGAATATATTTCTATGGAAAAATAGAACGTCTTGTAGACGTCTTTGTTAAGGATTTTCAGATCAATCTATGCTTGTTCAAGGATCCTTTCATG
>IonTorrentS5-matK1_BOP010231_Otu
AAACTCTTCGCTGTTGGGTAAAAGATGCCTCTTCTTTGCATTTATTACGATTCTTTCTTCACGAGTATTGTAATTGGAATAGTCTTATTACTCCAAAGAAAGCCAGTTCTTCTTtttCAAaaaGGAATCAAAGATTATTCTTCTTCTTAtataATTCTCATGTATGTGAATACGAATCTATTTTCGTCTTTCTACGTAACCAATCTTCTCATTTACGATCAACATCTTCTGGAGCTCTTCTTGAACGAATatatTTCTATGGAAaaaTAGAACGTCTTGTAGACGTCTTTGTTAAGGATTTTCAGATCAATCTATGCTTGTTCAAGGATCCTTTCATG
>IonTorrentS5-matK1_BOP010231_Zotu
AAACTCTTCGCTGTTGGGTAAAAGATGCCTCTTCTTTGCATTTATTACGATTCTTTCTTCACGAGTATTGTAATTGGAATAGTCTTATTACTCCAAAGAAAGCCAGTTCTTCTTtttCAAaaaGGAATCAAAGATTATTCTTCTTCTTAtataATTCTCATGTATGTGAATACGAATCTATTTTCGTCTTTCTACGTAACCAATCTTCTCATTTACGATCAACATCTTCTGGAGCTCTTCTTGAACGAATatatTTCTATGGAAaaaTAGAACGTCTTGTAGACGTCTTTGTTAAGGATTTTCAGATCAATCTATGCTTGTTCAAGGATCCTTTCATG
>IonTorrentS5-matK1_BOP010232_Cotu
AAACTCTTCGCTATTGGGTAAAAGATGCCTCTTCTTTGCATTTATTACGATTCTTTCTTCACGAGTATTGTAATTGGAATAGTCTTATTACTCCAAAGAAAGCCAGTTCTTCTTTTTCAAAAAGGACTCAAAGATTATTCTTCTTCTTATATAATTCTCATGTATGTGAATACGAATCTATTTTCGTCTTTCTACGTAACCAATCTTCTCATTTACGATCAACATCTTCTGGAGCTCTTCTTGAACGAATATATTTCTATGGAAAAATAGAACGTCTTGTAGACGTCTTTGTTAAGGATTTTCAGACCAATCTATGCTTGTTCAAGGATCCTTTCATG
>IonTorrentS5-matK1_BOP010232_Otu
AAACTCTTCGCTATTGGGTAAAAGATGCCTCTTCTTTGCATTTATTACGATTCTTTCTTCACGAGTATTGTAATTGGAATAGTCTTATTACTCCAAAGAAAGCCAGTTCTTCTTtttCAAaaaGGACTCAAAGATTATTCTTCTTCTTAtataATTCTCATGTATGTGAATACGAATCTATTTTCGTCTTTCTACGTAACCAATCTTCTCATTTACGATCAACATCTTCTGGAGCTCTTCTTGAACGAATatatTTCTATGGAAaaaTAGAACGTCTTGTAGACGTCTTTGTTAAGGATTTTCAGACCAATCTATGCTTGTTCAAGGATCCTTTCATG
>IonTorrentS5-matK1_BOP010232_Zotu
AAACTCTTCGCTATTGGGTAAAAGATGCCTCTTCTTTGCATTTATTACGATTCTTTCTTCACGAGTATTGTAATTGGAATAGTCTTATTACTCCAAAGAAAGCCAGTTCTTCTTtttCAAaaaGGACTCAAAGATTATTCTTCTTCTTAtataATTCTCATGTATGTGAATACGAATCTATTTTCGTCTTTCTACGTAACCAATCTTCTCATTTACGATCAACATCTTCTGGAGCTCTTCTTGAACGAATatatTTCTATGGAAaaaTAGAACGTCTTGTAGACGTCTTTGTTAAGGATTTTCAGACCAATCTATGCTTGTTCAAGGATCCTTTCATG
>IonTorrentS5-matK1_BOP010233_Cotu
AAACTCTTCGCTATTGGGTAAAAGATGCCTCTTCTTTGCATTTATTACGATTCTTTCTTCACGAGTATTGTAATTGGAATAGTCTTATTACTCCAAAGAAAGCCAGTTCTTCTTTTTCAAAAAAGAATCAAAGATTATTCTTCTTTTTATATAATTCTCATGTATGTGAATACGAATCTATTTTCGTCTTTCTACGTAACCAATCTTCTCATTTCCGATCAACATCTTCTGGAGCTCTTCTTGAACGAATATATTTCTATGGAAAAATAGAACGTCTTGTAGACGTCTTTGTTAAGGATTTTCAGACCAATCTATGCTTGTTCAAGGATCCTTTCATG
>IonTorrentS5-matK1_BOP010233_Otu
AAACTCTTCGCTATTGGGTAAAAGATGCCTCTTCTTTGCATTTATTACGATTCTTTCTTCACGAGTATTGTAATTGGAATAGTCTTATTACTCCAAAGAAAGCCAGTTCTTCTTtttCAAaaaaGAATCAAAGATTATTCTTCTTtttAtataATTCTCATGTATGTGAATACGAATCTATTTTCGTCTTTCTACGTAACCAATCTTCTCATTTCCGATCAACATCTTCTGGAGCTCTTCTTGAACGAATatatTTCTATGGAAaaaTAGAACGTCTTGTAGACGTCTTTGTTAAGGATTTTCAGACCAATCTATGCTTGTTCAAGGATCCTTTCATG
>IonTorrentS5-matK1_BOP010233_Zotu
AAACTCTTCGCTATTGGGTAAAAGATGCCTCTTCTTTGCATTTATTACGATTCTTTCTTCACGAGTATTGTAATTGGAATAGTCTTATTACTCCAAAGAAAGCCAGTTCTTCTTtttCAAaaaaGAATCAAAGATTATTCTTCTTtttAtataATTCTCATGTATGTGAATACGAATCTATTTTCGTCTTTCTACGTAACCAATCTTCTCATTTCCGATCAACATCTTCTGGAGCTCTTCTTGAACGAATatatTTCTATGGAAaaaTAGAACGTCTTGTAGACGTCTTTGTTAAGGATTTTCAGACCAATCTATGCTTGTTCAAGGATCCTTTCATG
>IonTorrentS5-matK1_BOP010234_Cotu
AAACTCTTCGCTATTGGGTAAAAGATGCCTCTTCTTTGCATTTATTACGATTCTTTCTTCACGAGTATTGTAATTGGAATAGTCTTATTACTCCAAAGAAAGCCAGTTCTTCTTTTTCAAAAAGGAATCAAAGATTATTCTTCTTCTTATATAATTCTCATGTATGTGAATACGAATCTATTTTCGTCTTTCTACGTAACCAATCTTCTCATTTACGATCAACATCTTCTGGAGCTCTTCTTGAACGAATATATTTCTATGGAAAAATAGAACGTCTTGTAGACGTCTTTGTTAAGGATTTTCAGACCAATCTATGCTTGTTCAAGGATCCTTTCATG
>IonTorrentS5-matK1_BOP010234_Otu
AAACTCTTCGCTATTGGGTAAAAGATGCCTCTTCTTTGCATTTATTACGATTCTTTCTTCACGAGTATTGTAATTGGAATAGTCTTATTACTCCAAAGAAAGCCAGTTCTTCTTtttCAAaaaGGAATCAAAGATTATTCTTCTTCTTAtataATTCTCATGTATGTGAATACGAATCTATTTTCGTCTTTCTACGTAACCAATCTTCTCATTTACGATCAACATCTTCTGGAGCTCTTCTTGAACGAATatatTTCTATGGAAaaaTAGAACGTCTTGTAGACGTCTTTGTTAAGGATTTTCAGACCAATCTATGCTTGTTCAAGGATCCTTTCATG
>IonTorrentS5-matK1_BOP010234_Zotu
AAACTCTTCGCTATTGGGTAAAAGATGCCTCTTCTTTGCATTTATTACGATTCTTTCTTCACGAGTATTGTAATTGGAATAGTCTTATTACTCCAAAGAAAGCCAGTTCTTCTTtttCAAaaaGGAATCAAAGATTATTCTTCTTCTTAtataATTCTCATGTATGTGAATACGAATCTATTTTCGTCTTTCTACGTAACCAATCTTCTCATTTACGATCAACATCTTCTGGAGCTCTTCTTGAACGAATatatTTCTATGGAAaaaTAGAACGTCTTGTAGACGTCTTTGTTAAGGATTTTCAGACCAATCTATGCTTGTTCAAGGATCCTTTCATG
>IonTorrentS5-matK1_BOP010235_Cotu
AAACTCTTCGCTATTGGGTAAAAGATGCCTCTTCTTTGCATTTATTACGATTCTTTCTTCACGAGTATTGTAATTGGAATAGTCTTATTACTCCAAAGAAAGCCAGTTCTTCTTTTTCAAAAAGGAATCAAAGATTATTCTTCTTCTTATATAATTCTCATGTATGTGAATACGAATCTATTTTCGTCTTTCTACGTAACCAATCTTCTCATTTACGATCAACATCTTCTGGAGCTCTTCTTGAACGAATATATTTCTATGGAAAAATAGAACGTCTTGTAGACGTCTTTGTTAAGGATTTTCAGACCAATCTATGCTTGTTCAAGGATCCTTTCATG
>IonTorrentS5-matK1_BOP010235_Otu
AAACTCTTCGCTATTGGGTAAAAGATGCCTCTTCTTTGCATTTATTACGATTCTTTCTTCACGAGTATTGTAATTGGAATAGTCTTATTACTCCAAAGAAAGCCAGTTCTTCTTtttCAAaaaGGAATCAAAGATTATTCTTCTTCTTAtataATTCTCATGTATGTGAATACGAATCTATTTTCGTCTTTCTACGTAACCAATCTTCTCATTTACGATCAACATCTTCTGGAGCTCTTCTTGAACGAATatatTTCTATGGAAaaaTAGAACGTCTTGTAGACGTCTTTGTTAAGGATTTTCAGACCAATCTATGCTTGTTCAAGGATCCTTTCATG
>IonTorrentS5-matK1_BOP010235_Zotu
AAACTCTTCGCTATTGGGTAAAAGATGCCTCTTCTTTGCATTTATTACGATTCTTTCTTCACGAGTATTGTAATTGGAATAGTCTTATTACTCCAAAGAAAGCCAGTTCTTCTTtttCAAaaaGGAATCAAAGATTATTCTTCTTCTTAtataATTCTCATGTATGTGAATACGAATCTATTTTCGTCTTTCTACGTAACCAATCTTCTCATTTACGATCAACATCTTCTGGAGCTCTTCTTGAACGAATatatTTCTATGGAAaaaTAGAACGTCTTGTAGACGTCTTTGTTAAGGATTTTCAGACCAATCTATGCTTGTTCAAGGATCCTTTCATG
>IonTorrentS5-matK1_BOP010236_Cotu
AAACTCTTCGCTATTGGGTAAAAGATGCCTCTTCTTTGCATTTATTACGATTCTTTCTTCACGAGTATTGTAATTGGAATAGTCTTATTACTCCAAAGAAAGCCAGTTCTTCTTTTTCAAAAAGGAATCAAAGATTATTCTTCTTCTTATATAATTCTCATGTATGTGAATACGAATCTATTTTCGTCTTTCTACGTAACCAATCTTCTCATTTACGATCAACATCTTCTGGAGCTCTTCTTGAACGAATATATTTCTATGGAAAAATAGAACGTCTTGTAGACGTCTTTGTTAAGGATTTTCAGACCAATCTATGCTTGTTCAAGGATCCTTTCATG
>IonTorrentS5-matK1_BOP010236_Dotu
AAACTCTTCGCTATTGGGTAAAAGATGCCTCTTCTTTGCATTTATTACGATTCTTTCTTCACGAGTATTGTAATTGGAATAGTCTTATTACTCCAAAGAAAGCCAGTTCTTCTTTTTCAAAAAGGAATCAAAGATTATTCTTCTTCTTATATAATTCTCATGTATGTGAATACGAATCTATTTTCGTCTTTCTACGTAACCAATCTTCTCATTTACGATCAACATCTTCTGGAGCTCTTCTTGAACGAATATATTTCTATGGAAAAATAGAACGTCTTGTAGACGTCTTTGTTAAGGATTTTCAGACCAATCTATGCTTGTTCAAGGATCCTTTCATG
>IonTorrentS5-matK1_BOP010236_Otu
AAACTCTTCGCTATTGGGTAAAAGATGCCTCTTCTTTGCATTTATTACGATTCTTTCTTCACGAGTATTGTAATTGGAATAGTCTTATTACTCCAAAGAAAGCCAGTTCTTCTTtttCAAaaaGGAATCAAAGATTATTCTTCTTCTTAtataATTCTCATGTATGTGAATACGAATCTATTTTCGTCTTTCTACGTAACCAATCTTCTCATTTACGATCAACATCTTCTGGAGCTCTTCTTGAACGAATatatTTCTATGGAAaaaTAGAACGTCTTGTAGACGTCTTTGTTAAGGATTTTCAGACCAATCTATGCTTGTTCAAGGATCCTTTCATG
>IonTorrentS5-matK1_BOP010236_Zotu
AAACTCTTCGCTATTGGGTAAAAGATGCCTCTTCTTTGCATTTATTACGATTCTTTCTTCACGAGTATTGTAATTGGAATAGTCTTATTACTCCAAAGAAAGCCAGTTCTTCTTtttCAAaaaGGAATCAAAGATTATTCTTCTTCTTAtataATTCTCATGTATGTGAATACGAATCTATTTTCGTCTTTCTACGTAACCAATCTTCTCATTTACGATCAACATCTTCTGGAGCTCTTCTTGAACGAATatatTTCTATGGAAaaaTAGAACGTCTTGTAGACGTCTTTGTTAAGGATTTTCAGACCAATCTATGCTTGTTCAAGGATCCTTTCATG
>IonTorrentS5-matK1_BOP010237_Cotu
AAACTCTTCGCTATTGGGTAAAAGATGCCTCTTCTTTGCATTTATTACGATTCTTTCTTCACGAGTATTGTAATTGGAATAGTCTTATTACTCCAAAGAAAGCCAGTTCTTCTTTTTCAAAAAAGAATCAAAGATTATTCTTCTTTTTATATAATTCTCATGTATGTGAATACGAATCTATTTTCGTCTTTCTACGTAACCAATCTTCTCATTTCCGATCAACATCTTCTGGAGCTCTTCTTGAACGAATATATTTCTATGGAAAAATAGAACGTCTTGTAGACGTCTTTGTTAAGGATTTTCAGACCAATCTATGCTTGTTCAAGGATCCTTTCATG
>IonTorrentS5-matK1_BOP010237_Otu
AAACTCTTCGCTATTGGGTAAAAGATGCCTCTTCTTTGCATTTATTACGATTCTTTCTTCACGAGTATTGTAATTGGAATAGTCTTATTACTCCAAAGAAAGCCAGTTCTTCTTtttCAAaaaaGAATCAAAGATTATTCTTCTTtttAtataATTCTCATGTATGTGAATACGAATCTATTTTCGTCTTTCTACGTAACCAATCTTCTCATTTCCGATCAACATCTTCTGGAGCTCTTCTTGAACGAATatatTTCTATGGAAaaaTAGAACGTCTTGTAGACGTCTTTGTTAAGGATTTTCAGACCAATCTATGCTTGTTCAAGGATCCTTTCATG
>IonTorrentS5-matK1_BOP010237_Zotu
AAACTCTTCGCTATTGGGTAAAAGATGCCTCTTCTTTGCATTTATTACGATTCTTTCTTCACGAGTATTGTAATTGGAATAGTCTTATTACTCCAAAGAAAGCCAGTTCTTCTTtttCAAaaaaGAATCAAAGATTATTCTTCTTtttAtataATTCTCATGTATGTGAATACGAATCTATTTTCGTCTTTCTACGTAACCAATCTTCTCATTTCCGATCAACATCTTCTGGAGCTCTTCTTGAACGAATatatTTCTATGGAAaaaTAGAACGTCTTGTAGACGTCTTTGTTAAGGATTTTCAGACCAATCTATGCTTGTTCAAGGATCCTTTCATG
>IonTorrentS5-matK1_BOP010238_Cotu
AAATTCTTCGCTATTGGGTAAAAGATGCCTCTTCTTTGCATTTATTACGATTCTTTCTCAACGAGTATTGTAATTGGAATAGTCTTATTACTCCAAAGAAAGCCAGTTCCTCTTTTTCAAAAAGAAATCAAAGATTCTTCTTATTCTTATATAATTCTCATGTATGTGAATATGAATCCATTTTCGTCTTTCTATGTAACGAATCTTCTCATTTACGATCAACATCTTCTGGAGTTCTTCTTGAACGAATCTATTTCTATGGAAAAATAGAACGTCTTGTGAACGTCTTTGTTAAGGTTAAGGATTTTCAGGCGAACCTATGGTTGGTCAAGGAACCTTGCATG
>IonTorrentS5-matK1_BOP010238_Dotu
AAATTCTTCGCTATTGGGTAAAAGATGCCTCTTCTTTGCATTTATTACGATTCTTTCTCAACGAGTATTGTAATTGGAATAGTCTTATTACTCCAAAGAAAGCCAGTTCCTCTTTTTCAAAAAGAAATCAAAGATTCTTCTTATTCTTATATAATTCTCATGTATGTGAATATGAATCCATTTTCGTCTTTCTATGTAACGAATCTTCTCATTTACGATCAACATCTTCTGGAGTTCTTCTTGAACGAATCTATTTCTATGGAAAAATAGAACGTCTTGTGAACGTCTTTGTTAAGGTTAAGGATTTTCAGGCGAACCTATGGTTGGTCAAGGAACCTTGCATG
>IonTorrentS5-matK1_BOP010238_Otu
AAATTCTTCGCTATTGGGTAAAAGATGCCTCTTCTTTGCATTTATTACGATTCTTTCTCAACGAGTATTGTAATTGGAATAGTCTTATTACTCCAAAGAAAGCCAGTTCCTCTTtttCAAaaaGAAATCAAAGATTCTTCTTATTCTTAtataATTCTCATGTATGTGAATATGAATCCATTTTCGTCTTTCTATGTAACGAATCTTCTCATTTACGATCAACATCTTCTGGAGTTCTTCTTGAACGAATCTATTTCTATGGAAaaaTAGAACGTCTTGTGAACGTCTTTGTTAAGGTTAAGGATTTTCAGGCGAACCTATGGTTGGTCAAGGAACCTTGCATG
>IonTorrentS5-matK1_BOP010238_Zotu
AAATTCTTCGCTATTGGGTAAAAGATGCCTCTTCTTTGCATTTATTACGATTCTTTCTCAACGAGTATTGTAATTGGAATAGTCTTATTACTCCAAAGAAAGCCAGTTCCTCTTtttCAAaaaGAAATCAAAGATTCTTCTTATTCTTAtataATTCTCATGTATGTGAATATGAATCCATTTTCGTCTTTCTATGTAACGAATCTTCTCATTTACGATCAACATCTTCTGGAGTTCTTCTTGAACGAATCTATTTCTATGGAAaaaTAGAACGTCTTGTGAACGTCTTTGTTAAGGTTAAGGATTTTCAGGCAAACCTATGGTTGGTCAAGGAACCTTGCATG
>IonTorrentS5-matK1_BOP010239_Cotu
AAACCCTTCGCTATTGGGTGAAAGATCCCTCTTCTTTGCATTTATTACGACTCTTTCTTCACGAGTATTATAATTATAATAGGAATAGTCTTATTACTCCAAATAAATTTATTTTTTCAAAAAGTAATCCACGATTATTCTTGCTCCTATATAATTCTCATGTATGTGAATATGAATCCATCTTCCTTTTTCTTCGTAATCAATCTTCTCATTTACGATTAACCTCTTATGGGATCTTTTTTGAGCAAATTCATTTCTATGAAAAGATAAAATATCCGGTAGAAAATGATTTTACGGTCGCCATCTTATGGTTCTTCAAGGATCCTTTTAT
>IonTorrentS5-matK1_BOP010239_Otu
AAACCCTTCGCTATTGGGTGAAAGATCCCTCTTCTTTGCATTTATTACGACTCTTTCTTCACGAGTATTATAATTATAATAGGAATAGTCTTATTACTCCAAATAAATTTATTttttCAAaaaGTAATCCACGATTATTCTTGCTCCTAtataATTCTCATGTATGTGAATATGAATCCATCTTCCTTtttCTTCGTAATCAATCTTCTCATTTACGATTAACCTCTTATGGGATCTTttttGAGCAAATTCATTTCTATGAAAAGATAAAATATCCGGTAGAAAATGATTTTACGGTCGCCATCTTATGGTTCTTCAAGGATCCTTTTATG
>IonTorrentS5-matK1_BOP010239_Zotu
AAACCCTTCGCTATTGGGTGAAAGATCCCTCTTCTTTGCATTTATTACGACTCTTTCTTCACGAGTATTATAATTATAATAGGAATAGTCTTATTACTCCAAATAAATTTATTttttCAAaaaGTAATCCACGATTATTCTTGCTCCTAtataATTCTCATGTATGTGAATATGAATCCATCTTCCTTtttCTTCGTAATCAATCTTCTCATTTACGATTAACCTCTTATGGGATCTTttttGAGCAAATTCATTTCTATGAAAAGATAAAATATCCGGTAGAAAATGATTTTACGGTCGCCATCTTATGGTTCTTCAAGGATCCTTTTATG
>IonTorrentS5-matK1_BOP010241_Cotu
AAACTCTTCGCTATTGGGTAAAAGATGCCTCTTCTTTGCATTTATTACGATTCTTTCTTCACGAGTATTGTAATTGGAATAGTCTTATTACTCCAAAGAAAGCCAGTTCTTCTTTTTCAAAAAAGAATCAAAGATTATTCTTCTTTTTATATAATTCTCATGTATGTGAATACGAATCTATTTTCGTCTTTCTACGTAACCAATCTTCTCATTTCCGATCAACATCTTCTGGAGCTCTTCTTGAACGAATATATTTCTATGGAAAAATAGAACGTCTTGTAGACGTCTTTGTTAAGGATTTTCAGACCAATCTATGCTTGTTCAAGGATCCTTTCATG
>IonTorrentS5-matK1_BOP010241_Otu
AAACTCTTCGCTATTGGGTAAAAGATGCCTCTTCTTTGCATTTATTACGATTCTTTCTTCACGAGTATTGTAATTGGAATAGTCTTATTACTCCAAAGAAAGCCAGTTCTTCTTtttCAAaaaaGAATCAAAGATTATTCTTCTTtttAtataATTCTCATGTATGTGAATACGAATCTATTTTCGTCTTTCTACGTAACCAATCTTCTCATTTCCGATCAACATCTTCTGGAGCTCTTCTTGAACGAATatatTTCTATGGAAaaaTAGAACGTCTTGTAGACGTCTTTGTTAAGGATTTTCAGACCAATCTATGCTTGTTCAAGGATCCTTTCATG
>IonTorrentS5-matK1_BOP010241_Zotu
AAACTCTTCGCTATTGGGTAAAAGATGCCTCTTCTTTGCATTTATTACGATTCTTTCTTCACGAGTATTGTAATTGGAATAGTCTTATTACTCCAAAGAAAGCCAGTTCTTCTTtttCAAaaaaGAATCAAAGATTATTCTTCTTtttAtataATTCTCATGTATGTGAATACGAATCTATTTTCGTCTTTCTACGTAACCAATCTTCTCATTTCCGATCAACATCTTCTGGAGCTCTTCTTGAACGAATatatTTCTATGGAAaaaTAGAACGTCTTGTAGACGTCTTTGTTAAGGATTTTCAGACCAATCTATGCTTGTTCAAGGATCCTTTCATG
>IonTorrentS5-matK1_BOP010242_Cotu
AAACTCTTCGCTACTGGGTAAAAGATGCCTTTTCTTTGCATTTATTACGATTCTTTCTCTACGAGCATTGTAATTGGAATAATCTTACTACTCCAAAGAAATCTAGTTTTTCTTTTTCAAAAAGAAATCAAAGATTATTCTTGTTCCTATATAATTCTCATGTATATGAATACGAATCTATCTTTGTTTTTCTTCGAAACCAATCTTCTCATTTACGATCAATATCTTCTGGAACCCTTCTTGAACGAATATATTTCTATGGAAAAATAGACCATTTTGGAGAAGTCTTTACTAAGGATTTTCAGGCCGTTCTATGGTTGTTCAAGGATCTTTTCATG
>IonTorrentS5-matK1_BOP010242_Otu
AAACTCTTCGCTACTGGGTAAAAGATGCCTTTTCTTTGCATTTATTACGATTCTTTCTCTACGAGCATTGTAATTGGAATAATCTTACTACTCCAAAGAAATCTAGTTtttCTTtttCAAaaaGAAATCAAAGATTATTCTTGTTCCTAtataATTCTCATGTATATGAATACGAATCTATCTTTGTTtttCTTCGAAACCAATCTTCTCATTTACGATCAATATCTTCTGGAACCCTTCTTGAACGAATatatTTCTATGGAAaaaTAGACCATTTTGGAGAAGTCTTTACTAAGGATTTTCAGGCCGTTCTATGGTTGTTCAAGGATCTTTTCATG
>IonTorrentS5-matK1_BOP010242_Zotu
AAACTCTTCGCTACTGGGTAAAAGATGCCTTTTCTTTGCATTTATTACGATTCTTTCTCTACGAGCATTGTAATTGGAATAATCTTACTACTCCAAAGAAATCTAGTTtttCTTtttCAAaaaGAAATCAAAGATTATTCTTGTTCCTAtataATTCTCATGTATATGAATACGAATCTATCTTTGTTtttCTTCGAAACCAATCTTCTCATTTACGATCAATATCTTCTGGAACCCTTCTTGAACGAATatatTTCTATGGAAaaaTAGACCATTTTGGAGAAGTCTTTACTAAGGATTTTCAGGCCGTTCTATGGTTGTTCAAGGATCTTTTCATG
>IonTorrentS5-matK1_BOP010243_Cotu
AAACTCTTCGATACTGGGTAAAAGATGTCTCCTCTTTGCATTTATTACGATTCTTTCTCCACGAGTATCGTAATTGGAATAGTCTTATTACTCCAAAGAAATCTAGTTTTTCTTTTTCAAAAAGAAATCAAAGATTATTCTTGTTCCTATATAATTCTCATGTATGTGAATACGAATCTATCTTTGTTTTTCTCCGCAACCAATCTTCTTATTTACGATCAATATCTTCTGGAACCTTTCTTGAACGAATATATTTCTATGGAAAAATAGAACATTTCGTAGAAGTCTTTACTAAAGATTTTAAGGCCATTCTATGGTTGTTCAAGGATCCTTTCATG
>IonTorrentS5-matK1_BOP010243_Otu
AAACTCTTCGATACTGGGTAAAAGATGTCTCCTCTTTGCATTTATTACGATTCTTTCTCCACGAGTATCGTAATTGGAATAGTCTTATTACTCCAAAGAAATCTAGTTtttCTTtttCAAaaaGAAATCAAAGATTATTCTTGTTCCTAtataATTCTCATGTATGTGAATACGAATCTATCTTTGTTtttCTCCGCAACCAATCTTCTTATTTACGATCAATATCTTCTGGAACCTTTCTTGAACGAATatatTTCTATGGAAaaaTAGAACATTTCGTAGAAGTCTTTACTAAAGATTTTAAGGCCATTCTATGGTTGTTCAAGGATCCTTTCATG
>IonTorrentS5-matK1_BOP010243_Zotu
AAACTCTTCGATACTGGGTAAAAGATGTCTCCTCTTTGCATTTATTACGATTCTTTCTCCACGAGTATCGTAATTGGAATAGTCTTATTACTCCAAAGAAATCTAGTTtttCTTtttCAAaaaGAAATCAAAGATTATTCTTGTTCCTAtataATTCTCATGTATGTGAATACGAATCTATCTTTGTTtttCTCCGCAACCAATCTTCTTATTTACGATCAATATCTTCTGGAACCTTTCTTGAACGAATatatTTCTATGGAAaaaTAGAACATTTCGTAGAAGTCTTTACTAAAGATTTTAAGGCCATTCTATGGTTGTTCAAGGATCCTTTCATG
>IonTorrentS5-matK1_BOP010244_Cotu
AAACTCTTCGATACTGGGTAAAAGATGTCTCCTCTTTGCATTTATTACGATTCTTTCTCCACGAGTATCGTAATTGGAATAGTCTTATTACTCCAAAGAAATCTAGTTTTTCTTTTTCAAAAAGAAATCAAAGATTATTCTTGTTCCTATATAATTCTCATGTATGTGAATACGAATCTATCTTTGTTTTTCTCCGCAACCAATCTTCTCATTTACGATCAATATCTTCTGGAACTTTTCTTGAACGAATATATTTCTATGGAAAAATAGAACATTTCGTAGAAGTCTTTACTAAAGATTTTAAGGCCATTCTATGGTTGTTCAAAGATCCTTTCAT
>IonTorrentS5-matK1_BOP010244_Otu
AAACTCTTCGATACTGGGTAAAAGATGTCTCCTCTTTGCATTTATTACGATTCTTTCTCCACGAGTATCGTAATTGGAATAGTCTTATTACTCCAAAGAAATCTAGTTtttCTTtttCAAaaaGAAATCAAAGATTATTCTTGTTCCTAtataATTCTCATGTATGTGAATACGAATCTATCTTTGTTtttCTCCGCAACCAATCTTCTCATTTACGATCAATATCTTCTGGAACTTTTCTTGAACGAATatatTTCTATGGAAaaaTAGAACATTTCGTAGAAGTCTTTACTAAAGATTTTAAGGCCATTCTATGGTTGTTCAAAGATCCTTTCATG
>IonTorrentS5-matK1_BOP010244_Zotu
AAACTCTTCGATACTGGGTAAAAGATGTCTCCTCTTTGCATTTATTACGATTCTTTCTCCACGAGTATCGTAATTGGAATAGTCTTATTACTCCAAAGAAATCTAGTTtttCTTtttCAAaaaGAAATCAAAGATTATTCTTGTTCCTAtataATTCTCATGTATGTGAATACGAATCTATCTTTGTTtttCTCCGCAACCAATCTTCTCATTTACGATCAATATCTTCTGGAACTTTTCTTGAACGAATatatTTCTATGGAAaaaTAGAACATTTCGTAGAAGTCTTTACTAAAGATTTTAAGGCCATTCTATGGTTGTTCAAAGATCCTTTCATG
>IonTorrentS5-matK1_BOP010245_Cotu
AAACTCTTCGCTACTGGGTAAAAGATGCTTCTTCTTTGCATTTATTACGAATCTTTCTCCACGGGTATCATAATTTGAATAGTCTTATTACTCCAAAGAAAGCCAGCTATTCTTTTTCAAAAAGAAATCAAAGATTATTCTTCTTCCTATATAATTTTCATGTATGTGAATACGAATCCATCTTCGTCTTTCTCCGTAACCATTCTTCTCATTTACGATCAACATCTTCTGGAACCTTTCTTGAACGAATATATTTCTATGGAAAAATCGAACATCTTGTAGAAGTCTTTGCTAAGGCTTTTCAGGCCAATCTATGGTTGTTCAAGGATCTTTTCATG
>IonTorrentS5-matK1_BOP010245_Otu
AAACTCTTCGCTACTGGGTAAAAGATGCTTCTTCTTTGCATTTATTACGAATCTTTCTCCACGGGTATCATAATTTGAATAGTCTTATTACTCCAAAGAAAGCCAGCTATTCTTtttCAAaaaGAAATCAAAGATTATTCTTCTTCCTAtataATTTTCATGTATGTGAATACGAATCCATCTTCGTCTTTCTCCGTAACCATTCTTCTCATTTACGATCAACATCTTCTGGAACCTTTCTTGAACGAATatatTTCTATGGAAaaaTCGAACATCTTGTAGAAGTCTTTGCTAAGGCTTTTCAGGCCAATCTATGGTTGTTCAAGGATCTTTTCATG
>IonTorrentS5-matK1_BOP010245_Zotu
AAACTCTTCGCTACTGGGTAAAAGATGCTTCTTCTTTGCATTTATTACGAATCTTTCTCCACGGGTATCATAATTTGAATAGTCTTATTACTCCAAAGAAAGCCAGCTATTCTTtttCAAaaaGAAATCAAAGATTATTCTTCTTCCTAtataATTTTCATGTATGTGAATACGAATCCATCTTCGTCTTTCTCCGTAACCATTCTTCTCATTTACGATCAACATCTTCTGGAACCTTTCTTGAACGAATatatTTCTATGGAAaaaTCGAACATCTTGTAGAAGTCTTTGCTAAGGCTTTTCAGGCCAATCTATGGTTGTTCAAGGATCTTTTCATG
>IonTorrentS5-matK1_BOP010246_Cotu
AAACTCTTCGCTACTGGGTAAAAGATGCTTCTTCTTTGCATTTATTACGAATCTTTCTCCACGGGTATCATAATTTGAATAGTCTTATTACTCCAAAGAAAGCCAGCTATTCTTTTTCAAAAAGAAATCAAAGATTATTCTTCTTCCTATATAATTTTCATGTATGTGAATACGAATCCATCTTCGTCTTTCTCCGTAACCATTCTTCTCATTTACGATCAACATCTTCTGGAACCTTTCTTGAACGAATATATTTCTATGGAAAAATCGAACATCTTGTAGAAGTCTTTGCTAAGGCTTTTCAGGCCAATCTATGGTTGTTCAAGGATCTTTTCATG
>IonTorrentS5-matK1_BOP010246_Otu
AAACTCTTCGCTACTGGGTAAAAGATGCTTCTTCTTTGCATTTATTACGAATCTTTCTCCACGGGTATCATAATTTGAATAGTCTTATTACTCCAAAGAAAGCCAGCTATTCTTtttCAAaaaGAAATCAAAGATTATTCTTCTTCCTAtataATTTTCATGTATGTGAATACGAATCCATCTTCGTCTTTCTCCGTAACCATTCTTCTCATTTACGATCAACATCTTCTGGAACCTTTCTTGAACGAATatatTTCTATGGAAaaaTCGAACATCTTGTAGAAGTCTTTGCTAAGGCTTTTCAGGCCAATCTATGGTTGTTCAAGGATCTTTTCATG
>IonTorrentS5-matK1_BOP010246_Zotu
AAACTCTTCGCTACTGGGTAAAAGATGCTTCTTCTTTGCATTTATTACGAATCTTTCTCCACGGGTATCATAATTTGAATAGTCTTATTACTCCAAAGAAAGCCAGCTATTCTTtttCAAaaaGAAATCAAAGATTATTCTTCTTCCTAtataATTTTCATGTATGTGAATACGAATCCATCTTCGTCTTTCTCCGTAACCATTCTTCTCATTTACGATCAACATCTTCTGGAACCTTTCTTGAACGAATatatTTCTATGGAAaaaTCGAACATCTTGTAGAAGTCTTTGCTAAGGCTTTTCAGGCCAATCTATGGTTGTTCAAGGATCTTTTCATG
>IonTorrentS5-matK1_BOP010247_Cotu
AAACTCTTCGCTACTGGGTAAAAGATGCTTCTTCTTTGCATTTATTACGAATCTTTCTCCACGGGTATCATAATTTGAATAGTCTTATTACTCCAAAGAAAGCCAGCTATTCTTTTTCAAAAAGAAATCAAAGATTATTCTTCTTCCTATATAATTTTCATGTATGTGAATACGAATCCATCTTCGTCTTTCTCCGTAACCATTCTTCTCATTTACGATCAACATCTTCTGGAACCTTTCTTGAACGAATATATTTCTATGGAAAAATCGAACATCTTGTAGAAGTCTTTGCTAAGGCTTTTCAGGCCAATCTATGGTTGTTCAAGGATCTTTTCAT
>IonTorrentS5-matK1_BOP010247_Otu
AAACTCTTCGCTACTGGGTAAAAGATGCTTCTTCTTTGCATTTATTACGAATCTTTCTCCACGGGTATCATAATTTGAATAGTCTTATTACTCCAAAGAAAGCCAGCTATTCTTtttCAAaaaGAAATCAAAGATTATTCTTCTTCCTAtataATTTTCATGTATGTGAATACGAATCCATCTTCGTCTTTCTCCGTAACCATTCTTCTCATTTACGATCAACATCTTCTGGAACCTTTCTTGAACGAATatatTTCTATGGAAaaaTCGAACATCTTGTAGAAGTCTTTGCTAAGGCTTTTCAGGCCAATCTATGGTTGTTCAAGGATCTTTTCATG
>IonTorrentS5-matK1_BOP010247_Zotu
AAACTCTTCGCTACTGGGTAAAAGATGCTTCTTCTTTGCATTTATTACGAATCTTTCTCCACGGGTATCATAATTTGAATAGTCTTATTACTCCAAAGAAAGCCAGCTATTCTTtttCAAaaaGAAATCAAAGATTATTCTTCTTCCTAtataATTTTCATGTATGTGAATACGAATCCATCTTCGTCTTTCTCCGTAACCATTCTTCTCATTTACGATCAACATCTTCTGGAACCTTTCTTGAACGAATatatTTCTATGGAAaaaTCGAACATCTTGTAGAAGTCTTTGCTAAGGCTTTTCAGGCCAATCTATGGTTGTTCAAGGATCTTTTCATG
>IonTorrentS5-matK1_BOP010248_Cotu
AAATTCTTCGCTACTGGGTAAAAGATGCCCCCTCTTTGCATTTATTACGATTCTTTCTCCACGAGTATCGTAATTGGACTAGTCTTATTATTCCAAAGAAAGCCGGTTCTTCTTTTTCAAGACGAAATCAAAGATTATTCTTCTTCCTATATAATTCTCATGTATGTGAATACGAATCCATCTTCGTCTTTCTCCGTAACCAATCTTCTCATTTACGATCAACATCTTCTGGAGCCCTTCTTGAACGAATATATTTCTATGAAAAAATAGAACATCTTGTAGAAGTCTTTGCTAAGGATTTTCAGGCCAATCTATGGTTGTTCAAGGATCCTTTCATG
>IonTorrentS5-matK1_BOP010248_Otu
AAATTCTTCGCTACTGGGTAAAAGATGCCcccTCTTTGCATTTATTACGATTCTTTCTCCACGAGTATCGTAATTGGACTAGTCTTATTATTCCAAAGAAAGCCGGTTCTTCTTtttCAAGACGAAATCAAAGATTATTCTTCTTCCTAtataATTCTCATGTATGTGAATACGAATCCATCTTCGTCTTTCTCCGTAACCAATCTTCTCATTTACGATCAACATCTTCTGGAGCCCTTCTTGAACGAATatatTTCTATGAAaaaaTAGAACATCTTGTAGAAGTCTTTGCTAAGGATTTTCAGGCCAATCTATGGTTGTTCAAGGATCCTTTCATG
>IonTorrentS5-matK1_BOP010248_Zotu
AAATTCTTCGCTACTGGGTAAAAGATGCCcccTCTTTGCATTTATTACGATTCTTTCTCCACGAGTATCGTAATTGGACTAGTCTTATTATTCCAAAGAAAGCCGGTTCTTCTTtttCAAGACGAAATCAAAGATTATTCTTCTTCCTAtataATTCTCATGTATGTGAATACGAATCCATCTTCGTCTTTCTCCGTAACCAATCTTCTCATTTACGATCAACATCTTCTGGAGCCCTTCTTGAACGAATatatTTCTATGAAaaaaTAGAACATCTTGTAGAAGTCTTTGCTAAGGATTTTCAGGCCAATCTATGGTTGTTCAAGGATCCTTTCATG
>IonTorrentS5-matK1_BOP010249_Cotu
AAACCTTTCGCTACTGGGTAAAAGATGCCTCTTCTTTACATTTATTACGATTCTTTCTTCACGAGTATTTTAATTGGAATAGTCTTATTACTCCAAAGAAATCAATTTCCATTTTTTTAAAAAGTAATCCAAGATTTTTCTTGTTCCTATATAATTCTCATGGATATGAATATGAATCCATCTTCTTTTTTCTCCGTAACCAATCTTCTCATTTACGATCAACATCTTCTGGACTCCTTCTTGAGCAAATCTATTTTTATGGAAAAATAGAAGATCTTGTCGAAGTCTTTGCTAATGATTTTCAGGACATCTTATGGTTGTTCAAGGATCCTATCATG
>IonTorrentS5-matK1_BOP010249_Dotu
AAACCTTTCGCTACTGGGTAAAAGATGCCTCTTCTTTACATTTATTGCGATTTTTTCTTCACGAGTATTTTAATTGGAATAGTCTTATTACTCCAAAGAAATCAATTTCCATTTTTT
>IonTorrentS5-matK1_BOP010249_Otu
AAACCTTTCGCTACTGGGTAAAAGATGCCTCTTCTTTACATTTATTGCGATTttttCTTCACGAGTATTTTAATTGGAATAGTCTTATTACTCCAAAGAAATCAATTTCCATTtttttAACAAGTAATCCAAGATTtttCTTGTTCCTAtataATTCTCATGGATATGAATATGAATCCATCTTCTTttttCTCCGTAACCAATCTTCTCATTTACGATCAACATCTTCTGGACTCCTTCTTGAGCAAATCTATTtttATGGAAAATAGAAGATCTTGTCGAAGTCTTTGCTAATGATTTTCAGGACATCTTATGGTTGTTCAAGGATCCTATCATG
>IonTorrentS5-matK1_BOP010249_Zotu
AAACCTTTCGCTACTGGGTAAAAGATGCCTCTTCTTTACATTTATTGCGATTttttCTTCACGAGTATTTTAATTGGAATAGTCTTATTACTCCAAAGAAATCAATTTCCATTtttttAACAAGTAATCCAAGATTtttCTTGTTCCTAtataATTCTCATGGATATGAATATGAATCCATCTTCTTttttCTCCGTAACCAATCTTCTCATTTACGATCAACATCTTCTGGACTCCTTCTTGAGCAAATCTATTtttATGGAAAATAGAAGATCTTGTCGAAGTCTTTGCTAATGATTTTCAGGACATCTTATGGTTGTTCAAGGATCCTATCATG
>IonTorrentS5-matK1_BOP010250_Cotu
AAACCTTTCGCTACTGGGTAAAAGATGCCTCTTTTTTACATTTATTGCGATTTTTTCTTCACGAGTATTTTAATTGGAATAGTCTTATTACTCCAAAGAAATCAATTTCCATTTTTTTAACAAGTAATCCAAGATTTTTCTTGTTCCTATATAATTCTCATGGATATGAATATAAATCCATTTTCTTTTTTCTCCGTAACCAATCTTCTCATTTACGATCAACATCTTCTGGACTCCTTCTTGAGCAAATCTATTTTTATGGAAAAGTAGAAGATCTTGTCGAAGTCTTTGCTAATGATTTTCAGGACATCTTATGGTTGTTCAAGGATCCTATCATG
>IonTorrentS5-matK1_BOP010250_Otu
AAACCTTTCGCTACTGGGTAAAAGATGCCTCTTttttACATTTATTGCGATTttttCTTCACGAGTATTTTAATTGGAATAGTCTTATTACTCCAAAGAAATCAATTTCCATTtttttAACAAGTAATCCAAGATTtttCTTGTTCCTAtataATTCTCATGGATATGAATATAAATCCATTTTCTTttttCTCCGTAACCAATCTTCTCATTTACGATCAACATCTTCTGGACTCCTTCTTGAGCAAATCTATTtttATGGAAAAGTAGAAGATCTTGTCGAAGTCTTTGCTAATGATTTTCAGGACATCTTATGGTTGTTCAAGGATCCTATCATG
>IonTorrentS5-matK1_BOP010250_Zotu
AAACCTTTCGCTACTGGGTAAAAGATGCCTCTTttttACATTTATTGCGATTttttCTTCACGAGTATTTTAATTGGAATAGTCTTATTACTCCAAAGAAATCAATTTCCATTtttttAACAAGTAATCCAAGATTtttCTTGTTCCTAtataATTCTCATGGATATGAATATAAATCCATTTTCTTttttCTCCGTAACCAATCTTCTCATTTACGATCAACATCTTCTGGACTCCTTCTTGAGCAAATCTATTtttATGGAAAAGTAGAAGATCTTGTCGAAGTCTTTGCTAATGATTTTCAGGACATCTTATGGTTGTTCAAGGATCCTATCATG
>IonTorrentS5-matK1_BOP010252_Cotu
AAATCCTTCGATGCTGGGTGAAAGATGTTTCTTCTTTGCATTTATTACGATTTGTTCTCCATGAGTATTGGAATTGGAATAGTCTTCTTACTCCAAAGAAATCCATTTACATTTTTTCACAAAGTAATCCAAGATTTTTCTTGTTCCTATATAATTCTTATGTGTCGGAATACGAATCTATCTTTCTTTTTCTACGTAAACAAGATTCTCATTTATGGTCAACATCCTCTCGGGTCCTTCTTGAGCGAATCCATTTCTATCGAAAAATAGAACATCTTGCAGAAGTCTTTCCTAATTATTTTCAGGTTATCCTTTGGTTGTTGAAGGATCCTTGCACA
>IonTorrentS5-matK1_BOP010252_Otu
AAATCCTTCGATGCTGGGTGAAAGATGTTTCTTCTTTGCATTTATTACGATTTGTTCTCCATGAGTATTGGAATTGGAATAGTCTTCTTACTCCAAAGAAATCCATTTACATTttttCACAAAGTAATCCAAGATTtttCTTGTTCCTAtataATTCTTATGTGTCGGAATACGAATCTATCTTTCTTtttCTACGTAAACAAGATTCTCATTTATGGTCAACATCCTCTCGGGTCCTTCTTGAGCGAATCCATTTCTATCGAAaaaTAGAACATCTTGCAGAAGTCTTTCCTAATTATTTTCAGGTTATCCTTTGGTTGTTGAAGGATCCTTGCACA
>IonTorrentS5-matK1_BOP010252_Zotu
AAATCCTTCGATGCTGGGTGAAAGATGTTTCTTCTTTGCATTTATTACGATTTGTTCTCCATGAGTATTGGAATTGGAATAGTCTTCTTACTCCAAAGAAATCCATTTACATTttttCACAAAGTAATCCAAGATTtttCTTGTTCCTAtataATTCTTATGTGTCGGAATACGAATCTATCTTTCTTtttCTACGTAAACAAGATTCTCATTTATGGTCAACATCCTCTCGGGTCCTTCTTGAGCGAATCCATTTCTATCGAAaaaTAGAACATCTTGCAGAAGTCTTTCCTAATTATTTTCAGGTTATCCTTTGGTTGTTGAAGGATCCTTGCACA
>IonTorrentS5-matK1_BOP010254_Cotu
AAACTCTTCGCTACTGGGTAAAAGATGCTTCTTCTTTGCATTTATTACGAATCTTTCTCCACGGGTATCATAATTGGAATAGTCTTATTACTCCAAAGAAAGCCAGTTATTCTTTTTCAAAAAGAAATCAAAGATTATTCTTTTTCCTATATAATTTTCATGTATGTGAATACGAATCCATCTTCGTCTTTCTCCGTAACCATTCTTCTCATTTACGATCAACATCTTCTGGAACCTTTCTTGAACGAATATATTTCTATGGAAAAATCGAACATCTTGTCGAAGTCTTTGCTAAGGCTTTTCAGGCCAATCTATGGTTGTTCAAGGATCTTTTCATG
>IonTorrentS5-matK1_BOP010254_Dotu
AAACTCTTCGCTACTGGGTAAAAGATGCTTCTTCTTTGCATTTATTACGAATCTTTCTCCACGGGTATCATAATTGGAATAGTCTTATTACTCCAAAGAAAGCCAGTTATTCTTTTTCAAAAAGAAATCAAAGATTATTCTTTTTCCTATATAATTTTCATGTATGTGAATACGAATCCATCTTCGTCTTTCTCCGTAACCATTCTTCTCATTTACGATCAACATCTTCTGGAACCTTTCTTGAACGAATATATTTCTATGGAAAAATCGAACATCTTGTCGAAGTCTTTGCTAAGGCTTTTCAGGCCAATCTATGGTTGTTCAAGGATCTTTTCATG
>IonTorrentS5-matK1_BOP010254_Otu
AAACTCTTCGCTACTGGGTAAAAGATGCTTCTTCTTTGCATTTATTACGAATCTTTCTCCACGGGTATCATAATTGGAATAGTCTTATTACTCCAAAGAAAGCCAGTTATTCTTtttCAAaaaGAAATCAAAGATTATTCTTtttCCTAtataATTTTCATGTATGTGAATACGAATCCATCTTCGTCTTTCTCCGTAACCATTCTTCTCATTTACGATCAACATCTTCTGGAACCTTTCTTGAACGAATatatTTCTATGGAAaaaTCGAACATCTTGTCGAAGTCTTTGCTAAGGCTTTTCAGGCCAATCTATGGTTGTTCAAGGATCTTTTCATG
>IonTorrentS5-matK1_BOP010254_Zotu
AAACTCTTCGCTACTGGGTAAAAGATGCTTCTTCTTTGCATTTATTACGAATCTTTCTCCACGGGTATCATAATTGGAATAGTCTTATTACTCCAAAGAAAGCCAGTTATTCTTtttCAAaaaGAAATCAAAGATTATTCTTtttCCTAtataATTTTCATGTATGTGAATACGAATCCATCTTCGTCTTTCTCCGTAACCATTCTTCTCATTTACGATCAACATCTTCTGGAACCTTTCTTGAACGAATatatTTCTATGGAAaaaTCGAACATCTTGTCGAAGTCTTTGCTAAGGCTTTTCAGGCCAATCTATGGTTGTTCAAGGATCTTTTCATG
>IonTorrentS5-matK1_BOP010255_Cotu
AAACTCTTCGCTACTGGGTAAAAGATGCTTCTTCTTTGCATTTATTACGAATCTTTCTCCACGGGTATCATAATTGGAATAGTCTTATTACTCCAAAGAAAGCCAGTTATTCTTTTTCAAAAAGAAATCAAAGATTATTCTTCTTCCTATATAATTTTCATGTATGTGAATACGAATCCATCTTCGTCTTTCTCCGTAACCATTCTTCTCATTTACGATCAACATCTTCTGGAACCTTTCTTGAACGAATATATTTCTATGGAAAAATCGAACATCTTGTAGAAGTCTTTGCTAAGGCTTTTCAGGCCAATCTATGGTTGTTCAAGGATCTTTTCATG
>IonTorrentS5-matK1_BOP010255_Dotu
AAACTCTTCGCTACTGGGTAAAAGATGCTTCTTCTTTGCATTTATTACGAATCTTTCTCCACGGGTATCATAATTGGAATAGTCTTATTACTCCAAAGAAAGCCAGTTATTCTTTTTCAAAAAGAAATCAAAGATTATTCTTCTTCCTATATAATTTTCATGTATGTGAATACGAATCCATCTTCGTCTTTCTCCGTAACCATTCTTCTCATTTACGATCAACATCTTCTGGAACCTTTCTTGAACGAATATATTTCTATGGAAAAATCGAACATCTTGTAGAAGTCTTTGCTAAGGCTTTTCAGGCCAATCTATGGTTGTTCAAGGATCTTTTCATG
>IonTorrentS5-matK1_BOP010255_Otu
AAACTCTTCGCTACTGGGTAAAAGATGCTTCTTCTTTGCATTTATTACGAATCTTTCTCCACGGGTATCATAATTGGAATAGTCTTATTACTCCAAAGAAAGCCAGTTATTCTTtttCAAaaaGAAATCAAAGATTATTCTTCTTCCTAtataATTTTCATGTATGTGAATACGAATCCATCTTCGTCTTTCTCCGTAACCATTCTTCTCATTTACGATCAACATCTTCTGGAACCTTTCTTGAACGAATatatTTCTATGGAAaaaTCGAACATCTTGTAGAAGTCTTTGCTAAGGCTTTTCAGGCCAATCTATGGTTGTTCAAGGATCTTTTCATG
>IonTorrentS5-matK1_BOP010255_Zotu
AAACTCTTCGCTACTGGGTAAAAGATGCTTCTTCTTTGCATTTATTACGAATCTTTCTCCACGGGTATCATAATTGGAATAGTCTTATTACTCCAAAGAAAGCCAGTTATTCTTtttCAAaaaGAAATCAAAGATTATTCTTCTTCCTAtataATTTTCATGTATGTGAATACGAATCCATCTTCGTCTTTCTCCGTAACCATTCTTCTCATTTACGATCAACATCTTCTGGAACCTTTCTTGAACGAATatatTTCTATGGAAaaaTCGAACATCTTGTAGAAGTCTTTGCTAAGGCTTTTCAGGCCAATCTATGGTTGTTCAAGGATCTTTTCATG
>IonTorrentS5-matK1_BOP010257_Cotu
AAACTCTTCGCTACTGGGTAAAAGATGCTTCTTCTTTGCATTTATTACGAATCTTTCTCCACGGGTATCATAATTGGAATAGTCTTATTACTCCAAAGAAAGCCAGTTATTCTTTTTCAAAAAGAAATCAAAGATTATTCTTCTTCCTATATAATTTTCATGTATGTGAATACGAATCCATCTTCGTCTTTCTCCGTAACCATTCTTCTCATTTACGATCAACATCTTCTGGAACCTTTCTTGAACGAATATATTTCTATGGAAAAATCGAACATCTTGTAGAAGTCTTTGCTAAGGCTTTTCAGGCCAATCTATGGTTGTTCAAGGATCTTTTCATG
>IonTorrentS5-matK1_BOP010257_Otu
AAACTCTTCGCTACTGGGTAAAAGATGCTTCTTCTTTGCATTTATTACGAATCTTTCTCCACGGGTATCATAATTGGAATAGTCTTATTACTCCAAAGAAAGCCAGTTATTCTTtttCAAaaaGAAATCAAAGATTATTCTTCTTCCTAtataATTTTCATGTATGTGAATACGAATCCATCTTCGTCTTTCTCCGTAACCATTCTTCTCATTTACGATCAACATCTTCTGGAACCTTTCTTGAACGAATatatTTCTATGGAAaaaTCGAACATCTTGTAGAAGTCTTTGCTAAGGCTTTTCAGGCCAATCTATGGTTGTTCAAGGATCTTTTCATG
>IonTorrentS5-matK1_BOP010257_Zotu
AAACTCTTCGCTACTGGGTAAAAGATGCTTCTTCTTTGCATTTATTACGAATCTTTCTCCACGGGTATCATAATTGGAATAGTCTTATTACTCCAAAGAAAGCCAGTTATTCTTtttCAAaaaGAAATCAAAGATTATTCTTCTTCCTAtataATTTTCATGTATGTGAATACGAATCCATCTTCGTCTTTCTCCGTAACCATTCTTCTCATTTACGATCAACATCTTCTGGAACCTTTCTTGAACGAATatatTTCTATGGAAaaaTCGAACATCTTGTAGAAGTCTTTGCTAAGGCTTTTCAGGCCAATCTATGGTTGTTCAAGGATCTTTTCATG
>IonTorrentS5-matK1_BOP010258_Cotu
AAACTCTTCGCTACTGGGTAAAAGATGCTTCTTCTTTGCATTTATTACGAATCTTTCTCCACGGGTATCATAATTGGAATAGTCTTATTACTCCAAAGAAAGCCAGTTATTCTTTTTCAAAAAGAAATCAAAGATTATTCTTCTTCCTATATAATTTTCATGTATGTGAATACGAATCCATCTTCGTCTTTCTCCGTAACCATTCTTCTCATTTACGATCAACATCTTCTGGAACCTTTCTTGAACGAATATATTTCTATGGAAAAATAGAACATCTTGTAGAAGTCTTTGCTAAGGCTTTTCAGGCCAATCTATGGTTGTTCAAGGATCTTTTCATG
>IonTorrentS5-matK1_BOP010258_Otu
AAACTCTTCGCTACTGGGTAAAAGATGCTTCTTCTTTGCATTTATTACGAATCTTTCTCCACGGGTATCATAATTGGAATAGTCTTATTACTCCAAAGAAAGCCAGTTATTCTTtttCAAaaaGAAATCAAAGATTATTCTTCTTCCTAtataATTTTCATGTATGTGAATACGAATCCATCTTCGTCTTTCTCCGTAACCATTCTTCTCATTTACGATCAACATCTTCTGGAACCTTTCTTGAACGAATatatTTCTATGGAAaaaTAGAACATCTTGTAGAAGTCTTTGCTAAGGCTTTTCAGGCCAATCTATGGTTGTTCAAGGATCTTTTCATG
>IonTorrentS5-matK1_BOP010258_Zotu
AAACTCTTCGCTACTGGGTAAAAGATGCTTCTTCTTTGCATTTATTACGAATCTTTCTCCACGGGTATCATAATTGGAATAGTCTTATTACTCCAAAGAAAGCCAGTTATTCTTtttCAAaaaGAAATCAAAGATTATTCTTCTTCCTAtataATTTTCATGTATGTGAATACGAATCCATCTTCGTCTTTCTCCGTAACCATTCTTCTCATTTACGATCAACATCTTCTGGAACCTTTCTTGAACGAATatatTTCTATGGAAaaaTAGAACATCTTGTAGAAGTCTTTGCTAAGGCTTTTCAGGCCAATCTATGGTTGTTCAAGGATCTTTTCATG
>IonTorrentS5-matK1_BOP010259_Cotu
AAACTCTTCGCTACTGGGTAAAAGATGCTTCTTCTTTGCATTTATTACGAATCTTTCTCCACGGGTATCATAATTTGAATAGTCTTATTACTCCAAAGAAAGCCAGCTATTCTTTTTCAAAAAGAAATCAAAGATTATCCTTCTTCCTATATAATTTTCATGTATGTGAATACGAATCCATCTTCGTCTTTCTCCGTAACCATTCTTCTCATTTACGATCAACATCTTCTGGAACCTTTCTTGAACGAATATATTTCTATGGAAAAATCGAACATCTTGTAGAAGTCTTTGCTAAGGCTTTTCGGGCCAATCTATGGTTGTTCAAGGATCTTTTCATG
>IonTorrentS5-matK1_BOP010259_Otu
AAACTCTTCGCTACTGGGTAAAAGATGCTTCTTCTTTGCATTTATTACGAATCTTTCTCCACGGGTATCATAATTTGAATAGTCTTATTACTCCAAAGAAAGCCAGCTATTCTTtttCAAaaaGAAATCAAAGATTATCCTTCTTCCTAtataATTTTCATGTATGTGAATACGAATCCATCTTCGTCTTTCTCCGTAACCATTCTTCTCATTTACGATCAACATCTTCTGGAACCTTTCTTGAACGAATatatTTCTATGGAAaaaTCGAACATCTTGTAGAAGTCTTTGCTAAGGCTTTTCGGGCCAATCTATGGTTGTTCAAGGATCTTTTCATG
>IonTorrentS5-matK1_BOP010259_Zotu
AAACTCTTCGCTACTGGGTAAAAGATGCTTCTTCTTTGCATTTATTACGAATCTTTCTCCACGGGTATCATAATTTGAATAGTCTTATTACTCCAAAGAAAGCCAGCTATTCTTtttCAAaaaGAAATCAAAGATTATCCTTCTTCCTAtataATTTTCATGTATGTGAATACGAATCCATCTTCGTCTTTCTCCGTAACCATTCTTCTCATTTACGATCAACATCTTCTGGAACCTTTCTTGAACGAATatatTTCTATGGAAaaaTCGAACATCTTGTAGAAGTCTTTGCTAAGGCTTTTCGGGCCAATCTATGGTTGTTCAAGGATCTTTTCATG
>IonTorrentS5-matK1_BOP010260_Cotu
AAACTCTTCGCTACTGGGTAAAAGATGCTTCTTCTTTGCATTTATTACGAATCTTTCTCCACGGGTATCATAATTGGAATAGTCTTATTACTCCAAAGAAAGCCAGTTATTCTTTTTCAAAAAGAAATCAAAGATTATTCTTCTTCCTATATAATTTTCATGTATGTGAATACGAATCCATCTTCGTCTTTCTCCGTAACCATTCTTCTCATTTACGATCAACATCTTCTGGAACCTTTCTTGAACGAATATATTTCTATGGAAAAATCGAACATCTTGTAGAAGTCTTTGCTAAGGCTTTTCAGGCCAATCTATGGTTGTTCAAGGATCTTTTCATG
>IonTorrentS5-matK1_BOP010260_Otu
AAACTCTTCGCTACTGGGTAAAAGATGCTTCTTCTTTGCATTTATTACGAATCTTTCTCCACGGGTATCATAATTGGAATAGTCTTATTACTCCAAAGAAAGCCAGTTATTCTTtttCAAaaaGAAATCAAAGATTATTCTTCTTCCTAtataATTTTCATGTATGTGAATACGAATCCATCTTCGTCTTTCTCCGTAACCATTCTTCTCATTTACGATCAACATCTTCTGGAACCTTTCTTGAACGAATatatTTCTATGGAAaaaTCGAACATCTTGTAGAAGTCTTTGCTAAGGCTTTTCAGGCCAATCTATGGTTGTTCAAGGATCTTTTCATG
>IonTorrentS5-matK1_BOP010260_Zotu
AAACTCTTCGCTACTGGGTAAAAGATGCTTCTTCTTTGCATTTATTACGAATCTTTCTCCACGGGTATCATAATTGGAATAGTCTTATTACTCCAAAGAAAGCCAGTTATTCTTtttCAAaaaGAAATCAAAGATTATTCTTCTTCCTAtataATTTTCATGTATGTGAATACGAATCCATCTTCGTCTTTCTCCGTAACCATTCTTCTCATTTACGATCAACATCTTCTGGAACCTTTCTTGAACGAATatatTTCTATGGAAaaaTCGAACATCTTGTAGAAGTCTTTGCTAAGGCTTTTCAGGCCAATCTATGGTTGTTCAAGGATCTTTTCATG
>IonTorrentS5-matK1_BOP010262_Cotu
AAACTCTTCGCTACTGGGTAAAAGATGCTTCTTCTTTGCATTTATTACGAATCTTTCTCCACGGGTATCATAATTGGAATAGTCTTATTACTCCAAAGAAAGCCAGTTATTCTTTTTCAAAAAGAAATCAAAGATTATTCTTCTTCCTATATAATTTTCATGTATGTGAATACGAATCCATCTTCGTCTTTCTCCGTAACCATTCTTCTCATTTACGATCAACATCTTCTGGAACCTTTCTTGAACGAATATATTTCTATGGAAAAATCGAACATCTTGTAGAAGTCTTTGCTAAGGCTTTTCAGGCCAATCTATGGTTGTTCAAGGATCTTTTCATG
>IonTorrentS5-matK1_BOP010262_Dotu
AAACTCTTCGCTACTGGGTAAAAGATGCTTCTTCTTTGCATTTATTACGAATCTTTCTCCACGGGTATCATAATTGGAATAGTCTTATTACTCCAAAGAAAGCCAGTTATTCTTTTTCAAAAAGAAATCAAAGATTATTCTTCTTCCTATATAATTTTCATGTATGTGAATACGAATCCATCTTCGTCTTTCTCCGTAACCATTCTTCTCATTTACGATCAACATCTTCTGGAACCTTTCTTGAACGAATATATTTCTATGGAAAAATCGAACATCTTGTAGAAGTCTTTGCTAAGGCTTTTCAGGCCAATCTATGGTTGTTCAAGGATCTTTTCATG
>IonTorrentS5-matK1_BOP010262_Otu
AAACTCTTCGCTACTGGGTAAAAGATGCTTCTTCTTTGCATTTATTACGAATCTTTCTCCACGGGTATCATAATTGGAATAGTCTTATTACTCCAAAGAAAGCCAGTTATTCTTtttCAAaaaGAAATCAAAGATTATTCTTCTTCCTAtataATTTTCATGTATGTGAATACGAATCCATCTTCGTCTTTCTCCGTAACCATTCTTCTCATTTACGATCAACATCTTCTGGAACCTTTCTTGAACGAATatatTTCTATGGAAaaaTCGAACATCTTGTAGAAGTCTTTGCTAAGGCTTTTCAGGCCAATCTATGGTTGTTCAAGGATCTTTTCATG
>IonTorrentS5-matK1_BOP010262_Zotu
AAACTCTTCGCTACTGGGTAAAAGATGCTTCTTCTTTGCATTTATTACGAATCTTTCTCCACGGGTATCATAATTGGAATAGTCTTATTACTCCAAAGAAAGCCAGTTATTCTTtttCAAaaaGAAATCAAAGATTATTCTTCTTCCTAtataATTTTCATGTATGTGAATACGAATCCATCTTCGTCTTTCTCCGTAACCATTCTTCTCATTTACGATCAACATCTTCTGGAACCTTTCTTGAACGAATatatTTCTATGGAAaaaTCGAACATCTTGTAGAAGTCTTTGCTAAGGCTTTTCAGGCCAATCTATGGTTGTTCAAGGATCTTTTCATG
>IonTorrentS5-matK1_BOP010263_Cotu
AAGCCCTTCGTTACTGGGTGAAAGATGCCTCTTCTTTGCATTTATTACGATTCTTTCTACACGAGTATCATAATTGGAATAGTATGATTACTCCAAAGAAATCAATTTCCATTTTTTCAAAAAGGAATCAAAGATTTTTCTTATTCCTATATAATTTTCATGTATGTGAATACGACTCTATCTTCATTTTTATCCGCAATCAATCTTATCATTTACGATCAACATCTTATGGAGCCCTTCTTGGCGAGGAAAATAGAGCATTTTGTCGAAGTCTTTGCTAATGAT
>IonTorrentS5-matK1_BOP010263_Otu
AAGCCCTTCGTTACTGGGTGAAAGATGCCTCTTCTTTGCATTTATTACGATTCTTTCTACACGAGTATCATAATTGGAATAGTATGATTACTCCAAAGAAATCAATTTCCATTttttCAAaaaGGAATCAAAGATTtttCTTATTCCTAtataATTTTCATGTATGTGAATACGACTCTATCTTCATTtttATCCGCAATCAATCTTATCATTTACGATC
>IonTorrentS5-matK1_BOP010263_Zotu
AAGCCCTTCGTTACTGGGTGAAAGATGCCTCTTCTTTGCATTTATTACGATTCTTTCTACACGAGTATCATAATTGGAATAGTATGATTACTCCAAAGAAATCAATTTCCATTttttCAAaaaGGAATCAAAGATTtttCTTATTCCTAtataATTTTCATGTATGTGAATACGACTCTATCTTCATTtttATCCGCAATCAATCTTATCATTTACGATC
>IonTorrentS5-matK1_BOP010264_Cotu
AAACCCTTCGTTATTGGGTGAAAGATCCCTCTTCTTTGCATTTATTACGACTCTTTCTTCACGAGTATTATAATTTGAATAGTCTTATTACTCCAAATAATTTTTTTTTTTCAAAAAGTAATCCACGATTATTCTTGCTCCTATATAATTCTCATGTATGTGAATACGAATCTATCTTACTTTTTCTTCGTAATCAATCTTCTCATTTACGATTAACCTCTTCTAGGATCTTTTTTGAGCGAATGCATTTCTATGAAAAAATAAAATATCCTGGAGAAGAAGTCTTTTCTAATGATTTTCCGTCCGCCATTTTGTGGTTCTTCAAGGATCCTTTTATG
>IonTorrentS5-matK1_BOP010264_Dotu
AAACCCTTCGTTATTGGGTGAAAGATCCCTCTTCTTTGCATTTATTACGACTCTTTCTTCACGAGTATTATAATTTGAATAGTCTTATTACTCCAAATAATTTTTTTTTT
>IonTorrentS5-matK1_BOP010264_Otu
AAACCCTTCGTTATTGGGTGAAAGATCCCTCTTCTTTGCATTTATTACGACTCTTTCTTCACGAGTATTATAATTTGAATAGTCTTATTACTCCAAATAATTtttttttttCAAaaaGTAATCCACGATTATTCTTGCTCCTAtataATTCTCATGTATGTGAATACGAATCTATCTTACTTtttCTTCGTAATCAATCTTCTCATTTACGATTAACCTCTTCTAGGATCTTttttGAGCGAATGCATTTCTATGAAaaaaTAAAATATCCTGGAGAAGAAGTCTTTTCTAATGATTTTCCGTCCGCCATTTTGTGGTTCTTCAAGGATCCTTTTATG
>IonTorrentS5-matK1_BOP010264_Zotu
AAACCCTTCGTTATTGGGTGAAAGATCCCTCTTCTTTGCATTTATTACGACTCTTTCTTCACGAGTATTATAATTTGAATAGTCTTATTACTCCAAATAATTtttttttttCAAaaaGTAATCCACGATTATTCTTGCTCCTAtataATTCTCATGTATGTGAATACGAATCTATCTTACTTtttCTTCGTAATCAATCTTCTCATTTACGATTAACCTCTTCTAGGATCTTttttGAGCGAATGCATTTCTATGAAaaaaTAAAATATCCTGGAGAAGAAGTCTTTTCTAATGATTTTCCGTCCGCCATTTTGTGGTTCTTCAAGGATCCTTTTATG
>IonTorrentS5-matK1_BOP010265_Cotu
AAACCCTTCGCTATTGGGTGAAAGACGCCTCTTCTTTGCATTTATTACGACTCTTTCTTCACGAGTATTATAATTGGAATAGTCTTATTACTTCAAATAATTTTTTTTTTTCAAAAAGTAATCCACGATTATTCTTACTCCTATATAATTCTCATGTATGTGAATACGAATTCATCTTACTTTTTCTTCGTAATCAATCTTCTCATTTACAATTAACCTCTTCTGGGATCTTTTTTGAGCGAATACATTTCTATGAAAAAATAAAATATCCTGTAGAAGAAGTCTTTGCTAATGATTTTCCGGCCTCCATCTTATGGTTCTTCAAGGATCCTTTTATG
>IonTorrentS5-matK1_BOP010265_Otu
AAACCCTTCGCTATTGGGTGAAAGACGCCTCTTCTTTGCATTTATTACGACTCTTTCTTCACGAGTATTATAATTGGAATAGTCTTATTACTTCAAATAATTtttttttttCAAaaaGTAATCCACGATTATTCTTACTCCTAtataATTCTCATGTATGTGAATACGAATTCATCTTACTTtttCTTCGTAATCAATCTTCTCATTTACAATTAACCTCTTCTGGGATCTTttttGAGCGAATACATTTCTATGAAaaaaTAAAATATCCTGTAGAAGAAGTCTTTGCTAATGATTTTCCGGCCTCCATCTTATGGTTCTTCAAGGATCCTTTTATG
>IonTorrentS5-matK1_BOP010265_Zotu
AAACCCTTCGCTATTGGGTGAAAGACGCCTCTTCTTTGCATTTATTACGACTCTTTCTTCACGAGTATTATAATTGGAATAGTCTTATTACTTCAAATAATTtttttttttCAAaaaGTAATCCACGATTATTCTTACTCCTAtataATTCTCATGTATGTGAATACGAATTCATCTTACTTtttCTTCGTAATCAATCTTCTCATTTACAATTAACCTCTTCTGGGATCTTttttGAGCGAATACATTTCTATGAAaaaaTAAAATATCCTGTAGAAGAAGTCTTTGCTAATGATTTTCCGGCCTCCATCTTATGGTTCTTCAAGGATCCTTTTATG
>IonTorrentS5-matK1_BOP010266_Cotu
AAATTCTTCGCTATTGGGTAAAAGATCCTTCTTCTTTGCATTTATTACGATTCTTGCTCAACGAGTATTGTAATTGGACTAGTCTTATTACTCCAAAGAAAGCCAGTTCCTCTTTTTCAAAAAGAAATCAAAGATTATTCTTATTCTTATATAATTCTCATGTATGTGAATATGAATCCGTTTTCGTCTTTCTACGTAACCAATCTTCTCATTTACGATCAACATCTTCTGGAGTTCTTCTTGAACGAATCTATTTCTATGGAAAAATAGAAAGTCTTGTGAACGTCTTTGGTAAGGTTAAGGATTTTCAAGCGAACCTATGGTTGGTCAAGGAACCTTGCATG
>IonTorrentS5-matK1_BOP010266_Otu
AAATTCTTCGCTATTGGGTAAAAGATCCTTCTTCTTTGCATTTATTACGATTCTTGCTCAACGAGTATTGTAATTGGACTAGTCTTATTACTCCAAAGAAAGCCAGTTCCTCTTtttCAAaaaGAAATCAAAGATTATTCTTATTCTTAtataATTCTCATGTATGTGAATATGAATCCGTTTTCGTCTTTCTACGTAACCAATCTTCTCATTTACGATCAACATCTTCTGGAGTTCTTCTTGAACGAATCTATTTCTATGGAAaaaTAGAAAGTCTTGTGAACGTCTTTGGTAAGGTTAAGGATTTTCAAGCGAACCTATGGTTGGTCAAGGAACCTTGCATG
>IonTorrentS5-matK1_BOP010266_Zotu
AAATTCTTCGCTATTGGGTAAAAGATCCTTCTTCTTTGCATTTATTACGATTCTTGCTCAACGAGTATTGTAATTGGACTAGTCTTATTACTCCAAAGAAAGCCAGTTCCTCTTtttCAAaaaGAAATCAAAGATTATTCTTATTCTTAtataATTCTCATGTATGTGAATATGAATCCGTTTTCGTCTTTCTACGTAACCAATCTTCTCATTTACGATCAACATCTTCTGGAGTTCTTCTTGAACGAATCTATTTCTATGGAAaaaTAGAAAGTCTTGTGAACGTCTTTGGTAAGGTTAAGGATTTTCAAGCGAACCTATGGTTGGTCAAGGAACCTTGCATG
>IonTorrentS5-matK1_BOP010267_Cotu
AAACCCTTCGCTACTGCGTGAAAGATCCCTCTTCTTTGCATTTATTACGGCTCTTTCTTCACGAGTATTATAATTGGAATACTCTTATTACTCCAAAAAAATCCATTTTTGCAAAAAGTAATCAAAGATTATTCTTGCTCCTATATAATTCTTATGTATGTGAATACGAATCCATTTTACTTTTTCTCCGTAACCAATCTAATCATTTACGATTAACCTCTTCTGGGATTCTTTTTGAGCGAATACGTTTTTATGAAAAAATAAAATATCCTGTCGAAGAAGTCTTTGCTAACGATTTTCCGGCCACCTTATGGTTCTTCAAGGATCCTTTTATA
>IonTorrentS5-matK1_BOP010267_Dotu
AAACCCTTCGCTACTGCGTGAAAGATCCCTCTTCTTTGCATTTATTACGGCTCTTTCTTCACGAGTATTATAATTGGAATACTCTTATTACTCCAAAAAA
>IonTorrentS5-matK1_BOP010267_Otu
AAACCCTTCGCTACTGCGTGAAAGATCCCTCTTCTTTGCATTTATTACGGCTCTTTCTTCACGAGTATTATAATTGGAATACTCTTATTACTCCAAaaaaaTCCATTtttGCAAaaaGTAATCAAAGATTATTCTTGCTCCTAtataATTCTTATGTATGTGAATACGAATCCATTTTACTTtttCTCCGTAACCAATCTAATCATTTACGATTAACCTCTTCTGGGATTCTTtttGAGCGAATACGTTtttATGAAaaaaTAAAATATCCTGTCGAAGAAGTCTTTGCTAACGATTTTCCGGCCACCTTATGGTTCTTCAAGGATCCTTTTATA
>IonTorrentS5-matK1_BOP010267_Zotu
AAACCCTTCGCTACTGCGTGAAAGATCCCTCTTCTTTGCATTTATTACGGCTCTTTCTTCACGAGTATTATAATTGGAATACTCTTATTACTCCAAaaaaaTCCATTtttGCAAaaaGTAATCAAAGATTATTCTTGCTCCTAtataATTCTTATGTATGTGAATACGAATCCATTTTACTTtttCTCCGTAACCAATCTAATCATTTACGATTAACCTCTTCTGGGATTCTTtttGAGCGAATACGTTtttATGAAaaaaTAAAATATCCTGTCGAAGAAGTCTTTGCTAACGATTTTCCGGCCACCTTATGGTTCTTCAAGGATCCTTTTATA
>IonTorrentS5-matK1_BOP010269_Cotu
AGACTCTTCGCTACTGGGTAAAAGATGCTTCTTCTTTGCATTTATTACGAGTCTTTCTCCACGGGTATCGTAATTGGAATAGTCTTATTACTCAAAAGAAAGCCAGTTCTTCTTTGTCAAAAAGAAATCAAAGATTATTCTTTTTCCTATATAATTCTCATGTATGTGAATACGAATCCATCTTCGTCTTTCTCCGTAACCAATCTTCTCATTTACGATCAACATCCTCTGGAGCCTTTCTTGAACGAATATATTTCTATGGAAAAATCGAACATCTTATAGAAGTCTTTGCTAAGGCTTTTCAGGCCAATCTATGGTTGTTCAAGGATCCTTTCATG
>IonTorrentS5-matK1_BOP010269_Otu
AGACTCTTCGCTACTGGGTAAAAGATGCTTCTTCTTTGCATTTATTACGAGTCTTTCTCCACGGGTATCGTAATTGGAATAGTCTTATTACTCAAAAGAAAGCCAGTTCTTCTTTGTCAAaaaGAAATCAAAGATTATTCTTtttCCTAtataATTCTCATGTATGTGAATACGAATCCATCTTCGTCTTTCTCCGTAACCAATCTTCTCATTTACGATCAACATCCTCTGGAGCCTTTCTTGAACGAATatatTTCTATGGAAaaaTCGAACATCTTATAGAAGTCTTTGCTAAGGCTTTTCAGGCCAATCTATGGTTGTTCAAGGATCCTTTCATG
>IonTorrentS5-matK1_BOP010269_Zotu
AGACTCTTCGCTACTGGGTAAAAGATGCTTCTTCTTTGCATTTATTACGAGTCTTTCTCCACGGGTATCGTAATTGGAATAGTCTTATTACTCAAAAGAAAGCCAGTTCTTCTTTGTCAAaaaGAAATCAAAGATTATTCTTtttCCTAtataATTCTCATGTATGTGAATACGAATCCATCTTCGTCTTTCTCCGTAACCAATCTTCTCATTTACGATCAACATCCTCTGGAGCCTTTCTTGAACGAATatatTTCTATGGAAaaaTCGAACATCTTATAGAAGTCTTTGCTAAGGCTTTTCAGGCCAATCTATGGTTGTTCAAGGATCCTTTCATG
>IonTorrentS5-matK1_BOP010270_Cotu
AAATCCTTCGATACTGGGTGAAAGATGCCCCCTTTTTTCATTTATTACGGTTGTTTCTTTATAATTTTTGTAATAGGAATAGTTTTCTTACTCCAAAAAAATCGATTTCTACTTTTTCAAAAAGTAATCCGAGATTATTCTTATTCCTCTATAATTTTTATGTATGTGAATATGAATCTATCTTCCTTTTTCTACGTAAAAACTCCTCTCATTTACGATTCAAATCTTTTAGCGTTTTTTTTTGAGCGAATCTTTTTTTTATGCAAAAAGAGAACATTTTGTAGAAGTTTTTGCTAAGGATTTTTCGTCTACCTTAACATTCTTCAAGGATCCTCTCATT
>IonTorrentS5-matK1_BOP010270_Otu
AAATCCTTCGTATACTGGGTGAAAGATGCCcccTTttttCATTTATTACGGTTGTTTCTTTATAATTtttGTAATAGGAATAGTTTTCTTACTCCAAaaaaaTCGATTTCTACTTtttCAAaaaGTAATCCGAGATTATTCTTATTCCTCTATAATTtttATGTATGTGAATATGAATCTATCTTCCTTtttCTACGTAAaaaCTCCTCTCATTTACGATTCAAATCTTTTAGCGTTtttttttGAGCGAATCTTttttttATGCAAaaaGAGAACATTTTGTAGAAGTTtttGCTAAGGATTtttCGTCTACCTTAACATTCTTCAAGGATCCTCTCATT
>IonTorrentS5-matK1_BOP010270_Zotu
AAATCCTTCGTATACTGGGTGAAAGATGCCcccTTttttCATTTATTACGGTTGTTTCTTTATAATTtttGTAATAGGAATAGTTTTCTTACTCCAAaaaaaTCGATTTCTACTTtttCAAaaaGTAATCCGAGATTATTCTTATTCCTCTATAATTtttATGTATGTGAATATGAATCTATCTTCCTTtttCTACGTAAaaaCTCCTCTCATTTACGATTCAAATCTTTTAGCGTTtttttttGAGCGAATCTTttttttATGCAAaaaGAGAACATTTTGTAGAAGTTtttGCTAAGGATTtttCGTCTACCTTAACATTCTTCAAGGATCCTCTCATT
>IonTorrentS5-matK1_BOP010271_Cotu
AAACCCTTCGTTACCGGGTGAAAGATGCTTCTTATTTGCATTTATTGCGGTTCTTTCTTCATGAGTATTCTAATTGTAACAGTCTTATTATTACAAATAAATCTATTTCCATTTTTTCAAAAAGTAATCCGAGATTCTTTTTATTCCTATATAATTCTTATATATGTGAATACGAATCCATCTTCCTTTTTCTCCGTAACCAATCTTCTCATTTACGATTAACATCTTCTGGAGTCCTTTTTGAACGACTCTGTTTATATAGAAAAATAGAACATTTTGCCGAAGTCTTTGCTAATGATTTTCCGGTCATCCCATGCTTTCTCAAGGATCCTTTCATG
>IonTorrentS5-matK1_BOP010271_Dotu
AAACCCTTCGTTACCGGGTGAAAGATGCTTCTTATTTGCATTTATTGCGGTTCTTTCTTCATGAGTATTCTAATTGTAACAGTCTTATTATTACAAATAAATCTATTTCCATTTTTT
>IonTorrentS5-matK1_BOP010271_Otu
AAACCCTTCGTTACCGGGTGAAAGATGCTTCTTATTTGCATTTATTGCGGTTCTTTCTTCATGAGTATTCTAATTGTAACAGTCTTATTATTACAAATAAATCTATTTCCATTttttCAAaaaGTAATCCGAGATTCTTtttATTCCTAtataATTCTTAtatatGTGAATACGAATCCATCTTCCTTtttCTCCGTAACCAATCTTCTCATTTACGATTAACATCTTCTGGAGTCCTTtttGAACGACTCTGTTTAtataGAAaaaTAGAACATTTTGCCGAAGTCTTTGCTAATGATTTTCCGGTCATCCCATGCTTTCTCAAGGATCCTTTCATG
>IonTorrentS5-matK1_BOP010271_Zotu
AAACCCTTCGTTACCGGGTGAAAGATGCTTCTTATTTGCATTTATTGCGGTTCTTTCTTCATGAGTATTCTAATTGTAACAGTCTTATTATTACAAATAAATCTATTTCCATTttttCAAaaaGTAATCCGAGATTCTTtttATTCCTAtataATTCTTAtatatGTGAATACGAATCCATCTTCCTTtttCTCCGTAACCAATCTTCTCATTTACGATTAACATCTTCTGGAGTCCTTtttGAACGACTCTGTTTAtataGAAaaaTAGAACATTTTGCCGAAGTCTTTGCTAATGATTTTCCGGTCATCCCATGCTTTCTCAAGGATCCTTTCATG
>IonTorrentS5-matK1_BOP010272_Cotu
AAATCTTGCGATACTGGGTGAAAGATACCCCTTTCTTTCATTTATTAAGGTTGTTTTCTTTATGAGTATTGTAATTGGAATAGTCTTATTACTCCAAAAAAATCGATTTCTACTTTTTCAAAAAGTAATCCAAGATTTTTCTTATTCCTATATCATTTTTATGTATGTGAATACGAATCTATCTTCCTTTTTCTACGTAACAAATCCTCTCATTTACGATTAAAATTCTTTTAGTGTTTTTTTTGAGCGAATCTATTTCTATG
>IonTorrentS5-matK1_BOP010273_Cotu
AAACTCTTCGCTATTGGGTAAAAGATGCCTCTTCTTTGCATTTATTACGATTCTTTCTTCACGAGTATTGTAATTGGAATAGTCTTATTACTCCAAAGAAAGCCAGTTCTTCTTTTTCAAAAAGGAATCAAAGATTATTCTTCTTCTTATATAATTCTCATGTATGTGAATACGAATCTATTTTCGTCTTTCTACGTAACCAATCTTCTCATTTACGATCAACATCTTCTGGAGCTCTTCTTGAACGAATATATTTCTATGGAAAAATAGAACGTCTTGTAGACGTCTTTGTTAAGGATTTTCAGACCAACCTATGGTTGTTCAAGGATCCTTTCATG
>IonTorrentS5-matK1_BOP010273_Dotu
AAACTCTTCGCTATTGGGTAAAAGATGCCTCTTCTTTGCATTTATTACGATTCTTTCTTCACGAGTATTGTAATTGGAATAGTCTTATTACTCCAAAGAAAGCCAGTTCTTCTTTTTCAAAAAGGAATCAAAGATTATTCTTCTTCTTATATAATTCTCATGTATGTGAATACGAATCTATTTTCGTCTTTCTACGTAACCAATCTTCTCATTTACGATCAACATCTTCTGGAGCTCTTCTTGAACGAATATATTTCTATGGAAAAATAGAACGTCTTGTAGACGTCTTTGTTAAGGATTTTCAGACCAACCTATGGTTGTTCAAGGATCCTTTCATG
>IonTorrentS5-matK1_BOP010273_Otu
AAACTCTTCGCTATTGGGTAAAAGATGCCTCTTCTTTGCATTTATTACGATTCTTTCTTCACGAGTATTGTAATTGGAATAGTCTTATTACTCCAAAGAAAGCCAGTTCTTCTTtttCAAaaaGGAATCAAAGATTATTCTTCTTCTTAtataATTCTCATGTATGTGAATACGAATCTATTTTCGTCTTTCTACGTAACCAATCTTCTCATTTACGATCAACATCTTCTGGAGCTCTTCTTGAACGAATatatTTCTATGGAAaaaTAGAACGTCTTGTAGACGTCTTTGTTAAGGATTTTCAGACCAACCTATGGTTGTTCAAGGATCCTTTCATG
>IonTorrentS5-matK1_BOP010273_Zotu
AAACTCTTCGCTATTGGGTAAAAGATGCCTCTTCTTTGCATTTATTACGATTCTTTCTTCACGAGTATTGTAATTGGAATAGTCTTATTACTCCAAAGAAAGCCAGTTCTTCTTtttCAAaaaGGAATCAAAGATTATTCTTCTTCTTAtataATTCTCATGTATGTGAATACGAATCTATTTTCGTCTTTCTACGTAACCAATCTTCTCATTTACGATCAACATCTTCTGGAGCTCTTCTTGAACGAATatatTTCTATGGAAaaaTAGAACGTCTTGTAGACGTCTTTGTTAAGGATTTTCAGACCAACCTATGGTTGTTCAAGGATCCTTTCATG
>IonTorrentS5-matK1_BOP010274_Cotu
AAACTCTTCGCTATTGGGTAAAAGATGCCTCTTCTTTGCATTTATTACGATTCTTTCTTCACGAGTATTGTAATTGGAATAGTCTTATTACTCCAAAGAAAGCCAGTTCTTCTTTTTCAAAAAGGAATCAAAGATTATTCTTCTTCTTATATAATTCTCATGTATGTGAATACGAATCTATTTTCGTCTTTCTACGTAACCAATCTTCTCATTTACGATCAACATCTTCTGGAGCTCTTCTTGAACGAATATATTTCTATGGAAAAATAGAACGTCTTGTAGACGTCTTTGTTAAGGATTTTCAGACCAACCTATGCTTGTTCAAGGATCCTTTCATG
>IonTorrentS5-matK1_BOP010274_Otu
AAACTCTTCGCTATTGGGTAAAAGATGCCTCTTCTTTGCATTTATTACGATTCTTTCTTCACGAGTATTGTAATTGGAATAGTCTTATTACTCCAAAGAAAGCCAGTTCTTCTTtttCAAaaaGGAATCAAAGATTATTCTTCTTCTTAtataATTCTCATGTATGTGAATACGAATCTATTTTCGTCTTTCTACGTAACCAATCTTCTCATTTACGATCAACATCTTCTGGAGCTCTTCTTGAACGAATatatTTCTATGGAAaaaTAGAACGTCTTGTAGACGTCTTTGTTAAGGATTTTCAGACCAACCTATGCTTGTTCAAGGATCCTTTCATG
>IonTorrentS5-matK1_BOP010274_Zotu
AAACTCTTCGCTATTGGGTAAAAGATGCCTCTTCTTTGCATTTATTACGATTCTTTCTTCACGAGTATTGTAATTGGAATAGTCTTATTACTCCAAAGAAAGCCAGTTCTTCTTtttCAAaaaGGAATCAAAGATTATTCTTCTTCTTAtataATTCTCATGTATGTGAATACGAATCTATTTTCGTCTTTCTACGTAACCAATCTTCTCATTTACGATCAACATCTTCTGGAGCTCTTCTTGAACGAATatatTTCTATGGAAaaaTAGAACGTCTTGTAGACGTCTTTGTTAAGGATTTTCAGACCAACCTATGCTTGTTCAAGGATCCTTTCATG
>IonTorrentS5-matK1_BOP010275_Cotu
AAACTCTTCGCTATTGGGTAAAAGATGCCTCTTCTTTGCATTTATTACGATTCTTTCTTCACGAGTATTGTAATTGGAATAGTCTTATTACTCCAAAGAAAGGCAGTTCTTCTTTTTCAAAAAGGAATCAAAGATTATTCTTCTTCTTATATAATTCTCATGTATGTGAATACGAATCTATTTTCGTCTTTCTACGTAACCAATCTTCTCATTTACGATCAACATCTTCTGGAGCTCTTCTTGAACGAATATATTTCTATGGAAAAATAGAACGTCTTGTAGACGTCTTTGTTAAGGATTTTCAGACCAACCTATGCTTGTTCAAGGATCCTTTCATG
>IonTorrentS5-matK1_BOP010275_Dotu
AAACTCTTCGCTATTGGGTAAAAGATGCCTCTTCTTTGCATTTATTACGATTCTTTCTTCACGAGTATTGTAATTGGAATAGTCTTATTACTCCAAAGAAAGGCAGTTCTTCTTTTTCAAAAAGGAATCAAAGATTATTCTTCTTCTTATATAATTCTCATGTATGTGAATACGAATCTATTTTCGTCTTTCTACGTAACCAATCTTCTCATTTACGATCAACATCTTCTGGAGCTCTTCTTGAACGAATATATTTCTATGGAAAAATAGAACGTCTTGTAGACGTCTTTGTTAAGGATTTTCAGACCAACCTATGCTTGTTCAAGGATCCTTTCATG
>IonTorrentS5-matK1_BOP010275_Otu
AAACTCTTCGCTATTGGGTAAAAGATGCCTCTTCTTTGCATTTATTACGATTCTTTCTTCACGAGTATTGTAATTGGAATAGTCTTATTACTCCAAAGAAAGGCAGTTCTTCTTtttCAAaaaGGAATCAAAGATTATTCTTCTTCTTAtataATTCTCATGTATGTGAATACGAATCTATTTTCGTCTTTCTACGTAACCAATCTTCTCATTTACGATCAACATCTTCTGGAGCTCTTCTTGAACGAATatatTTCTATGGAAaaaTAGAACGTCTTGTAGACGTCTTTGTTAAGGATTTTCAGACCAACCTATGCTTGTTCAAGGATCCTTTCATG
>IonTorrentS5-matK1_BOP010275_Zotu
AAACTCTTCGCTATTGGGTAAAAGATGCCTCTTCTTTGCATTTATTACGATTCTTTCTTCACGAGTATTGTAATTGGAATAGTCTTATTACTCCAAAGAAAGGCAGTTCTTCTTtttCAAaaaGGAATCAAAGATTATTCTTCTTCTTAtataATTCTCATGTATGTGAATACGAATCTATTTTCGTCTTTCTACGTAACCAATCTTCTCATTTACGATCAACATCTTCTGGAGCTCTTCTTGAACGAATatatTTCTATGGAAaaaTAGAACGTCTTGTAGACGTCTTTGTTAAGGATTTTCAGACCAACCTATGCTTGTTCAAGGATCCTTTCATG
>IonTorrentS5-matK1_BOP010276_Cotu
AAACTCTTCGCTATTGGGTAAAAGATGCCTCTTCTTTGCATTTATTACGATTCTTTCTTCACGAGTATTGTAATTGGAATAGTCTTATTACTCCAAAGAAAGCCAGTTCTTCTTTTTCAAAAAGGAATCAAAGATTATTCTTCTTCTTATATAATTCTCATGTATGTGAATACGAATCTATTTTCGTCTTTCTACGTAACCAATCTTCTCATTTACGATCAACATCTTCTGGAGCTCTTCTTGAACGAATATATTTCTATGGAAAAATAGAACGTCTTGTAGACGTCTTTGTTAAGGATTTTCAGACCAATCTATGCTTGTTCAAGGATCCTTTCATG
>IonTorrentS5-matK1_BOP010276_Otu
AAACTCTTCGCAATTGGGTAAAAGATGCCCCTTCTTTGCATTTATTACGATTCTTTCTTCGCGAGTATTGTAATTGGAATAGTCTTATTACTCCAAAGAAAGCCAGTTCTTCTTtttCAAaaaGGAATCAAAGATTATTCTTCTTCTTAtataATTCTCATGTATGTGAATACGAATCTATTTTCGTCTTTCTACGTAACCAATCTTCTCATTTACGATCAACATCTTCTGGAGCTCTTCTTGAACGAATatatTTCTATGGAAaaaTAGAACGTCTTGTAGACGTCTTTGTTAAGGATTTTCAGACCAACCTATGCTTGTTCAAGGATCCTTTCATG
>IonTorrentS5-matK1_BOP010276_Zotu
AAACTCTTCGCAATTGGGTAAAAGATGCCCCTTCTTTGCATTTATTACGATTCTTTCTTCGCGAGTATTGTAATTGGAATAGTCTTATTACTCCAAAGAAAGCCAGTTCTTCTTtttCAAaaaGGAATCAAAGATTATTCTTCTTCTTAtataATTCTCATGTATGTGAATACGAATCTATTTTCGTCTTTCTACGTAACCAATCTTCTCATTTACGATCAACATCTTCTGGAGCTCTTCTTGAACGAATatatTTCTATGGAAaaaTAGAACGTCTTGTAGACGTCTTTGTTAAGGATTTTCAGACCAACCTATGCTTGTTCAAGGATCCTTTCATG
>IonTorrentS5-matK1_BOP010277_Cotu
AAACTCTTCGCAATTGGGTAAAAGATGCCCCTTCTTTGCATTTATTACGATTCTTTCTTCGCGAGTATTGTAATTGGAATAGTCTTATTACTCCAAAGAAAGCCAGTTCTTCTTTTTCAAAAAGGAATCAAAGATTATTCTTCTTCTTATATAATTCTCATGTATGTGAATACGAATCTATTTTCGTCTTTCTACGTAACCAATCTTCTCATTTACGATCAACATCTTCTGGAGCTCTTCTTGAACGAATCTATTTCTATGGAAAAATAGAACGTCTTGTAGACGTCTTTGTTAAGGATTTTCAGACCAATCTATGCCTGTTCAAGGATCCTTTCATG
>IonTorrentS5-matK1_BOP010277_Otu
AAACTCTTCGCAATTGGGTAAAAGATGCCCCTTCTTTGCATTTATTACGATTCTTTCTTCGCGAGTATTGTAATTGGAATAGTCTTATTACTCCAAAGAAAGCCAGTTCTTCTTtttCAAaaaGGAATCAAAGATTATTCTTCTTCTTAtataATTCTCATGTATGTGAATACGAATCTATTTTCGTCTTTCTACGTAACCAATCTTCTCATTTACGATCAACATCTTCTGGAGCTCTTCTTGAACGAATCTATTTCTATGGAAaaaTAGAACGTCTTGTAGACGTCTTTGTTAAGGATTTTCAGACCAATCTATGCCTGTTCAAGGATCCTTTCATG
>IonTorrentS5-matK1_BOP010277_Zotu
AAACTCTTCGCAATTGGGTAAAAGATGCCCCTTCTTTGCATTTATTACGATTCTTTCTTCGCGAGTATTGTAATTGGAATAGTCTTATTACTCCAAAGAAAGCCAGTTCTTCTTtttCAAaaaGGAATCAAAGATTATTCTTCTTCTTAtataATTCTCATGTATGTGAATACGAATCTATTTTCGTCTTTCTACGTAACCAATCTTCTCATTTACGATCAACATCTTCTGGAGCTCTTCTTGAACGAATCTATTTCTATGGAAaaaTAGAACGTCTTGTAGACGTCTTTGTTAAGGATTTTCAGACCAATCTATGCCTGTTCAAGGATCCTTTCATG
>IonTorrentS5-matK1_BOP010278_Cotu
AAACTCTTCGCAATTGGGTAAAAGATGCCCCTTCTTTGCATTTATTACGATTCTTTCTTCGCGAGTATTGTAATTGGAATAGTCTTATTACTCCAAAGAAAGCCAGTTCTTCTTTTTCAAAAAGGAATCAAAGATTATTCTTCTTCTTATATAATTCTCATGTATGTGAATACGAATCTATTTTCGTCTTTCTACGTAACCAATCTTCTCATTTACGATCAACATCTTCTGGAGCTCTTCTTGAACGAATCTATTTCTATGGAAAAATAGAACGTCTTGTAGACGTCTTTGTTAAGGATTTTCAGACCAATCTATGCCTGTTCAAGGATCCTTTCATG
>IonTorrentS5-matK1_BOP010278_Otu
AAACTCTTCGCAATTGGGTAAAAGATGCCCCTTCTTTGCATTTATTACGATTCTTTCTTCGCGAGTATTGTAATTGGAATAGTCTTATTACTCCAAAGAAAGCCAGTTCTTCTTtttCAAaaaGGAATCAAAGATTATTCTTCTTCTTAtataATTCTCATGTATGTGAATACGAATCTATTTTCGTCTTTCTACGTAACCAATCTTCTCATTTACGATCAACATCTTCTGGAGCTCTTCTTGAACGAATCTATTTCTATGGAAaaaTAGAACGTCTTGTAGACGTCTTTGTTAAGGATTTTCAGACCAATCTATGCCTGTTCAAGGATCCTTTCATG
>IonTorrentS5-matK1_BOP010278_Zotu
AAACTCTTCGCAATTGGGTAAAAGATGCCCCTTCTTTGCATTTATTACGATTCTTTCTTCGCGAGTATTGTAATTGGAATAGTCTTATTACTCCAAAGAAAGCCAGTTCTTCTTtttCAAaaaGGAATCAAAGATTATTCTTCTTCTTAtataATTCTCATGTATGTGAATACGAATCTATTTTCGTCTTTCTACGTAACCAATCTTCTCATTTACGATCAACATCTTCTGGAGCTCTTCTTGAACGAATCTATTTCTATGGAAaaaTAGAACGTCTTGTAGACGTCTTTGTTAAGGATTTTCAGACCAATCTATGCCTGTTCAAGGATCCTTTCATG
>IonTorrentS5-matK1_BOP010279_Cotu
AAACTCTTCGCAATTGGGTAAAAGATGCCCCTTCTTTGCATTTCTTACGATTATTTCTTCGCGAGTATTGTAATTGGAATAGTCTTATTACTCCAAAGAAAGCCAGTTCTTCTTTTTCAAAAAGGAATCAAAGATTATTCTTCTTCTTATATAATTCTCATGTATGTGAATACGAATCTATTTTCGTCTTTCTACGTAACCAATCTTCTCATTTACGATCAACATCTTCTGGAGCTCTTCTTGAACGAATCTATTTCTATGGAAAAATAGAACGTCTTGTAGACGTCTTTGTTAAGGATTTTCAGACCAATCTATGCTTGTTCAAGGATCCTTTCATG
>IonTorrentS5-matK1_BOP010279_Dotu
AAACTCTTCGCAATTGGGTAAAAGATGCCCCTTCTTTGCATTTCTTACGATTATTTCTTCGCGAGTATTGTAATTGGAATAGTCTTATTACTCCAAAGAAAGCCAGTTCTTCTTTTTCAAAAAGGAATCAAAGATTATTCTTCTTCTTATATAATTCTCATGTATGTGAATACGAATCTATTTTCGTCTTTCTACGTAACCAATCTTCTCATTTACGATCAACATCTTCTGGAGCTCTTCTTGAACGAATCTATTTCTATGGAAAAATAGAACGTCTTGTAGACGTCTTTGTTAAGGATTTTCAGACCAATCTATGCTTGTTCAAGGATCCTTTCATG
>IonTorrentS5-matK1_BOP010279_Otu
AAACTCTTCGCAATTGGGTAAAAGATGCCCCTTCTTTGCATTTCTTACGATTATTTCTTCGCGAGTATTGTAATTGGAATAGTCTTATTACTCCAAAGAAAGCCAGTTCTTCTTtttCAAaaaGGAATCAAAGATTATTCTTCTTCTTAtataATTCTCATGTATGTGAATACGAATCTATTTTCGTCTTTCTACGTAACCAATCTTCTCATTTACGATCAACATCTTCTGGAGCTCTTCTTGAACGAATCTATTTCTATGGAAaaaTAGAACGTCTTGTAGACGTCTTTGTTAAGGATTTTCAGACCAATCTATGCTTGTTCAAGGATCCTTTCATG
>IonTorrentS5-matK1_BOP010279_Zotu
AAACTCTTCGCAATTGGGTAAAAGATGCCCCTTCTTTGCATTTCTTACGATTATTTCTTCGCGAGTATTGTAATTGGAATAGTCTTATTACTCCAAAGAAAGCCAGTTCTTCTTtttCAAaaaGGAATCAAAGATTATTCTTCTTCTTAtataATTCTCATGTATGTGAATACGAATCTATTTTCGTCTTTCTACGTAACCAATCTTCTCATTTACGATCAACATCTTCTGGAGCTCTTCTTGAACGAATCTATTTCTATGGAAaaaTAGAACGTCTTGTAGACGTCTTTGTTAAGGATTTTCAGACCAATCTATGCTTGTTCAAGGATCCTTTCATG
>IonTorrentS5-matK1_BOP010280_Cotu
AAACCCTTCGTTATTGGGTAAAAGATGCTTCCGCCCTTCATTTATTACGATTATTTTTCCACGAGTATTGGGGTTGGAATACTCTTAGTGTTACAAAGAAACTCCATTTTTGATTTTTTCACCAAAAAGAAATCAAAAGATTTTTTTTCGTATTATATAATTCTCATGGATATGAATACGAATCCATTTTGGGCTTTCTGCGCAACGAATCTTCTCATTTGAGATCAACATCTTTTGTATTCTTTCTTGAACGTCTCTCTTTTTATGGAAAAAAAGAACGTCTTGTAGAAGTCGTTGCTAAGGATTTTCGGGTTAGTCTATGGTTGTTTATATACCCTTTCGT
>IonTorrentS5-matK1_BOP010281_Cotu
AAACTCTTCGCTACTGGGTAAAAGATGCCCCCTCTTTGCATTTATTACGATTCTTTCTCCACGAGTATCCTAATTTGACTAGTCTTATTATTCAAAAGAAAGCCGGTTCTTCTTTTTCAAAACGAAATCAAAGATTATTTTTCTTCCTATATAATTCTCATGTATGTGAATACGAATTCATCTTCGTCTTTCTCCGTAACCAATCTTCTCATTTACGATCAACATCTTCTGGAGCCTTTCTTGAACGAATATATTTCTATGAAAAAATAGAACATCTTGTAGAAGTCTTTGCTAAGGATTTTCAAGCCAATCTATGGTTGTTCAAGGATCCTTTCATG
>IonTorrentS5-matK1_BOP010281_Otu
AAACTCTTCGCTACTGGGTAAAAGATGCCcccTCTTTGCATTTATTACGATTCTTTCTCCACGAGTATCCTAATTTGACTAGTCTTATTATTCAAAAGAAAGCCGGTTCTTCTTtttCAAAACGAAATCAAAGATTATTtttCTTCCTAtataATTCTCATGTATGTGAATACGAATTCATCTTCGTCTTTCTCCGTAACCAATCTTCTCATTTACGATCAACATCTTCTGGAGCCTTTCTTGAACGAATatatTTCTATGAAaaaaTAGAACATCTTGTAGAAGTCTTTGCTAAGGATTTTCAAGCCAATCTATGGTTGTTCAAGGATCCTTTCATG
>IonTorrentS5-matK1_BOP010281_Zotu
AAACTCTTCGCTACTGGGTAAAAGATGCCcccTCTTTGCATTTATTACGATTCTTTCTCCACGAGTATCCTAATTTGACTAGTCTTATTATTCAAAAGAAAGCCGGTTCTTCTTtttCAAAACGAAATCAAAGATTATTtttCTTCCTAtataATTCTCATGTATGTGAATACGAATTCATCTTCGTCTTTCTCCGTAACCAATCTTCTCATTTACGATCAACATCTTCTGGAGCCTTTCTTGAACGAATatatTTCTATGAAaaaaTAGAACATCTTGTAGAAGTCTTTGCTAAGGATTTTCAAGCCAATCTATGGTTGTTCAAGGATCCTTTCATG
>IonTorrentS5-matK1_BOP010282_Cotu
AAACTCTTCGCTATTGGGTAAAAGATGCCTCTTCTTTGCATTTATTACGATTCTTTCTCAACGAGTATTGTAATTGGAATAGTCTTATTACTCCAAAGAAAGCCAGTTCCTCTTTTTCAAAAAGAAATCAAAGATTATTCTTATTCTTATATAATTCTCATGTATGTGAATACGAATCCATTTTCGTCTTTCTACGTAATCAATCTTCTCATTTAAGATCAACATCTTCTGGAGTTTTTCTTGAACGAATCTATTTCTATGGAAAAATAGAACGTCTTGTGAACGTCTTTGTTAAGGTTAAGGATTTTCAGGAGAACCTATGGTTGGTCAAGGACCCTTGCATG
>IonTorrentS5-matK1_BOP010282_Otu
AAACTCTTCGCTATTGGGTAAAAGATGCCTCTTCTTTGCATTTATTACGATTCTTTCTCAACGAGTATTGTAATTGGAATAGTCTTATTACTCCAAAGAAAGCCAGTTCCTCTTtttCAAaaaGAAATCAAAGATTATTCTTATTCTTAtataATTCTCATGTATGTGAATACGAATCCATTTTCGTCTTTCTACGTAATCAATCTTCTCATTTAAGATCAACATCTTCTGGAGTTtttCTTGAACGAATCTATTTCTATGGAAaaaTAGAACGTCTTGTGAACGTCTTTGTTAAGGTTAAGGATTTTCAGGAGAACCTATGGTTGGTCAAGGACCCTTGCATG
>IonTorrentS5-matK1_BOP010282_Zotu
AAACTCTTCGCTATTGGGTAAAAGATGCCTCTTCTTTGCATTTATTACGATTCTTTCTCAACGAGTATTGTAATTGGAATAGTCTTATTACTCCAAAGAAAGCCAGTTCCTCTTtttCAAaaaGAAATCAAAGATTATTCTTATTCTTAtataATTCTCATGTATGTGAATACGAATCCATTTTCGTCTTTCTACGTAATCAATCTTCTCATTTAAGATCAACATCTTCTGGAGTTtttCTTGAACGAATCTATTTCTATGGAAaaaTAGAACGTCTTGTGAACGTCTTTGTTAAGGTTAAGGATTTTCAGGAGAACCTATGGTTGGTCAAGGACCCTTGCATG
>IonTorrentS5-matK1_BOP010283_Cotu
AAACTCTTCGCTACTGGGTAAAAGATGCCCCCTCTTTGCATTTATTACGATTCTTTCTCCACGAGTATCCTAATTTGACTAGTCTTATTATTCAAAAGAAAGCCGGTTCTTCTTTTTCAAAACGAAATCAAAGATTATTTTTCTTCCTATATAATTCTCATGTATGTGAATACGAATTCATCTTCGTCTTTCTCCGTAACCAATCTTCTCATTTACGATCAACATCTTCTGGAGCCTTTCTTGAACGAATATATTTCTATGAAAAAATAGAACATCTTGTAGAAGTCTTTGCTAAGGATTTTCAAGCCAATCTATGGTTGTTCAAGGATCCTTTCATG
>IonTorrentS5-matK1_BOP010283_Dotu
AAACTCTTCGCTACTGGGTAAAAGATGCCCCCTCTTTGCATTTATTACGATTCTTTCTCCACGAGTATCCTAATTTGACTAGTCTTATTATTCAAAAGAAAGCCGGTTCTTCTTTTT
>IonTorrentS5-matK1_BOP010283_Otu
AAACTCTTCGCTACTGGGTAAAAGATGCCcccTCTTTGCATTTATTACGATTCTTTCTCCACGAGTATCCTAATTTGACTAGTCTTATTATTCAAAAGAAAGCCGGTTCTTCTTtttCAAAACGAAATCAAAGATTATTtttCTTCCTAtataATTCTCATGTATGTGAATACGAATTCATCTTCGTCTTTCTCCGTAACCAATCTTCTCATTTACGATCAACATCTTCTGGAGCCTTTCTTGAACGAATatatTTCTATGAAaaaaTAGAACATCTTGTAGAAGTCTTTGCTAAGGATTTTCAAGCCAATCTATGGTTGTTCAAGGATCCTTTCATG
>IonTorrentS5-matK1_BOP010283_Zotu
AAACTCTTCGCTACTGGGTAAAAGATGCCcccTCTTTGCATTTATTACGATTCTTTCTCCACGAGTATCCTAATTTGACTAGTCTTATTATTCAAAAGAAAGCCGGTTCTTCTTtttCAAAACGAAATCAAAGATTATTtttCTTCCTAtataATTCTCATGTATGTGAATACGAATTCATCTTCGTCTTTCTCCGTAACCAATCTTCTCATTTACGATCAACATCTTCTGGAGCCTTTCTTGAACGAATatatTTCTATGAAaaaaTAGAACATCTTGTAGAAGTCTTTGCTAAGGATTTTCAAGCCAATCTATGGTTGTTCAAGGATCCTTTCATG
>IonTorrentS5-matK1_BOP010286_Cotu
AAGCTCTTCGCTACTGGTTAAAAGATGCTTCGTCTTTGCATTTCGTAAGATTCTTTCTCCACGAGTTTCATAATTGGAATAGTCTTATTACGTCAAAGAAAGGCGGTCCTTCTTTTTCAGAAAGAAATCAAAGATTCTTCTTCTTCCTATATAATTCTCATGTATGTGAATACGAATCCATCTTTATCTTTCTCCGCAACCAATCTTCTCATTTACGATCAACATCTTCTAGAGCCCTTGTTGAACGAATCTATTTCTATGGAAAAATAGAGCATCTTGGAGAAGTCTTGTTCCAGGGCTTTTCAAGTTAATCTATGGATATTCACAGATTCTAACATG
>IonTorrentS5-matK1_BOP010286_Otu
AAGCTCTTCGCTACTGGTTAAAAGATGCTTCGTCTTTGCATTTCGTAAGATTCTTTCTCCACGAGTTTCATAATTGGAATAGTCTTATTACGTCAAAGAAAGGCGGTCCTTCTTtttCAGAAAGAAATCAAAGATTCTTCTTCTTCCTAtataATTCTCATGTATGTGAATACGAATCCATCTTTATCTTTCTCCGCAACCAATCTTCTCATTTACGATCAACATCTTCTAGAGCCCTTGTTGAACGAATCTATTTCTATGGAAaaaTAGAGCATCTTGGAGAAGTCTTGTCCAGGGCTTTTCAAGTTAATCTATGGATATTCACAGATTCTAACATG
>IonTorrentS5-matK1_BOP010286_Zotu
AAGCTCTTCGCTACTGGTTAAAAGATGCTTCGTCTTTGCATTTCGTAAGATTCTTTCTCCACGAGTTTCATAATTGGAATAGTCTTATTACGTCAAAGAAAGGCGGTCCTTCTTtttCAGAAAGAAATCAAAGATTCTTCTTCTTCCTAtataATTCTCATGTATGTGAATACGAATCCATCTTTATCTTTCTCCGCAACCAATCTTCTCATTTACGATCAACATCTTCTAGAGCCCTTGTTGAACGAATCTATTTCTATGGAAaaaTAGAGCATCTTGGAGAAGTCTTGTCCAGGGCTTTTCAAGTTAATCTATGGATATTCACAGATTCTAACATG
>IonTorrentS5-matK1_BOP010287_Cotu
AAACTCTTCGCTACTGGGTAAAAGATGCCCCCTCTTTGCATTTATTACGATTCTTTCTCCACGAGTATCCTAATTTGACTAGTCTTATTATTCCAAAGAAAGCCGGTTCTTCTTTTTCAAAACGAAATCAAAGATTATTTTTCTTCCTATATAATTCTCATGTATGTGAATACGAATTCATCTTCGTCTTTCTCCGTAACCAATCTTCTCATTTACGATCAACATCTTCTGGAGCCTTTCTTGAACGAATATATTTCTATGAAAAAATAGAACATCTTGTAGAAGTCTTTGCTAAGGATTTTCAAGCCAATCTATGGTTGTTCAAGGATCCTTTCAT
>IonTorrentS5-matK1_BOP010287_Otu
AAACTCTTCGCTACTGGGTAAAAGATGCCcccTCTTTGCATTTATTACGATTCTTTCTCCACGAGTATCCTAATTTGACTAGTCTTATTATTCCAAAGAAAGCCGGTTCTTCTTtttCAAAACGAAATCAAAGATTATTtttCTTCCTAtataATTCTCATGTATGTGAATACGAATTCATCTTCGTCTTTCTCCGTAACCAATCTTCTCATTTACGATCAACATCTTCTGGAGCCTTTCTTGAACGAATatatTTCTATGAAaaaaTAGAACATCTTGTAGAAGTCTTTGCTAAGGATTTTCAAGCCAATCTATGGTTGTTCAAGGATCCTTTCATG
>IonTorrentS5-matK1_BOP010287_Zotu
AAACTCTTCGCTACTGGGTAAAAGATGCCcccTCTTTGCATTTATTACGATTCTTTCTCCACGAGTATCCTAATTTGACTAGTCTTATTATTCCAAAGAAAGCCGGTTCTTCTTtttCAAAACGAAATCAAAGATTATTtttCTTCCTAtataATTCTCATGTATGTGAATACGAATTCATCTTCGTCTTTCTCCGTAACCAATCTTCTCATTTACGATCAACATCTTCTGGAGCCTTTCTTGAACGAATatatTTCTATGAAaaaaTAGAACATCTTGTAGAAGTCTTTGCTAAGGATTTTCAAGCCAATCTATGGTTGTTCAAGGATCCTTTCATG
>IonTorrentS5-matK1_BOP010288_Cotu
AAACTCTTCGCTACTGGGTAAAGGATGCCCCCTCTTTGCATTTATTACGATTCTTTCTCCACGAGTATCCTAATTTGACTAGTCTTATTATTCCAAAGAAAGCCGGTTCTTCTTTTTCAAAACGAAATCAAAGATTATTTTTCTTCCTATATAATTCTCATGTATGTGAATACGAATTCGTCTTTGTCTTTCTCCGTAACCAATCTTCTCATTTACGATCAACATCTTCTGGAGCCTTTCTTGAACGAATATATTTCTATGAAAAAATAGAACATCTTGTAGAAGTCTTGGCTAAGGATTTTCAAGCCAATCTATGGTTGTTCAAGGATCCTTTCATG
>IonTorrentS5-matK1_BOP010288_Dotu
AAACTCTTCGCTACTGGGTAAAGGATGCCCCCTCTTTGCATTTATTACGATTCTTTCTCCACGAGTATCCTAATTTGACTAGTCTTATTATTCCAAAGAAAGCCGGTTCTTCTTTTTCAAAACGAAATCAAAGATTATTTTTCTTCCTATATAATTCTCATGTATGTGAATACGAATTCGTCTTTGTCTTTCTCCGTAACCAATCTTCTCATTTACGATCAACATCTTCTGGAGCCTTTCTTGAACGAATATATTTCTATGAAAAAATAGAACATCTTGTAGAAGTCTTGGCTAAGGATTTTCAAGCCAATCTATGGTTGTTCAAGGATCCTTTCATG
>IonTorrentS5-matK1_BOP010288_Otu
AAACTCTTCGCTACTGGGTAAAGGATGCCcccTCTTTGCATTTATTACGATTCTTTCTCCACGAGTATCCTAATTTGACTAGTCTTATTATTCCAAAGAAAGCCGGTTCTTCTTtttCAAAACGAAATCAAAGATTATTtttCTTCCTAtataATTCTCATGTATGTGAATACGAATTCGTCTTTGTCTTTCTCCGTAACCAATCTTCTCATTTACGATCAACATCTTCTGGAGCCTTTCTTGAACGAATatatTTCTATGAAaaaaTAGAACATCTTGTAGAAGTCTTGGCTAAGGATTTTCAAGCCAATCTATGGTTGTTCAAGGATCCTTTCATG
>IonTorrentS5-matK1_BOP010288_Zotu
AAACTCTTCGCTACTGGGTAAAGGATGCCcccTCTTTGCATTTATTACGATTCTTTCTCCACGAGTATCCTAATTTGACTAGTCTTATTATTCCAAAGAAAGCCGGTTCTTCTTtttCAAAACGAAATCAAAGATTATTtttCTTCCTAtataATTCTCATGTATGTGAATACGAATTCGTCTTTGTCTTTCTCCGTAACCAATCTTCTCATTTACGATCAACATCTTCTGGAGCCTTTCTTGAACGAATatatTTCTATGAAaaaaTAGAACATCTTGTAGAAGTCTTGGCTAAGGATTTTCAAGCCAATCTATGGTTGTTCAAGGATCCTTTCATG
>IonTorrentS5-matK1_BOP010290_Cotu
AAATCCTTCGATATTGGGTGAAAGATGCCCCTTTTTTTCATTTATTACGGTTGTTTCTTTATCATTTTTGTAATTGGAATAGTTTTAGTACTCCAAAAATCTACTTTTTCAAAAAGTAATCCAAGATTATTCTTGTTCCTCTATAATTTTTATGTATGTGAATATGAATCTATCTTCCTTTTCTACGGAAAAATCCTCTCATTTTACGATTAAAATCTTTTAGTTCGTTTTTTTTGAGCGAATCTTTTTTTATGCAAAAAGAGAACATCTTGTAGAAGTTTTTGCTAAGGATTTTTCGTCACCTTAATT
>IonTorrentS5-matK1_BOP010291_Cotu
AAACTCTTCGCTACTGGGTAAAAGATGCCTCTTCTTTGCATTTATTACGATTCTTTCTCCACGAGTATCGTAATCCTAATTGGACTAGTCTTATTATTCCAAAGAAAGCGAGTTCTTCTTTTTCAAAAAGAAATCAAAGATTATTCTTCTTCCTATATAATTCTCATGTATGTGAATACGAATCCATCTTCGTCTTTCTCCGTAACCAATCTTCTCATTTACGATCAACATCTTCTGGAGCCTTTCTTGAACGAATATATTTCTATGGAAAAATAGAACATCTTGTAGAAGTCTTTGCTAAGGATTTTCAAGCCAATCTATGGTTGTTCAAGGATCCTTTCATG
>IonTorrentS5-matK1_BOP010291_Otu
AAACTCTTCGCTACTGGGTAAAAGATGCCcccTCTTTGCATTTATTACGATTCTTTCTCCACGAGTATCCTAATTTGACTAGTCTTATTATTCCAAAGAAAGCGGGTTCTTCTTtttCAAAACGAAATCAAAGATTATTtttCTTCCTAtataATTCTCATGTATGTGAATACGAATTCATCTTCGTCTTTCTCCGTAACCAATCTTCTCATTTACGATCAACATCTTCTGGAGCCTTTCTTGAACGAATatatTTCTATGAAaaaaTAGAACATCTTGTAGAAGTCTTTGCTAAGGATTTTCAAAGCCAATCTATGGTTGTTCAAGGATCCTTCATG
>IonTorrentS5-matK1_BOP010291_Zotu
AAACTCTTCGCTACTGGGTAAAAGATGCCcccTCTTTGCATTTATTACGATTCTTTCTCCACGAGTATCCTAATTTGACTAGTCTTATTATTCCAAAGAAAGCGGGTTCTTCTTtttCAAAACGAAATCAAAGATTATTtttCTTCCTAtataATTCTCATGTATGTGAATACGAATTCATCTTCGTCTTTCTCCGTAACCAATCTTCTCATTTACGATCAACATCTTCTGGAGCCTTTCTTGAACGAATatatTTCTATGAAaaaaTAGAACATCTTGTAGAAGTCTTTGCTAAGGATTTTCAAAGCCAATCTATGGTTGTTCAAGGATCCTTCATG
>IonTorrentS5-matK1_BOP010292_Cotu
AAACTCTTCGCTACTGGGTAAAAGATGCCCCCTCTTTGCATTTATTACGATTCTTTCTCCACGAGTATCCTAATTTGACTAGTCTTATTATTCAAAAGAAAGCCGGTTCTTCTTTTTCAAAACGAAATCAAAGATTATTTTTCTTCCTATATAATTCTCATGTATGTGAATACGAATTCATCTTCGTCTTTCTCCGTAACCAATCTTCTCATTTACGATCAACATCTTCTGGAGCCTTTCTTGAACGAATATATTTCTATGAAAAAATAGAACATCTTGTAGAAGTCTTTGCTAAGGATTTTCAAGCCAATCTATGGTTGTTCAAGGATCCTTTCATG
>IonTorrentS5-matK1_BOP010292_Otu
AAACTCTTCGCTACTGGGTAAAAGATGCCcccTCTTTGCATTTATTACGATTCTTTCTCCACGAGTATCCTAATTTGACTAGTCTTATTATTCAAAAGAAAGCCGGTTCTTCTTtttCAAAACGAAATCAAAGATTATTtttCTTCCTAtataATTCTCATGTATGTGAATACGAATTCATCTTCGTCTTTCTCCGTAACCAATCTTCTCATTTACGATCAACATCTTCTGGAGCCTTTCTTGAACGAATatatTTCTATGAAaaaaTAGAACATCTTGTAGAAGTCTTTGCTAAGGATTTTCAAGCCAATCTATGGTTGTTCAAGGATCCTTTCATG
>IonTorrentS5-matK1_BOP010292_Zotu
AAACTCTTCGCTACTGGGTAAAAGATGCCcccTCTTTGCATTTATTACGATTCTTTCTCCACGAGTATCCTAATTTGACTAGTCTTATTATTCAAAAGAAAGCCGGTTCTTCTTtttCAAAACGAAATCAAAGATTATTtttCTTCCTAtataATTCTCATGTATGTGAATACGAATTCATCTTCGTCTTTCTCCGTAACCAATCTTCTCATTTACGATCAACATCTTCTGGAGCCTTTCTTGAACGAATatatTTCTATGAAaaaaTAGAACATCTTGTAGAAGTCTTTGCTAAGGATTTTCAAGCCAATCTATGGTTGTTCAAGGATCCTTTCATG
>IonTorrentS5-matK1_BOP010293_Cotu
AAACTCTTCGCTATTGGGTAAAAGATGCTTCTTCTTTGCATTTATTACGAGTCTTTCTCAACGAATATTGTAATTGGAATAGTCTTATTACTCCAAAGAAAGCCCATTCCTCTTTTTCAAAAAGAAATCAAAGATTATTCTTATTCTTATATAATTCTCATGTATATGAATACGAATCCATTTTCGTTTTTTTACGTAACCAATCTTTTCATTTACGATCAACATCTTCTGGAGTTCTTCTTGAACGAATCTATTTCTATGTAAAAATAGAACGTCTTGTGAACGTCTTTGTTAAGCTTAAGGATTTTCAGGCGAACCTACGGTTGGTCAAGGAACCTTGCATG
>IonTorrentS5-matK1_BOP010293_Otu
AAACTCTTCGCTATTGGGTAAAAGATGCTTCTTCTTTGCATTTATTACGAGTCTTTCTCAACGAATATTGTAATTGGAATAGTCTTATTACTCCAAAGAAAGCCCATTCCTCTTtttCAAaaaGAAATCAAAGATTATTCTTATTCTTAtataATTCTCATGTATATGAATACGAATCCATTTTCGTTttttttACGTAACCAATCTTTTCATTTACGATCAACATCTTCTGGAGTTCTTCTTGAACGAATCTATTTCTATGTAAaaaTAGAACGTCTTGTGAACGTCTTTGTTAAGCTTAAGGATTTTCAGGCGAACCTACGGTTGGTCAAGGAACCTTGCATG
>IonTorrentS5-matK1_BOP010293_Zotu
AAACTCTTCGCTATTGGGTAAAAGATGCTTCTTCTTTGCATTTATTACGAGTCTTTCTCAACGAATATTGTAATTGGAATAGTCTTATTACTCCAAAGAAAGCCCATTCCTCTTtttCAAaaaGAAATCAAAGATTATTCTTATTCTTAtataATTCTCATGTATATGAATACGAATCCATTTTCGTTttttttACGTAACCAATCTTTTCATTTACGATCAACATCTTCTGGAGTTCTTCTTGAACGAATCTATTTCTATGTAAaaaTAGAACGTCTTGTGAACGTCTTTGTTAAGCTTAAGGATTTTCAGGCGAACCTACGGTTGGTCAAGGAACCTTGCATG
>IonTorrentS5-matK1_BOP010294_Cotu
AAACTCTTCGCTACTGGGTAAAAGATGCCCCCTCTTTGCATTTATTACGATTCTTTCTCCACGAGTATCCTAATTTGACTAGTCTTATTATTCAAAAGAAAGCCGGTTCTTCTTTTTCAAAACGAAATCAAAGATTATTTTTCTTCCTATATAATTCTCATGTATGTGAATACGAATTCATCTTCGTCTTTCTCCGTAACCAATCTTCTCATTTACGATCAACATCTTCTGGAGCCTTTCTTGAACGAATATATTTCTATGAAAAAATAGAACATCTTGTAGAAGTCTTTGCTAAGGATTTTCAAGCCAATCTATGGTTGTTCAAGGATCCTTTCATG
>IonTorrentS5-matK1_BOP010294_Otu
AAACTCTTCGCTACTGGGTAAAAGATGCCcccTCTTTGCATTTATTACGATTCTTTCTCCACGAGTATCCTAATTTGACTAGTCTTATTATTCAAAAGAAAGCCGGTTCTTCTTtttCAAAACGAAATCAAAGATTATTtttCTTCCTAtataATTCTCATGTATGTGAATACGAATTCATCTTCGTCTTTCTCCGTAACCAATCTTCTCATTTACGATCAACATCTTCTGGAGCCTTTCTTGAACGAATatatTTCTATGAAaaaaTAGAACATCTTGTAGAAGTCTTTGCTAAGGATTTTCAAGCCAATCTATGGTTGTTCAAGGATCCTTTCATG
>IonTorrentS5-matK1_BOP010294_Zotu
AAACTCTTCGCTACTGGGTAAAAGATGCCcccTCTTTGCATTTATTACGATTCTTTCTCCACGAGTATCCTAATTTGACTAGTCTTATTATTCAAAAGAAAGCCGGTTCTTCTTtttCAAAACGAAATCAAAGATTATTtttCTTCCTAtataATTCTCATGTATGTGAATACGAATTCATCTTCGTCTTTCTCCGTAACCAATCTTCTCATTTACGATCAACATCTTCTGGAGCCTTTCTTGAACGAATatatTTCTATGAAaaaaTAGAACATCTTGTAGAAGTCTTTGCTAAGGATTTTCAAGCCAATCTATGGTTGTTCAAGGATCCTTTCATG
>IonTorrentS5-matK1_BOP010295_Cotu
AAACTCTTCGCTATTGGGTAAAAGATGCTTCTTCTTTGCATTTATTACGAGTCTTTCTCAACGAATATTGTAATTGGAATAGTCTTATTACTCCAAAGAAAGCCCATTCCTCTTTTTCAAAAAGAAATCAAAGATTATTCTTATTCTTATATAATTCTCATGTATATGAATACGAATCCATTTTCGTTTTTTTTACGTAACCAATCTTTTCATTTACGATCAACATCTTCTGGAGTTCTTCTTGAACGAATCTATTTCTATGTAAAAATAGAACGTCTTGTGAACGTCTTTGTTAAGCTTAAGGATTTTCAGGCGAACCTACGGTTGGTCAAGGAACCTTGCATG
>IonTorrentS5-matK1_BOP010295_Otu
AAACTCTTCGCTATTGGGTAAAAGATGCTTCTTCTTTGCATTTATTACGAGTCTTTCTCAACGAATATTGTAATTGGAATAGTCTTATTACTCCAAAGAAAGCCCATTCCTCTTtttCAAaaaGAAATCAAAGATTATTCTTATTCTTAtataATTCTCATGTATATGAATACGAATCCATTTTCGTTtttttACGTAACCAATCTTTTCATTTACGATCAACATCTTCTGGAGTTCTTCTTGAACGAATCTATTTCTATGTAAaaaTAGAACGTCTTGTGAACGTCTTTGTTAAGCTTAAGGATTTTCAGGCGACCTACGGTTGGTCAAGGAACCTTGCATG
>IonTorrentS5-matK1_BOP010295_Zotu
AAACTCTTCGCTATTGGGTAAAAGATGCTTCTTCTTTGCATTTATTACGAGTCTTTCTCAACGAATATTGTAATTGGAATAGTCTTATTACTCCAAAGAAAGCCCATTCCTCTTtttCAAaaaGAAATCAAAGATTATTCTTATTCTTAtataATTCTCATGTATATGAATACGAATCCATTTTCGTTtttttACGTAACCAATCTTTTCATTTACGATCAACATCTTCTGGAGTTCTTCTTGAACGAATCTATTTCTATGTAAaaaTAGAACGTCTTGTGAACGTCTTTGTTAAGCTTAAGGATTTTCAGGCGACCTACGGTTGGTCAAGGAACCTTGCATG
>IonTorrentS5-matK1_BOP010296_Cotu
AAACCCTTCGCTACCGGGTGAAAGATGCCTCCTCTTTGCATTTATTGCGGTTCTTTCTTCATGAGTATTCGAATTGGAATATTGTTATTATTCCAAATAAAGCTATTTCTTTTTTTTCAAAAAGTAATTCAAGATTATTGTTATTCTTATATAATTCTCATATATGTGAATACGAATCTGTCTTCCTTTTTCTCCGTAAACAATCTTCTCATTTACGATTAACATCTTCTGGAGTCCTTTTTGAGCGAATTTATTTACATAGAAAAATAATAAAACATCTTGTCGAAGTCTTTGCTAATGATTTTCCGGGCATCCTATGTTTCCTGAAAGATCCTTTCATT
>IonTorrentS5-matK1_BOP010296_Otu
AAACCCTTCGCTACCGGGTGAAAGATGCCTCCTCTTTGCATTTATTGCGGTTCTTTCTTCATGAGTATTCGAATTGGAATATTGTTATTATTCCAAATAAAGCTATTTCTTttttttCAAaaaGTAATTCAAGATTATTGTTATTCTTAtataATTCTCATatatGTGAATACGAATCTGTCTTCCTTtttCTCCGTAAACAATCTTCTCATTTACGATTAACATCTTCTGGAGTCCTTtttGAGCGAATTTATTTACATAGAAaaaTAATAAAACATCTTGTCGAAGTCTTTGCTAATGATTTTCCGGGCATCCTATGTTTCCTGAAAGATCCTTTCATT
>IonTorrentS5-matK1_BOP010296_Zotu
AAACCCTTCGCTACCGGGTGAAAGATGCCTCCTCTTTGCATTTATTGCGGTTCTTTCTTCATGAGTATTCGAATTGGAATATTGTTATTATTCCAAATAAAGCTATTTCTTttttttCAAaaaGTAATTCAAGATTATTGTTATTCTTAtataATTCTCATatatGTGAATACGAATCTGTCTTCCTTtttCTCCGTAAACAATCTTCTCATTTACGATTAACATCTTCTGGAGTCCTTtttGAGCGAATTTATTTACATAGAAaaaTAATAAAACATCTTGTCGAAGTCTTTGCTAATGATTTTCCGGGCATCCTATGTTTCCTGAAAGATCCTTTCATT
>IonTorrentS5-matK1_BOP010297_Cotu
AAACCCTTCGCTACCGGGTGAAAGATGCCTCCTCTTTGCATTTATTGCGGTTCTTTCTTCATGAGTATTCGAATTGGAATATTGTTATTATTCCAAATAAAGCTATTTCTTTTTTTTCAAAAAGTAATTCAAGATTATTGTTATTCTTATATAATTCTCATATATGTGAATACGAATCTGTCTTCCTTTTTCTCCGTAAACAATCTTCTCATTTACGATTAACATCTTCTGGAGTCCTTTTTGAGCGAATTTATTTACATAGAAAAATAATAAAACATCTTGTCGAAGTCTTTGCTAATGATTTTCCGGGCATCCTATGTTTCCTGAAAGATCCTTTCATT
>IonTorrentS5-matK1_BOP010297_Otu
AAACCCTTCGCTACCGGGTGAAAGATGCCTCCTCTTTGCATTTATTGCGGTTCTTTCTTCATGAGTATTCGAATTGGAATATTGTTATTATTCCAAATAAAGCTATTTCTTttttttCAAaaaGTAATTCAAGATTATTGTTATTCTTAtataATTCTCATatatGTGAATACGAATCTGTCTTCCTTtttCTCCGTAAACAATCTTCTCATTTACGATTAACATCTTCTGGAGTCCTTtttGAGCGAATTTATTTACATAGAAaaaTAATAAAACATCTTGTCGAAGTCTTTGCTAATGATTTTCCGGGCATCCTATGTTTCCTGAAAGATCCTTTCATT
>IonTorrentS5-matK1_BOP010297_Zotu
AAACCCTTCGCTACCGGGTGAAAGATGCCTCCTCTTTGCATTTATTGCGGTTCTTTCTTCATGAGTATTCGAATTGGAATATTGTTATTATTCCAAATAAAGCTATTTCTTttttttCAAaaaGTAATTCAAGATTATTGTTATTCTTAtataATTCTCATatatGTGAATACGAATCTGTCTTCCTTtttCTCCGTAAACAATCTTCTCATTTACGATTAACATCTTCTGGAGTCCTTtttGAGCGAATTTATTTACATAGAAaaaTAATAAAACATCTTGTCGAAGTCTTTGCTAATGATTTTCCGGGCATCCTATGTTTCCTGAAAGATCCTTTCATT
>IonTorrentS5-matK1_BOP010299_Cotu
AAACCCTTCGCTACCGGGTGAAAGATGCCTCCTCTTTGCATTTATTGCGGTTCTTTCTTCATGAGTATTCTAATTGGAATATTGTTATTATTCCAAATAAAGCTATTTCTTTTTTTTCAAAAAGTAATTCAAGATTATTGTTATTCTTATATAATTCTCATATATGTGAATACGAATCTGTCTTCCTTTTTCTCCGTAAACAATCTTCTCATTTACGATTAACATCTTCTGGAGTCCTTTTTGAGCGAATTTATTTACATAGAAAAATAATAAAACATCTTGTCGAAGTCTTTGCTAATGATTTTCCGGGCATCCTATGTTTCCTGAAGGATCCTTTCATT
>IonTorrentS5-matK1_BOP010299_Otu
AAACCCTTCGCTACCGGGTGAAAGATGCCTCCTCTTTGCATTTATTGCGGTTCTTTCTTCATGAGTATTCTAATTGGAATATTGTTATTATTCCAAATAAAGCTATTTCTTttttttCAAaaaGTAATTCAAGATTATTGTTATTCTTAtataATTCTCATatatGTGAATACGAATCTGTCTTCCTTtttCTCCGTAAACAATCTTCTCATTTACGATTAACATCTTCTGGAGTCCTTtttGAGCGAATTTATTTACATAGAAaaaTAATAAAACATCTTGTCGAAGTCTTTGCTAATGATTTTCCGGGCATCCTATGTTTCCTGAAGGATCCTTTCATT
>IonTorrentS5-matK1_BOP010299_Zotu
AAACCCTTCGCTACCGGGTGAAAGATGCCTCCTCTTTGCATTTATTGCGGTTCTTTCTTCATGAGTATTCTAATTGGAATATTGTTATTATTCCAAATAAAGCTATTTCTTttttttCAAaaaGTAATTCAAGATTATTGTTATTCTTAtataATTCTCATatatGTGAATACGAATCTGTCTTCCTTtttCTCCGTAAACAATCTTCTCATTTACGATTAACATCTTCTGGAGTCCTTtttGAGCGAATTTATTTACATAGAAaaaTAATAAAACATCTTGTCGAAGTCTTTGCTAATGATTTTCCGGGCATCCTATGTTTCCTGAAGGATCCTTTCATT
>IonTorrentS5-matK1_BOP010300_Cotu
AAATCCTTCGCTGCTGGGTAAAAGATGTCTCTTCTCTGCATTTATTACGTCTTTTTCTTCACGATTATTATAATTGGAATAATATTATTATTTCAAAAAATCTATTTCTATTTTTTTTTAAAAGTAATTCGAGATTATTCTTATTCTTATATAATTCTCATGTTTGTGAATACGAATCCATTTTACTTTTTATCCGTAACCAATCTTGTCATTTACGATTAACATCTTCTGGGAACTTTTTTGAGCGAATATATTTCTATGAAAAAATAAAGCATCCTGTAGAAGAAATCTTTTCTAATGATTTTCCAGCTATCCTATTGTTCTTTCAGGATCCTTTTATG
>IonTorrentS5-matK1_BOP010300_Otu
AAATCCTTCGCTGCTGGGTAAAAGATGTCTCTTCTCTGCATTTATTACGTCTTtttCTTCACGATTATTATAATTGGAATAATATTATTATTTCAAaaaaaTCTATTTCTATTtttttttAAAAGTAATTCGAGATTATTCTTATTCTTAtataATTCTCATGTTTGTGAATACGAATCCATTTTACTTtttATCCGTAACCAATCTTGTCATTTACGATTAACATCTTCTGGGAACTTttttGAGCGAATatatTTCTATGAAaaaaTAAAGCATCCTGTAGAAGAAATCTTTTCTAATGATTTTCCAGCTATCCTATTGTTCTTTCAGGATCCTTTTATG
>IonTorrentS5-matK1_BOP010300_Zotu
AAATCCTTCGCTGCTGGGTAAAAGATGTCTCTTCTCTGCATTTATTACGTCTTtttCTTCACGATTATTATAATTGGAATAATATTATTATTTCAAaaaaaTCTATTTCTATTtttttttAAAAGTAATTCGAGATTATTCTTATTCTTAtataATTCTCATGTTTGTGAATACGAATCCATTTTACTTtttATCCGTAACCAATCTTGTCATTTACGATTAACATCTTCTGGGAACTTttttGAGCGAATatatTTCTATGAAaaaaTAAAGCATCCTGTAGAAGAAATCTTTTCTAATGATTTTCCAGCTATCCTATTGTTCTTTCAGGATCCTTTTATG
>IonTorrentS5-matK1_BOP010301_Cotu
AAATCCTTCGCTACTGGGTAAAAGATGCCTCTTCGTTGCATTTATTACGTCTTTTTCTTCACGATTATTATAATTGGAATAGTCTTATTATTTCAAATAAATCTATTTCTATTTTTTTTAAAAGGAATTCGAGATTCTTTTTATTCCTATATAATTCTCATGTTTGTGAATATGAATCCATCTTACTTTTTATCCGTAACCAATCTTGTCATTTACGATTAACATCTTCTGGGAGCTTTTTTGAGCTAATATATTTCTATGAAAAAATAAAGCATCCTATAGAAGAAGTCTTTTCTAACGATTTTCCGGCTATCCCATTGTTCTTCCAGGATCCTTTCATG
>IonTorrentS5-matK1_BOP010301_Otu
AAATCCTTCGCTACTGGGTAAAAGATGCCTCTTCGTTGCATTTATTACGTCTTtttCTTCACGATTATTATAATTGGAATAGTCTTATTATTTCAAATAAATCTATTTCTATTttttttAAAAGGAATTCGAGATTCTTtttATTCCTAtataATTCTCATGTTTGTGAATATGAATCCATCTTACTTtttATCCGTAACCAATCTTGTCATTTACGATTAACATCTTCTGGGAGCTTttttGAGCTAATatatTTCTATGAAaaaaTAAAGCATCCTATAGAAGAAGTCTTTTCTAACGATTTTCCGGCTATCCCATTGTTCTTCCAGGATCCTTTCATG
>IonTorrentS5-matK1_BOP010301_Zotu
AAATCCTTCGCTACTGGGTAAAAGATGCCTCTTCGTTGCATTTATTACGTCTTtttCTTCACGATTATTATAATTGGAATAGTCTTATTATTTCAAATAAATCTATTTCTATTttttttAAAAGGAATTCGAGATTCTTtttATTCCTAtataATTCTCATGTTTGTGAATATGAATCCATCTTACTTtttATCCGTAACCAATCTTGTCATTTACGATTAACATCTTCTGGGAGCTTttttGAGCTAATatatTTCTATGAAaaaaTAAAGCATCCTATAGAAGAAGTCTTTTCTAACGATTTTCCGGCTATCCCATTGTTCTTCCAGGATCCTTTCATG
>IonTorrentS5-matK1_BOP010302_Cotu
AAATCCTTCGCTACTGGGTAAAAGATGCCTCTTCGTTGCATTTATTACGTCTTTTTCTTCACGATTATTATAATTGGAATAGTCTTATTATTTCAAATAAATCTATTTCTATTTTTTTTAAAAGGAATTCGAGATTCTTTTTATTCCTATATAATTCTCATGTTTGTGAATATGAATCCATCTTACTTTTTATCCGTAACCAATCTTGTCATTTACGATTAACATCTTCTGGGAGCTTTTTTTGAGCTAATATATTTCTATGAAAAAATAAAGCATCCTATAGAAGAAGTCTTTTCTAACGATTTTCCGGCTATCCCATTGTTCTTCCAGGATCCTTTCATG
>IonTorrentS5-matK1_BOP010302_Otu
AAATCCTTCGCTACTGGGTAAAAGATGCCTCTTCGTTGCATTTATTACGTCTTtttCTTCACGATTATTATAATTGGAATAGTCTTATTATTTCAAATAAATCTATTTCTATTttttttAAAAGGAATTCGAGATTCTTtttATTCCTAtataATTCTCATGTTTGTGAATATGAATCCATCTTACTTtttATCCGTAACCAATCTTGTCATTTACGATTAACATCTTCTGGGAGCTTtttttGAGCTAATatatTTCTATGAAaaaaTAAAGCATCCTATAGAAGAAGTCTTTTCTAACGATTTTCCGGCTATCCCATTGTTCTTCCAGGATCCTTTCATG
>IonTorrentS5-matK1_BOP010302_Zotu
AAATCCTTCGCTACTGGGTAAAAGATGCCTCTTCGTTGCATTTATTACGTCTTtttCTTCACGATTATTATAATTGGAATAGTCTTATTATTTCAAATAAATCTATTTCTATTttttttAAAAGGAATTCGAGATTCTTtttATTCCTAtataATTCTCATGTTTGTGAATATGAATCCATCTTACTTtttATCCGTAACCAATCTTGTCATTTACGATTAACATCTTCTGGGAGCTTtttttGAGCTAATatatTTCTATGAAaaaaTAAAGCATCCTATAGAAGAAGTCTTTTCTAACGATTTTCCGGCTATCCCATTGTTCTTCCAGGATCCTTTCATG
>IonTorrentS5-matK1_BOP010303_Cotu
AAACTCTTCGCTACTGGGAAAAAGATGCGCCCTCTTTGCATTTATTACGGGTTTTTCTTCACGAGTATTATAATTGTAATAGATTTTATTATTCCAAATAAATTAATTTCTATTTTTTTAAAAAGTAATCCAAGATTCTTTTTGTTCCTGTATAATTCTCATCTTTGTGAATATGAATCCATCTTACTTTTTCTACGTAATCAATCTTCTAATTTACGATTAACATCCTTTGGGAACTTTTTTGAGCGAATATATTTCTATGGAAAAATAAAACATTCCGTAGAAAAATTCTTTTCTGATGATTTTACGACTAGCCTATGGTTCTTCCCGGATCTCGTGAT
>IonTorrentS5-matK1_BOP010304_Cotu
AAATCCTTCGCTACTGGGTAAAAGATGCCTCTTCGTTGCATTTATTACGTCTTTTTCTTCACGATTATTATAATTGGAATAGTCTTATTATTTCAAATAAATCTATTTCTATTTTTTTAAAAAGTAATTCGAGATTCTTTTTATTCCTATATAATTCTCATGTTTGTGAATATGAATCCATCTTACTTTTTATCCGTAACCAATCTTGTCATTTACGATTAACATCTTCTGGGAGCTTTTTTGAGCGAATATATTTCTATGAAAAAATAAAGCATCCTATAGAAGAAGTCTTTTCTAACGATTTTCCGGCTATCCCATTGTTCTTCCAGGATCCTTTCATG
>IonTorrentS5-matK1_BOP010305_Cotu
AAATCCTTCGCTACTGGGTAAAAGATGCCTCTTCGTTGCATTTATTACGTCTTTTTCTTCACGATTATTATAATTGGAATAGTCTTATTATTTCAAATAAATCTATTTCTATTTTTTTAAAAAGTAATTCGAGATTCTTTTTATTCCTATATAATTCTCATGTTTGTGAATATGAATCCATCTTACTTTTTATCCGTAACCAATCTTGTCATTTACGATTAACATCTTCTGGGAGCTTTTTTGAGCGAATATATTTCTATGAAAAAATAAAGCATCCTATAGAAGAAGTCTTTTCTAACGATTTTCCGGCTATCCCATTGTTCTTCCAGGATCCTTTCATG
>IonTorrentS5-matK1_BOP010305_Otu
AAATCCTTCGCTACTGGGTAAAAGATGCCTCTTCGTTGCATTTATTACGTCTTtttCTTCACGATTATTATAATTGGAATAGTCTTATTATTTCAAATAAATCTATTTCTATTtttttAAaaaGTAATTCGAGATTCTTtttATTCCTAtataATTCTCATGTTTGTGAATATGAATCCATCTTACTTtttATCCGTAACCAATCTTGTCATTTACGATTAACATCTTCTGGGAGCTTtttttGAGCGAATatatTTCTATGAAaaaaTAAAGCATCCTATAGAAGAAGTCTTTTCTAACGATTTTCCGGCTATCCCATTGTTCTTCCAGGATCCTTTCATG
>IonTorrentS5-matK1_BOP010305_Zotu
AAATCCTTCGCTACTGGGTAAAAGATGCCTCTTCGTTGCATTTATTACGTCTTtttCTTCACGATTATTATAATTGGAATAGTCTTATTATTTCAAATAAATCTATTTCTATTtttttAAaaaGTAATTCGAGATTCTTtttATTCCTAtataATTCTCATGTTTGTGAATATGAATCCATCTTACTTtttATCCGTAACCAATCTTGTCATTTACGATTAACATCTTCTGGGAGCTTtttttGAGCGAATatatTTCTATGAAaaaaTAAAGCATCCTATAGAAGAAGTCTTTTCTAACGATTTTCCGGCTATCCCATTGTTCTTCCAGGATCCTTTCATG
>IonTorrentS5-matK1_BOP010306_Cotu
AAATCCTTCGCTACTGGGTAAAAGATGCCTCTTCGTTGCATTTATTACGTCTTTTTCTTCACGATTATTATAATTGGAATAGTCTTATTATTTCAAATAAATCTATTTCTATTTTTTTTTAAAAGTAATTCGAGATTCTTTTTATTCCTATATAATTCTCATGTTTGTGAATATGAATCCATCTTACTTTTTATCCGTAACCAATCTTGTCATTTACGATTAACATCTTCTGGGAGCTTTTTTGAGCGAATATATTTCTATGAAAAAATAAAGCATCCTATAGAAGAAGTCTTTTCTAACGATTTTCCGGCTATCCCATTGTTCTTCCAGGATCCTTTCATG
>IonTorrentS5-matK1_BOP010306_Otu
CAAAATAAAATCATTTCTATTttttttttAAAAGTAATTCGAGATTCTTtttATTCCTAtataATTCTCATGTTTGTGAATATGAATCCATCTTACTTtttATCCGTAACCAATCTTGTCATTTACGATTAACATCTTCTGGGAGCTTttttGAGCGAATatatTTCTATGAAaaaaTAAAGCATCCTATAGAAGAAGTCTTTTCTAACGATTTTCCGGCTATCCCATTGTTCTTCCAGGATCCTTTCATG
>IonTorrentS5-matK1_BOP010306_Zotu
CAAAATAAAATCATTTCTATTttttttttAAAAGTAATTCGAGATTCTTtttATTCCTAtataATTCTCATGTTTGTGAATATGAATCCATCTTACTTtttATCCGTAACCAATCTTGTCATTTACGATTAACATCTTCTGGGAGCTTttttGAGCGAATatatTTCTATGAAaaaaTAAAGCATCCTATAGAAGAAGTCTTTTCTAACGATTTTCCGGCTATCCCATTGTTCTTCCAGGATCCTTTCATG
>IonTorrentS5-matK1_BOP010307_Cotu
AAATCCTTCGCTACTGGGTAAAAGATGCCTCTTCGTTGCATTTATTACGTCTTTTTCTTCACGATTATTATAATTGGAATAGTCTTATTATTTCAAATAAATCTATTTCTATTTTTTTTAAAAGTAATTCGAGATTCTTTTTATTCCTATATAATTCTCATGTTTGTGAATATGAATCCATCTTACTTTTTATCCGTAACCAATCTTGTCATTTACGATTAACATCTTCTGGGAGCTTTTTTGAGCGAATATATTTCTATGAAAAATATAAAAAAATAAAGCATCCTATAGAAGAAGTCTTTTCTAACGATTTTCCGGCTATCCCATTGTTCTTCCAGGATCCTTTCATG
>IonTorrentS5-matK1_BOP010307_Otu
AAATCCTTCGCTACTGGGTAAAAGATGCCTCTTCGTTGCATTTATTACGTCTTtttCTTCACGATTATTATAATTGGAATAGTCTTATTATTTCAAATAAATCTATTTCTATTtttttAAAAGTAATTCGAGATTCTTtttATTCCTAtataATTCTCATGTTTGTGAATATGAATCCATCTTACTTtttATCCGTAACCAATCTTGTCATTTT
>IonTorrentS5-matK1_BOP010307_Zotu
AAATCCTTCGCTACTGGGTAAAAGATGCCTCTTCGTTGCATTTATTACGTCTTtttCTTCACGATTATTATAATTGGAATAGTCTTATTATTTCAAATAAATCTATTTCTATTtttttAAAAGTAATTCGAGATTCTTtttATTCCTAtataATTCTCATGTTTGTGAATATGAATCCATCTTACTTtttATCCGTAACCAATCTTGTCATTTT
>IonTorrentS5-matK1_BOP010308_Cotu
AAATCCTTCGCTACTGGGTAAAAGATGCCTCTTCGTTGCATTTATTACGTCTTTTTCTTCACGATTATTATAATTGGAATAGTCTTATTATTTCAAATAAATCTATTTCTATTTTTTTAAAAAGTAATTCGAGATTCTTTTTATTCCTATATAATTCTCATGTTTGTGAATATGAATCCATCTTACTTTTTATCCGTAACCAATCTTGTCATTTACGATTAACATCTTCTGGGAGCTTTTTTGAGCGAATATATTTCTATGAAAAAATAAAGCATCCTATAGAAGAAGTCTTTTCTAACGATTTTCCGGCTATCCCATTGTTCTTCCAGGATCCTTTCATG
>IonTorrentS5-matK1_BOP010309_Cotu
AAACTCTTCGCTATTGGGTAAAAGATGCCTCTTCTTTGCATTTATTACGATTCTTTCTCAACGAGTATTGTAATTGGAATAGTCTTATTACTCCAAAGAAAGCCAGTTCCTCTTTTTCAAAAAGAAATCAAAGATTATTCTTATTCTTATATAATTCTCATGTATATGAATACGAATCCATTTTCGTCTTTCTACGTAATCAATCTTCTCATTTAAGATCAACATCTTCTGGAGTTTTTCTTGAACGAATCTATTTCTATGGAAAAATAGAACGTCTTGTGAACGTCTTTGTTAAGGTTAAGGATTTTCAGGAGAACCTATGGTTGGTCAAGGGACCCTTGCATG
>IonTorrentS5-matK1_BOP010309_Dotu
AAACTCTTCGCTATTGGGTAAAAGATGCCTCTTCTTTGCATTTATTACGATTCTTTCTCAACGAGTATTGTAATTGGAATAGTCTTATTACTCCAAAGAAAGCCAGTTCCTCTTTTTCAAAAAGAAATCAAAGATTATTCTTATTCTTATATAATTCTCATGTATATGAATACGAATCCATTTTCGTCTTTCTACGTAATCAATCTTCTCATTTAAGATCAACATCTTCTGGAGTTTTTCTTGAACGAATCTATTTCTATGGAAAAATAGAACGTCTTGTGAACGTCTTTGTTAAGGTTAAGGATTTTCAGGAGAACCTATGGTTGGTCAAGGACCCTTGCATG
>IonTorrentS5-matK1_BOP010309_Otu
AAACTCTTCGCTATTGGGTAAAAGATGCCTCTTCTTTGCATTTATTACGATTCTTTCTCAACGAGTATTGTAATTGGAATAGTCTTATTACTCCAAAGAAAGCCAGTTCCTCTTtttCAAaaaGAAATCAAAGATTATTCTTATTCTTAtataATTCTCATGTATATGAATACGAATCCATTTTCGTCTTTCTACGTAATCAATCTTCTCATTTAAGATCAACATCTTCTGGAGTTtttCTTGAACGAATCTATTTCTATGGAAaaaTAGAACGTCTTGTGAACGTCTTTGTTAAGGTTAAGGATTTTCAGGAGAACCTATGGTTGGTCAAGGACCCTTGCATG
>IonTorrentS5-matK1_BOP010309_Zotu
AAACTCTTCGCTATTGGGTAAAAGATGCCTCTTCTTTGCATTTATTACGATTCTTTCTCAACGAGTATTGTAATTGGAATAGTCTTATTACTCCAAAGAAAGCCAGTTCCTCTTtttCAAaaaGAAATCAAAGATTATTCTTATTCTTAtataATTCTCATGTATATGAATACGAATCCATTTTCGTCTTTCTACGTAATCAATCTTCTCATTTAAGATCAACATCTTCTGGAGTTtttCTTGAACGAATCTATTTCTATGGAAaaaTAGAACGTCTTGTGAACGTCTTTGTTAAGGTTAAGGATTTTCAGGAGAACCTATGGTTGGTCAAGGACCCTTGCATG
>IonTorrentS5-matK1_BOP010311_Cotu
AAACTCTTCGTTACTGGGTAAAAGATGCTTCTTCTTTGCATTTATTACGGCTCTTTTTACACGAGTATCGTAATTGGAATAATCTTATTACTCCAAAGAAATCCAGTTCCTCTTTTTCAAAAAGAAATCAAAGACTATTCTTGTTCCTATATAATTCTTATGTATGTGAATACGAATCCATCTTCGTATTTCTCCGTAACCAATCTTCTCATTTACGATCAACCTCTTCTGGAGCCCTTCTTGAACGAATCTATTTCTATGGAAAAATAGAACATCGTGTAGAAGTTTTTGTTAAGGATTTTCATGTTATCCTATGGTTGTTCAAGGATCCTTTGAT
>IonTorrentS5-matK1_BOP010312_Cotu
AAACTCTTCGTTACTGGGTAAAGGATGCTTCTTCTTTGCATTTATTACGGTTCTTTCTACACGAGTATCGTAATCGTAATTGGAATAATCTTAGTACTCCAAAGAAACCCAGTTCCTCTTTTTCAAAAAGAAATCAAAGATTATTCTTGTTCCTATATAATTCTCATGTATGTGAATACGAATCCATTTTTTTCTTTTTCCGTAACCAATCTTCTCACTTACGATCAACATCTTTTGGAGCCCTTCTTGAACGAATCTATTTCTATGGAAAAATAGAACATCGTGTAGAAGTCTTTGCTAAGGATTTTCATGTTAGCCTATGGTTGTTCAAGGATCCTTTCATA
>IonTorrentS5-matK1_BOP010312_Otu
AAACTCTTCGTTACTGGGTAAGGATGCTTCTTCTTTGCATTTATTACGGTTCTTTCTACACGAGTATCGTAATCGTAATTGGAATAATCTTAGTACTCCAAAGAAACCCAGTTCCTCTTtttCAAaaaGAAATCAAAGATTATTCTTGTTCCTAtataATTCTCATGTATGTGAATACGAATCCATTtttttCTTtttCCGTAACCAATCTTCTCACTTACGATCAACATCTTTTGGAGCCCTTCTTGAACGAATCTATTTCTATGGAAaaaTAGAACATCGTGTAGAAGTCTTTGCTAAGGATTTTCATGTTAGCCTATGGTTGTTCAAGGATCCTTTCATA
>IonTorrentS5-matK1_BOP010312_Zotu
AAACTCTTCGTTACTGGGTAAGGATGCTTCTTCTTTGCATTTATTACGGTTCTTTCTACACGAGTATCGTAATCGTAATTGGAATAATCTTAGTACTCCAAAGAAACCCAGTTCCTCTTtttCAAaaaGAAATCAAAGATTATTCTTGTTCCTAtataATTCTCATGTATGTGAATACGAATCCATTtttttCTTtttCCGTAACCAATCTTCTCACTTACGATCAACATCTTTTGGAGCCCTTCTTGAACGAATCTATTTCTATGGAAaaaTAGAACATCGTGTAGAAGTCTTTGCTAAGGATTTTCATGTTAGCCTATGGTTGTTCAAGGATCCTTTCATA
>IonTorrentS5-matK1_BOP010313_Cotu
AAACTCTTCGTTACTGGGTAAAGGATGCTTCTTCTTTGCATTTATTACGGTTCTTTCTACACGAGTATCGTAATCGTAATTGGAATAATCTTAGTACTCCAAAGAAACCCAGTTCCTCTTTTTCAAAAAGAAATCAAAGATTATTCTTGTTCCTATATAATTCTCATGTATGTGAATACGAATCCATTTTTTTCTTTTTCCGTAACCAATCTTCTCACTTACGATCAACATCTTTTGGAGCCCTTCTTGAACGAATCTATTTCTATGGAAAAATAGAACATCGTGTAGAAGTCTTTGCTAAGGATTTTCATGTTAGCCTATGGTTGTTCAAGGATCCTTTCATA
>IonTorrentS5-matK1_BOP010313_Otu
AAACTCTTCGTTACTGGGTAAAGGATGCTTCTTCTTTGCATTTATTACGGTTCTTTCTACACGAGTATCGTAATCGTAATTGGAATAATCTTAGTACTCCAAAGAAACCCAGTTCCTCTTtttCAAaaaGAAATCAAAGATTATTCTTGTTCCTAtataATTCTCATGTATGTGAATACGAATCCATTttttttCTTTTCCGTAACCAATCTTCTCACTTACGATCAACATCTTTTGGAGCCCTTCTTGAACGAATCTATTTCTATGGAAaaaTAGAACATCGTGTAGAAGTCTTTGCTAAGGATTTTCATGTTAGCCTATGGTTGTTCAAGGATCCTTTCATA
>IonTorrentS5-matK1_BOP010313_Zotu
AAACTCTTCGTTACTGGGTAAAGGATGCTTCTTCTTTGCATTTATTACGGTTCTTTCTACACGAGTATCGTAATCGTAATTGGAATAATCTTAGTACTCCAAAGAAACCCAGTTCCTCTTtttCAAaaaGAAATCAAAGATTATTCTTGTTCCTAtataATTCTCATGTATGTGAATACGAATCCATTttttttCTTTTCCGTAACCAATCTTCTCACTTACGATCAACATCTTTTGGAGCCCTTCTTGAACGAATCTATTTCTATGGAAaaaTAGAACATCGTGTAGAAGTCTTTGCTAAGGATTTTCATGTTAGCCTATGGTTGTTCAAGGATCCTTTCATA
>IonTorrentS5-matK1_BOP010314_Cotu
AAACTCTTCGCAATTGGGTAAAAGATGCCCCTTCTTTGCATTTATTACGATTCTTTCTTCGCGAGTATTGTAATTGGAATAGTCTTATTACTCCAAAGAAAGCCAGTTCTTCTTTTTCAAAAAGGAATCAAAGATTATTCCTCTTCTTATATAATTCTCATGTATGTGAATACGAATCTATTTTCGTCTTTCTACGTAACCAATCTTCTCATTTACGATCAACATCTTCTGGAGCTCTTCTTGAACGAATCTATTTCTATGGAAAAATAGAACGTCTTGTAGACGTCTTTGTTAAGGATTTTCAGACCAATCTATGCCTGTTCAAGGATCCTTTCATG
>IonTorrentS5-matK1_BOP010314_Otu
TTACGACTCTTTCTTCGCGAGTATTGTAATTGGAATAGTCTTATTACTCCAAAGAAAGCCAGTTCTTCTTtttCAAaaaGGAATCAAAGATTATTCCTCTTCTTAtataATTCTCATGTATGTGAATACGAATCTATTTTCGTCTTTCTACGTAACCAATCTTCTCATTTACGATCAACATCTTCTGGAGCTCTTCTTGAACGAATCTATTTCTATGGAAaaaTAGAACGTCTTGTAGACGTCTTTGTTAAGGATTTTCAGACCAATCTATGCTTGTTCAAGGATCCTTTCATG
>IonTorrentS5-matK1_BOP010314_Zotu
AAACTCTTCGCAATTGGGTAAAAGATGCCCCTTCTTTGCATTTATTACGATTCTTTCTTCGCGAGTATTGTAATTGGAATAGTCTTATTACTCCAAAGAAAGCCAGTTCTTCTTtttCAAaaaGGAATCAAAGATTATTCCTCTTCTTAtataATTCTCATGTATGTGAATACGAATCTATTTTCGTCTTTCTACGTAACCAATCTTCTCATTTACGATCAACATCTTCTGGAGCTCTTCTTGAACGAATCTATTTCTATGGAAaaaTAGAACGTCTTGTAGACGTCTTTGTTAAGGATTTTCAGACCAATCTATGCCTGTTCAAGGATCCTTTCATG
>IonTorrentS5-matK1_BOP010315_Cotu
AAATTCTTCGTTACTGGGTAAAAGATGCCTCTTCTTTGCATTTATTACGGTTCTTTCTACACGAGTATCGTAATCGTAATTGGAATAATTTTATTACTCCAAATAAACTCAGTTCCTCTTTTTCAAAAACAAATCGAAGATTATTCTTGTTCCTATATAATTCTCATGTATGTGAATACGAATCCGTTTTTCTCTTTTTCCGTAACCAATCTTCTCACTTACGATCAACATCTTTTGGAGTCCTTCTTGAACGAATATATTTCTATGGAAAAATAGAACATCTTGTAGAAGTCTTTGCTAAGGATTTTCGGGTTATCCTATGGTTGTTCAAGGATCCTTTCATA
>IonTorrentS5-matK1_BOP010315_Otu
AAATTCTTCGTTACTGGGTAAAAGATGCCTCTTCTTTGCATTTATTACGGTTCTTTCTACACGAGTATCGTAATCGTAATTGGAATAATTTTATTACTCCAAATAAACTCAGTTCCTCTTtttCAAaaaCAAATCGAAGATTATTCTTGTTCCTAtataATTCTCATGTATGTGAATACGAATCCGTTtttCTCTTtttCCGTAACCAATCTTCTCACTTACGATCAACATCTTTTGGAGTCCTTCTTGAACGAATatatTTCTATGGAAaaaTAGAACATCTTGTAGAAGTCTTTGCTAAGGATTTTCGGGTTATCCTATGGTTGTTCAAGGATCCTTTCATA
>IonTorrentS5-matK1_BOP010315_Zotu
AAATTCTTCGTTACTGGGTAAAAGATGCCTCTTCTTTGCATTTATTACGGTTCTTTCTACACGAGTATCGTAATCGTAATTGGAATAATTTTATTACTCCAAATAAACTCAGTTCCTCTTtttCAAaaaCAAATCGAAGATTATTCTTGTTCCTAtataATTCTCATGTATGTGAATACGAATCCGTTtttCTCTTtttCCGTAACCAATCTTCTCACTTACGATCAACATCTTTTGGAGTCCTTCTTGAACGAATatatTTCTATGGAAaaaTAGAACATCTTGTAGAAGTCTTTGCTAAGGATTTTCGGGTTATCCTATGGTTGTTCAAGGATCCTTTCATA
>IonTorrentS5-matK1_BOP010316_Cotu
AAATTCTTCGTTACTGGGTAAAAGATGCCTCTTCTTTGCATTTATTACGGTTCTTTCTACACGAGTATCGTAATCGTAATTGGAATAATTTTATTACTCCAAATAAACTCAGTTCCTCTTTTTCAAAAACAAATCGAAGATTATTCTTGTTCCTGTATAATTCTCATGTATGTGAATACGAATCCGTTTTTCTCTTTTTCCGTAACCAATCTTCTCACTTACGATCAACATCTTTTGGAGTCCTTCTTGAACGAATATATTTCTATGGAAAAATAGAACATCTTGTAGAAGTCTTTGCTAAGGATTTTCGGGTTATCCTATGGTTGTTCAAGGATCCTTTCATA
>IonTorrentS5-matK1_BOP010316_Otu
AAATTCTTCGTTACTGGGTAAAAGATGCCTCTTCTTTGCATTTATTACGGTTCTTTCTACACGAGTATCGTAATCGTAATTGGAATAATTTTATTACTCCAAATAAACTCAGTTCCTCTTtttCAAaaaCAAATCGAAGATTATTCTTGTTCCTGTATAATTCTCATGTATGTGAATACGAATCCGTTtttCTCTTtttCCGTAACCAATCTTCTCACTTACGATCAACATCTTTTGGAGTCCTTCTTGAACGAATatatTTCTATGGAAaaaTAGAACATCTTGTAGAAGTCTTTGCTAAGGATTTTCGGGTTATCCTATGGTTGTTCAAGGATCCTTTCATA
>IonTorrentS5-matK1_BOP010316_Zotu
AAATTCTTCGTTACTGGGTAAAAGATGCCTCTTCTTTGCATTTATTACGGTTCTTTCTACACGAGTATCGTAATCGTAATTGGAATAATTTTATTACTCCAAATAAACTCAGTTCCTCTTtttCAAaaaCAAATCGAAGATTATTCTTGTTCCTGTATAATTCTCATGTATGTGAATACGAATCCGTTtttCTCTTtttCCGTAACCAATCTTCTCACTTACGATCAACATCTTTTGGAGTCCTTCTTGAACGAATatatTTCTATGGAAaaaTAGAACATCTTGTAGAAGTCTTTGCTAAGGATTTTCGGGTTATCCTATGGTTGTTCAAGGATCCTTTCATA
>IonTorrentS5-matK1_BOP010317_Cotu
AAACCCTTCGCTACTGGGTAAAAGATGCCTCTTCTTTGCATTTATTACGGTTTTTTCTTCACGACTATTATAATTATAATTGGAATAGTCTTATTATTCCAAATAAATATATTTCTATTTTTTCAAAAAGTAATCCAAGATTTTTCTTGTTCCTATATAATTCTCATGTTTGTGAATACGAATCTATCTTACTTTTTCTATGTAACCAATCTTCTCATTTACGATTAACATCTTCTGGGGATTTTTTTGAACGAATATATTTCTATGGAAAAATAAAACATCCCGTAGAAGAAGTTTTTGCTAATGATTTTCCGACTAGCTTATGGTTCTTTGAGGATTTCTTCAT
>IonTorrentS5-matK1_BOP010318_Cotu
AAACCCTTCGCTACTGGGTAAAAGATGCCTCCTCTTTGCATTTATTACGGTTTTTTCTTCACGACTATTATAATTGGAATACTCTTATTATTCCAAATAAATATATTTCTATTTTTTCAAAAAGTAATCCAAGATTATTCTTGTTCCTATATAATTCTCATGTTTGCGAATACGAATCCATCTTACTCTTTCTACGTAACCAATCTTCTCATTTACGATTAACATCTTCTGGGGGTTTTTTTGAGCGAATATATTTCTATGGAAAAATAAAACATCCCGTAGAAGAAGTCTTTGCTAATGATTCTCCGACTAGCTTATGGTTCCTCGAGGATCTCTTCAT
>IonTorrentS5-matK1_BOP010318_Otu
AAACCCTTCGCTACTGGGTAAAAGATGCCTCCTCTTTGCATTTATTACGGTTttttCTTCACGACTATTATAATTGGAATACTCTTATTATTCCAAATAAATatatTTCTATTttttCAAaaaGTAATCCAAGATTATTCTTGTTCCTAtataATTCTCATGTTTGCGAATACGAATCCATCTTACTCTTTCTACGTAACCAATCTTCTCATTTACGATTAACATCTTCTGGgggTTtttttGAGCGAATatatTTCTATGGAAaaaTAAAACATCCCGTAGAAGAAGTCTTTGCTAATGATTCTCCGACTAGCTTATGGTTCCTCGAGGATCTCTTCATG
>IonTorrentS5-matK1_BOP010318_Zotu
AAACCCTTCGCTACTGGGTAAAAGATGCCTCCTCTTTGCATTTATTACGGTTttttCTTCACGACTATTATAATTGGAATACTCTTATTATTCCAAATAAATatatTTCTATTttttCAAaaaGTAATCCAAGATTATTCTTGTTCCTAtataATTCTCATGTTTGCGAATACGAATCCATCTTACTCTTTCTACGTAACCAATCTTCTCATTTACGATTAACATCTTCTGGgggTTtttttGAGCGAATatatTTCTATGGAAaaaTAAAACATCCCGTAGAAGAAGTCTTTGCTAATGATTCTCCGACTAGCTTATGGTTCCTCGAGGATCTCTTCATG
>IonTorrentS5-matK1_BOP010319_Cotu
AAATCCTTCGCTACTGGGTGAAAGATGCCTCTTCTTTGCATTTACTACGACTCTATCTTCACAAGTATTTTAATTGGAATAGTATTATTACCCCAAAGAATTCTGTTTTTATTTTTTCAAAAATGAATCCAAGATTTTTATTGTTCCTATATAATTCTCATGTTTGTGAATACGAATCTATCTTACTTTTTCTTCGTAACAAACCTTCTCATTTACGATTAACGTCTTCTGGATCTTTTTTTGAACGAATTTTTTTCTATGCAAAAATCAAACATTCTGTAGAAGAAGTATTTGTTAATGATTTTTCAGTTACCCCGTGGTTCTTCAAGGCCCCTTTCATG
>IonTorrentS5-matK1_BOP010319_Otu
AAATCCTTCGCTACTGGGTGAAAGATGCCTCTTCTTTGCATTTACTACGACTCTATCTTCACAAGTATTTTAATTGGAATAGTATTATTACCCCAAAGAATTCTGTTtttATTttttCAAaaaTGAATCCAAGATTtttATTGTTCCTAtataATTCTCAGTTTGTGAATACGAATCTATCTTACTTtttCTTCGTAACAAACCTTCTCATTTACGATTAACGTCTTCTGGATCTTtttttGAACGAATTtttttCTATGCAAaaaTCAAACATTCTGTAGAAGAAGTATTTGTTAATGATTtttCAGTTACCCCGTGGTTCTTCAAGGCCCCTTTCATG
>IonTorrentS5-matK1_BOP010319_Zotu
TGAATCCAAGATTttttATTGTTCCTAtataATTCTCATGTTTGTGAATACGAATCTATCTTACTTttttCTTCGTAACAAACCTTCTCATTTACGATTAACGTCTTCTGGATCTTtttttGAACGAATTtttttCTATGCAAaaaTCAAACATTCTGTAGAAGAAGTATTTGTTAATGATTtttCAGTTACCCCGTGGTTCTTCAAGGCCCCTTTCATG
>IonTorrentS5-matK1_BOP010320_Cotu
AAATCCTTCGCTACTGGGTGAAAGATGCCTCTTCTTTGCATTTACTACGACTCTATCTTCACAAGTATTTTAATTGGAATAGTATTATTACCCCAAAGAATTCTGTTTTTATTTTTTCAAAAATGAATCCAAGATTTTTTATTGTTCCTATATAATTCTCATGTTTGTGAATACGAATCTATCTTACTTTTTCTTCGTAACAAACCTTCTCATTTACGATTAACGTCTTCTGGATCTTTTTTTGAACGAATTTTTTTCTATGCAAAAATCAAACATTCTGTAGAAGAAGTATTTGTTAATGATTTTTCAGTTACCCCGTGGTTCTTCAAGGCCCCTTTCATG
>IonTorrentS5-matK1_BOP010320_Dotu
AAATCCTTCGCTACTGGGTGAAAGATGCCTCTTCTTTGCATTTACTACGACTCTATCTTCACAAGTATTTTAATTGGAATAGTATTATTACCCCAAAGAATTCTGTTTTTATTTTTTCAAAAATGAATCCAAGATTTTTATTGTTCCTATATAATTCTCATGTTTGTGAATACGAATCTATCTTACTTTTTCTTCGTAACAAACCTTCTCATTTACGATTAACGTTCTTCTGGATCTTTTTT
>IonTorrentS5-matK1_BOP010320_Otu
AAATCCTTCGCTACTGGGTGAAAGATGCCTCTTCTTTGCATTTACTACGACTCTATCTTCACAAGTATTTTAATTGGAATAGTATTATTACCCCAAAGAATTCTGTTtttATTttttCAAaaaTGAATCCAAGATTttttATTGTTCCTAtataATTCTCATGTTTGTGAATACGAATCTATCTTACTTtttCTTCGTAACAAACCTTCTCATTTACGATTAACGTCTTCTGGATCTTtttttGAACGAATTtttttCTATGCAAaaaTCAAACATTCTGTAGAAGAAGTATTTGTTAATGATTtttCAGTTACCCCGTGGTTCTTCAAGGCCCCTTTCATG
>IonTorrentS5-matK1_BOP010320_Zotu
AAATCCTTCGCTACTGGGTGAAAGATGCCTCTTCTTTGCATTTACTACGACTCTATCTTCACAAGTATTTTAATTGGAATAGTATTATTACCCCAAAGAATTCTGTTtttATTttttCAAaaaTGAATCCAAGATTtttATTGTTCCTAtataATTCTCATGTTTGTGAATACGAATCTATCTTACTTtttCTTCGTAACAAACCTTCTCATTTACGATTAACGTTCTTCTGGT
>IonTorrentS5-matK1_BOP010323_Cotu
AAACTCTTCGCTACTGGGTAAAAGATGCTTCTTCTTTGCATTTATTACGATTCTTTCTCCACGAGTATTGTAATTGGAATATTCCAAATAAAGCCGGTTCTTCTTTTTCAAAAAGAAATCAAAGACTATTCTTCTTCCTATATAATTCTCATCTATGTGAATACGAATCCATCTTCATCTTTCTCCGTAACCAATCTTCTCATTTACGCTCAACATCTTCTGGAACCCTTCTTGAACGAATATATTTCTATGGAAAAATAAAATATCTTGTAAAAGTCTTTGTTAAGGCTTTTCAAGTCAATCTATTGTTGTTGAAGGATCCTTTCATG
>IonTorrentS5-matK1_BOP010323_Otu
AAACTCTTCGCTACTGGGTAAAAGATGCTTCTTCTTTGCATTTATTACGATTCTTTCTCCACGAGTATTGTAATTGGAATATTCCAAATAAAGCCGGTTCTTCTTtttCAAaaaGAAATCAAAGACTATTCTTCTTCCTAtataATTCTCATCTATGTGAATACGAATCCATCTTCATCTTTCTCCGTAACCAATCTTCTCATTTACGCTCAACATCTTCTGGAACCCTTCTTGAACGAATatatTTCTATGGAAaaaTAAAATATCTTGTAAAAGTCTTTGTTAAGGCTTTTCAAGTCAATCTATTGTTGTTGAAGGATCCTTTCATG
>IonTorrentS5-matK1_BOP010323_Zotu
AAACTCTTCGCTACTGGGTAAAAGATGCTTCTTCTTTGCATTTATTACGATTCTTTCTCCACGAGTATTGTAATTGGAATATTCCAAATAAAGCCGGTTCTTCTTtttCAAaaaGAAATCAAAGACTATTCTTCTTCCTAtataATTCTCATCTATGTGAATACGAATCCATCTTCATCTTTCTCCGTAACCAATCTTCTCATTTACGCTCAACATCTTCTGGAACCCTTCTTGAACGAATatatTTCTATGGAAaaaTAAAATATCTTGTAAAAGTCTTTGTTAAGGCTTTTCAAGTCAATCTATTGTTGTTGAAGGATCCTTTCATG
>IonTorrentS5-matK1_BOP010324_Cotu
AAACCCTTCGATACTGGGTGAAAGATGCCTCCTCCTTTCATTTATTAAGGCTCTTTCTTTATGAGTATTGTAATTGGAATAGTCTGATTACTCCAAAAAAAAGGATTTCTACTTTTTCAAAAAGTAATCCAAGATTTCTCCTGTTCCTATATAATTTTTATGTATGTGAATACGAATCCATCTTTCTTTTTCTCCGTAACAAATCTTCTTATTTACGATTAACATCTTCTGGAGTCTTTTTTGAACGAATCTATTTCTATGCAAAAATAGAACATTTTGTAGAAGTCTTTGATAAGGATTTTCCGTCCACCCTATGGTTCTTCAAGGACCCTTTCATT
>IonTorrentS5-matK1_BOP010324_Otu
AAACCCTTCGATACTGGGTGAAAGATGCCTCCTCCTTTCATTTATTAAGGCTCTTTCTTTATGAGTATTGTAATTGGAATAGTCTGATTACTCCAAaaaaaaGGATTTCTACTTtttCAAaaaGTAATCCAAGATTTCTCCTGTTCCTAtataATTtttATGTATGTGAATACGAATCCATCTTTCTTtttCTCCGTAACAAATCTTCTTATTTACGATTAACATCTTCTGGAGTCTTttttGAACGAATCTATTTCTATGCAAAATAGAACATTTTGTAGAAGTCTTTGATAAGGATTTTCCGTCCACCCTATGGTTCTTCAAGGACCCTTTCATT
>IonTorrentS5-matK1_BOP010324_Zotu
AAACCCTTCGATACTGGGTGAAAGATGCCTCCTCCTTTCATTTATTAAGGCTCTTTCTTTATGAGTATTGTAATTGGAATAGTCTGATTACTCCAAaaaaaaGGATTTCTACTTtttCAAaaaGTAATCCAAGATTTCTCCTGTTCCTAtataATTtttATGTATGTGAATACGAATCCATCTTTCTTtttCTCCGTAACAAATCTTCTTATTTACGATTAACATCTTCTGGAGTCTTttttGAACGAATCTATTTCTATGCAAAATAGAACATTTTGTAGAAGTCTTTGATAAGGATTTTCCGTCCACCCTATGGTTCTTCAAGGACCCTTTCATT
>IonTorrentS5-matK1_BOP010325_Cotu
AAACTCTTCGCTACTGGGTAAAAGATGCTTCTTCTTTGCATTTATTACGATTCTTTCTCCACGAGTATTGTAATTGGAATACTCCAAATAAAGCCGATTCTTCTTTTTCAAAAAGAAATCAAAGACTATTCTTCTTCCTATATAATTCTCATCTATGTGAATACGAATCCATCTTCATCTTTCTCCGTAACCAATCTTCTCATTTACGCTCAACATCTTCTGGAACCCTTCTTGAACGAATATATTTCTATGGAAAAATAAAATATCTTGTAAAAGTCTTTGTTAAGGCTTTTCAAGTCAATCTATTGTTGTTGAAGGATCCTTTCATG
>IonTorrentS5-matK1_BOP010325_Otu
AAACTCTTCGCTACTGGGTAAAAGATGCTTCTTCTTTGCATTTATTACGATTCTTTCTCCACGAGTATTGTAATTGGAATACTCCAAATAAAGCCGATTCTTCTTtttCAAaaaGAAATCAAAGACTATTCTTCTTCCTAtataATTCTCATCTATGTGAATACGAATCCATCTTCATCTTTCTCCGTAACCAATCTTCTCATTTACGCTCAACATCTTCTGGAACCCTTCTTGAACGAATatatTTCTATGGAAaaaTAAAATATCTTGTAAAAGTCTTTGTTAAGGCTTTTCAAGTCAATCTATTGTTGTTGAAGGATCCTTTCATG
>IonTorrentS5-matK1_BOP010325_Zotu
AAACTCTTCGCTACTGGGTAAAAGATGCTTCTTCTTTGCATTTATTACGATTCTTTCTCCACGAGTATTGTAATTGGAATACTCCAAATAAAGCCGATTCTTCTTtttCAAaaaGAAATCAAAGACTATTCTTCTTCCTAtataATTCTCATCTATGTGAATACGAATCCATCTTCATCTTTCTCCGTAACCAATCTTCTCATTTACGCTCAACATCTTCTGGAACCCTTCTTGAACGAATatatTTCTATGGAAaaaTAAAATATCTTGTAAAAGTCTTTGTTAAGGCTTTTCAAGTCAATCTATTGTTGTTGAAGGATCCTTTCATG
>IonTorrentS5-matK1_BOP010326_Cotu
AAATCCTTCGCTACTGGGTGAAAGATGCCTCTTCTTTGCATTTACTACGACTCTATCTTCACAAGTATTTTAATTGGAATAGTATTATTATCCCAAAGAGTTCTTTTTTTTATTTTTTCAAAAAGTAATCCAAGATTTTTATTGTTCCTATATAATTCTCATGTTTGTGAATACGAATCTATCTTACTTTTTCTTCGTAACAAACCTTCTCATTTACGATTAACGTCTTTTGGATCTTTTTTTTGAACGAATTTTTTTCATATGCAAAAATCAAACATCCTGTAGAAGAAGTCATTGTTAATGATTTTTCAGTTACTCCGTGGTTCTTCAAGGCCCCTTTCAT
>IonTorrentS5-matK1_BOP010326_Dotu
AAATCCTTCGCTACTGGGTGAAAGATGCCTCTTCTTTGCATTTACTACGACTCTATCTTCACAAGTATTTTAATTGGAATAGTATTATTATCCCAAAGAGTTCTTTTTT
>IonTorrentS5-matK1_BOP010328_Cotu
AAACCCTTCGTTACCGGGTGAAAGATGCTTCTTATTTGCATTTATTGCGGTTCTTTCTTCATGAGTATTCTAATTGTAACAGTCTTATTATTACAAATAAATATATTTCCATTTTTTCAAAAAGTAATCCGAGATTCTTTTTATTCCTATATAATTCTTATATATGTGAATACGAATCCATCTTCCTTTTTCTCCGTAACCAATCTTCTCATTTACGATTAACATCTTCTGGAGTCCTTTTTGAACGACTCTGTTTATATAGAAAAATAGAACATTTTGCCGAAGTCTTTGCTAATGATTTTCCGGTCATCCCATGCTTTCTCAAGGATCCTTTCATG
>IonTorrentS5-matK1_BOP010328_Otu
AAACCCTTCGTTACCGGGTGAAAGATGCTTCTTATTTGCATTTATTGCGGTTCTTTCTTCATGAGTATTCTAATTGTAACAGTCTTATTATTACAAATAAATatatTTCCATTttttCAAaaaGTAATCCGAGATTCTTtttATTCCTAtataATTCTTAtatatGTGAATACGAATCCATCTTCCTTtttCTCCGTAACCAATCTTCTCATTTACGATTAACATCTTCTGGAGTCCTTtttGAACGACTCTGTTTAtataGAAaaaTAGAACATTTTGCCGAAGTCTTTGCTAATGATTTTCCGGTCATCCCATGCTTTCTCAAGGATCCTTTCATG
>IonTorrentS5-matK1_BOP010328_Zotu
AAACCCTTCGTTACCGGGTGAAAGATGCTTCTTATTTGCATTTATTGCGGTTCTTTCTTCATGAGTATTCTAATTGTAACAGTCTTATTATTACAAATAAATatatTTCCATTttttCAAaaaGTAATCCGAGATTCTTtttATTCCTAtataATTCTTAtatatGTGAATACGAATCCATCTTCCTTtttCTCCGTAACCAATCTTCTCATTTACGATTAACATCTTCTGGAGTCCTTtttGAACGACTCTGTTTAtataGAAaaaTAGAACATTTTGCCGAAGTCTTTGCTAATGATTTTCCGGTCATCCCATGCTTTCTCAAGGATCCTTTCATG
>IonTorrentS5-matK1_BOP010329_Cotu
AACTCCTTCAATACCGGATCAAAGATGTTCCATCTTTGCATTTATTGCGATTCTTTCTCAACTACTATTCGAATTGGAATAGTCTTATTACTTCAATGAAATCGATTTTTCTTTTGAAAAAAGAAAATAAAAGACTATTTCGATTCCTATATAACTCTTATGTATCAGAATATGAATTTTTCTTGTTGTTTCTTCGTAAACAATCTTCTTGCTTACCATTAACATCTTCTGGAACCTTTGTGGAACGAATCCACTTTTCTAGGAAGATGGAACATTTTGGGGTAATGTACCCAGGTTTTTTTCGGAAAACCGTATGGATCTTTATGGATCCTCTTATG
>IonTorrentS5-matK1_BOP010329_Otu
AACTCCTTCAATACCGGATCAAAGATGTTCCATCTTTGCATTTATTGCGATTCTTTCTCAACTACTATTCGAATTGGAATAGTCTTATTACTTCAATGAAATCGATTtttCTTTTGAAaaaaGAAAATAAAAGACTATTTCGATTCCTAtataACTCTTATGTATCAGAATATGAATTtttCTTGTTGTTTCTTCGTAAACAATCTTCTTGCTTACCATTAACATCTTCTGGAACCTTTGTGGAACGAATCCACTTTTCTAGGAAGATGGAACATTTTGGGGTAATGTACCCAGGTTtttttCGGAAAACCGTATGGATCTTTATGGATCCTCTTATG
>IonTorrentS5-matK1_BOP010329_Zotu
AACTCCTTCAATACCGGATCAAAGATGTTCCATCTTTGCATTTATTGCGATTCTTTCTCAACTACTATTCGAATTGGAATAGTCTTATTACTTCAATGAAATCGATTtttCTTTTGAAaaaaGAAAATAAAAGACTATTTCGATTCCTAtataACTCTTATGTATCAGAATATGAATTtttCTTGTTGTTTCTTCGTAAACAATCTTCTTGCTTACCATTAACATCTTCTGGAACCTTTGTGGAACGAATCCACTTTTCTAGGAAGATGGAACATTTTGGGGTAATGTACCCAGGTTtttttCGGAAAACCGTATGGATCTTTATGGATCCTCTTATG
>IonTorrentS5-matK1_BOP010330_Cotu
AAACCCTTCGCTACCGGGTGAAAGATGCCTCCTCTTTACATTTATTGCGGTTCTTTCTTCATGAGTATTCTAATGGTAATATTCTTTTTATTCTAAATAAATCTATTTCTTTTTTTTCAAAAAGTAATTCAAGATTATTATTATTCCTATATAATTCTTATATATGTGAATACGAATCCCTTTTCCTTTTTCTCCGTAACCAATCTTCTCATTTACGATTAACATCTTCTGGAGTCCTTTTTGAGCGAATCTATTTACATAGAAAAATGGAGGATCTTGCCGAAGTTTTTGTTAATGATTTTCGGGGCATCCTATGCTTCCTCAAGGATCCTTTCATT
>IonTorrentS5-matK1_BOP010330_Otu
CTTtttCTCCGTAACCAATCTTCTCATTTACGATTAACATCTTCTGGAGTCCTTtttGAGCGAATCTATTTACATAGAAaaaTGGAGGATCTTGCCGAAGTTtttGTTAATGATTTTCGGGGCATCCTATGCTTCCTCAAGGATCCTTTCATT
>IonTorrentS5-matK1_BOP010330_Zotu
CTTtttCTCCGTAACCAATCTTCTCATTTACGATTAACATCTTCTGGAGTCCTTtttGAGCGAATCTATTTACATAGAAaaaTGGAGGATCTTGCCGAAGTTtttGTTAATGATTTTCGGGGCATCCTATGCTTCCTCAAGGATCCTTTCATT
>IonTorrentS5-matK1_BOP010331_Cotu
AAACCCTTCGCTATTGGGTGAAAGACGCCTCTTCTTTGCATTTATTACGACTCTTTCTTCACGAGTATTATAATTGGAATAGTCTTATTACTTCAAATAATTTTTTTTTTTCAAAAAGTAATCCACGATTATTCTTACTCCTATATAATTCTCATGTATGTGAATACGAATTCATCTTACTTTTTCTTCGTAATCAATCTTCTCATTTACAATTAACCTCTTCTGGGATCTTTTTTGAGCGAATACATTTCTATGAAAAAATAAAACATCCTGTAGAAGAAGTCTTTGCTAATGATTTTCCGGCCTCCATCTTATGGTTCTTCAAGGATCCTTTTATG
>IonTorrentS5-matK1_BOP010331_Dotu
AAACCCTTCGCTATTGGGTGAAAGACGCCTCTTCTTTGCATTTATTACGACTCTTTCTTCACGAGTATTATAATTGGAATAGTCTTATTACTTCAAATAATTTTTTTTTT
>IonTorrentS5-matK1_BOP010331_Otu
AAACCCTTCGCTATTGGGTGAAAGACGCCTCTTCTTTGCATTTATTACGACTCTTTCTTCACGAGTATTATAATTGGAATAGTCTTATTACTTCAAATAATTtttttttttCAAaaaGTAATCCACGATTATTCTTACTCCTAtataATTCTCATGTATGTGAATACGAATTCATCTTACTTtttCTTCGTAATCAATCTTCTCATTTACAATTAACCTCTTCTGGGATCTTttttGAGCGAATACATTTCTATGAAaaaaTAAAACATCCTGTAGAAGAAGTCTTTGCTAATGATTTTCCGGCCTCCATCTTATGGTTCTTCAAGGATCCTTTTATG
>IonTorrentS5-matK1_BOP010331_Zotu
AAACCCTTCGCTATTGGGTGAAAGACGCCTCTTCTTTGCATTTATTACGACTCTTTCTTCACGAGTATTATAATTGGAATAGTCTTATTACTTCAAATAATTtttttttttCAAaaaGTAATCCACGATTATTCTTACTCCTAtataATTCTCATGTATGTGAATACGAATTCATCTTACTTtttCTTCGTAATCAATCTTCTCATTTACAATTAACCTCTTCTGGGATCTTttttGAGCGAATACATTTCTATGAAaaaaTAAAACATCCTGTAGAAGAAGTCTTTGCTAATGATTTTCCGGCCTCCATCTTATGGTTCTTCAAGGATCCTTTTATG
>IonTorrentS5-matK1_BOP010333_Cotu
AAACCCTTCGCTATTGGGTGAAAGACGCCTCTTCTTTGCATTTATTACGACTCTTTCTTCACGAGTATTATAATTGGAATAGTCTTATTACTTCAAATAATTTTTTTTTTTCAAAAAGTAATCCACGATTATTCTTACTCCTATATAATTCTCATGTATGTGAATACGAATTCATCTTACTTTTTCTTCGTAATCAATCTTCTCATTTACAATTAACCTCTTCTGGGATCTTTTTTGAGCGAATACATTTCTATGAAAAAATAAAACATCCTGTAGAAGAAGTCTTTGCTAATGATTTTCCGGCCTCCATCTTATGGTTCTTCAAGGATCCTTTTATG
>IonTorrentS5-matK1_BOP010333_Otu
AAACCCTTCGCTATTGGGTGAAAAGACGCCTCTTCTTTGCATTTATTACGACTCTTTCTTCACGAGTATTATAATTGGAATAGTCTTATTACTTCAAATAATTtttttttttCAAaaaGTAATCCACGATTATTCTTACTCCTAtataATTCTCATGTATGTGAATACGAATTCATCTTACTTtttCTTCGTAATCAATCTTCTCATTTACAATTAACCTCTTCTGGGATCTTttttGAGCGAATACATTTCTATGAAaaaaTAAAACATCCTGTAGAAGAAGTCTTTGCTAATGATTTTCCGGCCTCCATCTTATGGTTCTTCAAGGATCCTTTTATG
>IonTorrentS5-matK1_BOP010333_Zotu
AAACCCTTCGCTATTGGGTGAAAAGACGCCTCTTCTTTGCATTTATTACGACTCTTTCTTCACGAGTATTATAATTGGAATAGTCTTATTACTTCAAATAATTtttttttttCAAaaaGTAATCCACGATTATTCTTACTCCTAtataATTCTCATGTATGTGAATACGAATTCATCTTACTTtttCTTCGTAATCAATCTTCTCATTTACAATTAACCTCTTCTGGGATCTTttttGAGCGAATACATTTCTATGAAaaaaTAAAACATCCTGTAGAAGAAGTCTTTGCTAATGATTTTCCGGCCTCCATCTTATGGTTCTTCAAGGATCCTTTTATG
>IonTorrentS5-matK1_BOP010334_Cotu
AAACCCTTCGCTATTGGGTGAAAGACGCCTCTTCTTTGCATTTATTACGACTCTTTCTTCACGAGTATTATAATTGGAATAGTCTTATTACTTCAAATAATTTTTTTTTTTCAAAAAGTAATCCACGATTATTCTTACTCCTATATAATTCTCATGTATGTGAATACGAATTCATCTTACTTTTTCTTCGTAATCAATCTTCTCATTTACAATTAACCTCTTCTGGGATCTTTTTTGAGCGAATACATTTCTATGAAAAAATAAAACATCCTGTAGAAGAAGTCTTTGCTAATGATTTTCCGGCCTCCATCTTATGGTTCTTCAAGGATCCTTTTATG
>IonTorrentS5-matK1_BOP010334_Otu
AAACCCTTCGCTATTGGGTGAAAGACGCCTCTTCTTTGCATTTATTACGACTCTTTCTTCACGAGTATTATAATTGGAATAGTCTTATTACTTCAAATAATTtttttttttCAAaaaGTAATCCACGATTATTCTTACTCCTAtataATTCTCATGTATGTGAATACGAATTCATCTTACTTtttCTTCGTAATCAATCTTCTCATTTACAATTAACCTCTTCTGGGATCTTttttGAGCGAATACATTTCTATGAAaaaaTAAAACATCCTGTAGAAGAAGTCTTTGCTAATGATTTTCCGGCCTCCATCTTATGGTTCTTCAAGGATCCTTTTATG
>IonTorrentS5-matK1_BOP010334_Zotu
AAACCCTTCGCTATTGGGTGAAAGACGCCTCTTCTTTGCATTTATTACGACTCTTTCTTCACGAGTATTATAATTGGAATAGTCTTATTACTTCAAATAATTtttttttttCAAaaaGTAATCCACGATTATTCTTACTCCTAtataATTCTCATGTATGTGAATACGAATTCATCTTACTTtttCTTCGTAATCAATCTTCTCATTTACAATTAACCTCTTCTGGGATCTTttttGAGCGAATACATTTCTATGAAaaaaTAAAACATCCTGTAGAAGAAGTCTTTGCTAATGATTTTCCGGCCTCCATCTTATGGTTCTTCAAGGATCCTTTTATG
>IonTorrentS5-matK1_BOP010335_Cotu
AAACCCTTCGCTATTGGGTGAAAGACGCCTCTTCTTTGCATTTATTACGACTCTTTCTTCACGAGTATTATAATTTGAATAGTCCTATTACTTCAAATAATTTTTTTTTTTCAAAAAGTAATCCACGATTATTCTTACTCCTATATAATTCTCATGTATGTGAATACGAATTCATCTTACTTTTTCTTCGTAATCAATCTTCTCATTTACAATTAACCTCTTCTGGGATCTTTTTTGAGCGAATACATTTCTATGAAAAAATAAAATATCCTGTAGAAGAAGTCTTTGCTAATGATTTTCCGGCCTCCATCTTATGGTTCTTCAAGGATCCTTTTATG
>IonTorrentS5-matK1_BOP010335_Otu
AAACCCTTCGCTATTGGGTGAAAGACGCCTCTTCTTTGCATTTATTACGACTCTTTCTTCACGAGTATTATAATTTGAATAGTCCTATTACTTCAAATAATTtttttttttCAAaaaGTAATCCACGATTATTCTTACTCCTAtataATTCTCATGTATGTGAATACGAATTCATCTTACTTtttCTTCGTAATCAATCTTCTCATTTACAATTAACCTCTTCTGGGATCTTttttGAGCGAATACATTTCTATGAAaaaaTAAAATATCCTGTAGAAGAAGTCTTTGCTAATGATTTTCCGGCCTCCATCTTATGGTTCTTCAAGGATCCTTTTATG
>IonTorrentS5-matK1_BOP010335_Zotu
AAACCCTTCGCTATTGGGTGAAAGACGCCTCTTCTTTGCATTTATTACGACTCTTTCTTCACGAGTATTATAATTTGAATAGTCCTATTACTTCAAATAATTtttttttttCAAaaaGTAATCCACGATTATTCTTACTCCTAtataATTCTCATGTATGTGAATACGAATTCATCTTACTTtttCTTCGTAATCAATCTTCTCATTTACAATTAACCTCTTCTGGGATCTTttttGAGCGAATACATTTCTATGAAaaaaTAAAATATCCTGTAGAAGAAGTCTTTGCTAATGATTTTCCGGCCTCCATCTTATGGTTCTTCAAGGATCCTTTTATG
>IonTorrentS5-matK1_BOP010336_Cotu
AAACCCTTCGCTATTGGGTGAAAGACGCCTCTTCTTTGCATTTATTACGACTCTTTCTTCACGAGTATTATAATTGGAATAGTCTTATTACTTCAAATAATTTTTTTTTTTCAAAAAGTAATCCACGATTATTCTTACTCCTATATAATTCTCATGTATGTGAATACGAATTCATCTTACTTTTTCTTCGTAATCAATCTTCTCATTTACAATTAACCTCTTCTGGGATCTTTTTTGAGCGAATACATTTCTATGAAAAAATAAAATATCCTGTAGAAGAAGTCTTTGCTAATGATTTTCCGGCCTCCATCTTATGGTTCTTCAAGGATCCTTTTATG
>IonTorrentS5-matK1_BOP010336_Otu
AAACCCTTCGCTATTGGGTGAAAGACGCCTCTTCTTTGCATTTATTACGACTCTTTCTTCACGAGTATTATAATTGGAATAGTCTTATTACTTCAAATAATTtttttttttCAAaaaGTAATCCACGATTATTCTTACTCCTAtataATTCTCATGTATGTGAATACGAATTCATCTTACTTtttCTTCGTAATCAATCTTCTCATTTACAATTAACCTCTTCTGGGATCTTttttGAGCGAATACATTTCTATGAAaaaaTAAAATATCCTGTAGAAGAAGTCTTTGCTAATGATTTTCCGGCCTCCATCTTATGGTTCTTCAAGGATCCTTTATG
>IonTorrentS5-matK1_BOP010336_Zotu
AAACCCTTCGCTATTGGGTGAAAAGACGCCTCTTCTTTGCATTTATTACGACTCTTTCTTCACGAGTATTATAATTGGAATAGTCTTATTACTTCAAATAATTtttttttttCAAaaaGTAATCCACGATTATTCTTACTCCTAtataATTCTCATGTATGTGAATACGAATTCATCTTACTTtttCTTCGTAATCAATCTTCTCATTTACAATTAACCTCTTCTGGGATCTTttttGAGCGAATACATTTCTATGAAaaaaTAAAATATCCTGTAGAAGAAGTCTTTGCTAATGATTTTCCGGCCTCCATCTTATGGTTCTTCAAGGATCCTTTTATG
>IonTorrentS5-matK1_BOP010337_Cotu
AAACCCTTCGCTATTGGGTGAAAGACGCCTCTTCTTTGCATTTATTACGACTCTTTCTTCACGAGTATTATAATTGGAATAGTCTTATTACTTCAAATAATTTTTTTTTTTCAAAAAGTAATCCACGATTATTCTTACTCCTATATAATTCTCATGTATGTGAATACGAATTCATCTTACTTTTTCTTCGTAATCAATCTTCTCATTTACAATTAACCTCTTCTGGGATCTTTTTTGAGCGAATACATTTCTATGAAAAAATAAAATATCCTGTAGAAGAAGTCTTTGCTAATGATTTTCCGGCCTCCATCTTATGGTTCTTCAAGGATCCTTTTATG
>IonTorrentS5-matK1_BOP010337_Otu
AAACCCTTCGCTATTGGGTGAAAGACGCCTCTTCTTTGCATTTATTACGACTCTTTCTTCACGAGTATTATAATTGGAATAGTCTTATTACTTCAAATAATTtttttttttCAAaaaGTAATCCACGATTATTCTTACTCCTAtataATTCTCATGTATGTGAATACGAATTCATCTTACTTtttCTTCGTAATCAATCTTCTCATTTACAATTAACCTCTTCTGGGATCTTttttGAGCGAATACATTTCTATGAAaaaaTAAAATATCCTGTAGAAGAAGTCTTTGCTAATGATTTTCCGGCCTCCATCTTATGGTTCTTCAAGGATCCTTTTATG
>IonTorrentS5-matK1_BOP010337_Zotu
AAACCCTTCGCTATTGGGTGAAAGACGCCTCTTCTTTGCATTTATTACGACTCTTTCTTCACGAGTATTATAATTGGAATAGTCTTATTACTTCAAATAATTtttttttttCAAaaaGTAATCCACGATTATTCTTACTCCTAtataATTCTCATGTATGTGAATACGAATTCATCTTACTTtttCTTCGTAATCAATCTTCTCATTTACAATTAACCTCTTCTGGGATCTTttttGAGCGAATACATTTCTATGAAaaaaTAAAATATCCTGTAGAAGAAGTCTTTGCTAATGATTTTCCGGCCTCCATCTTATGGTTCTTCAAGGATCCTTTTATG
>IonTorrentS5-matK1_BOP010338_Cotu
AAACCCTTCGCTATTGGGTGAAAGACGCCTCTTCTTTGCATTTATTACGACTCTTTCTTCACGAGTATTATAATTGGAATAGTCTTATTACTTCAAATAATTTTTTTTTTTCAAAAAGTAATCCACGATTATTCTTACTCCTATATAATTCTCATGTATGTGAATACGAATTCATCTTACTTTTTCTTCGTAATCAATCTTCTCATTTACAATTAACCTCTTCTGGGATCTTTTTTGAGCGAATACATTTCTATGAAAAAATAAAACATCCTGTAGAAGAAGTCTTTGCTAATGATTTTCCGGCCTCCATCTTATGGTTCTTCAAGGATCCTTTTATG
>IonTorrentS5-matK1_BOP010338_Otu
AAACCCTTCGCTATTGGGTGAAAGACGCCTCTTCTTTGCATTTATTACGACTCTTTCTTCACGAGTATTATAATTGGAATAGTCTTATTACTTCAAATAATTtttttttttCAAaaaGTAATCCACGATTATTCTTACTCCTAtataATTCTCATGTATGTGAATACGAATTCATCTTACTTtttCTTCGTAATCAATCTTCTCATTTACAATTAACCTCTTCTGGGATCTTttttGAGCGAATACATTTCTATGAAaaaaTAAAACATCCTGTAGAAGAAGTCTTTGCTAATGATTTTCCGGCCTCCATCTTATGGTTCTTCAAGGATCCTTTTATG
>IonTorrentS5-matK1_BOP010338_Zotu
AAACCCTTCGCTATTGGGTGAAAGACGCCTCTTCTTTGCATTTATTACGACTCTTTCTTCACGAGTATTATAATTGGAATAGTCTTATTACTTCAAATAATTtttttttttCAAaaaGTAATCCACGATTATTCTTACTCCTAtataATTCTCATGTATGTGAATACGAATTCATCTTACTTtttCTTCGTAATCAATCTTCTCATTTACAATTAACCTCTTCTGGGATCTTttttGAGCGAATACATTTCTATGAAaaaaTAAAACATCCTGTAGAAGAAGTCTTTGCTAATGATTTTCCGGCCTCCATCTTATGGTTCTTCAAGGATCCTTTTATG
>IonTorrentS5-matK1_BOP010339_Cotu
AAACCCTTCGCTATTGGGTGAAAAGACGCCTCTTCTTTGCATTTATTACGACTCTTTCTTCACGAGTATTATAATTGGAATAGTCTTATTACTTCAAATAATTTTTTTTTTTCAAAAAGTAATCCACGATTATTCTTACTCCTATATAATTCTCATGTATGTGAATACGAATTCATCTTACTTTTTCTTCGTAATCAATCTTCTCATTTACAATTAACCTCTTCTGGGATCTTTTTTGAGCGAATACATTTCTATGAAAAAATAAAACATCCTGTAGAAGAAGTCTTTGCTAATGATTTTCCGGCCTCCATCTTATGGTTCTTCAAGGATCCTTTTATG
>IonTorrentS5-matK1_BOP010339_Otu
AAACCCTTCGCTATTGGGTGAAAAGACGCCTCTTCTTTGCATTTATTACGACTCTTTCTTCACGAGTATTATAATTGGAATAGTTCTTATTACTTCAAATAATTttttttttCAAaaaGTAATCCACGATTATTCTTACTCCTAtataATTCTCATGTATGTGAATACGAATTCATCTTACTTtttCTTCGTAATCAATCTTCTCATTTACAATTAACCTCTTCTGGGATCTTttttGAGCGAATACATTTCTATGAAaaaaTAAAACATCCTGTAGAAGAAGTCTTTGCTAATGATTTTCCGGCCTCCATCTTATGGTTCTTCAAGGATCCTTTTATG
>IonTorrentS5-matK1_BOP010339_Zotu
CTTTGCATTTATTACGACTCTTTCTTCACGAGTATTATAATTGGAATAGTCTTATTACTTCAAATAATTttttttttCAAaaaGTAATCCACGATTATTCTTACTCCTAtataATTCTCATGTATGTGAATACGAATTCATCTTACTTtttCTTCGTAATCAATCTTCTCATTTACAATTGACCTCTTCTGGGATCTTttttGAGCGAATACATTTCTATGAAaaaaTAAAACATCCTGTAGAAGAAGTCTTTGCTAATGATTTTCCGGCCTCCATCTTATGGTTCTTCAAGGATCCTTTTATG
>IonTorrentS5-matK1_BOP010340_Cotu
AAACCCTTCGCTATTGGGTGAAAGACGCCTCTTCTTTGCATTTATTACGACTCTTTCTTCACGAGTATTATAATTGGAATAGTCTTATTACTTCAAATAATTTTTTTTTTTCAAAAAGTAATCCACGATTATTCTTACTCCTATATAATTCTCATGTATGTGAATACGAATTCATCTTACTTTTTCTTCGTAATCAATCTTCTCATTTACAATTAACCTCTTCTGGGATCTTTTTTGAGCGAATACATTTCTATGAAAAAATAAAATATCCTGTAGAAGAAGTCTTTGCTAATGATTTTCCGGCCTCCATCTTATGGTTCTTCAAGGATCCTTTTATG
>IonTorrentS5-matK1_BOP010340_Dotu
AAACCCTTCGCTATTGGGTGAAAGACGCCTCTTCTTTGCATTTATTACGACTCTTTCTTCACGAGTATTATAATTGGAATAGTCTTATTACTTCAAATAATTTTTTTTTT
>IonTorrentS5-matK1_BOP010340_Otu
AAACCCTTCGCTATTGGGTGAAAGACGCCTCTTCTTTGCATTTATTACGACTCTTTCTTCACGAGTATTATAATTGGAATAGTCTTATTACTTCAAATAATTtttttttttCAAaaaGTAATCCACGATTATTCTTACTCCTAtataATTCTCATGTATGTGAATACGAATTCATCTTACTTtttCTTCGTAATCAATCTTCTCATTTACAATTAACCTCTTCTGGGATCTTttttGAGCGAATACATTTCTATGAAaaaaTAAAATATCCTGTAGAAGAAGTCTTTGCTAATGATTTTCCGGCCTCCATCTTATGGTTCTTCAAGGATCCTTTTATG
>IonTorrentS5-matK1_BOP010340_Zotu
AAACCCTTCGCTATTGGGTGAAAGACGCCTCTTCTTTGCATTTATTACGACTCTTTCTTCACGAGTATTATAATTGGAATAGTCTTATTACTTCAAATAATTtttttttttCAAaaaGTAATCCACGATTATTCTTACTCCTAtataATTCTCATGTATGTGAATACGAATTCATCTTACTTtttCTTCGTAATCAATCTTCTCATTTACAATTAACCTCTTCTGGGATCTTttttGAGCGAATACATTTCTATGAAaaaaTAAAATATCCTGTAGAAGAAGTCTTTGCTAATGATTTTCCGGCCTCCATCTTATGGTTCTTCAAGGATCCTTTTATG
>IonTorrentS5-matK1_BOP010341_Cotu
AAACCCTTCGCTATTGGGTGAAAGACGCCTCTTCTTTGCATTTATTACGACTCTTTCTTCACGAGTATTATAATTGGAATAGTCTTATTACTTCAAATATTTTTTTTTTTTCAAAAAGTAATCCACGATTATTCTTGCTCCTATATAATTCTCATGTATGTGAATACGAATTCATCTTACTTTTTCTTCGTAATCAATCTTCTCATTTACAATTAATCTCTTCTGGGATCTTTTTTGAGCGAATACATTTCTATGAAAAAATAAAATATCCTGTAGAAGAAGTCTTTGCTAATGATTTTCCGGCCGCCATCTTATGGTTCTTCAAGGATCCTTTTATG
>IonTorrentS5-matK1_BOP010341_Dotu
AAACCCTTCGCTATTGGGTGAAAGACGCCTCTTCTTTGCATTTATTACGACTCTTTCTTCACGAGTATTATAATTGGAATAGTCTTATTACTTCAAATATTTTTTTTTTT
>IonTorrentS5-matK1_BOP010341_Otu
AAACCCTTCGCTATTGGGTGAAAGACGCCTCTTCTTTGCATTTATTACGACTCTTTCTTCACGAGTATTATAATTGGAATAGTCTTATTACTTCAAATATTttttttttttCAAaaaGTAATCCACGATTATTCTTGCTCCTAtataATTCTCATGTATGTGAATACGAATTCATCTTACTTtttCTTCGTAATCAATCTTCTCATTTACAATTAATCTCTTCTGGGATCTTttttGAGCGAATACATTTCTATGAAaaaaTAAAATATCCTGTAGAAGAAGTCTTTGCTAATGATTTTCCGGCCGCATCTTATGGTTCTTCAAGGATCCTTTTATG
>IonTorrentS5-matK1_BOP010341_Zotu
AAACCCTTCGCTATTGGGTGAAAGACGCCTCTTCTTTGCATTTATTACGACTCTTTCTTCACGAGTATTATAATTGGAATAGTCTTATTACTTCAAATATTttttttttttCAAaaaGTAATCCACGATTATTCTTGCTCCTAtataATTCTCATGTATGTGAATACGAATTCATCTTACTTtttCTTCGTAATCAATCTTCTCATTTACAATTAATCTCTTCTGGGATCTTttttGAGCGAATACATTTCTATGAAaaaaTAAAATATCCTGTAGAAGAAGTCTTTGCTAATGATTTTCCGGCCGCATCTTATGGTTCTTCAAGGATCCTTTTATG
>IonTorrentS5-matK1_BOP010342_Cotu
AAACCCTTCGCTATTGGGTGAAAGACGCCTCTTCTTTGCATTTATTACGACTCTTTCTTCACGAGTATTATAATTGGAATAGTCTTATTACTTCAAATAATTTTTTTTTTTCAAAAAGTAATCCACGATTATTCTTACTCCTATATAATTCTCATGTATGTGAATACGAATTCATCTTACTTTTTCTTCGTAATCAATCTTCTCATTTACAATTAACCTCTTCTGGGATCTTTTTTGAGCGAATACATTTTTATGAAAAAATAAAATATCCTGTAGAAGAAGTCTTTGCTAATGATTTTCCGGCCTCCATCTTATGGTTCTTCAAGGATCCTTTTATG
>IonTorrentS5-matK1_BOP010342_Dotu
AAACCCTTCGCTATTGGGTGAAAGACGCCTCTTCTTTGCATTTATTACGACTCTTTCTTCACGAGTATTATAATTGGAATAGTCTTATTACTTCAAATAATTTTTTTTTT
>IonTorrentS5-matK1_BOP010342_Otu
AAACCCTTCGCTATTGGGTGAAAGACGCCTCTTCTTTGCATTTATTACGACTCTTTCTTCACGAGTATTATAATTGGAATAGTCTTATTACTTCAAATAATTtttttttttCAAaaaGTAATCCACGATTATTCTTACTCCTAtataATTCTCATGTATGTGAATACGAATTCATCTTACTTtttCTTCGTAATCAATCTTCTCATTTACAATTAACCTCTTCTGGGATCTTttttGAGCGAATACATTtttATGAAaaaaTAAAATATCCTGTAGAAGAAGTCTTTGCTAATGATTTTCCGGCCTCCATCTTATGGTTCTTCAAGGATCCTTTTATG
>IonTorrentS5-matK1_BOP010342_Zotu
AAACCCTTCGCTATTGGGTGAAAGACGCCTCTTCTTTGCATTTATTACGACTCTTTCTTCACGAGTATTATAATTGGAATAGTCTTATTACTTCAAATAATTtttttttttCAAaaaGTAATCCACGATTATTCTTACTCCTAtataATTCTCATGTATGTGAATACGAATTCATCTTACTTtttCTTCGTAATCAATCTTCTCATTTACAATTAACCTCTTCTGGGATCTTttttGAGCGAATACATTtttATGAAaaaaTAAAATATCCTGTAGAAGAAGTCTTTGCTAATGATTTTCCGGCCTCCATCTTATGGTTCTTCAAGGATCCTTTTATG
>IonTorrentS5-matK1_BOP010344_Cotu
AAACCCTTCGCTATTGGGTGAAAGATCCCTCTTCTTTACATTTATTACGATTCTTTCTTCACGAGTATTATAATTGGAATAGTCTTATTACTCCAAAAAAAATGATTTTTTCAAAAAGTAATCCACGATTATTCTTGCTCCTATATAATTCTCATGTATGTGAATACGAATCCATTTTACTTTTTCTTCGTAATCAATCTTCTCATTTACGATTAACCTCTTCTGGTATCTTTTTTGAGCGAATCCATTTACTATGAAAAAAAAAATATCCTGTAGAAGAAGTCTTCGTTAATGATTTTCCGGCCGCCATCTTATGGTTCTTCAAGGATCCTTTTATG
>IonTorrentS5-matK1_BOP010345_Cotu
AAACCCTTCGCTATTGGGTGAAGGATCCCTCTTCTTTACATTTATTACGATTCTTTCTTCACGAGTATTATAATTGGAATAGTCTTATTACTCCAAAAAAAATTATTTTTTCAAAAAGTAATCCACGATTATTCTTGCTCCTATATAATTCTCATATATGTGAATACGAATCCATTTTACTTTTTCTTCGTAATCAATCTTCTCATTTACGATTAACCTCTTCTGGTATCTTTTTTGAGCGAATCCATTTCTATGAAAAAAAAAAATATCCTGTAGAAGAAGTCTTCGTTAATGATTTTACGGCCGCCATCTTATGGTTCTTCAAGGATCCTTTTAT
>IonTorrentS5-matK1_BOP010345_Otu
AAACCCTTCGCTATTTGGGTGAAGGATCCCTCTTCTTTACATTTATTACGATTCTTTCTTCACGAGTATTATAATTGGAATAGTCTTATTACTCCAAaaaaaaTTATTttttCAAaaaGTAATCCACGATTATTCTTGCTCCTAtataATTCTCATatatGTGAATACGAATCCATTTTACTTtttCTTCGTAATCAATCTTCTCATTTACGATTAACCTCTTCTGGTATCTTttttGAGCGAATCCATTTCTATGAAaaaaaaaaTATCCTGTAGAAGAAGTCTTCGTTAATGATTTTACGGCCGCCATCTTATGGTTCTTCAAGGATCCTTTTATG
>IonTorrentS5-matK1_BOP010345_Zotu
AAACCCTTCGCTATTTGGGTGAAGGATCCCTCTTCTTTACATTTATTACGATTCTTTCTTCACGAGTATTATAATTGGAATAGTCTTATTACTCCAAaaaaaaTTATTttttCAAaaaGTAATCCACGATTATTCTTGCTCCTAtataATTCTCATatatGTGAATACGAATCCATTTTACTTtttCTTCGTAATCAATCTTCTCATTTACGATTAACCTCTTCTGGTATCTTttttGAGCGAATCCATTTCTATGAAaaaaaaaaTATCCTGTAGAAGAAGTCTTCGTTAATGATTTTACGGCCGCCATCTTATGGTTCTTCAAGGATCCTTTTATG
>IonTorrentS5-matK1_BOP010346_Cotu
AAACCCTTCGCTATTGGGTGAAAGATCCCTCTTCTTTACATTTATTACGATTCTTTCTTCACGAGTATTATAATTGGAATAGTCTTATTACTCCAAAAAAAGCCATTTCTTTTTTTTCAAAAAGTAATCCACGATTATTCTTGCTCCTATATAATTCTCATGTATGTGAATACGAATCCATTTTACTTTTTCTTCGTAATCAATCTTCTCATTTACGATTAACCTCTTCTGGTATCTTTTTTGAGCGAATCCATTTCCTATGAAAAAAAAAAATATCCTGTAGAAGAAGTCTTCGTTAATGATTTTCCGGCCGCCATCTTATGGTTCTTCAAGGATCCTTTTAT
>IonTorrentS5-matK1_BOP010347_Cotu
AAACCCTTCGCTATTGGGTGAAAGATCCCTCTTCTTTACATTTATTACGATTCTTTCTTCACGAGTATTATAATTGGAATAGTCTTATTACTCCAAAAAAAATGATTTTTTCAAAAAGTAATCCACGATTATTCTTGCTCCTATATAATTCTCATGTATGTGAATACGAATCCATTTTACTTTTTCTTCGTAATCAATCTTCTCATTTACGATTAACCTCTTCTGGTATCTTTTTTGAGCGAATCCATTTCTATGAAAAAAAAAAATATCCTGTAGAAGAAGTCTTCGTTAATGATTTTCCGGCCGCCATCTTATGGTTCTTCAAGGATCCTTTTATG
>IonTorrentS5-matK1_BOP010347_Otu
AAACCCTTCGCTATTGGGTGAAAGATCCCTCTTCTTTACATTTATTACGATTCTTTCTTCACGAGTATTATAATTGGAATAGTCTTATTACTCCAAaaaaaaTGATTttttCAAaaaGTAATCCACGATTATTCTTGCTCCTAtataATTCTCATGTATGTGAATACGAATCCATTTTACTTtttCTTCGTAATCAATCTTCTCATTTACGATTAACCTCTTCTGGTATCTTttttGAGCGAATCCATTTCTATGAAaaaaaaaaTATCCTGTAGAAGAAGTCTTCGTTAATGATTTTCCGGCCGCCATCTTATGGTTCTTCAAGGATCCTTTTATG
>IonTorrentS5-matK1_BOP010347_Zotu
AAACCCTTCGCTATTGGGTGAAAGATCCCTCTTCTTTACATTTATTACGATTCTTTCTTCACGAGTATTATAATTGGAATAGTCTTATTACTCCAAaaaaaaTGATTttttCAAaaaGTAATCCACGATTATTCTTGCTCCTAtataATTCTCATGTATGTGAATACGAATCCATTTTACTTtttCTTCGTAATCAATCTTCTCATTTACGATTAACCTCTTCTGGTATCTTttttGAGCGAATCCATTTCTATGAAaaaaaaaaTATCCTGTAGAAGAAGTCTTCGTTAATGATTTTCCGGCCGCCATCTTATGGTTCTTCAAGGATCCTTTTATG
>IonTorrentS5-matK1_BOP010348_Cotu
AAACCCTTCGCTACCGGGTGAAAGATGCCTCCTCTTTGCATTTATTGCGGTTCTTTCTTCATGAGTATTCGAATTGGAATATTGTTATTATTCCAAATAAAGCTATTTCTTTTTTTTCAAAAAGTAATTCAAGATTATTGTTATTCTTATATAATTCTCATATATGTGAATACGAATCTGTCTTACTTTTTCTCCGTAAACAATCTTCTCATTTACGATTAACATCTTCTGGAGTCCTTTTTGAGCGAATTTATTTACATAGAAAAATAATAAAACATCTTGTCGAAGTCTTTGCTAATGATTTTCCGGGCATCCTATGTTTCCTGAAGGATCCTTTCATT
>IonTorrentS5-matK1_BOP010348_Otu
AAACCCTTCGCTACCGGGTGAAAGATGCCTCCTCTTTGCATTTATTGCGGTTCTTTCTTCATGAGTATTCGAATTGGAATATTGTTATTATTCCAAATAAAGCTATTTCTTttttttCAAaaaGTAATTCAAGATTATTGTTATTCTTAtataATTCTCATatatGTGAATACGAATCTGTCTTACTTtttCTCCGTAAACAATCTTCTCATTTACGATTAACATCTTCTGGAGTCCTTtttGAGCGAATTTATTTACATAGAAaaaTAATAAAACATCTTGTCGAAGTCTTTGCTAATGATTTTCCGGGCATCCTATGTTTCCTGAAGGATCCTTTCATT
>IonTorrentS5-matK1_BOP010348_Zotu
AAACCCTTCGCTACCGGGTGAAAGATGCCTCCTCTTTGCATTTATTGCGGTTCTTTCTTCATGAGTATTCGAATTGGAATATTGTTATTATTCCAAATAAAGCTATTTCTTttttttCAAaaaGTAATTCAAGATTATTGTTATTCTTAtataATTCTCATatatGTGAATACGAATCTGTCTTACTTtttCTCCGTAAACAATCTTCTCATTTACGATTAACATCTTCTGGAGTCCTTtttGAGCGAATTTATTTACATAGAAaaaTAATAAAACATCTTGTCGAAGTCTTTGCTAATGATTTTCCGGGCATCCTATGTTTCCTGAAGGATCCTTTCATT
>IonTorrentS5-matK1_BOP010350_Cotu
AAACCCTTCGCTATTGGGTGAAAGATCCCTCTTCTTTACATTTATTACGACTCTTTCTTCACGAGTATTATAATTGGAATAGTCTTATTACTCCAAAAAAAATTATTTTTTCAAAAAGTAATACACGATTATTCTTGCTCCTATATAATTCTCATGTATGTGAATACGAATCCATTTTACTTTTTCTTCGTAATCAATCTTCTCATTTACGATTAACCTCTTCTGGTATCTTTTTTGAGCGAATACATTTCTATGAAAAAAAAAAATATCCTGTGGAAGAAGTCTTCATTAATGATTTTCCGGCCGCCATCTTATGGTTCTTCAAGGATCCTTTTATG
>IonTorrentS5-matK1_BOP010350_Otu
AAACCCTTCGCTATTGGGTGAAAGATCCCTCTTCTTTACATTTATTACGACTCTTTCTTCACGAGTATTATAATTGGAATAGTCTTATTACTCCAAaaaaaaTTATTttttCAAaaaGTAATACACGATTATTCTTGCTCCTAtataATTCTCATGTATGTGAATACGAATCCATTTTACTTtttCTTCGTAATCAATCTTCTCATTTACGATTAACCTCTTCTGGTATCTTttttGAGCGAATACATTTCTATGAAaaaaaaaTATCCTGTGGAAGAAGTCTTCATTAATGATTTTCCGGCCGCATCTTATGGTTCTTCAAGGATCCTTTATG
>IonTorrentS5-matK1_BOP010350_Zotu
AAACCCTTCGCTATTGGGTGAAAGATCCCTCTTCTTTACATTTATTACGACTCTTTCTTCACGAGTATTATAATTGGAATAGTCTTATTACTCCAAaaaaaaTTATTttttCAAaaaGTAATACACGATTATTCTTGCTCCTAtataATTCTCATGTATGTGAATACGAATCCATTTTACTTtttCTTCGTAATCAATCTTCTCATTTACGATTAACCTCTTCTGGTATCTTttttGAGCGAATACATTTCTATGAAaaaaaaaaTATCCTGTGGAAGAAGTCTTCATTAATGATTTTCCGGCCGCCATCTTATGGTTCTTCAAGGATCCTTTTATG
>IonTorrentS5-matK1_BOP010351_Cotu
AAACCCTTCGCTATTGGGTGAAAGATCCCTCTTCTTTACATTTATTACGACTCTTTCTTCACGAGTATTATAATTGGAATAGTCTTATTACTCCAAAAAAAATTATTTTTTCCAAAAGTAATCCACGATTATTCTTGCTCCTATATAATTCTCATGTATGTGAATACGAATCCATTTTACTTTTTCTTCGTAATCAATCTTCTCATTTACGATTAACCTCTTCTGGTATCTTTTTTGAGCGAATACATTTCTATGAAAAAAAAAAATATCCTGTAGAAGAAGTCTTCGTTAATGATTTTCCGGCCGCCATCTTATGGTTCTTCAAGGATCCTTTTATG
>IonTorrentS5-matK1_BOP010351_Dotu
AAACCCTTCGCTATTGGGTGAAAGATCCCTCTTCTTTACATTTATTACGACTCTTTCTTCACGAGTATTATAATTGGAATAGTCTTATTACTCCAAAAAAA
>IonTorrentS5-matK1_BOP010351_Otu
AAACCCTTCGCTATTGGGTGAAAGATCCCTCTTCTTTACATTTATTACGACTCTTTCTTCACGAGTATTATAATTGGAATAGTCTTATTACTCCAAaaaaaaTTATTttttCCAAAAGTAATCCACGATTATTCTTGCTCCTAtataATTCTCATGTATGTGAATACGAATCCATTTTACTTtttCTTCGTAATCAATCTTCTCATTTACGATTAACCTCTTCTGGTATCTTttttGAGCGAATACATTTCTATGAAaaaaaaaTATCCTGTAGAAGAAGTCTTCGTTAATGATTTTCCGGCCGCATCTTATGGTTCTTCAAGGATCCTTTTATG
>IonTorrentS5-matK1_BOP010351_Zotu
AAACCCTTCGCTATTGGGTGAAAGATCCCTCTTCTTTACATTTATTACGACTCTTTCTTCACGAGTATTATAATTGGAATAGTCTTATTACTCCAAaaaaaaTTATTttttCCAAAAGTAATCCACGATTATTCTTGCTCCTAtataATTCTCATGTATGTGAATACGAATCCATTTTACTTtttCTTCGTAATCAATCTTCTCATTTACGATTAACCTCTTCTGGTATCTTttttGAGCGAATACATTTCTATGAAaaaaaaaTATCCTGTAGAAGAAGTCTTCGTTAATGATTTTCCGGCCGCATCTTATGGTTCTTCAAGGATCCTTTTATG
>IonTorrentS5-matK1_BOP010352_Cotu
AAACCCTTCGCTATTGGGTGAAAGATCCCTCTTCTTTACATTTATTACGACTCTTTCTTCACGAGTATTATAATTGGAATAGTCTTATTACTCCAAAAAAAATTATTTTTTCAAAAAGTAATACACGATTATTCTTGCTCCTATATAATTCTCATGTATGTGAATACGAATCCATTTTACTTTTTCTTCGTAATCAATCTTCTCATTTACGATTAACCTCTTCTGGTATCTTTTTTGAGCGAATACATTTCTATGAAAAAAAAAAATATCCTGTGGAAGAAGTCTTCATTAATGATTTTCCGGCCGCCATCTTATGGTTCTTCAAGGATCCTTTTATG
>IonTorrentS5-matK1_BOP010352_Dotu
AAACCCTTCGCTATTGGGTGAAAGATCCCTCTTCTTTACATTTATTACGACTCTTTCTTCACGAGTATTATAATTGGAATAGTCTTATTACTCCAAAAAAA
>IonTorrentS5-matK1_BOP010352_Otu
AAACCCTTCGCTATTGGGTGAAAGATCCCTCTTCTTTACATTTATTACGACTCTTTCTTCACGAGTATTATAATTGGAATAGTCTTATTACTCCAAaaaaaaTTATTttttCAAaaaGTAATACACGATTATTCTTGCTCCTAtataATTCTCATGTATGTGAATACGAATCCATTTTACTTtttCTTCGTAATCAATCTTCTCATTTACGATTAACCTCTTCTGGTATCTTttttGAGCGAATACATTTCTATGAAaaaaaaaaaTATCCTGTGGAAGAAGTCTTCATTAATGATTTTCCGGCCGCCATCTTATGGTTCTTCAAGGATCCTTTTATG
>IonTorrentS5-matK1_BOP010352_Zotu
AAACCCTTCGCTATTGGGTGAAAGATCCCTCTTCTTTACATTTATTACGACTCTTTCTTCACGAGTATTATAATTGGAATAGTCTTATTACTCCAAaaaaaaTTATTttttCAAaaaGTAATACACGATTATTCTTGCTCCTAtataATTCTCATGTATGTGAATACGAATCCATTTTACTTtttCTTCGTAATCAATCTTCTCATTTACGATTAACCTCTTCTGGTATCTTttttGAGCGAATACATTTCTATGAAaaaaaaaaaTATCCTGTGGAAGAAGTCTTCATTAATGATTTTCCGGCCGCCATCTTATGGTTCTTCAAGGATCCTTTTATG
>IonTorrentS5-matK1_BOP010359_Cotu
AAATCCTTCGCTACTGGGTAAAGGATGCCTCTTCTTTACATTTATTACGGTTCTTTCTACACGAGTATTTTAATTTGAATTGGAATAGTCTTAGTAATCCAAAGAAATCAATTTCCATTTTTTCAAAAAGTAATTCAAGATTATTCTTGTTCCTATATAATTCTCATGTATGTGAATATGAATCCATCTTCTTTTTTCTCCGTAACCAATCTTCTCATTTACGATCAACATCTTCTGGAGTCCTTCTTGAGCGAATCTATTTCTATCGAAAAGTACAACATCTTGTCGAAGTCTTGGCTAATGATTTTGATTTTCAGGACATCTTATGCTTGTTCAAGGATCCTTTCATG
>IonTorrentS5-matK1_BOP010359_Otu
AAATCCTTCGCTACTGGGTAAAGGATGCCTCTTCTTTACATTTATTACGGTTCTTTCTACACGAGTATTTTAATTTGAATTGGAATAGTCTTAGTAATCCAAAGAAATCAATTTCCATTttttCAAaaaGTAATTCAAGATTATTCTTGTTCCTAtataATTCTCATGTATGTGAATATGAATCCATCTTCTTttttCTCCGTAACCAATCTTCTCATTTACGATCAACATCTTCTGGAGTCCTTCTTGAGCGAATCTATTTCTATCGAAAAGTACAACATCTTGTCGAAGTCTTGGCTAATGATTTTGATTTTCAGGACATCTTATGCTTGTTCAAGGATCCTTTCATG
>IonTorrentS5-matK1_BOP010359_Zotu
AAATCCTTCGCTACTGGGTAAAGGATGCCTCTTCTTTACATTTATTACGGTTCTTTCTACACGAGTATTTTAATTTGAATTGGAATAGTCTTAGTAATCCAAAGAAATCAATTTCCATTttttCAAaaaGTAATTCAAGATTATTCTTGTTCCTAtataATTCTCATGTATGTGAATATGAATCCATCTTCTTttttCTCCGTAACCAATCTTCTCATTTACGATCAACATCTTCTGGAGTCCTTCTTGAGCGAATCTATTTCTATCGAAAAGTACAACATCTTGTCGAAGTCTTGGCTAATGATTTTGATTTTCAGGACATCTTATGCTTGTTCAAGGATCCTTTCATG
>IonTorrentS5-matK1_BOP010360_Cotu
AAACCCTTCGCTATTGGGTGAAAGATCCCTCTTCTTTGCACTTATTACGACTCTTTCTTCACGAGTATTATAATTATAATTGGAATAGTCTTATTACTCCAAAAAAATGTATTTTTTCAAAAAGTAATCCACGATTATTCTTGCTCCTATATAATTCTCATGTATGTGAATATGAATCCATCTTCCTTTTTCTTCGTAATCAATCTTCTCATTTACGATTAACCTCTTATGGGATCTTTTTTGAGCAAATTCATTTCTATGAAAAGATAAAATATCCGGTAGAAAATGATTTTACGGTCGCCATCTTATGGTTCTTCAAGGATCCTTTTATG
>IonTorrentS5-matK1_BOP010360_Dotu
AAACCCTTCGCTATTGGGTGAAAGATCCCTCTTCTTTGCACTTATTACGACTCTTTCTTCACGAGTATTATAATTATAATTGGAATAGTCTTATTACTCCAAAAAA
>IonTorrentS5-matK1_BOP010360_Otu
AAACCCTTCGCTATTGGGTGAAAGATCCCTCTTCTTTGCACTTATTACGACTCTTTCTTCACGAGTATTATAATTATAATTGGAATAGTCTTATTACTCCAAaaaaaTGTATTttttCAAaaaGTAATCCACGATTATTCTTGCTCCTAtataATTCTCATGTATGTGAATATGAATCCATCTTCCTTtttCTTCGTAATCAATCTTCTCATTTACGATTAACCTCTTATGGGATCTTttttGAGCAAATTCATTTCTATGAAAAGATAAAATATCCGGTAGAAAATGATTTTACGGTCGCCATCTTATGGTTCTTCAAGGATCCTTTTATG
>IonTorrentS5-matK1_BOP010360_Zotu
AAACCCTTCGCTATTGGGTGAAAGATCCCTCTTCTTTGCACTTATTACGACTCTTTCTTCACGAGTATTATAATTATAATTGGAATAGTCTTATTACTCCAAaaaaaTGTATTttttCAAaaaGTAATCCACGATTATTCTTGCTCCTAtataATTCTCATGTATGTGAATATGAATCCATCTTCCTTtttCTTCGTAATCAATCTTCTCATTTACGATTAACCTCTTATGGGATCTTttttGAGCAAATTCATTTCTATGAAAAGATAAAATATCCGGTAGAAAATGATTTTACGGTCGCCATCTTATGGTTCTTCAAGGATCCTTTTATG
>IonTorrentS5-matK1_BOP010416_Cotu
AAACTCTTCGCTACTGGGTAAAAGATGCCCCCTCTTTGCATTTATTACGATTCTTTCTTCACGACTATCGGCATTGGACTAGTCTTTTTATTCCAAAGAAAGCCAGTTCTTTTTTTTCAAAACGAAAGCAAAGATTATTCTTCTTCCTATATAATTCTCATGTATGTGAATACGAATCCATCTTCGTCTTTCTCCGTAACCAATCTTCTCATTTACAATCAACATCTTCTGGAGCCCTTCTTGAACGAATATATTTCTATGAAAAAATAGAACATCTTGTCGAAGTCTTTGCTAAAGATTTTCAAGGCAATCTATGGTTGTTCAAGGATCCTTTCATG
>IonTorrentS5-matK1_BOP010416_Otu
AAACTCTTCGCTACTGGGTAAAAGATGCCcccTCTTTGCATTTATTACGATTCTTTCTTCACGACTATCGGCATTGGACTAGTCTTtttATTCCAAAGAAAGCCAGTTCTTttttttCAAAACGAAAGCAAAGATTATTCTTCTTCCTAtataATTCTCATGTATGTGAATACGAATCCATCTTCGTCTTTCTCCGTAACCAATCTTCTCATTTACAATCAACATCTTCTGGAGCCCTTCTTGAACGAATatatTTCTATGAAaaaaTAGAACATCTTGTCGAAGTCTTTGCTAAAGATTTTCAAGGCAATCTATGGTTGTTCAAGGATCCTTTCATG
>IonTorrentS5-matK1_BOP010416_Zotu
AAACTCTTCGCTACTGGGTAAAAGATGCCcccTCTTTGCATTTATTACGATTCTTTCTTCACGACTATCGGCATTGGACTAGTCTTtttATTCCAAAGAAAGCCAGTTCTTttttttCAAAACGAAAGCAAAGATTATTCTTCTTCCTAtataATTCTCATGTATGTGAATACGAATCCATCTTCGTCTTTCTCCGTAACCAATCTTCTCATTTACAATCAACATCTTCTGGAGCCCTTCTTGAACGAATatatTTCTATGAAaaaaTAGAACATCTTGTCGAAGTCTTTGCTAAAGATTTTCAAGGCAATCTATGGTTGTTCAAGGATCCTTTCATG
>IonTorrentS5-matK1_BOP010417_Cotu
AAACCCTTCGTTACCGGGTGGAAAGATGCTTCTTATTTGCATTTATTGCGGTTCTTTCTTCATGAGTATTCTAATTGTAACAGTCTTATTATTACAAATAAATCTATTTCCATTTTTTCAAAAAGTAATCCGAGATTCTTTTTATTCCTATATAATTCTTATATATGTGAATACGAATCCATCTTCCTTTTTCTCCGTAACCAATCTTCTCATTTACGATTAACATCTTCTGGAGTCCTTTTTGAACGACTCTGTTTATATAGAAAAATAGAACATTTTGCCGAAGTCTTTGCTAATGATTTTCCGGTCATCCCATGCTTTCTCAAGGATCCTTTCATG
>IonTorrentS5-matK1_BOP010417_Dotu
AAACCCTTCGTTACCGGGTGAAAGATGCTTCTTATTTGCATTTATTGCGGTTCTTTCTTCATGAGTATTCTAATTGTAACAGTCTTATTATTACAAATAAATCTATTTCCATTTTTT
>IonTorrentS5-matK1_BOP010417_Otu
AAACCCTTCGTTACCGGGTGGAAAGATGCTTCTTATTTGCATTTATTGCGGTTCTTTCTTCATGAGTATTCTAATTGTAACAGTCTTATTATTACAAATAAATCTATTTCCATTttttCAAaaaGTAATCCGAGATTCTTtttATTCCTAtataATTCTTAtatatGTGAATACGAATCCATCTTCCTTtttCTCCGTAACCAATCTTCTCATTTACGATTAACATCTTCTGGAGTCCTTtttGAACGACTCTGTTTAtataGAAaaaTAGAACATTTTGCCGAAGTCTTTGCTAATGATTTTCCGGTCATCCCATGCTTTCTCAAGGATCCTTTCATG
>IonTorrentS5-matK1_BOP010417_Zotu
AAACCCTTCGTTACCGGGTGGAAAGATGCTTCTTATTTGCATTTATTGCGGTTCTTTCTTCATGAGTATTCTAATTGTAACAGTCTTATTATTACAAATAAATCTATTTCCATTttttCAAaaaGTAATCCGAGATTCTTtttATTCCTAtataATTCTTAtatatGTGAATACGAATCCATCTTCCTTtttCTCCGTAACCAATCTTCTCATTTACGATTAACATCTTCTGGAGTCCTTtttGAACGACTCTGTTTAtataGAAaaaTAGAACATTTTGCCGAAGTCTTTGCTAATGATTTTCCGGTCATCCCATGCTTTCTCAAGGATCCTTTCATG
>IonTorrentS5-matK1_BOP010418_Cotu
AAACCCTTCGTTACCGGGTGAAAGATGCTTCTTATTTGCATTTATTGCGGTTCTTTCTTCATGAGTATTCTAATTGTAACAGTCTTATTATTACAAATAAATCTATTTCCATTTTTTCAAAAAGTAATCCGAGATTCTTTTTATTCCTATATAATTCTTATATATGTGAATACGAATCCATCTTCCTTTTTCTCCGTAACCAATCTTCTCATTTACGATTAACATCTTCTGGAGTCCTTTTTGAACGACTCTGTTTATATAGAAAAATAGAACATTTTGCCGAAGTCTTTGCTAATGATTTTCCGGTCATCCCATGCTTTCTCAAGGATCCTTTCATG
>IonTorrentS5-matK1_BOP010418_Otu
AAACCCTTCGTTACCGGGTGAAAGATGCTTCTTATTTGCATTTATTGCGGTTCTTTCTTCATGAGTATTCTAATTGTAACAGTCTTATTATTACAAATAAATCTATTTCCATTttttCAAaaaGTAATCCGAGATTCTTtttATTCCTAtataATTCTTAtatatGTGAATACGAATCCATCTTCCTTtttCTCCGTAACCAATCTTCTCATTTACGATTAACATCTTCTGGAGTCCTTtttGAACGACTCTGTTTAtataGAAaaaTAGAACATTTTGCCGAAGTCTTTGCTAATGATTTTCCGGTCATCCCATGCTTTCTCAAGGATCCTTCATG
>IonTorrentS5-matK1_BOP010418_Zotu
AAACCCTTCGTTACCGGGTGAAAGATGCTTCTTATTTGCATTTATTGCGGTTCTTTCTTCATGAGTATTCTAATTGTAACAGTCTTATTATTACAAATAAATCTATTTCCATTttttCAAaaaGTAATCCGAGATTCTTtttATTCCTAtataATTCTTAtatatGTGAATACGAATCCATCTTCCTTtttCTCCGTAACCAATCTTCTCATTTACGATTAACATCTTCTGGAGTCCTTtttGAACGACTCTGTTTAtataGAAaaaTAGAACATTTTGCCGAAGTCTTTGCTAATGATTTTCCGGTCATCCCATGCTTTCTCAAGGATCCTTCATG
>IonTorrentS5-matK1_BOP010419_Cotu
AAACCCTTCGTTACCGGGTGAAAGATGCTTCTTATTTGCATTTATTGCGGTTCTTTCTTCATGAGTATTCTAATTGTAACAGTCTTATTATTACAAATAAATCTATTTCCATTTTTTCAAAAAGTAATCCGAGATTCTTTTTATTCCTATATAATTCTTATATATGTGAATACGAATCCATCTTCCTTTTTCTCCGTAACCAATCTTCTCATTTACGATTAACATCTTCTGGAGTCCTTTTTGAACGACTCTGTTTATATAGAAAAATAGAACATTTTGCCGAAGTCTTTGCTAATGATTTTCCGGTCATCCCATGCTTTCTCAAGGATCCTTTCATG
>IonTorrentS5-matK1_BOP010419_Otu
AAACCCTTCGTTACCGGGTGAAAGATGCTTCTTATTTGCATTTATTGCGGTTCTTTCTTCATGAGTATTCTAATTGTAACAGTCTTATTATTACAAATAAATCTATTTCCATTttttCAAaaaGTAATCCGAGATTCTTtttATTCCTAtataATTCTTAtatatGTGAATACGAATCCATCTTCCTTtttCTCCGTAACCAATCTTCTCATTTACGATTAACATCTTCTGGAGTCCTTtttGAACGACTCTGTTTAtataGAAaaaTAGAACATTTTGCCGAAGTCTTTGCTAATGATTTTCCGGTCATCCCATGCTTTCTCAAGGATCCTTTCATG
>IonTorrentS5-matK1_BOP010419_Zotu
AAACCCTTCGTTACCGGGTGAAAGATGCTTCTTATTTGCATTTATTGCGGTTCTTTCTTCATGAGTATTCTAATTGTAACAGTCTTATTATTACAAATAAATCTATTTCCATTttttCAAaaaGTAATCCGAGATTCTTtttATTCCTAtataATTCTTAtatatGTGAATACGAATCCATCTTCCTTtttCTCCGTAACCAATCTTCTCATTTACGATTAACATCTTCTGGAGTCCTTtttGAACGACTCTGTTTAtataGAAaaaTAGAACATTTTGCCGAAGTCTTTGCTAATGATTTTCCGGTCATCCCATGCTTTCTCAAGGATCCTTTCATG
>IonTorrentS5-matK1_BOP010420_Cotu
AAACCCTTCGTTACCGGGTGAAAGATGCTTCTTATTTGCATTTATTGCGGTTCTTTCTTCATGAGTATTCTAATTGTAACAGTCTTATTATTACAAATAAATCTATTTCCATTTTTTCAAAAAGTAATCCGAGATTCTTTTTATTCCTATATAATTCTTATATATGTGAATACGAATCCATCTTCCTTTTTCTCCGTAACCAATCTTCTCATTTACGATTAACATCTTCTGGAGTCCTTTTTGAACGACTCTGTTTATATAGAAAAATAGAACATTTTGCCGAAGTCTTTGCTAATGATTTTCCGGTCATCCCATGCTTTCTCAAGGATCCTTTCATG
>IonTorrentS5-matK1_BOP010420_Otu
AAACCCTTCGTTACCGGGTGAAAGATGCTTCTTATTTGCATTTATTGCGGTTCTTTCTTCATGAGTATTCTAATTGTAACAGTCTTATTATTACAAATAAATCTATTTCCATTttttCAAaaaGTAATCCGAGATTCTTtttATTCCTAtataATTCTTAtatatGTGAATACGAATCCATCTTCCTTtttCTCCGTAACCAATCTTCTCATTTACGATTAACATCTTCTGGAGTCCTTtttGAACGACTCTGTTTAtataGAAaaaTAGAACATTTTGCCGAAGTCTTTGCTAATGATTTTCCGGTCATCCCATGCTTTCTCAAGGATCCTTTCATG
>IonTorrentS5-matK1_BOP010420_Zotu
AAACCCTTCGTTACCGGGTGAAAGATGCTTCTTATTTGCATTTATTGCGGTTCTTTCTTCATGAGTATTCTAATTGTAACAGTCTTATTATTACAAATAAATCTATTTCCATTttttCAAaaaGTAATCCGAGATTCTTtttATTCCTAtataATTCTTAtatatGTGAATACGAATCCATCTTCCTTtttCTCCGTAACCAATCTTCTCATTTACGATTAACATCTTCTGGAGTCCTTtttGAACGACTCTGTTTAtataGAAaaaTAGAACATTTTGCCGAAGTCTTTGCTAATGATTTTCCGGTCATCCCATGCTTTCTCAAGGATCCTTTCATG
>IonTorrentS5-matK1_BOP010421_Cotu
AAACCCTTCGTTACCGGGTGAAAGATGCTTCTTATTTGCATTTATTGCGGTTCTTTCTTCATGAGTATTCTAATTGTAACAGTCTTATTATTACAAATAAATCTATTTCCATTTTTTCAAAAAGTAATCCGAGATTCTTTTTATTCCTATATAATTCTTATATATGTGAATACGAATCCATCTTCCTTTTTCTCCGTAACCAATCTTCTCATTTACGATTAACATCTTCTGGAGTCCTTTTTGAACGACTCTGTTTATATAGAAAAATAGAACATTTTGCCGAAGTCTTTGCTAATGATTTTCCGGTCATCCCATGCTTTCTCAAGGATCCTTTCATG
>IonTorrentS5-matK1_BOP010421_Otu
AAACCCTTCGTTACCGGGTGAAAGATGCTTCTTATTTGCATTTATTGCGGTTCTTTCTTCATGAGTATTCTAATTGTAACAGTCTTATTATTACAAATAAATCTATTTCCATTttttCAAaaaGTAATCCGAGATTCTTtttATTCCTAtataATTCTTAtatatGTGAATACGAATCCATCTTCCTTtttCTCCGTAACCAATCTTCTCATTTACGATTAACATCTTCTGGAGTCCTTtttGAACGACTCTGTTTAtataGAAaaaTAGAACATTTTGCCGAAGTCTTTGCTAATGATTTTCCGGTCATCCCATGCTTTCTCAAGGATCCTTTCATG
>IonTorrentS5-matK1_BOP010421_Zotu
AAACCCTTCGTTACCGGGTGAAAGATGCTTCTTATTTGCATTTATTGCGGTTCTTTCTTCATGAGTATTCTAATTGTAACAGTCTTATTATTACAAATAAATCTATTTCCATTttttCAAaaaGTAATCCGAGATTCTTtttATTCCTAtataATTCTTAtatatGTGAATACGAATCCATCTTCCTTtttCTCCGTAACCAATCTTCTCATTTACGATTAACATCTTCTGGAGTCCTTtttGAACGACTCTGTTTAtataGAAaaaTAGAACATTTTGCCGAAGTCTTTGCTAATGATTTTCCGGTCATCCCATGCTTTCTCAAGGATCCTTTCATG
>IonTorrentS5-matK1_BOP010422_Cotu
AAACCCTTCGTTACCGGGTGAAAGATGCTTCTTATTTGCATTTATTGCGGTTCTTTCTTCATGAGTATTCTAATTGTAACAGTCTTATTATTACAAATAAATCTATTTCCATTTTTTCAAAAAGTAATCCGAGATTCTTTTTATTCCTATATAATTCTTATATATGTGAATACGAATCCATCTTCCTTTTTCTCCGTAACCAATCTTCTCATTTACGATTAACATCTTCTGGAGTCCTTTTTGAACGACTCTGTTTATATAGAAAAATAGAACATTTTGCCGAAGTCTTTGCTAATGATTTTCCGGTCATCCCATGCTTTCTCAAGGATCCTTTCATG
>IonTorrentS5-matK1_BOP010422_Otu
AAACCCTTCGTTACCGGGTGAAAGATGCTTCTTATTTGCATTTATTGCGGTTCTTTCTTCATGAGTATTCTAATTGTAACAGTCTTATTATTACAAATAAATCTATTTCCATTttttCAAaaaGTAATCCGAGATTCTTtttATTCCTAtataATTCTTAtatatGTGAATACGAATCCATCTTCCTTtttCTCCGTAACCAATCTTCTCATTTACGATTAACATCTTCTGGAGTCCTTtttGAACGACTCTGTTTAtataGAAaaaTAGAACATTTTGCCGAAGTCTTTGCTAATGATTTTCCGGTCATCCCATGCTTTCTCAAGGATCCTTTCATG
>IonTorrentS5-matK1_BOP010422_Zotu
AAACCCTTCGTTACCGGGTGAAAGATGCTTCTTATTTGCATTTATTGCGGTTCTTTCTTCATGAGTATTCTAATTGTAACAGTCTTATTATTACAAATAAATCTATTTCCATTttttCAAaaaGTAATCCGAGATTCTTtttATTCCTAtataATTCTTAtatatGTGAATACGAATCCATCTTCCTTtttCTCCGTAACCAATCTTCTCATTTACGATTAACATCTTCTGGAGTCCTTtttGAACGACTCTGTTTAtataGAAaaaTAGAACATTTTGCCGAAGTCTTTGCTAATGATTTTCCGGTCATCCCATGCTTTCTCAAGGATCCTTTCATG
>IonTorrentS5-matK1_BOP010423_Cotu
AAACCCTTCGTTACCGGGTGAAAGATGCTTCTTATTTGCATTTATTGCGGTTCTTTCTTCATGAGTATTCTAATTGTAACAGTCTTATTATTACAAATAAATCTATTTCCATTTTTTCAAAAAGTAATCCGAGATTCTTTTTATTCCTATATAATTCTTATATATGTGAATACGAATCCATCTTCCTTTTTCTCCGTAACCAATCTTCTCATTTACGATTAACATCTTCTGGAGTCCTTTTTGAACGACTCTGTTTATATAGAAAAATAGAACATTTTGCCGAAGTCTTTGCTAATGATTTTCCGGTCATCCCATGCTTTCTCAAGGATCCTTTCATG
>IonTorrentS5-matK1_BOP010423_Otu
AAACCCTTCGTTACCGGGTGAAAGATGCTTCTTATTTGCATTTATTGCGGTTCTTTCTTCATGAGTATTCTAATTGTAACAGTCTTATTATTACAAATAAATCTATTTCCATTttttCAAaaaGTAATCCGAGATTCTTtttATTCCTAtataATTCTTAtatatGTGAATACGAATCCATCTTCCTTtttCTCCGTAACCAATCTTCTCATTTACGATTAACATCTTCTGGAGTCCTTtttGAACGACTCTGTTTAtataGAAaaaTAGAACATTTTGCCGAAGTCTTTGCTAATGATTTTCCGGTCATCCCATGCTTTCTCAAGGATCCTTTCATG
>IonTorrentS5-matK1_BOP010423_Zotu
AAACCCTTCGTTACCGGGTGAAAGATGCTTCTTATTTGCATTTATTGCGGTTCTTTCTTCATGAGTATTCTAATTGTAACAGTCTTATTATTACAAATAAATCTATTTCCATTttttCAAaaaGTAATCCGAGATTCTTtttATTCCTAtataATTCTTAtatatGTGAATACGAATCCATCTTCCTTtttCTCCGTAACCAATCTTCTCATTTACGATTAACATCTTCTGGAGTCCTTtttGAACGACTCTGTTTAtataGAAaaaTAGAACATTTTGCCGAAGTCTTTGCTAATGATTTTCCGGTCATCCCATGCTTTCTCAAGGATCCTTTCATG
>IonTorrentS5-matK1_BOP010424_Cotu
AAACCCTTCGTTACCGGGTGAAAGATGCTTCTTATTTGCATTTATTGCGGTTCTTTCTTCATGAGTATTCTAATTGTAACAGTCTTATTATTACAAATAAATCTATTTCCATTTTTTCAAAAAGTAATCCGAGATTCTTTTTATTCCTATATAATTCTTATATATGTGAATATGAATCCATCTTCCTTTTTCTCCGTAACCAATCTTCTCATTTACGATTAACATCTTCTGGAGTCCTTTTTGAACGACTCTGTTTCTATAGAAAAATAGAACATTTTGCCGAAGTCTTTGCTAATGATTTTCCGGTCATCCCATGCTTTCTCAAGGATCCTTTCATG
>IonTorrentS5-matK1_BOP010424_Otu
AAACCCTTCGTTACCGGGTGAAAGATGCTTCTTATTTGCATTTATTGCGGTTCTTTCTTCATGAGTATTCTAATTGTAACAGTCTTATTATTACAAATAAATCTATTTCCATTttttCAAaaaGTAATCCGAGATTCTTtttATTCCTAtataATTCTTAtatatGTGAATATGAATCCATCTTCCTTtttCTCCGTAACCAATCTTCTCATTTACGATTAACATCTTCTGGAGTCCTTtttGAACGACTCTGTTTCTATAGAAaaaTAGACATTTTGCCGAAGTCTTTGCTAATGATTTTCCGGTCATCCCATGCTTTCTCAAGGATCCTTCATG
>IonTorrentS5-matK1_BOP010424_Zotu
AAACCCTTCGTTACCGGGTGAAAGATGCTTCTTATTTGCATTTATTGCGGTTCTTTCTTCATGAGTATTCTAATTGTAACAGTCTTATTATTACAAATAAATCTATTTCCATTttttCAAaaaGTAATCCGAGATTCTTtttATTCCTAtataATTCTTAtatatGTGAATATGAATCCATCTTCCTTtttCTCCGTAACCAATCTTCTCATTTACGATTAACATCTTCTGGAGTCCTTtttGAACGACTCTGTTTCTATAGAAaaaTAGAACATTtttGCCGAAGTCTTTGCTAATGATTTTCCGGTCATCCCATGCTTTCTCAAGGATCCTTTCATG
>IonTorrentS5-matK1_BOP010425_Cotu
AAACCCTTCGTTACCGGGTGAAAGATGCTTCTTATTTGCATTTATTGCGGTTCTTTCTTCATGAGTATTCTAATCTATTTCCATTTTTTCAAAAAGTAATCCGAGATTCTTTTTATTCCTATATAATTCTTATATATGTGAATATGAATCCATCTTCCTTTTTCTCCGTAACCAATCTTCTCATTTACGATTAACATCTTCTGGAGTCCTTTTTGAACGACTCTGTTTCTATAGAAAAATAGAACATTTTGCCGAAGTCTTTGCTAATGATTTTCCGGTCATCCCATGCTTTCTCAAGGATCCTTTCATG
>IonTorrentS5-matK1_BOP010425_Dotu
CTTTTTATTCCTATATAATTCTTATATATGTGAATATGAATCCATCTTCCTTTTTCTCCGTAACCAATCTTCTCATTTACGATTAACATCTTCTGGAGTCCTTTTTGAACGACTCTGTTTCTATAGAAAAATAGAACATTTTGCCGAAGTCTTTGCTAATGATTTTCCGGTCATCCCATGCTTTCTCAAGGATCCTTTCATG
>IonTorrentS5-matK1_BOP010425_Otu
AAACCCTTCGTTACCGGGTGAAAGATGCTTCTTATTTGCATTTATTGCGGTTCTTTCTTCATGAGTATTCTAATTGTAACAGTCTTATTATTACAAATAAATCTATTTCCATTttttCAAaaaGTAATCCGAGATTCTTtttATTCCTAtataATTCTTAtatatGTGAATATGAATCCATCTTCCTTtttCTCCGTAACCAATCTTCTCATTTACGATTAACATCTTCTGGAGTCCTTtttGAACGACTCTGTTTCTATAGAAaaaTAGAACATTTTGCCGAAGTCTTTGCTAATGATTTTCCGGTCATCCCATGCTTTCTCAAGGATCCTTTCATG
>IonTorrentS5-matK1_BOP010425_Zotu
AAACCCTTCGTTACCGGGTGAAAGATGCTTCTTATTTGCATTTATTGCGGTTCTTTCTTCATGAGTATTCTAATTGTAACAGTCTTATTATTACAAATAAATCTATTTCCATTttttCAAaaaGTAATCCGAGATTCTTtttATTCCTAtataATTCTTAtatatGTGAATATGAATCCATCTCCTTtttCTCCGTAACCAATCTTCTCATTTACGATTAACATCTTCTGGAGTCCTTtttGAACGACTCTGTTTCTATAGAAaaaTAGAACATTTTGCCGAAGTCTTTGCTAATGATTTTCCGGTCATCCCATGCTTTCTCAAGGATCCTTTCATG
>IonTorrentS5-matK1_BOP010426_Cotu
AAACCCTTCGTTACCGGGTGAAAGATGCTTCTTATTTGCATTTATTGCGGTTCTTTCTTCATGAGTATTCTAATTGTAACAGTCTTATTATTACAAATAAATCTATTTCCATTTTTTCAAAAAGTAATCCGAGATTCTTTTTATTCCTATATAATTCTTATATATGTGAATACGAATCCATCTTCCTTTTTCTCCGTAACCAATCTTCTCATTTACGATTAACATCTTCTGGAGTCCTTTTTGAACGACTCTGTTTATATAGAAAAATAGAACATTTTGCCGAAGTCTTTGCTAATGATTTTCCGGTCATCCCATGCTTTCTCAAGGATCCTTTCATG
>IonTorrentS5-matK1_BOP010426_Otu
AAACCCTTCGTTACCGGGTGAAAGATGCTTCTTATTTGCATTTATTGCGGTTCTTTCTTCATGAGTATTCTAATTGTAACAGTCTTATTATTACAAATAAATCTATTTCCATTttttCAAaaaGTAATCCGAGATTCTTtttATTCCTAtataATTCTTAtatatGTGAATACGAATCCATCTTCCTTtttCTCCGTAACCAATCTTCTCATTTACGATTAACATCTTCTGGAGTCCTTtttGAACGACTCTGTTTAtataGAAaaaTAGAACATTTTGCCGAAGTCTTTGCTAATGATTTTCCGGTCATCCCATGCTTTCTCAAGGATCCTTTCATG
>IonTorrentS5-matK1_BOP010426_Zotu
AAACCCTTCGTTACCGGGTGAAAGATGCTTCTTATTTGCATTTATTGCGGTTCTTTCTTCATGAGTATTCTAATTGTAACAGTCTTATTATTACAAATAAATCTATTTCCATTttttCAAaaaGTAATCCGAGATTCTTtttATTCCTAtataATTCTTAtatatGTGAATACGAATCCATCTTCCTTtttCTCCGTAACCAATCTTCTCATTTACGATTAACATCTTCTGGAGTCCTTtttGAACGACTCTGTTTAtataGAAaaaTAGAACATTTTGCCGAAGTCTTTGCTAATGATTTTCCGGTCATCCCATGCTTTCTCAAGGATCCTTTCATG
>IonTorrentS5-matK1_BOP010427_Cotu
AAACCCTTCGTTACCGGGTGAAAGATGCTTCTTATTTGCATTTATTGCGGTTCTTTCTTCATGAGTATTCTAATTGTAACAGTCTTATTATTACAAATAAATCTATTTCCATTTTTTCAAAAAGTAATCCGAGATTCTTTTTATTCCTATATAATTCTTATATATGTGAATACGAATCCATCTTCCTTTTTCTCCGTAACCAATCTTCTCATTTACGATTAACATCTTCTGGAGTCCTTTTTGAACGACTCTGTTTATATAGAAAAATAGAACATTTTGCCGAAGTCTTTGCTAATGATTTTCCGGTCATCCCATGCTTTCTCAAGGATCCTTTCATG
>IonTorrentS5-matK1_BOP010427_Otu
AAACCCTTCGTTACCGGGTGAAAGATGCTTCTTATTTGCATTTATTGCGGTTCTTTCTTCATGAGTATTCTAATTGTAACAGTCTTATTATTACAAATAAATCTATTTCCATTttttCAAaaaGTAATCCGAGATTCTTtttATTCCTAtataATTCTTAtatatGTGAATACGAATCCATCTTCCTTtttCTCCGTAACCAATCTTCTCATTTACGATTAACATCTTCTGGAGTCCTTtttGAACGACTCTGTTTAtataGAAaaaTAGAACATTTTGCCGAAGTCTTTGCTAATGATTTTCCGGTCATCCCATGCTTTCTCAAGGATCCTTCATG
>IonTorrentS5-matK1_BOP010427_Zotu
AAACCCTTCGTTACCGGGTGAAAGATGCTTCTTATTTGCATTTATTGCGGTTCTTTCTTCATGAGTATTCTAATTGTAACAGTCTTATTATTACAAATAAATCTATTTCCATTttttCAAaaaGTAATCCGAGATTCTTtttATTCCTAtataATTCTTAtatatGTGAATACGAATCCATCTTCCTTtttCTCCGTAACCAATCTTCTCATTTACGATTAACATCTTCTGGAGTCCTTtttGAACGACTCTGTTTAtataGAAaaaTAGAACATTTTGCCGAAGTCTTTGCTAATGATTTTCCGGTCATCCCATGCTTTCTCAAGGATCCTTCATG
>IonTorrentS5-matK1_BOP010428_Cotu
AAACCCTTCGTTACCGGGTGAAAGATGCTTCTTATTTGCATTTATTGCGGTTCTTTCTTCATGAGTATTCTAATTGTAACAGTCTTATTATTACAAATAAATCTATTTCCATTTTTTCAAAAAGTAATCCGAGATTCTTTTTATTCCTATATAATTCTTATATATGTGAATATGAATCCATCTTCCTTTTTCTCCGTAACCAATCTTCTCATTTACGATTAACATCTTCTGGAGTCCTTTTTGAACGACTCTGTTTCTATAGAAAAATAGAACATTTTGCCGAAGTCTTTGCTAATGATTTTCCGGTCATCCCATGCTTTCTCAAGGATCCTTTCATG
>IonTorrentS5-matK1_BOP010428_Otu
AAACCCTTCGTTACCGGGTGAAAGATGCTTCTTATTTGCATTTATTGCGGTTCTTTCTTCATGAGTATTCTAATTGTAACAGTCTTATTATTACAAATAAATCTATTTCCATTttttCAAaaaGTAATCCGAGATTCTTtttATTCCTAtataATTCTTAtatatGTGAATATGAATCCATCTTCCTTtttCTCCGTAACCAATCTTCTCATTTACGATTAACATCTTCTGGAGTCCTTtttGAACGACTCTGTTTCTATAGAAaaaTAGAACATTTTGCCGAAGTCTTTGCTAATGATTTTCCGGTCATCCCATGCTTTCTCAAGGATCCTTTCATG
>IonTorrentS5-matK1_BOP010428_Zotu
CAAaaaGTAATCCGAGATTCTTtttATTCCTAtataATTCTTAtatatGTGAATATGAATCCATCTCCTTtttCTCCGTAACCAATCTTCTCATTTACGATTAACATCTTCTGGAGTCCTTtttGAACGACTCTGTTTCTATAGAAaaaTAGAACATTTTGCCGAAGTCTTTGCTAATGATTTTCCGGTCATCCCATGCTTTCTCAAGGATCCTTTCATG
>IonTorrentS5-matK1_BOP010429_Cotu
AAACCCTTCGTTACCGGGTGAAAGATGCTTCTTATTTGCATTTATTGCGGTTCTTTCTTCATGAGTATTCTAATTGTAACAGTCTTATTATTACAAATAAATCTATTTCCATAAAAGTAATCCGAGATTCTTTTTATTCCTATATAATTCTTATATATGTGAATACGAATCCATCTTCCTTTTTCTCCGTAACCAACCTTCTCATTTACGATTAACATCTTCTGGAGTCCTTTTTGAACGACTCTGTTTATATAGAAAAATAGAACATTTTGCCGAAGTCTTTTCTAATGATTTTCCGGTCATCCCATGCTTTCTCAAGGATCCTTTCATG
>IonTorrentS5-matK1_BOP010429_Dotu
TATTCCTATATAATTCTTATATATGTGAATACGAATCCATCTTCCTTTTTCTCCGTAACCAACCTTCTCATTTACGATTAACATCTTCTGGAGTCCTTTTTGAACGACTCTGTTTATATAGAAAAATAGAACATTTTGCCGAAGTCTTTTCTAATGATTTTCCGGTCATCCCATGCTTTCTCAAGGATCCTTTCATG
>IonTorrentS5-matK1_BOP010429_Otu
TTATTCCTAtataATTCTTAtatatGTGAATACGAATCCATCTTCCTTtttCTCCGTAACCAACCTTCTCATTTACGATTAACATCTTCTGGAGTCCTTtttGAACGACTCTGTTTAtataGAAaaaTAGAACATTTTGCCGAAGTCTTTTCTAATGATTTTCCGGTCATCCCATGCTTTCTCAAGGATCCTTTCATG
>IonTorrentS5-matK1_BOP010429_Zotu
TTATTCCTAtataATTCTTAtatatGTGAATACGAATCCATCTTCCTTtttCTCCGTAACCAACCTTCTCATTTACGATTAACATCTTCTGGAGTCCTTtttGAACGACTCTGTTTAtataGAAaaaTAGAACATTTTGCCGAAGTCTTTTCTAATGATTTTCCGGTCATCCCATGCTTTCTCAAGGATCCTTTCATG
>IonTorrentS5-matK1_BOP010430_Cotu
AAACCCTTCGTTACCGGGTGAAAGATGCTTCTTATTTGCATTTATTGCGGTTCTTTCTTCATGAGTATTCTAATTGTAACAGTCTTATTATTACAAATAAATCTATTTCCATTTTTTCAAAAAGTAATCCGAGATTCTTTTTATTCCTATATAATTCTTATATATGTGAATATGAATCCATCTTCCTTTTTCTCCGTAACCAATCTTCTCATTTACGATTAACATCTTCTGGAGTCCTTTTTGAACGACTCTGTTTCTATAGAAAAATAGAACATTTTGCCGAAGTCTTTGCTAATGATTTTCCGGTCATCCCATGCTTTCTCAAGGATCCTTTCATG
>IonTorrentS5-matK1_BOP010430_Dotu
AAACCCTTCGTTACCGGGTGAAAGATGCTTCTTATTTGCATTTATTGCGGTTCTTTCTTCATGAGTATTCTAATTGTAACAGTCTTATTATTACAAATAAATCTATTTCCATTTTTT
>IonTorrentS5-matK1_BOP010430_Otu
AAACCCTTCGTTACCGGGTGAAAGATGCTTCTTATTTTGCATTTATTGCGGTTCTTTCTTCATGAGTATTCTAATTGTAACAGTCTTATTATTACAAATAAATCTATTTCCATTttttCAAaaaGTAATCCGAGATTCTTtttATTCCTAtataATTCTTAtatatGTGAATACGAATCCATCTTCCTTtttCTCCGTAACCAATCTTCTCATTTACGATTAACATCTTCTGGAGTCCTTtttGAACGACTCTGTTTAtataGAAaaaTAGAACATTTTGCCGAAGTCTTTGCTAATGATTTTCCGGTCATCCCATGCTTTCTCAAGGATCCTTTCATG
>IonTorrentS5-matK1_BOP010430_Zotu
TTtttATTCCTAtataATTCTTAtatatGTGAATATGAATCCATCTCCTTtttCTCCGTAACCAATCTTCTCATTTACGATTAACATCTTCTGGAGTCCTTtttGAACGACTCTGTTTCTATAGAAaaaTAGAACATTTTGCCGAAGTCTTTGCTAATGATTTTCCGGTCATCCCATGCTTTCTCAAGGATCCTTTCATG
>IonTorrentS5-matK1_BOP010431_Cotu
AAACCCTTCGTTACCGGGTGAAAGATGCTTCTTATTTGCATTTATTGCGGTTCTTTCTTCATGAGTATTCTAATTGTAACAGTCTTATTATTACAAATAAATCTATTTCCATTTTTTCAAAAAGTAATCCGAGATTCTTTTTATTCCTATATAATTCTTATATATGTGAATATGAATCCATCTTCCTTTTTCTCCGTAACCAATCTTCTCATTTACGATTAACATCTTCTGGAGTCCTTTTTGAACGACTCTGTTTCTATAGAAAAATAGAACATTTTGACCGAATGTCTTTGCTAATGATTTTCCGGTCATCCCATGCTTTCTCAAGGATCCTTTCATG
>IonTorrentS5-matK1_BOP010432_Cotu
AAACCCTTCGCTATTGGGTGAAAGACGCCTCTTCTTTGCATTTATTACGACTCTTTCTTCACGAGTATTATAATTGGAATAGTCTTATTACTTCAAATAATTTTTTTTTTTCAAAAAGTAATCCACGATTATTCTTACTCCTATATAATTCTCATGTATGTGAATACGAATTCATCTTACTTTTTCTTCGTAATCAATCTTCTCATTTACAATTAACCTCTTCTGGGATCTTTTTTGAGCGAATACATTTCTATGAAAAAATAAAAAATCCTGTAGAAGAAGTCTTTGCTAATGATTTTCCGGCCTCCATCTTATGGTTCTTCAAGGATCCTTTTATG
>IonTorrentS5-matK1_BOP010432_Otu
AAACCCTTCGCTATTGGGTGAAAGACGCCTCTTCTTTGCATTTATTACGACTCTTTCTTCACGAGTATTATAATTGGAATAGTCTTATTACTTCAAATAATTtttttttttCAAaaaGTAATCCACGATTATTCTTACTCCTAtataATTCTCATGTATGTGAATACGAATTCATCTTACTTtttCTTCGTAATCAATCTTCTCATTTACAATTAACCTCTTCTGGGATCTTttttGAGCGAATACATTTCTATGAAaaaaTAAaaaaTCCTGTAGAAGAAGTCTTTGCTAATGATTTTCCGGCCTCCATCTTATGGTTCTTCAAGGATCCTTTTATG
>IonTorrentS5-matK1_BOP010432_Zotu
AAACCCTTCGCTATTGGGTGAAAGACGCCTCTTCTTTGCATTTATTACGACTCTTTCTTCACGAGTATTATAATTGGAATAGTCTTATTACTTCAAATAATTtttttttttCAAaaaGTAATCCACGATTATTCTTACTCCTAtataATTCTCATGTATGTGAATACGAATTCATCTTACTTtttCTTCGTAATCAATCTTCTCATTTACAATTAACCTCTTCTGGGATCTTttttGAGCGAATACATTTCTATGAAaaaaTAAaaaaTCCTGTAGAAGAAGTCTTTGCTAATGATTTTCCGGCCTCCATCTTATGGTTCTTCAAGGATCCTTTTATG
>IonTorrentS5-matK1_BOP010433_Cotu
AAACCCTTCGCTATTGGGTGAAAGACGCCTCTTCTTTGCATTTATTACGACTCTTTCTTCACGAGTATTATAATTGGAATAGTCTTATTACTTCAAATAAATCTATTTTTTTTTTTTCAAAAAGTAATCCACGATTATTCTTACTCCTATATAATTCTCATGTATGTGAATACGAATTCATCTTACTTTTTCTTCGTAATCAATCTTCTCATTTACAATTAACCTCTTCTGGGATCTTTTTTGAGCGAATACATTTCTATGAAAAAATAAAATATCCTGTAGAAGAAGTCTTTGCTAATGATTTTCCGGCCTCCATCTTATGGTTCTTCAAGGATCCTTTTATG
>IonTorrentS5-matK1_BOP010433_Dotu
AAACCCTTCGTTACCGGGTGAAAGATGCTTCTTATTTGCATTTATTGCGGTTCTTTCTTCATGAGTATTCTAATTGTAACAGTCTTATTATTACAAATAAATCTATTTCCATTTTTT
>IonTorrentS5-matK1_BOP010433_Otu
AAACCCTTCGCTATTGGGTGAAAGACGCCTCTTCTTTGCATTTATTACGACTCTTTCTTCACGAGTATTATAATTGGAATAGTCTTATTACTTCAAATAATTtttttttttCAAaaaGTAATCCACGATTATTCTTACTCCTAtataATTCTCATGTATGTGAATACGAATTCATCTTACTTtttCTTCGTAATCAATCTTCTCATTTACAATTAACCTCTTCTGGGATCTTttttGAGCGAATACATTTCTATGAAaaaaTAAAATATCCTGTAGAAGAAGTCTTTGCTAATGATTTTCCGGCCTCCATCTTATGGTTCTTCAAGGATCCTTTTATG
>IonTorrentS5-matK1_BOP010433_Zotu
AAACCCTTCGCTATTGGGTGAAAGACGCCTCTTCTTTGCATTTATTACGACTCTTTCTTCACGAGTATTATAATTGGAATAGTCTTATTACTTCAAATAATTtttttttttCAAaaaGTAATCCACGATTATTCTTACTCCTAtataATTCTCATGTATGTGAATACGAATTCATCTTACTTtttCTTCGTAATCAATCTTCTCATTTACAATTAACCTCTTCTGGGATCTTttttGAGCGAATACATTTCTATGAAaaaaTAAAATATCCTGTAGAAGAAGTCTTTGCTAATGATTTTCCGGCCTCCATCTTATGGTTCTTCAAGGATCCTTTTATG
>IonTorrentS5-matK1_BOP010434_Cotu
AAACCCTTCGCTACCGGGTGAAAGATGCCTCCTCTTTACATTTATTGCGGTTCTTTCTTCATGAGTATTCTAATGGTAATATTCTTTTTATTCTAAATAAATCTATTTCTATTTTTTCAAAAAGTAATTCAAGATTATTATTATTCTTATATAATTCTTATATATGTGAATACGAATCCCTTTTCCTTTTTCTCCGTAACCAATCTTCTCATTTACGATTAACATCTTCTGGAGTCCTTTTTGAGCGAATCTATTTACATAGAAAAATGGGGGATCTTGCCGAAGTCTTTGTTAATGATTTTCGGGGCATCCTATGCTTCCTCAAGGATCCTTTCATT
>IonTorrentS5-matK1_BOP010434_Dotu
AAACCCTTCGCTACCGGGTGAAAGATGCCTCCTCTTTACATTTATTGCGGTTCTTTCTTCATGAGTATTCTAATGGTAATATTCTTTTTATTCTAAATAAATCTATTTCTATTTTTTCAAAAAGTAATTCAAGATTATTATTATTCTTATATAATTCTTATATATGTGAATACGAATCCCTTTTCCTTTTTCTCCGTAACCAATCTTCTCATTTACGATTAACATCTTCTGGAGTCCTTTTTGAGCGAATCTATTTACATAGAAAAATGGGGGATCTTGCCGAAGTCTTTGTTAATGATTTTCGGGGCATCCTATGCTTCCTCAAGGATCCTTTCATT
>IonTorrentS5-matK1_BOP010434_Otu
AAACCCTTCGCTACCGGGTGAAAGATGCCTCCTCTTTACATTTATTGCGGTTCTTTCTTCATGAGTATTCTAATGGTAATATTCTTtttATTCTAAATAAATCTATTTCTATTttttCAAaaaGTAATTCAAGATTATTATTATTCTTAtataATTCTTAtatatGTGAATACGAATCCCTTTTCCTTtttCTCCGTAACCAATCTTCTCATTTACGATTAACATCTTCTGGAGTCCTTtttGAGCGAATCTATTTACATAGAAaaaTGGgggATCTTGCCGAAGTCTTTGTTAATGATTTTCGGGGCATCCTATGCTTCCTCAAGGATCCTTTCATT
>IonTorrentS5-matK1_BOP010434_Zotu
AAACCCTTCGCTACCGGGTGAAAGATGCCTCCTCTTTACATTTATTGCGGTTCTTTCTTCATGAGTATTCTAATGGTAATATTCTTtttATTCTAAATAAATCTATTTCTATTttttCAAaaaGTAATTCAAGATTATTATTATTCTTAtataATTCTTAtatatGTGAATACGAATCCCTTTTCCTTtttCTCCGTAACCAATCTTCTCATTTACGATTAACATCTTCTGGAGTCCTTtttGAGCGAATCTATTTACATAGAAaaaTGGgggATCTTGCCGAAGTCTTTGTTAATGATTTTCGGGGCATCCTATGCTTCCTCAAGGATCCTTTCATT
>IonTorrentS5-matK1_BOP010435_Cotu
AAATCCTTCGCTACTGGGTAAAAGATGCCTCTTCGTTGCATTTATTACGTCTTTTTCTTCACGATTATTATAATTGGAATAGTCTTATTATTTCAAATAAATCTATTTTTATTTCAAATAAATCTATTTCTATTTTTTTTAAAAGTAATTCGAGATTCTTTTTATTCCTATATAATTCTCATGTTTGTGAATATGAATCCATCTTACTTTTTATCCGTAACCAATCTTGTCATTTTACGATTAACATCTTCTGGGAGCTTTTTTTGAGCGAATATATTTCTATGAAAAAATAAAGCATCCTATAGAAGAAGTCTTTTCTAACGATTTTCCGGCTATCCCATTGTTCTTCCAGGATCCTTTCAT
>IonTorrentS5-matK1_BOP010436_Cotu
AAACCCTTCGCTACCGGGTGAAAGATGCCTCCTCTTTACATTTATTGCGGTTCTTTCTTCATGAGTATTCTAATGGTAATATTCTTTTTATTCTAAATAAATCTATTTCTATTTTTTCAAAAAGTAATTCAAGATTATTATTATTCTTATATAATTCTTATATATGTGAATACGAATCCCTTTTCCTTTTTCTCCGTAACCAATCTTCTCATTTACGATTAACATCTTCTGGAGTCCTTTTTGAGCGAATCTATTTACATAGAAAAATGGGGGATCTTGCCGAAGTCTTTGTTAATGATTTTCGGGGCATCCTATGCTTCCTCAAGGATCCTTTCATT
>IonTorrentS5-matK1_BOP010436_Otu
AAACCCTTCGCTACCGGGTGAAAGATGCCTCCTCTTTACATTTATTGCGGTTCTTTCTTCATGAGTATTCTAATGGTAATATTCTTtttATTCTAAATAAATCTATTTCTATTttttCAAaaaGTAATTCAAGATTATTATTATTCTTAtataATTCTTAtatatGTGAATACGAATCCCTTTTCCTTtttCTCCGTAACCAATCTTCTCATTTACGATTAACATCTTCTGGAGTCCTTtttGAGCGAATCTATTTACATAGAAaaaTGGgggATCTTGCCGAAGTCTTTGTTAATGATTTTCGGGGCATCCTATGCTTCCTCAAGGATCCTTTCATT
>IonTorrentS5-matK1_BOP010436_Zotu
AAACCCTTCGCTACCGGGTGAAAGATGCCTCCTCTTTACATTTATTGCGGTTCTTTCTTCATGAGTATTCTAATGGTAATATTCTTtttATTCTAAATAAATCTATTTCTATTttttCAAaaaGTAATTCAAGATTATTATTATTCTTAtataATTCTTAtatatGTGAATACGAATCCCTTTTCCTTtttCTCCGTAACCAATCTTCTCATTTACGATTAACATCTTCTGGAGTCCTTtttGAGCGAATCTATTTACATAGAAaaaTGGgggATCTTGCCGAAGTCTTTGTTAATGATTTTCGGGGCATCCTATGCTTCCTCAAGGATCCTTTCATT
>IonTorrentS5-matK1_BOP010437_Cotu
AAACCCTTCGCTATTGGGTGAAAGATCCCTCTTCTTTGCATTTATTACGACTCTTTCTTCACGAGTATTATAATTATAATAGGAATAGTCTTATTACTCCAAATAAATTTATTTTTTCAAAAAGTAATCCACGATTATTCTTGCTCCTATATAATTCTCATGTATGTGAATATGAATCCATCTTCCTTTTTCTTCGTAATCAATCTTCTCATTTACGATTAACCTCTTATGGGATCTTTTTTGAGCAAATTCATTTCTATGAAAAGATAAAATATCCGGTAGAAAATGATTTTACGGTCGCCATCTTATGGTTCTTCAAGGATCCTTTTATG
>IonTorrentS5-matK1_BOP010437_Otu
AAACCCTTCGCTATTGGGTGAAAGATCCCTCTTCTTTGCATTTATTACGACTCTTTCTTCACGAGTATTATAATTATAATAGGAATAGTCTTATTACTCCAAATAAATTTATTttttCAAaaaGTAATCCACGATTATTCTTGCTCCTAtataATTCTCATGTATGTGAATATGAATCCATCTTCCTTtttCTTCGTAATCAATCTTCTCATTTACGATTAACCTCTTATGGGATCTTttttGAGCAAATTCATTTCTATGAAAAGATAAAATATCCGGTAGAAAATGATTTTACGGTCGCCATCTTATGGTTCTTCAAGGATCCTTTTATG
>IonTorrentS5-matK1_BOP010437_Zotu
AAACCCTTCGCTATTGGGTGAAAGATCCCTCTTCTTTGCATTTATTACGACTCTTTCTTCACGAGTATTATAATTATAATAGGAATAGTCTTATTACTCCAAATAAATTTATTttttCAAaaaGTAATCCACGATTATTCTTGCTCCTAtataATTCTCATGTATGTGAATATGAATCCATCTTCCTTtttCTTCGTAATCAATCTTCTCATTTACGATTAACCTCTTATGGGATCTTttttGAGCAAATTCATTTCTATGAAAAGATAAAATATCCGGTAGAAAATGATTTTACGGTCGCCATCTTATGGTTCTTCAAGGATCCTTTTATG
>IonTorrentS5-matK1_BOP010438_Cotu
AAACCCTTCGCTATTGGGTGAAAGATCCCTCTTCTTTGCATTTATTACGACTCTTTCTTCACGAGTATTATAATTATAATAGGAATAGTCTTATTACTCCAAATAAATTTATTTTTTCAAAAAGTAATCCACGATTATTCTTGCTCCTATATAATTCTCATGTATGTGAATATGAATCCATCTTCCTTTTTCTTCGTAATCAATCTTCTCATTTACGATTAACCTCTTATGGGATCTTTTTTGAGCAAATTCATTTCTATGAAAAGATAAAATATCCGGTAGAAAATGATTTTACGGTCGCCATCTTATGGTTCTTCAAGGATCCTTTTATG
>IonTorrentS5-matK1_BOP010438_Otu
AAACCCTTCGCTATTGGGTGAAAGATCCCTCTTCTTTGCATTTATTACGACTCTTTCTTCACGAGTATTATAATTATAATAGGAATAGTCTTATTACTCCAAATAAATTTATTttttCAAaaaGTAATCCACGATTATTCTTGCTCCTAtataATTCTCATGTATGTGAATATGAATCCATCTTCCTTtttCTTCGTAATCAATCTTCTCATTTACGATTAACCTCTTATGGGATCTTttttGAGCAAATTCATTTCTATGAAAAGATAAAATATCCGGTAGAAAATGATTTTACGGTCGCCATCTTATGGTTCTTCAAGGATCCTTTTATG
>IonTorrentS5-matK1_BOP010438_Zotu
AAACCCTTCGCTATTGGGTGAAAGATCCCTCTTCTTTGCATTTATTACGACTCTTTCTTCACGAGTATTATAATTATAATAGGAATAGTCTTATTACTCCAAATAAATTTATTttttCAAaaaGTAATCCACGATTATTCTTGCTCCTAtataATTCTCATGTATGTGAATATGAATCCATCTTCCTTtttCTTCGTAATCAATCTTCTCATTTACGATTAACCTCTTATGGGATCTTttttGAGCAAATTCATTTCTATGAAAAGATAAAATATCCGGTAGAAAATGATTTTACGGTCGCCATCTTATGGTTCTTCAAGGATCCTTTTATG
>IonTorrentS5-matK1_BOP010439_Cotu
AAACCCTTCGTTACCGGGTGAAAGATGCTTCTTATTTGCATTTATTGCGGTTCTTTCTTCATGAGTATTCTAATTGTAACAGTCTTATTATTACAAATAAATCTATTTCCATTTTTTCAAAAAGTAATCCGAGATTCTTTTTATTCCTATATAATTCTTATATATGTGAATACGAATCCATCTTCCTTTTTCTCCGTAACCAATCTTCTCATTTACGATTAACATCTTCTGGAGTCCTTTTTGAACGACTCTGTTTATATAGAAAAATAGAACATTTTGCCGAAGTCTTTGCTAATGATTTTCCGGTCATCCCATGCTTTCTCAAGGATCCTTTCATG
>IonTorrentS5-matK1_BOP010439_Otu
AAACCCTTCGTTACCGGGTGAAAGATGCTTCTTATTTGCATTTATTGCGGTTCTTTCTTCATGAGTATTCTAATTGTAACAGTCTTATTATTACAAATAAATCTATTTCCATTttttCAAaaaGTAATCCGAGATTCTTtttATTCCTAtataATTCTTAtatatGTGAATACGAATCCATCTTCCTTtttCTCCGTAACCAATCTTCTCATTTACGATTAACATCTTCTGGAGTCCTTtttGAACGACTCTGTTTAtataGAAaaaTAGAACATTTTGCCGAAGTCTTTGCTAATGATTTTCCGGTCATCCCATGCTTTCTCAAGGATCCTTTCATG
>IonTorrentS5-matK1_BOP010439_Zotu
AAACCCTTCGTTACCGGGTGAAAGATGCTTCTTATTTGCATTTATTGCGGTTCTTTCTTCATGAGTATTCTAATTGTAACAGTCTTATTATTACAAATAAATCTATTTCCATTttttCAAaaaGTAATCCGAGATTCTTtttATTCCTAtataATTCTTAtatatGTGAATACGAATCCATCTTCCTTtttCTCCGTAACCAATCTTCTCATTTACGATTAACATCTTCTGGAGTCCTTtttGAACGACTCTGTTTAtataGAAaaaTAGAACATTTTGCCGAAGTCTTTGCTAATGATTTTCCGGTCATCCCATGCTTTCTCAAGGATCCTTTCATG
>IonTorrentS5-matK1_BOP010440_Cotu
AAACCCTTCGTTACCGGGTGAAAGATGCTTCTTATTTGCATTTATTGCGGTTCTTTCTTCATGAGTATTCTAATTGTAACAGTCTTATTATTACAAATAAATCTATTTCCATTTTTTCAAAAAGTAATCCGAGATTCTTTTTATTCCTATATAATTCTTATCTATGTGAATACGAATCCATCTTCCTTTTTCTCCGTAACCAATCTTCTCATTTACGATTAACATCTTCTGGAGTCCTTTTTGAACGACTCTGTTTATATAGAAAAATAGAACATTTTGCCGAAGTCTTTGCTAATGATTTTCCGGTCATCCCATGCTTTCTCAAGGATCCTTTCATG
>IonTorrentS5-matK1_BOP010440_Dotu
AAACCCTTCGTTACCGGGTGAAAGATGCTTCTTATTTGCATTTATTGCGGTTCTTTCTTCATGAGTATTCTAATTGTAACAGTCTTATTATTACAAATAAATCTATTTCCATTTTTTCAAAAAGTAATCCGAGATTCTTTTTATTCCTATATAATTCTTATCTATGTGAATACGAATCCATCTTCCTTTTTCTCCGTAACCAATCTTCTCATTTACGATTAACATCTTCTGGAGTCCTTTTTGAACGACTCTGTTTATATAGAAAAATAGAACATTTTGCCGAAGTCTTTGCTAATGATTTTCCGGTCATCCCATGCTTTCTCAAGGATCCTTTCATG
>IonTorrentS5-matK1_BOP010440_Otu
AAACCCTTCGTTACCGGGTGAAAGATGCTTCTTATTTGCATTTATTGCGGTTCTTTCTTCATGAGTATTCTAATTGTAACAGTCTTATTATTACAAATAAATCTATTTCCATTttttCAAaaaGTAATCCGAGATTCTTtttATTCCTAtataATTCTTATCTATGTGAATACGAATCCATCTTCCTTtttCTCCGTAACCAATCTTCTCATTTACGATTAACATCTTCTGGAGTCCTTtttGAACGACTCTGTTTAtataGAAaaaTAGAACATTTTGCCGAAGTCTTTGCTAATGATTTTCCGGTCATCCCATGCTTTCTCAAGGATCCTTTCATG
>IonTorrentS5-matK1_BOP010440_Zotu
AAACCCTTCGTTACCGGGTGAAAGATGCTTCTTATTTGCATTTATTGCGGTTCTTTCTTCATGAGTATTCTAATTGTAACAGTCTTATTATTACAAATAAATCTATTTCCATTttttCAAaaaGTAATCCGAGATTCTTtttATTCCTAtataATTCTTATCTATGTGAATACGAATCCATCTTCCTTtttCTCCGTAACCAATCTTCTCATTTACGATTAACATCTTCTGGAGTCCTTtttGAACGACTCTGTTTAtataGAAaaaTAGAACATTTTGCCGAAGTCTTTGCTAATGATTTTCCGGTCATCCCATGCTTTCTCAAGGATCCTTTCATG
>IonTorrentS5-matK1_BOP010441_Cotu
AAACCCTTCGTTACCGGGTGAAAGATGCTTCTTATTTGCATTTATTGCGGTTCTTTCTTCATGAGTATTCTAATTGTAACAGTCTTATTATTACAAATAAATCTATTTCCATTTTTTCAAAAAGTAATCCGAGATTCTTTTTATTCCTATATAATTCTTATCTATGTGAATACGAATCCATCTTCCTTTTTCTCCGTAACCAATCTTCTCATTTACGATTAACATCTTCTGGAGTCCTTTTTGAACGACTCTGTTTATATAGAAAAATAGAACATTTTGCCGAAGTCTTTGCTAATGATTTTCCGGTCATCCCATGCTTTCTCAAGGATCCTTTCATG
>IonTorrentS5-matK1_BOP010441_Otu
AAACCCTTCGTTACCGGGTGAAAGATGCTTCTTATTTGCATTTATTGCGGTTCTTTCTTCATGAGTATTCTAATTGTAACAGTCTTATTATTACAAATAAATCTATTTCCATTttttCAAaaaGTAATCCGAGATTCTTtttATTCCTAtataATTCTTATCTATGTGAATACGAATCCATCTTCCTTtttCTCCGTAACCAATCTTCTCATTTACGATTAACATCTTCTGGAGTCCTTtttGAACGACTCTGTTTAtataGAAaaaTAGAACATTTTGCCGAAGTCTTTGCTAATGATTTTCCGGTCATCCCATGCTTTCTCAAGGATCCTTTCATG
>IonTorrentS5-matK1_BOP010441_Zotu
AAACCCTTCGTTACCGGGTGAAAGATGCTTCTTATTTGCATTTATTGCGGTTCTTTCTTCATGAGTATTCTAATTGTAACAGTCTTATTATTACAAATAAATCTATTTCCATTttttCAAaaaGTAATCCGAGATTCTTtttATTCCTAtataATTCTTATCTATGTGAATACGAATCCATCTTCCTTtttCTCCGTAACCAATCTTCTCATTTACGATTAACATCTTCTGGAGTCCTTtttGAACGACTCTGTTTAtataGAAaaaTAGAACATTTTGCCGAAGTCTTTGCTAATGATTTTCCGGTCATCCCATGCTTTCTCAAGGATCCTTTCATG
>IonTorrentS5-matK1_BOP010442_Cotu
AAACCCTTCGTTACCGGGTGAAAGATGCTTCTTATTTGCATTTATTGCGGTTCTTTCTTCATGAGTATTCTAATTGTAACAGTCTTATTATTACAAATAAATCTATTTCCATTTTTTCAAAAAGTAATCCGAGATTCTTTTTATTCCTATATAATTCTTATATATGTGAATACGAATCCATCTTCCTTTTTCTCCGTAACCAATCTTCTCATTTACGATTAACATCTTCTGGAGTCCTTTTTGAACGACTCTGTTTATATAGAAAAATAGAACATTTTGCCGAAGTCTTTGCTAATGATTTTCCGGTCATCCCATGCTTTCTCAAGGATCCTTTCATG
>IonTorrentS5-matK1_BOP010442_Otu
AAACCCTTCGTTACCGGGTGAAAGATGCTTCTTATTTGCATTTATTGCGGTTCTTTCTTCATGAGTATTCTAATTGTAACAGTCTTATTATTACAAATAAATCTATTTCCATTttttCAAaaaGTAATCCGAGATTCTTtttATTCCTAtataATTCTTAtatatGTGAATACGAATCCATCTTCCTTtttCTCCGTAACCAATCTTCTCATTTACGATTAACATCTTCTGGAGTCCTTtttGAACGACTCTGTTTAtataGAAaaaTAGAACATTTTGCCGAAGTCTTTGCTAATGATTTTCCGGTCATCCCATGCTTTCTCAAGGATCCTTTCATG
>IonTorrentS5-matK1_BOP010442_Zotu
AAACCCTTCGTTACCGGGTGAAAGATGCTTCTTATTTGCATTTATTGCGGTTCTTTCTTCATGAGTATTCTAATTGTAACAGTCTTATTATTACAAATAAATCTATTTCCATTttttCAAaaaGTAATCCGAGATTCTTtttATTCCTAtataATTCTTAtatatGTGAATACGAATCCATCTTCCTTtttCTCCGTAACCAATCTTCTCATTTACGATTAACATCTTCTGGAGTCCTTtttGAACGACTCTGTTTAtataGAAaaaTAGAACATTTTGCCGAAGTCTTTGCTAATGATTTTCCGGTCATCCCATGCTTTCTCAAGGATCCTTTCATG
>IonTorrentS5-matK1_BOP010443_Cotu
AAACCCTTCGTTACCGGGTGAAAGATGCTTCTTATTTGCATTTATTGCGGTTCTTTCTTCATGAGTATTCTAATTGTAACAGTCTTATTATTACAAATAAATCTATTTCCATTTTTTCAAAAAGTAATCCGAGATTCTTTTTATTCCTATATAATTCTTATATATGTGAATATGAATCCATCTTCCTTTTTCTCCGTAACCAATCTTCTCATTTACGATTAACATCTTCTGGAGTCCTTTTTGAACGACTCTGTTTCTATAGAAAAATAGAACATTTTGCCGAAGTCTTTGCTAATGATTTTCCGGTCATCCCATGCTTTCTCAAGGATCCTTTCATG
>IonTorrentS5-matK1_BOP010443_Dotu
TTTTATTCCTATATAATTCTTATATATGTGAATATGAATCCATCTTCCTTTTTCTCCGTAACCAATCTTCTCATTTACGATTAACATCTTCTGGAGTCCTTTTTGAACGACTCTGTTTCTATAGAAAAATAGAACATTTTGCCGAAGTCTTTGCTAATGATTTTCCGGTCATCCCATGCTTTCTCAAGGATCCTTTCATG
>IonTorrentS5-matK1_BOP010443_Otu
AAACCCTTCGTTACCGGGTGAAAGATGCTTCTTATTTGCATTTATTGCGGTTCTTTCTTCATGAGTATTCTAATTGTAACAGTCTTATTATTACAAATAAATCTATTTCCATTttttCAAaaaGTAATCCGAGATTCTTtttATTCCTAtataATTCTTAtatatGTGAATATGAATCCATCTTCCTTtttCTCCGTAACCAATCTTCTCATTTACGATTAACATCTTCTGGAGTCCTTtttGAACGACTCTGTTTCTATAGAAaaaTAGAACATTTTGCCGAAGTCTTTGCTAATGATTTTCCGGTCATCCCATGCTTTCTCAAGGATCCTTTCATG
>IonTorrentS5-matK1_BOP010443_Zotu
AAACCCTTCGTTACCGGGTGAAAGATGCTTCTTATTTGCATTTATTGCGGTTCTTTCTTCATGAGTATTCTAATTGTAACAGTCTTATTATTACAAATAAATCTATTTCCATTttttCAAaaaGTAATCCGAGATTCTTtttATTCCTAtataATTCTTAtatatGTGAATATGAATCCATCTTCCTTtttCTCCGTAACCAATCTTCTCATTTACGATTAACATCTTCTGGAGTCCTTtttGAACGACTCTGTTTCTATAGAAaaaTAGAACATTTTGCCGAAGTCTTTGCTAATGATTTTCCGGTCATCCCATGCTTTCTCAAGGATCCTTTCATG
>IonTorrentS5-matK1_BOP010444_Cotu
AAACCCTTCGATACTGGGTGAAAGATGCCTCTTCTTTTCATTTATTAAGGCTCTTTCTTTATGAGTATTGTAATTGGAATAGTCTTATTACTCCAAAAAAATGGATTTCTACTTTTTCAAAAAGTAATCCAAGATTATTCTTGTTCCTATATAATTTTTATGTATGTGAATACGAATCTATCCTTATTTTTCTCCGTAACAAATCTTCTTATTTACGATTAACATCTTCTGGAGTCCTTTTTGAGCGAATATATTTCTATGCAAAAATAGAACATCGTGTAGAAGTCTTTGATAAGGATTTTCCGTCTACCCTATGGTTCTTCAAGGACCCTTTCATT
>IonTorrentS5-matK1_BOP010444_Otu
AAACCCTTCGATACTGGGTGAAAGATGCCTCTTCTTTTCATTTATTAAGGCTCTTTCTTTATGAGTATTGTAATTGGAATAGTCTTATTACTCCAAaaaaaTGGATTTCTACTTtttCAAaaaGTAATCCAAGATTATTCTTGTTCCTAtataATTtttATGTATGTGAATACGAATCTATCCTTATTtttCTCCGTAACAAATCTTCTTATTTACGATTAACATCTTCTGGAGTCCTTtttGAGCGAATatatTTCTATGCAAaaaTAGAACATCGTGTAGAAGTCTTTGATAAGGATTTTCCGTCTACCCTATGGTTCTTCAAGGACCCTTTCATT
>IonTorrentS5-matK1_BOP010444_Zotu
AAACCCTTCGATACTGGGTGAAAGATGCCTCTTCTTTTCATTTATTAAGGCTCTTTCTTTATGAGTATTGTAATTGGAATAGTCTTATTACTCCAAaaaaaTGGATTTCTACTTtttCAAaaaGTAATCCAAGATTATTCTTGTTCCTAtataATTtttATGTATGTGAATACGAATCTATCCTTATTtttCTCCGTAACAAATCTTCTTATTTACGATTAACATCTTCTGGAGTCCTTtttGAGCGAATatatTTCTATGCAAaaaTAGAACATCGTGTAGAAGTCTTTGATAAGGATTTTCCGTCTACCCTATGGTTCTTCAAGGACCCTTTCATT
>IonTorrentS5-matK1_BOP010445_Cotu
AAACCCTTCGTTACCGGGTGGAAAGATGCTTCTTATTTGCATTTATTGCGGTTCTTTCTTCATGAGTATTCTAATTGTAACAGTCTTATTATTACAAATAAATCTATTTCCATTTTTTCAAAAAGTAATCCGAGATTCTTTTTATTCCTATATAATTCTTATCTATGTGAATACGAATCCATCTTCCTTTTTCTCCGTAACCAATCTTCTCATTTACGATTAACATCTTCTGGAGTCCTTTTTGAACGACTCTGTTTATATAGAAAAATAGAACATTTTGCCGAAGTCTTTGCTAATGATTTTCCGGTCATCCCATGCTTTCTCAAGGATCCTTTCAT
>IonTorrentS5-matK1_BOP010446_Cotu
AAACTCTTCGTTACTGGGTAAAGGATGCTTCTTCTTTGCATTTATTACGGTTCTTTCTACACGAGTATCGTAATCGTAATTGGAATAATCTTAGTACTCCAAAGAAACCCAGTTCCTCTTTTTCAAAAAGAAATCAAAGATTATTCTTGTTCCTATATAATTCTCATGTATGTGAATACGAATCCATTTTTTTCTTTTTCCGTAACCAATCTTCTCACTTACGATCAACATCTTTTGGAGCCCTTCTTGAACGAATCTATTTCTATGGAAAAATAGAACATCGTGTAGAAGTCTTTGCTAAGGATTTTCATGTTAGCCTATGGTTGTTCAAGGATCCTTTCATA
>IonTorrentS5-matK1_BOP010446_Dotu
AAACTCTTCGTTACTGGGTAAAGGATGCTTCTTCTTTGCATTTATTACGGTTCTTTCTACACGAGTATCGTAATCGTAATTGGAATAATCTTAGTACTCCAAAGAAACCCAGTTCCTCTTTTTCAAAAAGAAATCAAAGATTATTCTTGTTCCTATATAATTCTCATGTATGTGAATACGAATCCATTTTTT
>IonTorrentS5-matK1_BOP010446_Otu
AAACTCTTCGTTACTGGGTAAGGATGCTTCTTCTTTGCATTTATTACGGTTCTTTCTACACGAGTATCGTAATCGTAATTGGAATAATCTTAGTACTCCAAAGAAACCCAGTTCCTCTTtttCAAaaaGAAATCAAAGATTATTCTTGTTCCTAtataATTCTCATGTATGTGAATACGAATCCATTtttttCTTtttCCGTAACCAATCTTCTCACTTACGATCAACATCTTTTGGAGCCCTTCTTGAACGAATCTATTTCTATGGAAaaaTAGAACATCGTGTAGAAGTCTTTGCTAAGGATTTTCATGTTAGCCTATGGTTGTTCAAGGATCCTTTCATA
>IonTorrentS5-matK1_BOP010446_Zotu
AAACTCTTCGTTACTGGGTAAGGATGCTTCTTCTTTGCATTTATTACGGTTCTTTCTACACGAGTATCGTAATCGTAATTGGAATAATCTTAGTACTCCAAAGAAACCCAGTTCCTCTTtttCAAaaaGAAATCAAAGATTATTCTTGTTCCTAtataATTCTCATGTATGTGAATACGAATCCATTtttttCTTtttCCGTAACCAATCTTCTCACTTACGATCAACATCTTTTGGAGCCCTTCTTGAACGAATCTATTTCTATGGAAaaaTAGAACATCGTGTAGAAGTCTTTGCTAAGGATTTTCATGTTAGCCTATGGTTGTTCAAGGATCCTTTCATA
>IonTorrentS5-matK1_BOP010447_Cotu
AAACCCTTCGCTATTGGGTGAAAGACGCCTCTTCTTTGCATTTATTACGACTCTTTCTTCACGAGTATTATAATTGGAATAGTCTTATTACTTCAAATAATTTTTTTTTTTTAAAAAGTAATCCAAGATTATTCTTACTCCTATATAATTCTCATGTTTGTGAATACGAATCCATCTTACTTTTTATCCGTAACCAATCTTGTCATTTACGATTAACATCTTCTGGGATCTTTTTTGAGCGAATATATTTCTATGAAAAAATAAAACATCCTATAGAAGAAGTCTTTTCTAACGATTTTCCGGCCTCCATCCTATGGTTCTTCAAGGATCCTTTTATG
>IonTorrentS5-matK1_BOP010448_Cotu
AAACTCTTCGCTACTGGGTAAAAGATGCCCCCTCTTTGCATTTATTACGATTCTTTCTCCACGAGTATCCTAATTTGACTAGTCTTATTATTCCAAAGAAAGCCGGTTCTTCTTTTTCAAAACGAAATCAAAGATTATTTTTCTTTCTATATAATTCTCATGTATGTGAATACGAATTCATCTTCGTCTTTCTCCGTAACCAATCTTCTCATTTACGATCAACATCTTCTGGAGCCTTTCTTGAACGAATATATTTCTATGAAAAAATAGAACATCTTGTAGAAGTCTTTGCTAAGGATTTTCAAGCCAATCTATGGTTGTTCAAGGATCCTTTCATG
>IonTorrentS5-matK1_BOP010448_Otu
AAACTCTTCGCTACTGGGTAAAAGATGCCcccTCTTTGCATTTATTACGATTCTTTCTCCACGAGTATCCTAATTTGACTAGTCTTATTATTCCAAAGAAAGCCGGTTCTTCTTtttCAAAACGAAATCAAAGATTATTtttCTTTCTAtataATTCTCATGTATGTGAATACGAATTCATCTTCGTCTTTCTCCGTAACCAATCTTCTCATTTACGATCAACATCTTCTGGAGCCTTTCTTGAACGAATatatTTCTATGAAaaaaTAGAACATCTTGTAGAAGTCTTTGCTAAGGATTTTCAAGCCAATCTATGGTTGTTCAAGGATCCTTTCATG
>IonTorrentS5-matK1_BOP010448_Zotu
AAACTCTTCGCTACTGGGTAAAAGATGCCcccTCTTTGCATTTATTACGATTCTTTCTCCACGAGTATCCTAATTTGACTAGTCTTATTATTCCAAAGAAAGCCGGTTCTTCTTtttCAAAACGAAATCAAAGATTATTtttCTTTCTAtataATTCTCATGTATGTGAATACGAATTCATCTTCGTCTTTCTCCGTAACCAATCTTCTCATTTACGATCAACATCTTCTGGAGCCTTTCTTGAACGAATatatTTCTATGAAaaaaTAGAACATCTTGTAGAAGTCTTTGCTAAGGATTTTCAAGCCAATCTATGGTTGTTCAAGGATCCTTTCATG
>IonTorrentS5-matK1_BOP010449_Cotu
AAACTCTTCGCTACTGGGTAAAAGATGCCCCCTCTTTTGCATTTATTACGATTCTTTCTCCACGAGTATCCTAATTTGACTAGTCTTATTATTCCAAAGAAAACCGGTTCTTCTTTTTCAAAACGAAATCAAAGATTATTTTTCTTCCTATATAATTCTCATGTATGTGAATACGAATTCATCTTCGTCTTTCTCCGTAACCAATCTTCTCATTTACGATCAACATCTTCTGGAGCCCTTCTTGAACGAATATATTTTTATGAAAAAATAGAACATCTTGTAGAAGTCTTTGCTAAGGATTTTCAAGCCAATCTATGGTTGTTCAAGGATCCTTTCAT
>IonTorrentS5-matK1_BOP010450_Cotu
AAACCCTTCGCTATTGGGTGAAAGATGCCTCTTCTTTGCATTTATTACGATTCTTTCTTCACGAGTATTATAATTGTAATAGGAATAGTCTTATTACTCCAAATAAATCTAGTTCCATTTTTTCAAAAAGTAATCCAAGATTATTCTTGTTCCTATATAATTCTCATGTATGTGAATACGAATCCATCTTCCTTTTTCTTCGTAACCAATCTTCTCATTTACGATTAACATCTTCTGGGGTCCTTTTTGAACGAATCCATTTCTATGGAAAAATAAAACATCTTGTAGAAGTCTTTGCTAATGATTTTCCGGTCGCCATCTTATGGTTCTTCAAGGATCCTTTTATG
>IonTorrentS5-matK1_BOP010452_Cotu
AAACTCTTCGTCACTGGGTAAAAGATGCCTCTTCTTTGCATTTATTACGGTTCTTTCTACACGAGTATCGTAATTGGAATAGTCTTATTACTCCAAAAAAAACCAGTTTCTCTTTTTCAAAAAGAAATGAAAGATTATTCTTGTTCCTATATAATTCTCATGTATGTGAATCCGAATCCATCTTCGTCTTTCTCCGTAACCAATCTTCTCATTTACGATCAACATCTTCTGGAGCCCTTCTTGAACGAATCTATTTCTATGGAAAAATAGAACATCGTGTAGAAGTTTTTGCTAAAGATTTTCAGGCTATGCTATGGTTGTTCAAGGATCCTTTTATA
>IonTorrentS5-matK1_BOP010452_Otu
AAACTCTTCGTCACTGGGTAAAAGATGCCTCTTCTTTGCATTTATTACGGTTCTTTCTACACGAGTATCGTAATTGGAATAGTCTTATTACTCCAAaaaaaaCCAGTTTCTCTTtttCAAaaaGAAATGAAAGATTATTCTTGTTCCTAtataATTCTCATGTATGTGAATCCGAATCCATCTTCGTCTTTCTCCGTAACCAATCTTCTCATTTACGATCAACATCTTCTGGAGCCCTTCTTGAACGAATCTATTTCTATGGAAaaaTAGAACATCGTGTAGAAGTTtttGCTAAAGATTTTCAGGCTATGCTATGGTTGTTCAAGGATCCTTTTATA
>IonTorrentS5-matK1_BOP010452_Zotu
AAACTCTTCGTCACTGGGTAAAAGATGCCTCTTCTTTGCATTTATTACGGTTCTTTCTACACGAGTATCGTAATTGGAATAGTCTTATTACTCCAAaaaaaaCCAGTTTCTCTTtttCAAaaaGAAATGAAAGATTATTCTTGTTCCTAtataATTCTCATGTATGTGAATCCGAATCCATCTTCGTCTTTCTCCGTAACCAATCTTCTCATTTACGATCAACATCTTCTGGAGCCCTTCTTGAACGAATCTATTTCTATGGAAaaaTAGAACATCGTGTAGAAGTTtttGCTAAAGATTTTCAGGCTATGCTATGGTTGTTCAAGGATCCTTTTATA
>IonTorrentS5-matK1_BOP010453_Cotu
AAACCCTTCGCTACTGCGTGAAAGATCCCTCTTCTTTGCATTTATTACGGCTCTTTCTTCACGAGTATTATAATTGGAATACTCTTATTACTCCAAAAAAATCCATTTTTGCAAAAAGTAATCAAAGATTATTCTTGCTCCTATATAATTCTTATGTATGTGAATACGAATCCATTTTACTTTTTCTCCGTAACCAATCTAATCATTTACGATTAACCTCTTCTGGGATTCTTTTTGAGCGAATACGTTTTTATGAAAAAATAAAATATCCTGTCGAAGAAGTCTTTGCTAACGATTTTCCGGCCACCTTATGGTTCTTCAAGGATCCTTTTAT
>IonTorrentS5-matK1_BOP010453_Otu
AAACCCTTCGCTACTGCGTGAAAGATCCCTCTTCTTTGCATTTATTACGGCTCTTTCTTCACGAGTATTATAATTGGAATACTCTTATTACTCCAAaaaaaTCCATTtttGCAAaaaGTAATCAAAGATTATTCTTGCTCCTAtataATTCTTATGTATGTGAATACGAATCCATTTTACTTtttCTCCGTAACCAATCTAATCATTTACGATTAACCTCTTCTGGGATTCTTtttGAGCGAATACGTTtttATGAAaaaaTAAAATATCCTGTCGAAGAAGTCTTTGCTAACGATTTTCCGGCCACCTTATGGTTCTTCAAGGATCCTTTTATA
>IonTorrentS5-matK1_BOP010453_Zotu
AAACCCTTCGCTACTGCGTGAAAGATCCCTCTTCTTTGCATTTATTACGGCTCTTTCTTCACGAGTATTATAATTGGAATACTCTTATTACTCCAAaaaaaTCCATTtttGCAAaaaGTAATCAAAGATTATTCTTGCTCCTAtataATTCTTATGTATGTGAATACGAATCCATTTTACTTtttCTCCGTAACCAATCTAATCATTTACGATTAACCTCTTCTGGGATTCTTtttGAGCGAATACGTTtttATGAAaaaaTAAAATATCCTGTCGAAGAAGTCTTTGCTAACGATTTTCCGGCCACCTTATGGTTCTTCAAGGATCCTTTTATA
>IonTorrentS5-matK1_BOP010454_Cotu
AAACTCTTCGCTACTGGGTAAAAGATGCTTCTTCTTTGCATTTATTACGATTCTTTCTCCACGAGTATTCTAATTGGAATACTCCAAATAAAGCCGGTTCCTCTTTTTCAAAAAGAAATCAAAGACTCTTCTTCTTCCTATATAATTCTCATCTATGTGAATACGAATCCATCTTCATCTTTCTCCGTAACCAATCTTCTCGTTTATGCTCAACATCTTCTGGAACCCTTCTTGAACGAATATATTTCTATGCAAAAATTAAATATCTTGTAAAAGTCTTTGTTAAGTCTTTTCAAGTCAATCTATTGTTGTTGAAGGATCCTTTCATG
>IonTorrentS5-matK1_BOP010454_Otu
AAACTCTTCGCTACTGGGTAAAAGATGCTTCTTCTTTGCATTTATTACGATTCTTTCTCCACGAGTATTCTAATTGGAATACTCCAAATAAAGCCGGTTCCTCTTtttCAAaaaGAAATCAAAGACTCTTCTTCTTCCTAtataATTCTCATCTATGTGAATACGAATCCATCTTCATCTTTCTCCGTAACCAATCTTCTCGTTTATGCTCAACATCTTCTGGAACCCTTCTTGAACGAATatatTTCTATGCAAaaaTTAAATATCTTGTAAAAGTCTTTGTTAAGTCTTTTCAAGTCAATCTATTGTTGTTGAAGGATCCTTTCATG
>IonTorrentS5-matK1_BOP010454_Zotu
AAACTCTTCGCTACTGGGTAAAAGATGCTTCTTCTTTGCATTTATTACGATTCTTTCTCCACGAGTATTCTAATTGGAATACTCCAAATAAAGCCGGTTCCTCTTtttCAAaaaGAAATCAAAGACTCTTCTTCTTCCTAtataATTCTCATCTATGTGAATACGAATCCATCTTCATCTTTCTCCGTAACCAATCTTCTCGTTTATGCTCAACATCTTCTGGAACCCTTCTTGAACGAATatatTTCTATGCAAaaaTTAAATATCTTGTAAAAGTCTTTGTTAAGTCTTTTCAAGTCAATCTATTGTTGTTGAAGGATCCTTTCATG
>IonTorrentS5-matK1_BOP010455_Cotu
AAACCCTTCACTGCTGGATACAAGATGCCCCCTCTTTGCATTTATTGCGATTCTTTCTCCACGAGTATCGTAATTCGAATAGTCTCATTACTCCAAAGAAATCCATTTCTCTTTTTTCCAAAAGAGAATCAAAGATTCTTCTTGTTACTATATAATTCTCATGTATATGAATGTGAATCCGTATTAGTGTTTCTCCGTAAACAATCTTCTCATTTACGATCAACATCCTCTGGAACTTTTCTTGAGCGAACACATTTCTATGGAAAAATAGAACATCTTGTAGTAGTGCTTCGTAATGATTTTCAGAAGACCCTATGGTTGTTCAAGGACCCTTTCAT
>IonTorrentS5-matK1_BOP010457_Cotu
AAATCCTTCGCTATTGGGTGAAAGATACCTCCTCTTTGCATTTATTACGACTCTTTCTTCACGAGTATTGGAATTTGAACAGTCGTATTAGTCCAAAGAAATCTATTTCTTTTTTTGCAAAAAAAACTCCAAGATTCTTCTTGTTCTTATATAATTCTCATGTATATGAATACGAGTCCGTTTTCTTTTTTCTTTGTAATCAATCCTTTCATTTCCGATTAACATTTTCTCAGGTCTTTCTTGAGCGAATATATTTCTATGGAAAAATAGAACATTTTGTAGAAGTCTTTACTAAGGATTGGGGGGACAGCCTCCGCTTGCTCAAGGATCCTTTCATA
>IonTorrentS5-matK1_BOP010457_Otu
AAATCCTTCGCTATTGGGTGAAAGATACCTCCTCTTTGCATTTATTACGACTCTTTCTTCACGAGTATTGGAATTTGAACAGTCGTATTAGTCCAAAGAAATCTATTTCTTtttttGCAAaaaaaaCTCCAAGATTCTTCTTGTTCTTAtataATTCTCATGTATATGAATACGAGCCGTTTTCTTtttttCTTTGTAATCAATCCTTTCATTTCCGATTAACATTTTCTCAGGTCTTTCTTGAGCGAATatatTTCTATGGAAaaaTAGAACATTTTGTAGAAGTCTTTACTAAGGATTGGggggACAGCCTCCGCTTGCTCAAGGATCCTTTCATA
>IonTorrentS5-matK1_BOP010457_Zotu
AAATCCTTCGCTATTGGGTGAAAGATACCTCCTCTTTGCATTTATTACGACTCTTTCTTCACGAGTATTGGAATTTGAACAGTCGTATTAGTCCAAAGAAATCTATTTCTTtttttGCAAaaaaaaCTCCAAGATTCTTCTTGTTCTTAtataATTCTCATGTATATGAATACGAGTCCGTTTTCTTttttCTTTGTAATCAATCCTTTCATTTCCGATTAACATTTTCTCAGGTCTTTCTTGAGCGAATatatTTCTATGGAAaaaTAGAACATTTTGTAGAAGTCTTTACTAAGGATTGGgggACAGCCTCCGCTTGGCTCAAGGATCC
>IonTorrentS5-matK1_BOP010458_Cotu
AAATTCTTCGGTATTGGGTAAAAGATGCCTCTTCTTTGCATTTATTACGATTCTTTCTCAACGAGTATTGTAATTGGAACAGTCTTATTACTCCAAAGAAAGCCAGTTCCTCTTTTTCAAAAAGAAATCAAAGATTCTTCTTATTCTTATATAATTCTCATGTATGTGAATATGAATCCATTTTCGTCTTTCTATGTAACGAATCTTCTCATTTACGATCAACATCTTCTGGAGTTCTTCTTGAACGAATCTATTTCTATGGAAAAATAGAACGTCTTGTGAACGTCTTTGTTAAGGTTAAGGATTTTCAGGCGAACCTATGGTTGGTCAAGGAACCTTGCATG
>IonTorrentS5-matK1_BOP010458_Otu
AAATTCTTCGGTATTGGGTAAAAGATGCCTCTTCTTTGCATTTATTACGATTCTTTCTCAACGAGTATTGTAATTGGAACAGTCTTATTACTCCAAAGAAAGCCAGTTCCTCTTtttCAAaaaGAAATCAAAGATTCTTCTTATTCTTAtataATTCTCATGTATGTGAATATGAATCCATTTTCGTCTTTCTATGTAACGAATCTTCTCATTTACGATCAACATCTTCTGGAGTTCTTCTTGAACGAATCTATTTCTATGGAAaaaTAGAACGTCTTGTGAACGTCTTTGTTAAGGTTAAGGATTTTCAGGCGAACCTATGGTTGGTCAAGGAACCTTGCATG
>IonTorrentS5-matK1_BOP010458_Zotu
AAATTCTTCGGTATTGGGTAAAAGATGCCTCTTCTTTGCATTTATTACGATTCTTTCTCAACGAGTATTGTAATTGGAACAGTCTTATTACTCCAAAGAAAGCCAGTTCCTCTTtttCAAaaaGAAATCAAAGATTCTTCTTATTCTTAtataATTCTCATGTATGTGAATATGAATCCATTTTCGTCTTTCTATGTAACGAATCTTCTCATTTACGATCAACATCTTCTGGAGTTCTTCTTGAACGAATCTATTTCTATGGAAaaaTAGAACGTCTTGTGAACGTCTTTGTTAAGGTTAAGGATTTTCAGGCGAACCTATGGTTGGTCAAGGAACCTTGCATG
>IonTorrentS5-matK1_BOP010459_Cotu
AAACCCTTCGCTATTGGTTGAAAGATGTCTCGTCTTTTCATTTATTAAGGATCTTTCTTCACAAATATTGTAATTGGAATAGTCTTATTACTCCAAAAAAATCGATTTCTACTTTTTTAAATTTAAAAAGTAATCCAAGATTATTCTTGTTCCTATATAATTTGCATGTCTTCGAATATGAATCTATCTTCCTTTTCTCCGTAACAATCTTCTCATTTACGATTAACATCCTCTGGAGTCCTTTTTGAGCGAATATATTTCTATGGAAAAATAGAACATCTTGTAAAAGTCTTTGCTAAAGAATTTTTCGGTCGACCCTATGGTTCTTCAAGGATCCTTTCAT
>IonTorrentS5-matK1_BOP010459_Dotu
AAACCCTTCGCTATTGGTTGAAAGATGTCTCGTCTTTTCATTTATTAAGGATCTTTCTTCACAAATATTGTAATTGGAATAGTCTTATTACTCCAAAAAA
>IonTorrentS5-matK1_BOP010460_Cotu
AACTCCTTCGCTACTGGGTAAAAGACGCCTCTTCTTTACATTTATTACGGTTCTTTTCTGCACGAGCATTTTAATTTGAATTGGAATAGTCTTTTTAGTTCAAAGAACTCCATTTCTATTTTTTCAAACAGGAATTCAAGACTATTATTGTTTCTATATAATTCTTATGTATATGAATATGAATCCATTTTCTTTGTTCTCTGTAACCAATTTTCTCATTTACGATCAACATCCTCTGGAGTCCTTGTTGAACGAATAGATTTCTATAGAAAAGTCGACGATCTTGTCGAAGTCTTTACTAATGATTTTCAGGACATCTTATGTTTGTTCAAGGATCCTTTTATG
>IonTorrentS5-matK1_BOP010461_Cotu
AAACCCTTCGCTATTGGGTGAAAGACGCCTCTTCTTTGCATTTATTACGACTCTTTCTTCACGAGTATTATAATTGGAATAGTCTTATTACTTCAAATAATTTTTTTTTTTCAAAAAGTAATCCACGATTATTCTTACTCCTATATAATTCTCATGTATGTGAATACGAATTCATCTTACTTTTTCTTCGTAATCAATCTTCTCATTTACAATTTACCTCTTCTGGGATCTTTTTTGAGCGAATACATTTCTATGAAAAAATAAAACATCCTGTAGAAGAAGTCTTTGCTAATGATTTTCCGGCCTCCATCTTATGGTTCTTCAAGGATCCTTTTATG
>IonTorrentS5-matK1_BOP010461_Otu
AAACCCTTCGCTATTGGGTGAAAGACGCCTCTTCTTTGCATTTATTACGACTCTTTCTTCACGAGTATTATAATTGGAATAGTCTTATTACTTCAAATAATTttttttttCAAaaaGTAATCCACGATTATTCTTACTCCTAtataATTCTCATGTATGTGAATACGAATTCATCTTACTTtttCTTCGTAATCAATCTTCTCATTTACAATTTACCTCTTCTGGGATCTTttttGAGCGAATACATTTCTATGAAaaaaTAAAACATCCTGTAGAAGAAGTCTTTGCTAATGATTTTCCGGCCTCCATCTTATGGTTCTTCAAGGATCCTTTTATG
>IonTorrentS5-matK1_BOP010461_Zotu
AAACCCTTCGCTATTGGGTGAAAGACGCCTCTTCTTTGCATTTATTACGACTCTTTCTTCACGAGTATTATAATTGGAATAGTCTTATTACTTCAAATAATTttttttttCAAaaaGTAATCCACGATTATTCTTACTCCTAtataATTCTCATGTATGTGAATACGAATTCATCTTACTTtttCTTCGTAATCAATCTTCTCATTTACAATTTACCTCTTCTGGGATCTTttttGAGCGAATACATTTCTATGAAaaaaTAAAACATCCTGTAGAAGAAGTCTTTGCTAATGATTTTCCGGCCTCCATCTTATGGTTCTTCAAGGATCCTTTTATG
>IonTorrentS5-matK1_BOP010462_Cotu
AAGTCCTTCGCAGTTGGGTACAAGATGCCCCTTCTTTGCATTTATTGCGACTCTTTCTCCACGAATATCGTAATTGGACTAGTCTTATTACTCCAAAGAAATCCATTTCCATTTTTTCAAAAGAGAATCAAAGATTCTTTTTGTTCCTATATAATTTTCATATATGTGAATGCGAATCCATATTCGTTTTTCTCCGTAAACAATCTTCTCATTTACGATCAACATCTTTTAGAGCCCTTCTTGAGCGAACACATTTCTATGGAAAAATGGAACATTTTGTAGTAGTGTTTCGTAATAATTTTCAAACCATCCTATGGTTAGTTAAGGATCCTTTCATG
>IonTorrentS5-matK1_BOP010462_Otu
AAGTCCTTCGCAGTTGGGTACAAGATGCCCCTTCTTTGCATTTATTGCGACTCTTTCTCCACGAATATCGTAATTGGACTAGTCTTATTACTCCAAAGAAATCCATTTCCATTttttCAAAAGAGAATCAAAGATTCTTtttGTTCCTAtataATTTTCATatatGTGAATGCGAATCCATATTCGTTtttCTCCGTAAACAATCTTCTCATTTACGATCAACATCTTTTAGAGCCCTTCTTGAGCGAACACATTTCTATGGAAaaaTGGAACATTTTGTAGTAGTGTTTCGTAATAATTTTCAAACCATCCTATGGTTAGTTAAGGATCCTTTCATG
>IonTorrentS5-matK1_BOP010462_Zotu
AAGTCCTTCGCAGTTGGGTACAAGATGCCCCTTCTTTGCATTTATTGCGACTCTTTCTCCACGAATATCGTAATTGGACTAGTCTTATTACTCCAAAGAAATCCATTTCCATTttttCAAAAGAGAATCAAAGATTCTTtttGTTCCTAtataATTTTCATatatGTGAATGCGAATCCATATTCGTTtttCTCCGTAAACAATCTTCTCATTTACGATCAACATCTTTTAGAGCCCTTCTTGAGCGAACACATTTCTATGGAAaaaTGGAACATTTTGTAGTAGTGTTTCGTAATAATTTTCAAACCATCCTATGGTTAGTTAAGGATCCTTTCATG
>IonTorrentS5-matK1_BOP010463_Cotu
AAAGCCTTCGCTGCTGGGTACAAGATGCCCCTTCTTTGCATTTATTGCGATTCTTTCTCCACGAGTATCGTAATTTGAATAGTTTGATTACTTCAAAAAAATCCATTTTTTTTTTTTCAAAAAAGAATCAAAGATTATTCTTGTTCCTATATAATTCTTATGTCTATGAATGCGAATCCATATTCGTTTTTCTCCGTAAAGAATTTTCTCATTTTACGCTCAACATCTTTTGGAGCCCTTCTTGAGCGAACACAATTCTATGGAAAAATAGAAGATCTTGTAATAGCCTTTCGTAATGACTTTCAGTCCATCCTATGGTTGTTCAAGGATCCTTTGATG
>IonTorrentS5-matK1_BOP010464_Cotu
AAACTCTTCGCAATTGGGTAAAAGATGCCTCTTCTTTGCATTTATTACGATTCTTTCTTCGCGAGTATTGTAATTGGAATAGTCTTATTACTCCAAAGAAAGCCAGTTCTTCTTTTTCAAAAAGGAATCAAAGATTATTCTTCTTCTTATATAATTCTCATGTATGTGAATACGAATCTATTTTCATCTTTCTACGTAACCAATCTTCTCATTTACGATCAACATCTTCTGGAGCTCTTCTTGAACGAATATATTTCTATGGAAAAATAGAACGTCTTGTAGACGTCTTTGTTAAGGATTTTCAGACCAATCTATGCTTGTTCAAGGATCCTTTCATG
>IonTorrentS5-matK1_BOP010464_Otu
AAACTCTTCGCAATTGGGTAAAAGATGCCTCTTCTTTGCATTTATTACGATTCTTTCTTCGCGAGTATTGTAATTGGAATAGTCTTATTACTCCAAAGAAAGCCAGTTCTTCTTtttCAAaaaGGAATCAAAGATTATTCTTCTTCTTAtataATTCTCATGTATGTGAATACGAATCTATTTTCATCTTTCTACGTAACCAATCTTCTCATTTACGATCAACATCTTCTGGAGCTCTTCTTGAACGAATatatTTCTATGGAAaaaTAGAACGTCTTGTAGACGTCTTTGTTAAGGATTTTCAGACCAATCTATGCTTGTTCAAGGATCCTTTCATG
>IonTorrentS5-matK1_BOP010464_Zotu
AAACTCTTCGCAATTGGGTAAAAGATGCCTCTTCTTTGCATTTATTACGATTCTTTCTTCGCGAGTATTGTAATTGGAATAGTCTTATTACTCCAAAGAAAGCCAGTTCTTCTTtttCAAaaaGGAATCAAAGATTATTCTTCTTCTTAtataATTCTCATGTATGTGAATACGAATCTATTTTCATCTTTCTACGTAACCAATCTTCTCATTTACGATCAACATCTTCTGGAGCTCTTCTTGAACGAATatatTTCTATGGAAaaaTAGAACGTCTTGTAGACGTCTTTGTTAAGGATTTTCAGACCAATCTATGCTTGTTCAAGGATCCTTTCATG
>IonTorrentS5-matK1_BOP010465_Cotu
AAACTCTTCGTCACTGGGTAAAAGATGTCTCTTCTTTGCATTTATTACGGTTCTTTCTACACGAGTATCGTAATTGGAATAGGCTTATTACTCCAAAAAAACCCAGTTCCTCTTTTTCAAAAAAAAATCAAAGATTATTCTTGTTCCTATATAATTCTCATGTATGTGAATACGAATCCATCTTCGTCTTTCTCCGTAACCAATCTTCTCATTTACGATCAACATCTTCTGGAGCCCTTCTTGAACGAATATATTTCTATGGAAAAATAGAACATCGTGTAGAAGTTTTTGCTAAGGATTTTCAGGCTATCCTATGGTTGTTCAAGGATCCTTTCATC
>IonTorrentS5-matK1_BOP010465_Otu
AAACTCTTCGTCACTGGGTAAAAGATGTCTCTTCTTTGCATTTATTACGGTTCTTTCTACACGAGTATCGTAATTGGAATAGGCTTATTACTCCAAaaaaaCCCAGTTCCTCTTtttCAAaaaaaaaTCAAAGATTATTCTTGTTCCTAtataATTCTCATGTATGTGAATACGAATCCATCTTCGTCTTTCTCCGTAACCAATCTTCTCATTTACGATCAACATCTTCTGGAGCCCTTCTTGAACGAATatatTTCTATGGAAaaaTAGAACATCGTGTAGAAGTTtttGCTAAGGATTTTCAGGCTATCCTATGGTTGTTCAAGGATCCTTTCATC
>IonTorrentS5-matK1_BOP010465_Zotu
AAACTCTTCGTCACTGGGTAAAAGATGTCTCTTCTTTGCATTTATTACGGTTCTTTCTACACGAGTATCGTAATTGGAATAGGCTTATTACTCCAAaaaaaCCCAGTTCCTCTTtttCAAaaaaaaaTCAAAGATTATTCTTGTTCCTAtataATTCTCATGTATGTGAATACGAATCCATCTTCGTCTTTCTCCGTAACCAATCTTCTCATTTACGATCAACATCTTCTGGAGCCCTTCTTGAACGAATatatTTCTATGGAAaaaTAGAACATCGTGTAGAAGTTtttGCTAAGGATTTTCAGGCTATCCTATGGTTGTTCAAGGATCCTTTCATC
>IonTorrentS5-matK1_BOP010467_Cotu
AAACTCTTCGCGGTTGGGTAAAAGATGCTTCTTCTTTACATTTACTACGAGTCTTTCTCGCTGAATATTGTAATTGGAATAGTCTTATTATTCCAACGAAAGCTGGCTCCTCTTTTTCAAAACGAAATCCAAGACTATTCTTATTCTTATATAATTCTCATGTATGTGAATATGAATCCGTTTTCGTCTTTCTACGTAACCAATCTTTTCATTTACGATCAACAGCTTTTGGAGTTCTTCTTGAACGAATCCATTTCTATGTAAAAGTAGAACGTCTTGTGAACGTCTTTGTTAAGATTAACAATTTTCGGGCGAACTCGTGGTTGGTCAAGGAACCTTTCATG
>IonTorrentS5-matK1_BOP010467_Otu
AAACTCTTCGCGGTTGGGTAAAAGATGCTTCTTCTTTACATTTACTACGAGTCTTTCTCGCTGAATATTGTAATTGGAATAGTCTTATTATTCCAACGAAAGCTGGCTCCTCTTtttCAAAACGAAATCCAAGACTATTCTTATTCTTAtataATTCTCATGTATGTGAATATGAATCCGTTTTCGTCTTTCTACGTAACCAATCTTTTCATTTACGATCAACAGCTTTTGGAGTTCTTCTTGAACGAATCCATTTCTATGTAAAAGTAGAACGTCTTGTGAACGTCTTTGTTAAGATTAACAATTTTCGGGCGAACTCGTGGTTGGTCAAGGAACCTTTCATG
>IonTorrentS5-matK1_BOP010467_Zotu
AAACTCTTCGCGGTTGGGTAAAAGATGCTTCTTCTTTACATTTACTACGAGTCTTTCTCGCTGAATATTGTAATTGGAATAGTCTTATTATTCCAACGAAAGCTGGCTCCTCTTtttCAAAACGAAATCCAAGACTATTCTTATTCTTAtataATTCTCATGTATGTGAATATGAATCCGTTTTCGTCTTTCTACGTAACCAATCTTTTCATTTACGATCAACAGCTTTTGGAGTTCTTCTTGAACGAATCCATTTCTATGTAAAAGTAGAACGTCTTGTGAACGTCTTTGTTAAGATTAACAATTTTCGGGCGAACTCGTGGTTGGTCAAGGAACCTTTCATG
>IonTorrentS5-matK1_BOP010468_Cotu
AACTCCTTCAATACCGGATCAAAGATGTTCCATCTTTGCATTTATTGCGATTCTTTCTCAACTACTATTCGAATTGGAATAGTCTTATTACTTCAATGAAATCGATTTTTCTTTTGAAAAAAGAAAATAAAAGACTATTTCGATTCCTATATAACTCTTATGTATCAGAATATGAATTTTTCTTGTTGTTTCTTCGTAAACAATCTTCTTGCTTACCATTAACATCTTCTGGAACCTTTGTGGAACGAATCCACTTTTCTAGGAAGATGGAACATTTTGGGGTAATGTACCCAGGTTTTTTTCGGAAAACCGTATGGATCTTTATGGATCCTCTTATG
>IonTorrentS5-matK1_BOP010468_Otu
AACTCCTTCAATACCGGATCAAAGATGTTCCATCTTTGCATTTATTGCGATTCTTTCTCAACTACTATTCGAATTGGAATAGTCTTATTACTTCAATGAAATCGATTtttCTTTTGAAaaaaGAAAATAAAAGACTATTTCGATTCCTAtataACTCTTATGTATCAGAATATGAATTtttCTTGTTGTTTCTTCGTAAACAATCTTCTTGCTTACCATTAACATCTTCTGGAACCTTTGTGGAACGAATCCACTTTTCTAGGAAGATGGAACATTTTGGGGTAATGTACCCAGTTtttttCGGAAAACCGTATGGATCTTTATGGATCCTCTTATG
>IonTorrentS5-matK1_BOP010468_Zotu
AACTCCTTCAATACCGGATCAAAGATGTTCCATCTTTGCATTTATTGCGATTCTTTCTCAACTACTATTCGAATTGGAATAGTCTTATTACTTCAATGAAATCGATTtttCTTTTGAAaaaaGAAAATAAAAGACTATTTCGATTCCTAtataACTCTTATGTATCAGAATATGAATTtttCTTGTTGTTTCTTCGTAAACAATCTTCTTGCTTACCATTAACATCTTCTGGAACCTTTGTGGAACGAATCCACTTTTCTAGGAAGATGGAACATTTTGGGGTAATGTACCCAGTTtttttCGGAAAACCGTATGGATCTTTATGGATCCTCTTATG
>IonTorrentS5-matK1_BOP010470_Cotu
AAACCCTTCGTTATTGGGTAAAAGATGCCTCCGCCTTGCATTTATTACGATTATTTTTCCACGAGTATTGGAGTTGGAATACTCTTAGTGTTACAAAGAAACTCCATTTTTATTTTTCACCAAAAAGAAATCAACGATTTTTTTTTCTTATTATATAATTCTCATGCATATGAATACGAATCCATTTTGGACTTTCTGCGTAACGAATCTTCTCATTTGCGATCAACATCTTTTGTATTTTTTCTTGAACGCCTCTCTTTTTATGGAAAAAAAGAACGTCTTGTAGAAGTCGTTGCTAAGGATTTTGGGGTGAGTCTATGGCTGTTCATAGACCCTTTCGTG
>IonTorrentS5-matK1_BOP010470_Otu
CTTATTAtataATTCTCATGCATATGAATACGAATCCATTTTGGACTTTCTGCGTAACGAATCTTCTCATTTGCGATCAACATCTTTTGTATTCTTTCTTGAACGCCTctctTtttATGGAAaaaaaGAACGTCTTGTAGAAGTCGTTGCTAAGGATTTTCGGGTTAGTCTATGGCTGTTCATAGACCCTTTCGTG
>IonTorrentS5-matK1_BOP010470_Zotu
CTTATTAtataATTCTCATGCATATGAATACGAATCCATTTTGGACTTTCTGCGTAACGAATCTTCTCATTTGCGATCAACATCTTTTGTATTCTTTCTTGAACGCCTctctTtttATGGAAaaaaaGAACGTCTTGTAGAAGTCGTTGCTAAGGATTTTCGGGTTAGTCTATGGCTGTTCATAGACCCTTTCGTG
>IonTorrentS5-matK1_BOP010471_Cotu
AAGCCCTTCGTTACTGGGTGAAAGATGCCTCTTCTTTGCATTTATTACGATTCTTTCTGCACGAGTATCATAATTGGAATAGTATGATTACTCCAAAGAAATCAATTTCCATTTTTTCAAAAAAGAATCAAAGATTTTTCTTATTCCTATATAATTTTCATGCATGTGAATACGACTCTATCTTCATTTTTCTCCGCAATCAATCTTATCATTTACGATCAACATCTTATGGAGCCCTTCTTGGGCGAATATTTTTCTATGGAAAAATAGAGCATTTTGTAGAAGTCTTTGCTAATGATTTTCAGACAATCTTATGGTTGTTCAAGAATCCTTTCATG
>IonTorrentS5-matK1_BOP010471_Otu
AAGCCCTTCGTTACTGGGTGAAAGATGCCTCTTCTTTGCATTTATTACGATTCTTTCTGCACGAGTATCATAATTGGAATAGTATGATTACTCCAAAGAAATCAATTTCCATTttttCAAaaaaGAATCAAAGATTtttCTTATTCCTAtataATTTTCATGCATGTGAATACGACTCTATCTTCATTtttCTCCGCAATCAATCTTATCATTTACGATCAACATCTTATGGAGCCCTTCTTGGGCGAATATTtttCTATGGAAAATAGAGCATTTTGTAGAAGTCTTTGCTAATGATTTTCAGACAATCTTATGGTTGTTCAAGAATCCTTTCATG
>IonTorrentS5-matK1_BOP010471_Zotu
AAGCCCTTCGTTACTGGGTGAAAGATGCCTCTTCTTTGCATTTATTACGATTCTTTCTGCACGAGTATCATAATTGGAATAGTATGATTACTCCAAAGAAATCAATTTCCATTttttCAAaaaaGAATCAAAGATTtttCTTATTCCTAtataATTTTCATGCATGTGAATACGACTCTATCTTCATTtttCTCCGCAATCAATCTTATCATTTACGATCAACATCTTATGGAGCCCTTCTTGGGCGAATATTtttCTATGGAAAATAGAGCATTTTGTAGAAGTCTTTGCTAATGATTTTCAGACAATCTTATGGTTGTTCAAGAATCCTTTCATG
>IonTorrentS5-matK1_BOP010472_Cotu
AACCCCTTCGCTACTGGGTAAAAGATGCCTCCTCTTTACATTTATTACGGTTCTTTCTCCACGAGCATTATAATTGGATTAATTGGAATAGTCTTATTATTCCAAAGAACTCCATTTCCATTTTTTCAAAAAGGAATCCAAGATTCTTATTGTTTCTATATAATTCTCATGTATATGAATATGAATCCATCTTCTTTTTTCTCTGTAACCAATCTTCTCATTTACGATCAACATCCTCTGGAGTCCTCGTTCAGCGAATATTTTTCTATAGAAAAGTCGAACATCTTGTCGAAGAAGTCTTTTCTAATGATTTTCAGGCTGACATCCTATGGTTGTTCAAGGATCCTTTTATG
>IonTorrentS5-matK1_BOP010472_Dotu
AAACACTTCATTATTGGATGAAAGATCCCTCTTCTTTGCATTTATTACGACTCTTTCTTCATGAGTATTATAATTGGAATAATTGGAATAGTCTTATTACCCCAAAAAA
>IonTorrentS5-matK1_BOP010472_Otu
AACCCCTTCGCTACTGGGTAAAAGATGCCTCCTCTTTACATTTATTACGGTTCTTTCTCCACGAGCATTTTAATTGGAATAGTCTTATTATTCCAAAGAACTCCATTTCCATTttttCAAaaaGGAATCCAAGATTCTTATTGTTTCTAtataATTCTCATGTATATGAATATGAATCCATCTTCTTttttCTCTGTAACCAATCTTCTCATTTACGATCAACATCCTCTGGAGTCCTCGTTCAGCGAATATTtttCTATAGAAAAGTCGAACATCTTGTCGAAGTCTTTTCTAATGATTTTCAGGACATCCTATGGTTGTTCAAGGATCCTTTTATG
>IonTorrentS5-matK1_BOP010472_Zotu
AACCCCTTCGCTACTGGGTAAAAGATGCCTCCTCTTTACATTTATTACGGTTCTTTCTCCACGAGCATTTTAATTGGAATAGTCTTATTATTCCAAAGAACTCCATTTCCATTttttCAAaaaGGAATCCAAGATTCTTATTGTTTCTAtataATTCTCATGTATATGAATATGAATCCATCTTCTTttttCTCTGTAACCAATCTTCTCATTTACGATCAACATCCTCTGGAGTCCTCGTTCAGCGAATATTtttCTATAGAAAAGTCGAACATCTTGTCGAAGTCTTTTCTAATGATTTTCAGGACATCCTATGGTTGTTCAAGGATCCTTTTATG
>IonTorrentS5-matK1_BOP010473_Cotu
AACCCCTTCGCTACTGGGTAAAAGATGCCTCCTCTTTACATTTATTACGGTTCTTTCTCCACGAGCATTTTAATTGGAATAGTCTTATTATTCCAAAGAACTCCATTTCCATTTTTTCAAAAAGGAATCCAAGATTCTTATTGTTTCTATATAATTCTCATGTATATGAATATGAATCCATCTTCTTTTTTCTCTGTAACCAATCTTCTCATTTACGATCAACATCCTCTGGAGTCCTCGTTCAGCGAATATTTTTCTATAGAAAAGTCGAACATCTTGTCGAAGTCTTTTCTAATGATTTTCAGGACATCCTATGGTTGTTCAAGGATCCTTTTATG
>IonTorrentS5-matK1_BOP010473_Otu
AACCCCTTCGCTACTGGGTAAAAGATGCCTCCTCTTTACATTTATTACGGTTCTTTCTCCACGAGCATTTTAATTGGAATAGTCTTATTATTCCAAAGAACTCCATTTCCATTttttCAAaaaGGAATCCAAGATTCTTATTGTTTCTAtataATTCTCATGTATATGAATATGAATCCATCTTCTTttttCTCTGTAACCAATCTTCTCATTTACGATCAACATCCTCTGGAGTCCTCGTTCAGCGAATATTtttCTATAGAAAAGTCGAACATCTTGTCGAAGTCTTTTCTAATGATTTTCAGGACATCCTATGGTTGTTCAAGGATCCTTTTATG
>IonTorrentS5-matK1_BOP010473_Zotu
AACCCCTTCGCTACTGGGTAAAAGATGCCTCCTCTTTACATTTATTACGGTTCTTTCTCCACGAGCATTTTAATTGGAATAGTCTTATTATTCCAAAGAACTCCATTTCCATTttttCAAaaaGGAATCCAAGATTCTTATTGTTTCTAtataATTCTCATGTATATGAATATGAATCCATCTTCTTttttCTCTGTAACCAATCTTCTCATTTACGATCAACATCCTCTGGAGTCCTCGTTCAGCGAATATTtttCTATAGAAAAGTCGAACATCTTGTCGAAGTCTTTTCTAATGATTTTCAGGACATCCTATGGTTGTTCAAGGATCCTTTTATG
>IonTorrentS5-matK1_BOP010474_Cotu
AAACCCTTCGCTACTGGGTAAAAGATGCCTCTTCTTTGCATTTATTACGGTTTTTTCTTCACGACTATTATAATTGGAATAGTTTTATTATTCCAAATAAATATATTTCTATTTTTTCAAAAAGTAATCCAAGATTATTCTTGTTCTTATATAATTCTCATGTTTTTGAATACGAATCCATCTTACTTTTTCTACGTAACCAATCTTCTCATTTACGATTAACATCTTCTGGGGGCTTTTTTGAGCGAATATATTTCTATGGAAAAATAAAACATCCCGTAGAAGAAGTCTTTGCTAATGATTTTCCGACTAGCTTATGGTTCTTCGAGGATTTCTTCATG
>IonTorrentS5-matK1_BOP010474_Dotu
AAACCCTTCGCTACTGGGTAAAAGATGCCTCTTCTTTGCATTTATTACGGTTTTTTCTTCACGACTATTATAATTGGAATAGTTTTATTATTCCAAATAAATATATTTCTATTTTTTCAAAAAGTAATCCAAGATTATTCTTGTTCTTATATAATTCTCATGTTTTTGAATACGAATCCATCTTACTTTTTCTACGTAACCAATCTTCTCATTTACGATTAACATCTTCTGGGGGCTTTTTT
>IonTorrentS5-matK1_BOP010474_Otu
AAACCCTTCGCTACTGGGTAAAAGATGCCTCTTCTTTGCATTTATTACGGTTttttCTTCACGACTATTATAATTGGAATAGTTTTATTATTCCAAATAAATatatTTCTATTttttCAAaaaGTAATCCAAGATTATTCTTGTTCTTAtataATTCTCATGTTtttGAATACGAATCCATCTTACTTtttCTACGTAACCAATCTTCTCATTTACGATTAACATCTTCTGGgggCTTttttGAGCGAATatatTTCTATGGAAaaaTAAAACATCCCGTAGAAGAAGTCTTTGCTAATGATTTTCCGACTAGCTTATGGTTCTTCGAGGATTTCTTCATG
>IonTorrentS5-matK1_BOP010474_Zotu
AAACCCTTCGCTACTGGGTAAAAGATGCCTCTTCTTTGCATTTATTACGGTTttttCTTCACGACTATTATAATTGGAATAGTTTTATTATTCCAAATAAATatatTTCTATTttttCAAaaaGTAATCCAAGATTATTCTTGTTCTTAtataATTCTCATGTTtttGAATACGAATCCATCTTACTTtttCTACGTAACCAATCTTCTCATTTACGATTAACATCTTCTGGgggCTTttttGAGCGAATatatTTCTATGGAAaaaTAAAACATCCCGTAGAAGAAGTCTTTGCTAATGATTTTCCGACTAGCTTATGGTTCTTCGAGGATTTCTTCATG
>IonTorrentS5-matK1_BOP010477_Cotu
AAACCCTTCGCTATTGGGTGAAAGACGCCTCTTCTTTGCATTTATTACGACTCTTTCTTCACGAGTATTATAATTGGAATAGTCTTATTACTTCAAATAATTTTTTTTTTTTTTTTTCAAAAAGTAATCTACGATTATTCTTGCTCCTATATAATTCTCATGTATGTGAATACGAATTCATCTTACTTTTTCTTCGTAATCAATCTTCTCATTTACAATTAATCTCTTCTGGGATCTTTTTTGAGCGAATACATTTCTATGAAAAAATTAAATATCCTGTAGAAGAAGTCTTTGCTAATGATTTTCCGGCCGCCATCTTATGGTTCTTCAAGGATCCTTTTAT
>IonTorrentS5-matK1_BOP010477_Dotu
AAACCCTTCGCTATTGGGTGAAAGACGCCTCTTCTTTGCATTTATTACGACTCTTTCTTCACGAGTATTATAATTGGAATAGTCTTATTACTTCAAATAATTTTTTTTTTTTTTT
>IonTorrentS5-matK1_BOP010477_Otu
AAACCCTTCGCTATTGGGTGAAAGACGCCTCTTCTTTGCATTTATTACGACTCTTTCTTCACGAGTATTATAATTGGAATAGTCTTATTACTTCAAATAATTtttttttttttttttCAAaaaGTAATCTACGATTATTCTTGCTCCTAtataATTCTCATGTATGTGAATACGAATTCATCTTACTTtttCTTCGTAATCAATCTTCTCATTTACAATTAATCTCTTCTGGGATCTTttttGAGCGAATACATTTCTATGAAaaaaTTAAATATCCTGTAGAAGAAGTCTTTGCTAATGATTTTCCGGCCGCATCTTATGGTTCTTCAAGGATCCTTTTATG
>IonTorrentS5-matK1_BOP010477_Zotu
CTTGCTCCTAtataATTCTCATGTATGTGAATACGAATTCATCTTACTTtttCTTCGTAATCAATCTTCTCATTTACAATTAATCTCTTCTGGGATCTTttttGAGCGAATACATTTCTATGAAaaaaTTAAATATCCTGTAGAAGAAGTCTTTGCTAATGATTTTCCGGCCGCCATCTTATGGTTCTTCAAGGATCCTTTTATG
>IonTorrentS5-matK1_BOP010478_Cotu
AAACCCTTCGCTATTGGGTGAAGGATCCCTCTTCTTTACATTTATTACGATTCTTTCTTCACGAGTATTATAATTGGAATAGTCTTATTACTCCAAAAAAAATTATTTTTTCAAAAAGTAATCCACGATTATTCTTGCTCCTATATAATTCTCATATATGTGAATACGAATCCATTTTACTTTTTCTTCGTAATCAATCTTCTCATTTACGATTAACCTCTTCTGGTATCTTTTTTGAGCGAATCCATTTACTATGAAAAAAAAAATATCCTGTAGAAGAAGTCTTCGTTAATGATTTTACGGCCGCCATCTTATGGTTCTTCAAGGATCCTTTTATG
>IonTorrentS5-matK1_BOP010478_Otu
AAACCCTTCGCTATTGGGTGAAGGATCCCTCTTCTTTACATTTATTACGATTCTTTCTTCACGAGTATTATAATTGGAATAGTCTTATTACTCCAAaaaaaaTTATTttttCAAaaaGTAATCCACGATTATTCTTGCTCCTAtataATTCTCATatatGTGAATACGAATCCATTTTACTTtttCTTCGTAATCAATCTTCTCATTTACGATTAACCTCTTCTGGTATCTTttttGAGCGAATCCATTTCTATGAAaaaaaaaTATCCTGTAGAAGAAGTCTTCGTTAATGATTTTACGGCCGCCATCTTATGGTTCTTCAAGGATCCTTTTATG
>IonTorrentS5-matK1_BOP010478_Zotu
AAACCCTTCGCTATTGGGTGAAGGATCCCTCTTCTTTACATTTATTACGATTCTTTCTTCACGAGTATTATAATTGGAATAGTCTTATTACTCCAAaaaaaaTTATTttttCAAaaaGTAATCCACGATTATTCTTGCTCCTAtataATTCTCATatatGTGAATACGAATCCATTTTACTTtttCTTCGTAATCAATCTTCTCATTTACGATTAACCTCTTCTGGTATCTTttttGAGCGAATCCATTTCTATGAAaaaaaaaTATCCTGTAGAAGAAGTCTTCGTTAATGATTTTACGGCCGCCATCTTATGGTTCTTCAAGGATCCTTTTATG
>IonTorrentS5-matK1_BOP010479_Cotu
AAACTCTTCGCTATTGGGTAAAAGATGCTTCTTCTTTGCATTTATTACGATTTTTTCTCCACGAGTATCGTAATTGGAATACTCGTATTACTCCAAAGAAATCTAGTTTTTCTTTTTCAACAAGAAATCAAAGATTTTTCTTGTTCCTATATAATTTTCATGTATGTGAATCCGAATCTATCTTCGTTTTTCTCCGCAACCAATCTTCTCATTTACGATCAATATCTTCTGGAACCTTTCTTGAACGAATCTATTTCTATGGAAAAATCGAACATTTTGTAAAAGTTTTTACTAAGGATTTTCAGGACATTTTGTGGTTGTTTAAGGATCCTTTCATG
>IonTorrentS5-matK1_BOP010479_Otu
AAACTCTTCGCTATTGGGTAAAAGATGCTTCTTCTTTGCATTTATTACGATTttttCTCCACGAGTATCGTAATTGGAATACTCGTATTACTCCAAAGAAATCTAGTTtttCTTtttCAACAAGAAATCAAAGATTtttCTTGTTCCTAtataATTTTCATGTATGTGAATCCGAATCTATCTTCGTTtttCTCCGCAACCAATCTTCTCATTTACGATCAATATCTTCTGGAACCTTTCTTGAACGAATCTATTTCTATGGAAaaaTCGAACATTTTGTAAAAGTTtttACTAAGGATTTTCAGGACATTTTGTGGTTGTTTAAGGATCCTTTCATG
>IonTorrentS5-matK1_BOP010479_Zotu
AAACTCTTCGCTATTGGGTAAAAGATGCTTCTTCTTTGCATTTATTACGATTttttCTCCACGAGTATCGTAATTGGAATACTCGTATTACTCCAAAGAAATCTAGTTtttCTTtttCAACAAGAAATCAAAGATTtttCTTGTTCCTAtataATTTTCATGTATGTGAATCCGAATCTATCTTCGTTtttCTCCGCAACCAATCTTCTCATTTACGATCAATATCTTCTGGAACCTTTCTTGAACGAATCTATTTCTATGGAAaaaTCGAACATTTTGTAAAAGTTtttACTAAGGATTTTCAGGACATTTTGTGGTTGTTTAAGGATCCTTTCATG
>IonTorrentS5-matK1_BOP010480_Cotu
AAAGCCTTCGCTATCGGGTAAAAGATGCCTCTTCTTTGCATTTATTACGATTCTTTCTCTACTACTATTCGAATTGGAATAGTCTTTTACTCCAAAGAAATCCATTTCTAGTTTTTCAAAAAGAAATCCAAGATTATTCTTGTTCCTATATAATTCTCATGTATATGAATATGAATCCATCTTCTTTTTTCTTCGTAAACAATCTTCTCATTTACGATCAACATCTTCTGGAACCTTTCTTGAGCGAATACATTTTTATGGAAAGATAAAACATCTTATAGTAGTTTTTCCTAATGATTTTCAGAAAATCCTATGGTTGTTCAAGGATCCTTTCATG
>IonTorrentS5-matK1_BOP010480_Dotu
AAACCCTTCAATGCTGGATCCAAGATATTTCCTCTTTGCATTTATTGCGATTCTTTCTCAACTACTATTCGAATTGGAATAGTCTTATTACTTCAATGAAATCGATTTTTCTTTTGAAAAAAGAAAATAAAAGACTATTTCGATTCCTATATAACTCTTATGTATCAGAATATGAATTTTTCTTGTTGTTTCTTCGTAAACAATCTTCTTGCTTACCATTAACATCTTCTGGAACCTTTGTGGAACGAATCCACTTTTCTAGGAAGATGGAACATTTTGGGGTAATGTACCCAGGTTTTTT
>IonTorrentS5-matK1_BOP010480_Otu
AACTCCTTCAATACCGGATCAAAGATGTTCCATCTTTGCATTTATTGCGATTCTTTCTCAACTACTATTCGAATTGGAATAGTCTTATTACTTCAATGAAATCGATTtttCTTTTGAAaaaaGAAAATAAAAGACTATTTCGATTCTTAtataACTCTTATGTATCAGAATATGAATTtttCTTGTTGTTTCTTCGTAAACAATCTTCTTGCTTACCATTAACATCTTCTGAAACCTTTGTGGAACGAATCCACTTTTCTAGGAAGATGGAACATTTTGGGGTAATGTACCCAGTTtttttCAGAAAACCGTATGGATCTTTATGGATCCTCTTATG
>IonTorrentS5-matK1_BOP010480_Zotu
AACTCCTTCAATACCGGATCAAAGATGTTCCATCTTTGCATTTATTGCGATTCTTTCTCAACTACTATTCGAATTGGAATAGTCTTATTACTTCAATGAAATCGATTtttCTTTTGAAaaaaGAAAATAAAAGACTATTTCGATTCTTAtataACTCTTATGTATCAGAATATGAATTtttCTTGTTGTTTCTTCGTAAACAATCTTCTTGCTTACCATTAACATCTTCTGAAACCTTTGTGGAACGAATCCACTTTTCTAGGAAGATGGAACATTTTGGGGTAATGTACCCAGTTtttttCAGAAAACCGTATGGATCTTTATGGATCCTCTTATG
>IonTorrentS5-matK1_BOP010481_Cotu
AACTCCTTCAATACCGGATCAAAGATGTTCCATCTTTGCATTTATTGCGATTCTTTCTCAACTACTATTCGAATTGGAATAGTCTTATTACTTCAATGAAATCGATTTTTCTTTTGAAAAAAGAAAATAAAAGACTATTTCGATTCCTATATAACTCTTATGTATCAGAATATGAATTTTTCTTGTTGTTTCTTCGTAAACAATCTTCTTGCTTACCATTAACATCTTCTGGAACCTTTGTGGAACGAATCCACTTTTCTAGGAAGATGGAACATTTTGGGGTAATGTACCCAGGTTTTTTTTCGGAAAACCGTATGGATCTTTATGGATCCTCTTATG
>IonTorrentS5-matK1_BOP010481_Dotu
AACTCCTTCAATACCGGATCAAAGATGTTCCATCTTTGCATTTATTGCGATTCTTTCTCAACTACTATTCGAATTGGAATAGTCTTATTACTTCAATGAAATCGATTTTTCTTTTGAAAAAAGAAAATAAAAGACTATTTCGATTCCTATATAACTCTTATGTATCAGAATATGAATTTTTCTTGTTGTTTCTTCGTAAACAATCTTCTTGCTTACCATTAACATCTTCTGGAACCTTTGTGGAACGAATCCACTTTTCTAGGAAGATGGAACATTTTGGGGTAATGTACCCAGTTTTTT
>IonTorrentS5-matK1_BOP010481_Otu
CACTCCTTCAATACCGGATCCAAGATGTTCCATCTTTGCATTTATTGCGATTCTTTCTCAACTACTATTCGAATTGGAATAGTCTTATTACTTCAATGAAATCGATTtttCTTTTGAAaaaaGAAAATAAAAGACTATTTCGATTCTTAtataACTCTTATGTATCAGAATATGAATTtttCTTGTTGTTTCTTCGTAAACAATCTTCTTGCTTACCATTAACATCTTCTGGAACCTTTGTGGAACGAATCCACTTTTCTAGGAAGATGGAACATTTTGGGGTAATGTACCCAGGTTtttttCGGAAAACCGTGTGGTTCTTTATGGATCCTCTTATG
>IonTorrentS5-matK1_BOP010481_Zotu
CACTCCTTCAATACCGGATCCAAGATGTTCCATCTTTGCATTTATTGCGATTCTTTCTCAACTACTATTCGAATTGGAATAGTCTTATTACTTCAATGAAATCGATTtttCTTTTGAAaaaaGAAAATAAAAGACTATTTCGATTCTTAtataACTCTTATGTATCAGAATATGAATTtttCTTGTTGTTTCTTCGTAAACAATCTTCTTGCTTACCATTAACATCTTCTGGAACCTTTGTGGAACGAATCCACTTTTCTAGGAAGATGGAACATTTTGGGGTAATGTACCCAGGTTtttttCGGAAAACCGTGTGGTTCTTTATGGATCCTCTTATG
>IonTorrentS5-matK1_BOP010482_Cotu
AAACCCTTCGCTATTGGGTGAAAGACGCCTCTTCTTTGCATTTATTACGACTCTTTCTTCACGAGTATTATAATTGGAATAGTCTTATTACTTCAAATATATTTTTTTTTTCAAAAAGTAATCCACGATTATTCTTGCTCCTATATAATTCTCATGTATGTGAATACGAATTCATCTTACTTTTTCTTCGTAATCAATCTTCTCATTTACAATTAATCTCTTCTGGGATCTTTTTTGAGCGAATACATTTCTATGAAAAAATAAAATATCCTGTAGAAGAAGTCTTTGCTAATGATTTTCCGGCCGCCATCTTATGGTTCTTCAAGGATCCTTTTATG
>IonTorrentS5-matK1_BOP010482_Otu
AAACCCTTCGCTATTGGGTGAAAGACGCCTCTTCTTTGCATTTATTACGACTCTTTCTTCACGAGTATTATAATTGGAATAGTCTTATTACTTCAAATatatTttttttttCAAaaaGTAATCCACGATTATTCTTGCTCCTAtataATTCTCATGTATGTGAATACGAATTCATCTTACTTtttCTTCGTAATCAATCTTCTCATTTACAATTAATCTCTTCTGGGATCTTttttGAGCGAATACATTTCTATGAAaaaaTAAAATATCCTGTAGAAGAAGTCTTTGCTAATGATTTTCCGGCCGCATCTTATGGTTCTTCAAGGATCCTTTTATG
>IonTorrentS5-matK1_BOP010482_Zotu
AAACCCTTCGCTATTGGGTGAAAGACGCCTCTTCTTTGCATTTATTACGACTCTTTCTTCACGAGTATTATAATTGGAATAGTCTTATTACTTCAAATatatTttttttttCAAaaaGTAATCCACGATTATTCTTGCTCCTAtataATTCTCATGTATGTGAATACGAATTCATCTTACTTtttCTTCGTAATCAATCTTCTCATTTACAATTAATCTCTTCTGGGATCTTttttGAGCGAATACATTTCTATGAAaaaaTAAAATATCCTGTAGAAGAAGTCTTTGCTAATGATTTTCCGGCCGCATCTTATGGTTCTTCAAGGATCCTTTTATG
>IonTorrentS5-matK1_BOP010483_Cotu
AACCCCTTCGCTGCTGGGTAAAGGATGCCTCTTCTTTCCATTTATTACGGTTCTTTCTCCACGAGTCTTTTAATTCGAATAGTCTTATTACTACAAAGAACTCTATTTCTGTTTTTTTAAAAAGGAATCCAAGATTGTTTTTGTTTCTATATAATTCTCATGTATATGAATATGAATCCATCCTCTTTTTTCTCTGTAACCAATCGTCTCATTTACGATCAACATCCTCTCGAGTCCTCGTTGAACGAATGTATTTCTATGGAAAAGTCGAAGATCTTGTCGAAGTCTTTGCTAAAGATTTTCAGGACATCTTATGCTTGTTCAAGGATCCTTTCATG
>IonTorrentS5-matK1_BOP010483_Dotu
AACCCCTTCGCTGCTGGGTAAAGGATGCCTCTTCTTTCCATTTATTACGGTTCTTTCTCCACGAGTCTTTTAATTCGAATAGTCTTATTACTACAAAGAACTCTATTTCTGTTTTTT
>IonTorrentS5-matK1_BOP010483_Otu
AACCCCTTCGCTGCTGGGTAAGGATGCCTCTTCTTTCCATTTATTACGGTTCTTTCTCCACGAGTCTTTTAATTCGAATAGTCTTATTACTACAAAGAACTCTATTTCTGTTttttttAAaaaGGAATCCAAGATTGTTtttGTTTTCTAtataATTCTCATGTATATGAATATGAATCCATCCTCTTttttCTCTGTAACCAATCGTCTCATTTACGATCAACATCCTCTCGAGTCCTCGTTGAACGAATGTATTTCTATGGAAAAGTCGAAGATCTTGTCGAAGTCTTTGCTAAAGATTTTCAGGACATCTTATGCTTGTTCAAGGATCCTTTCATG
>IonTorrentS5-matK1_BOP010483_Zotu
AACCCCTTCGCTGCTGGGTAAAGGATGCCTCTTCTTTCCATTTATTACGGTTCTTTCTCCACGAGTCTTTTAATTCGAATAGTCTTATTACTACAAAGAACTCTATTTCTGTTtttttAAaaaGGAATCCAAGATTGTTtttGTTTCTAtataATTCTCATGTATATGAATATGAATCCATCCTCTTttttCTCTGTAACCAATCGTCTCATTTACGATCAACATCCTCTCGAGTCCTCGTTGAACGAATGTATTTCTATGGAAAAGTCGAAGATCTTGTCGAAGTCTTTGCTAAAGATTTTCAGGACATCTTATGCTTGTTCAAGGATCCTTTCATG
>IonTorrentS5-matK1_BOP010486_Cotu
AAACCCTTCGCGAATGGGTAAAGGATGCCTCTTCTTTACATTTATTACGGTTCTTTCTCCACGAGTATTTTAATTCGAACAGTCTTATTACTCCAAAGAACTCTATTTCTGTTTTTTTAAAAAGTAATCCAAGATTGTTATTGTTTCTATATAATTCTCATGTATATGAATATGAATCCATCCTCTTTTTTCTCTGTAACCAATCGTCTCATTTACAATCAACATCCTTTCAAGTCCTCGTTGAGCGAACGTATTTCTATGGAAAAGTCGAACATCTTGTCGAAGTCTTTGCTAAAGATTTTCAGGACATCTTAGGGTTGGTCAAGGATCCTTTCATG
>IonTorrentS5-matK1_BOP010486_Otu
AAACCCTTCGCGAATGGGTAAAGGATGCCTCTTCTTTACATTTATTACGGTTCTTTCTCCACGAGTATTTTAATTCGAACAGTCTTATTACTCCAAAGAACTCTATTTCTGTTtttttAAaaaGTAATCCAAGATTGTTATTGTTTCTAtataATTCTCATGTATATGAATATGAATCCATCCTCTTttttCTCTGTAACCAATCGTCTCATTTACAATCAACATCCTTTCAAGTCCTCGTTGAGCGAACGTATTTCTATGGAAAAGTCGAACATCTTGTCGAAGTCTTTGCTAAAGATTTTCAGGACATCTTAGGGTTGGTCAAGGATCCTTCATG
>IonTorrentS5-matK1_BOP010486_Zotu
AAACCCTTCGCGAATGGGTAAAGGATGCCTCTTCTTTACATTTATTACGGTTCTTTCTCCACGAGTATTTTAATTCGAACAGTCTTATTACTCCAAAGAACTCTATTTCTGTTtttttAAaaaGTAATCCAAGATTGTTATTGTTTCTAtataATTCTCATGTATATGAATATGAATCCATCCTCTTttttCTCTGTAACCAATCGTCTCATTTACAATCAACATCCTTTCAAGTCCTCGTTGAGCGAACGTATTTCTATGGAAAAGTCGAACATCTTGTCGAAGTCTTTGCTAAAGATTTTCAGGACATCTTAGGGTTGGTCAAGGATCCTTCATG
>IonTorrentS5-matK1_BOP010488_Cotu
AAACCCTTCGCTACTGGGTGAAAGATGCCTCTTCTTTGCATTTATTACGTTTCTTTCTCCACGAGTATTGGAATAGTCTTATTACTCCAAAGAAACATATTACCCTTTTTTCAAAAGGTAATCCAAGATTATTCTTGTTCCTATATAATTCTCATATATGTGAATACGAATCCATCTTTCTTTTTCTCCGTAATCAATCTTCTCATTTACGGTCAACATCTTCTGGAATCTTTTTTGAGCGAATCTATTTCTATGTAAAAATAGAACATTTTGCCAAAGTCTTCTTTGATAATGATTTTCAGTGCATCCTATGGTTCTTCAAAGATCCTTTCATG
>IonTorrentS5-matK1_BOP010488_Otu
AAACCCTTCGCTACTGGGTGAAAGATGCCTCTTCTTTGCATTTATTACGTTTCTTTCTCCACGAGTATTGGAATAGTCTTATTACTCCAAAGAAACATATTACCCTTttttCAAAGGTAATCCAAGATTATTCTTGTTCCTAtataATTCTCATatatGTGAATACGAATCCATCTTTCTTtttCTCCGTAATCAATCTTCTCATTTACGGTCAACATCTTCTGGAATCTTttttGAGCGAATCTATTTCTATGTAAaaaTAGAACATTTTGCCAAAGTCTTCTTTGATAATGATTTTCAGTGCATCCTATGGTTCTTCAAAGATCCTTTCATG
>IonTorrentS5-matK1_BOP010488_Zotu
AAACCCTTCGCTACTGGGTGAAAGATGCCTCTTCTTTGCATTTATTACGTTTCTTTCTCCACGAGTATTGGAATAGTCTTATTACTCCAAAGAAACATATTACCCTTttttCAAAGGTAATCCAAGATTATTCTTGTTCCTAtataATTCTCATatatGTGAATACGAATCCATCTTTCTTtttCTCCGTAATCAATCTTCTCATTTACGGTCAACATCTTCTGGAATCTTttttGAGCGAATCTATTTCTATGTAAaaaTAGAACATTTTGCCAAAGTCTTCTTTGATAATGATTTTCAGTGCATCCTATGGTTCTTCAAAGATCCTTTCATG
>IonTorrentS5-matK1_BOP010490_Cotu
AAATCCTTCAATCCTGGATCCAGGATGTTCCCTCTTTGCATTTATTGCGGTTCTTTCTCTACGAATATTATAATTGGAATAGTCTCATTACTCCGAAGAAATCTATTTTATGTTTTTTTCAAAAGAAAATAAAAGACTATTTTGGTTCTTATATAATTTTTATGTATCTGAATGTGAATTTGTATTAGTTTTTCTTCGTAAACAATCTTCTTATTTACGATTAACATCTTTTGGAGCCTTTCTTGAACGAACACATTTTTATGGAAAAATAGAACATCTTGTAGAAGTGTGCCGAAATTTTTTTTCAGAAGACTTTATGGGTCTTCAAGGATCCTTCCATG
>IonTorrentS5-matK1_BOP010491_Cotu
TGGATACAAGAGCCCCCTCTTTGCATTTATTGCGAGTCCTTCTCTACGAGTATCAGAATTGGAATAGTCTTATTACTAAAAAAAAAAAAAACTTTTCCGTTTTTTCCAATGAGTAATTCAAAGATTATTCTTGTTCCTATATAATTTTTATGTATATGAATGTGAATCCATATTCGTTTTTCTCCGTAAACAATCTGTTCATTTACGATCAACGTCTTCTAGAGCCTTTCTTGAGCGAACACATTTTTATAGAAAAATAGAAAATTTTATAGTAGTTTTTCGTAATGTTTTTCAGACCAACCTATGGTTGTTCAAGGATCCTTTCATG
>IonTorrentS5-matK1_BOP010493_Cotu
AAACCCTTCGCTACTGGGTAAAAGATGCCTCTTCTTTGCATTTATTACGGTTTTTTCTTCACGACTATTATAATTGGAATAGTTTTATTATTCCAAATAAATATATTTCTATTTTTTCAAAAAGTAATCCAAGATTATTCTTGTTCTTATATAATTCTCATGTTTTTGAATACGAATCCATCTTACTTTTTCTACGTAACCAATCTTCTCATTTACGATTAACATCTTCTGGGGGCTTTTTTGAGCGAATATATTTCTATGGAAAAATAAAACATCCCGTAGAAGAAGTCTTTGCTAATGATTTTCCGACTAGCTTATGGTTCTTCGAGGATTTCTTCATG
>IonTorrentS5-matK1_BOP010493_Otu
AAACCCTTCGCTACTGGGTAAAAGATGCCTCTTCTTTGCATTTATTACGGTTttttCTTCACGACTATTATAATTGGAATAGTTTTATTATTCCAAATAAATatatTTCTATTttttCAAaaaGTAATCCAAGATTATTCTTGTTCTTAtataATTCTCATGTTtttGAATACGAATCCATCTTACTTtttCTACGTAACCAATCTTCTCATTTACGATTAACATCTTCTGGgggCTTttttGAGCGAATatatTTCTATGGAAaaaTAAAACATCCCGTAGAAGAAGTCTTTGCTAATGATTTTCCGACTAGCTTATGGTTCTTCGAGGATTTCTTCATG
>IonTorrentS5-matK1_BOP010493_Zotu
AAACCCTTCGCTACTGGGTAAAAGATGCCTCTTCTTTGCATTTATTACGGTTttttCTTCACGACTATTATAATTGGAATAGTTTTATTATTCCAAATAAATatatTTCTATTttttCAAaaaGTAATCCAAGATTATTCTTGTTCTTAtataATTCTCATGTTtttGAATACGAATCCATCTTACTTtttCTACGTAACCAATCTTCTCATTTACGATTAACATCTTCTGGgggCTTttttGAGCGAATatatTTCTATGGAAaaaTAAAACATCCCGTAGAAGAAGTCTTTGCTAATGATTTTCCGACTAGCTTATGGTTCTTCGAGGATTTCTTCATG
>IonTorrentS5-matK1_BOP010494_Cotu
AAGCCTTTCGCATCTGGGTAAAAGATGCCCCTTCTTTGCATTTATTGCGATTCTTTCTCTACGAGTATCATAATTGGAATAGTCTTATTACTCCAAAGAAATCCATTTCCACCTTTTCCAAAGAGAATCAAAGATTATTCGTGTTCCTATATAATTTTCATGTATATAAATGCGAATCCATATTTGTTTTTCTCTGTCAAAAATCTTCTCATTTACGATCAATGTCTTTTGGAGCCCTTCTTGAGCGAACACATTTCTATGGAAAAAGAGAATATCTTGTAGTACTTTTTCGTAATGATTTTCAAACCACCCTATGCTTGGCCAAGGATCCTTTCATA
>IonTorrentS5-matK1_BOP010494_Otu
AAGCCTTTCGCATCTGGGTAAAAGATGCCCCTTCTTTGCATTTATTGCGATTCTTTCTCTACGAGTATCATAATTGGAATAGTCTTATTACTCCAAAGAAATCCATTTCCACCTTTTCCAAAGAGAATCAAAGATTATTCGTGTTCCTAtataATTTTCATGTAtataAATGCGAATCCATATTTGTTtttCTCTGTCAAaaaTCTTCTCATTTACGATCAATGTCTTTTGGAGCCCTTCTTGAGCGAACACATTTCTATGGAAaaaGAGAATATCTTGTAGTACTTtttCGTAATGATTTTCAAACCACCCTATGCTTGGCCAAGGATCCTTTCATA
>IonTorrentS5-matK1_BOP010494_Zotu
AAGCCTTTCGCATCTGGGTAAAAGATGCCCCTTCTTTGCATTTATTGCGATTCTTTCTCTACGAGTATCATAATTGGAATAGTCTTATTACTCCAAAGAAATCCATTTCCACCTTTTCCAAAGAGAATCAAAGATTATTCGTGTTCCTAtataATTTTCATGTAtataAATGCGAATCCATATTTGTTtttCTCTGTCAAaaaTCTTCTCATTTACGATCAATGTCTTTTGGAGCCCTTCTTGAGCGAACACATTTCTATGGAAaaaGAGAATATCTTGTAGTACTTtttCGTAATGATTTTCAAACCACCCTATGCTTGGCCAAGGATCCTTTCATA
>IonTorrentS5-matK1_BOP010495_Cotu
AAACTCTTCGCTACTGGGTAAAAGATGCTTCTTCTTTGCATTTATTACGATTCTTTCTCCACGAGTATTGTAATTGGAATACTCCAAATAAAGCCGGTTCTTCTTTTTCAAAAAGAAATCAAAGACTATTCTTCTTCCTATATAATTCTCATCTATGTGAATACGAATCCATCTTCATCTTTCTCCGTAACCAATCTTCTCATTTACGCTCAACATCTTCTGGAACCCTTCTTGAACGAATATATTTCTATGGAAAAATAAAATATCTTGTAAAAGTCTTTGTTAAGGCTTTTCAAGTCAATCTATTGTTGTTGAAGGATCCTTTCATG
>IonTorrentS5-matK1_BOP010495_Dotu
AAACTCTTCGCTACTGGGTAAAAGATGCTTCTTCTTTGCATTTATTACGATTCTTTCTCCACGAGTATTGTAATTGGAATACTCCAAATAAAGCCGGTTCTTCTTTTTCAAAAAGAAATCAAAGACTATTCTTCTTCCTATATAATTCTCATCTATGTGAATACGAATCCATCTTCATCTTTCTCCGTAACCAATCTTCTCATTTACGCTCAACATCTTCTGGAACCCTTCTTGAACGAATATATTTCTATGGAAAAATAAAATATCTTGTAAAAGTCTTTGTTAAGGCTTTTCAAGTCAATCTATTGTTGTTGAAGGATCCTTTCATG
>IonTorrentS5-matK1_BOP010495_Otu
AAACTCTTCGCTACTGGGTAAAAGATGCTTCTTCTTTGCATTTATTACGATTCTTTCTCCACGAGTATTGTAATTGGAATACTCCAAATAAAGCCGGTTCTTCTTtttCAAaaaGAAATCAAAGACTATTCTTCTTCCTAtataATTCTCATCTATGTGAATACGAATCCATCTTCATCTTTCTCCGTAACCAATCTTCTCATTTACGCTCAACATCTTCTGGAACCCTTCTTGAACGAATatatTTCTATGGAAaaaTAAAATATCTTGTAAAAGTCTTTGTTAAGGCTTTTCAAGTCAATCTATTGTTGTTGAAGGATCCTTTCATG
>IonTorrentS5-matK1_BOP010495_Zotu
AAACTCTTCGCTACTGGGTAAAAGATGCTTCTTCTTTGCATTTATTACGATTCTTTCTCCACGAGTATTGTAATTGGAATACTCCAAATAAAGCCGGTTCTTCTTtttCAAaaaGAAATCAAAGACTATTCTTCTTCCTAtataATTCTCATCTATGTGAATACGAATCCATCTTCATCTTTCTCCGTAACCAATCTTCTCATTTACGCTCAACATCTTCTGGAACCCTTCTTGAACGAATatatTTCTATGGAAaaaTAAAATATCTTGTAAAAGTCTTTGTTAAGGCTTTTCAAGTCAATCTATTGTTGTTGAAGGATCCTTTCATG
>IonTorrentS5-matK1_BOP010496_Cotu
AAACCCTTCAATGCTGGATCCAAGATATTTCCTCTTTGCATTTATTGCGATTCTTTCTCCATGAATATCATAATTGGAGTAGTTTCATTACTCTGAAGAAATCTATTTACGGTTTTTCAAAAGAAAATAAAAGACTATTTCGATTCCTATATAATTCTTATGTATGTGAATGCGAATTTGTATTAGTTTTTTTTTGTAAACAATCTTCTTATTTACGATCAACATCTTCTGGAACTTTTCTTGAGCGAACACATTTCTATGGAAAAATAGAACATCTTAATCCTATAGTAGTGTGTCGTAATTATTTTCCGAAGAATCCTTTGTTCTTCAAGGATCCTTTCATG
>IonTorrentS5-matK1_BOP010496_Dotu
AAACCCTTCAATGCTGGATCCAAGATATTTCCTCTTTGCATTTATTGCGATTCTTTCTCCATGAATATCATAATTGGAGTAGTTTCATTACTCTGAAGAAATCTATTTACGGTTTTTCAAAAGAAAATAAAAGACTATTTCGATTCCTATATAATTCTTATGTATGTGAATGCGAATTTGTATTAG
>IonTorrentS5-matK1_BOP010496_Otu
AAACCCTTCAATGCTGGATCCAAGATATTTCCTCTTTGCATTTATTGCGATTCTTTCTCCATGAATATCATAATTGGAGTAGTTTCATTACTCTGAAGAAATCTATTTACGGTTtttCAAAAGAAAATAAAAGACTATTTCGATTCCTAtataATTCTTATGTATGTGAATGCGAATTTGTATTAGTTttttttGTAAACAATCTTCTTATTTACGATCAACATCTTCTGGAACTTTTCTTGAGCGAACACATTTCTATGGAAaaaTAGAACATCTTAATCCTATAGTAGTgtgtCGTAATTATTTTCCGAAGAATCCTTTGTTCTTCAAGGATCCTTTCATG
>IonTorrentS5-matK1_BOP010496_Zotu
AAACCCTTCAATGCTGGATCCAAGATATTTCCTCTTTGCATTTATTGCGATTCTTTCTCCATGAATATCATAATTGGAGTAGTTTCATTACTCTGAAGAAATCTATTTACGGTTtttCAAAAGAAAATAAAAGACTATTTCGATTCCTAtataATTCTTATGTATGTGAATGCGAATTTGTATTAGTTttttttGTAAACAATCTTCTTATTTACGATCAACATCTTCTGGAACTTTTCTTGAGCGAACACATTTCTATGGAAaaaTAGAACATCTTAATCCTATAGTAGTgtgtCGTAATTATTTTCCGAAGAATCCTTTGTTCTTCAAGGATCCTTTCATG
>IonTorrentS5-matK1_BOP010497_Cotu
AAACCCTTCACTCTTGGATACAAGATACTCCTTCGTTGCATTTATTGCGATTCTCTCTCTACGAGTATTGGAATTCAAATAGTCTCATTACTCCAAAAAATTCCATTTCCCTTTTTTCAAAAGAGAATCAAAGATTCTTCTTGTTCCTCTCTAATTCTCATGTATATGAATGTGAATTCATATTCATTTTTCTCCGTAAACAACCCTTTCATTTACGATCAAAATCTTTTGGATCCTTTCTTGAACGAACACATTTCTATGCAAAAATAGAATATCTTGTAGTAGTGCTTTGTAACGATTTTCAGAAAACCCTATGGTTGTTCAAAGACCCTTTTAT
>IonTorrentS5-matK1_BOP010497_Otu
AAACCCTTCACTCTTGGATACAAGATACTCCTTCGTTGCATTTATTGCGATTCtctctctACGAGTATTGGAATTCAAATAGTCTCATTACTCCAAaaaaTTCCATTTCCCTTttttCAAAAGAGAATCAAAGATTCTTCTTGTTCCTctctAATTCTCATGTATATGAATGTGAATTCATATTCATTtttCTCCGTAAACAACCCTTTCATTTACGATCAAAATCTTTTGGATCCTTTCTTGAACGAACACATTTCTATGCAAaaaTAGAATATCTTGTAGTAGTGCTTTGTAACGATTTTCAGAAAACCCTATGGTTGTTCAAAGACCCTTTTATG
>IonTorrentS5-matK1_BOP010497_Zotu
AAACCCTTCACTCTTGGATACAAGATACTCCTTCGTTGCATTTATTGCGATTCtctctctACGAGTATTGGAATTCAAATAGTCTCATTACTCCAAaaaaTTCCATTTCCCTTttttCAAAAGAGAATCAAAGATTCTTCTTGTTCCTctctAATTCTCATGTATATGAATGTGAATTCATATTCATTtttCTCCGTAAACAACCCTTTCATTTACGATCAAAATCTTTTGGATCCTTTCTTGAACGAACACATTTCTATGCAAaaaTAGAATATCTTGTAGTAGTGCTTTGTAACGATTTTCAGAAAACCCTATGGTTGTTCAAAGACCCTTTTATG
>IonTorrentS5-matK1_BOP010498_Cotu
AACTCCTTCAATACCGGATCAAAGATGTTCCATCTTTGCATTTATTGCGATTCTTTCTCAACTACTATTCGAATTGGAATAGTCTTATTACTTCAATGAAATCGATTTTTCTTTTGAAAAAAGAAAATAAAAGACTATTTCGATTCCTATATAACTCTTATGTATCAGAATATGAATTTTTCTTGTTGTTTCTTCGTAAACAATCTTCTTGCTTACCATTAACATCTTCTGGAACCTTTGTGGAACGAATCCACTTTTCTAGGAAGATGGAACATTTTGGGGTAATGTACCCAGGTTTTTTTCGGAAAACCGTATGGATCTTTATGGATCCTCTTATG
>IonTorrentS5-matK1_BOP010498_Otu
AACTCCTTCAATACCGGATCAAAGATGTTCCATCTTTGCATTTATTGCGATTCTTTCTCAACTACTATTCGAATTGGAATAGTCTTATTACTTCAATGAAATCGATTtttCTTTTGAAaaaaGAAAATAAAAGACTATTTCGATTCCTAtataACTCTTATGTATCAGAATATGAATTtttCTTGTTGTTTCTTCGTAAACAATCTTCTTGCTTACCATTAACATCTTCTGGAACCTTTGTGGAACGAATCCACTTTTCTAGGAAGATGGAACATTTTGGGGTAATGTACCCAGTTtttttCGGAAAACCGTATGGATCTTTATGGATCCTCTTATG
>IonTorrentS5-matK1_BOP010498_Zotu
AACTCCTTCAATACCGGATCAAAGATGTTCCATCTTTGCATTTATTGCGATTCTTTCTCAACTACTATTCGAATTGGAATAGTCTTATTACTTCAATGAAATCGATTtttCTTTTGAAaaaaGAAAATAAAAGACTATTTCGATTCCTAtataACTCTTATGTATCAGAATATGAATTtttCTTGTTGTTTCTTCGTAAACAATCTTCTTGCTTACCATTAACATCTTCTGGAACCTTTGTGGAACGAATCCACTTTTCTAGGAAGATGGAACATTTTGGGGTAATGTACCCAGGTTtttttCGGAAAACCGTATGGATCTTTATGGATCCTCTTATG
>IonTorrentS5-matK1_BOP010499_Cotu
AACTCCTTCAATACCGGATCAAAGATGTTCCATCTTTGCATTTATTGCGATTCTTTCTCAACTACTATTCGAATTGGAATAGTCTTATTACTTCAATGAAATCTATTTTTCTTTTGAAAAAAGAAAATAAAAGACTATTTCGATTCCTATATAACTCTTATGTATCAGAATATGAATTTTTCTTGTTGTTTCTTCGTAAACAATCTTCTTGCTTACCATTAACATCTTCTGGAACCTTTGTGGAACGAATCATCTTTTCTAGGAAGATGGAACATTTTGGGGTAATGTACCCAGGTTTTTTTCGGAAAACCGTATGGATCTTTATGGATCCTCTTATG
>IonTorrentS5-matK1_BOP010499_Otu
AACTCCTTCAATACCGGATCAAAGATGTTCCATCTTTGCATTTATTGCGATTCTTTCTCAACTACTATTCGAATTGGAATAGTCTTATTACTTCAATGAAATCTATTtttCTTTTGAAaaaaGAAAATAAAAGACTATTTCGATTCCTAtataACTCTTATGTATCAGAATATGAATTtttCTTGTTGTTTCTTCGTAAACAATCTTCTTGCTTACCATTAACATCTTCTGGAACCTTTGTGGAACGAATCATCTTTTCTAGGAAGATGGAACATTTTGGGGTAATGTACCCAGTTtttttCGGAAAACCGTATGGATCTTTATGGATCCTCTTATG
>IonTorrentS5-matK1_BOP010499_Zotu
AACTCCTTCAATACCGGATCAAAGATGTTCCATCTTTGCATTTATTGCGATTCTTTCTCAACTACTATTCGAATTGGAATAGTCTTATTACTTCAATGAAATCTATTtttCTTTTGAAaaaaGAAAATAAAAGACTATTTCGATTCCTAtataACTCTTATGTATCAGAATATGAATTtttCTTGTTGTTTCTTCGTAAACAATCTTCTTGCTTACCATTAACATCTTCTGGAACCTTTGTGGAACGAATCATCTTTTCTAGGAAGATGGAACATTTTGGGGTAATGTACCCAGGTTtttttCGGAAAACCGTATGGATCTTTATGGATCCTCTTATG
>IonTorrentS5-matK1_BOP010500_Cotu
AAACCCTTCGCTATTGGGTGAAAGACGCCTCTTCTTTGCATTTATTACGACTCTTTCTTCACGAGTATTATAATTGGAATAGTCTTATTACTTCAAATAATTTTTTTTTTTCAAAAAGTAATCCACGATTATTCTTACTCCTATATAATTCTCATGTATGTGAATACGAATTCATCTTACTTTTTCTTCGTAATCAATCTTCTCATTTACAATTAACCTCTTCTGGGATCTTTTTTGAGCGAATACATTTCTATGAAAAAATAAAACATCCTGTAGAAGAAGTCTTTGCTAATGATTTTCCGGCCTCCATCTTATGGTTCTTCAAGGATCCTTTTAT
>IonTorrentS5-matK1_BOP010500_Otu
AAACCCTTCGCTATTGGGTGAAAGACGCCTCTTCTTTGCATTTATTACGACTCTTTCTTCACGAGTATTATAATTGGAATAGTCTTATTACTTCAAATAATTtttttttttCAAaaaGTAATCCACGATTATTCTTACTCCTAtataATTCTCATGTATGTGAATACGAATTCATCTTACTTtttCTTCGTAATCAATCTTCTCATTTACAATTAACCTCTTCTGGGATCTTttttGAGCGAATACATTTCTATGAAaaaaTAAAACATCCTGTAGAAGAAGTCTTTGCTAATGATTTTCCGGCCTCCATCTTATGGTTCTTCAAGGATCCTTTTATG
>IonTorrentS5-matK1_BOP010500_Zotu
AAACCCTTCGCTATTGGGTGAAAGACGCCTCTTCTTTGCATTTATTACGACTCTTTCTTCACGAGTATTATAATTGGAATAGTCTTATTACTTCAAATAATTtttttttttCAAaaaGTAATCCACGATTATTCTTACTCCTAtataATTCTCATGTATGTGAATACGAATTCATCTTACTTtttCTTCGTAATCAATCTTCTCATTTACAATTAACCTCTTCTGGGATCTTttttGAGCGAATACATTTCTATGAAaaaaTAAAACATCCTGTAGAAGAAGTCTTTGCTAATGATTTTCCGGCCTCCATCTTATGGTTCTTCAAGGATCCTTTTATG
>IonTorrentS5-matK1_BOP010501_Cotu
AAACCCTTCGCTACTGGGTGAAGGATGCCTCTTCTTTACATTTATTACGTTTCTTTTTCTACGAGTATTGTAATTGGAATAGTCTTATTACTCCCCAAAAACATATTTCCATTTTTGTAAAAGGTAATCCAAGATTATTCTTGTTCCTATATAATTCTTATGCATGTGAATACGAATCCATCTTCCTTTTTCTCCGTAATCAATCTTCTCATTTCCGGTCAACATCTTCTGGAGTCTTTTTTGAGCGAATATATTTCTATGTAAAAATAGAACATCTTGTTGAAGTTTTTTTTTGATAATGATTTTCGGGACATTCGATCCTTCTTCAAGGATTCTTTCATG
>IonTorrentS5-matK1_BOP010501_Otu
AAACCCTTCGCTACTGGGTGAAGGATGCCTCTTCTTTACATTTATTACGTTTCTTtttCTACGAGTATTGTAATTGGAATAGTCTTATTACTCCCCAAaaaCATATTTCCATTtttGTAAAAGGTAATCCAAGATTATTCTTGTTCCTAtataATTCTTATGCATGTGAATACGAATCCATCTTCCTTtttCTCCGTAATCAATCTTCTCATTTCCGGTCAACATCTTCTGGAGTCTTttttGAGCGAATatatTTCTATGTAAaaaTAGAACATCTTGTTGAAGTTtttttttGATAATGATTTTCGGGACATTCGATCCTTCTTCAAGGATTCTTTCATG
>IonTorrentS5-matK1_BOP010501_Zotu
AAACCCTTCGCTACTGGGTGAAGGATGCCTCTTCTTTACATTTATTACGTTTCTTtttCTACGAGTATTGTAATTGGAATAGTCTTATTACTCCCCAAaaaCATATTTCCATTtttGTAAAAGGTAATCCAAGATTATTCTTGTTCCTAtataATTCTTATGCATGTGAATACGAATCCATCTTCCTTtttCTCCGTAATCAATCTTCTCATTTCCGGTCAACATCTTCTGGAGTCTTttttGAGCGAATatatTTCTATGTAAaaaTAGAACATCTTGTTGAAGTTtttttttGATAATGATTTTCGGGACATTCGATCCTTCTTCAAGGATTCTTTCATG
