# Supplementary material for: Method for quick DNA barcode reference library construction
Source: Ecol Evol. 2021 Aug 4;11(17):11627–38. doi: 10.1002/ece3.7788 (PMC8427591; doi:10.1002/ece3.7788)
Supplement: Supplementary file 15 — Result S1 [file ECE3-11-11627-s016.zip › IonTorrentS5-matK2.fasta]

>IonTorrentS5-matK2_BOP010001_Cotu
ATCCTTTTTGGTTTCAAAAGATACGCCTCTTCTAATGAATAAATGGAAATATTACCTTGTCCATTTATGGCAATGGCATTTTTATGTGTGGGCTCAACCCGGAAGGATCTACATAAACCTATTATTCAAGCATTCCTTCGGCTTTTTGGGCTATCTTTCAAGTGTGCGACAAAATCTTTCATTGGTACGGAGTCAAACGCTCGAAAATTCATTTATAATGGATAATGCTATTAAGAAGCTTGATACATTAGCTCCAATCAGTCCTCTGATTGGATCGTTGGCTAAAATGCAATTTTGTAGCGCACTAGGACATCCTGTTAGTAAGTCGACCTGGACCGATTCGTCGGATTTTTCTATTATCAACCGCTTTGCGCGTATAT
>IonTorrentS5-matK2_BOP010001_Dotu
ATCCTTTTTGGTTTCAAAAGATACGCCTCTTCTAATGAATAAATGGAAATATTACCTTGTCCATTTATGGCAATGGCATTTTTATGTGTGGGCTCAACCCGGAAGGATCTACATAAACCTATTATTCAAGCATTCCTTCGGCTTTTTGGGCTATCTTTCAAGTGTGCGACAAAATCTTTCATTGGTACGGAGTCAAACGCTCGAAAATTCATTTATAATGGATAATGCTATTAAGAAGCTTGATACATTAGCTCCAATCAGTCCTCTGATTGGATCGTTGGCTAAAATGCAATTTTGTAGCGCACTAGGACATCCTGTTAGTAAGTCGACCTGGACCGATTCGTCGGATTTTTCTATTATCAACCGCTTTGCGCGTATAT
>IonTorrentS5-matK2_BOP010001_Otu
ATCCTTTTTGGTTTCAAAAGATACGCCTCTTCTAATGAATAAATGGAAATATTACCTTGTCCATTTATGGCAATGGCATTTTTATGTGTGGGCTCAACCCGGAAGGATCTACATAAACCTATTATTCAAGCATTCCTTCGGCTTTTTGGGCTATCTTTCAAGTGTGCGACAAAATCTTTCATTGGTACGGAGTCAAACGCTCGAAAATTCATTTATAATGGATAATGCTATTAAGAAGCTTGATACATTAGCTCCAATCAGTCCTCTGATTGGATCGTTGGCTAAAATGCAATTTTGTAGCGCACTAGGACATCCTGTTAGTAAGTCGACCTGGACCGATTCGTCGGATTTTTCTATTATCAACCGCTTTGCGCGTATAT
>IonTorrentS5-matK2_BOP010001_Zotu
ATCCTTTTTGGTTTCAAAAGATACGCCTCTTCTAATGAATAAATGGAAATATTACCTTGTCCATTTATGGCAATGGCATTTTTATGTGTGGGCTCAACCCGGAAGGATCTACATAAACCTATTATTCAAGCATTCCTTCGGCTTTTTGGGCTATCTTTCAAGTGTGCGACAAAATCTTTCATTGGTACGGAGTCAAACGCTCGAAAATTCATTTATAATGGATAATGCTATTAAGAAGCTTGATACATTAGCTCCAATCAGTCCTCTGATTGGATCGTTGGCTAAAATGCAATTTTGTAGCGCACTAGGACATCCTGTTAGTAAGTCGACCTGGACCGATTCGTCGGATTTTTCTATTATCAACCGCTTTGCGCGTATAT
>IonTorrentS5-matK2_BOP010002_Cotu
ATCAATTCTGGCTTCAAAAGGGACGCCTCTTTTGATGAATAAATGGAAATATTACCTTGTAACTTTTTGCCAATGTTCTTTTTTCGCTGTGGTTTCATCCAAGAAGGATTTATCTAAACCAATTATCTAATCATTCCCTTGAATTTGTGGGCTATCTTTCAAGTGTGCGACTAAACGCTTCAGTGGTACGGAGTCAAATTCTAGAAAATGCATTTCTAATCAATAATGCTATTAAGAAGTTCGATACTCTTGTTCCAATTATTCCTCTGATTGGATCATTGGCTAAAGCGAAATTTTGTAACGTACTAGGGTATCCCATTAGTAAGCCGGTTCGGGCTGATTTATCAGATTCGGATATTATTGATCGATTTGGGCGTATAT
>IonTorrentS5-matK2_BOP010002_Otu
ATCAATTCTGGCTTCAAAAGGGACGCCTCTTTTGATGAATAAATGGAAATATTACCTTGTAACTTTTTGCCAATGTCTTTTTTCGCTGTGGTTTCATCCAAGAAGGATTTATCTAAACCAATTATCTAATCATTCCCTTGAATTTGTGGGCTATCTTTCAAGTGTGCGACTAAACGCTTCAGTGGTACGGAGTCAAATTCTAGAAAATGCATTTCTAATCAATAATGCTATTAAGAAGTTCGATACTCTTGTTCCAATTATTCCTCTGATTGGATCATTGGCTAAAGCGAAATTTTGTAACGTACTAGGGTATCCCATTAGTAAGCCGGTTCGGGCTGATTTATCAGATTCGGATATTATTGATCGATTTGGGCGTATAT
>IonTorrentS5-matK2_BOP010002_Zotu
ATCAATTCTGGCTTCAAAAGGGACGCCTCTTTTGATGAATAAATGGAAATATTACCTTGTAACTTTTTGCCAATGTCTTTTTTCGCTGTGGTTTCATCCAAGAAGGATTTATCTAAACCAATTATCTAATCATTCCCTTGAATTTGTGGGCTATCTTTCAAGTGTGCGACTAAACGCTTCAGTGGTACGGAGTCAAATTCTAGAAAATGCATTTCTAATCAATAATGCTATTAAGAAGTTCGATACTCTTGTTCCAATTATTCCTCTGATTGGATCATTGGCTAAAGCGAAATTTTGTAACGTACTAGGGTATCCCATTAGTAAGCCGGTTCGGGCTGATTTATCAGATTCGGATATTATTGATCGATTTGGGCGTATAT
>IonTorrentS5-matK2_BOP010003_Cotu
ATCAATTCTGGCTTCAAAAGGGACGCCTCTTTTGATGAATAAATGGAAATATTACCTTGTAACTTTTTGGCAATGTTATTTTTCGCTGTGGTTTCATCCAAGAAGGATTTATCTAAACCAATTATCTAATCATTCCCTTGAATTTGTGGGCTATCTTTCAAGTGTGCGACTAAACACTTCAGTGGTACGGAGTCAAATTCTAGAAAATTCATTTCTAATTAATAATGCTATTAAGAAGTTCGATACTCTTGTTCCAATTATTCCTCTGATTGGATCATTGGCTAAAACGAAATTTTGTAACGTACTAGGGTATCCCATTAGTAAGCCGGTTCGGGCTGATTTATCAGATTCTGATATTATTGATCGATTTGGGCGTATAT
>IonTorrentS5-matK2_BOP010003_Otu
ATCAATTCTGGCTTCAAAAGGGACGCCTCTTTTGATGAATAAATGGAAATATTACCTTGTAACTTTTTGGCAATGTTATTTTTTCGCTGTGGTTTCATCCAAGAAGGATTTATCTAAACCAATTATCTAATCATTCCCTTGAATTTGTGGGCTATCTTTCAAGTGTGCGACTAAACACTTCAGTGGTACGGAGTCAAATTCTAGAAAATTCATTTCTAATTAATAATGCTATTAAGAAGTTCGATACTCTTGTTCCAATTATTCCTCTGATTGGATCATTGGCTAAAACGAAATTTTGTAACGTACTAGGGTATCCCATTAGTAAGCCGGTTCGGGCTGATTTATCAGATTCTGATATTATTGATCGATTTGGGCGTATAT
>IonTorrentS5-matK2_BOP010003_Zotu
ATCAATTCTGGCTTCAAAAGGGACGCCTCTTTTGATGAATAAATGGAAATATTACCTTGTAACTTTTTGGCAATGTTATTTTTTCGCTGTGGTTTCATCCAAGAAGGATTTATCTAAACCAATTATCTAATCATTCCCTTGAATTTGTGGGCTATCTTTCAAGTGTGCGACTAAACACTTCAGTGGTACGGAGTCAAATTCTAGAAAATTCATTTCTAATTAATAATGCTATTAAGAAGTTCGATACTCTTGTTCCAATTATTCCTCTGATTGGATCATTGGCTAAAACGAAATTTTGTAACGTACTAGGGTATCCCATTAGTAAGCCGGTTCGGGCTGATTTATCAGATTCTGATATTATTGATCGATTTGGGCGTATAT
>IonTorrentS5-matK2_BOP010004_Otu
ATCAATTCTGGCGTCAAAAGGGACGCCTCTTTTGATGAATAAATGGAAATATTACCTTGTAACTTTTTGGCAATGTATTTTTTCGCTGTGGTTTCATCCAAGAAGGATTTATCTAAACCAATTATCTAATCATTCCCTTGAATTTGTGGGCTATCTTTCAAGTGTGCGACTAAACGCTTCAGTGGTACGGAGTCAAATTCTAGAAAATTCATTTCTAATCAATAATGCTATTAAGAAGTTCGATACTCTTGTTCCAATTATTCCTCTGATTGGATCATTGGCTAAAGCGAAATTTTGTAACGTACTAGGGTATCCCATTAGTAAGCCGATTCGGGCTGATTTATCAGATTCTGATATTATTGATCGATTTGGGCGTATAT
>IonTorrentS5-matK2_BOP010004_Zotu
ATCAATTCTGGCGTCAAAAGGGACGCCTCTTTTGATGAATAAATGGAAATATTACCTTGTAACTTTTTGGCAATGTATTTTTTCGCTGTGGTTTCATCCAAGAAGGATTTATCTAAACCAATTATCTAATCATTCCCTTGAATTTGTGGGCTATCTTTCAAGTGTGCGACTAAACGCTTCAGTGGTACGGAGTCAAATTCTAGAAAATTCATTTCTAATCAATAATGCTATTAAGAAGTTCGATACTCTTGTTCCAATTATTCCTCTGATTGGATCATTGGCTAAAGCGAAATTTTGTAACGTACTAGGGTATCCCATTAGTAAGCCGATTCGGGCTGATTTATCAGATTCTGATATTATTGATCGATTTGGGCGTATAT
>IonTorrentS5-matK2_BOP010005_Cotu
ATCAATTCTGGCGTCAAAAGGGACGCCTCTTTTGATGAATAAATGGAAATATTACCTTGTAACTTTTTGGCAATGTTATTTTTCGCTGTGGTTTCATCCAAGAAGGATTTATCTAAACCAATTATCTAATCATTCCCTTGAATTTGTGGGCTATCTTTCAAGTGTGCGACTAAACGCTTCAGTGGTACGGAGTCAAATTCTAGAAAATTCATTTCTAATCAATAATGCTATTAAGAAGTTCGATACTCTTGTTCCAATTATTCCTCTGATTGGATCATTGGCTAAAGCGAAATTTTGTAACGTACTAGGGTATCCCATTAGTAAGCCGATTCGGGCTGATTTATCAGATTCTGATATTATTGATCGATTTGGGCGTATAT
>IonTorrentS5-matK2_BOP010005_Otu
ATCAATTCTGGCGTCAAAAGGGACGCCTCTTTTGATGAATAAATGGAAATATTACCTTGTAACTTTTTGGCAATGTATTTTTTCGCTGTGGTTTCATCCAAGAAGGATTTATCTAAACCAATTATCTAATCATTCCCTTGAATTTGTGGGCTATCTTTCAAGTGTGCGACTAAACGCTTCAGTGGTACGGAGTCAAATTCTAGAAAATTCATTTCTAATCAATAATGCTATTAAGAAGTTCGATACTCTTGTTCCAATTATTCCTCTGATTGGATCATTGGCTAAAGCGAAATTTTGTAACGTACTAGGGTATCCCATTAGTAAGCCGATTCGGGCTGATTTATCAGATTCTGATATTATTGATCGATTTGGGCGTATAT
>IonTorrentS5-matK2_BOP010005_Zotu
ATCAATTCTGGCGTCAAAAGGGACGCCTCTTTTGATGAATAAATGGAAATATTACCTTGTAACTTTTTGGCAATGTTATTTTTCGCTGTGGTTTCATCCAAGAAGGATTTATCTAAACCAATTATCTAATCATTCCCTTGAATTTGTGGGCTATCTTTCAAGTGTGCGACTAAACGCTTCAGTGGTACGGAGTCAAATTCTAGAAAATTCATTTCTAATCAATAATGCTATTAAGAAGTTCGATACTCTTGTTCCAATTATTCCTCTGATTGGATCATTGGCTAAAGCGAAATTTTGTAACGTACTAGGGTATCCCATTAGTAAGCCGATTCGGGCTGATTTATCAGATTCTGATATTATTGATCGATTTGGGCGTATAT
>IonTorrentS5-matK2_BOP010006_Cotu
ATCAATTCTGGCTTCGAAGGATACCCCTCTTCTGATGAATAAGTGGAAATATTATCTTGTCAATTTATGGCAATGTCATTCTTATGTGTGGTCTCAACCGGGAAGGATTTATATAAATAAATTATCCAAGCATTCCCTTGATTTTTTGGGTTATTTTTCAAGTATCCGACCAAACCTTTCAGTGGTACGGAGTCAAATGCTAGAAAATTCATTTATAACGGATAATGCTATGAAGAAGCTCGATACATTAGTTCCAATTATTCCGTTGATTGGATCATTGGCTAAAGTTAAATTTTGTAACGCATTAGGGCATCCTATTAGTAAGTCCACCTGGGCGGATTCATCGGATTTTGATATTATCGACCGATTTCTGCGTATAT
>IonTorrentS5-matK2_BOP010006_Otu
ATCAATTCTGGCTTCGAAGGATACCCCTCTTCTGATGAATAAGTGGAAATATTATCTTGTCAATTTATGGCAATGTCATTCTTATGTGTGGTCTCAACCGGGAAGGATTTATATAAATAAATTATCCAAGCATTCCCTTGATTTTTTGGGTTATTTTTCAAGTATCCGACCAAACCTTTCAGTGGTACGGAGTCAAATGCTAGAAAATTCATTTATAACGGATAATGCTATGAAGAAGCTCGATACATTAGTTCCAATTATTCCGTTGATTGGATCATTGGCTAAAGTTAAATTTTGTAACGCATTAGGGCATCCTATTAGTAAGTCCACCTGGGCGGATTCATCGGATTTTGATATTATCGACCGATTTCTGCGTATAT
>IonTorrentS5-matK2_BOP010006_Zotu
ATCAATTCTGGCTTCGAAGGATACCCCTCTTCTGATGAATAAGTGGAAATATTATCTTGTCAATTTATGGCAATGTCATTCTTATGTGTGGTCTCAACCGGGAAGGATTTATATAAATAAATTATCCAAGCATTCCCTTGATTTTTTGGGTTATTTTTCAAGTATCCGACCAAACCTTTCAGTGGTACGGAGTCAAATGCTAGAAAATTCATTTATAACGGATAATGCTATGAAGAAGCTCGATACATTAGTTCCAATTATTCCGTTGATTGGATCATTGGCTAAAGTTAAATTTTGTAACGCATTAGGGCATCCTATTAGTAAGTCCACCTGGGCGGATTCATCGGATTTTGATATTATCGACCGATTTCTGCGTATAT
>IonTorrentS5-matK2_BOP010007_Cotu
ATCGATTCTGGCATCAAAAGATACTCCTCTTCTGATGAATAAGTGGAAATATTATCTTGTCCATTTTTGGCAATGTCATTTTTATGTATGGTCTCAACCAGGAAGAATCCATATAAACCAATTATCCAAGCATTCCTTTGATTTTTTGGGTTATCTTTCAAGCATACGACCGAATATTTCAGTGGTACGGAGTCAATTGCTAGAAAATTCGTTTTTAATGGATAATGCTATGAAGAAGCTTGATACATTATTTCCAATTATTCCAATGATAGGGTCGTTGGCTAAAGTGAAATTTTGTAACACATCAGGGCATCCTATTAGTAAGTCCAGCTGGGCGGATTCGTCGGATTCTGATATTATCGACCGATTTGTGCGTATAG
>IonTorrentS5-matK2_BOP010007_Dotu
ATCGATTCTGGCATCAAAAGATACTCCTCTTCTGATGAATAAGTGGAAATATTATCTTGTCCATTTTTGGCAATGTCATTTTTATGTATGGTCTCAACCAGGAAGAATCCATATAAACCAATTATCCAAGCATTCCTTTGATTTTTTGGGTTATCTTTCAAGCATACGACCGAATATTTCAGTGGTACGGAGTCAATTGCTAGAAAATTCGTTTTTAATGGATAATGCTATGAAGAAGCTTGATACATTATTTCCAATTATTCCAATGATAGGGTCGTTGGCTAAAGTGAAATTTTGTAACACATCAGGGCATCCTATTAGTAAGTCCAGCTGGGCGGATTCGTCGGATTCTGATATTATCGACCGATTTGTGCGTATAG
>IonTorrentS5-matK2_BOP010007_Otu
ATCGATTCTGGCATCAAAAGATACTCCTCTTCTGATGAATAAGTGGAAATATTATCTTGTCCATTTTTGGCAATGTCATTTTTATGTATGGTCTCAACCAGGAAGAATCCATATAAACCAATTATCCAAGCATTCCTTTGATTTTTTGGGTTATCTTTCAAGCATACGACCGAATATTTCAGTGGTACGGAGTCAATTGCTAGAAAATTCGTTTTTAATGGATAATGCTATGAAGAAGCTTGATACATTATTTCCAATTATTCCAATGATAGGGTCGTTGGCTAAAGTGAAATTTTGTAACACATCAGGGCATCCTATTAGTAAGTCCAGCTGGGCGGATTCGTCGGATTCTGATATTATCGACCGATTTGTGCGTATAG
>IonTorrentS5-matK2_BOP010007_Zotu
ATCGATTCTGGCATCAAAAGATACTCCTCTTCTGATGAATAAGTGGAAATATTATCTTGTCCATTTTTGGCAATGTCATTTTTATGTATGGTCTCAACCAGGAAGAATCCATATAAACCAATTATCCAAGCATTCCTTTGATTTTTTGGGTTATCTTTCAAGCATACGACCGAATATTTCAGTGGTACGGAGTCAATTGCTAGAAAATTCGTTTTTAATGGATAATGCTATGAAGAAGCTTGATACATTATTTCCAATTATTCCAATGATAGGGTCGTTGGCTAAAGTGAAATTTTGTAACACATCAGGGCATCCTATTAGTAAGTCCAGCTGGGCGGATTCGTCGGATTCTGATATTATCGACCGATTTGTGCGTATAG
>IonTorrentS5-matK2_BOP010009_Cotu
ATCAATTCTGGCTTCGAAGGATACCCCTCTTCTGATGAATAAGTGGAAATATTATCTTGTCAATTTGTGGCAATGTCATTCTTATGTGTGGTCTCAACCGGGAAGGATTTATATAAATAAATTATCCAAGCATTCCCTTGATTTTTTGGGTTATTTTTCAAGTATCCGACCAAACCTTTCAGTGGTACGGAGTCAAATGCTAGAAAATTCATTTATAACGGATAATGCTATGAAGAAGCTCGATACATTAGTTCCAATTATTCCGTTGATTGGATCATTGGCTAAAGTGAAATTTTGTAACGCATTAGGGCATCCTATTAGTAAGTCCACCTGGGCGGATTCATCGGATTTTGATATTATCGACCGATTTCTGCGTATAT
>IonTorrentS5-matK2_BOP010009_Dotu
ATCAATTCTGGCTTCGAAGGATACCCCTCTTCTGATGAATAAGTGGAAATATTATCTTGTCAATTTGTGGCAATGTCATTCTTATGTGTGGTCTCAACCGGGAAGGATTTATATAAATAAATTATCCAAGCATTCCCTTGATTTTTTGGGTTATTTTTCAAGTATCCGACCAAACCTTTCAGTGGTACGGAGTCAAATGCTAGAAAATTCATTTATAACGGATAATGCTATGAAGAAGCTCGATACATTAGTTCCAATTATTCCGTTGATTGGATCATTGGCTAAAGTGAAATTTTGTAACGCATTAGGGCATCCTATTAGTAAGTCCACCTGGGCGGATTCATCGGATTTTGATATTATCGACCGATTTCTGCGTATAT
>IonTorrentS5-matK2_BOP010009_Otu
ATCAATTCTGGCTTCGAAGGATACCCCTCTTCTGATGAATAAGTGGAAATATTATCTTGTCAATTTGTGGCAATGTCATTCTTATGTGTGGTCTCAACCGGGAAGGATTTATATAAATAAATTATCCAAGCATTCCCTTGATTTTTTGGGTTATTTTTCAAGTATCCGACCAAACCTTTCAGTGGTACGGAGTCAAATGCTAGAAAATTCATTTATAACGGATAATGCTATGAAGAAGCTCGATACATTAGTTCCAATTATTCCGTTGATTGGATCATTGGCTAAAGTGAAATTTTGTAACGCATTAGGGCATCCTATTAGTAAGTCCACCTGGGCGGATTCATCGGATTTTGATATTATCGACCGATTTCTGCGTATAT
>IonTorrentS5-matK2_BOP010009_Zotu
ATCAATTCTGGCTTCGAAGGATACCCCTCTTCTGATGAATAAGTGGAAATATTATCTTGTCAATTTGTGGCAATGTCATTCTTATGTGTGGTCTCAACCGGGAAGGATTTATATAAATAAATTATCCAAGCATTCCCTTGATTTTTTGGGTTATTTTTCAAGTATCCGACCAAACCTTTCAGTGGTACGGAGTCAAATGCTAGAAAATTCATTTATAACGGATAATGCTATGAAGAAGCTCGATACATTAGTTCCAATTATTCCGTTGATTGGATCATTGGCTAAAGTGAAATTTTGTAACGCATTAGGGCATCCTATTAGTAAGTCCACCTGGGCGGATTCATCGGATTTTGATATTATCGACCGATTTCTGCGTATAT
>IonTorrentS5-matK2_BOP010011_Cotu
ATCCGTTCTGGCTTCAAAAGATATGCCTCTTCTGATGAATAAATGGAAATATTACCTTGTCAATTTATGGCAATGGCATTTTCACGTGTGGTCTCAACCCGGAAGGATTCATATAAACCACTTATACAAAGATTATATCGACTTTCTGGGCTATCTTTCCAGGGGGCGACTAAATACTTTGGTGGTGCGGAGTCAAATGCTAGAAAATGCATTTCTAATCGATAATGCTATGAAGCAGTTCGAGACAACCGTTCCAATTATTCCTCTGATTGGATCATTGACTACGGCGCGTTTTTGTAACTCATTAGGGCATCCCATTAGTAAGCCGACCTGGGCCGATTCCTCAGATTCTTATATTATCGACCGGTTTATGCGTATAT
>IonTorrentS5-matK2_BOP010011_Dotu
ATCCGTTCTGGCTTCAAAAGATATGCCTCTTCTGATGAATAAATGGAAATATTACCTTGTCAATTTATGGCAATGGCATTTTCACGTGTGGTCTCAACCCGGAAGGATTCATATAAACCACTTATACAAAGATTATATCGACTTTCTGGGCTATCTTTCCAGGGGGCGACTAAATACTTTGGTGGTGCGGAGTCAAATGCTAGAAAATGCATTTCTAATCGATAATGCTATGAAGCAGTTCGAGACAACCGTTCCAATTATTCCTCTGATTGGATCATTGACTACGGCGCGTTTTTTGTAACTCATTAGGGCATCCCATTAGTAAGCCGACCTGGGCCGATTCCTCAGATTCTTATATTATCGACCGGTTTATGCGTATAT
>IonTorrentS5-matK2_BOP010011_Otu
ATCCGTTCTGGCTTCAAAAGATATGCCTCTTCTGATGAATAAATGGAAATATTACCTTGTCAATTTATGGCAATGGCATTTTCACGTGTGGTCTCAACCCGGAAGGATTCATATAAACCACTTATACAAAGATTATATCGACTTTCTGGGCTATCTTTCCAGGGGGCGACTAAATACTTTGGTGGTGCGGAGTCAAATGCTAGAAAATGCATTTCTAATCGATAATGCTATGAAGCAGTTCGAGACAACCGTTCCAATTATTCCTCTGATTGGATCATTGACTACGGCGCGTTTTTTGTAACTCATTAGGGCATCCCATTAGTAAGCCGACCTGGGCCGATTCCTCAGATTCTTATATTATCGACCGGTTTATGCGTATAT
>IonTorrentS5-matK2_BOP010011_Zotu
ATCCGTTCTGGCTTCAAAAGATATGCCTCTTCTGATGAATAAATGGAAATATTACCTTGTCAATTTATGGCAATGGCATTTTCACGTGTGGTCTCAACCCGGAAGGATTCATATAAACCACTTATACAAAGATTATATCGACTTTCTGGGCTATCTTTCCAGGGGGCGACTAAATACTTTGGTGGTGCGGAGTCAAATGCTAGAAAATGCATTTCTAATCGATAATGCTATGAAGCAGTTCGAGACAACCGTTCCAATTATTCCTCTGATTGGATCATTGACTACGGCGCGTTTTTTGTAACTCATTAGGGCATCCCATTAGTAAGCCGACCTGGGCCGATTCCTCAGATTCTTATATTATCGACCGGTTTATGCGTATAT
>IonTorrentS5-matK2_BOP010012_Cotu
ATCAATTCTGGCTTCGAAGGATACCCCTCTTTTGATGAATAAGTGGAAATATTATCTTGTCAATTTATGGCAATGTCATTCTTATGTGTGGTCTCAACCGGGAAGGATTTATATAAATAAATTATCCAAGCATTCCCTTGATTTTTTGGGTTATTTTTCAAGTATCCGACCAAACCTTTCAGTGGTACGGAGTCAAATGCTAGAAAATTCGTTTATAACGGATAATGCTATGAAGAAGCTTGATACATTAGTTCCAATTATTCCGTTGATTGGATCATTGGCTAAAGTGAAATTTTGTAACGCATTAGGGCATCCTATTAGTAAGTCCACCTGGGCAGATTCATCGGATTTTGATATTATCGACCGATTTCTGCGTATAT
>IonTorrentS5-matK2_BOP010012_Otu
ATCAATTCTGGCTTCGAAGGATACCCCTCTTTTGATGAATAAGTGGAAATATTATCTTGTCAATTTATGGCAATGTCATTCTTATGTGTGGTCTCAACCGGGAAGGATTTATATAAATAAATTATCCAAGCATTCCCTTGATTTTTTGGGTTATTTTTCAAGTATCCGACCAAACCTTTCAGTGGTACGGAGTCAAATGCTAGAAAATTCGTTTATAACGGATAATGCTATGAAGAAGCTTGATACATTAGTTCCAATTATTCCGTTGATTGGATCATTGGCTAAAGTGAAATTTTGTAACGCATTAGGGCATCCTATTAGTAAGTCCACCTGGGCAGATTCATCGGATTTTGATATTATCGACCGATTTTCTGCGTATAT
>IonTorrentS5-matK2_BOP010012_Zotu
ATCAATTCTGGCTTCGAAGGATACCCCTCTTTTGATGAATAAGTGGAAATATTATCTTGTCAATTTATGGCAATGTCATTCTTATGTGTGGTCTCAACCGGGAAGGATTTATATAAATAAATTATCCAAGCATTCCCTTGATTTTTTGGGTTATTTTTCAAGTATCCGACCAAACCTTTCAGTGGTACGGAGTCAAATGCTAGAAAATTCGTTTATAACGGATAATGCTATGAAGAAGCTTGATACATTAGTTCCAATTATTCCGTTGATTGGATCATTGGCTAAAGTGAAATTTTGTAACGCATTAGGGCATCCTATTAGTAAGTCCACCTGGGCAGATTCATCGGATTTTGATATTATCGACCGATTTTCTGCGTATAT
>IonTorrentS5-matK2_BOP010013_Cotu
ATCCATTCTGGTTTCAAAAGATACGCCTCTTTTGATGAATAAATGGAAATATTACCTTGTCCATTTATGGCAATGTCATTTTTATGTGTGGTCTGAACCAGGAAGAATCCATATAAACCAATTATCCAAACATTCTCTCTTTTTTTTGGGTTATCTTTCAAGTATGCGACTAAATCTTTCAGTGGTACGGAGTCAAATGTTAGAAAATTCATTTCTAATGGATAATGCTATGAAAAAGATTGATACATTAGTTCCAATTAGTCCTTTGATTGGATCATTGGCTAAAATGAAATTTTGTAATGCATTAGGGCATCCCATTAGTAAGTCAACCTGGGCGGATTCGTCAGATTTGGATATTATTGATCGATTTGTGCGTATAT
>IonTorrentS5-matK2_BOP010013_Dotu
ATCCATTCTGGTTTCAAAAGATACGCCTCTTTTGATGAATAAATGGAAATATTACCTTGTCCATTTATGGCAATGTCATTTTTATGTGTGGTCTGAACCAGGAAGAATCCATATAAACCAATTATCCAAACATTCTCTCTTTTTTT
>IonTorrentS5-matK2_BOP010013_Otu
ATCCATTCTGGTTTCAAAAGATACGCCTCTTTTGATGAATAAATGGAAATATTACCTTGTCCATTTATGGCAATGTCATTTTTATGTGTGGTCTGAACCAGGAAGAATCCATATAAACCAATTATCCAAACATTCTCTCTTTTTTTTGGGTTATCTTTCAAGTATGCGACTAAATCTTTCAGTGGTACGGAGTCAAATGTTAGAAAATTCATTTCTAATGGATAATGCTATGAAAAAGATTGATACATTAGTTCCAATTAGTCCTTTGATTGGATCATTGGCTAAAATGAAATTTTGTAATGCATTAGGGCATCCCATTAGTAAGTCAACCTGGGCGGATTCGTCAGATTTGGATATTATTGATCGATTTGTGCGTATAT
>IonTorrentS5-matK2_BOP010013_Zotu
ATCCATTCTGGTTTCAAAAGATACGCCTCTTTTGATGAATAAATGGAAATATTACCTTGTCCATTTATGGCAATGTCATTTTTATGTGTGGTCTGAACCAGGAAGAATCCATATAAACCAATTATCCAAACATTCTCTCTTTTTTTTGGGTTATCTTTCAAGTATGCGACTAAATCTTTCAGTGGTACGGAGTCAAATGTTAGAAAATTCATTTCTAATGGATAATGCTATGAAAAAGATTGATACATTAGTTCCAATTAGTCCTTTGATTGGATCATTGGCTAAAATGAAATTTTGTAATGCATTAGGGCATCCCATTAGTAAGTCAACCTGGGCGGATTCGTCAGATTTGGATATTATTGATCGATTTGTGCGTATAT
>IonTorrentS5-matK2_BOP010014_Cotu
ATCAATTCTGGCTTCAAAAGATACGCCTCTTCTGATGAATAAATGGAAATATTACCTTGTCAGTTTATGGCAATGTCATTTTTTTGTATGGTCTCGCCCAGGAAGGATCTATATAAACCAATTATCCAAGCATTCCCTCGACTTTTTGGGTTATTTTTCAAGTGTGCCACTAAATCCTTCAATGGTGCGGAGTCAAATGCTAGAAAATTCATTTATAATAAATAATGCTCCCAAGAAGCTCGATACAATAGTTACAATTATTCCTCTGATTGGATCATTGGCTAAAGCGAAATTTTGTAACGCATTAGGACATCCCATTAGTAAGCCGACTTGGGCCGATTTATCGGATTTTGATATTATCAATCGATTTGTGCGTATAT
>IonTorrentS5-matK2_BOP010014_Otu
ATCAATTCTGGCTTCAAAAGATACGCCTCTTCTGATGAATAAATGGAAATATTACCTTGTCAGTTTATGGCAATGTCATTTTTTTGTATGGTCTCGCCCAGGAAGGATCTATATAAACCAATTATCCAAGCATTCCCTCGACTTTTTGGGTTATTTTTCAAGTGTGCCACTAAATCCTTCAATGGTGCGGAGTCAAATGCTAGAAAATTCATTTATAATAAATAATGCTCCCAAGAAGCTCGATACAATAGTTACAATTATTCCTCTGATTGGATCATTGGCTAAAGCGAAATTTTGTAACGCATTAGGACATCCCATTAGTAAGCCGACTTGGGCCGATTTATCGGATTTTGATATTATCAATCGATTTGTGCGTATAT
>IonTorrentS5-matK2_BOP010014_Zotu
ATCAATTCTGGCTTCAAAAGATACGCCTCTTCTGATGAATAAATGGAAATATTACCTTGTCAGTTTATGGCAATGTCATTTTTTTGTATGGTCTCGCCCAGGAAGGATCTATATAAACCAATTATCCAAGCATTCCCTCGACTTTTTGGGTTATTTTTCAAGTGTGCCACTAAATCCTTCAATGGTGCGGAGTCAAATGCTAGAAAATTCATTTATAATAAATAATGCTCCCAAGAAGCTCGATACAATAGTTACAATTATTCCTCTGATTGGATCATTGGCTAAAGCGAAATTTTGTAACGCATTAGGACATCCCATTAGTAAGCCGACTTGGGCCGATTTATCGGATTTTGATATTATCAATCGATTTGTGCGTATAT
>IonTorrentS5-matK2_BOP010015_Cotu
ATCCATTCTGGTTTCAAAAGATACGCCTCTTTTGATGAATAAATGGAAATATTACCTTGTCCATTTATGGCAATGTCATTTTTATGTGTGGTCTGAACCAGGAAGAATCCATATAAACCAATTATCCAAACATTCTCTCTTTTTTTTGGGTTATCTTTCAAGTATGCGACTAAATCTTTCAGTGGTACGGAGTCAAATGTTAGAAAATTCATTTCTAATGGATAATGCTATGAAAAAGATTGATACATTAGTTCCAATTAGTCCTTTGATTGGATCATTGGCTAAAATGAAATTTTGTAATGCATTAGGGCATCCCATTAGTAAGTCAACCTGGGCGGATTCGTCAGATTTGGATATTATTGATCGATTTGTGCGTATAT
>IonTorrentS5-matK2_BOP010015_Dotu
ATCCATTCTGGTTTCAAAAGATACGCCTCTTTTGATGAATAAATGGAAATATTACCTTGTCCATTTATGGCAATGTCATTTTTATGTGTGGTCTGAACCAGGAAGAATCCATATAAACCAATTATCCAAACATTCTCTCTTTTTTT
>IonTorrentS5-matK2_BOP010015_Otu
ATCCATTCTGGTTTCAAAAGATACGCCTCTTTTGATGAATAAATGGAAATATTACCTTGTCCATTTATGGCAATGTCATTTTTATGTGTGGTCTGAACCAGGAAGAATCCATATAAACCAATTATCCAAACATTCTCTCTTTTTTTTGGGTTATCTTTCAAGTATGCGACTAAATCTTTCAGTGGTACGGAGTCAAATGTTAGAAAATTCATTTCTAATGGATAATGCTATGAAAAAGATTGATACATTAGTTCCAATTAGTCCTTTGATTGGATCATTGGCTAAAATGAAATTTTGTAATGCATTAGGGCATCCCATTAGTAAGTCAACCTGGGCGGATTCGTCAGATTTGGATATTATTGATCGATTTGTGCGTATAT
>IonTorrentS5-matK2_BOP010015_Zotu
ATCCATTCTGGTTTCAAAAGATACGCCTCTTTTGATGAATAAATGGAAATATTACCTTGTCCATTTATGGCAATGTCATTTTTATGTGTGGTCTGAACCAGGAAGAATCCATATAAACCAATTATCCAAACATTCTCTCTTTTTTTTGGGTTATCTTTCAAGTATGCGACTAAATCTTTCAGTGGTACGGAGTCAAATGTTAGAAAATTCATTTCTAATGGATAATGCTATGAAAAAGATTGATACATTAGTTCCAATTAGTCCTTTGATTGGATCATTGGCTAAAATGAAATTTTGTAATGCATTAGGGCATCCCATTAGTAAGTCAACCTGGGCGGATTCGTCAGATTTGGATATTATTGATCGATTTGTGCGTATAT
>IonTorrentS5-matK2_BOP010017_Cotu
ATCTATTCTGTCTTCGAAGGATACCCCTCTTCTGATGAATAAGTGGAAATATTATCTTGTCAATTTATGGCAATGTCATTCTTATGTGTGGTCTCAACCAGGAAGGATTTATATAAACCAATTATCCAAGCATTCCCTTGATTTTTTGGGTTATTTTTCAAGTATGCGACCAAACCTTTCGGTGGTACGGGGTCAAATGCTAGAAAATTCATTTATAATGGATAATGCTATGAAGAAGCTTGATACATTAGTTCCAATTATTCCTTTGATTGGATCATTGGCTAAAGTGAAATTTTGTAACGCATTAGGGCATCCTATTAGTAAGTCCACCTGGGCAGATTCGTCGGATTTTGATATTATCGACCGATTTGTGCATATAT
>IonTorrentS5-matK2_BOP010017_Dotu
ATCTATTCTGTCTTCGAAGGATACCCCTCTTCTGATGAATAAGTGGAAATATTATCTTGTCAATTTATGGCAATGTCATTCTTATGTGTGGTCTCAACCAGGAAGGATTTATATAAACCAATTATCCAAGCATTCCCTTGATTTTTT
>IonTorrentS5-matK2_BOP010017_Otu
ATCTATTCTGTCTTCGAAGGATACCCCTCTTCTGATGAATAAGTGGAAATATTATCTTGTCAATTTATGGCAATGTCATTCTTATGTGTGGTCTCAACCAGGAAGGATTTATATAAACCAATTATCCAAGCATTCCCTTGATTTTTTGGGTTATTTTTCAAGTATGCGACCAAACCTTTCGGTGGTACGGGGTCAAATGCTAGAAAATTCATTTATAATGGATAATGCTATGAAGAAGCTTGATACATTAGTTCCAATTATTCCTTTGATTGGATCATTGGCTAAAGTGAAATTTTGTAACGCATTAGGGCATCCTATTAGTAAGTCCACCTGGGCAGATTCGTCGGATTTTGATATTATCGACCGATTTGTGCATATAT
>IonTorrentS5-matK2_BOP010017_Zotu
ATCTATTCTGTCTTCGAAGGATACCCCTCTTCTGATGAATAAGTGGAAATATTATCTTGTCAATTTATGGCAATGTCATTCTTATGTGTGGTCTCAACCAGGAAGGATTTATATAAACCAATTATCCAAGCATTCCCTTGATTTTTTGGGTTATTTTTCAAGTATGCGACCAAACCTTTCGGTGGTACGGGGTCAAATGCTAGAAAATTCATTTATAATGGATAATGCTATGAAGAAGCTTGATACATTAGTTCCAATTATTCCTTTGATTGGATCATTGGCTAAAGTGAAATTTTGTAACGCATTAGGGCATCCTATTAGTAAGTCCACCTGGGCAGATTCGTCGGATTTTGATATTATCGACCGATTTGTGCATATAT
>IonTorrentS5-matK2_BOP010018_Cotu
ATCTATTCTGTCTTCGAAGGATACCCCTCTTCTGATGAATAAGTGGAAATATTATCTTGTCAATTTATGGCAATGTCATTCTTATGTGTGGTCTCAACCAGGAAGGATTTATATAAACCAATTATCCAAGCATTCCCTTGATTTTTTGGGTTATTTTTCAAGTATGCGACCAAACCTTTCGGTGGTACGGGGTCAAATGCTAGAAAATTCATTTATAATGGATAATGCTATGAAGAAGCTTGATACATTAGTTCCAATTATTCCTTTGATTGGATCATTGGCTAAAGTGAAATTTTGTAACGCATTAGGGCATCCTATTAGTAAGTCCACCTGGGCAGATTCGTCGGATTTTGATATTATCGACCGATTTGTGCATATAT
>IonTorrentS5-matK2_BOP010018_Otu
ATCTATTCTGTCTTCGAAGGATACCCCTCTTCTGATGAATAAGTGGAAATATTATCTTGTCAATTTATGGCAATGTCATTCTTATGTGTGGTCTCAACCAGGAAGGATTTATATAAACCAATTATCCAAGCATTCCCTTGATTTTTTGGGTTATTTTTCAAGTATGCGACCAAACCTTTCGGTGGTACGGGGTCAAATGCTAGAAAATTCATTTATAATGGATAATGCTATGAAGAAGCTTGATACATTAGTTCCAATTATTCCTTTGATTGGATCATTGGCTAAAGTGAAATTTTGTAACGCATTAGGGCATCCTATTAGTAAGTCCACCTGGGCAGATTCGTCGGATTTTGATATTATCGACCGATTTGTGCATATAT
>IonTorrentS5-matK2_BOP010018_Zotu
ATCTATTCTGTCTTCGAAGGATACCCCTCTTCTGATGAATAAGTGGAAATATTATCTTGTCAATTTATGGCAATGTCATTCTTATGTGTGGTCTCAACCAGGAAGGATTTATATAAACCAATTATCCAAGCATTCCCTTGATTTTTTGGGTTATTTTTCAAGTATGCGACCAAACCTTTCGGTGGTACGGGGTCAAATGCTAGAAAATTCATTTATAATGGATAATGCTATGAAGAAGCTTGATACATTAGTTCCAATTATTCCTTTGATTGGATCATTGGCTAAAGTGAAATTTTGTAACGCATTAGGGCATCCTATTAGTAAGTCCACCTGGGCAGATTCGTCGGATTTTGATATTATCGACCGATTTGTGCATATAT
>IonTorrentS5-matK2_BOP010019_Cotu
ATCAATTCTGGCTTCGAAGGATACCCCTCTTCTGATGAATAAGTGGAAATATTATCTTGTCAATTTATGGCAATGTCATTCTTATGTGTGGTCTCAACCGGGAAGGATTTATATAAATAAATTATCCAAGCATTCCCTTGATTTTTTGGGTTATTTTTCAAGTATCCGACCAAACCTTTCAGTGGTACGGAGTCAAATGCTAGAAAATTCATTTATAACGGATAATGCTATGAAGAAGCTCGATACATTAGTTCCAATTATTCCGTTGATTGGATCATTGGCTAAAGTGAAATTTTGTAACGCATTAGGGCATCCTATTAGTAAGTCCACCTGGGCGGATTCATCGGATTTTGATATTATCGACCGATTTCTGCGTATAT
>IonTorrentS5-matK2_BOP010019_Otu
ATCAATTCTGGCTTCGAAGGATACCCCTCTTCTGATGAATAAGTGGAAATATTATCTTGTCAATTTGTGGCAATGTCATTCTTATGTGTGGTCTCAACCGGGAAGGATTTATATAAATAAATTATCCAAGCATTCCCTTGATTTTTTGGGTTATTTTTCAAGTATCCGACCAAACCTTTCAGTGGTACGGAGTCAAATGCTAGAAAATTCATTTATAACGGATAATGCTATGAAGAAGCTCGATACATTAGTTCCAATTATTCCGTTGATTGGATCATTGGCTAAAGTGAAATTTTGTAACGCATTAGGGCATCCTATTAGTAAGTCCACCTGGGCGGATTCATCGGATTTTGATATTATCGACCGATTTCTGCGTATAT
>IonTorrentS5-matK2_BOP010019_Zotu
ATCAATTCTGGCTTCGAAGGATACCCCTCTTCTGATGAATAAGTGGAAATATTATCTTGTCAATTTGTGGCAATGTCATTCTTATGTGTGGTCTCAACCGGGAAGGATTTATATAAATAAATTATCCAAGCATTCCCTTGATTTTTTGGGTTATTTTTCAAGTATCCGACCAAACCTTTCAGTGGTACGGAGTCAAATGCTAGAAAATTCATTTATAACGGATAATGCTATGAAGAAGCTCGATACATTAGTTCCAATTATTCCGTTGATTGGATCATTGGCTAAAGTGAAATTTTGTAACGCATTAGGGCATCCTATTAGTAAGTCCACCTGGGCGGATTCATCGGATTTTGATATTATCGACCGATTTCTGCGTATAT
>IonTorrentS5-matK2_BOP010020_Cotu
ATCTATTCTGTCTTCGAAGGATACCCCTCTTCTGATGAATAAGTGGAAATATTATCTTGTCAATTTATGGCAATGTCATTCTTATGTGTGGTCTCAACCAGGAAGGATTTATATAAACCAATTATCCAAGCATTCCCTTGATTTTTTGGGTTATTTTTCAAGTATGCGACCAAACCTTTCGGTGGTACGGGGTCAAATGTTAGAAAATTCATTTATAATGGATAATGCTATGAAGAAGCTTGATACATTAGTTCCAATTATTCCTTTGATTGGATCATTGGCTAAAGTGAAATTTTGTAACGCATTAGGGCATCCTATTAGTAAGTCCACCTGGGCAGATTCGTCGGATTTTGATATTATCGACCGATTTGTGCATATAT
>IonTorrentS5-matK2_BOP010020_Dotu
ATCTATTCTGTCTTCGAAGGATACCCCTCTTCTGATGAATAAGTGGAAATATTATCTTGTCAATTTATGGCAATGTCATTCTTATGTGTGGTCTCAACCAGGAAGGATTTATATAAACCAATTATCCAAGCATTCCCTTGA
>IonTorrentS5-matK2_BOP010020_Otu
ATCTATTCTGTCTTCGAAGGATACCCCTCTTCTGATGAATAAGTGGAAATATTATCTTGTCAATTTATGGCAATGTCATTCTTATGTGTGGTCTCAACCAGGAAGGATTTATATAAACCAATTATCCAAGCATTCCCTTGATTTTTTGGGTTATTTTTCAAGTATGCGACCAAACCTTTCGGTGGTACGGGGTCAAATGTTAGAAAATTCATTTATAATGGATAATGCTATGAAGAAGCTTGATACATTAGTTCCAATTATTCCTTTGATTGGATCATTGGCTAAAGTGAAATTTTGTAACGCATTAGGGCATCCTATTAGTAAGTCCACCTGGGCAGATTCGTCGGATTTTGATATTATCGACCGATTTGTGCATATAT
>IonTorrentS5-matK2_BOP010020_Zotu
ATCTATTCTGTCTTCGAAGGATACCCCTCTTCTGATGAATAAGTGGAAATATTATCTTGTCAATTTATGGCAATGTCATTCTTATGTGTGGTCTCAACCAGGAAGGATTTATATAAACCAATTATCCAAGCATTCCCTTGATTTTTTGGGTTATTTTTCAAGTATGCGACCAAACCTTTCGGTGGTACGGGGTCAAATGTTAGAAAATTCATTTATAATGGATAATGCTATGAAGAAGCTTGATACATTAGTTCCAATTATTCCTTTGATTGGATCATTGGCTAAAGTGAAATTTTGTAACGCATTAGGGCATCCTATTAGTAAGTCCACCTGGGCAGATTCGTCGGATTTTGATATTATCGACCGATTTGTGCATATAT
>IonTorrentS5-matK2_BOP010023_Cotu
ATCTATTCTGTCTTCGAAGGATACCCCTCTTCTGATGAATAAGTGGAAATATTATCTTGTCAATTTATGGCAATGTCATTCTTATGTGTGGTCTCAACCAGGAAGGATTTATATAAACCAATTATCCAAGCATTCCCTTGATTTTTTGGGTTATTTTTCAAGTATGCGACCAAACCTTTCGTTGGTACGGGGTCAAATGCTCGAAAATTCATTTATAATGGATAATGCTATGAAGAAGCTTGATACATTAGTTCCAATTATTCCTTTGATTGGATCATTGGCTAAAGTGAAATTTTGTAACGCATTAGGGCATCCTATTAGTAAGTCCACCTGGGCAGATTCGTCGGATTTTGATATTATCGACCGATTTGTGCATATAT
>IonTorrentS5-matK2_BOP010023_Dotu
ATCTATTCTGTCTTCGAAGGATACCCCTCTTCTGATGAATAAGTGGAAATATTATCTTGTCAATTTATGGCAATGTCATTCTTATGTGTGGTCTCAACCAGGAAGGATTTATATAAACCAATTATCCAAGCATTCCCTTGATTTTTTGGGTTATTTTTCAAGTATGCGACCAAACCTTTCGTTGGTACGGGGTCAAATGCTCGAAAATTCATTTATAATGGATAATGCTATGAAGAAGCTTGATACATTAGTTCCAATTATTCCTTTGATTGGATCATTGGCTAAAGTGAAATTTTGTAACGCATTAGGGCATCCTATTAGTAAGTCCACCTGGGCAGATTCGTCGGATTTTGATATTATCGACCGATTTGTGCATATAT
>IonTorrentS5-matK2_BOP010023_Otu
ATCTATTCTGTCTTCGAAGGATACCCCTCTTCTGATGAATAAGTGGAAATATTATCTTGTCAATTTATGGCAATGTCATTCTTATGTGTGGTCTCAACCAGGAAGGATTTATATAAACCAATTATCCAAGCATTCCCTTGATTTTTTGGGTTATTTTTCAAGTATGCGACCAAACCTTTCGTTGGTACGGGGTCAAATGCTCGAAAATTCATTTATAATGGATAATGCTATGAAGAAGCTTGATACATTAGTTCCAATTATTCCTTTGATTGGATCATTGGCTAAAGTGAAATTTTGTAACGCATTAGGGCATCCTATTAGTAAGTCCACCTGGGCAGATTCGTCGGATTTTGATATTATCGACCGATTTGTGCATATAT
>IonTorrentS5-matK2_BOP010023_Zotu
ATCTATTCTGTCTTCGAAGGATACCCCTCTTCTGATGAATAAGTGGAAATATTATCTTGTCAATTTATGGCAATGTCATTCTTATGTGTGGTCTCAACCAGGAAGGATTTATATAAACCAATTATCCAAGCATTCCCTTGATTTTTTGGGTTATTTTTCAAGTATGCGACCAAACCTTTCGTTGGTACGGGGTCAAATGCTCGAAAATTCATTTATAATGGATAATGCTATGAAGAAGCTTGATACATTAGTTCCAATTATTCCTTTGATTGGATCATTGGCTAAAGTGAAATTTTGTAACGCATTAGGGCATCCTATTAGTAAGTCCACCTGGGCAGATTCGTCGGATTTTGATATTATCGACCGATTTGTGCATATAT
>IonTorrentS5-matK2_BOP010024_Cotu
ATCCATTTTTGTCTCAAAGGATACGCCTCTTCTGATGAAAAAATGGAAATATTACCTTGTCAATTTATGTCAATGTCATTTTGATGTGTGCTTTCAACCCCAAAAGATCCATATAAACCCATTTTCATTATACAAGCATTCTTTCGCCTTATTAGGTTATCTTTCAAGTTCAAGTGTACGACTAAACCTTTCAGTGGTACGGAGTCAAATGCTAGAAAATGCATTTCTAATGGATAATATTATGAATAAACTCGATACAACAGTTTCAATTATTCCTTTGATTGGATCATTAGCAAAAATGAAATTTTGTAACGCAGTAGGACATCCCATTAGTAAACCGACCTGGGCCGATTTTTCGGATTCTGATATTATCGACCGATTTGTCCGTATAT
>IonTorrentS5-matK2_BOP010024_Otu
ATCCATTTTTGTCTCAAAGGATACGCCTCTTCTGATGAAAAAATGGAAATATTACCTTGTCAATTTATGTCAATGTCATTTTGATGTGTGCTTTCAACCCCAAAAGATCCATATAAACCCATTTTCATTATACAAGCATTCTTTCGCCTTATTAGGTTATCTTTCAAGTTCAAGTGTACGACTAAACCTTTCAGTGGTACGGAGTCAAATGCTAGAAAATGCATTTCTAATGGATAATATTATGAATAAACTCGATACAACAGTTTCAATTATTCCTTTGATTGGATCATTAGCAAAAATGAAATTTTGTAACGCAGTAGGACATCCCATTAGTAAACCGACCTGGGCCGATTTTTCGGATTCTGATATTATCGACCGATTTGTCCGTATAT
>IonTorrentS5-matK2_BOP010024_Zotu
ATCCATTTTTGTCTCAAAGGATACGCCTCTTCTGATGAAAAAATGGAAATATTACCTTGTCAATTTATGTCAATGTCATTTTGATGTGTGCTTTCAACCCCAAAAGATCCATATAAACCCATTTTCATTATACAAGCATTCTTTCGCCTTATTAGGTTATCTTTCAAGTTCAAGTGTACGACTAAACCTTTCAGTGGTACGGAGTCAAATGCTAGAAAATGCATTTCTAATGGATAATATTATGAATAAACTCGATACAACAGTTTCAATTATTCCTTTGATTGGATCATTAGCAAAAATGAAATTTTGTAACGCAGTAGGACATCCCATTAGTAAACCGACCTGGGCCGATTTTTCGGATTCTGATATTATCGACCGATTTGTCCGTATAT
>IonTorrentS5-matK2_BOP010025_Cotu
ATCAATTCTGGCTTCAAAGGGGACTCCTCTTCTGATGAATAAATGGAAATATTACCTTGTAAATTTCTGGCAATGTAATTTTTACTTATGGTCTCAATCAGGCAGGATCCATATAAAGCAATTATCCAATCACTCCCTCGATTTTCTGGGTTATCTTTCAAGTGTACGACTAAATCCTTCAGTGGTAAAGAGTCAAATGCTAGAAAATTCATTTATAATAGATAGTGCTATTAATAAGTTCGATACCATAGTCCCAATTATTTCTCTGATTGGATCATTGGCTAAAGCGAAATTTTGTAACGTATCAGGGCACCCTATTAGTAAGCCGGTACGGGCTGATTCATCAGATTCTGATATTATTGACCGATTTGGGCAGATAT
>IonTorrentS5-matK2_BOP010025_Dotu
ATCAATTCTGGCTTCAAAGGGGACTCCTCTTCTGATGAATAAATGGAAATATTACCTTGTAAATTTCTGGCAATGTAATTTTTACTTATGGTCTCAATCAGGCAGGATCCATATAAAGCAATTATCCAATCACTCCCTCGATTTTCTGGGTTATCTTTCAAGTGTACGACTAAATCCTTCAGTGGTAAAGAGTCAAATGCTAGAAAATTCATTTATAATAGATAGTGCTATTAATAAGTTCGATACCATAGTCCCAATTATTTCTCTGATTGGATCATTGGCTAAAGCGAAATTTTGTAACGTATCAGGGCACCCTATTAGTAAGCCGGTACGGGCTGATTCATCAGATTCTGATATTATTGACCGATTTGGGCAGATAT
>IonTorrentS5-matK2_BOP010025_Otu
ATCAATTCTGGCTTCAAAGGGGACTCCTCTTCTGATGAATAAATGGAAATATTACCTTGTAAATTTCTGGCAATGTAATTTTTACTTATGGTCTCAATCAGGCAGGATCCATATAAAGCAATTATCCAATCACTCCCTCGATTTTCTGGGTTATCTTTCAAGTGTACGACTAAATCCTTCAGTGGTAAAGAGTCAAATGCTAGAAAATTCATTTATAATAGATAGTGCTATTAATAAGTTCGATACCATAGTCCCAATTATTTCTCTGATTGGATCATTGGCTAAAGCGAAATTTTGTAACGTATCAGGGCACCCTATTAGTAAGCCGGTACGGGCTGATTCATCAGATTCTGATATTATTGACCGATTTGGGCAGATAT
>IonTorrentS5-matK2_BOP010025_Zotu
ATCAATTCTGGCTTCAAAGGGGACTCCTCTTCTGATGAATAAATGGAAATATTACCTTGTAAATTTCTGGCAATGTAATTTTTACTTATGGTCTCAATCAGGCAGGATCCATATAAAGCAATTATCCAATCACTCCCTCGATTTTCTGGGTTATCTTTCAAGTGTACGACTAAATCCTTCAGTGGTAAAGAGTCAAATGCTAGAAAATTCATTTATAATAGATAGTGCTATTAATAAGTTCGATACCATAGTCCCAATTATTTCTCTGATTGGATCATTGGCTAAAGCGAAATTTTGTAACGTATCAGGGCACCCTATTAGTAAGCCGGTACGGGCTGATTCATCAGATTCTGATATTATTGACCGATTTGGGCAGATAT
>IonTorrentS5-matK2_BOP010029_Cotu
ATCTATTCTGTCTTCGAAGGATACCCCTCTTCTGATGAATAAGTGGAAATATTATCTTGTCAATTTATGGCAATGTCATTCTTATGTGTGGTCTCAACCAGGAAGGATTTATATAAACCAATTATCCAAGCATTCCCTTGATTTTTTGGGTTATTTTTCAAGTATGCGACCAAACCTTTCGTTGGTACGGGGTCAAATGCTCGAAAATTCATTTCTAATGGATAATGCTATGAAGAAGCTTGATACATTAGTTCCAATTATTCCTTTGATTGGATCATTGGCTAAAGTGAAATTTTGTAACGCATTAGGGCATCCTATTAGTAAGTCCACCTGGGCAGATTCGTCGGATTTTGATATTATCGACCGATTTGTGCATATAT
>IonTorrentS5-matK2_BOP010029_Otu
ATCTATTCTGTCTTCGAAGGATACCCCTCTTCTGATGAATAAGTGGAAATATTATCTTGTCAATTTATGGCAATGTCATTCTTATGTGTGGTCTCAACCAGGAAGGATTTATATAAACCAATTATCCAAGCATTCCCTTGATTTTTTGGGTTATTTTTCAAGTATGCGACCAAACCTTTCGTTGGTACGGGGTCAAATGCTCGAAAATTCATTTCTAATGGATAATGCTATGAAGAAGCTTGATACATTAGTTCCAATTATTCCTTTGATTGGATCATTGGCTAAAGTGAAATTTTGTAACGCATTAGGGCATCCTATTAGTAAGTCCACCTGGGCAGATTCGTCGGATTTTGATATTATCGACCGATTTGTGCATATAT
>IonTorrentS5-matK2_BOP010029_Zotu
ATCTATTCTGTCTTCGAAGGATACCCCTCTTCTGATGAATAAGTGGAAATATTATCTTGTCAATTTATGGCAATGTCATTCTTATGTGTGGTCTCAACCAGGAAGGATTTATATAAACCAATTATCCAAGCATTCCCTTGATTTTTTGGGTTATTTTTCAAGTATGCGACCAAACCTTTCGTTGGTACGGGGTCAAATGCTCGAAAATTCATTTCTAATGGATAATGCTATGAAGAAGCTTGATACATTAGTTCCAATTATTCCTTTGATTGGATCATTGGCTAAAGTGAAATTTTGTAACGCATTAGGGCATCCTATTAGTAAGTCCACCTGGGCAGATTCGTCGGATTTTGATATTATCGACCGATTTGTGCATATAT
>IonTorrentS5-matK2_BOP010030_Cotu
ATCTATTCTGTCTTCGAAGGATACCCCTCTTCTGATGAATAAGTGGAAATATTATCTTGTCAATTTATGGCAATGTCATTCTTATGTGTGGTCTCAACCAGGAAGGATTTATATAAACCAATTATCCAAGCATTCCCTTGATTTTTTGGGTTATTTTTCAAGTATGCGACCAAACCTTTCGTTGGTACGGGGTCAAATGCTCGAAAATTCATTTCTAATGGATAATGCTATGAAGAAGCTTGATACATTAGTTCCAATTATTCCTTTGATTGGATCATTGGCTAAAGTGAAATTTTGTAACGCATTAGGGCATCCTATTAGTAAGTCCACCTGGGCAGATTCGTCGGATTTTGATATTATCGACCGATTTGTGCATATAT
>IonTorrentS5-matK2_BOP010030_Dotu
ATCTATTCTGTCTTCGAAGGATACCCCTCTTCTGATGAATAAGTGGAAATATTATCTTGTCAATTTATGGCAATGTCATTCTTATGTGTGGTCTCAACCAGGAAGGATTTATATAAACCAATTATCCAAGCATTCCCTTGATTTTTTGGGTTATTTTTCAAGTATGCGACCAAACCTTTCGTTGGTACGGGGTCAAATGCTCGAAAATTCATTTCTAATGGATAATGCTATGAAGAAGCTTGATACATTAGTTCCAATTATTCCTTTGATTGGATCATTGGCTAAAGTGAAATTTTGTAACGCATTAGGGCATCCTATTAGTAAGTCCACCTGGGCAGATTCGTCGGATTTTGATATTATCGACCGATTTGTGCATATAT
>IonTorrentS5-matK2_BOP010030_Otu
ATCTATTCTGTCTTCGAAGGATACCCCTCTTCTGATGAATAAGTGGAAATATTATCTTGTCAATTTATGGCAATGTCATTCTTATGTGTGGTCTCAACCAGGAAGGATTTATATAAACCAATTATCCAAGCATTCCCTTGATTTTTTGGGTTATTTTTCAAGTATGCGACCAAACCTTTCGTTGGTACGGGGTCAAATGCTCGAAAATTCATTTCTAATGGATAATGCTATGAAGAAGCTTGATACATTAGTTCCAATTATTCCTTTGATTGGATCATTGGCTAAAGTGAAATTTTGTAACGCATTAGGGCATCCTATTAGTAAGTCCACCTGGGCAGATTCGTCGGATTTTGATATTATCGACCGATTTGTGCATATAT
>IonTorrentS5-matK2_BOP010030_Zotu
ATCTATTCTGTCTTCGAAGGATACCCCTCTTCTGATGAATAAGTGGAAATATTATCTTGTCAATTTATGGCAATGTCATTCTTATGTGTGGTCTCAACCAGGAAGGATTTATATAAACCAATTATCCAAGCATTCCCTTGATTTTTTGGGTTATTTTTCAAGTATGCGACCAAACCTTTCGTTGGTACGGGGTCAAATGCTCGAAAATTCATTTCTAATGGATAATGCTATGAAGAAGCTTGATACATTAGTTCCAATTATTCCTTTGATTGGATCATTGGCTAAAGTGAAATTTTGTAACGCATTAGGGCATCCTATTAGTAAGTCCACCTGGGCAGATTCGTCGGATTTTGATATTATCGACCGATTTGTGCATATAT
>IonTorrentS5-matK2_BOP010036_Cotu
ATCTATTCTGTCTTCGAAGGATACCCCTCTTCTGATGAATAAGTGGAAATATTATCTTGTCAATTTATGGCAATGTCATTCTTATGTGTGGTCTCAACCAGGAAGGATTTATATAAACCAATTATCCAAGCATTCCCTTGATTTTTTGGGTTATTTTTCAAGTATGCGACCAAACCTTTCGTTGGTACGGGGTCAAATGCTCGAAAATTCATTTCTAATGGATAATGCTATGAAGAAGCTTGATACATTAGTTCCAATTATTCCTTTGATTGGATCATTGGCTAAAGTGAAATTTTGTAACGCATTAGGGCATCCTATTAGTAAGTCCACCTGGGCAGATTCGTCGGATTTTGATATTATCGACCGATTTGTGCATATAT
>IonTorrentS5-matK2_BOP010036_Dotu
ATCTATTCTGTCTTCGAAGGATACCCCTCTTCTGATGAATAAGTGGAAATATTATCTTGTCAATTTATGGCAATGTCATTCTTATGTGTGGTCTCAACCAGGAAGGATTTATATAAACCAATTATCCAAGCATTCCCTTGA
>IonTorrentS5-matK2_BOP010036_Otu
ATCTATTCTGTCTTCGAAGGATACCCCTCTTCTGATGAATAAGTGGAAATATTATCTTGTCAATTTATGGCAATGTCATTCTTATGTGTGGTCTCAACCAGGAAGGATTTATATAAACCAATTATCCAAGCATTCCCTTGATTTTTTGGGTTATTTTTCAAGTATGCGACCAAACCTTTCGTTGGTACGGGGTCAAATGCTCGAAAATTCATTTCTAATGGATAATGCTATGAAGAAGCTTGATACATTAGTTCCAATTATTCCTTTGATTGGATCATTGGCTAAAGTGAAATTTTGTAACGCATTAGGGCATCCTATTAGTAAGTCCACCTGGGCAGATTCGTCGGATTTTGATATTATCGACCGATTTGTGCATATAT
>IonTorrentS5-matK2_BOP010036_Zotu
ATCTATTCTGTCTTCGAAGGATACCCCTCTTCTGATGAATAAGTGGAAATATTATCTTGTCAATTTATGGCAATGTCATTCTTATGTGTGGTCTCAACCAGGAAGGATTTATATAAACCAATTATCCAAGCATTCCCTTGATTTTTTGGGTTATTTTTCAAGTATGCGACCAAACCTTTCGTTGGTACGGGGTCAAATGCTCGAAAATTCATTTCTAATGGATAATGCTATGAAGAAGCTTGATACATTAGTTCCAATTATTCCTTTGATTGGATCATTGGCTAAAGTGAAATTTTGTAACGCATTAGGGCATCCTATTAGTAAGTCCACCTGGGCAGATTCGTCGGATTTTGATATTATCGACCGATTTGTGCATATAT
>IonTorrentS5-matK2_BOP010037_Cotu
ATCAATTCTGGCTTCGAAGGATACCCCTCTTCTGATGAATAAGTGGAAATATTATCTTGTCAATTTATGGCAATGTCATTCTTATGTGTGGTCTCAACCGGGAAGGATTTATATAAATAAATTATCCAAGCATTCCCTTGATTTTTTGGGTTATTTTTCAAGTATCCGACCAAACCTTTCAGTGGTACGGAGTCAAATGCTAGAAAATTCATTTATAACGGATAATGCTATGAAGAAGCTCGATACATTAGTTCCAATTATTCCGTTGATTGGATCATTGGCTAAAGTGAAATTTTGTAACGCATTAGGGCATCCTATTAGTAAGTCCACCTGGGCGGATTCATCGGATTTTGATATTATCGACCGATTTCTGCGTATAT
>IonTorrentS5-matK2_BOP010037_Otu
ATCAATTCTGGCTTCGAAGGATACCCCTCTTCTGATGAATAAGTGGAAATATTATCTTGTCAATTTATGGCAATGTCATTCTTATGTGTGGTCTCAACCGGGAAGGATTTATATAAATAAATTATCCAAGCATTCCCTTGATTTTTTGGGTTATTTTTCAAGTATCCGACCAAACCTTTCAGTGGTACGGAGTCAAATGCTAGAAAATTCATTTATAACGGATAATGCTATGAAGAAGCTCGATACATTAGTTCCAATTATTCCGTTGATTGGATCATTGGCTAAAGTGAAATTTTGTAACGCATTAGGGCATCCTATTAGTAAGTCCACCTGGGCGGATTCATCGGATTTTGATATTATCGACCGATTTCTGCGTATAT
>IonTorrentS5-matK2_BOP010037_Zotu
ATCAATTCTGGCTTCGAAGGATACCCCTCTTCTGATGAATAAGTGGAAATATTATCTTGTCAATTTATGGCAATGTCATTCTTATGTGTGGTCTCAACCGGGAAGGATTTATATAAATAAATTATCCAAGCATTCCCTTGATTTTTTGGGTTATTTTTCAAGTATCCGACCAAACCTTTCAGTGGTACGGAGTCAAATGCTAGAAAATTCATTTATAACGGATAATGCTATGAAGAAGCTCGATACATTAGTTCCAATTATTCCGTTGATTGGATCATTGGCTAAAGTGAAATTTTGTAACGCATTAGGGCATCCTATTAGTAAGTCCACCTGGGCGGATTCATCGGATTTTGATATTATCGACCGATTTCTGCGTATAT
>IonTorrentS5-matK2_BOP010038_Cotu
ATCAATTCTGGCTTCGAAGGATACCCCTCTTCTGATGAATAAGTGGAAATATTATCTTGTCAATTTATGGCAATGTCATTCTTATGTGTGGTCTCAACCGGGAAGGATTTATATAAATAAATTATCCAAGCATTCCCTTGATTTTTTGGGTTATTTTTCAAGTATCCGACCAAACCTTTCAGTGGTACGGAGTCAAATGCTAGAAAATTCATTTATAACGGATAATGCTATGAAGAAGCTCGATACATTAGTTCCAATTATTCCGTTGATTGGATCATTGGCTAAAGTGAAATTTTGTAACGCATTAGGGCATCCTATTAGTAAGTCCACCTGGGCGGATTCATCGGATTTTGATATTATCGACCGATTTCTGCGTATAT
>IonTorrentS5-matK2_BOP010038_Otu
ATCAATTCTGGCTTCGAAGGATACCCCTCTTCTGATGAATAAGTGGAAATATTATCTTGTCAATTTATGGCAATGTCATTCTTATGTGTGGTCTCAACCGGGAAGGATTTATATAAATAAATTATCCAAGCATTCCCTTGATTTTTTGGGTTATTTTTCAAGTATCCGACCAAACCTTTCAGTGGTACGGAGTCAAATGCTAGAAAATTCATTTATAACGGATAATGCTATGAAGAAGCTCGATACATTAGTTCCAATTATTCCGTTGATTGGATCATTGGCTAAAGTGAAATTTTGTAACGCATTAGGGCATCCTATTAGTAAGTCCACCTGGGCGGATTCATCGGATTTTGATATTATCGACCGATTTCTGCGTATAT
>IonTorrentS5-matK2_BOP010038_Zotu
ATCAATTCTGGCTTCGAAGGATACCCCTCTTCTGATGAATAAGTGGAAATATTATCTTGTCAATTTATGGCAATGTCATTCTTATGTGTGGTCTCAACCGGGAAGGATTTATATAAATAAATTATCCAAGCATTCCCTTGATTTTTTGGGTTATTTTTCAAGTATCCGACCAAACCTTTCAGTGGTACGGAGTCAAATGCTAGAAAATTCATTTATAACGGATAATGCTATGAAGAAGCTCGATACATTAGTTCCAATTATTCCGTTGATTGGATCATTGGCTAAAGTGAAATTTTGTAACGCATTAGGGCATCCTATTAGTAAGTCCACCTGGGCGGATTCATCGGATTTTGATATTATCGACCGATTTCTGCGTATAT
>IonTorrentS5-matK2_BOP010040_Cotu
ATCAATTCTGGCTTCGAAGGATACCCCTCTTCTGATGAATAAGTGGAAATATTATCTTGTCAATTTATGGCAATGTCATTCTTATGTGTGGTCTCAACCGGGAAGGATTTATATAAATAAATTATCCAAGCATTCCCTTGATTTTTTGGGTTATTTTTCAAGTATCCGACCAAACCTTTCAGTGGTACGGAGTCAAATGCTAGAAAATTCATTTATAACGGATAATGCTATGAAGAAGCTCGATACATTAGTTCCAATTATTCCGTTGATTGGATCATTGGCTAAAGTGAAATTTTGTAACGCATTAGGGCATCCTATTAGTAAGTCCACCTGGGCGGATTCATCGGATTTTGATATTATCGACCGATTTCTGCGTATAT
>IonTorrentS5-matK2_BOP010040_Otu
ATCAATTCTGGCTTCGAAGGATACCCCTCTTCTGATGAATAAGTGGAAATATTATCTTGTCAATTTATGGCAATGTCATTCTTATGTGTGGTCTCAACCGGGAAGGATTTATATAAATAAATTATCCAAGCATTCCCTTGATTTTTTGGGTTATTTTTCAAGTATCCGACCAAACCTTTCAGTGGTACGGAGTCAAATGCTAGAAAATTCATTTATAACGGATAATGCTATGAAGAAGCTCGATACATTAGTTCCAATTATTCCGTTGATTGGATCATTGGCTAAAGTGAAATTTTGTAACGCATTAGGGCATCCTATTAGTAAGTCCACCTGGGCGGATTCATCGGATTTTGATATTATCGACCGATTTCTGCGTATAT
>IonTorrentS5-matK2_BOP010040_Zotu
ATCAATTCTGGCTTCGAAGGATACCCCTCTTCTGATGAATAAGTGGAAATATTATCTTGTCAATTTATGGCAATGTCATTCTTATGTGTGGTCTCAACCGGGAAGGATTTATATAAATAAATTATCCAAGCATTCCCTTGATTTTTTGGGTTATTTTTCAAGTATCCGACCAAACCTTTCAGTGGTACGGAGTCAAATGCTAGAAAATTCATTTATAACGGATAATGCTATGAAGAAGCTCGATACATTAGTTCCAATTATTCCGTTGATTGGATCATTGGCTAAAGTGAAATTTTGTAACGCATTAGGGCATCCTATTAGTAAGTCCACCTGGGCGGATTCATCGGATTTTGATATTATCGACCGATTTCTGCGTATAT
>IonTorrentS5-matK2_BOP010041_Cotu
ATCAATTCTGGCTTCGAAGGATACCCCTCTTCTGATGAATAAGTGGAAATATTATCTTGTCAATTTATGGCAATGTCATTCTTATGTGTGGTCTCAACCGGGAAGGATTTATATAAATAAATTATCCAAGCATTCCCTTGATTTTTTGGGTTATTTTTCAAGTATCCGACCAAACCTTTCAGTGGTACGGAGTCAAATGCTAGAAAATTCATTTATAACGGATAATGCTATGAAGAAGCTCGATACATTAGTTCCAATTATTCCGTTGATTGGATCATTGGCTAAAGTGAAATTTTGTAACGCATTAGGGCATCCTATTAGTAAGTCCACCTGGGCGGATTCATCGGATTTTGATATTATCGACCGATTTCTGCGTATAT
>IonTorrentS5-matK2_BOP010041_Otu
ATCAATTCTGGCTTCGAAGGATACCCCTCTTCTGATGAATAAGTGGAAATATTATCTTGTCAATTTATGGCAATGTCATTCTTATGTGTGGTCTCAACCGGGAAGGATTTATATAAATAAATTATCCAAGCATTCCCTTGATTTTTTGGGTTATTTTTCAAGTATCCGACCAAACCTTTCAGTGGTACGGAGTCAAATGCTAGAAAATTCATTTATAACGGATAATGCTATGAAGAAGCTCGATACATTAGTTCCAATTATTCCGTTGATTGGATCATTGGCTAAAGTGAAATTTTGTAACGCATTAGGGCATCCTATTAGTAAGTCCACCTGGGCGGATTCATCGGATTTTGATATTATCGACCGATTTCTGCGTATAT
>IonTorrentS5-matK2_BOP010041_Zotu
ATCAATTCTGGCTTCGAAGGATACCCCTCTTCTGATGAATAAGTGGAAATATTATCTTGTCAATTTATGGCAATGTCATTCTTATGTGTGGTCTCAACCGGGAAGGATTTATATAAATAAATTATCCAAGCATTCCCTTGATTTTTTGGGTTATTTTTCAAGTATCCGACCAAACCTTTCAGTGGTACGGAGTCAAATGCTAGAAAATTCATTTATAACGGATAATGCTATGAAGAAGCTCGATACATTAGTTCCAATTATTCCGTTGATTGGATCATTGGCTAAAGTGAAATTTTGTAACGCATTAGGGCATCCTATTAGTAAGTCCACCTGGGCGGATTCATCGGATTTTGATATTATCGACCGATTTCTGCGTATAT
>IonTorrentS5-matK2_BOP010044_Cotu
ATCTATTCTGTCTTCGAAGGATACCCCTCTTCTGATGAATAAGTGGAAATATTATCTTGTCAATTTATGGCAATGTCATTCTTATGTGTGGTCTCAACCAGGAAGGATTTATATAAACCAATTATCCAAGCATTCCCTTGATTTTTTGGGTTATTTTTCAAGTATGCGACCAAACCTTTCGGTGGTACGGGGTCAAATGCTAGAAAATTCATTTATAATGGATAATGCTATGAAGAAGCTTGATACATTAGTTCCAATTATTCCTTTGATTGGATCATTGGCTAAAGTGAAATTTTGTAACGCATTAGGGCATCCTATTAGTAAGTCCACCTGGGCAGATTCGTCGGATTTTGATATTATCGACCGATTTGTGCATATAT
>IonTorrentS5-matK2_BOP010044_Otu
ATCTATTCTGTCTTCGAAGGATACCCCTCTTCTGATGAATAAGTGGAAATATTATCTTGTCAATTTATGGCAATGTCATTCTTATGTGTGGTCTCAACCAGGAAGGATTTATATAAACCAATTATCCAAGCATTCCCTTGATTTTTTGGGTTATTTTTCAAGTATGCGACCAAACCTTTCGGTGGTACGGGGTCAAATGCTAGAAAATTCATTTATAATGGATAATGCTATGAAGAAGCTTGATACATTAGTTCCAATTATTCCTTTGATTGGATCATTGGCTAAAGTGAAATTTTGTAACGCATTAGGGCATCCTATTAGTAAGTCCACCTGGGCAGATTCGTCGGATTTTGATATTATCGACCGATTTGTGCATATAT
>IonTorrentS5-matK2_BOP010044_Zotu
ATCTATTCTGTCTTCGAAGGATACCCCTCTTCTGATGAATAAGTGGAAATATTATCTTGTCAATTTATGGCAATGTCATTCTTATGTGTGGTCTCAACCAGGAAGGATTTATATAAACCAATTATCCAAGCATTCCCTTGATTTTTTGGGTTATTTTTCAAGTATGCGACCAAACCTTTCGGTGGTACGGGGTCAAATGCTAGAAAATTCATTTATAATGGATAATGCTATGAAGAAGCTTGATACATTAGTTCCAATTATTCCTTTGATTGGATCATTGGCTAAAGTGAAATTTTGTAACGCATTAGGGCATCCTATTAGTAAGTCCACCTGGGCAGATTCGTCGGATTTTGATATTATCGACCGATTTGTGCATATAT
>IonTorrentS5-matK2_BOP010045_Cotu
ATCAATTCTAGCTTCAAAAGGGACGTCTCTTTTGATGAATAAATGGAAATATTACCTTGTCAATTGCTGGCAATGTCATTTTTATGTGTGGTCTCAACCGAGAAGTATCTATATAAACCAGTTATCCAATCATTCCCTCGACCTTCTGGGCTATCTTTCAAGTGTGCGATTAAACCCTTCAATGGTGCGGAGTCAAACGCTAGAAAATACATTTTTAATAGATAATGCTATTAAGAAGTTCGATACCATAGTTCCAATTATTCCTCTGATTGGATCATTGGCTAAAGCGAAATTTTGTAACGTATTAGGGCATCCCATTAGTAAGCCGGTCTGGTCTGATTTATCAGACTCTGATATTATTGACCTATTTGGGCGTATAT
>IonTorrentS5-matK2_BOP010045_Dotu
ATCAATTCTAGCTTCAAAAGGGACGTCTCTTTTGATGAATAAATGGAAATATTACCTTGTCAATTGCTGGCAATGTCATTTTTATGTGTGGTCTCAACCGAGAAGTATCTATATAAACCAGTTATCCAATCATTCCCTCGACCTTCTGGGCTATCTTTCAAGTGTGCGATTAAACCCTTCAATGGTGCGGAGTCAAACGCTAGAAAATACATTTTTAATAGATAATGCTATTAAGAAGTTCGATACCATAGTTCCAATTATTCCTCTGATTGGATCATTGGCTAAAGCGAAATTTTGTAACGTATTAGGGCATCCCATTAGTAAGCCGGTCTGGTCTGATTTATCAGACTCTGATATTATTGACCTATTTGGGCGTATAT
>IonTorrentS5-matK2_BOP010045_Otu
ATCAATTCTAGCTTCAAAAGGGACGTCTCTTTTATGAATAAATGGAAATATTACCTTGTCAATTGCTGGCAATGTCATTTTTATGTGTGGTCTCAACCGAGAAGTATCTATATAAACCAGTTATCCAATCATTCCCTCGACCTTCTGGGCTATCTTTCAAGTGTGCGATTAAACCCTTCAATGGTGCGGAGTCAAACGCTAGAAAATACATTTTTAATAGATAATGCTATTAAGAAGTTCGATACCATAGTTCCAATTATTCCTCTGATTGGATCATTGGCTAAAGCGAAATTTTGTAACGTATTAGGGCATCCCATTAGTAAGCCGGTCTGGTCTGATTTATCAGACTCTGATATTATTGACCTATTTGGGCGTATAT
>IonTorrentS5-matK2_BOP010045_Zotu
ATCAATTCTAGCTTCAAAAGGGACGTCTCTTTTATGAATAAATGGAAATATTACCTTGTCAATTGCTGGCAATGTCATTTTTATGTGTGGTCTCAACCGAGAAGTATCTATATAAACCAGTTATCCAATCATTCCCTCGACCTTCTGGGCTATCTTTCAAGTGTGCGATTAAACCCTTCAATGGTGCGGAGTCAAACGCTAGAAAATACATTTTTAATAGATAATGCTATTAAGAAGTTCGATACCATAGTTCCAATTATTCCTCTGATTGGATCATTGGCTAAAGCGAAATTTTGTAACGTATTAGGGCATCCCATTAGTAAGCCGGTCTGGTCTGATTTATCAGACTCTGATATTATTGACCTATTTGGGCGTATAT
>IonTorrentS5-matK2_BOP010046_Cotu
ATCAATTCTAGCTTCAAAAGGGACGTCTCTTTTGATGAATAAATGGAAATATTACCTTGTCAATTGTTGGCAATGTCATTTTTACGTGTGGTCTCAACCAAGAAGTATCTATATAAACCAATTATCCAATCATTCCCTCGACTTTCTGGGCTATCTTTCAAGTGTGCGATTAAACCCTTCAATGGTGCGGAGTCAAATGCTAGAAAATGCATTTCTAATCGATAATGCTATTAAGAAGTTCGATACCATAGTTCCAATTATGCCAATGATTGGATCATTGGCTAAAGCGAAATTTTGTAATGTTTTAGGGCATCCCATTAGTAAGCCAGTCTGGTCGGATTTATCAGACTCTGATATTATTGACCGATTTGGGCGTATAT
>IonTorrentS5-matK2_BOP010046_Otu
ATCAATTCTAGCTTCAAAAGGGACGTCTCTTTTGATGAATAAATGGAAATATTACCTTGTCAATTGTTGGCAATGTCATTTTTACGTGTGGTCTCAACCAAGAAGTATCTATATAAACCAATTATCCAATCATTCCCTCGACTTTCTGGGCTATCTTTCAAGTGTGCGATTAAACCCTTCAATGGTGCGGAGTCAAATGCTAGAAAATGCATTTCTAATCGATAATGCTATTAAGAAGTTCGATACCATAGTTCCAATTATGCCAATGATTGGATCATTGGCTAAAGCGAAATTTTGTAATGTTTTAGGGCATCCCATTAGTAAGCCAGTCTGGTCGGATTTATCAGACTCTGATATTATTGACCGATTTGGGCGTATAT
>IonTorrentS5-matK2_BOP010046_Zotu
ATCAATTCTAGCTTCAAAAGGGACGTCTCTTTTGATGAATAAATGGAAATATTACCTTGTCAATTGTTGGCAATGTCATTTTTACGTGTGGTCTCAACCAAGAAGTATCTATATAAACCAATTATCCAATCATTCCCTCGACTTTCTGGGCTATCTTTCAAGTGTGCGATTAAACCCTTCAATGGTGCGGAGTCAAATGCTAGAAAATGCATTTCTAATCGATAATGCTATTAAGAAGTTCGATACCATAGTTCCAATTATGCCAATGATTGGATCATTGGCTAAAGCGAAATTTTGTAATGTTTTAGGGCATCCCATTAGTAAGCCAGTCTGGTCGGATTTATCAGACTCTGATATTATTGACCGATTTGGGCGTATAT
>IonTorrentS5-matK2_BOP010048_Cotu
ATCAATTCTGGCTGCAAAGGGGACGTGTCTTTTGATGAATAAATGGAAATATTACCTTGTCAATTTCTGGCAATGTCATTTTTACGTGTGGTCTCAACCAGGAACGATCTATATAAACCAATTATCCAATTATTCCCTCGACTTTCTGGGATATCTTTCAAATGTGCGCTCCAACCCCTCAATGGTACGGAGTCAAATGCTAGAAAATTCATTTCTAATAGATAATGCGATTAAGAAGTTCGATACCATAGTTCCAATTATTCCTCTGATTGGATCGTTAGTTAAAGCGAAATTTTGTAATGTCTTAGGGCATCCCATTAGTAAGCCGGTCTGGGCCGATTTATCAGATTCTGATATTATTGACCGATTTGGTCATATAT
>IonTorrentS5-matK2_BOP010048_Dotu
ATCAATTCTGGCTGCAAAGGGGACGTGTCTTTTGATGAATAAATGGAAATATTACCTTGTCAATTTCTGGCAATGTCATTTTTACGTGTGGTCTCAACCAGGAACGATCTATATAAACCAATTATCCAATTATTCCCTCGACTTTCTGGGATATCTTTCAAATGTGCGCTCCAACCCCTCAATGGTACGGAGTCAAATGCTAGAAAATTCATTTCTAATAGATAATGCGATTAAGAAGTTCGATACCATAGTTCCAATTATTCCTCTGATTGGATCGTTAGTTAAAGCGAAATTTTGTAATGTCTTAGGGCATCCCATTAGTAAGCCGGTCTGGGCCGATTTATCAGATTCTGATATTATTGACCGATTTGGTCATATAT
>IonTorrentS5-matK2_BOP010048_Otu
ATCAATTCTGGCTGCAAAGGGGACGTGTCTTTTGATGAATAAATGGAAATATTACCTTGTCAATTTCTGGCAATGTCATTTTTACGTGTGGTCTCAACCAGGAACGATCTATATAAACCAATTATCCAATTATTCCCTCGACTTTCTGGGATATCTTTCAAATGTGCGCTCCAACCCCTCAATGGTACGGAGTCAAATGCTAGAAAATTCATTTCTAATAGATAATGCGATTAAGAAGTTCGATACCATAGTTCCAATTATTCCTCTGATTGGATCGTTAGTTAAAGCGAAATTTTGTAATGTCTTAGGGCATCCCATTAGTAAGCCGGTCTGGGCCGATTTATCAGATTCTGATATTATTGACCGATTTGGTCATATAT
>IonTorrentS5-matK2_BOP010048_Zotu
ATCAATTCTGGCTGCAAAGGGGACGTGTCTTTTGATGAATAAATGGAAATATTACCTTGTCAATTTCTGGCAATGTCATTTTTACGTGTGGTCTCAACCAGGAACGATCTATATAAACCAATTATCCAATTATTCCCTCGACTTTCTGGGATATCTTTCAAATGTGCGCTCCAACCCCTCAATGGTACGGAGTCAAATGCTAGAAAATTCATTTCTAATAGATAATGCGATTAAGAAGTTCGATACCATAGTTCCAATTATTCCTCTGATTGGATCGTTAGTTAAAGCGAAATTTTGTAATGTCTTAGGGCATCCCATTAGTAAGCCGGTCTGGGCCGATTTATCAGATTCTGATATTATTGACCGATTTGGTCATATAT
>IonTorrentS5-matK2_BOP010049_Cotu
ATTCATTCTGGCTTCAAAAGGTACCCCTCTTCGGATGAATAAGTGGAAATATTATCTTGTAAATTTCTGGCAATCCTATTTTTACGTATGGTCTCAACCAGGAAGGATCTATATAAACCAATTATCCAATTATTCCGTCAACTTTCTGGGCTATCTTTCGAGTGTGCGACTCAATCCTTCCGTGGTACGGAGTCAAATGCTAGAAAATTCATTTATAATGGATAATGCTATTAAGAAGTTCGATATCATCGTTCCAATTATTCCTCTAATTAGATCATTGGCTAAAGCTAAATTTTGTAATGTATTAGGGCATCCTATTAGTAAGCCGACCCGGGCTGATTCATCAGATTCTGAAATTATCGACAGATTTGTGCGTATAT
>IonTorrentS5-matK2_BOP010049_Dotu
ATTCATTCTGGCTTCAAAAGGTACCCCTCTTCGGATGAATAAGTGGAAATATTATCTTGTAAATTTCTGGCAATCCTATTTTTACGTATGGTCTCAACCAGGAAGGATCTATATAAACCAATTATCCAATTATTCCGTCAACTTTCTGGGCTATCTTTCGAGTGTGCGACTCAATCCTTCCGTGGTACGGAGTCAAATGCTAGAAAATTCATTTATAATGGATAATGCTATTAAGAAGTTCGATATCATCGTTCCAATTATTCCTCTAATTAGATCATTGGCTAAAGCTAAATTTTGTAATGTATTAGGGCATCCTATTAGTAAGCCGACCCGGGCTGATTCATCAGATTCTGAAATTATCGACAGATTTGTGCGTATAT
>IonTorrentS5-matK2_BOP010049_Otu
ATTCATTCTGGCTTCAAAAGGTACCCCTCTTCGGATGAATAAGTGGAAATATTATCTTGTAAATTTCTGGCAATCCTATTTTTACGTATGGTCTCAACCAGGAAGGATCTATATAAACCAATTATCCAATTATTCCGTCAACTTTCTGGGCTATCTTTCGAGTGTGCGACTCAATCCTTCCGTGGTACGGAGTCAAATGCTAGAAAATTCATTTATAATGGATAATGCTATTAAGAAGTTCGATATCATCGTTCCAATTATTCCTCTAATTAGATCATTGGCTAAAGCTAAATTTTGTAATGTATTAGGGCATCCTATTAGTAAGCGACCCGGGCTGATTCATCAGATTCTGAAATTATCGACAGATTTGTGCGTATAT
>IonTorrentS5-matK2_BOP010049_Zotu
ATTCATTCTGGCTTCAAAAGGTACCCCTCTTCGGATGAATAAGTGGAAATATTATCTTGTAAATTTCTGGCAATCCTATTTTTACGTATGGTCTCAACCAGGAAGGATCTATATAAACCAATTATCCAATTATTCCGTCAACTTTCTGGGCTATCTTTCGAGTGTGCGACTCAATCCTTCCGTGGTACGGAGTCAAATGCTAGAAAATTCATTTATAATGGATAATGCTATTAAGAAGTTCGATATCATCGTTCCAATTATTCCTCTAATTAGATCATTGGCTAAAGCTAAATTTTGTAATGTATTAGGGCATCCTATTAGTAAGCGACCCGGGCTGATTCATCAGATTCTGAAATTATCGACAGATTTGTGCGTATAT
>IonTorrentS5-matK2_BOP010050_Cotu
ATCCATTCTGGCCTCAAAGAGTACCCCTCTTTTGATGAATAAGTGGAAATACTATCTTATCCATTTATGGCAATGTTATTTTGATGTTTGGTCTCAACCAGGAACGATCCATATAAACCAATTATCCGAGCATTCATTTCACTTTTTTTGGGGGGGCTATTTTTCAAATGTGCGGCTAAATCTTTCAGTGGTACGGAGTCAAATGCTGGAAAATTCATTTCTAATCGAAATTGTTATGAAAAAGCTTGATACAATAGTTCCGATTATTCCTCTAATTAGATCATTAGCTAAAGCGAGATTTTGTAATGTATTAGGGCATCCCGTTAGTAAGCCGGTCTGGGCCGATTCATCCGATTTTGATATTATTGACCGATTTTTGCGGATAT
>IonTorrentS5-matK2_BOP010050_Dotu
ATCCATTCTGGCCTCAAAGAGTACCCCTCTTTTGATGAATAAGTGGAAATACTATCTTATCCATTTATGGCAATGTTATTTTGATGTTTGGTCTCAACCAGGAACGATCCATATAAACCAATTATCCGAGCATTCATTTCACTTTTTTT
>IonTorrentS5-matK2_BOP010050_Otu
ATCCATTCTGGCCTCAAAGAGTACCCCTCTTTTGATGAATAAGTGGAAATACTATCTTATCCATTTATGGCAATGTTATTTTGATGTTTGGTCTCAACCAGGAACGATCCATATAAACCAATTATCCGAGCATTCATTTCACTTTTTTTGGGGGGGCTATTTTTCAAATGTGCGGCTAAATCTTTCAGTGGTACGGAGTCAAATGCTGGAAAATTCATTTCTAATCGAAATTGTTATGAAAAAGCTTGATACAATAGTTCCGATTATTCCTCTAATTAGATCATTAGCTAAAGCGAGATTTTGTAATGTATTAGGGCATCCCGTTAGTAAGCCGGTCTGGGCCGATTCATCCGATTTTGATATTATTGACCGATTTTTGCGGATAT
>IonTorrentS5-matK2_BOP010050_Zotu
ATCCATTCTGGCCTCAAAGAGTACCCCTCTTTTGATGAATAAGTGGAAATACTATCTTATCCATTTATGGCAATGTTATTTTGATGTTTGGTCTCAACCAGGAACGATCCATATAAACCAATTATCCGAGCATTCATTTCACTTTTTTTGGGGGGGCTATTTTTCAAATGTGCGGCTAAATCTTTCAGTGGTACGGAGTCAAATGCTGGAAAATTCATTTCTAATCGAAATTGTTATGAAAAAGCTTGATACAATAGTTCCGATTATTCCTCTAATTAGATCATTAGCTAAAGCGAGATTTTGTAATGTATTAGGGCATCCCGTTAGTAAGCCGGTCTGGGCCGATTCATCCGATTTTGATATTATTGACCGATTTTTGCGGATAT
>IonTorrentS5-matK2_BOP010051_Cotu
AGCCATTCTGGCTTCAAAAGATACGCCCCTTTTGATGAATAAATGGAAATATTACCTTGTCAATTTATGGCAATGGCATTTTCACGTGTGGTCTCAACCCGGAAGGGTTCATATAAACCACTTACACAAATATTCTATCAACTTTCTGGGCTATCTTTCCAGGGGGCGACTAAATACTTTGGTGGTACGCAGTCAAATGCTAGAAAATGCATTTCTAATAGAGAATGTTATGAAGAAGTTTGAGACAGCCGTTCCAATTATTTCTCTGATTGAATCATTGACTAAGGCACGTTTTTGTAACCCATTAGGGAATCCCATTAGTAAGCCAACCTGGGCCGATTCTTCAGATTCTCATATTATCAACCGGTTTGTGCGTATAT
>IonTorrentS5-matK2_BOP010051_Dotu
AGCCATTCTGGCTTCAAAAGATACGCCCCTTTTGATGAATAAATGGAAATATTACCTTGTCAATTTATGGCAATGGCATTTTCACGTGTGGTCTCAACCCGGAAGGGTTCATATAAACCACTTACACAAATATTCTATCAACTTTCTGGGCTATCTTTCCAGGGGGCGACTAAATACTTTGGTGGTACGCAGTCAAATGCTAGAAAATGCATTTCTAATAGAGAATGTTATGAAGAAGTTTGAGACAGCCGTTCCAATTATTTCTCTGATTGAATCATTGACTAAGGCACGTTTTTGTAACCCATTAGGGAATCCCATTAGTAAGCCAACCTGGGCCGATTCTTCAGATTCTCATATTATCAACCGGTTTGTGCGTATAT
>IonTorrentS5-matK2_BOP010051_Otu
AGCCATTCTGGCTTCAAAAGATACGCCCCTTTTGATGAATAAATGGAAATATTACCTTGTCAATTTATGGCAATGGCATTTTCACGTGTGGTCTCAACCCGGAAGGGTTCATATAAACCACTTACACAAATATTCTATCAACTTTCTGGGCTATCTTTCCAGGGGGCGACTAAATACTTTGGTGGTACGCAGTCAAATGCTAGAAAATGCATTTCTAATAGAGAATGTTATGAAGAAGTTTGAGACAGCCGTTCCAATTATTTCTCTGATTGAATCATTGACTAAGGCACGTTTTTGTAACCCATTAGGGAATCCCATTAGTAAGCCAACCTGGGCCGATTCTTCAGATTCTCATATTATCAACCGGTTTGTGCGTATAT
>IonTorrentS5-matK2_BOP010051_Zotu
AGCCATTCTGGCTTCAAAAGATACGCCCCTTTTGATGAATAAATGGAAATATTACCTTGTCAATTTATGGCAATGGCATTTTCACGTGTGGTCTCAACCCGGAAGGGTTCATATAAACCACTTACACAAATATTCTATCAACTTTCTGGGCTATCTTTCCAGGGGGCGACTAAATACTTTGGTGGTACGCAGTCAAATGCTAGAAAATGCATTTCTAATAGAGAATGTTATGAAGAAGTTTGAGACAGCCGTTCCAATTATTTCTCTGATTGAATCATTGACTAAGGCACGTTTTTGTAACCCATTAGGGAATCCCATTAGTAAGCCAACCTGGGCCGATTCTTCAGATTCTCATATTATCAACCGGTTTGTGCGTATAT
>IonTorrentS5-matK2_BOP010052_Cotu
GTCAATCTTGGCTTCAAAGGATACCCCTCTTCTAATAAAAAAATGGAAAAGTTACCTTGTCAATTTATGTCAATGTCATTTTTATGTGTGGTTTCAACCAGCAAAGATCTGTCTAAACCCATTATCGAAGCAGTCTCTCGACTTTTTGGGCTATCTTTCAAGTGTAGGACTCAATCTTTCAGTGGTACGGAGTCAAATGCTAGAAAATGCCTTTTTAATAGATAATGCTATGAAGAAAGTTGATACAAGAATTCCAATTATTCCTTTGATTCGATCATTGGCAAAAACGAAATTTTGTAATGCAGTAGGACATCCTATTAGTAAACCTATTTGGGCTGGTTCATCAGATTCTGATATTATCAACCGATTTGTGCGCATAT
>IonTorrentS5-matK2_BOP010052_Otu
GTCAATCTTGGCTTCAAAGGATACCCCTCTTCTAATAAAAAAATGGAAAAGTTACCTTGTCAATTTATGTCAATGTCATTTTTATGTGTGGTTTCAACCAGCAAAGATCTGTCTAAACCCATTATCGAAGCAGTCTCTCGACTTTTTGGGCTATCTTTCAAGTGTAGGACTCAATCTTTCAGTGGTACGGAGTCAAATGCTAGAAAATGCCTTTTTAATAGATAATGCTATGAAGAAAGTTGATACAAGAATTCCAATTATTCCTTTGATTCGATCATTGGCAAAAACGAAATTTTGTAATGCAGTAGGACATCCTATTAGTAAACCTATTTGGGCTGGTTCATCAGATTCTGATATTATCAACCGATTTGTGCGCATAT
>IonTorrentS5-matK2_BOP010052_Zotu
GTCAATCTTGGCTTCAAAGGATACCCCTCTTCTAATAAAAAAATGGAAAAGTTACCTTGTCAATTTATGTCAATGTCATTTTTATGTGTGGTTTCAACCAGCAAAGATCTGTCTAAACCCATTATCGAAGCAGTCTCTCGACTTTTTGGGCTATCTTTCAAGTGTAGGACTCAATCTTTCAGTGGTACGGAGTCAAATGCTAGAAAATGCCTTTTTAATAGATAATGCTATGAAGAAAGTTGATACAAGAATTCCAATTATTCCTTTGATTCGATCATTGGCAAAAACGAAATTTTGTAATGCAGTAGGACATCCTATTAGTAAACCTATTTGGGCTGGTTCATCAGATTCTGATATTATCAACCGATTTGTGCGCATAT
>IonTorrentS5-matK2_BOP010053_Cotu
GTCAATTCTCGCTTCAAAGGGGACCTTTCTTTTGATGACTAAATGGAAATATTACTTTGTACGTTTCTGGCAATGTCATTTTTACCAGTGGTTTCAACCAGGAAGGATTTCTATAAACCAATTATCCAAACATTCGCTCGACCTTCTGGGTTATCTTTCAAGTGTGCGGCTAAACCCCTTAATGGTGCGCAGTCAAATGCTAGAAAATCCATTTCTAATCGATAATGCTGGTAAGAAGTTCGATACCATTGTTCCAATTAGTCCTCTGATTGGATCATTGGCTAAAGCGAAATTTTGTAACGTATTAGGGCATCCTGTTAGTAAGGTGCTTTGGGCCGATTTATCAGATTCTGAGATTATTGACCGATTTGGGCGGATAT
>IonTorrentS5-matK2_BOP010053_Otu
GTCAATTCTCGCTTCAAAGGGGACCTTTCTTTTGATGACTAAATGGAAATATTACTTTGTACGTTTCTGGCAATGTCATTTTTACCAGTGGTTTCAACCAGGAAGGATTTCTATAAACCAATTATCCAAACATTCGCTCGACCTTCTGGGTTATCTTTCAAGTGTGCGGCTAAACCCCTTAATGGTGCGCAGTCAAATGCTAGAAAATCCATTTCTAATCGATAATGCTGGTAAGAAGTTCGATACCATTGTTCCAATTAGTCCTCTGATTGGATCATTGGCTAAAGCGAAATTTTGTAACGTATTAGGGCATCCTGTTAGTAAGGTGCTTTGGGCCGATTTATCAGATTCTGAGATTATTGACCGATTTGGGCGGATAT
>IonTorrentS5-matK2_BOP010053_Zotu
GTCAATTCTCGCTTCAAAGGGGACCTTTCTTTTGATGACTAAATGGAAATATTACTTTGTACGTTTCTGGCAATGTCATTTTTACCAGTGGTTTCAACCAGGAAGGATTTCTATAAACCAATTATCCAAACATTCGCTCGACCTTCTGGGTTATCTTTCAAGTGTGCGGCTAAACCCCTTAATGGTGCGCAGTCAAATGCTAGAAAATCCATTTCTAATCGATAATGCTGGTAAGAAGTTCGATACCATTGTTCCAATTAGTCCTCTGATTGGATCATTGGCTAAAGCGAAATTTTGTAACGTATTAGGGCATCCTGTTAGTAAGGTGCTTTGGGCCGATTTATCAGATTCTGAGATTATTGACCGATTTGGGCGGATAT
>IonTorrentS5-matK2_BOP010054_Cotu
GGCAATTCTTGCATCAAAAGGAACTCTTCTTTTGAAGAAGAAATGGAAATGTTACCTTGTCAATTTCTGGCAATATTCTTTTTCTTTTTGGACTCAACCGCGAAGGATCCATCTAAACCAATTAGTAAACTCTTGCTTCGATTTTCTGGGGTACCTTTCAAGTGTACCAATAAATCCTTTGTTAGTAAGGAATCAAATGCTAGAGAATTCATTTCTAATAGAGACTCGAATGAAAAAATTCGATACCATAGTCCCTGCTACTCCCCTCATTGGATCCTTATCAAAAGCTCAATTTTGTACTGGATCGGGGCATCCTATTAGTAAACCCATTTGGACCGATTTATCAGATTGGGATATTCTTGATCGATTTGGTCGGATAT
>IonTorrentS5-matK2_BOP010054_Otu
GGCAATTCTTGCATCAAAAGGAACTCTTCTTTTGAAGAAGAAATGGAAATGTTACCTTGTCAATTTCTGGCAATATTCTTTTTCTTTTTGGACTCAACCGCGAAGGATCCATCTAAACCAATTAGTAAACTCTTGCTTCGATTTTCTGGGGTACCTTTCAAGTGTACCAATAAATCCTTTGTTAGTAAGGAATCAAATGCTAGAGAATTCATTTCTAATAGAGACTCGAATGAAAAAATTCGATACCATAGTCCCTGCTACTCCCCTCATTGGATCCTTATCAAAAGCTCAATTTTGTACTGGATCGGGGCATCCTATTAGTAAACCCATTTGGACCGATTTATCAGATTGGGATATTCTTGATCGATTTGGTCGGATAT
>IonTorrentS5-matK2_BOP010054_Zotu
GGCAATTCTTGCATCAAAAGGAACTCTTCTTTTGAAGAAGAAATGGAAATGTTACCTTGTCAATTTCTGGCAATATTCTTTTTCTTTTTGGACTCAACCGCGAAGGATCCATCTAAACCAATTAGTAAACTCTTGCTTCGATTTTCTGGGGTACCTTTCAAGTGTACCAATAAATCCTTTGTTAGTAAGGAATCAAATGCTAGAGAATTCATTTCTAATAGAGACTCGAATGAAAAAATTCGATACCATAGTCCCTGCTACTCCCCTCATTGGATCCTTATCAAAAGCTCAATTTTGTACTGGATCGGGGCATCCTATTAGTAAACCCATTTGGACCGATTTATCAGATTGGGATATTCTTGATCGATTTGGTCGGATAT
>IonTorrentS5-matK2_BOP010055_Cotu
ATCGATTTTGACAGCAAAGGATACGCCTCTTTTGATGAATAAATGGAAATATTACCTTGTCCGTTTATGGCAATGTCATTTTTATGTGTGGTCTCAAGCAGGAAAAGTTTATATAAACCAATTATCCAAGCACGCCCTTGGCTTTTTGGGCTATCTTTCAAATATGCGAATAAATCTTTCAGTAGTACGGAGTCAAATGCTAGAAAATTCATTTCTAATGGATAATGCTATGAAGAAGATTGATACATTAGTTCCAATTAACCCTCTGATTGGATCGTTAGCTAAAATGAAATTTTGTAACGTAGTAGGACAGCCCCTTAGTAAGTCTACCTGGGCCGATTTATCGGATTTTGATATTATTGACCGATTTGCCCGTATAT
>IonTorrentS5-matK2_BOP010055_Dotu
ATCGATTTTGACAGCAAAGGATACGCCTCTTTTGATGAATAAATGGAAATATTACCTTGTCCGTTTATGGCAATGTCATTTTTATGTGTGGTCTCAAGCAGGAAAAGTTTATATAAACCAATTATCCAAGCACGCCCTTGGCTTTTTGGGCTATCTTTCAAATATGCGAATAAATCTTTCAGTAGTACGGAGTCAAATGCTAGAAAATTCATTTCTAATGGATAATGCTATGAAGAAGATTGATACATTAGTTCCAATTAACCCTCTGATTGGATCGTTAGCTAAAATGAAATTTTGTAACGTAGTAGGACAGCCCCTTAGTAAGTCTACCTGGGCCGATTTATCGGATTTTGATATTATTGACCGATTTGCCCGTATAT
>IonTorrentS5-matK2_BOP010055_Otu
AATGCTAGAAAATTCATTTCTAATGGATAATGCTATGAAGAAGATTGATACATTAGTTCCAATTAACCCTCTGATTGGATCGTTAGCTAAAATGAAATTTTGTAACGTAGTAGGACAGCCCCTTAGTAAGTCTACCTGGGCCGATTTATCGGATTTTGATATTATTGACCGATTTGCCCGTATAT
>IonTorrentS5-matK2_BOP010055_Zotu
ATCGATTTTGACAGCAAAGGATACGCCTCTTTTGATGAATAAATGGAAATATTACCTTGTCCGTTTATGGCAATGTCATTTTTATGTGTGGTCTCAAGCAGGAAAAGTTTATATAAACCAATTATCCAAGCACGCCCTTGGCTTTTTGGGCTATCTTTCAAATATGCGAATAAATCTTTCAGTAGTACGGAGTCAAATGCTAGAAAATTCATTTCTAATGGATAATGCTATGAAGAAGATTGATACATTAGTTCCAATTAACCCTCTGATTGGATCGTTAGCTAAAATGAAATTTTGTAACGTAGTAGGACAGCCCCTTAGTAAGTCTACCTGGGCCGATTTATCGGATTTTGATATTATTGACCGATTTGCCCGTATAT
>IonTorrentS5-matK2_BOP010056_Cotu
ATCAATTCTGGCTTCAAAAGGGACGCCTCTTTTGATGAATAAATGGAAATATTACCTTGTAACTTTTTGGCAATGTCATTTTTCGCTGTGGTTTCATCCAAGAAGGATTTATCTGAACCAATTATCTAATCGTTCCCTTGAATTTGTGGGCTATCTTTCAAGTGTGCGACTAAACGCTTCAGTGGTACGGAGTCAAATTCTAGAAAATGCATTTCTAATCAATAATGCTATTAAGAAGTTCGATACTCTTGTTCCAATTATTCCTCTGATTGGATCATTGGCTAAAGCGAAATTTTGTAACGTATTAGGGTATCCCATTAGTAAGCCGGTTCGGGCTGATTTATCAGATTCTGATATTATTGATCGATTTGGGCGTATAT
>IonTorrentS5-matK2_BOP010056_Otu
ATCAATTCTGGCTTCAAAAGGGACGCCTCTTTTGATGAATAAATGGAAATATTACCTTGTAACTTTTTGGCAATGTCATTTTTCGCTGTGGTTTCATCCAAGAAGGATTTATCTGAACCAATTATCTAATCGTTCCCTTGAATTTGTGGGCTATCTTTCAAGTGTGCGACTAAACGCTTCAGTGGTACGGAGTCAAATTCTAGAAAATGCATTTCTAATCAATAATGCTATTAAGAAGTTCGATACTCTTGTTCCAATTATTCCTCTGATTGGATCATTGGCTAAAGCGAAATTTTGTAACGTATTAGGGTATCCCATTAGTAAGCCGGTTCGGGCTGATTTATCAGATTCTGATATTATTGATCGATTTGGGCGTATAT
>IonTorrentS5-matK2_BOP010056_Zotu
ATCAATTCTGGCTTCAAAAGGGACGCCTCTTTTGATGAATAAATGGAAATATTACCTTGTAACTTTTTGGCAATGTCATTTTTCGCTGTGGTTTCATCCAAGAAGGATTTATCTGAACCAATTATCTAATCGTTCCCTTGAATTTGTGGGCTATCTTTCAAGTGTGCGACTAAACGCTTCAGTGGTACGGAGTCAAATTCTAGAAAATGCATTTCTAATCAATAATGCTATTAAGAAGTTCGATACTCTTGTTCCAATTATTCCTCTGATTGGATCATTGGCTAAAGCGAAATTTTGTAACGTATTAGGGTATCCCATTAGTAAGCCGGTTCGGGCTGATTTATCAGATTCTGATATTATTGATCGATTTGGGCGTATAT
>IonTorrentS5-matK2_BOP010057_Cotu
ATCCATTCTGGTTTCAAAAGATACGCCTCTTTTGATGAATAAATGGAAATATTACCTTGTCCATTTATGGCAATGTCATTTTTATGTGTGGTCTGAACCAGGAAGAATCCATATAAACCAATTATCCAAACATTCTCTCTTTTTTTTGGGTTATCTTTCAAGTATGCGACTAAATCTTTCAGTGGTACGAAGTCAAATGTTAGAAAATTCATTTCTAATGGATAATGCTATGAAAAAGATTGATACATTAGTTCCAATTAGTCCTTTGATTGGATCATTGGCTAAAATGAAATTTTGTAATGCATTAGGGCATCCCATTAGTAAGTCAACCTGGGCGGATTCGTCAGATTTGGATATTATTGATCGATTTGTGCGTATAT
>IonTorrentS5-matK2_BOP010057_Otu
ATCCATTCTGGTTTCAAAAGATACGCCTCTTTTGATGAATAAATGGAAATATTACCTTGTCCATTTATGGCAATGTCATTTTTATGTGTGGTCTGAACCAGGAAGAATCCATATAAACCAATTATCCAAACATTCTCTCTTTTTTTTGGGTTATCTTTCAAGTATGCGACTAAATCTTTCAGTGGTACGAAGTCAAATGTTAGAAAATTCATTTCTAATGGATAATGCTATGAAAAAGATTGATACATTAGTTCCAATTAGTCCTTTGATTGGATCATTGGCTAAAATGAAATTTTGTAATGCATTAGGGCATCCCATTAGTAAGTCAACCTGGGCGGATTCGTCAGATTTGGATATTATTGATCGATTTGTGCGTATAT
>IonTorrentS5-matK2_BOP010057_Zotu
ATCCATTCTGGTTTCAAAAGATACGCCTCTTTTGATGAATAAATGGAAATATTACCTTGTCCATTTATGGCAATGTCATTTTTATGTGTGGTCTGAACCAGGAAGAATCCATATAAACCAATTATCCAAACATTCTCTCTTTTTTTTGGGTTATCTTTCAAGTATGCGACTAAATCTTTCAGTGGTACGAAGTCAAATGTTAGAAAATTCATTTCTAATGGATAATGCTATGAAAAAGATTGATACATTAGTTCCAATTAGTCCTTTGATTGGATCATTGGCTAAAATGAAATTTTGTAATGCATTAGGGCATCCCATTAGTAAGTCAACCTGGGCGGATTCGTCAGATTTGGATATTATTGATCGATTTGTGCGTATAT
>IonTorrentS5-matK2_BOP010059_Cotu
ATCTATTCTGGCTTCAAAGGATACGCCTCTTTTGATGAATAAATGGAAATATTACCTTGTCAATTTATGGCAATGTCATTTTTATGTTTGGTCTCAACCAGGAAGAATCCATATAAACCAATTATCTGAGCATTCATTCTACTTTTTGGGCTATTTTTCAAGTGTTCGGCTAAATCCTTCAGTGGTACGGAGTCGAATGCTGGAAAATTCATTTATAATAGAAAATGTTAGGAAAAAGCTTAATACAATAGTTCCAATTATTCCTCTAATTAGATTATTGGCTAAAGCTAAATTTTGTAACGTATTAGGTCATCCTATTAGTAAGCCGGTCTGGGCCGATTCATCTGATTTTGATATTATTGACCGATTTGTGCGGATAT
>IonTorrentS5-matK2_BOP010060_Cotu
ATCTATTCTGGCTTCAAAGAATACGCCTCTTTTGATGAATAAATGGAAATACTATCTTATCAATTTATGGCAATGTCATTTTTATGTTTGGTCTCAACCAGGAAGAATCCATATAAACCAATTATCTGAGCATTCATTCTACTTTTTGTTTTTGGGCTATTTTTCAAGTGTTCGGCTAAATCCTTCAGTGGTACGGAGTCGAATGCTGGAAAATTCATTTATAATAGAAAATGTTAGGAAAAAGCTTAATACAATAGTTCCAATTATTCCTCTAATTAGATTATTGGCTAAAGCTAAATTTTGTAACGTATTAGGTCATCCTATTAGTAAGCCGGTCTGGGCCGATTCATCTGATTTTGATATTATTGACCGATTTGTGCGGATAT
>IonTorrentS5-matK2_BOP010060_Dotu
ATCTATTCTGGCTTCAAAGAATACGCCTCTTTTGATGAATAAATGGAAATACTATCTTATCAATTTATGGCAATGTCATTTTTATGTTTGGTCTCAACCAGGAAGAATCCATATAAACCAATTATCTGAGCATTCATTCTACTTTTTGTTTTTGGGCTATTTTTCAAGTGTTCGGCTAAATCCTTCAGTGGTACGGAGTCGAATGCTGGAAAATTCATTTATAATAGAAAATGTTAGGAAAAAGCTTAATACAATAGTTCCAATTATTCCTCTAATTAGATTATTGGCTAAAGCTAAATTTTGTAACGTATTAGGTCATCCTATTAGTAAGCCGGTCTGGGCCGATTCATCTGATTTTGATATTATTGACCGATTTGTGCGGATAT
>IonTorrentS5-matK2_BOP010060_Otu
ATCTATTCTGGCTTCAAAGAATACGCCTCTTTTGATGAATAAATGGAAATACTATCTTATCAATTTATGGCAATGTCATTTTTATGTTTGGTCTCAACCAGGAAGAATCCATATAAACCAATTATCTGAGCATTCATTCTACTTTTTGTTTTTGGGCTATTTTTCAAGTGTTCGGCTAAATCCTTCAGTGGTACGGAGTCGAATGCTGGAAAATTCATTTATAATAGAAAATGTTAGGAAAAAGCTTAATACAATAGTTCCAATTATTCCTCTAATTAGATTATTGGCTAAAGCTAAATTTTGTAACGTATTAGGTCATCCTATTAGTAAGCCGGTCTGGGCCGATTCATCTGATTTTGATATTATTGACCGATTTGTGCGGATAT
>IonTorrentS5-matK2_BOP010060_Zotu
ATCTATTCTGGCTTCAAAGAATACGCCTCTTTTGATGAATAAATGGAAATACTATCTTATCAATTTATGGCAATGTCATTTTTATGTTTGGTCTCAACCAGGAAGAATCCATATAAACCAATTATCTGAGCATTCATTCTACTTTTTGTTTTTGGGCTATTTTTCAAGTGTTCGGCTAAATCCTTCAGTGGTACGGAGTCGAATGCTGGAAAATTCATTTATAATAGAAAATGTTAGGAAAAAGCTTAATACAATAGTTCCAATTATTCCTCTAATTAGATTATTGGCTAAAGCTAAATTTTGTAACGTATTAGGTCATCCTATTAGTAAGCCGGTCTGGGCCGATTCATCTGATTTTGATATTATTGACCGATTTGTGCGGATAT
>IonTorrentS5-matK2_BOP010061_Cotu
ATCAATTCTGGTTTCAAAGAATACGCCTCTTTTGATAAATAAATGGAAATACTATTTTATCTATTTATGGCAATGTCATTTTGATATTTGGTCTCAACCAAGAACGATCGATATAAACCAATTATCCCAGCATTCATTTCACTTTTTGGGTTATTTTTTAAGTATTCGGCTAAATCTTTCGGTGGTACGAAGTCAAATGTTACAAAATTCATCTCTAATAAAAATTGTTATGAAAAAGTTTGATACAATAGTTCCAATTATTCCTCTAATTAGATTATTGGCTAAAGCAAAATTTTGTAATGTATGGGGTCATCCCATTAGTAAGCCGGTTTGGGCCAATTTATCTGATTTTGATATTATTGACCGATTTTTGCGAATAT
>IonTorrentS5-matK2_BOP010061_Otu
ATCAATTCTGGTTTCAAAGAATACGCCTCTTTTGATAAATAAATGGAAATACTATTTTATCTATTTATGGCAATGTCATTTTGATATTTGGTCTCAACCAAGAACGATCGATATAAACCAATTATCCCAGCATTCATTTCACTTTTTGGGTTATTTTTTAAGTATTCGGCTAAATCTTTCGGTGGTACGAAGTCAAATGTTACAAAATTCATCTCTAATAAAAATTGTTATGAAAAAGTTTGATACAATAGTTCCAATTATTCCTCTAATTAGATTATTGGCTAAAGCAAAATTTTGTAATGTATGGGGTCATCCCATTAGTAAGCCGGTTTTGGGCCAATTTATCTGATTTTGATATTATTGACCGATTTTTGCGAATAT
>IonTorrentS5-matK2_BOP010061_Zotu
ATCAATTCTGGTTTCAAAGAATACGCCTCTTTTGATAAATAAATGGAAATACTATTTTATCTATTTATGGCAATGTCATTTTGATATTTGGTCTCAACCAAGAACGATCGATATAAACCAATTATCCCAGCATTCATTTCACTTTTTGGGTTATTTTTTAAGTATTCGGCTAAATCTTTCGGTGGTACGAAGTCAAATGTTACAAAATTCATCTCTAATAAAAATTGTTATGAAAAAGTTTGATACAATAGTTCCAATTATTCCTCTAATTAGATTATTGGCTAAAGCAAAATTTTGTAATGTATGGGGTCATCCCATTAGTAAGCCGGTTTTGGGCCAATTTATCTGATTTTGATATTATTGACCGATTTTTGCGAATAT
>IonTorrentS5-matK2_BOP010062_Cotu
ATCCATTTTGGCTTCAAAGAATGCGCCCCTTTTTATGAATAAATGGAAATACTATCTTATCCATTTATGGCAATGTCATTTTGATGTTTGGTCTCAACCAGGAATGATCCAAATAAACAAATTCTCCGAACATTCATTTCACCTTTTGGGCTATTTTTCAAGTGTGCGGTTAAATCTTTCAGCAGTACGGAGTCAAATGTTGGAAAATTCATTTCTAATAGAAATTGTTATGAAAAAGCTTGATACAATAGTTCCAATTATTCCTCTAATTAGATCATTGGCTAAAGCGAAATTTTGTAATGTATTAGGGCACCCCATTAGTAAGCCGGTCTGGGCCGATTCATCTGATTTTGATATTATTGACCGATTTTTGCGGATAT
>IonTorrentS5-matK2_BOP010062_Dotu
ATCCATTTTGGCTTCAAAGAATGCGCCCCTTTTTATGAATAAATGGAAATACTATCTTATCCATTTATGGCAATGTCATTTTGATGTTTGGTCTCAACCAGGAATGATCCAAATAAACAAATTCTCCGAACATTCATTTCACCTTTTGGGCTATTTTTCAAGTGTGCGGTTAAATCTTTCAGCAGTACGGAGTCAAATGTTGGAAAATTCATTTCTAATAGAAATTGTTATGAAAAAGCTTGATACAATAGTTCCAATTATTCCTCTAATTAGATCATTGGCTAAAGCGAAATTTTGTAATGTATTAGGGCACCCCATTAGTAAGCCGGTCTGGGCCGATTCATCTGATTTTGATATTATTGACCGATTTTTGCGGATAT
>IonTorrentS5-matK2_BOP010062_Otu
ATCCATTTTGGCTTCAAAGAATGCGCCCCTTTTTATGAATAAATGGAAATACTATCTTATCCATTTATGGCAATGTCATTTTGATGTTTGGTCTCAACCAGGAATGATCCAAATAAACAAATTCTCCGAACATTCATTTCACCTTTTGGGCTATTTTTCAAGTGTGCGGTTAAATCTTTCAGCAGTACGGAGTCAAATGTTGGAAAATTCATTTCTAATAGAAATTGTTATGAAAAAGCTTGATACAATAGTTCCAATTATTCCTCTAATTAGATCATTGGCTAAAGCGAAATTTTGTAATGTATTAGGGCACCCCATTAGTAAGCCGGTCTGGGCCGATTCATCTGATTTTGATATTATTGACCGATTTTTGCGGATAT
>IonTorrentS5-matK2_BOP010062_Zotu
ATCCATTTTGGCTTCAAAGAATGCGCCCCTTTTTATGAATAAATGGAAATACTATCTTATCCATTTATGGCAATGTCATTTTGATGTTTGGTCTCAACCAGGAATGATCCAAATAAACAAATTCTCCGAACATTCATTTCACCTTTTGGGCTATTTTTCAAGTGTGCGGTTAAATCTTTCAGCAGTACGGAGTCAAATGTTGGAAAATTCATTTCTAATAGAAATTGTTATGAAAAAGCTTGATACAATAGTTCCAATTATTCCTCTAATTAGATCATTGGCTAAAGCGAAATTTTGTAATGTATTAGGGCACCCCATTAGTAAGCCGGTCTGGGCCGATTCATCTGATTTTGATATTATTGACCGATTTTTGCGGATAT
>IonTorrentS5-matK2_BOP010063_Cotu
ATCCATTCTGGCTTCAAAAGATACGCCTCTTCTGATGAATAAATGGAAATATTACCTTGTCCATTTATGGCAATGGCATTTTTTATGTGTGGTCTCAACCAGGAAGGATCCATATAAACCAATTATCCAAGCATTCCTTCGACTTTTTGGGCTATCTTTCAAGTGTGCGACTAAATCTTTCAGTGGTACGGAGTCAAATGCTAGAAAATTCATTTCTAATCGATAATGCTATTAAGAAGCTTGATACAATAGTTCCAATTATTCCTCTGATTGGATCATTGGCTAAAGCGAAATTTTGTAACGCATTAGGGCATCCCATTAGTAAGCCGACCTGGGCCGATTCATCGGATTTTGATATTATTGACCGATTTGTGCGTATAT
>IonTorrentS5-matK2_BOP010063_Otu
ATCCTTTTTGGTTTCAAAAGATACGCCTCTTCTAATGAATAAATGGAAATATTACCTTGTCCATTTATGGCAATGGCATTTTTATGTGTGGGCTCAACCCGGAAGGATCTACATAAACCTATTATTCAAGCATTCCTTCGGCTTTTTGGGCTATCTTTCAAGTGTGCGACAAAATCTTTCATTGGTACGGAGTCAAACGCTCGAAAATTCATTTATAATGGATAATGCTATTAAGAAGCTTGATACATTAGCTCCAATCAGTCCTCTGATTGGATCGTTGGCTAAAATGCAATTTTGTAGCGCACTAGGACATCCTGTTAGTAAGTCGACCTGGACCGATTCGTCGGATTTTTCTATTATCAACCGCTTTGCGCGTATAT
>IonTorrentS5-matK2_BOP010063_Zotu
ATCCTTTTTGGTTTCAAAAGATACGCCTCTTCTAATGAATAAATGGAAATATTACCTTGTCCATTTATGGCAATGGCATTTTTATGTGTGGGCTCAACCCGGAAGGATCTACATAAACCTATTATTCAAGCATTCCTTCGGCTTTTTGGGCTATCTTTCAAGTGTGCGACAAAATCTTTCATTGGTACGGAGTCAAACGCTCGAAAATTCATTTATAATGGATAATGCTATTAAGAAGCTTGATACATTAGCTCCAATCAGTCCTCTGATTGGATCGTTGGCTAAAATGCAATTTTGTAGCGCACTAGGACATCCTGTTAGTAAGTCGACCTGGACCGATTCGTCGGATTTTTCTATTATCAACCGCTTTGCGCGTATAT
>IonTorrentS5-matK2_BOP010064_Cotu
ATCAATTCTGTCTTCAAAGGATACGCCTCTTCTGATGAATAAATGGAAATATTACCTTGTCAATTTATGGCAATCGCATTTTCACATGTGGTCTCAACCGGGAAGGGTTCATATAAAGCACTTCTACAAGCATTCTATCAACTTTCTGGGCTATCTTTCCAGTGTGCAACTAAATCCTTTGTTGGTACGGAGTCAAATGCTAGAAAATTCATTTATCATAGATAAGGCTATGAAGAAGTTCGATACAACCGTTCCAATTATTCCTCTGATTGGATCATTGACTAAGGCACGGTTTTGTAACACCTTAGGGCATCCCATTAGTAAGCCGACCCGGGCTGATTCCTCAGATTTTGATATTATTGACCGATTTGTGTGTATAT
>IonTorrentS5-matK2_BOP010064_Dotu
ATCAATTCTGTCTTCAAAGGATACGCCTCTTCTGATGAATAAATGGAAATATTACCTTGTCAATTTATGGCAATCGCATTTTCACATGTGGTCTCAACCGGGAAGGGTTCATATAAAGCACTTCTACAAGCATTCTATCAACTTTCTGGGCTATCTTTCCAGTGTGCAACTAAATCCTTTGTTGGTACGGAGTCAAATGCTAGAAAATTCATTTATCATAGATAAGGCTATGAAGAAGTTCGATACAACCGTTCCAATTATTCCTCTGATTGGATCATTGACTAAGGCACGGTTTTGTAACACCTTAGGGCATCCCATTAGTAAGCCGACCCGGGCTGATTCCTCAGATTTTGATATTATTGACCGATTTGTGTGTATAT
>IonTorrentS5-matK2_BOP010064_Otu
ATCAATTCTGTCTTCAAAGGATACGCCTCTTCTGATGAATAAATGGAAATATTACCTTGTCAATTTATGGCAATCGCATTTTCACATGTGGTCTCAACCGGGAAGGGTTCATATAAAGCACTTCTACAAGCATTCTATCAACTTTCTGGGCTATCTTTCCAGTGTGCAACTAAATCCTTTGTTGGTACGGAGTCAAATGCTAGAAAATTCATTTATCATAGATAAGGCTATGAAGAAGTTCGATACAACCGTTCCAATTATTCCTCTGATTGGATCATTGACTAAGGCACGGTTTTGTAACACCTTAGGGCATCCCATTAGTAAGCCGACCCGGGCTGATTCCTCAGATTTTGATATTATTGACCGATTTGTGTGTATAT
>IonTorrentS5-matK2_BOP010064_Zotu
ATCAATTCTGTCTTCAAAGGATACGCCTCTTCTGATGAATAAATGGAAATATTACCTTGTCAATTTATGGCAATCGCATTTTCACATGTGGTCTCAACCGGGAAGGGTTCATATAAAGCACTTCTACAAGCATTCTATCAACTTTCTGGGCTATCTTTCCAGTGTGCAACTAAATCCTTTGTTGGTACGGAGTCAAATGCTAGAAAATTCATTTATCATAGATAAGGCTATGAAGAAGTTCGATACAACCGTTCCAATTATTCCTCTGATTGGATCATTGACTAAGGCACGGTTTTGTAACACCTTAGGGCATCCCATTAGTAAGCCGACCCGGGCTGATTCCTCAGATTTTGATATTATTGACCGATTTGTGTGTATAT
>IonTorrentS5-matK2_BOP010065_Cotu
ATCAATTCTGGCATCAAAAGGAACTCCTCTTTTGATGAATAAATGGAAATATTACCTTGTCAATTTTTGGCAATGTTATTTTTCTCTGTGGTCTCAACCACGAAGGATCCATCTAAACCAATTATCAAATCATTCCTTCGATTTTCTGGGCTATCTTTCAAGTGTACGACTAAATCCTTCAGTGGTACGGAGTCAAATGCTAGAAAATTCATTTCTAATAGATAATGCTATGAAGAAATTCGATACCATAGTTCCAATTATTCCTCTGATTGGATCATTGGCTAAAGCGAAATTTTGTAACGTATCAGGGCATCCTATTAGTAAGCCAATTTGGGCCGATTTATCAGATTCTGATATTATTGATCGATTTGGGCGTATAT
>IonTorrentS5-matK2_BOP010065_Otu
GGCAATTCTTGCATCAAAAGGAACTCTTCTTTTGAAGAAGAAATGGAAATGTTACCTTGTCAATTTCTGGCAATATTCTTTCTCTTTTTGGACTCAACCGCGAAGGATCCATCTAAACCAATTAGCAAACTCTTGCTTCGATTTTCTGGGGTACCTTTCAAGTGTACCAATAAATCCTTTGTTAGTAAGGAATCAAATGCTAGAGAATTCATTTCTAATAGATACTCGAATGAAAAAATTCGATACCATAGTCCCCGCTACCCCCCTCATTCGATCCTTATCAAAAGCTCAATTTTGTACTGGATCGGGGCATCCTATTAGTAAACCAATTTGGACCGATTTATCAGATTAGGATATTCTTGATCGATTTGGTCGGATAT
>IonTorrentS5-matK2_BOP010065_Zotu
GGCAATTCTTGCATCAAAAGGAACTCTTCTTTTGAAGAAGAAATGGAAATGTTACCTTGTCAATTTCTGGCAATATTCTTTCTCTTTTTGGACTCAACCGCGAAGGATCCATCTAAACCAATTAGCAAACTCTTGCTTCGATTTTCTGGGGTACCTTTCAAGTGTACCAATAAATCCTTTGTTAGTAAGGAATCAAATGCTAGAGAATTCATTTCTAATAGATACTCGAATGAAAAAATTCGATACCATAGTCCCCGCTACCCCCCTCATTCGATCCTTATCAAAAGCTCAATTTTGTACTGGATCGGGGCATCCTATTAGTAAACCAATTTGGACCGATTTATCAGATTAGGATATTCTTGATCGATTTGGTCGGATAT
>IonTorrentS5-matK2_BOP010066_Cotu
ATCAATTCTGGCTTCGAAAGATACCCCTCTTTTGATGAATAAGTGGAAATATTATCTTGTCAATTTATGGCAATGTCATTCTTATGTTTGGTCTCAACCAGGAAGGATTTATATAAACCAATTATCCAAGCATTCCCTTTATTTTTTGGGTTATTTTTCAAGTATGCGACCAAACCTTTCAGTGGTACGGAGTCAAATGCTAGAAAATTCATTTATAATGGATAATGCTATGAAGAAACTCGATACATTAGTTCCAATTATTCCTTTGATTGTATCATTGGCTAAAGTAAAATTTTGTAACGCATTAGGGCATCCGATTAGTAAGTCCACTTGGGCGGATTCGTCGGATTTTGATATTATTGACCGCTTTGTGCGTATAT
>IonTorrentS5-matK2_BOP010066_Otu
ATCAATTCTGGCTTCGAAAGATACCCCTCTTTTGATGAATAAGTGGAAATATTATCTTGTCAATTTATGGCAATGTCATTCTTATGTTTGGTCTCAACCAGGAAGGATTTATATAAACCAATTATCCAAGCATTCCCTTTATTTTTTGGGTTATTTTTCAAGTATGCGACCAAACCTTTCAGTGGTACGGAGTCAAATGCTAGAAAATTCATTTATAATGGATAATGCTATGAAGAAACTCGATACATTAGTTCCAATTATTCCTTTGATTGTATCATTGGCTAAAGTAAAATTTTGTAACGCATTAGGGCATCCGATTAGTAAGTCCACTTGGGCGGATTCGTCGGATTTTGATATTATTGACCGCTTTGTGCGTATAT
>IonTorrentS5-matK2_BOP010066_Zotu
ATCAATTCTGGCTTCGAAAGATACCCCTCTTTTGATGAATAAGTGGAAATATTATCTTGTCAATTTATGGCAATGTCATTCTTATGTTTGGTCTCAACCAGGAAGGATTTATATAAACCAATTATCCAAGCATTCCCTTTATTTTTTGGGTTATTTTTCAAGTATGCGACCAAACCTTTCAGTGGTACGGAGTCAAATGCTAGAAAATTCATTTATAATGGATAATGCTATGAAGAAACTCGATACATTAGTTCCAATTATTCCTTTGATTGTATCATTGGCTAAAGTAAAATTTTGTAACGCATTAGGGCATCCGATTAGTAAGTCCACTTGGGCGGATTCGTCGGATTTTGATATTATTGACCGCTTTGTGCGTATAT
>IonTorrentS5-matK2_BOP010067_Cotu
AGCTATTCTGGCTTTAAAGGGAACTCCTCTTCTGATGAATAAATGGAAGTATTACCTTATAAATCTCTGGCAATATAATTTCGACTTGTGGTCTCAACCAGATAGGATTCATATAAACCAATTATACAACCATTCCCTCGATTTTTTGGGCCATCTTTCAAGTGTACGACTAAAGCCTTCTGTGGTTAGGAGTCAAATGTTAGAAAATTCATTTATTATAGATATTGCTATAAAAAAGTTTGATACTATAGTCCCAATAATTACTTTGATTGGATCATTGGCTAACTCGAAATTTTGTAACGCATCAGGGCATCCCATTAGTAAGTCGGCTCGGACCGATTCATCGGATTCTGATATTATCGATAGATTTGGGCGGATAT
>IonTorrentS5-matK2_BOP010067_Dotu
AGCTATTCTGGCTTTAAAGGGAACTCCTCTTCTGATGAATAAATGGAAGTATTACCTTATAAATCTCTGGCAATATAATTTCGACTTGTGGTCTCAACCAGATAGGATTCATATAAACCAATTATACAACCATTCCCTCGATTTTT
>IonTorrentS5-matK2_BOP010067_Otu
AGCTATTCTGGCTTTAAAGGGAACTCCTCTTCTGATGAATAAATGGAAGTATTACCTTATAAATCTCTGGCAATATAATTTCGACTTGTGGTCTCAACCAGATAGGATTCATATAAACCAATTATACAACCATTCCCTCGATTTTTTGGGCCATCTTTCAAGTGTACGACTAAAGCCTTCTGTGGTTAGGAGTCAAATGTTAGAAAATTCATTTATTATAGATATTGCTATAAAAAAGTTTGATACTATAGTCCCAATAATTACTTTGATTGGATCATTGGCTAACTCGAAATTTTGTAACGCATCAGGGCATCCCATTAGTAAGTCGGCTCGGACGATTCATCGGATTCTGATATTATCGATAGATTTGGGCGGATAT
>IonTorrentS5-matK2_BOP010067_Zotu
AGCTATTCTGGCTTTAAAGGGAACTCCTCTTCTGATGAATAAATGGAAGTATTACCTTATAAATCTCTGGCAATATAATTTCGACTTGTGGTCTCAACCAGATAGGATTCATATAAACCAATTATACAACCATTCCCTCGATTTTTTGGGCCATCTTTCAAGTGTACGACTAAAGCCTTCTGTGGTTAGGAGTCAAATGTTAGAAAATTCATTTATTATAGATATTGCTATAAAAAAGTTTGATACTATAGTCCCAATAATTACTTTGATTGGATCATTGGCTAACTCGAAATTTTGTAACGCATCAGGGCATCCCATTAGTAAGTCGGCTCGGACGATTCATCGGATTCTGATATTATCGATAGATTTGGGCGGATAT
>IonTorrentS5-matK2_BOP010068_Cotu
AGCTATTCTGGCTTTAAAGGGAACTCCTCTTCTGATGAATAAATGGAAGTATTACCTTATAAATCTCTGGCAATATAATTTCGACTTGTGGTCTCAACCAGATAGGATTCATATAAACCAATTATACAACCATTCCCTCGATTTTTTGGGCCATCTTTCAAGTGTACGACTAAAGCCTTCTGTGGTTAGGAGTCAAATGGTAGAAAATTCATTTATTATAGATATTGCTATAAAAAAGTTTGATACTATAGTCCCAATAATTACTTTGATTGGATCATTGGCTAACTCGAAATTTTGTAACGCATCAGGGCATCCCATTAGTAAGTCGGCTCGGACCGATTCATCGGATTCTGATATTATCGATAGATTTGGGCGGATAT
>IonTorrentS5-matK2_BOP010068_Otu
AGCTATTCTGGCTTTAAAGGGAACTCCTCTTCTGATGAATAAATGGAAGTATTACCTTATAAATCTCTGGCAATATAATTTCGACTTGTGGTCTCAACCAGATAGGATTCATATAAACCAATTATACAACCATTCCCTCGATTTTTTGGGCCATCTTTCAAGTGTACGACTAAAGCCTTCTGTGGTTAGGAGTCAAATGGTAGAAAATTCATTTATTATAGATATTGCTATAAAAAAGTTTGATACTATAGTCCCAATAATTACTTTGATTGGATCATTGGCTAACTCGAAATTTTGTAACGCATCAGGGCATCCCATTAGTAAGTCGGCTCGGACCGATTCATCGGATTCTGATATTATCGATAGATTTGGGCGGATAT
>IonTorrentS5-matK2_BOP010068_Zotu
AGCTATTCTGGCTTTAAAGGGAACTCCTCTTCTGATGAATAAATGGAAGTATTACCTTATAAATCTCTGGCAATATAATTTCGACTTGTGGTCTCAACCAGATAGGATTCATATAAACCAATTATACAACCATTCCCTCGATTTTTTGGGCCATCTTTCAAGTGTACGACTAAAGCCTTCTGTGGTTAGGAGTCAAATGGTAGAAAATTCATTTATTATAGATATTGCTATAAAAAAGTTTGATACTATAGTCCCAATAATTACTTTGATTGGATCATTGGCTAACTCGAAATTTTGTAACGCATCAGGGCATCCCATTAGTAAGTCGGCTCGGACCGATTCATCGGATTCTGATATTATCGATAGATTTGGGCGGATAT
>IonTorrentS5-matK2_BOP010069_Cotu
AGCTATTCTGGCTTTAAAGGGAACTCCTCTTCTGATGAATAAATGGAAGTATTACCTTATAAATCTCTGGCAATATAATTTCGACTTGTGGTCTCAACCAGATAGGATTCATATAAACCAATTATACAACCATCCCTCGATTTTTTGGGCCATCTTTCAAGTGTACGACTAAAGCCTTCTGTGGTTAGGAGTCAAATGTTAGAAAATTCATTTATTATAGATATTGCTATAAAAAAGTTTGATACTATAGTCCCAATAATTACTTTGATTGGATCATTGGCTAACTCGAAATTTTGTAACGCATCAGGGCATCCCATTAGTAAGTCGGCTCGGACCGATTCATCGGATTCTGATATTATCGATAGATTTGGGCGGATAT
>IonTorrentS5-matK2_BOP010069_Dotu
AGCTATTCTGGCTTTAAAGGGAACTCCTCTTCTGATGAATAAATGGAAGTATTACCTTATAAATCTCTGGCAATATAATTTCGACTTGTGGTCTCAACCAGATAGGATTCATATAAACCAATTATACAACCATTCCCTCGATTTTT
>IonTorrentS5-matK2_BOP010069_Otu
AGCTATTCTGGCTTTAAAGGGAACTCCTCTTCTGATGAATAAATGGAAGTATTACCTTATAAATCTCTGGCAATATAATTTCGACTTGTGGTCTCAACCAGATAGGATTCATATAAACCAATTATACAACCATTCCCTCGATTTTTTGGGCCATCTTTCAAGTGTACGACTAAAGCCTTCTGTGGTTAGGAGTCAAATGTTAGAAAATTCATTTATTATAGATATTGCTATAAAAAAGTTTGATACTATAGTCCCAATAATTACTTTGATTGGATCATTGGCTAACTCGAAATTTTGTAACGCATCAGGGCATCCCATTAGTAAGTCGGCTCGGACCGATTCATCGGATTCTGATATTATCGATAGATTTGGGCGGATAT
>IonTorrentS5-matK2_BOP010069_Zotu
AGCTATTCTGGCTTTAAAGGGAACTCCTCTTCTGATGAATAAATGGAAGTATTACCTTATAAATCTCTGGCAATATAATTTCGACTTGTGGTCTCAACCAGATAGGATTCATATAAACCAATTATACAACCATTCCCTCGATTTTTTGGGCCATCTTTCAAGTGTACGACTAAAGCCTTCTGTGGTTAGGAGTCAAATGTTAGAAAATTCATTTATTATAGATATTGCTATAAAAAAGTTTGATACTATAGTCCCAATAATTACTTTGATTGGATCATTGGCTAACTCGAAATTTTGTAACGCATCAGGGCATCCCATTAGTAAGTCGGCTCGGACCGATTCATCGGATTCTGATATTATCGATAGATTTGGGCGGATAT
>IonTorrentS5-matK2_BOP010070_Cotu
AGCTATTCTGGCTTTAAAGGGAACTCCTCTTCTGATGAATAAATGGAAGTATTACCTTATAAATCTCTGGCAATATAATTTCGACTTGTGGTCTCAACCAGATAGGATTCATATAAACCAATTATACAACCATTCCCTCGATTTTTTGGGCCATCTTTCAAGTGTACGACTAAAGCCTTCTGTGGTTAGGAGTCAAATGTTAGAAAATTCATTTATTATAGATATTGCTATAAAAAAGTTTGATACTATAGTCCCAATAATTACTTTGATTGGATCATTGGCTAACTCGAAATTTTGTAACGCATCAGGGCATCCCATTAGTAAGTCGGCTCGGACCGATTCATCGGATTCTGATATTATCGATAGATTTGGGCGGATAT
>IonTorrentS5-matK2_BOP010070_Dotu
AGCTATTCTGGCTTTAAAGGGAACTCCTCTTCTGATGAATAAATGGAAGTATTACCTTATAAATCTCTGGCAATATAATTTCGACTTGTGGTCTCAACCAGATAGGATTCATATAAACCAATTATACAACCATTCCCTCGATTTTT
>IonTorrentS5-matK2_BOP010070_Otu
AGCTATTCTGGCTTTAAAGGGAACTCCTCTTCTGATGAATAAATGGAAGTATTACCTTATAAATCTCTGGCAATATAATTTCGACTTGTGGTCTCAACCAGATAGGATTCATATAAACCAATTATACAACCATTCCCTCGATTTTTTGGGCCATCTTTCAAGTGTACGACTAAAGCCTTCTGTGGTTAGGAGTCAAATGTTAGAAAATTCATTTATTATAGATATTGCTATAAAAAAGTTTGATACTATAGTCCCAATAATTACTTTGATTGGATCATTGGCTAACTCGAAATTTTGTAACGCATCAGGGCATCCCATTAGTAAGTCGGCTCGGACCGATTCATCGGATTCTGATATTATCGATAGATTTGGGCGGATAT
>IonTorrentS5-matK2_BOP010070_Zotu
AGCTATTCTGGCTTTAAAGGGAACTCCTCTTCTGATGAATAAATGGAAGTATTACCTTATAAATCTCTGGCAATATAATTTCGACTTGTGGTCTCAACCAGATAGGATTCATATAAACCAATTATACAACCATTCCCTCGATTTTTTGGGCCATCTTTCAAGTGTACGACTAAAGCCTTCTGTGGTTAGGAGTCAAATGTTAGAAAATTCATTTATTATAGATATTGCTATAAAAAAGTTTGATACTATAGTCCCAATAATTACTTTGATTGGATCATTGGCTAACTCGAAATTTTGTAACGCATCAGGGCATCCCATTAGTAAGTCGGCTCGGACCGATTCATCGGATTCTGATATTATCGATAGATTTGGGCGGATAT
>IonTorrentS5-matK2_BOP010071_Cotu
ATCAATTCTGGCTTCGAAAGATACCCCTCTTTTGATGAATAAGTGGAAATATTATCTTGTCAATTTATGGCAATGTCATTCTTATGTTTGGTCTCAACCAGGAAGGATTTATATAAACCAATTATCCAAGCATTCCCTTTATTTTTTGGGTTATTTTTCAAGTATGCGACCAAACCTTTCAGTGGTACGGAGTCAAATGCTAGAAAATTCATTTATAATGGATAATGCTATGAAGAAACTCGATACATTAGTTCCAATTATTCCTTTGATTGTATCATTGGCTAAAGTAAAATTTTGTAACGCATTAGGGCATCCGATTAGTAAGTCCACTTGGGCGGATTCGTCGGATTTTGATATTATTGACCGCTTTGTGCGTATAT
>IonTorrentS5-matK2_BOP010071_Otu
ATCAATTCTGGCTTCGAAAGATACCCCTCTTTTGATGAATAAGTGGAAATATTATCTTGTCAATTTATGGCAATGTCATTCTTATGTTTGGTCTCAACCAGGAAGGATTTATATAAACCAATTATCCAAGCATTCCCTTTATTTTTTGGGTTATTTTTCAAGTATGCGACCAAACCTTTCAGTGGTACGGAGTCAAATGCTAGAAAATTCATTTATAATGGATAATGCTATGAAGAAACTCGATACATTAGTTCCAATTATTCCTTTGATTGTATCATTGGCTAAAGTAAAATTTTGTAACGCATTAGGGCATCCGATTAGTAAGTCCACTTGGGCGGATTCGTCGGATTTTGATATTATTGACCGCTTTGTGCGTATAT
>IonTorrentS5-matK2_BOP010071_Zotu
ATCAATTCTGGCTTCGAAAGATACCCCTCTTTTGATGAATAAGTGGAAATATTATCTTGTCAATTTATGGCAATGTCATTCTTATGTTTGGTCTCAACCAGGAAGGATTTATATAAACCAATTATCCAAGCATTCCCTTTATTTTTTGGGTTATTTTTCAAGTATGCGACCAAACCTTTCAGTGGTACGGAGTCAAATGCTAGAAAATTCATTTATAATGGATAATGCTATGAAGAAACTCGATACATTAGTTCCAATTATTCCTTTGATTGTATCATTGGCTAAAGTAAAATTTTGTAACGCATTAGGGCATCCGATTAGTAAGTCCACTTGGGCGGATTCGTCGGATTTTGATATTATTGACCGCTTTGTGCGTATAT
>IonTorrentS5-matK2_BOP010072_Cotu
ATCAATTCTGGCTTCGAAAGATACCCCTCTTTTGATGAATAAGTGGAAATATTATCTTGTCAATTTATGGCAATGTCATTCTTATGTTTGGTCTCAACCAGGAAGGATTTATATAAACCAATTATCCAAGCATTCCCTTTATTTTTTGGGTTATTTTTCAAGTATGCGACCAAACCTTTCAGTGGTACGGAGTCAAATGCTAGAAAATTCATTTATAATGGATAATGCTATGAAGAAACTCGATACATTAGTTCCAATTATTCCTTTGATTGTATCATTGGCTAAAGTAAAATTTTGTAACGCATTAGGGCATCCGATTAGTAAGTCCACTTGGGCGGATTCGTCGGATTTTGATATTATTGACCGCTTTGTGCGTATAT
>IonTorrentS5-matK2_BOP010072_Otu
ATCAATTCTGGCTTCGAAAGATACCCCTCTTTTGATGAATAAGTGGAAATATTATCTTGTCAATTTATGGCAATGTCATTCTTATGTTTGGTCTCAACCAGGAAGGATTTATATAAACCAATTATCCAAGCATTCCCTTTATTTTTTGGGTTATTTTTCAAGTATGCGACCAAACCTTTCAGTGGTACGGAGTCAAATGCTAGAAAATTCATTTATAATGGATAATGCTATGAAGAAACTCGATACATTAGTTCCAATTATTCCTTTGATTGTATCATTGGCTAAAGTAAAATTTTGTAACGCATTAGGGCATCCGATTAGTAAGTCCACTTGGGCGGATTCGTCGGATTTTGATATTATTGACCGCTTTGTGCGTATAT
>IonTorrentS5-matK2_BOP010072_Zotu
ATCAATTCTGGCTTCGAAAGATACCCCTCTTTTGATGAATAAGTGGAAATATTATCTTGTCAATTTATGGCAATGTCATTCTTATGTTTGGTCTCAACCAGGAAGGATTTATATAAACCAATTATCCAAGCATTCCCTTTATTTTTTGGGTTATTTTTCAAGTATGCGACCAAACCTTTCAGTGGTACGGAGTCAAATGCTAGAAAATTCATTTATAATGGATAATGCTATGAAGAAACTCGATACATTAGTTCCAATTATTCCTTTGATTGTATCATTGGCTAAAGTAAAATTTTGTAACGCATTAGGGCATCCGATTAGTAAGTCCACTTGGGCGGATTCGTCGGATTTTGATATTATTGACCGCTTTGTGCGTATAT
>IonTorrentS5-matK2_BOP010073_Cotu
AGCTATTCTGGCTTTAAAGGGAACTCCTCTTCTGATGAATAAATGGAAGTATTACCTTATAAATCTCTGGCAATATAATTTCGACTTGTGGTCTCAACCAGATAGGATTCATATAAACCAATTATACAACCATTCCCTCGATTTTTTGGGCCATCTTTCAAGTGTACGACTAAAGCCTTCTGTGGTTAGGAGTCAAATGTTAGAAAATTCATTTATTATAGATATTGCTATAAAAAAGTTTGATACTATAGTCCCAATAATTACTTTGATTGGATCATTGGCTAACTCGAAATTTTGTAACGCATCAGGGCATCCCATTAGTAAGTCGGCTCGGACCGATTCATCGGATTCTGATATTATCGATAGATTTGGGCGGATAT
>IonTorrentS5-matK2_BOP010073_Otu
AGCTATTCTGGCTTTAAAGGGAACTCCTCTTCTGATGAATAAATGGAAGTATTACCTTATAAATCTCTGGCAATATAATTTCGACTTGTGGTCTCAACCAGATAGGATTCATATAAACCAATTATACAACCATTCCCTCGATTTTTTGGGCCATCTTTCAAGTGTACGACTAAAGCCTTCTGTGGTTAGGAGTCAAATGTTAGAAAATTCATTTATTATAGATATTGCTATAAAAAAGTTTGATACTATAGTCCCAATAATTACTTTGATTGGATCATTGGCTAACTCGAAATTTTGTAACGCATCAGGGCATCCCATTAGTAAGTCGGCTCGGACGATTCATCGGATTCTGATATTATCGATAGATTTGGGCGGATAT
>IonTorrentS5-matK2_BOP010073_Zotu
AGCTATTCTGGCTTTAAAGGGAACTCCTCTTCTGATGAATAAATGGAAGTATTACCTTATAAATCTCTGGCAATATAATTTCGACTTGTGGTCTCAACCAGATAGGATTCATATAAACCAATTATACAACCATTCCCTCGATTTTTTGGGCCATCTTTCAAGTGTACGACTAAAGCCTTCTGTGGTTAGGAGTCAAATGTTAGAAAATTCATTTATTATAGATATTGCTATAAAAAAGTTTGATACTATAGTCCCAATAATTACTTTGATTGGATCATTGGCTAACTCGAAATTTTGTAACGCATCAGGGCATCCCATTAGTAAGTCGGCTCGGACGATTCATCGGATTCTGATATTATCGATAGATTTGGGCGGATAT
>IonTorrentS5-matK2_BOP010074_Cotu
ATCCATTCTGTCTTCGAAGGATACGCCTCTTCTGATGAATAAATGGAAATATTACCTTGTCAATTTATGGCAATCGCATTTTCATATGTGGTCTCAACCGGGAAGGGTTCATATAAAGCACTTCGACAAGCATTCTATCAACTTTCTGGGCTATCTTTCCAGTGTGCAACTAAATCTTTTGTTGGTACGGAGTCAAATGCTAGAAAATTCATTTATTATAGATAAGGCTATGAAGAAGTTCGATACAACCGTTCCAATTATTTCTCTGATTGGATCATTGACTAAGGCACGGTTTTGTAACACCTTAGGGCATCCCATTAGTAAGCCGACCCGGGCGGATTCTTCAGATTTTGATATTATTGACCGATTTGTGCGTATAT
>IonTorrentS5-matK2_BOP010074_Dotu
ATCCATTCTGTCTTCGAAGGATACGCCTCTTCTGATGAATAAATGGAAATATTACCTTGTCAATTTATGGCAATCGCATTTTCATATGTGGTCTCAACCGGGAAGGGTTCATATAAAGCACTTCGACAAGCATTCTATCAACTTTCTGGGCTATCTTTCCAGTGTGCAACTAAATCTTTTGTTGGTACGGAGTCAAATGCTAGAAAATTCATTTATTATAGATAAGGCTATGAAGAAGTTCGATACAACCGTTCCAATTATTTCTCTGATTGGATCATTGACTAAGGCACGGTTTTGTAACACCTTAGGGCATCCCATTAGTAAGCCGACCCGGGCGGATTCTTCAGATTTTGATATTATTGACCGATTTGTGCGTATAT
>IonTorrentS5-matK2_BOP010074_Otu
ATCCATTCTGTCTTCGAAGGATACGCCTCTTCTGATGAATAAATGGAAATATTACCTTGTCAATTTATGGCAATCGCATTTTCATATGTGGTCTCAACCGGGAAGGGTTCATATAAAGCACTTCGACAAGCATTCTATCAACTTTCTGGGCTATCTTTCCAGTGTGCAACTAAATCTTTTGTTGGTACGGAGTCAAATGCTAGAAAATTCATTTATTATAGATAAGGCTATGAAGAAGTTCGATACAACCGTTCCAATTATTTCTCTGATTGGATCATTGACTAAGGCACGGTTTTGTAACACCTTAGGGCATCCCATTAGTAAGCCGACCCGGGCGGATTCTTCAGATTTTGATATTATTGACCGATTTGTGCGTATAT
>IonTorrentS5-matK2_BOP010074_Zotu
ATCCATTCTGTCTTCGAAGGATACGCCTCTTCTGATGAATAAATGGAAATATTACCTTGTCAATTTATGGCAATCGCATTTTCATATGTGGTCTCAACCGGGAAGGGTTCATATAAAGCACTTCGACAAGCATTCTATCAACTTTCTGGGCTATCTTTCCAGTGTGCAACTAAATCTTTTGTTGGTACGGAGTCAAATGCTAGAAAATTCATTTATTATAGATAAGGCTATGAAGAAGTTCGATACAACCGTTCCAATTATTTCTCTGATTGGATCATTGACTAAGGCACGGTTTTGTAACACCTTAGGGCATCCCATTAGTAAGCCGACCCGGGCGGATTCTTCAGATTTTGATATTATTGACCGATTTGTGCGTATAT
>IonTorrentS5-matK2_BOP010075_Cotu
ATCCCTTCTGGCTTCAAAAGGGACGCCTCTTTTGATGAATAAATGGAAATATTACCTTGTAACTTTTTGGCAATGTTATTTTTCGCTGTGGTTTCATCCAAGAAGGATTTATCTAAACCAATTATCTAATCATTCCCTTGAATTTGTGGGCTATCTTTCAAGTGTGCGACTAAACGCTTCAGTGGTACGGAGTCAAATTCTAGAAAATTCATTTCTACTCAATAATGCTATTAAGAAGTTCGATACTCTTGTTCCAATTATTCCTCTGATTGGATCATTGGCTAAAGCGAAATTTTGTAACGTACTAGGGTATCCCATTAGTAAGCCGGTTCGGGCTGATTTATCAGATTCTGATATTATTGATCGATTTGGGCGTATAT
>IonTorrentS5-matK2_BOP010075_Otu
ATCCCTTCTGGCTTCAAAAGGGACGCCTCTTTTGATGAATAAATGGAAATATTACCTTGTAACTTTTTGGCAATGTATTTTTTCGCTGTGGTTTCATCCAAGAAGGATTTATCTAAACCAATTATCTAATCATTCCCTTGAATTTGTGGGCTATCTTTCAAGTGTGCGACTAAACGCTTCAGTGGTACGGAGTCAAATTCTAGAAAATTCATTTCTACTCAATAATGCTATTAAGAAGTTCGATACTCTTGTTCCAATTATTCCTCTGATTGGATCATTGGCTAAAGCGAAATTTTGTAACGTACTAGGGTATCCCATTAGTAAGCCGGTTCGGGCTGATTTATCAGATTCTGATATTATTGATCGATTTGGGCGTATAT
>IonTorrentS5-matK2_BOP010075_Zotu
ATCCCTTCTGGCTTCAAAAGGGACGCCTCTTTTGATGAATAAATGGAAATATTACCTTGTAACTTTTTGGCAATGTATTTTTTCGCTGTGGTTTCATCCAAGAAGGATTTATCTAAACCAATTATCTAATCATTCCCTTGAATTTGTGGGCTATCTTTCAAGTGTGCGACTAAACGCTTCAGTGGTACGGAGTCAAATTCTAGAAAATTCATTTCTACTCAATAATGCTATTAAGAAGTTCGATACTCTTGTTCCAATTATTCCTCTGATTGGATCATTGGCTAAAGCGAAATTTTGTAACGTACTAGGGTATCCCATTAGTAAGCCGGTTCGGGCTGATTTATCAGATTCTGATATTATTGATCGATTTGGGCGTATAT
>IonTorrentS5-matK2_BOP010076_Cotu
ATCTATTCTGGCTTCAAAGGGAACCCCTCTTCTGATGAATAAATGGAAATATTACCTTGTCAATTTCTGGCAATATAATTTTGATTTGTGGTCTCAACCAGAAAGGATTCATATAAACCAATTATACAACCATTCCCTCGATTTTTTGGGCCATCTTTCAAGTGTACGACTAAAGCCTTCTGTGGTTAGGAGTCAAATGTTAGAAAATTCATTTATTATAGATATTGCTATAAAAAAGTTTGATACTATAGTCCCAATAATTACTTTGATTGGATCATTGGCTAACTCGAAATTTTGTAACGCATCAGGGCATCCCATTAGTAAGTCGGCTCGGACCGATTCATCGGATTCTGATATTATCGATAGATTTGGGCGGATAT
>IonTorrentS5-matK2_BOP010077_Cotu
AGCTATTCTGGCTTTAAAGGGAACTCCTCTTCTGATGAATAAATGGAAGTATTACCTTATAAATCTCTGGCAATATAATTTCGACTTGTGGTCTCAACCAGATAGGATTCATATAAACCAATTATACAACCATTCCCTCGATTTTTTGGGCCATCTTTCAAGTGTACGACTAAAGCCTTCTGTGGTTAGGAGTCAAATGTTAGAAAATTCATTTATTATAGATATTGCTATAAAAAAGTTTGATACTATAGTCCCAATAATTACTTTGATTGGATCATTGGCTAACTCGAAATTTTGTAACGCATCAGGGCATCCCATTAGTAAGTCGGCTCGGACCGATTCATCGGATTCTGATATTATCGATAGATTTGGGCGGATAT
>IonTorrentS5-matK2_BOP010077_Dotu
AGCTATTCTGGCTTTAAAGGGAACTCCTCTTCTGATGAATAAATGGAAGTATTACCTTATAAATCTCTGGCAATATAATTTCGACTTGTGGTCTCAACCAGATAGGATTCATATAAACCAATTATACAACCATTCCCTCGATTTTT
>IonTorrentS5-matK2_BOP010077_Otu
AGCTATTCTGGCTTTAAAGGGAACTCCTCTTCTGATGAATAAATGGAAGTATTACCTTATAAATCTCTGGCAATATAATTTCGACTTGTGGTCTCAACCAGATAGGATTCATATAAACCAATTATACAACCATTCCCTCGATTTTTTGGGCCATCTTTCAAGTGTACGACTAAAGCCTTCTGTGGTTAGGAGTCAAATGTTAGAAAATTCATTTATTATAGATATTGCTATAAAAAAGTTTGATACTATAGTCCCAATAATTACTTTGATTGGATCATTGGCTAACTCGAAATTTTGTAACGCATCAGGGCATCCCATTAGTAAGTCGGCTCGGACCGATTCATCGGATTCTGATATTATCGATAGATTTGGGCGGATAT
>IonTorrentS5-matK2_BOP010077_Zotu
TTTCAAGTGTACGACTAAAGCCTTCTGTGGTTAGGAGTCAAATGTTAGAAAATTCATTTATTATAGATATTGCTATAAAAAAGTTTGATACTATAGTCCCAATAATTACTTTGATTGGATCATTGGCTAACTCGAAATTTTGTAACGCATCAGGGCATCCCATTAGTAAGTCGGCTCGGACCGATTCATCGGATTCTGATATTATCGATAGATTTGGGCGGATAT
>IonTorrentS5-matK2_BOP010078_Cotu
AGCTATTCTGGCTTTAAAGGGAACTCCTCTTCTGATGAATAAATGGAAGTATTACCTTATAAATCTCTGGCAATATAATTTCGACTTGTGGTCTCAACCAGATAGGATTCATATAAACCAATTATACAACCATTCCCTCGATTTTTTGGGCCATCTTTCAAGTGTACGACTAAAGCCTTCTGTGGTTAGGAGTCAAATGTTAGAAAATTCATTTATTATAGATATTGCTATAAAAAAGTTTGATACTATAGTCCCAATAATTACTTTGATTGGATCATTGGCTAACTCGAAATTTTGTAACGCATCAGGGCATCCCATTAGTAAGTCGGCTCGGACCGATTCATCGGATTCTGATATTATCGATAGATTTGGGCGGATAT
>IonTorrentS5-matK2_BOP010078_Otu
AATTTCGACTTGTGGTCTCAACCAGATAGGATTCATATAAACCAATTATACAACCATTCCCTCGATTTTTTGGGCCATCTTTCAAGTGTACGACTAAAGCCTTCTGTGGTTAGGAGTCAAATGTTAGAAAATTCATTTATTATAGATATTGCTATAAAAAGGTTTGATACTATAGTCCCAATAATTACTTTGATTGGATCATTGGCTAACTCGAAATTTTGTAACGCATCAGGGCATCCCATTAGTAAGTCGGCTCGGACCGATTCATCGGATTCTGATATTATCGATAGATTTGGGCGGATAT
>IonTorrentS5-matK2_BOP010078_Zotu
AATTTCGACTTGTGGTCTCAACCAGATAGGATTCATATAAACCAATTATACAACCATTCCCTCGATTTTTTGGGCCATCTTTCAAGTGTACGACTAAAGCCTTCTGTGGTTAGGAGTCAAATGTTAGAAAATTCATTTATTATAGATATTGCTATAAAAAGGTTTGATACTATAGTCCCAATAATTACTTTGATTGGATCATTGGCTAACTCGAAATTTTGTAACGCATCAGGGCATCCCATTAGTAAGTCGGCTCGGACCGATTCATCGGATTCTGATATTATCGATAGATTTGGGCGGATAT
>IonTorrentS5-matK2_BOP010079_Cotu
AGCTATTCTGGCTTTAAAGGGAACTCCTCTTCTGATGAATAAATGGAAGTATTACCTTATAAATCTCTGGCAATATAATTTCGACTTGTGGTCTCAACCAGATAGGATTCATATAAACCAATTATACAACCATTCCCTCGATTTTTTGGGCCATCTTTCAAGTGTACGACTAAAGCCTTCTGTGGTTAGGAGTCAAATGGTAGAAAATTCATTTATTATAGATATTGCTATAAAAAAGTTTGATACTATAGTCCCAATAATTACTTTGATTGGATCATTGGCTAACTCGAAATTTTGTAACGCATCAGGGCATCCCATTAGTAAGTCGGCTCGGACCGATTCATCGGATTCTGATATTATCGATAGATTTGGGCGGATAT
>IonTorrentS5-matK2_BOP010079_Dotu
AGCTATTCTGGCTTTAAAGGGAACTCCTCTTCTGATGAATAAATGGAAGTATTACCTTATAAATCTCTGGCAATATAATTTCGACTTGTGGTCTCAACCAGATAGGATTCATATAAACCAATTATACAACCATTCCCTCGATTTTT
>IonTorrentS5-matK2_BOP010079_Otu
AGCTATTCTGGCTTTAAAGGGAACTCCTCTTCTGATGAATAAATGGAAGTATTACCTTATAAATCTCTGGCAATATAATTTCGACTTGTGGTCTCAACCAGATAGGATTCATATAAACCAATTATACAACCATTCCCTCGATTTTTTGGGCCATCTTTCAAGTGTACGACTAAAGCCTTCTGTGGTTAGGAGTCAAATGGTAGAAAATTCATTTATTATAGATATTGCTATAAAAAAGTTTGATACTATAGTCCCAATAATTACTTTGATTGGATCATTGGCTAACTCGAAATTTTGTAACGCATCAGGGCATCCCATTAGTAAGTCGGCTCGGACCGATTCATCGGATTCTGATATTATCGATAGATTTGGGCGGATAT
>IonTorrentS5-matK2_BOP010079_Zotu
AGCTATTCTGGCTTTAAAGGGAACTCCTCTTCTGATGAATAAATGGAAGTATTACCTTATAAATCTCTGGCAATATAATTTCGACTTGTGGTCTCAACCAGATAGGATTCATATAAACCAATTATACAACCATTCCCTCGATTTTTTGGGCCATCTTTCAAGTGTACGACTAAAGCCTTCTGTGGTTAGGAGTCAAATGGTAGAAAATTCATTTATTATAGATATTGCTATAAAAAAGTTTGATACTATAGTCCCAATAATTACTTTGATTGGATCATTGGCTAACTCGAAATTTTGTAACGCATCAGGGCATCCCATTAGTAAGTCGGCTCGGACCGATTCATCGGATTCTGATATTATCGATAGATTTGGGCGGATAT
>IonTorrentS5-matK2_BOP010080_Cotu
AGCTATTCTGGCTTTAAAGGGAACTCCTCTTCTGATGAATAAATGGAAGTATTACCTTATAAATCTCTGGCAATATAATTTCGACTTGTGGTCTCAACCAGATAGGATTCATATAAACCAATTATACAACCATTCCCTCGATTTTTTGGGCCATCTTTCAAGTGTACGACTAAAGCCTTCTGTGGTTAGGAGTCAAATGGTAGAAAATTCATTTATTATAGATATTGCTATAAAAAAGTTTGATACTATAGTCCCAATAATTACTTTGATTGGATCATTGGCTAACTCGAAATTTTGTAACGCATCAGGGCATCCCATTAGTAAGTCGGCTCGGACCGATTCATCGGATTCTGATATTATCGATAGATTTGGGCGGATAT
>IonTorrentS5-matK2_BOP010080_Dotu
AGCTATTCTGGCTTTAAAGGGAACTCCTCTTCTGATGAATAAATGGAAGTATTACCTTATAAATCTCTGGCAATATAATTTCGACTTGTGGTCTCAACCAGATAGGATTCATATAAACCAATTATACAACCATTCCCTCGATTTTT
>IonTorrentS5-matK2_BOP010080_Otu
AGCTATTCTGGCTTTAAAGGGAACTCCTCTTCTGATGAATAAATGGAAGTATTACCTTATAAATCTCTGGCAATATAATTTCGACTTGTGGTCTCAACCAGATAGGATTCATATAAACCAATTATACAACCATTCCCTCGATTTTTTGGGCCATCTTTCAAGTGTACGACTAAAGCCTTCTGTGGTTAGGAGTCAAATGGTAGAAAATTCATTTATTATAGATATTGCTATAAAAAAGTTTGATACTATAGTCCCAATAATTACTTTGATTGGATCATTGGCTAACTCGAAATTTTGTAACGCATCAGGGCATCCCATTAGTAAGTCGGCTCGGACCGATTCATCGGATTCTGATATTATCGATAGATTTGGGCGGATAT
>IonTorrentS5-matK2_BOP010080_Zotu
AGCTATTCTGGCTTTAAAGGGAACTCCTCTTCTGATGAATAAATGGAAGTATTACCTTATAAATCTCTGGCAATATAATTTCGACTTGTGGTCTCAACCAGATAGGATTCATATAAACCAATTATACAACCATTCCCTCGATTTTTTGGGCCATCTTTCAAGTGTACGACTAAAGCCTTCTGTGGTTAGGAGTCAAATGGTAGAAAATTCATTTATTATAGATATTGCTATAAAAAAGTTTGATACTATAGTCCCAATAATTACTTTGATTGGATCATTGGCTAACTCGAAATTTTGTAACGCATCAGGGCATCCCATTAGTAAGTCGGCTCGGACCGATTCATCGGATTCTGATATTATCGATAGATTTGGGCGGATAT
>IonTorrentS5-matK2_BOP010081_Cotu
ATCAATTCTGGCTTCCAAAGACACACCTCTTCTAATGAATAAATGGAAATCTTACCTTGTCAATTTATGGCAATGTCATTTTGATGTATGGTCTCACGCGGCAAGTATCCGTATAAACCAATTATCCAAGCATTCCCTCGATTTTTTGAGTTACTTTTCAAGTGTTCGACGAAATCCTGCAGTGGTGCGGAATCAAATGCTAGAAAATTCATTTCTACTAAATAATGCTCCCAATAAACTCGATACAATAGTTCCAATTATTCCTATGATTGGATCATTGGCTAAAGCGAAATTTTGTAACGCAGTAGGGCATCCAATTAGTAAGCTGACTCGGGCCGATTTATCGGATTTTGAGATTATCAATCGATTTTTGCATATAT
>IonTorrentS5-matK2_BOP010081_Dotu
AGCTATTCTGGCTTTAAAGGGAACTCCTCTTCTGATGAATAAATGGAAGTATTACCTTATAAATCTCTGGCAATATAATTTCGACTTGTGGTCTCAACCAGATAGGATTCATATAAACCAATTATACAACCATTCCCTCGATTTTT
>IonTorrentS5-matK2_BOP010081_Otu
ATCAATTCTGGCTTCCAAAGACACACCTCTTCTAATGAATAAATGGAAATCTTACCTTGTCAATTTATGGCAATGTCATTTTGATGTATGGTCTCACGCGGCAAGTATCCGTATAAACCAATTATCCAAGCATTCCCTCGATTTTTTGAGTTACTTTTCAAGTGTTCGACGAAATCCTGCAGTGGTGCGGAATCAAATGCTAGAAAATTCATTTCTACTAAATAATGCTCCCAATAAACTCGATACAATAGTTCCAATTATTCCTATGATTGGATCATTGGCTAAAGCGAAATTTTGTAACGCAGTAGGGCATCCAATTAGTAAGCTGACTCGGGCCGATTTATCGGATTTTGAGATTATCAATCGATTTTTGCATATAT
>IonTorrentS5-matK2_BOP010081_Zotu
ATCAATTCTGGCTTCCAAAGACACACCTCTTCTAATGAATAAATGGAAATCTTACCTTGTCAATTTATGGCAATGTCATTTTGATGTATGGTCTCACGCGGCAAGTATCCGTATAAACCAATTATCCAAGCATTCCCTCGATTTTTTGAGTTACTTTTCAAGTGTTCGACGAAATCCTGCAGTGGTGCGGAATCAAATGCTAGAAAATTCATTTCTACTAAATAATGCTCCCAATAAACTCGATACAATAGTTCCAATTATTCCTATGATTGGATCATTGGCTAAAGCGAAATTTTGTAACGCAGTAGGGCATCCAATTAGTAAGCTGACTCGGGCCGATTTATCGGATTTTGAGATTATCAATCGATTTTTGCATATAT
>IonTorrentS5-matK2_BOP010082_Cotu
AGCTATTCTGGCTTTAAAGGGAACTCCTCTTCTGATGAATAAATGGAAGTATTACCTTATAAATCTCTGGCAATATAATTTCGACTTGTGGTCTCAACCAGATAGGATTCATATAAACCAATTATACAACCATTCCCTCGATTTTTTGGGCCATCTTTCAAGTGTACGACTAAAGCCTTCTGTGGTTAGGAGTCAAATGTTAGAAAATTCATTTATTATAGATATTGCTATAAAAAAGTTTGATACTATAGTCCCAATAATTACTTTGATTGGATCATTGGCTAACTCGAAATTTTGTAACGCATCAGGGCATCCCATTAGTAAGTCGGCTCGGACCGATTCATCGGATTCTGATATTATCGATAGATTTGGGCGGATAT
>IonTorrentS5-matK2_BOP010082_Dotu
AGCTATTCTGGCTTTAAAGGGAACTCCTCTTCTGATGAATAAATGGAAGTATTACCTTATAAATCTCTGGCAATATAATTTCGACTTGTGGTCTCAACCAGATAGGATTCATATAAACCAATTATACAACCATTCCCTCGATTTTT
>IonTorrentS5-matK2_BOP010082_Otu
AGCTATTCTGGCTTTAAAGGGAACTCCTCTTCTGATGAATAAATGGAAGTATTACCTTATAAATCTCTGGCAATATAATTTCGACTTGTGGTCTCAACCAGATAGGATTCATATAAACCAATTATACAACCATTCCCTCGATTTTTTGGGCCATCTTTCAAGTGTACGACTAAAGCCTTCTGTGGTTAGGAGTCAAATGTTAGAAAATTCATTTATTATAGATATTGCTATAAAAAAGTTTGATACTATAGTCCCAATAATTACTTTGATTGGATCATTGGCTAACTCGAAATTTTGTAACGCATCAGGGCATCCCATTAGTAAGTCGGCTCGGACCGATTCATCGGATTCTGATATTATCGATAGATTTGGGCGGATAT
>IonTorrentS5-matK2_BOP010082_Zotu
AGCTATTCTGGCTTTAAAGGGAACTCCTCTTCTGATGAATAAATGGAAGTATTACCTTATAAATCTCTGGCAATATAATTTCGACTTGTGGTCTCAACCAGATAGGATTCATATAAACCAATTATACAACCATTCCCTCGATTTTTTGGGCCATCTTTCAAGTGTACGACTAAAGCCTTCTGTGGTTAGGAGTCAAATGTTAGAAAATTCATTTATTATAGATATTGCTATAAAAAAGTTTGATACTATAGTCCCAATAATTACTTTGATTGGATCATTGGCTAACTCGAAATTTTGTAACGCATCAGGGCATCCCATTAGTAAGTCGGCTCGGACCGATTCATCGGATTCTGATATTATCGATAGATTTGGGCGGATAT
>IonTorrentS5-matK2_BOP010083_Cotu
AGCTATTCTGGCTTTAAAGGGAACTCCTCTTCTGATGAATAAATGGAAGTATTACCTTATAAATCTCTGGCAATATAATTTCGACTTGTGGTCTCAACCAGATAGGATTCATATAAACCAATTATACAACCATTCCCTCGATTTTTTGGGCCATCTTTCAAGTGTACGACTAAAGCCTTCTGTGGTTAGGAGTCAAATGTTAGAAAATTCATTTATTATAGATATTGCTATAAAAAAGTTTGATACTATAGTCCCAATAATTACTTTGATTGGATCATTGGCTAACTCGAAATTTTGTAACGCATCAGGGCATCCCATTAGTAAGTCGGCTCGGACCGATTCATCGGATTCTGATATTATCGATAGATTTGGGCGGATAT
>IonTorrentS5-matK2_BOP010083_Otu
AGCTATTCTGGCTTTAAAGGGAACTCCTCTTCTGATGAATAAATGGAAGTATTACCTTATAAATCTCTGGCAATATAATTTCGACTTGTGGTCTCAACCAGATAGGATTCATATAAACCAATTATACAACCATTCCCTCGATTTTTTGGGCCATCTTTCAAGTGTACGACTAAAGCCTTCTGTGGTTAGGAGTCAAATGTTAGAAAATTCATTTATTATAGATATTGCTATAAAAAAGTTTGATACTATAGTCCCAATAATTACTTTGATTGGATCATTGGCTAACTCGAAATTTTGTAACGCATCAGGGCATCCCATTAGTAAGTCGGCTCGGACGATTCATCGGATTCTGATATTATCGATAGATTTGGGCGGATAT
>IonTorrentS5-matK2_BOP010083_Zotu
AGCTATTCTGGCTTTAAAGGGAACTCCTCTTCTGATGAATAAATGGAAGTATTACCTTATAAATCTCTGGCAATATAATTTCGACTTGTGGTCTCAACCAGATAGGATTCATATAAACCAATTATACAACCATTCCCTCGATTTTTTGGGCCATCTTTCAAGTGTACGACTAAAGCCTTCTGTGGTTAGGAGTCAAATGTTAGAAAATTCATTTATTATAGATATTGCTATAAAAAAGTTTGATACTATAGTCCCAATAATTACTTTGATTGGATCATTGGCTAACTCGAAATTTTGTAACGCATCAGGGCATCCCATTAGTAAGTCGGCTCGGACGATTCATCGGATTCTGATATTATCGATAGATTTGGGCGGATAT
>IonTorrentS5-matK2_BOP010084_Cotu
ATCCATTCTGGCTTCAAAAGATACGCCTCTTTTGATGAATAAATGGAAATATTACTCTTGTCAATTTATGGCAATGTCATTTTTAGCCTGTGGTCTCAACCAGGAAGGATTTATATAAACCAATTATACAAAACATTCCCTCGACTTTCTGGGCTATCTTTCAAGTGTGCGACTAAACCCTTCAGTGGTACGGAGTCAAATGCTAGAAAATTCATTTCTAATCGATAATGCTATGAAGAAGTTCGATACAATAGTTCCAATTAGTCCTCTGATTGGATCATTGGCTAAAGCGCGATTTTGTAACGTATTAGGGCATCCCATTAGTAAGGCGACCTGGGCCGATTCATCAGATTCTGATATTATCGACCGATTTGCGCGTATAT
>IonTorrentS5-matK2_BOP010085_Cotu
ATCAATTCTGGCTTCAAAAGGGACGCCTCTTTTGATGAATAAATGGAAATATTACCTTGTAACTTTTTGGCAATGTATTTTTTCGCTGTGGTTTCATCCAAGAAGGATTTATCTAAACCAATTATCTAATCATTCCCTTGAATTTGTGGGCTATCTTTCAAGTGTGCGACTAAACGCTTCAGTGGTACGGAGTCAAATTCTAGAAAATTCATTTCTAATCAATAATGCTATTAAGAAGTTCGATACTCTTGTTCCAATTATTCCTCTGATTGGATCATTGGCTAAAGCGAAATTTTGTAACGTACTAGGGTATCCAATTAGTAAGCCGGTTCGGGCTGATTTATCAGATTCTGATATTATTGATCGATTTGGGCGTATAT
>IonTorrentS5-matK2_BOP010085_Otu
ATCAATTCTGGCTTCAAAAGGGACGCCTCTTTTGATGAATAAATGGAAATATTACCTTGTAACTTTTTGGCAATGTATTTTTTCGCTGTGGTTTCATCCAAGAAGGATTTATCTAAACCAATTATCTAATCATTCCCTTGAATTTGTGGGCTATCTTTCAAGTGTGCGACTAAACGCTTCAGTGGTACGGAGTCAAATTCTAGAAAATTCATTTCTAATCAATAATGCTATTAAGAAGTTCGATACTCTTGTTCCAATTATTCCTCTGATTGGATCATTGGCTAAAGCGAAATTTTGTAACGTACTAGGGTATCCAATTAGTAAGCCGGTTCGGGCTGATTTATCAGATTCTGATATTATTGATCGATTTGGGCGTATAT
>IonTorrentS5-matK2_BOP010085_Zotu
ATCAATTCTGGCTTCAAAAGGGACGCCTCTTTTGATGAATAAATGGAAATATTACCTTGTAACTTTTTGGCAATGTATTTTTTCGCTGTGGTTTCATCCAAGAAGGATTTATCTAAACCAATTATCTAATCATTCCCTTGAATTTGTGGGCTATCTTTCAAGTGTGCGACTAAACGCTTCAGTGGTACGGAGTCAAATTCTAGAAAATTCATTTCTAATCAATAATGCTATTAAGAAGTTCGATACTCTTGTTCCAATTATTCCTCTGATTGGATCATTGGCTAAAGCGAAATTTTGTAACGTACTAGGGTATCCAATTAGTAAGCCGGTTCGGGCTGATTTATCAGATTCTGATATTATTGATCGATTTGGGCGTATAT
>IonTorrentS5-matK2_BOP010086_Cotu
AGCTATTCTGGCTTTAAAGGGAACTCCTCTTCTGATGAATAAATGGAAGTATTACCTTATAAATCTCTGGCAATATAATTTCGACTTGTGGTCTCAACCAGATAGGATTCATATAAACCAATTATACAACCATTCCCTCGATTTTTTGGGCCATCTTTCAAGTGTACGACTAAAGCCTTCTGTGGTTAGGAGTCAAATGTTAGAAAATTCATTTATTATAGATATTGCTATAAAAAAGTTTGATACTATAGTCCCAATAATTACTTTGATTGGATCATTGGCTAACTCGAAATTTTGTAACGCATCAGGGCATCCCATTAGTAAGTCGGCTCGGACCGATTCATCGGATTCTGATATTATCGATAGATTTGGGCGGATAT
>IonTorrentS5-matK2_BOP010086_Otu
AGCTATTCTGGCTTTAAAGGGAACTCCTCTTCTGATGAATAAATGGAAGTATTACCTTATAAATCTCTGGCAATATAATTTCGACTTGTGGTCTCAACCAGATAGGATTCATATAAACCAATTATACAACCATTCCCTCGATTTTTTGGGCCATCTTTCAAGTGTACGACTAAAGCCTTCTGTGGTTAGGAGTCAAATGTTAGAAAATTCATTTATTATAGATATTGCTATAAAAAAGTTTGATACTATAGTCCCAATAATTACTTTGATTGGATCATTGGCTAACTCGAAATTTTGTAACGCATCAGGGCATCCCATTAGTAAGTCGGCTCGGACCGATTCATCGGATTCTGATATTATCGATAGATTTGGGCGGATAT
>IonTorrentS5-matK2_BOP010086_Zotu
AGCTATTCTGGCTTTAAAGGGAACTCCTCTTCTGATGAATAAATGGAAGTATTACCTTATAAATCTCTGGCAATATAATTTCGACTTGTGGTCTCAACCAGATAGGATTCATATAAACCAATTATACAACCATTCCCTCGATTTTTTGGGCCATCTTTCAAGTGTACGACTAAAGCCTTCTGTGGTTAGGAGTCAAATGTTAGAAAATTCATTTATTATAGATATTGCTATAAAAAAGTTTGATACTATAGTCCCAATAATTACTTTGATTGGATCATTGGCTAACTCGAAATTTTGTAACGCATCAGGGCATCCCATTAGTAAGTCGGCTCGGACCGATTCATCGGATTCTGATATTATCGATAGATTTGGGCGGATAT
>IonTorrentS5-matK2_BOP010087_Cotu
ATTCATTCTGGCTTCAAAGGATATGCCGTTTCTGATGAATAAATGGAAATTTTACCTTGTTAATTTATGTCAATGTCATTTTTTTGCGGGGTCTCAACCGGAAAGGATCTATATAAACCAATTATCCAAGCATTCTATCGACTTTTTAGGCTATCTTTCAAGTGTGCGACTAAATTCTTCAGTAGTACGGAGTCAAATGGTGGACAATGCGTTTCTAATAGATAACGCTATGAAGAAACTCGATACAAGAGTTCCACTTATTTCTTTGATTCGATTATTGGCAAAAGCGAGATTTTGTAACGTATTAGGACATCCCATTAGTAAAACGACCCGGGCTGATTCATCGGATTCGGATATTATCGACCGATTTGTGCGTATAT
>IonTorrentS5-matK2_BOP010087_Otu
ATTCATTCTGGCTTCAAAGGATATGCCGTTTCTGATGAATAAATGGAAATTTTACCTTGTTAATTTATGTCAATGTCATTTTTTTGCGGGGTCTCAACCGGAAAGGATCTATATAAACCAATTATCCAAGCATTCTATCGACTTTTTAGGCTATCTTTCAAGTGTGCGACTAAATTCTTCAGTAGTACGGAGTCAAATGGTGGACAATGCGTTTCTAATAGATAACGCTATGAAGAAACTCGATACAAGAGTTCCACTTATTTCTTTGATTCGATTATTGGCAAAAGCGAGATTTTGTAACGTATTAGGACATCCCATTAGTAAAACGACCCGGGCTGATTCATCGGATTCGGATATTATCGACCGATTTGTGCGTATAT
>IonTorrentS5-matK2_BOP010087_Zotu
ATTCATTCTGGCTTCAAAGGATATGCCGTTTCTGATGAATAAATGGAAATTTTACCTTGTTAATTTATGTCAATGTCATTTTTTTGCGGGGTCTCAACCGGAAAGGATCTATATAAACCAATTATCCAAGCATTCTATCGACTTTTTAGGCTATCTTTCAAGTGTGCGACTAAATTCTTCAGTAGTACGGAGTCAAATGGTGGACAATGCGTTTCTAATAGATAACGCTATGAAGAAACTCGATACAAGAGTTCCACTTATTTCTTTGATTCGATTATTGGCAAAAGCGAGATTTTGTAACGTATTAGGACATCCCATTAGTAAAACGACCCGGGCTGATTCATCGGATTCGGATATTATCGACCGATTTGTGCGTATAT
>IonTorrentS5-matK2_BOP010088_Cotu
ATCCATTCTGGCTTCAAAGAATGCGCCTCTTTTGATGAATAAATGGAAATACTATCTTATCCATTTATGGCAATATCATTTTTATGTTTGGTCTCAACCAGGAACGATCCATATAAACCAATTATCCGAGCATTCATTTCACTTTTTGGGCTATTTTTCAAATGTGCGGATAAATCTTTCAGCGGTACGGAGTCAAATGCTGGAAAATTCATTTATAATCGAAATTGGTATGAAAAAGCTTGATACAATAGTTCCAATTATTCCTCTAATTAGATCATTGGCTAAAGCAAAATTTTGTAATGTATTAGGGCATCCCATTAGTAAGCCTGTCTGGGCCTATTCATCCGATTTTTATATTATTGACCGATTTTTGAGGATAT
>IonTorrentS5-matK2_BOP010088_Dotu
ATCCATTCTGGCTTCAAAGAATGCGCCTCTTTTGATGAATAAATGGAAATACTATCTTATCCATTTATGGCAATATCATTTTTATGTTTGGTCTCAACCAGGAACGATCCATATAAACCAATTATCCGAGCATTCATTTCACTTTTTGGGCTATTTTTCAAATGTGCGGATAAATCTTTCAGCGGTACGGAGTCAAATGCTGGAAAATTCATTTATAATCGAAATTGGTATGAAAAAGCTTGATACAATAGTTCCAATTATTCCTCTAATTAGATCATTGGCTAAAGCAAAATTTTGTAATGTATTAGGGCATCCCATTAGTAAGCCTGTCTGGGCCTATTCATCCGATTTTTATATTATTGACCGATTTTTGAGGATAT
>IonTorrentS5-matK2_BOP010088_Otu
ATCCATTCTGGCTTCAAAGAATGCGCCTCTTTTGATGAATAAATGGAAATACTATCTTATCCATTTATGGCAATATCATTTTTATGTTTGGTCTCAACCAGGAACGATCCATATAAACCAATTATCCGAGCATTCATTTCACTTTTTGGGCTATTTTTCAAATGTGCGGATAAATCTTTCAGCGGTACGGAGTCAAATGCTGGAAAATTCATTTATAATCGAAATTGGTATGAAAAAGCTTGATACAATAGTTCCAATTATTCCTCTAATTAGATCATTGGCTAAAGCAAAATTTTGTAATGTATTAGGGCATCCCATTAGTAAGCCTGTCTGGGCCTATTCATCCGATTTTTATATTATTGACCGATTTTTGAGGATAT
>IonTorrentS5-matK2_BOP010088_Zotu
ATCCATTCTGGCTTCAAAGAATGCGCCTCTTTTGATGAATAAATGGAAATACTATCTTATCCATTTATGGCAATATCATTTTTATGTTTGGTCTCAACCAGGAACGATCCATATAAACCAATTATCCGAGCATTCATTTCACTTTTTGGGCTATTTTTCAAATGTGCGGATAAATCTTTCAGCGGTACGGAGTCAAATGCTGGAAAATTCATTTATAATCGAAATTGGTATGAAAAAGCTTGATACAATAGTTCCAATTATTCCTCTAATTAGATCATTGGCTAAAGCAAAATTTTGTAATGTATTAGGGCATCCCATTAGTAAGCCTGTCTGGGCCTATTCATCCGATTTTTATATTATTGACCGATTTTTGAGGATAT
>IonTorrentS5-matK2_BOP010090_Cotu
GTCAATTCTGTCCTCAAAGGATACGTCTCTTCTGATGAATAAGTGGAAATATTACTTTGTCGATTTATGGCAATATTATTTTTACATGTGGTCTCAATCAGGAAGAGTCCGTATAAATCAATTATCTAAATATTCTCTCGACTTTCTGGGCTATCTTTCAAGTGTGCGATTAAATCCTTCAGTGGTACGGAGTCAAATGCTAGAAAATTCATTTATAATAGATAATGCTATGAAGACGTTGGATACGAGAATTCCAATTATTTCTCTCATCGGATCATTGTCTAAGGCGAAATTTTGTAACACATTAGGGCATCCCATCAGTAAGCCGACGTGGGCCGATTCCTCCGATTCTGATATTATTGACCGATTTGTGCGTATAT
>IonTorrentS5-matK2_BOP010090_Otu
GTCAATTCTGTCCTCAAAGGATACGTCTCTTCTGATGAATAAGTGGAAATATTACTTTGTCGATTTATGGCAATATTATTTTTACATGTGGTCTCAATCAGGAAGAGTCCGTATAAATCAATTATCTAAATATTCTCTCGACTTTCTGGGCTATCTTTCAAGTGTGCGATTAAATCCTTCAGTGGTACGGAGTCAAATGCTAGAAAATTCATTTATAATAGATAATGCTATGAAGACGTTGGATACGAGAATTCCAATTATTTCTCTCATCGGATCATTGTCTAAGGCGAAATTTTGTAACACATTAGGGCATCCCATCAGTAAGCCGACGTGGGCCGATTCCTCCGATTCTGATATTATTGACCGATTTGTGCGTATAT
>IonTorrentS5-matK2_BOP010090_Zotu
GTCAATTCTGTCCTCAAAGGATACGTCTCTTCTGATGAATAAGTGGAAATATTACTTTGTCGATTTATGGCAATATTATTTTTACATGTGGTCTCAATCAGGAAGAGTCCGTATAAATCAATTATCTAAATATTCTCTCGACTTTCTGGGCTATCTTTCAAGTGTGCGATTAAATCCTTCAGTGGTACGGAGTCAAATGCTAGAAAATTCATTTATAATAGATAATGCTATGAAGACGTTGGATACGAGAATTCCAATTATTTCTCTCATCGGATCATTGTCTAAGGCGAAATTTTGTAACACATTAGGGCATCCCATCAGTAAGCCGACGTGGGCCGATTCCTCCGATTCTGATATTATTGACCGATTTGTGCGTATAT
>IonTorrentS5-matK2_BOP010091_Cotu
ATCCGTTCTGGCTTCAAAAGATATGCCTCTTCTGATGAATAAATGGAAATATTACCTTGTCAATTTATGGCAATGGCATTTTCACGTGTGGTCTCAACCCGGAAGGATTCATATAAACCACTTATACAAAGATTATATCGACTTTCTGGGCTATCTTTCCAGGGGGCGACTAAATACTTTGGTGGTGCGGAGTCAAATGCTAGAAAATGCATTTCTAATCGATAATGCTATGAAGCAGTTCGAGACAACCGTTCCAATTATTCCTCTGATTGGATCATTGACTACGGCGCGTTTTTGTAACTCATTAGGGCATCCCATTAGTAAGCCGACCTGGGCCGATTCCTCAGATTCTTATATTATCGACCGGTTTATGCGTATAT
>IonTorrentS5-matK2_BOP010091_Dotu
ATCCGTTCTGGCTTCAAAAGATATGCCTCTTCTGATGAATAAATGGAAATATTACCTTGTCAATTTATGGCAATGGCATTTTCACGTGTGGTCTCAACCCGGAAGGATTCATATAAACCACTTATACAAAGATTATATCGACTTTCTGGGCTATCTTTCCAGGGGGCGACTAAATACTTTGGTGGTGCGGAGTCAAATGCTAGAAAATGCATTTCTAATCGATAATGCTATGAAGCAGTTCGAGACAACCGTTCCAATTATTCCTCTGATTGGATCATTGACTACGGCGCGTTTTTTGTAACTCATTAGGGCATCCCATTAGTAAGCCGACCTGGGCCGATTCCTCAGATTCTTATATTATCGACCGGTTTATGCGTATAT
>IonTorrentS5-matK2_BOP010091_Otu
ATCCGTTCTGGCTTCAAAAGATATGCCTCTTCTGATGAATAAATGGAAATATTACCTTGTCAATTTATGGCAATGGCATTTTCACGTGTGGTCTCAACCCGGAAGGATTCATATAAACCACTTATACAAAGATTATATCGACTTTCTGGGCTATCTTTCCAGGGGGCGACTAAATACTTTGGTGGTGCGGAGTCAAATGCTAGAAAATGCATTTCTAATCGATAATGCTATGAAGCAGTTCGAGACAACCGTTCCAATTATTCCTCTGATTGGATCATTGACTACGGCGCGTTTTTTGTAACTCATTAGGGCATCCCATTAGTAAGCCGACCTGGGCCGATTCCTCAGATTCTTATATTATCGACCGGTTTATGCGTATAT
>IonTorrentS5-matK2_BOP010091_Zotu
ATCCGTTCTGGCTTCAAAAGATATGCCTCTTCTGATGAATAAATGGAAATATTACCTTGTCAATTTATGGCAATGGCATTTTCACGTGTGGTCTCAACCCGGAAGGATTCATATAAACCACTTATACAAAGATTATATCGACTTTCTGGGCTATCTTTCCAGGGGGCGACTAAATACTTTGGTGGTGCGGAGTCAAATGCTAGAAAATGCATTTCTAATCGATAATGCTATGAAGCAGTTCGAGACAACCGTTCCAATTATTCCTCTGATTGGATCATTGACTACGGCGCGTTTTTTGTAACTCATTAGGGCATCCCATTAGTAAGCCGACCTGGGCCGATTCCTCAGATTCTTATATTATCGACCGGTTTATGCGTATAT
>IonTorrentS5-matK2_BOP010092_Cotu
ATCCATTCTGGCTTCAAAGGGGACTCATCTTCTGATGAAGAAATGGAAATCTCACCTTGTCTATTTTTGGCAATGTCATTTTTACTTGTGGTCTCTACCGGACAGGATCCATATAAACCAATTATACAATCATTCCTTATATTTTCTGGGCTATCTTTCAAGTGTACGACTAAACACTTCGGTGGTAAGGATTCAAATGCTAGAGAATTCATTTCTAATGGATACTTCTATTAATAAATTCGAGACCCTAGTCCCAATTATTCCTCTGATTGGATCAGTGGCTAAAGCAAAATTTTGTAACGTATCAGGGCATCCCATTAGTAAGTCGGTCCGGGCCGATTCGTCAGATTCTGATATTATCAATCGATTTGGGCGGATAT
>IonTorrentS5-matK2_BOP010092_Otu
ATCCATTCTGGCTTCAAGGGGACTCATCTTCTGATGAAGAAATGGAAATCTCACCTTGTCTATTTTTGGCAATGTCATTTTTACTTGTGGTCTCTACCGGACAGGATCCATATAAACCAATTATACAATCATTCCTTATATTTTCTGGGCTATCTTTCAAGTGTACGACTAAACACTTCGGTGGTAAGGATTCAAATGCTAGAGAATTCATTTCTAATGGATACTTCTATTAATAAATTCGAGACCCTAGTCCCAATTATTCCTCTGATTGGATCAGTGGCTAAAGCAAAATTTTGTAACGTATCAGGGCATCCCATTAGTAAGTCGGTCCGGGCCGATTCGTCAGATTCTGATATTATCAATCGATTTGGGCGGATAT
>IonTorrentS5-matK2_BOP010092_Zotu
ATCCATTCTGGCTTCAAGGGGACTCATCTTCTGATGAAGAAATGGAAATCTCACCTTGTCTATTTTTGGCAATGTCATTTTTACTTGTGGTCTCTACCGGACAGGATCCATATAAACCAATTATACAATCATTCCTTATATTTTCTGGGCTATCTTTCAAGTGTACGACTAAACACTTCGGTGGTAAGGATTCAAATGCTAGAGAATTCATTTCTAATGGATACTTCTATTAATAAATTCGAGACCCTAGTCCCAATTATTCCTCTGATTGGATCAGTGGCTAAAGCAAAATTTTGTAACGTATCAGGGCATCCCATTAGTAAGTCGGTCCGGGCCGATTCGTCAGATTCTGATATTATCAATCGATTTGGGCGGATAT
>IonTorrentS5-matK2_BOP010093_Cotu
ATCACTTCTGGCTGCAAAGGGGACGTCTCTTTTGATGAATAAATGGAAATATTACCTTGTCAATTTCTGGCAATGTCATTTTTCCGTGTGGTCTCAACCAGGAACGATCTATATAAACCAATTATCCAATTATTCCCTCGACTTTCTGGGATATCTTTCAAATGTGCGCCCAAACCCCTCAATGGTACGGAGTCAAATGCTAGAAAATTCATTTCTAATAGATAATGCGATTACGAAGTTCGATACCATAGTTCCAATTATTCCTCTGATTGGATCATTAGCTAAAGCAAAATTTTGTAATGTATTAGGGCATCCCATTAGTAAGCCGGTCTGGGCCGATTTATCGGATTCTGATATTATTGACCGATTTGGTCATATAT
>IonTorrentS5-matK2_BOP010093_Otu
CCTCGACTTTCTGGGATATCTTTCAAATGTGCGCCCAAACCCCTCAATGGTACGGAGTCAAATGCTAGAAAATTCATTTCTAATAGATAATGCGATTACGAAGTTCGATACCATAGTTCCAATTATTCCTCTGATTGGATCATTAGCTAAAGCAAAATTTTGTAATGTATTAGGGCATCCCATTAGTAAGCCGGTCTGGGCCGATTTATCGGATTCTGATATTATTGACCGATTTGGTCATATAT
>IonTorrentS5-matK2_BOP010093_Zotu
CCTCGACTTTCTGGGATATCTTTCAAATGTGCGCCCAAACCCCTCAATGGTACGGAGTCAAATGCTAGAAAATTCATTTCTAATAGATAATGCGATTACGAAGTTCGATACCATAGTTCCAATTATTCCTCTGATTGGATCATTAGCTAAAGCAAAATTTTGTAATGTATTAGGGCATCCCATTAGTAAGCCGGTCTGGGCCGATTTATCGGATTCTGATATTATTGACCGATTTGGTCATATAT
>IonTorrentS5-matK2_BOP010094_Cotu
ATCAATTCTGGCTTCAAAAGGGACGCCTCTTTTGATGAATAAATGGAAATATTACCTTGTAACTTTTTGGCAATGTCATTTTTCGCTGTGGTTTCATCCAAGAAGGATTTATCTAAACCAATTATCTAATCATTCCCTTGAATTTGTGGGCTATCTTTCAAGTGTGCGACTAAACGCTTCAGTGGTACGGAGTCAAATTCTAGAAAATTCATTTCTAATCAATAATGCTATTAAGAAGTTCGATACTCTTGTTCCAATTATTCCTCTGATTGGATCATTGGCTAAAGCGAAATTTTGTAACGTATTAGGGTATCCCATTAGTAAGCCGGTTCGGGCTGATTTATCAGATTCTGATATTATTGATCGATTTGGGCGTATAT
>IonTorrentS5-matK2_BOP010094_Otu
ATCAATTCTGGCTTCAAAAGGGACGCCTCTTTTGATGAATAAATGGAAATATTACCTTGTAACTTTTTGGCAATGTCATTTTTCGCTGTGGTTTCATCCAAGAAGGATTTATCTAAACCAATTATCTAATCATTCCCTTGAATTTGTGGGCTATCTTTCAAGTGTGCGACTAAACGCTTCAGTGGTACGGAGTCAAATTCTAGAAAATTCATTTCTAATCAATAATGCTATTAAGAAGTTCGATACTCTTGTTCCAATTATTCCTCTGATTGGATCATTGGCTAAAGCGAAATTTTGTAACGTATTAGGGTATCCCATTAGTAAGCCGGTTCGGGCTGATTTATCAGATTCTGATATTATTGATCGATTTGGGCGTATAT
>IonTorrentS5-matK2_BOP010094_Zotu
ATCAATTCTGGCTTCAAAAGGGACGCCTCTTTTGATGAATAAATGGAAATATTACCTTGTAACTTTTTGGCAATGTCATTTTTCGCTGTGGTTTCATCCAAGAAGGATTTATCTAAACCAATTATCTAATCATTCCCTTGAATTTGTGGGCTATCTTTCAAGTGTGCGACTAAACGCTTCAGTGGTACGGAGTCAAATTCTAGAAAATTCATTTCTAATCAATAATGCTATTAAGAAGTTCGATACTCTTGTTCCAATTATTCCTCTGATTGGATCATTGGCTAAAGCGAAATTTTGTAACGTATTAGGGTATCCCATTAGTAAGCCGGTTCGGGCTGATTTATCAGATTCTGATATTATTGATCGATTTGGGCGTATAT
>IonTorrentS5-matK2_BOP010095_Cotu
GGCAATTCTGGCCTCAAAAGATACGTCTCTTCTGATGAATAAGTGGAAATATTACTTTGTCGATTTATGGCAATATTCTTTTTACATGTGGTCTCAATCAGGAAGAGTCCGTATAAATCAATTATCTAAATATTCTCTCGACTTTCTGGGCTATCTTTCAAGTGTGCGATTAAATCCTTCAGTGGTACGGAGTCAAATGCTAGAAAATTCATTTATAATAGATAATGCTATGAAGGAGTTGGATACAAGAATTCCAATTATCTCTCTCATTGGATCATTGTCTAAAGCGAAATTTTGTAACACATTAGGGCATCCCATTAGTAAGCCGACGTGGGCCGATTCCTCCGATTCTGATATTATTGACCGATTTGTGCGTATAT
>IonTorrentS5-matK2_BOP010095_Otu
GGCAATTCTGGCCTCAAAAGATACGTCTCTTCTGATGAATAAGTGGAAATATTACTTTGTCGATTTATGGCAATATTCTTTTTACATGTGGTCTCAATCAGGAAGAGTCCGTATAAATCAATTATCTAAATATTCTCTCGACTTTCTGGGCTATCTTTCAAGTGTGCGATTAAATCCTTCAGTGGTACGGAGTCAAATGCTAGAAAATTCATTTATAATAGATAATGCTATGAAGGAGTTGGATACAAGAATTCCAATTATCTCTCTCATTGGATCATTGTCTAAAGCGAAATTTTGTAACACATTAGGGCATCCCATTAGTAAGCCGACGTGGGCCGATTCCTCCGATTCTGATATTATTGACCGATTTGTGCGTATAT
>IonTorrentS5-matK2_BOP010095_Zotu
GGCAATTCTGGCCTCAAAAGATACGTCTCTTCTGATGAATAAGTGGAAATATTACTTTGTCGATTTATGGCAATATTCTTTTTACATGTGGTCTCAATCAGGAAGAGTCCGTATAAATCAATTATCTAAATATTCTCTCGACTTTCTGGGCTATCTTTCAAGTGTGCGATTAAATCCTTCAGTGGTACGGAGTCAAATGCTAGAAAATTCATTTATAATAGATAATGCTATGAAGGAGTTGGATACAAGAATTCCAATTATCTCTCTCATTGGATCATTGTCTAAAGCGAAATTTTGTAACACATTAGGGCATCCCATTAGTAAGCCGACGTGGGCCGATTCCTCCGATTCTGATATTATTGACCGATTTGTGCGTATAT
>IonTorrentS5-matK2_BOP010096_Cotu
GGCAATTCTGGCCTCAAAAGATACGTCTCTTCTGATGAATAAGTGGAAATATTACTTTGTCGATTTATGGCAATATTCTTTTTACATGTGGTCTCAATCAGGAAGAGTCCGTATAAATCAATTATCTAAATATTCTCTCGACTTTCTGGGCTATCTTTCAAGTGTGCGATTAAATCCTTCAGTGGTACGGAGTCAAATGCTAGAAAATTCATTTATAATAGATAATGCTATGAAGGAGTTGGATACAAGAATTCCAATTATCTCTCTCATTGGATCATTGTCTAAAGCGAAATTTTGTAACACATTAGGGCATCCCATTAGTAAGCCGACGTGGGCCGATTCCTCCGATTCTGATATTATTGACCGATTTGTGCGTATAT
>IonTorrentS5-matK2_BOP010096_Otu
GGCAATTCTGGCCTCAAAAGATACGTCTCTTCTGATGAATAAGTGGAAATATTACTTTGTCGATTTATGGCAATATTCTTTTTACATGTGGTCTCAATCAGGAAGAGTCCGTATAAATCAATTATCTAAATATTCTCTCGACTTTCTGGGCTATCTTTCAAGTGTGCGATTAAATCCTTCAGTGGTACGGAGTCAAATGCTAGAAAATTCATTTATAATAGATAATGCTATGAAGGAGTTGGATACAAGAATTCCAATTATCTCTCTCATTGGATCATTGTCTAAAGCGAAATTTTGTAACACATTAGGGCATCCCATTAGTAAGCCGACGTGGGCCGATTCCTCCGATTCTGATATTATTGACCGATTTGTGCGTATAT
>IonTorrentS5-matK2_BOP010096_Zotu
GGCAATTCTGGCCTCAAAAGATACGTCTCTTCTGATGAATAAGTGGAAATATTACTTTGTCGATTTATGGCAATATTCTTTTTACATGTGGTCTCAATCAGGAAGAGTCCGTATAAATCAATTATCTAAATATTCTCTCGACTTTCTGGGCTATCTTTCAAGTGTGCGATTAAATCCTTCAGTGGTACGGAGTCAAATGCTAGAAAATTCATTTATAATAGATAATGCTATGAAGGAGTTGGATACAAGAATTCCAATTATCTCTCTCATTGGATCATTGTCTAAAGCGAAATTTTGTAACACATTAGGGCATCCCATTAGTAAGCCGACGTGGGCCGATTCCTCCGATTCTGATATTATTGACCGATTTGTGCGTATAT
>IonTorrentS5-matK2_BOP010097_Cotu
ATCCATTCTGGCTTCAAAGGATACGCCTCTTCTGATGAATAAATGGAAATATTACCTTGTTGGTTTATGGCAATGGCATTTTCACGTGTCGTCTCAACCAGGAAGGGTTCATCTAAACCACTTAGGCAAGTACTCTATCAACTTTCTGGGCTATCTTTCCGGTGTGCGACTCAATTCTTTGGTGGTACGGAGTCAAATGCTAGAAAATTCATTTCTAATAGGTAATTCTATGAAGAAGGTCGATACGACCGTTCCAATTATTCATCTGATTGGATCATTGATGAAGGCGCGGTTTTGTAACGCATTGGGGCATCCCATCAGTAAGGCGACCTGGGCCGATTTCTCCGATTCTCATCTTATCGACCGATTTGTGCGTATAT
>IonTorrentS5-matK2_BOP010097_Dotu
ATCCATTCTGGCTTCAAAGGATACGCCTCTTCTGATGAATAAATGGAAATATTACCTTGTTGGTTTATGGCAATGGCATTTTCACGTGTCGTCTCAACCAGGAAGGGTTCATCTAAACCACTTAGGCAAGTACTCTATCAACTTTCTGGGCTATCTTTCCGGTGTGCGACTCAATTCTTTGGTGGTACGGAGTCAAATGCTAGAAAATTCATTTCTAATAGGTAATTCTATGAAGAAGGTCGATACGACCGTTCCAATTATTCATCTGATTGGATCATTGATGAAGGCGCGGTTTTGTAACGCATTGGGGCATCCCATCAGTAAGGCGACCTGGGCCGATTTCTCCGATTCTCATCTTATCGACCGATTTGTGCGTATAT
>IonTorrentS5-matK2_BOP010097_Otu
ATCCATTCTGGCTTCAAAGGATACGCCTCTTCTGATGAATAAATGGAAATATTACCTTGTTGGTTTATGGCAATGGCATTTTCACGTGTCGTCTCAACCAGGAAGGGTTCATCTAAACCACTTAGGCAAGTACTCTATCAACTTTCTGGGCTATCTTTCCGGTGTGCGACTCAATTCTTTGGTGGTACGGAGTCAAATGCTAGAAAATTCATTTCTAATAGGTAATTCTATGAAGAAGGTCGATACGACCGTTCCAATTATTCATCTGATTGGATCATTGATGAAGGCGCGGTTTTGTAACGCATTGGGGCATCCCATCAGTAAGGCGACCTGGGCCGATTTCTCCGATTCTCATCTTATCGACCGATTTGTGCGTATAT
>IonTorrentS5-matK2_BOP010097_Zotu
ATCCATTCTGGCTTCAAAGGATACGCCTCTTCTGATGAATAAATGGAAATATTACCTTGTTGGTTTATGGCAATGGCATTTTCACGTGTCGTCTCAACCAGGAAGGGTTCATCTAAACCACTTAGGCAAGTACTCTATCAACTTTCTGGGCTATCTTTCCGGTGTGCGACTCAATTCTTTGGTGGTACGGAGTCAAATGCTAGAAAATTCATTTCTAATAGGTAATTCTATGAAGAAGGTCGATACGACCGTTCCAATTATTCATCTGATTGGATCATTGATGAAGGCGCGGTTTTGTAACGCATTGGGGCATCCCATCAGTAAGGCGACCTGGGCCGATTTCTCCGATTCTCATCTTATCGACCGATTTGTGCGTATAT
>IonTorrentS5-matK2_BOP010098_Cotu
ATCCATTCTGGCTTCAAAGGGGACTCATCTTCTGATGAAGAAATGGAAATCTCACCTTGTCTATTTTTGGCAATGTCATTTTTACTTGTGGTCTCTACCGGACAGGATCCATATAAACCAATTATACAATCATTCCTTATATTTTCTGGGCTATCTTTCAAGTGTACGACTAAACACTTCGGTGGTAAGGATTCAAATGCTAGAGAATTCATTTCTAATGGATACTTCTATTAATAAATTCGAGACCCTAGTCCCAATTATTCCTCTGATTGGATCAGTGGCTAAAGCAAAATTTTGTAACGTATCAGGGCATCCCATTAGTAAGTCGGTCCGGGCCGATTCGTCAGATTCTGATATTATCAATCGATTTGGGCGGATAT
>IonTorrentS5-matK2_BOP010098_Otu
ATCCATTCTGGCTTCAAAGGGGACTCATCTTCTGATGAAGAAATGGAAATCTCACCTTGTCTATTTTTGGCAATGTCATTTTTACTTGTGGTCTCTACCGGACAGGATCCATATAAACCAATTATACAATCATTCCTTATATTTTCTGGGCTATCTTTCAAGTGTACGACTAAACACTTCGGTGGTAAGGATTCAAATGCTAGAGAATTCATTTCTAATGGATACTTCTATTAATAAATTCGAGACCCTAGTCCCAATTATTCCTCTGATTGGATCAGTGGCTAAAGCAAAATTTTGTAACGTATCAGGGCATCCCATTAGTAAGTCGGTCCGGGCCGATTCGTCAGATTCTGATATTATCAATCGATTTGGGCGGATAT
>IonTorrentS5-matK2_BOP010098_Zotu
ATCCATTCTGGCTTCAAAGGGGACTCATCTTCTGATGAAGAAATGGAAATCTCACCTTGTCTATTTTTGGCAATGTCATTTTTACTTGTGGTCTCTACCGGACAGGATCCATATAAACCAATTATACAATCATTCCTTATATTTTCTGGGCTATCTTTCAAGTGTACGACTAAACACTTCGGTGGTAAGGATTCAAATGCTAGAGAATTCATTTCTAATGGATACTTCTATTAATAAATTCGAGACCCTAGTCCCAATTATTCCTCTGATTGGATCAGTGGCTAAAGCAAAATTTTGTAACGTATCAGGGCATCCCATTAGTAAGTCGGTCCGGGCCGATTCGTCAGATTCTGATATTATCAATCGATTTGGGCGGATAT
>IonTorrentS5-matK2_BOP010099_Cotu
ATACATTCTAGCTTCAAAGGGGACTCATCTTCTGATGAAGAAATGGAAATCTCACCTTGTCAATTTTTGGCAATGTCATTTTTACTTGTGGTCTCGACCGGACAGGATCCATATAAACCAATTATACAATCATTCCTTCTATTTTCTGGGCTATCTTTCAAGTGTACGACTAAACACTTCGGCGGTAAGGATTCAAATGCTAGAGAATTCATTTCTAATAGATACTTCTATTAATAAATTCGAGACCCTAGTCCCAATTATTTCTCTGATTGGATCAGTGGCTAAAGCGAAATTTTGTAACGTATCAGGGCATCCCATTAGTAAGTCGGTCCGGGCCGATTCGTCAGATTCTGATATTATAAATCGATTTGGGCGGATAT
>IonTorrentS5-matK2_BOP010099_Otu
ATACATTCTAGCTTCAAAGGGGACTCATCTTCTGATGAAGAAATGGAAATCTCACCTTGTCAATTTTTGGCAATGTCATTTTTACTTGTGGTCTCGACCGGACAGGATCCATATAAACCAATTATACAATCATTCCTTCTATTTTCTGGGCTATCTTTCAAGTGTACGACTAAACACTTCGGCGGTAAGGATTCAAATGCTAGAGAATTCATTTCTAATAGATACTTCTATTAATAAATTCGAGACCCTAGTCCCAATTATTTCTCTGATTGGATCAGTGGCTAAAGCGAAATTTTGTAACGTATCAGGGCATCCCATTAGTAAGTCGGTCCGGGCCGATTCGTCAGATTCTGATATTATAAATCGATTTGGGCGGATAT
>IonTorrentS5-matK2_BOP010099_Zotu
ATACATTCTAGCTTCAAAGGGGACTCATCTTCTGATGAAGAAATGGAAATCTCACCTTGTCAATTTTTGGCAATGTCATTTTTACTTGTGGTCTCGACCGGACAGGATCCATATAAACCAATTATACAATCATTCCTTCTATTTTCTGGGCTATCTTTCAAGTGTACGACTAAACACTTCGGCGGTAAGGATTCAAATGCTAGAGAATTCATTTCTAATAGATACTTCTATTAATAAATTCGAGACCCTAGTCCCAATTATTTCTCTGATTGGATCAGTGGCTAAAGCGAAATTTTGTAACGTATCAGGGCATCCCATTAGTAAGTCGGTCCGGGCCGATTCGTCAGATTCTGATATTATAAATCGATTTGGGCGGATAT
>IonTorrentS5-matK2_BOP010100_Cotu
ATCCATTCTGGCTTCAAAGGGGACTCATCTTCTGATGAAGAAATGGAAATCTCACCTTGTCTATTTTTGGCAATGTCATTTTTACTTGTGGTCTCTACCGGACAGGATCCATATAAACCAATTATACAATCATTCCTTATATTTTCTGGGCTATCTTTCAAGTGTACGACTAAACATTTCGGTGGTAAGGATTCAAATGCTAGAGAATTCATTTCTAATAGATACTTCTATTAATAAATTCGAGACCCTAGTCCCAATTATTCCTCTGATTGGATCAGTGGCTAAAGCAAAATTTTGTAACGTATCAGGGCATCCCATTAGTAAGTCGGTCCGGGCCGATTCGTCAGATTCTGATATTATCAATCGATTTGGGCGGATAT
>IonTorrentS5-matK2_BOP010100_Otu
ATCCATTCTGGCTTCAAAGGGGACTCATCTTCTGATGAAGAAATGGAAATCTCACCTTGTCTATTTTTGGCAATGTCATTTTTACTTGTGGTCTCTACCGGACAGGATCCATATAAACCAATTATACAATCATTCCTTATATTTTCTGGGCTATCTTTCAAGTGTACGACTAAACATTTCGGTGGTAAGGATTCAAATGCTAGAGAATTCATTTCTAATAGATACTTCTATTAATAAATTCGAGACCCTAGTCCCAATTATTCCTCTGATTGGATCAGTGGCTAAAGCAAAATTTTGTAACGTATCAGGGCATCCCATTAGTAAGTCGGTCCGGGCCGATTCGTCAGATTCTGATATTATCAATCGATTTGGGCGGATAT
>IonTorrentS5-matK2_BOP010100_Zotu
ATCCATTCTGGCTTCAAAGGGGACTCATCTTCTGATGAAGAAATGGAAATCTCACCTTGTCTATTTTTGGCAATGTCATTTTTACTTGTGGTCTCTACCGGACAGGATCCATATAAACCAATTATACAATCATTCCTTATATTTTCTGGGCTATCTTTCAAGTGTACGACTAAACATTTCGGTGGTAAGGATTCAAATGCTAGAGAATTCATTTCTAATAGATACTTCTATTAATAAATTCGAGACCCTAGTCCCAATTATTCCTCTGATTGGATCAGTGGCTAAAGCAAAATTTTGTAACGTATCAGGGCATCCCATTAGTAAGTCGGTCCGGGCCGATTCGTCAGATTCTGATATTATCAATCGATTTGGGCGGATAT
>IonTorrentS5-matK2_BOP010101_Cotu
ATTAATTCTGGCATCAAAAGGGGCTCATCTTATGATGAAGAAATGGAAATATCACCTTGTCAATTTATGGCAGTGCAATTTTCACTTGTGGTCTCAACCGGGCAGAATCCATATAAACCGATTATACAATCATTCCTTATATTTTATGGGCTATCTCTCAAGTCTACGAATAGGCCCTTCGATGGTAAGGAGTCAAATGCTAGAAAATGCATTTCTAATAGATACTTCCATTAATAGATTTGAGACCCTAGTCCCAATTTTTTCTCTAATTAGTTCTTTGGCTAAAGCGAAATTTTGTAATGTATCAGGACATCCTGTTAGTAAGCCGGCTTGGTCCGATTTGTCCGATTCTGATATTATCGATCGATTTGGGCGTATAT
>IonTorrentS5-matK2_BOP010101_Otu
ATTAATTCTGGCATCAAAGGGCTCATCTTATGATGAAGAAATGGAAATATCACCTTGTCAATTTATGGCAGTGCAATTTTCACTTGTGGTCTCAACCGGGCAGAATCCATATAAACCGATTATACAATCATTCCTTATATTTTATGGGCTATCTCTCAAGTCTACGAATAGGCCCTTCGATGGTAAGGAGTCAAATGCTAGAAAATGCATTCTAATAGATACTTCCATTAATAGATTTGAGACCCTAGTCCCAATTTTTTCTCTAATTAGTTCTTTGGCTAAAGCGAAATTTTGTAATGTATCAGGACATCCTGTTAGTAAGCCGGCTTGGTCCGATTTGTCCGATTCTGATATTATCGATCGATTTGGGCGTATAT
>IonTorrentS5-matK2_BOP010101_Zotu
ATTAATTCTGGCATCAAAGGGCTCATCTTATGATGAAGAAATGGAAATATCACCTTGTCAATTTATGGCAGTGCAATTTTCACTTGTGGTCTCAACCGGGCAGAATCCATATAAACCGATTATACAATCATTCCTTATATTTTATGGGCTATCTCTCAAGTCTACGAATAGGCCCTTCGATGGTAAGGAGTCAAATGCTAGAAAATGCATTCTAATAGATACTTCCATTAATAGATTTGAGACCCTAGTCCCAATTTTTTCTCTAATTAGTTCTTTGGCTAAAGCGAAATTTTGTAATGTATCAGGACATCCTGTTAGTAAGCCGGCTTGGTCCGATTTGTCCGATTCTGATATTATCGATCGATTTGGGCGTATAT
>IonTorrentS5-matK2_BOP010102_Cotu
ATCCATTCTGGCTTCAAAGAATGCGCCTCTTTTGATGAATAAATGGAAACACTATTTTATCCATTTATGGCAATGTTTTTTTGATGTTTGGTCTCAACCAGGAACGATCCATATAAACCAATTATCCGAACATTCATTTCACTTTTTAGGCTATTTTTCAAATGTGCGGCTAAATCGTTCAGTGGTACGGAGTCAAATGCTGCAAAATACATTTCTAATCGAAATTGTTATCAAAAAGCTTGATATAATAGTTCCAATTATTCCTCTAATTAGATCATTGGCTAAAGCGAAATTTTGTAATGTATTAGGGCATCCCATTAGTAAGTCGGTCTGGGCCGATTCATCCGATTTTGATATTATTGACCGATTTTTGCGAATAT
>IonTorrentS5-matK2_BOP010102_Otu
ATCCATTCTGGCTTCAAAGAATGCGCCTCTTTTGATGAATAAATGGAAACACTATTTTATCCATTTATGGCAATGTTTTTTTGATGTTTGGTCTCAACCAGGAACGATCCATATAAACCAATTATCCGAACATTCATTTCACTTTTTAGGCTATTTTTCAAATGTGCGGCTAAATCGTTCAGTGGTACGGAGTCAAATGCTGCAAAATACATTTCTAATCGAAATTGTTATCAAAAAGCTTGATATAATAGTTCCAATTATTCCTCTAATTAGATCATTGGCTAAAGCGAAATTTTGTAATGTATTAGGGCATCCCATTAGTAAGTCGGTCTGGGCCGATTCATCCGATTTTGATATTATTGACCGATTTTTGCGAATAT
>IonTorrentS5-matK2_BOP010102_Zotu
ATCCATTCTGGCTTCAAAGAATGCGCCTCTTTTGATGAATAAATGGAAACACTATTTTATCCATTTATGGCAATGTTTTTTTGATGTTTGGTCTCAACCAGGAACGATCCATATAAACCAATTATCCGAACATTCATTTCACTTTTTAGGCTATTTTTCAAATGTGCGGCTAAATCGTTCAGTGGTACGGAGTCAAATGCTGCAAAATACATTTCTAATCGAAATTGTTATCAAAAAGCTTGATATAATAGTTCCAATTATTCCTCTAATTAGATCATTGGCTAAAGCGAAATTTTGTAATGTATTAGGGCATCCCATTAGTAAGTCGGTCTGGGCCGATTCATCCGATTTTGATATTATTGACCGATTTTTGCGAATAT
>IonTorrentS5-matK2_BOP010104_Cotu
ATCCATTCTGGCTTCAAAGGGGACTCATCTTCTGATGAAGAAATGGAAATCTCACCTTGTCTATTTTTGGCAATGTCATTTTTACTTGTGGTCTCTACCGGACAGGATCCATATAAACCAATTATACAATCATTCCTTATATTTTCTGGGCTATCTTTCAAGTGTACGACTAAACACTTCGGTGGTAAGGATTCAAATGCTAGAGAATTCATTTCTAATGGATACTTCTATTAATAAATTCGAGACCCTAGTCCCAATTATTCCTCTGATTGGATCAGTGGCTAAAGCAAAATTTTGTAACGTATCAGGGCATCCCATTAGTAAGTCGGTCCGGGCCGATTCGTCAGATTCTGATATTATCAATCGATTTGGGCGGATAT
>IonTorrentS5-matK2_BOP010104_Otu
ATCCATTCTGGCTTCAAGGGGACTCATCTTCTGATGAAGAAATGGAAATCTCACCTTGTCTATTTTTGGCAATGTCATTTTTACTTGTGGTCTCTACCGGACAGGATCCATATAAACCAATTATACAATCATTCCTTATATTTTCTGGGCTATCTTTCAAGTGTACGACTAAACACTTCGGTGGTAAGGATTCAAATGCTAGAGAATTCATTTCTAATGGATACTTCTATTAATAAATTCGAGACCCTAGTCCCAATTATTCCTCTGATTGGATCAGTGGCTAAAGCAAAATTTTGTAACGTATCAGGGCATCCCATTAGTAAGTCGGTCCGGGCCGATTCGTCAGATTCTGATATTATCAATCGATTTGGGCGGATAT
>IonTorrentS5-matK2_BOP010104_Zotu
ATCCATTCTGGCTTCAAGGGGACTCATCTTCTGATGAAGAAATGGAAATCTCACCTTGTCTATTTTTGGCAATGTCATTTTTACTTGTGGTCTCTACCGGACAGGATCCATATAAACCAATTATACAATCATTCCTTATATTTTCTGGGCTATCTTTCAAGTGTACGACTAAACACTTCGGTGGTAAGGATTCAAATGCTAGAGAATTCATTTCTAATGGATACTTCTATTAATAAATTCGAGACCCTAGTCCCAATTATTCCTCTGATTGGATCAGTGGCTAAAGCAAAATTTTGTAACGTATCAGGGCATCCCATTAGTAAGTCGGTCCGGGCCGATTCGTCAGATTCTGATATTATCAATCGATTTGGGCGGATAT
>IonTorrentS5-matK2_BOP010105_Cotu
ATCCATTTTGGCTTCAAAAGGGACGTTTCATTTAATGAATAAATGGAAATATTACCTTGTCAATTTCTGGCAATGTTATTTTTACATGTGGTCTCAACCAGGAAGGATCCATATAAACCAATTATCCAATCATTCCCTCGACTTTCTGGGCTATCTTTCAAATGTGCGACTAAACCCTTCAACGGTACGGAGTCAAATGCTAGAAAATTCATTTCTAATAGGTAATGCTATTAAGAAGTTTGATACCCTAGTTCCAATTATTCCTCTGATTGGATCATTGTATAAAGAGAAATTTTGTAACGTGTTAGGACATCCCATTAGTAAGCCAGCTTGGTCCGATTTATCAGATTCTGATATTATTGACCGATTCGGGCGTATAT
>IonTorrentS5-matK2_BOP010105_Otu
ATCCATTTTGGCTTCAAAAGGGACGTTTCATTTAATGAATAAATGGAAATATTACCTTGTCAATTTCTGGCAATGTTATTTTTACATGTGGTCTCAACCAGGAAGGATCCATATAAACCAATTATCCAATCATTCCCTCGACTTTCTGGGCTATCTTTCAAATGTGCGACTAAACCCTTCAACGGTACGGAGTCAAATGCTAGAAAATTCATTTCTAATAGGTAATGCTATTAAGAAGTTTGATACCCTAGTTCCAATTATTCCTCTGATTGGATCATTGTATAAAGAGAAATTTTGTAACGTGTTAGGACATCCCATTAGTAAGCCAGCTTGGTCCGATTTATCAGATTCTGATATTATTGACCGATTCGGGCGTATAT
>IonTorrentS5-matK2_BOP010105_Zotu
ATCCATTTTGGCTTCAAAAGGGACGTTTCATTTAATGAATAAATGGAAATATTACCTTGTCAATTTCTGGCAATGTTATTTTTACATGTGGTCTCAACCAGGAAGGATCCATATAAACCAATTATCCAATCATTCCCTCGACTTTCTGGGCTATCTTTCAAATGTGCGACTAAACCCTTCAACGGTACGGAGTCAAATGCTAGAAAATTCATTTCTAATAGGTAATGCTATTAAGAAGTTTGATACCCTAGTTCCAATTATTCCTCTGATTGGATCATTGTATAAAGAGAAATTTTGTAACGTGTTAGGACATCCCATTAGTAAGCCAGCTTGGTCCGATTTATCAGATTCTGATATTATTGACCGATTCGGGCGTATAT
>IonTorrentS5-matK2_BOP010106_Cotu
ATCAATTCTGGCTTCAAAAGATACGCCTCTTCTGATGAATAAATGGAAATATTACCTTGTCAATTTATGGCAATGTTATTTTTATGTGTGGTCTCAACCAGCAAGGATCCCGTATAAACCAATTATCCAAGCATTCCCTCGACTTTTTGGGTTATCTTTCAAGTGTGCGACTAAATCCTTCAGTGGTACGGAGTCAAATGCTAGAAAATTCATTTCTAATAGATAATGCTATGAAGAAGCTCGATACAATAGTTCCAATTATTCCTCTGATTGGATCATTGGCTAAAGCGAAATTTTGTAACGCATTAGGGCATCCCATTAGTAAGCCGACCTGGGCCGATTCATCGGATTTTGATATTATCGATCGATTTGTGCATATAT
>IonTorrentS5-matK2_BOP010107_Cotu
ATCCATTTTGGCTTCAAAAGATACGCCTCTTCTGATTAATAAATGGAAATATTACCTTGTCAATTTATGGCAATGGCATTTTCGCGTGTGGTCTCAACCAGGAAGGATTCATATAAACCACTTATACAAAGATTCTATCAACTTTCTGGGCTATCTTTCGAGGGGGCGACCAAATACTTTGGTGGTACGAAGTCAAATGCTAGAAAATGCATTTCTAATAGATAATGCTATGAAGAAGTTCGAGACAACTGTTCCGATTATTCCTCTCATTGGATCATTGACTAAGGCGCGTTTTTGTAATCCATTAGGCCATCCCATTAGTAAGCCAATCTGGGCCGATTCCTCCGATTCTCGTATTATTGACCGGTTTGCGCGTATAT
>IonTorrentS5-matK2_BOP010107_Otu
ATCCATTTTGGCTTCAAAAGATACGCCTCTTCTGATTAATAAATGGAAATATTACCTTGTCAATTTATGGCAATGGCATTTTCGCGTGTGGTCTCAACCAGGAAGGATTCATATAAACCACTTATACAAAGATTCTATCAACTTTCTGGGCTATCTTTCGAGGGGGCGACCAAATACTTTGGTGGTACGAAGTCAAATGCTAGAAAATGCATTTCTAATAGATAATGCTATGAAGAAGTTCGAGACAACTGTTCCGATTATTCCTCTCATTGGATCATTGACTAAGGCGCGTTTTTGTAATCCATTAGGCCATCCCATTAGTAAGCCAATCTGGGCCGATTCCTCCGATTCTCGTATTATTGACCGGTTTGCGCGTATAT
>IonTorrentS5-matK2_BOP010107_Zotu
ATCCATTTTGGCTTCAAAAGATACGCCTCTTCTGATTAATAAATGGAAATATTACCTTGTCAATTTATGGCAATGGCATTTTCGCGTGTGGTCTCAACCAGGAAGGATTCATATAAACCACTTATACAAAGATTCTATCAACTTTCTGGGCTATCTTTCGAGGGGGCGACCAAATACTTTGGTGGTACGAAGTCAAATGCTAGAAAATGCATTTCTAATAGATAATGCTATGAAGAAGTTCGAGACAACTGTTCCGATTATTCCTCTCATTGGATCATTGACTAAGGCGCGTTTTTGTAATCCATTAGGCCATCCCATTAGTAAGCCAATCTGGGCCGATTCCTCCGATTCTCGTATTATTGACCGGTTTGCGCGTATAT
>IonTorrentS5-matK2_BOP010108_Cotu
ATCCATTCTGGCTTCAAGGGGGACTCAGTTTCTGATAAAGAAATGGAAATATCACCTTGTCAACTTCTGGCAATGTCATTTTTACTTGTGGTCTCAACCAGACAGGATTCATCTAAACCAACTATGCAATCATTCCTTCTATTTTCTGGGTTATCTTTCAAGTGTGCAACTAAACTCTTCGGTGGTAAGGAGTCAAATGCTAGAAAATGCATTTCTAATGGATACTGCTATTAAGGAATTCGAGACCATAGTCCCAATTATTCCTCTGATTGGATCATTGGCTAAAGCAAAATTTTGTAATGGATCAGGGCATCCCATTAGTAAGCCGTTTCGGACCGATTTGTCGGATTCTGAGATTCTCAATCGATTTGGTCGGATAT
>IonTorrentS5-matK2_BOP010108_Dotu
ATCCATTCTGGCTTCAAGGGGGACTCAGTTTCTGATAAAGAAATGGAAATATCACCTTGTCAACTTCTGGCAATGTCATTTTTACTTGTGGTCTCAACCAGACAGGATTCATCTAAACCAACTATGCAATCATTCCTTCTATTTTCTGGGTTATCTTTCAAGTGTGCAACTAAACTCTTCGGTGGTAAGGAGTCAAATGCTAGAAAATGCATTTCTAATGGATACTGCTATTAAGGAATTCGAGACCATAGTCCCAATTATTCCTCTGATTGGATCATTGGCTAAAGCAAAATTTTGTAATGGATCAGGGCATCCCATTAGTAAGCCGTTTCGGACCGATTTGTCGGATTCTGAGATTCTCAATCGATTTGGTCGGATAT
>IonTorrentS5-matK2_BOP010108_Otu
ATCCATTCTGGCTTCAAGGGGGACTCAGTTTCTGATAAAGAAATGGAAATATCACCTTGTCAACTTCTGGCAATGTCATTTTTACTTGTGGTCTCAACCAGACAGGATTCATCTAAACCAACTATGCAATCATTCCTTCTATTTTCTGGGTTATCTTTCAAGTGTGCAACTAAACTCTTCGGTGGTAAGGAGTCAAATGCTAGAAAATGCATTTCTAATGGATACTGCTATTAAGGAATTCGAGACCATAGTCCCAATTATTCCTCTGATTGGATCATTGGCTAAAGCAAAATTTTGTAATGGATCAGGGCATCCCATTAGTAAGCCGTTTCGGACCGATTTGTCGGATTCTGAGATTCTCAATCGATTTGGTCGGATAT
>IonTorrentS5-matK2_BOP010108_Zotu
ATCCATTCTGGCTTCAAGGGGGACTCAGTTTCTGATAAAGAAATGGAAATATCACCTTGTCAACTTCTGGCAATGTCATTTTTACTTGTGGTCTCAACCAGACAGGATTCATCTAAACCAACTATGCAATCATTCCTTCTATTTTCTGGGTTATCTTTCAAGTGTGCAACTAAACTCTTCGGTGGTAAGGAGTCAAATGCTAGAAAATGCATTTCTAATGGATACTGCTATTAAGGAATTCGAGACCATAGTCCCAATTATTCCTCTGATTGGATCATTGGCTAAAGCAAAATTTTGTAATGGATCAGGGCATCCCATTAGTAAGCCGTTTCGGACCGATTTGTCGGATTCTGAGATTCTCAATCGATTTGGTCGGATAT
>IonTorrentS5-matK2_BOP010110_Cotu
ATCCATTCTGGTTTCAAAAGATACGCCTCTTTTGATGAATAAATGGAAATATTACCTTGTCCATTTATGGCAATGTCATTTTTATGTGTGGTCTGAACCAGGAAGAATCCATATAAACCAATTATCCAAACATTCTCTCTTTTTTTTGGGTTATCTTTCAAGTATGCGACTAAATCTTTCAGTGGTACGGAGTCAAATGTTAGAAAATTCATTTCTAATGGATAATGCTATGAAAAAGATTGATACATTAGTTCCAATTAGTCCTTTGATTGGATCATTGGCTAAAATGAAATTTTGTAATGCATTAGGGCATCCCATTAGTAAGTCAACCTGGGCGGATTCGTCAGATTTGGATATTATTGATCGATTTGTGCGTATAT
>IonTorrentS5-matK2_BOP010110_Otu
ATCCATTCTGGTTTCAAAAGATACGCCTCTTTTGATGAATAAATGGAAATATTACCTTGTCCATTTATGGCAATGTCATTTTTATGTGTGGTCTGAACCAGGAAGAATCCATATAAACCAATTATCCAAACATTCTCTCTTTTTTTTGGGTTATCTTTCAAGTATGCGACTAAATCTTTCAGTGGTACGGAGTCAAATGTTAGAAAATTCATTTCTAATGGATAATGCTATGAAAAAGATTGATACATTAGTTCCAATTAGTCCTTTGATTGGATCATTGGCTAAAATGAAATTTTGTAATGCATTAGGGCATCCCATTAGTAAGTCAACCTGGGCGGATTCGTCAGATTTGGATATTATTGATCGATTTGTGCGTATAT
>IonTorrentS5-matK2_BOP010110_Zotu
ATCCATTCTGGTTTCAAAAGATACGCCTCTTTTGATGAATAAATGGAAATATTACCTTGTCCATTTATGGCAATGTCATTTTTATGTGTGGTCTGAACCAGGAAGAATCCATATAAACCAATTATCCAAACATTCTCTCTTTTTTTTGGGTTATCTTTCAAGTATGCGACTAAATCTTTCAGTGGTACGGAGTCAAATGTTAGAAAATTCATTTCTAATGGATAATGCTATGAAAAAGATTGATACATTAGTTCCAATTAGTCCTTTGATTGGATCATTGGCTAAAATGAAATTTTGTAATGCATTAGGGCATCCCATTAGTAAGTCAACCTGGGCGGATTCGTCAGATTTGGATATTATTGATCGATTTGTGCGTATAT
>IonTorrentS5-matK2_BOP010111_Cotu
ATCAATTCTGGCTTCGAAGGATACCCCTCTTCTGATGAATAAGTGGAAATATTATCTTGTCAATTTATGGCAATGTCATTCTTATGTGTGGTCTCAACCGGGAAGGATTTATATAAATAAATTATCCAAGCATTCCCTTGATTTTTTGGGTTATTTTTCAAGTATCCGACCAAACCTTTCAGTGGTACGGAGTCAAATGCTAGAAAATTCATTTATAACGGATAATGCTATGAAGAAGCTCGATACATTAGTTCCAATTATTCCGTTGATTGGATCATTGGCTAAAGTGAAATTTTGTAACGCATTAGGGCATCCTATTAGTAAGTCCACCTGGGCGGATTCATCGGATTTTGATATTATCGACCGATTTCTGCGTATAT
>IonTorrentS5-matK2_BOP010111_Dotu
ATCAATTCTGGCTTCGAAGGATACCCCTCTTCTGATGAATAAGTGGAAATATTATCTTGTCAATTTATGGCAATGTCATTCTTATGTGTGGTCTCAACCGGGAAGGATTTATATAAATAAATTATCCAAGCATTCCCTTGATTTTTTGGGTTATTTTTCAAGTATCCGACCAAACCTTTCAGTGGTACGGAGTCAAATGCTAGAAAATTCATTTATAACGGATAATGCTATGAAGAAGCTCGATACATTAGTTCCAATTATTCCGTTGATTGGATCATTGGCTAAAGTGAAATTTTGTAACGCATTAGGGCATCCTATTAGTAAGTCCACCTGGGCGGATTCATCGGATTTTGATATTATCGACCGATTTCTGCGTATAT
>IonTorrentS5-matK2_BOP010111_Otu
ATCAATTCTGGCTTCGAAGGATACCCCTCTTCTGATGAATAAGTGGAAATATTATCTTGTCAATTTATGGCAATGTCATTCTTATGTGTGGTCTCAACCGGGAAGGATTTATATAAATAAATTATCCAAGCATTCCCTTGATTTTTTGGGTTATTTTTCAAGTATCCGACCAAACCTTTCAGTGGTACGGAGTCAAATGCTAGAAAATTCATTTATAACGGATAATGCTATGAAGAAGCTCGATACATTAGTTCCAATTATTCCGTTGATTGGATCATTGGCTAAAGTGAAATTTTGTAACGCATTAGGGCATCCTATTAGTAAGTCCACCTGGGCGGATTCATCGGATTTTGATATTATCGACCGATTTCTGCGTATAT
>IonTorrentS5-matK2_BOP010111_Zotu
ATCAATTCTGGCTTCGAAGGATACCCCTCTTCTGATGAATAAGTGGAAATATTATCTTGTCAATTTATGGCAATGTCATTCTTATGTGTGGTCTCAACCGGGAAGGATTTATATAAATAAATTATCCAAGCATTCCCTTGATTTTTTGGGTTATTTTTCAAGTATCCGACCAAACCTTTCAGTGGTACGGAGTCAAATGCTAGAAAATTCATTTATAACGGATAATGCTATGAAGAAGCTCGATACATTAGTTCCAATTATTCCGTTGATTGGATCATTGGCTAAAGTGAAATTTTGTAACGCATTAGGGCATCCTATTAGTAAGTCCACCTGGGCGGATTCATCGGATTTTGATATTATCGACCGATTTCTGCGTATAT
>IonTorrentS5-matK2_BOP010112_Cotu
ATCAATTCTGGCTTCGAAGGATACCCCTCTTCTGATGAATAAGTGGAAATATTATCTTGTCAATTTATGGCAATGTCATTCTTATGTGTGGTCTCAACCGGGAAGGATTTATATAAATAAATTATCCAAGCATTCCCTTGATTTTTTGGGTTATTTTTCAAGTATCCGACCAAACCTTTCAGTGGTACGGAGTCAAATGCTAGAAAATTCATTTATAACGGATAATGCTATGAAGAAGCTCGATACATTAGTTCCAATTATTCCGTTGATTGGATCATTGGCTAAAGTGAAATTTTGTAACGCATTAGGGCATCCTATTAGTAAGTCCACCTGGGCGGATTCATCGGATTTTGATATTATCGACCGATTTCTGCGTATAT
>IonTorrentS5-matK2_BOP010112_Otu
ATCAATTCTGGCTTCGAAGGATACCCCTCTTCTGATGAATAAGTGGAAATATTATCTTGTCAATTTATGGCAATGTCATTCTTATGTGTGGTCTCAACCGGGAAGGATTTATATAAATAAATTATCCAAGCATTCCCTTGATTTTTTGGGTTATTTTTCAAGTATCCGACCAAACCTTTCAGTGGTACGGAGTCAAATGCTAGAAAATTCATTTATAACGGATAATGCTATGAAGAAGCTCGATACATTAGTTCCAATTATTCCGTTGATTGGATCATTGGCTAAAGTGAAATTTTGTAACGCATTAGGGCATCCTATTAGTAAGTCCACCTGGGCGGATTCATCGGATTTTGATATTATCGACCGATTTCTGCGTATAT
>IonTorrentS5-matK2_BOP010112_Zotu
ATCAATTCTGGCTTCGAAGGATACCCCTCTTCTGATGAATAAGTGGAAATATTATCTTGTCAATTTATGGCAATGTCATTCTTATGTGTGGTCTCAACCGGGAAGGATTTATATAAATAAATTATCCAAGCATTCCCTTGATTTTTTGGGTTATTTTTCAAGTATCCGACCAAACCTTTCAGTGGTACGGAGTCAAATGCTAGAAAATTCATTTATAACGGATAATGCTATGAAGAAGCTCGATACATTAGTTCCAATTATTCCGTTGATTGGATCATTGGCTAAAGTGAAATTTTGTAACGCATTAGGGCATCCTATTAGTAAGTCCACCTGGGCGGATTCATCGGATTTTGATATTATCGACCGATTTCTGCGTATAT
>IonTorrentS5-matK2_BOP010116_Cotu
ATCAATTCTGGCTTCAAAAGATACGCCTCTTCTGATGAATAAATGGAAATATTACCTTGTCAATTTATGGGAATGTCATTTTTATGTGTGGTTTCACTTGGGAAGAATCTATATAAATAAATTATCCAAGCATTCCCTCGACTTTTTGGGTTATTTTTCAAGTGTGCGACTAAATACTTCAATGGTGCGGAGTCAAATGCTAGAAAATTCATTTATAATAAATAATGCTCCCAAGAAGCTCGATACGATAGTTCCAATTATTCCTCTGATTGGATCATTGGCTAAAGCGAAATTTTGTAACGCATTAGGGCATCCCATTAGTAAGCTGACTCGGGCCGATTTATCGGATTTTGATATTCTCAATCGATTTCTGCGTATAT
>IonTorrentS5-matK2_BOP010116_Dotu
ATCAATTCTGGCTTCAAAAGATACGCCTCTTCTGATGAATAAATGGAAATATTACCTTGTCAATTTATGGGAATGTCATTTTTATGTGTGGTTTCACTTGGGAAGAATCTATATAAATAAATTATCCAAGCATTCCCTCGACTTTTTGGGTTATTTTTCAAGTGTGCGACTAAATACTTCAATGGTGCGGAGTCAAATGCTAGAAAATTCATTTATAATAAATAATGCTCCCAAGAAGCTCGATACGATAGTTCCAATTATTCCTCTGATTGGATCATTGGCTAAAGCGAAATTTTGTAACGCATTAGGGCATCCCATTAGTAAGCTGACTCGGGCCGATTTATCGGATTTTGATATTCTCAATCGATTTCTGCGTATAT
>IonTorrentS5-matK2_BOP010116_Otu
ATCAATTCTGGCTTCAAAAGATACGCCTCTTCTGATGAATAAATGGAAATATTACCTTGTCAATTTATGGGAATGTCATTTTTATGTGTGGTTTCACTTGGGAAGAATCTATATAAATAAATTATCCAAGCATTCCCTCGACTTTTTGGGTTATTTTTCAAGTGTGCGACTAAATACTTCAATGGTGCGGAGTCAAATGCTAGAAAATTCATTTATAATAAATAATGCTCCCAAGAAGCTCGATACGATAGTTCCAATTATTCCTCTGATTGGATCATTGGCTAAAGCGAAATTTTGTAACGCATTAGGGCATCCCATTAGTAAGCTGACTCGGGCCGATTTATCGGATTTTGATATTCTCAATCGATTTCTGCGTATAT
>IonTorrentS5-matK2_BOP010116_Zotu
ATCAATTCTGGCTTCAAAAGATACGCCTCTTCTGATGAATAAATGGAAATATTACCTTGTCAATTTATGGGAATGTCATTTTTATGTGTGGTTTCACTTGGGAAGAATCTATATAAATAAATTATCCAAGCATTCCCTCGACTTTTTGGGTTATTTTTCAAGTGTGCGACTAAATACTTCAATGGTGCGGAGTCAAATGCTAGAAAATTCATTTATAATAAATAATGCTCCCAAGAAGCTCGATACGATAGTTCCAATTATTCCTCTGATTGGATCATTGGCTAAAGCGAAATTTTGTAACGCATTAGGGCATCCCATTAGTAAGCTGACTCGGGCCGATTTATCGGATTTTGATATTCTCAATCGATTTCTGCGTATAT
>IonTorrentS5-matK2_BOP010117_Cotu
ATCAATTCTGGCTTCAAAAGATACGCCTCTTCTGATGAATAAATGGAAATATTACCTTGTCAATTTATGGGAATGTCATTTTTATGTGTGGTTTCACTTGGGAAGAATCTATATAAATAAATTATCCAAGCATTCCCTCGACTTTTTGGGTTATTTTTCAAGTGTGCGACTAAATACTTCAATGGTGCGGAGTCAAATGCTAGAAAATTCATTTATAATAAATAATGCTCCCAAGAAGCTCGATACGATAGTTCCAATTATTCCTCTGATTGGATCATTGGCTAAAGCGAAATTTTGTAACGCATTAGGGCATCCCATTAGTAAGCTGACTCGGGCCGATTTATCGGATTTTGATATTCTCAATCGATTTCTGCGTATAT
>IonTorrentS5-matK2_BOP010117_Dotu
ATCAATTCTGGCTTCAAAAGATACGCCTCTTCTGATGAATAAATGGAAATATTACCTTGTCAATTTATGGGAATGTCATTTTTATGTGTGGTTTCACTTGGGAAGAATCTATATAAATAAATTATCCAAGCATTCCCTCGACTTTTTGGGTTATTTTTCAAGTGTGCGACTAAATACTTCAATGGTGCGGAGTCAAATGCTAGAAAATTCATTTATAATAAATAATGCTCCCAAGAAGCTCGATACGATAGTTCCAATTATTCCTCTGATTGGATCATTGGCTAAAGCGAAATTTTGTAACGCATTAGGGCATCCCATTAGTAAGCTGACTCGGGCCGATTTATCGGATTTTGATATTCTCAATCGATTTCTGCGTATAT
>IonTorrentS5-matK2_BOP010117_Otu
ATCAATTCTGGCTTCAAAAGATACGCCTCTTCTGATGAATAAATGGAAATATTACCTTGTCAATTTATGGGAATGTCATTTTTATGTGTGGTTTCACTTGGGAAGAATCTATATAAATAAATTATCCAAGCATTCCCTCGACTTTTTGGGTTATTTTTCAAGTGTGCGACTAAATACTTCAATGGTGCGGAGTCAAATGCTAGAAAATTCATTTATAATAAATAATGCTCCCAAGAAGCTCGATACGATAGTTCCAATTATTCCTCTGATTGGATCATTGGCTAAAGCGAAATTTTGTAACGCATTAGGGCATCCCATTAGTAAGCTGACTCGGGCCGATTTATCGGATTTTGATATTCTCAATCGATTTCTGCGTATAT
>IonTorrentS5-matK2_BOP010117_Zotu
ATCAATTCTGGCTTCAAAAGATACGCCTCTTCTGATGAATAAATGGAAATATTACCTTGTCAATTTATGGGAATGTCATTTTTATGTGTGGTTTCACTTGGGAAGAATCTATATAAATAAATTATCCAAGCATTCCCTCGACTTTTTGGGTTATTTTTCAAGTGTGCGACTAAATACTTCAATGGTGCGGAGTCAAATGCTAGAAAATTCATTTATAATAAATAATGCTCCCAAGAAGCTCGATACGATAGTTCCAATTATTCCTCTGATTGGATCATTGGCTAAAGCGAAATTTTGTAACGCATTAGGGCATCCCATTAGTAAGCTGACTCGGGCCGATTTATCGGATTTTGATATTCTCAATCGATTTCTGCGTATAT
>IonTorrentS5-matK2_BOP010118_Cotu
ATCAATTCTGGCTTCGAAGGATACCCCTCTTCTGATGAATAAGTGGAAATATTATCTTGTCAATTTATGGCAATGTCATTCTTATGTGTGGTCTCAACCGGGAAGGATTTATATAAATAAATTATCCAAGCATTCCCTTGATTTTTTGGGTTATTTTTCAAGTATCCGACCAAACCTTTCAGTGGTACGGAGTCAAATGCTAGAAAATTCATTTATAACGGATAATGCTATGAAGAAGCTCGATACATTAGTTCCAATTATTCCGTTGATTGGATCATTGGCTAAAGTTAAATTTTGTAACGCATTAGGGCATCCTATTAGTAAGTCCACCTGGGCGGATTCATCGGATTTTGATATTATCGACCGATTTCTGCGTATAT
>IonTorrentS5-matK2_BOP010118_Otu
ATCAATTCTGGCTTCGAAGGATACCCCTCTTCTGATGAATAAGTGGAAATATTATCTTGTCAATTTATGGCAATGTCATTCTTATGTGTGGTCTCAACCGGGAAGGATTTATATAAATAAATTATCCAAGCATTCCCTTGATTTTTTGGGTTATTTTTCAAGTATCCGACCAAACCTTTCAGTGGTACGGAGTCAAATGCTAGAAAATTCATTTATAACGGATAATGCTATGAAGAAGCTCGATACATTAGTTCCAATTATTCCGTTGATTGGATCATTGGCTAAAGTTAAATTTTGTAACGCATTAGGGCATCCTATTAGTAAGTCCACCTGGGCGGATTCATCGGATTTTGATATTATCGACCGATTTCTGCGTATAT
>IonTorrentS5-matK2_BOP010118_Zotu
ATCAATTCTGGCTTCGAAGGATACCCCTCTTCTGATGAATAAGTGGAAATATTATCTTGTCAATTTATGGCAATGTCATTCTTATGTGTGGTCTCAACCGGGAAGGATTTATATAAATAAATTATCCAAGCATTCCCTTGATTTTTTGGGTTATTTTTCAAGTATCCGACCAAACCTTTCAGTGGTACGGAGTCAAATGCTAGAAAATTCATTTATAACGGATAATGCTATGAAGAAGCTCGATACATTAGTTCCAATTATTCCGTTGATTGGATCATTGGCTAAAGTTAAATTTTGTAACGCATTAGGGCATCCTATTAGTAAGTCCACCTGGGCGGATTCATCGGATTTTGATATTATCGACCGATTTCTGCGTATAT
>IonTorrentS5-matK2_BOP010119_Cotu
ATCTATTTTGGCTTCAAAAGATACACCTCTTCTGATGAATAAATGGAAATATTACCTTATCCATTTATGGCAATCTTATTTTTATGTGTGGTCTCAACCAGCAAGGGTCTATATAAACCAATTATCAAAGCATTCCCTCATTTTTTTGGGCTATTTTTCAAGTATACGACTAAACCTTTCGGTGGTACGGAGTCAAATGCTAAAAAATGCATTTCTAATAGATAATGCTATGAAGAGGCTTGATACATTAGTTCCAATTAATCCTCTAATTGGATCGTTAGCTAAAATGAAATTTTGTAATGGATTAGGACATCCGGTTAGTAAGTCAATCTGGGCCGATTCGTCGGATTTTGATATTATCGATCGATTTGCACATATAT
>IonTorrentS5-matK2_BOP010119_Dotu
ATCTATTTTGGCTTCAAAAGATACACCTCTTCTGATGAATAAATGGAAATATTACCTTATCCATTTATGGCAATCTTATTTTTATGTGTGGTCTCAACCAGCAAGGGTCTATATAAACCAATTATCAAAGCATTCCCTCATTTTTT
>IonTorrentS5-matK2_BOP010119_Otu
ATCTATTTTGGCTTCAAAAGATACACCTCTTCTGATGAATAAATGGAAATATTACCTTATCCATTTATGGCAATCTTATTTTTATGTGTGGTCTCAACCAGCAAGGGTCTATATAAACCAATTATCAAAGCATTCCCTCATTTTTTTGGGCTATTTTTCAAGTATACGACTAAACCTTTCGGTGGTACGGAGTCAAATGCTAAAAAATGCATTTCTAATAGATAATGCTATGAAGAGGCTTGATACATTAGTTCCAATTAATCCTCTAATTGGATCGTTAGCTAAAATGAAATTTTGTAATGGATTAGGACATCCGGTTAGTAAGTCAATCTGGGCCGATTCGTCGGATTTTGATATTATCGATCGATTTGCACATATAT
>IonTorrentS5-matK2_BOP010119_Zotu
ATCTATTTTGGCTTCAAAAGATACACCTCTTCTGATGAATAAATGGAAATATTACCTTATCCATTTATGGCAATCTTATTTTTATGTGTGGTCTCAACCAGCAAGGGTCTATATAAACCAATTATCAAAGCATTCCCTCATTTTTTTGGGCTATTTTTCAAGTATACGACTAAACCTTTCGGTGGTACGGAGTCAAATGCTAAAAAATGCATTTCTAATAGATAATGCTATGAAGAGGCTTGATACATTAGTTCCAATTAATCCTCTAATTGGATCGTTAGCTAAAATGAAATTTTGTAATGGATTAGGACATCCGGTTAGTAAGTCAATCTGGGCCGATTCGTCGGATTTTGATATTATCGATCGATTTGCACATATAT
>IonTorrentS5-matK2_BOP010120_Cotu
ATCCTTTTTGGTTTCAAAAGATACGCCTCTTCTAATGAATAAATGGAAATATTACCTTGTCCATTTATGGCAATGGCATTTTTATGTGTGGGCTCAACCCGGAAGGATCTACATAAACCTATTATTCAAGCATTCCTTCGGCTTTTTGGGCTATCTTTCAAGTGTGCGACAAAATCTTTCATTGGTACGGAGTCAAACGCTCGAAAATTCATTTATAATGGATAATGCTATTAAGAAGCTTGATACATTAGCTCCAATCAGTCCTCTGATTGGATCGTTGGCTAAAATGCAATTTTGTAGCGCACTAGGACATCCTGTTAGTAAGTCGACCTGGACCGATTCGTCGGATTTTTCTATTATCAACCGCTTTGCGCGTATAT
>IonTorrentS5-matK2_BOP010120_Otu
ATCCTTTTTGGTTTCAAAAGATACGCCTCTTCTAATGAATAAATGGAAATATTACCTTGTCCATTTATGGCAATGGCATTTTTATGTGTGGGCTCAACCCGGAAGGATCTACATAAACCTATTATTCAAGCATTCCTTCGGCTTTTTGGGCTATCTTTCAAGTGTGCGACAAAATCTTTCATTGGTACGGAGTCAAACGCTCGAAAATTCATTTATAATGGATAATGCTATTAAGAAGCTTGATACATTAGCTCCAATCAGTCCTCTGATTGGATCGTTGGCTAAAATGCAATTTTGTAGCGCACTAGGACATCCTGTTAGTAAGTCGACCTGGACCGATTCGTCGGATTTTTCTATTATCAACCGCTTTGCGCGTATAT
>IonTorrentS5-matK2_BOP010120_Zotu
ATCCTTTTTGGTTTCAAAAGATACGCCTCTTCTAATGAATAAATGGAAATATTACCTTGTCCATTTATGGCAATGGCATTTTTATGTGTGGGCTCAACCCGGAAGGATCTACATAAACCTATTATTCAAGCATTCCTTCGGCTTTTTGGGCTATCTTTCAAGTGTGCGACAAAATCTTTCATTGGTACGGAGTCAAACGCTCGAAAATTCATTTATAATGGATAATGCTATTAAGAAGCTTGATACATTAGCTCCAATCAGTCCTCTGATTGGATCGTTGGCTAAAATGCAATTTTGTAGCGCACTAGGACATCCTGTTAGTAAGTCGACCTGGACCGATTCGTCGGATTTTTCTATTATCAACCGCTTTGCGCGTATAT
>IonTorrentS5-matK2_BOP010121_Cotu
ATCAATTCTGGCTTCAAAAGGGACGCCTCTTTTGATGAATAAATGGAAATATTACCTTGTAACTTTTTGGCAATGTCATTTTTCGCTGTGGTTTCATCCAAGAAGGATTTATCTGAACCAATTATCTAATCGTTCCCTTGAATTTGTGGGCTATCTTTCAAGTGTGCGACTAAACGCTTCAGTGGTACGGAGTCAAATTCTAGAAAATGCATTTCTAATCAATAATGCTATTAAGAAGTTCGATACTCTTGTTCCAATTATTCCTCTGATTGGATCATTGGCTAAAGCGAAATTTTGTAACGTATTAGGGTATCCCATTAGTAAGCCGGTTCGGGCTGATTTATCAGATTCTGATATTATTGATCGATTTGGGCGTATAT
>IonTorrentS5-matK2_BOP010121_Otu
ATCAATTCTGGCTTCAAAAGGGACGCCTCTTTTGATGAATAAATGGAAATATTACCTTGTAACTTTTTGGCAATGTCATTTTTCGCTGTGGTTTCATCCAAGAAGGATTTATCTGAACCAATTATCTAATCGTTCCCTTGAATTTGTGGGCTATCTTTCAAGTGTGCGACTAAACGCTTCAGTGGTACGGAGTCAAATTCTAGAAAATGCATTTCTAATCAATAATGCTATTAAGAAGTTCGATACTCTTGTTCCAATTATTCCTCTGATTGGATCATTGGCTAAAGCGAAATTTTGTAACGTATTAGGGTATCCCATTAGTAAGCCGGTTCGGGCTGATTTATCAGATTCTGGATATTATTGATCGATTTGGGCGTATAT
>IonTorrentS5-matK2_BOP010121_Zotu
ATCAATTCTGGCTTCAAAAGGGACGCCTCTTTTGATGAATAAATGGAAATATTACCTTGTAACTTTTTGGCAATGTCATTTTTCGCTGTGGTTTCATCCAAGAAGGATTTATCTGAACCAATTATCTAATCGTTCCCTTGAATTTGTGGGCTATCTTTCAAGTGTGCGACTAAACGCTTCAGTGGTACGGAGTCAAATTCTAGAAAATGCATTTCTAATCAATAATGCTATTAAGAAGTTCGATACTCTTGTTCCAATTATTCCTCTGATTGGATCATTGGCTAAAGCGAAATTTTGTAACGTATTAGGGTATCCCATTAGTAAGCCGGTTCGGGCTGATTTATCAGATTCTGATATTATTGATCGAGTTGGGCGTATAT
>IonTorrentS5-matK2_BOP010122_Cotu
GTCAATTCTCGCCTCAAGGGGGACCTTTCTTTTGATGAATAAATGGAAATATTACTTTGTACGTTTCTGGCAATGTCATTTTTACCAGTGGTTTCAACCAGGAAGGATTTCTATAAACCAATTATCCAAACATTCGCTCGATCTTCTGGGTTATCTTTCAAGTGTGCGGCTAAACCCCTTAATGGCGCGCAGTCAAATGCTAGAAAATGCATTTCTAATCGATAATGCTGGTAAGAAGTTCGATACCATTGTTCCAATTAGTCCTCTGATTGGATCATTGGCTAAAGCGAAATTTTGTAACGTATTAGGGCATCCTGTTAGTAAGGTGCTTTGGGCCGATTTATCAGATTCTGAGATTATTGACAGATTTGGGCGTATAT
>IonTorrentS5-matK2_BOP010122_Otu
GTCAATTCTCGCCTCAAGGGGGACCTTTCTTTTGATGAATAAATGGAAATATTACTTTGTACGTTTCTGGCAATGTCATTTTTACCAGTGGTTTCAACCAGGAAGGATTTCTATAAACCAATTATCCAAACATTCGCTCGATCTTCTGGGTTATCTTTCAAGTGTGCGGCTAAACCCCTTAATGGCGCGCAGTCAAATGCTAGAAAATGCATTTCTAATCGATAATGCTGGTAAGAAGTTCGATACCATTGTTCCAATTAGTCCTCTGATTGGATCATTGGCTAAAGCGAAATTTTGTAACGTATTAGGGCATCCTGTTAGTAAGGTGCTTTGGGCCGATTTATCAGATTCTGAGATTATTGACAGATTTGGGCGTATAT
>IonTorrentS5-matK2_BOP010122_Zotu
GTCAATTCTCGCCTCAAGGGGGACCTTTCTTTTGATGAATAAATGGAAATATTACTTTGTACGTTTCTGGCAATGTCATTTTTACCAGTGGTTTCAACCAGGAAGGATTTCTATAAACCAATTATCCAAACATTCGCTCGATCTTCTGGGTTATCTTTCAAGTGTGCGGCTAAACCCCTTAATGGCGCGCAGTCAAATGCTAGAAAATGCATTTCTAATCGATAATGCTGGTAAGAAGTTCGATACCATTGTTCCAATTAGTCCTCTGATTGGATCATTGGCTAAAGCGAAATTTTGTAACGTATTAGGGCATCCTGTTAGTAAGGTGCTTTGGGCCGATTTATCAGATTCTGAGATTATTGACAGATTTGGGCGTATAT
>IonTorrentS5-matK2_BOP010125_Cotu
ATCAATTCTGGCTTCAAAGGGGACCCTTCTTTTGATGAATAAATGGAAATATTACTTTGTACGTTTCTGGCAATGTCATTTTTACCTGTGGTTTCAACCAGGAAGGATCTATATAAACCAATTATCCAAACATTCCCTCGACCTTCTGGGCTATCTTTCAAGTGTGCGGCTAAATCCTTTAACGATACGCAGTCAAATGCTAGAAAATGCATTTCTAATCGATAATGCTGGTAAGAAGTTCGATACCGTTGTTCCAATTATTCCTCTGATTGGATCATTGGTTAAAGCGAAGTTTTGTAACGTATTAGGGCATCCTGTTAGTAAGGTGGTTTGGGCAGATTTATCAGATTCTGATATTATTGACCGATTTGGGCGTATAT
>IonTorrentS5-matK2_BOP010125_Otu
ATTCCCTCGACCTTCTGGGCTATCTTTCAAGTGTGCGGCTAAATCCTTTAACGATACGCAGTCAAATGCTAGAAAATGCATTTCTAATCGATAATGCTGGTAAGAAGTTCGATACCGTTGTTCCAATTATTCCTCTGATTGGATCATTGGTTAAAGCGAAGTTTTGTAACGTATTAGGGCATCCTGTTAGTAAGGTGGTTTGGGCAGATTTATCAGATTCTGATATTATTGACCGATTTGGGCGTATAT
>IonTorrentS5-matK2_BOP010125_Zotu
ATTCCCTCGACCTTCTGGGCTATCTTTCAAGTGTGCGGCTAAATCCTTTAACGATACGCAGTCAAATGCTAGAAAATGCATTTCTAATCGATAATGCTGGTAAGAAGTTCGATACCGTTGTTCCAATTATTCCTCTGATTGGATCATTGGTTAAAGCGAAGTTTTGTAACGTATTAGGGCATCCTGTTAGTAAGGTGGTTTGGGCAGATTTATCAGATTCTGATATTATTGACCGATTTGGGCGTATAT
>IonTorrentS5-matK2_BOP010126_Cotu
ATTCATTCTGGCTTCAAAAGATATGCCATTTCTGATGAATAAATGGAAATTTTACCTTGTTAATTTATGTCAATGTCATTTTTTTGCGGGGTCTCAACCGGAAAGGAGCTATATAAACCAATTATCCAAGCATTCTCTCGACTTTTTAGGCTATCTTTCAAGTGTGCGACTAAATTCTTCAGTAGTACGGAGTCAAATGGTGGACAATACTTTTCTAATAGATAACGCTATGAAGAAACTCGATACAAGAGTTCCACTTATTTCTTTGATTCGATTATTGGCAAAAGCGAGATTTTGTAACGTATTAGGACATCCCATTAGTAAAACGACCCGGGCTGATTCATCGGATTCGGATATTATCGCCCGATTTGTGCGTATAT
>IonTorrentS5-matK2_BOP010126_Otu
ATTCATTCTGGCTTCAAAAGATATGCCATTTCTGATGAATAAATGGAAATTTTACCTTGTTAATTTATGTCAATGTCATTTTTTTGCGGGGTCTCAACCGGAAAGGAGCTATATAAACCAATTATCCAAGCATTCTCTCGACTTTTTAGGCTATCTTTCAAGTGTGCGACTAAATTCTTCAGTAGTACGGAGTCAAATGGTGGACAATACTTTTCTAATAGATAACGCTATGAAGAAACTCGATACAAGAGTTCCACTTATTTCTTTGATTCGATTATTGGCAAAAGCGAGATTTTGTAACGTATTAGGACATCCCATTAGTAAAACGACCCGGGCTGATTCATCGGATTCGGATATTATCGCCCGATTTGTGCGTATAT
>IonTorrentS5-matK2_BOP010126_Zotu
CATTTTTTTTGCGGGGTCTCAACCGGAAAGGAGCTATATAAACCAATTATCCAAGCATTCTCTCGACTTTTTAGGCTATCTTTCAAGTGTGCGACTAAATTCTTCAGTAGTACGGAGTCAAATGGTGGACAATACTTTTCTAATAGATAACGCTATGAAGAAACTCGATACAAGAGTTCCACTTATTTCTTTGATTCGATTATTGGCAAAAGCGAGATTTTGTAACGTATTAGGACATCCCATTAGTAAAACGACCCGGGCTGATTCATCGGATTCGGATATTATCGCCCGATTTGTGCGTATAT
>IonTorrentS5-matK2_BOP010127_Cotu
ATTAATTCTGGCTTCAAAAGATATGCCATTTCTGATGACTAAATGGAAATTTTACCTTGTTAATTTATGTCAATGTCATTTTTTTGCGGGGTCTCAACCGGAAAGGAGCTATATAAACCAATTATCCAAGCATTCTCTCGACTTTTTAGGCTATCTTTCAAGTGTGCGACTAAATTCTTCAGTAATACGGAGTCAAATGGTGGACAATACTTTTCTAATAGATAACGCTATGAAGAAACTCGATACAAGAGTTCCACTTATTTCTTTGATTCGATTATTGGCAAAAGCGAGATTTTGTAACGTATTAGGACATCCCATTAGTAAAACGACCCGGGCTGATTCATCGGATTCGGATATTATCGACCGATTTGTGCGTATAT
>IonTorrentS5-matK2_BOP010127_Otu
ATAACGCTATGAAGAAACTCGATACAAGAGTTCCACTTATTTCTTTGATTCGATTATTGGCAAAAGCGAGATTTTGTAACGTATTAGGACATCCCATTAGTAAAACGACCCGGGCTGATTCATCGGATTCGGATATTATCGACCGATTTGTGCGTATAT
>IonTorrentS5-matK2_BOP010127_Zotu
ATTAATTCTGGCTTCAAAAGATATGCCATTTCTGATGACTAAATGGAAATTTTACCTTGTTAATTTATGTCAATGTCATTTTTTTGCGGGGTCTCAACCGGAAAGGAGCTATATAAACCAATTATCCAAGCATTCTCTCGACTTTTTAGGCTATCTTTCAAGTGTGCGACTAAATTCTTCAGTAATACGGAGTCAAATGGTGGACAATACTTTTCTAATAGATAACGCTATGAAGAAACTCGATACAAGAGTTCCACTTATTTCTTTGATTCGATTATTGGCAAAAGCGAGATTTTGTAACGTATTAGGACATCCCATTAGTAAAACGACCCGGGCTGATTCATCGGATTCGGATATTATCGACCGATTTGTGCGTATAT
>IonTorrentS5-matK2_BOP010128_Cotu
ATTAATTCTGGCTTCAAAAGATATGCCATTTCTGATGACTAAATGGAAATTTTACCTTGTTAATTTATGTCAATGTCATTTTTTTGCGGGGTCTCAACCGGAAAGGAGCTATATAAACCAATTATCCAAGCATTCTCTCGACTTTTTAGGCTATCTTTCAAGTGTGCGACTAAATTCTTCAGTAATACGGAGTCAAATGGTGGACAATACTTTTCTAATAGATAACGCTATGAAGAAACTCGATACAAGAGTTCCACTTATTTCTTTGATTCGATTATTGGCAAAAGCGAGATTTTGTAACGTATTAGGACATCCCATTAGTAAAACGACCCGGGCTGATTCATCGGATTCGGATATTATCGACCGATTTGTGCGTATAT
>IonTorrentS5-matK2_BOP010128_Otu
ATTAATTCTGGCTTCAAAAGATATGCCATTTCTGATGACTAAATGGAAATTTTACCTTGTTAATTTATGTCAATGTCATTTTTTTGCGGGGTCTCAACCGGAAAGGAGCTATATAAACCAATTATCCAAGCATTCTCTCGACTTTTTAGGCTATCTTTCAAGTGTGCGACTAAATTCTTCAGTAATACGGAGTCAAATGGTGGACAATACTTTTCTAATAGATAACGCTATGAAGAAACTCGATACAAGAGTTCCACTTATTTCTTTGATTCGATTATTGGCAAAAGCGAGATTTTGTAACGTATTAGGACATCCCATTAGTAAAACGACCCGGGCTGATTCATCGGATTCGGATATTATCGACCGATTTGTGCGTATAT
>IonTorrentS5-matK2_BOP010128_Zotu
ATTAATTCTGGCTTCAAAAGATATGCCATTTCTGATGACTAAATGGAAATTTTACCTTGTTAATTTATGTCAATGTCATTTTTTTGCGGGGTCTCAACCGGAAAGGAGCTATATAAACCAATTATCCAAGCATTCTCTCGACTTTTTAGGCTATCTTTCAAGTGTGCGACTAAATTCTTCAGTAATACGGAGTCAAATGGTGGACAATACTTTTCTAATAGATAACGCTATGAAGAAACTCGATACAAGAGTTCCACTTATTTCTTTGATTCGATTATTGGCAAAAGCGAGATTTTGTAACGTATTAGGACATCCCATTAGTAAAACGACCCGGGCTGATTCATCGGATTCGGATATTATCGACCGATTTGTGCGTATAT
>IonTorrentS5-matK2_BOP010129_Cotu
ATTAATTCTGGCTTCAAAAGATATGCCATTTCTGATGACTAAATGGAAATTTTACCTTGTTAATTTATGTCAATGTCATTTTTTTGCGGGGTCTCAACCGGAAAGGAGCTATATAAACCAATTATCCAAGCATTCTCTCGACTTTTTAGGCTATCTTTCAAGTGTGCGACTAAATTCTTCAGTAGTACGGAGTCAAATGGTGGACAATACTTTTCTAATAGATAACGCTATGAAGAAACTCGATACAAGAGTTCCACTTATTTCTTTGATTCGATTATTGGCAAAAGCGAGATTTTGTAACGTATTAGGACATCCCATTAGTAAAACGACCCGGGCTGATTCATCGGATTCGGATATTATCGACCGATTTGTGCGTATAT
>IonTorrentS5-matK2_BOP010129_Otu
ATTAATTCTGGCTTCAAAAGATATGCCATTTCTGATGACTAAATGGAAATTTTACCTTGTTAATTTATGTCAATGTCATTTTTTTGCGGGGTCTCAACCGGAAAGGAGCTATATAAACCAATTATCCAAGCATTCTCTCGACTTTTTAGGCTATCTTTCAAGTGTGCGACTAAATTCTTCAGTAGTACGGAGTCAAATGGTGGACAATACTTTTCTAATAGATAACGCTATGAAGAAACTCGATACAAGAGTTCCACTTATTTCTTTGATTCGATTATTGGCAAAAGCGAGATTTTGTAACGTATTAGGACATCCCATTAGTAAAACGACCCGGGCTGATTCATCGGATTCGGATATTATCGACCGATTTGTGCGTATAT
>IonTorrentS5-matK2_BOP010129_Zotu
ATTAATTCTGGCTTCAAAAGATATGCCATTTCTGATGACTAAATGGAAATTTTACCTTGTTAATTTATGTCAATGTCATTTTTTTGCGGGGTCTCAACCGGAAAGGAGCTATATAAACCAATTATCCAAGCATTCTCTCGACTTTTTAGGCTATCTTTCAAGTGTGCGACTAAATTCTTCAGTAGTACGGAGTCAAATGGTGGACAATACTTTTCTAATAGATAACGCTATGAAGAAACTCGATACAAGAGTTCCACTTATTTCTTTGATTCGATTATTGGCAAAAGCGAGATTTTGTAACGTATTAGGACATCCCATTAGTAAAACGACCCGGGCTGATTCATCGGATTCGGATATTATCGACCGATTTGTGCGTATAT
>IonTorrentS5-matK2_BOP010131_Cotu
ATTCATTCTGGCTTCAAAAGATATGCCAATTTCTGATGAATAAATGAAATTTTACCTTGTTAATTTATGTCAATGTCATTTTTTTGCGGGGTCTCAACCGGAAAGGATCTATATAAACCAATTATCCAAGCATTCTATCGACTTTTTAGGCTATCTTTCAAGTGTGCGACTAAATTCTTCAGTAGTACGGAGTCAAATGGTGGACAATGCGTTTCTAATAGATAACGCTATGAAGAAACTCGATACAAGAGTTCCACTTATTTCTTTGATTCGATTATTGGCAAAAGCGAGATTTTGTAACGTATTAGGACATCCCATTAGTAAAACGACCCGGGCTGATTCATCGGATTCGGATATTATCGACCGATTTGTGCGTATAT
>IonTorrentS5-matK2_BOP010131_Otu
GTGGACAATGCGTTTCTAATAGATAACGCTATGAAGAAACTCGATACAAGAGTTCCACTTATTTCTTTGATTCGATTATTGGCAAAAGCGAGATTTTGTAACGTATTAGGACATCCCATTAGTAAAACGACCCGGGCTGATTCATCGGATTCGGATATTATCGACCGATTTGTGCGTATAT
>IonTorrentS5-matK2_BOP010131_Zotu
ATTCATTCTGGCTTCAAAAGATATGCCATTTTCTGATGAATAAAGGAAATTTTTACCTTGTTAATTTATGTCAATGTCATTTTTTTTGCGGGGTCTCAACCGGAAAGGATCTATATAAACCAATTATCCAAGCATTCTATCGACTTTTTAGGCTATCTTTCAAGTGTGCGACTAAATTCTTCAGTAGTACGGAGTCAAATGGTGGACAATGCGTTTCTAATAGATAACGCTATGAAGAAACTCGATACAAGAGTTCCACTTATTTCTTTGATTCGATTATTGGCAAAAGCGAGATTTTGTAACGTATTAGGACATCCCATTAGTAAAACGACCCGGGCTGATTCATCGGATTCGGATATTATCGACCGATTTGTGCGTATAT
>IonTorrentS5-matK2_BOP010132_Cotu
ATCGATTTTGGTTTCAAAAGATACGCCTCTTCTAATGAATAAATGGAAATATTTTCTTGTCCTTTTATGGCAATGTCATTTTTATGTGTGGGCTCAACCAGGAAGGATCTATATAAACCAATTAGCCAACCATTCTTTCGGCTTTTTAGGCTATCTTTTAAGTGTGCGACTAAATCTTTCAGTGGTACGGAGTCAAATGCTAGAAAATTCATTTATAATGGATAATGCTATAAAGAAGCTTGATACATTAGTTCCAATTAGCCCAATGATTGGATCATTGGCTAAAATGAAATTTTGTAACGCATTAGGACATCCTGTTAGTAAGTCGACCTGGGCCGATTCGGCAGATTTTGAGATTATCGACCGATTTGCCCGTATAT
>IonTorrentS5-matK2_BOP010132_Dotu
ATCGATTTTGGTTTCAAAAGATACGCCTCTTCTAATGAATAAATGGAAATATTTTCTTGTCCTTTTATGGCAATGTCATTTTTATGTGTGGGCTCAACCAGGAAGGATCTATATAAACCAATTAGCCAACCATTCTTTCGGCTTTTTAGGCTATCTTTTAAGTGTGCGACTAAATCTTTCAGTGGTACGGAGTCAAATGCTAGAAAATTCATTTATAATGGATAATGCTATAAAGAAGCTTGATACATTAGTTCCAATTAGCCCAATGATTGGATCATTGGCTAAAATGAAATTTTGTAACGCATTAGGACATCCTGTTAGTAAGTCGACCTGGGCCGATTCGGCAGATTTTGAGATTATCGACCGATTTGCCCGTATAT
>IonTorrentS5-matK2_BOP010132_Otu
ATCGATTTTGGTTTCAAAAGATACGCCTCTTCTAATGAATAAATGGAAATATTTTCTTGTCCTTTTATGGCAATGTCATTTTTATGTGTGGGCTCAACCAGGAAGGATCTATATAAACCAATTAGCCAACCATTCTTTCGGCTTTTTAGGCTATCTTTTAAGTGTGCGACTAAATCTTTCAGTGGTACGGAGTCAAATGCTAGAAAATTCATTTATAATGGATAATGCTATAAAGAAGCTTGATACATTAGTTCCAATTAGCCCAATGATTGGATCATTGGCTAAAATGAAATTTTGTAACGCATTAGGACATCCTGTTAGTAAGTCGACCTGGGCCGATTCGGCAGATTTTGAGATTATCGACCGATTTGCCCGTATAT
>IonTorrentS5-matK2_BOP010132_Zotu
ATCGATTTTGGTTTCAAAAGATACGCCTCTTCTAATGAATAAATGGAAATATTTTCTTGTCCTTTTATGGCAATGTCATTTTTATGTGTGGGCTCAACCAGGAAGGATCTATATAAACCAATTAGCCAACCATTCTTTCGGCTTTTTAGGCTATCTTTTAAGTGTGCGACTAAATCTTTCAGTGGTACGGAGTCAAATGCTAGAAAATTCATTTATAATGGATAATGCTATAAAGAAGCTTGATACATTAGTTCCAATTAGCCCAATGATTGGATCATTGGCTAAAATGAAATTTTGTAACGCATTAGGACATCCTGTTAGTAAGTCGACCTGGGCCGATTCGGCAGATTTTGAGATTATCGACCGATTTGCCCGTATAT
>IonTorrentS5-matK2_BOP010134_Cotu
AGCTATTCTGGCTTTAAAGGGAACTCCTCTTCTGATGAATAAATGGAAGTATTACCTTATAAATCTCTGGCAATATAATTTCGACTTGTGGTCTCAACCAGATAGGATTCATATAAACCAATTATACAACCATTCCCTCGATTTTTTGGGCCATCTTTCAAGTGTACGACTAAAGCCTTCTGTGGTTAGGAGTCAAATGGTAGAAAATTCATTTATTATAGATATTGCTATAAAAAAGTTTGATACTATAGTCCCAATAATTACTTTGATTGGATCATTGGCTAACTCGAAATTTTGTAACGCATCAGGGCATCCCATTAGTAAGTCGGCTCGGACCGATTCATCGGATTCTGATATTATCGATAGATTTGGGCGGATAT
>IonTorrentS5-matK2_BOP010134_Dotu
AGCTATTCTGGCTTTAAAGGGAACTCCTCTTCTGATGAATAAATGGAAGTATTACCTTATAAATCTCTGGCAATATAATTTCGACTTGTGGTCTCAACCAGATAGGATTCATATAAACCAATTATACAACCATTCCCTCGATTTTT
>IonTorrentS5-matK2_BOP010134_Otu
AGCTATTCTGGCTTTAAAGGGAACTCCTCTTCTGATGAATAAATGGAAGTATTACCTTATAAATCTCTGGCAATATAATTTCGACTTGTGGTCTCAACCAGATAGGATTCATATAAACCAATTATACAACCATTCCCTCGATTTTTTGGGCCATCTTTCAAGTGTACGACTAAAGCCTTCTGTGGTTAGGAGTCAAATGTTAGAAAATTCATTTATTATAGATATTGCTATAAAAAAGTTTGATACTATAGTCCCAATAATTACTTTGATTGGATCATTGGCTAACTCGAAATTTTGTAACGCATCAGGGCATCCCATTAGTAAGTCGGCTCGGACCGATTCATCGGATTCTGATATTATCGATAGATTTGGGCGGATAT
>IonTorrentS5-matK2_BOP010134_Zotu
AGCTATTCTGGCTTTAAAGGGAACTCCTCTTCTGATGAATAAATGGAAGTATTACCTTATAAATCTCTGGCAATATAATTTCGACTTGTGGTCTCAACCAGATAGGATTCATATAAACCAATTATACAACCATTCCCTCGATTTTTTGGGCCATCTTTCAAGTGTACGACTAAAGCCTTCTGTGGTTAGGAGTCAAATGGTAGAAAATTCATTTATTATAGATATTGCTATAAAAAAGTTTGATACTATAGTCCCAATAATTACTTTGATTGGATCATTGGCTAACTCGAAATTTTGTAACGCATCAGGGCATCCCATTAGTAAGTCGGCTCGGACCGATTCATCGGATTCTGATATTATCGAT
>IonTorrentS5-matK2_BOP010135_Cotu
AATGCATTCTGGCTTCAAAAGGGACGTCTCTTTTCATGAATAAATGGAAATTTTACCTTGTCACTTTTTGGCAATGGCATTTTTCGCTGTGGTTTCATCCAAGAAGGATTTATATAAACCAATTATCCAATCATTCCCTTGAATTTTTGGGCTATCTTTCAAGCGTGCGAATGAACCCTTCCGTGGTACGGAGTCAAATTCTAGAAAATTCATTTCTAATCAATAATGCTATTAAGAAGTTCGATACCCTTGTTCCAATTATTCCTCTGATTGCGTCATTGGCTAAAGCGAAATTTTGTAACGTATTAGGGCATCCCATTAGTAAGCCGATTCGGGCTGATTTATCAGATTCTAATATTATTGACCGATTTGGGCGTATAT
>IonTorrentS5-matK2_BOP010135_Dotu
ATGCATTCTGGCTTCAAAAGGGACGTCTCTTTTCATGAATAAATGGAAATTTTACCTTGTCACTTTTTGGCAATGGCATTTTTCGCTGTGGTTTCATCCAAGAAGGATTTATATAAACCAATTATCCAATCATTCCCTTGAATTTTTGGGCTATCTTTCAAGCGTGCGAATGAACCCTTCCGTGGTACGGAGTCAAATTCTAGAAAATTCATTTCTAATCAATAATGCTATTAAGAAGTTCGATACCCTTGTTCCAATTATTCCTCTGATTGCGTCATTGGCTAAAGCGAAATTTTGTAACGTATTAGGGCATCCCATTAGTAAGCCGATTCGGGCTGATTTATCAGATTCTAATATTATTGACCGATTTGGGCGTATAT
>IonTorrentS5-matK2_BOP010135_Otu
ATGCATTCTGGCTTCAAAAGGGACGTCTCTTTTCATGAATAAATGGAAATTTTACCTTGTCACTTTTTGGCAATGGCATTTTTCGCTGTGGTTTCATCCAAGAAGGATTTATATAAACCAATTATCCAATCATTCCCTTGAATTTTTGGGCTATCTTTCAAGCGTGCGAATGAACCCTTCCGTGGTACGGAGTCAAATTCTAGAAAATTCATTTCTAATCAATAATGCTATTAAGAAGTTCGATACCCTTGTTCCAATTATTCCTCTGATTGCGTCATTGGCTAAAAGCTGAAATTTTGTAACGTATTAGGGCATCCCATTAGTAAGCCGATTCGGGCTGATTTATCAGATTCTAATATTATTGACCGATTTGGGCGTATAT
>IonTorrentS5-matK2_BOP010135_Zotu
ATGCATTCTGGCTTCAAAAGGGACGTCTCTTTTCATGAATAAATGGAAATTTTACCTTGTCACTTTTTGGCAATGGCATTTTTCGCTGTGGTTTCATCCAAGAAGGATTTATATAAACCAATTATCCAATCATTCCCTTGAATTTTTGGGCTATCTTTCAAGCGTGCGAATGAACCCTTCCGTGGTACGGAGTCAAATTCTAGAAAATTCATTTCTAATCAATAATGCTATTAAGAAGTTCGATACCCTTGTTCCAATTATTCCTCTGATTGCGTCATTGGCTAAAGCGAAATTTTGTAACGTATTAGGGCATCCCATTAGTAAGCCGATTCGGGCTGATTTATCAGATTCTAATATTATTGACCGATTTGGGCGTATAT
>IonTorrentS5-matK2_BOP010136_Cotu
AGCTATTCTGGCTTTAAAGGGAACTCCTCTTCTGATGAATAAATGGAAGTATTACCTTATAAATCTCTGGCAATATAATTTCGACTTGTGGTCTCAACCAGATAGGATTCATATAAACCAATTATACAACCATTCCCTCGATTTTTTGGGCCATCTTTCAAGTGTACGACTAAAGCCTTCTGTGGTTAGGAGTCAAATGGTAGAAAATTCATTTATTATAGATATTGCTATAAAAAAGTTTGATACTATAGTCCCAATAATTACTTTGATTGGATCATTGGCTAACTCGAAATTTTGTAACGCATCAGGGCATCCCATTAGTAAGTCGGCTCGGACCGATTCATCGGATTCTGATATTATCGATAGATTTGGGCGGATAT
>IonTorrentS5-matK2_BOP010136_Otu
AGCTATTCTGGCTTTAAAGGGAACTCCTCTTCTGATGAATAAATGGAAGTATTACCTTATAAATCTCTGGCAATATAATTTCGACTTGTGGTCTCAACCAGATAGGATTCATATAAACCAATTATACAACCATTCCCTCGATTTTTTGGGCCATCTTTCAAGTGTACGACTAAAGCCTTCTGTGGTTAGGAGTCAAATGGTAGAAAATTCATTTATTATAGATATTGCTATAAAAAAGTTTGATACTATAGTCCCAATAATTACTTTGATTGGATCATTGGCTAACTCGAAATTTTGTAACGCATCAGGCATCCCATTAGTAAGTCGGCTCGGACGATTCATCGGATTCTGATATTATCGATAGATTTGGGCGGATAT
>IonTorrentS5-matK2_BOP010136_Zotu
AGCTATTCTGGCTTTAAAGGGAACTCCTCTTCTGATGAATAAATGGAAGTATTACCTTATAAATCTCTGGCAATATAATTTCGACTTGTGGTCTCAACCAGATAGGATTCATATAAACCAATTATACAACCATTCCCTCGATTTTTTGGGCCATCTTTCAAGTGTACGACTAAAGCCTTCTGTGGTTAGGAGTCAAATGGTAGAAAATTCATTTATTATAGATATTGCTATAAAAAAGTTTGATACTATAGTCCCAATAATTACTTTGATTGGATCATTGGCTAACTCGAAATTTTGTAACGCATCAGGGCATTCCCATTAGTAAGTCGGCTCGGACCGATTCATCGGATTCTGATATTATCGATAGATTTGGGCGGATAT
>IonTorrentS5-matK2_BOP010137_Cotu
ATCCATTTTTGTCTCAAAGGATACGCCTCTTCTGATGAAAAAATGGAAATATTACCTTGTCAATTTATGTCAATGTCATTTTGATGTGTGCTTTCAACCTCCCAGGATCCATATAAACCCATTTTCATTATACAAGCATTCTTTCGCCTTATTAGGTTATCTTTCAAGTTCAAGTGTACGACTAAACCTTTCAGTGGTACGGAGTCAAATGCTAGAAAATGCATTTCTAATAGATAATATTATGAATAAACTCGATACAACAGTTTCAATTATTCCTTTGATTGGATCATTAGCAAAACTGAAATTTTGTAACGCAGTAGGACATCCCATTAGTAAACCGGCCTGGGCCGATTTTTTCGGATTCTGATATTATCGACCGATTTGTCCGTATAT
>IonTorrentS5-matK2_BOP010137_Otu
ATCCATTTTTGTCTCAAAGGATACGCCTCTTCTGATGAAAAAATGGAACTATTACCTTGTCAATTTATGTCAATGTCATTTTGATGTGTGCTTTCAACCTCCCAGGATCCATATAAACCCATTTTCATTATACAAGCATTCTTTCGCCTTATTAGGTTATCTTTCAAGTTCAAGTGTACGACTAAACCTTTCAGTGGTACGGAGTCAAATGCTAGAAAATGCATTTCTAATAGATAATATTATGAATAAACTCGATACGACAGTTTCAATTATTCCTTTGATTGGATCATTAGCAAAACTGAAATTTTGTAACGCAGTAGGACATCCCATTAGTAAAC
>IonTorrentS5-matK2_BOP010137_Zotu
ATCCATTTTTGTCTCAAAGGATACGCCTCTTCTGATGAAAAAATGGAACTATTACCTTGTCAATTTATGTCAATGTCATTTTGATGTGTGCTTTCAACCTCCCAGGATCCATATAAACCCATTTTCATTATACAAGCATTCTTTCGCCTTATTAGGTTATCTTTCAAGTTCAAGTGTACGACTAAACCTTTCAGTGGTACGGAGTCAAATGCTAGAAAATGCATTTCTAATAGATAATATTATGAATAAACTCGATACGACAGTTTCAATTATTCCTTTGATTGGATCATTAGCAAAACTGAAATTTTGTAACGCAGTAGGACATCCCATTAGTAAAC
>IonTorrentS5-matK2_BOP010138_Cotu
ATCAATTCTGGCTTCAAAAGGTACGTTTCTTTTGATGAATAAATGGAAATTTTACCTTGTCAATTTTTGGCAATGTCATTTTTCTCTGTGCTTTCACACAGGAAGGATCCATATAAACCAATTATCCAACCATTCCCGTGACTTTATGGGCTATCTTTCAAGTGTGCGACTAAATTCTTCAATGGTACGTAGTCAAATGTTAGAAAATTCATTTCTAATCAATAATGCAATTAAGAAGTTCGATACCCTTGTTCCAATTATTCCTTTGATTGGATCATTAGCTAAAGCAAACTTTTGTACCGTATTAGGGCATCCCATTAGTAAACCGGTTTGGTCCGATTTATCAGATTCTGATATTATTGACCGATTTGGGCGTATAT
>IonTorrentS5-matK2_BOP010138_Dotu
ATCAATTCTGGCTTCAAAAGGTACGTTTCTTTTGATGAATAAATGGAAATTTTACCTTGTCAATTTTTGGCAATGTCATTTTTCTCTGTGCTTTCACACAGGAAGGATCCATATAAACCAATTATCCAACCATTCCCGTGACTTTATGGGCTATCTTTCAAGTGTGCGACTAAATTCTTCAATGGTACGTAGTCAAATGTTAGAAAATTCATTTCTAATCAATAATGCAATTAAGAAGTTCGATACCCTTGTTCCAATTATTCCTTTGATTGGATCATTAGCTAAAGCAAACTTTTGTACCGTATTAGGGCATCCCATTAGTAAACCGGTTTGGTCCGATTTATCAGATTCTGATATTATTGACCGATTTGGGCGTATAT
>IonTorrentS5-matK2_BOP010138_Otu
ATCAATTCTGGCTTCAAAAGGTACGTTTCTTTTGATGAATAAATGGAAATTTTACCTTGTCAATTTTTGGCAATGTCATTTTTCTCTGTGCTTTCACACAGGAAGGATCCATATAAACCAATTATCCAACCATTCCCGTGACTTTATGGGCTATCTTTCAAGTGTGCGACTAAATTCTTCAATGGTACGTAGTCAAATGTTAGAAAATTCATTTCTAATCAATAATGCAATTAAGAAGTTCGATACCCTTGTTCCAATTATTCCTTTGATTGGATCATTAGCTAAAGCAAACTTTTGTACCGTATTAGGGCATCCCATTAGTAAACCGGTTTGGTCCGATTTATCAGATTCTGATATTATTGACCGATTTGGGCGTATAT
>IonTorrentS5-matK2_BOP010138_Zotu
ATCAATTCTGGCTTCAAAAGGTACGTTTCTTTTGATGAATAAATGGAAATTTTACCTTGTCAATTTTTGGCAATGTCATTTTTCTCTGTGCTTTCACACAGGAAGGATCCATATAAACCAATTATCCAACCATTCCCGTGACTTTATGGGCTATCTTTCAAGTGTGCGACTAAATTCTTCAATGGTACGTAGTCAAATGTTAGAAAATTCATTTCTAATCAATAATGCAATTAAGAAGTTCGATACCCTTGTTCCAATTATTCCTTTGATTGGATCATTAGCTAAAGCAAACTTTTGTACCGTATTAGGGCATCCCATTAGTAAACCGGTTTGGTCCGATTTATCAGATTCTGATATTATTGACCGATTTGGGCGTATAT
>IonTorrentS5-matK2_BOP010139_Cotu
ATCAATTCTGGCTTCAAAGGATACGCCTCTTTTGATGAATAAATGGAAATATTACCTTGTCAATTTATGGCAATGTCATTTTTATGTGTGGTCTCAAGCAGGAAGGATTTATATAAACCAATTATCCAAGCATTCTTTCGGCTTTTTGGGCTATCTTTCAAGTATGCGAATAAATCTTTCAGTAGTACGGAGTCAAATGCTAGAAAATTCATTTCTAATGGATAATGCTATGAAGAAGATCGATACATTAATTCCAATAAGTCCTCTGATTGGATCGTTGGCTAAAATGAAATTTTGTAACGTAGTAGGGCAGCCCCTTAGTAAGTCGACTTGGGCCGATTTATCAGATTTTGATATTATCGACCGATTTGCGCGTATAT
>IonTorrentS5-matK2_BOP010139_Otu
ATCAATTCTGGCTTCAAAAGGTACGTTTCTTTTGATGAATAAATGGAAATTTTACCTTGTCAATTTTTGGCAATGTCATTTTTCTCTGTGCTTTCACACAGGAAGGATCCATATAAACCAATTATCCAACCATTCCCGTGACTTTATGGGCTATCTTTCAAGTGTGCGACTAAATTCTTCAATGGTACGTAGTCAAATGTTAGAAAATTCATTTCTAATCAATAATGCAATTAAGAAGTTCGATACCCTTGTTCCAATTATTCCTTTGATTGGATCATTAGCTAAAGCAAACTTTTGTACCGTATTAGGGCATCCCATTAGTAAACCGGTTTGGTCCGATTTATCAGATTCTGATATTATTGACCGATTTGGGCGTATAT
>IonTorrentS5-matK2_BOP010139_Zotu
ATCAATTCTGGCTTCAAAAGGTACGTTTCTTTTGATGAATAAATGGAAATTTTACCTTGTCAATTTTTGGCAATGTCATTTTTCTCTGTGCTTTCACACAGGAAGGATCCATATAAACCAATTATCCAACCATTCCCGTGACTTTATGGGCTATCTTTCAAGTGTGCGACTAAATTCTTCAATGGTACGTAGTCAAATGTTAGAAAATTCATTTCTAATCAATAATGCAATTAAGAAGTTCGATACCCTTGTTCCAATTATTCCTTTGATTGGATCATTAGCTAAAGCAAACTTTTGTACCGTATTAGGGCATCCCATTAGTAAACCGGTTTGGTCCGATTTATCAGATTCTGATATTATTGACCGATTTGGGCGTATAT
>IonTorrentS5-matK2_BOP010140_Cotu
ATTTATTCTGGCTTCAAAAGATACGCCTCTTCTGATGAATAAATGGAAATATTATCTTGTCAATTTATGGCAATGGCATTTTCGTGTGTGGTTTCAACTCGGAAGGGTTCATATAAACCACTTATACAAAGATTATATCAATTTTCTGGGCTATCTTTCCATAGGGCGACTAAATACTTTGGTGGTACGGAGTCAAATGCTCGAAAATGCATTTCTAATCGATAATGCTATGAAGAAGTTCGAGACAACCCTTCCAATTATTCCTCTGATTGGATCATTGACTAAGGCACGTTTTTGTAACTCATTAGGGCATCCCATTAGTAAACCTACCTGGGCTGATTCCTCTGATTCTCATATTATCGACCGGTTTGTGCGTATAT
>IonTorrentS5-matK2_BOP010140_Dotu
ATTTATTCTGGCTTCAAAAGATACGCCTCTTCTGATGAATAAATGGAAATATTATCTTGTCAATTTATGGCAATGGCATTTTCGTGTGTGGTTTCAACTCGGAAGGGTTCATATAAACCACTTATACAAAGATTATATCAATTTTCTGGGCTATCTTTCCATAGGGCGACTAAATACTTTGGTGGTACGGAGTCAAATGCTCGAAAATGCATTTCTAATCGATAATGCTATGAAGAAGTTCGAGACAACCCTTCCAATTATTCCTCTGATTGGATCATTGACTAAGGCACGTTTTTGTAACTCATTAGGGCATCCCATTAGTAAACCTACCTGGGCTGATTCCTCTGATTCTCATATTATCGACCGGTTTGTGCGTATAT
>IonTorrentS5-matK2_BOP010140_Otu
ATTTATTCTGGCTTCAAAAGATACGCCTCTTCTGATGAATAAATGGAAATATTATCTTGTCAATTTATGGCAATGGCATTTTCGTGTGTGGTTTCAACTCGGAAGGGTTCATATAAACCACTTATACAAAGATTATATCAATTTTCTGGGCTATCTTTCCATAGGGCGACTAAATACTTTGGTGGTACGGAGTCAAATGCTCGAAAATGCATTTCTAATCGATAATGCTATGAAGAAGTTCGAGACAACCCTTCCAATTATTCCTCTGATTGGATCATTGACTAAGGCACGTTTTTGTAACTCATTAGGGCATCCCATTAGTAAACCTACCTGGGCTGATTCCTCTGATTCTCATATTATCGACCGGTTTGTGCGTATAT
>IonTorrentS5-matK2_BOP010140_Zotu
ATTTATTCTGGCTTCAAAAGATACGCCTCTTCTGATGAATAAATGGAAATATTATCTTGTCAATTTATGGCAATGGCATTTTCGTGTGTGGTTTCAACTCGGAAGGGTTCATATAAACCACTTATACAAAGATTATATCAATTTTCTGGGCTATCTTTCCATAGGGCGACTAAATACTTTGGTGGTACGGAGTCAAATGCTCGAAAATGCATTTCTAATCGATAATGCTATGAAGAAGTTCGAGACAACCCTTCCAATTATTCCTCTGATTGGATCATTGACTAAGGCACGTTTTTGTAACTCATTAGGGCATCCCATTAGTAAACCTACCTGGGCTGATTCCTCTGATTCTCATATTATCGACCGGTTTGTGCGTATAT
>IonTorrentS5-matK2_BOP010141_Cotu
TTCCATTTTGGCTTCAAAAGGGACGTCTCTTTTAATGAATAAATGGAAATATTATCTTGTCAATTTCTGGCAATGTTATTTTTACATGTGGTGTCAACCAGGAAGGATTCATATAAACCAATTATCCAATCACTCTCTCGACTTTCTGGGCTATCTTTCAAGTGTGCGATTAAACCCTTCAATGGTACGGAGTCAAATGCTCGAAAATTCATTTCTAATAGGGAATGCTATTAAGAAGTTTGATACCATAGTTCCAATTATTCCTCTGATTGGATCCTTGTATAAAGCGAAATTTTGTAACGTATTAGGACATCCCGTTAGTAAGCCAGTCTGGGCCGATTTATCCGATTCTGATATTATTGACCGATTCGGGCGTATAT
>IonTorrentS5-matK2_BOP010141_Dotu
TTCCATTTTGGCTTCAAAAGGGACGTCTCTTTTAATGAATAAATGGAAATATTATCTTGTCAATTTCTGGCAATGTTATTTTTACATGTGGTGTCAACCAGGAAGGATTCATATAAACCAATTATCCAATCACTCTCTCGACTTTCTGGGCTATCTTTCAAGTGTGCGATTAAACCCTTCAATGGTACGGAGTCAAATGCTCGAAAATTCATTTCTAATAGGGAATGCTATTAAGAAGTTTGATACCATAGTTCCAATTATTCCTCTGATTGGATCCTTGTATAAAGCGAAATTTTGTAACGTATTAGGACATCCCGTTAGTAAGCCAGTCTGGGCCGATTTATCCGATTCTGATATTATTGACCGATTCGGGCGTATAT
>IonTorrentS5-matK2_BOP010141_Otu
TTCCATTTTGGCTTCAAAAGGGACGTCTCTTTTAATGAATAAATGGAAATATTATCTTGTCAATTTCTGGCAATGTTATTTTTACATGTGGTGTCAACCAGGAAGGATTCATATAAACCAATTATCCAATCACTCTCTCGACTTTCTGGGCTATCTTTCAAGTGTGCGATTAAACCCTTCAATGGTACGGAGTCAAATGCTCGAAAATTCATTTCTAATAGGGAATGCTATTAAGAAGTTTGATACCATAGTTCCAATTATTCCTCTGATTGGATCCTTGTATAAAGCGAAATTTTGTAACGTATTAGGACATCCCGTTAGTAAGCCAGTCTGGGCCGATTTATCCGATTCTGATATTATTGACCGATTCGGGCGTATAT
>IonTorrentS5-matK2_BOP010141_Zotu
TTCCATTTTGGCTTCAAAAGGGACGTCTCTTTTAATGAATAAATGGAAATATTATCTTGTCAATTTCTGGCAATGTTATTTTTACATGTGGTGTCAACCAGGAAGGATTCATATAAACCAATTATCCAATCACTCTCTCGACTTTCTGGGCTATCTTTCAAGTGTGCGATTAAACCCTTCAATGGTACGGAGTCAAATGCTCGAAAATTCATTTCTAATAGGGAATGCTATTAAGAAGTTTGATACCATAGTTCCAATTATTCCTCTGATTGGATCCTTGTATAAAGCGAAATTTTGTAACGTATTAGGACATCCCGTTAGTAAGCCAGTCTGGGCCGATTTATCCGATTCTGATATTATTGACCGATTCGGGCGTATAT
>IonTorrentS5-matK2_BOP010142_Cotu
ATTTATTCTGGCTTCAAAAGATACGCCTCTTCTGATGAATAAATGGAAATATTATCTTGTCAATTTATGGCAATGGCATTTTCGTGTGTGGTTTCAACTCGGAAGGGTTCATATAAACCACTTATACAAAGATTATATCAATTTTCTGGGCTATCTTTCCATAGGGCGACTAAATACTTTGGTGGTACGGAGTCAAATGCTCGAAAATGCATTTCTAATCGATAATGCTATGAAGAAGTTCGAGACAACCCTTCCAATTATTCCTCTGATTGGATCATTGACTAAGGTACGTTTTTGTAACTCATTAGGGCATCCCATTAGTAAACCTACCTGGGCTGATTCCTCCGATTCTCATATTATCGACCGGTTTGTGCGTATAT
>IonTorrentS5-matK2_BOP010142_Dotu
ATTTATTCTGGCTTCAAAAGATACGCCTCTTCTGATGAATAAATGGAAATATTATCTTGTCAATTTATGGCAATGGCATTTTCGTGTGTGGTTTCAACTCGGAAGGGTTCATATAAACCACTTATACAAAGATTATATCAATTTTCTGGGCTATCTTTCCATAGGGCGACTAAATACTTTGGTGGTACGGAGTCAAATGCTCGAAAATGCATTTCTAATCGATAATGCTATGAAGAAGTTCGAGACAACCCTTCCAATTATTCCTCTGATTGGATCATTGACTAAGGTACGTTTTTGTAACTCATTAGGGCATCCCATTAGTAAACCTACCTGGGCTGATTCCTCCGATTCTCATATTATCGACCGGTTTGTGCGTATAT
>IonTorrentS5-matK2_BOP010142_Otu
ATTTATTCTGGCTTCAAAAGATACGCCTCTTCTGATGAATAAATGGAAATATTATCTTGTCAATTTATGGCAATGGCATTTTCGTGTGTGGTTTCAACTCGGAAGGGTTCATATAAACCACTTATACAAAGATTATATCAATTTTCTGGGCTATCTTTCCATAGGGCGACTAAATACTTTGGTGGTACGGAGTCAAATGCTCGAAAATGCATTTCTAATCGATAATGCTATGAAGAAGTTCGAGACAACCCTTCCAATTATTCCTCTGATTGGATCATTGACTAAGGTACGTTTTTGTAACTCATTAGGGCATCCCATTAGTAAACCTACCTGGGCTGATTCCTCCGATTCTCATATTATCGACCGGTTTGTGCGTATAT
>IonTorrentS5-matK2_BOP010142_Zotu
ATTTATTCTGGCTTCAAAAGATACGCCTCTTCTGATGAATAAATGGAAATATTATCTTGTCAATTTATGGCAATGGCATTTTCGTGTGTGGTTTCAACTCGGAAGGGTTCATATAAACCACTTATACAAAGATTATATCAATTTTCTGGGCTATCTTTCCATAGGGCGACTAAATACTTTGGTGGTACGGAGTCAAATGCTCGAAAATGCATTTCTAATCGATAATGCTATGAAGAAGTTCGAGACAACCCTTCCAATTATTCCTCTGATTGGATCATTGACTAAGGTACGTTTTTGTAACTCATTAGGGCATCCCATTAGTAAACCTACCTGGGCTGATTCCTCCGATTCTCATATTATCGACCGGTTTGTGCGTATAT
>IonTorrentS5-matK2_BOP010143_Cotu
ATCCATTCTGGCTTCAAAAGGGGCGCCTCTTCTGATGAATAAATGGAAATATTACCTTGTCAATTTCTGGCAATGTCATTTTTACGTGTGGTCTCAACCAGTAAGGATCCATATAAACCAATTATCCAAGCATTCCCTCGACTTTCTGGGCTATCTTTCAAGTGTGCGACTAAATCCTTCAGTGGTACGGAGTCAAATGCTAGAAAATGCATTTATAATAGATAATGCTATTAAGAAGTTCGATACTATAGTTCCAATTATTCCTATGATTGGATCGTTGGCTAAAGCGAGATTTTGTAATGCCTTAGGGCATCCCATTAGTAAGCCGTCCTGGGCCGATTCATCAGATTATGATATTATCGACCGATTTGTGCGTATAT
>IonTorrentS5-matK2_BOP010143_Otu
ATCCATTCTGGCTTCAAAAGGGGCGCCTCTTCTGATGAATAAATGGAAATATTACCTTGTCAATTTCTGGCAATGTCATTTTTACGTGTGGTCTCAACCAGTAAGGATCCATATAAACCAATTATCCAAGCATTCCCTCGACTTTCTGGGCTATCTTTCAAGTGTGCGACTAAATCCTTCAGTGGTACGGAGTCAAATGCTAGAAAATGCATTTATAATAGATAATGCTATTAAGAAGTTCGATACTATAGTTCCAATTATTCCTATGATTGGATCGTTGGCTAAAGCGAGATTTTGTAATGCCTTAGGGCATCCCATTAGTAAGCCGTCCTGGGCCGATTCATCAGATTATGATATTATCGACCGATTTGTGCGTATAT
>IonTorrentS5-matK2_BOP010143_Zotu
ATCCATTCTGGCTTCAAAAGGGGCGCCTCTTCTGATGAATAAATGGAAATATTACCTTGTCAATTTCTGGCAATGTCATTTTTACGTGTGGTCTCAACCAGTAAGGATCCATATAAACCAATTATCCAAGCATTCCCTCGACTTTCTGGGCTATCTTTCAAGTGTGCGACTAAATCCTTCAGTGGTACGGAGTCAAATGCTAGAAAATGCATTTATAATAGATAATGCTATTAAGAAGTTCGATACTATAGTTCCAATTATTCCTATGATTGGATCGTTGGCTAAAGCGAGATTTTGTAATGCCTTAGGGCATCCCATTAGTAAGCCGTCCTGGGCCGATTCATCAGATTATGATATTATCGACCGATTTGTGCGTATAT
>IonTorrentS5-matK2_BOP010144_Cotu
ATCCATTATGGCTTCAAAAGGTACTCATCTTCTGATGAAGAAATGGAAATATCACCTTGTTAATTTCTGGCAATTTCATTTTAACTTGTGGTCTCAACCGAGCAGGATCCATATAAATGAATTATCCAATCATTTCTTCTATTTTCCGGGCTATCTTTCAGGCATACGACTAAATCTTTCGGTGGTAAGGGTTCGAATGATAGAGAATTCATTTATGATAGATACTGGTATTAAGAAATTCGATATGATAGTCCCAATTATTCCTTTGATTGGATCATTGGCTAAAGCAAAATTCTGTAATGTATCCGGATATCCCATTAGTAAGTCGGTTCGGGCCGATTCGTCAGATTCTGATATTATTAATCGATTTGGGCGGATAT
>IonTorrentS5-matK2_BOP010144_Otu
ATCCATTATGGCTTCAAAAGGTACTCATCTTCTGATGAAGAAATGGAAATATCACCTTGTTAATTTCTGGCAATTTCATTTTAACTTGTGGTCTCAACCGAGCAGGATCCATATAAATGAATTATCCAATCATTTCTTCTATTTTCCGGGCTATCTTTCAGGCATACGACTAAATCTTTCGGTGGTAAGGGTTCGAATGATAGAGAATTCATTTATGATAGATACTGGTATTAAGAAATTCGATATGATAGTCCCAATTATTCCTTTGATTGGATCATTGGCTAAAGCAAAATTCTGTAATGTATCCGGATATCCCATTAGTAAGTCGGTTCGGGCCGATTCGTCAGATTCTGATATTATTAATCGATTTGGGCGGATAT
>IonTorrentS5-matK2_BOP010144_Zotu
ATCCATTATGGCTTCAAAAGGTACTCATCTTCTGATGAAGAAATGGAAATATCACCTTGTTAATTTCTGGCAATTTCATTTTAACTTGTGGTCTCAACCGAGCAGGATCCATATAAATGAATTATCCAATCATTTCTTCTATTTTCCGGGCTATCTTTCAGGCATACGACTAAATCTTTCGGTGGTAAGGGTTCGAATGATAGAGAATTCATTTATGATAGATACTGGTATTAAGAAATTCGATATGATAGTCCCAATTATTCCTTTGATTGGATCATTGGCTAAAGCAAAATTCTGTAATGTATCCGGATATCCCATTAGTAAGTCGGTTCGGGCCGATTCGTCAGATTCTGATATTATTAATCGATTTGGGCGGATAT
>IonTorrentS5-matK2_BOP010146_Cotu
ATGGATTTTGGCTTCAAGGGGGACATTTCTTCTGATGACTAAATTTAAATATTACTTTGTCAATTTCTGGCAATATAATTTTTCCCTATGGGTGCAAACAAGAAGACTCTATATCAATCAATCATCAAATCAGCCCACGGATTTTATGGGTTTTCTTTTAAGTGTGCGACTAAACCCGTCCGTGTTACGGAGTCAAATGCTAGAAAATTCATTCTTAATAGATAGTGGTATTAAGAAGTTTGAGACCCTAGTTCCAATTATGCCTCTAATTGGATCATTGGCTAAAGCGAAATTTTGTAACGTATTAGGACATCCCATTAGTAAGCCAGCCTGGACTGATTTATCTGATTCTGAGATTATACGCCGATTTGGGCGTATAT
>IonTorrentS5-matK2_BOP010146_Dotu
ATGGATTTTGGCTTCAAGGGGGACATTTCTTCTGATGACTAAATTTAAATATTACTTTGTCAATTTCTGGCAATATAATTTTTCCCTATGGGTGCAAACAAGAAGACTCTATATCAATCAATCATCAAATCAGCCCACGGATTTTATGGGTTTTCTTTTAAGTGTGCGACTAAACCCGTCCGTGTTACGGAGTCAAATGCTAGAAAATTCATTCTTAATAGATAGTGGTATTAAGAAGTTTGAGACCCTAGTTCCAATTATGCCTCTAATTGGATCATTGGCTAAAGCGAAATTTTGTAACGTATTAGGACATCCCATTAGTAAGCCAGCCTGGACTGATTTATCTGATTCTGAGATTATACGCCGATTTGGGCGTATAT
>IonTorrentS5-matK2_BOP010146_Otu
ATGGATTTTGGCTTCAAGGGGGACATTTCTTCTGATGACTAAATTTAAATATTACTTTGTCAATTTCTGGCAATATAATTTTTCCCTATGGGTGCAAACAAGAAGACTCTATATCAATCAATCATCAAATCAGCCCACGGATTTTATGGGTTTTCTTTTAAGTGTGCGACTAAACCCGTCCGTGTTACGGAGTCAAATGCTAGAAAATTCATTCTTAATAGATAGTGGTATTAAGAAGTTTGAGACCCTAGTTCCAATTATGCCTCTAATTGGATCATTGGCTAAAGCGAAATTTTGTAACGTATTAGGACATCCCATTAGTAAGCCAGCCTGGACTGATTTATCTGATTCTGAGATTATACGCCGATTTGGGCGTATAT
>IonTorrentS5-matK2_BOP010146_Zotu
ATGGATTTTGGCTTCAAGGGGGACATTTCTTCTGATGACTAAATTTAAATATTACTTTGTCAATTTCTGGCAATATAATTTTTCCCTATGGGTGCAAACAAGAAGACTCTATATCAATCAATCATCAAATCAGCCCACGGATTTTATGGGTTTTCTTTTAAGTGTGCGACTAAACCCGTCCGTGTTACGGAGTCAAATGCTAGAAAATTCATTCTTAATAGATAGTGGTATTAAGAAGTTTGAGACCCTAGTTCCAATTATGCCTCTAATTGGATCATTGGCTAAAGCGAAATTTTGTAACGTATTAGGACATCCCATTAGTAAGCCAGCCTGGACTGATTTATCTGATTCTGAGATTATACGCCGATTTGGGCGTATAT
>IonTorrentS5-matK2_BOP010147_Cotu
ATATATTTTGGCTTCAAAGGACACCCCTCTTCTGATGAATAAGTGGAAATATTATCTTGTCAATTTATGGCAATGTCATTCTTATGTGTGGTCTCAACCAGGAAAGATTTATATAAACCAATTATCCAAGCATTCCCTTGATTTTTTGGGTTATTTTTCAAGTATGCGACCAAACCTTTCAGTGGTACGAAGTCAAATGTTAGAAAATTCATTTATAATGGATAATGCTATGAAGAAGCTCGATACATTAGTTCCAATTATTTCTTTGATTGGATCATTGGCTAAAGTTCAATTTTGTAACGCAGCAGGGCATCCTATTAGTAAGTCCACCTGGGCGGATTCGTCAGATTTTGATATTATCGACCGATTTGTGCGTATAT
>IonTorrentS5-matK2_BOP010147_Dotu
ATATATTTTGGCTTCAAAGGACACCCCTCTTCTGATGAATAAGTGGAAATATTATCTTGTCAATTTATGGCAATGTCATTCTTATGTGTGGTCTCAACCAGGAAAGATTTATATAAACCAATTATCCAAGCATTCCCTTGATTTTTTGGGTTATTTTTCAAGTATGCGACCAAACCTTTCAGTGGTACGAAGTCAAATGTTAGAAAATTCATTTATAATGGATAATGCTATGAAGAAGCTCGATACATTAGTTCCAATTATTTCTTTGATTGGATCATTGGCTAAAGTTCAATTTTGTAACGCAGCAGGGCATCCTATTAGTAAGTCCACCTGGGCGGATTCGTCAGATTTTGATATTATCGACCGATTTGTGCGTATAT
>IonTorrentS5-matK2_BOP010147_Otu
ATATATTTTGGCTTCAAAGGACACCCCTCTTCTGATGAATAAGTGGAAATATTATCTTGTCAATTTATGGCAATGTCATTCTTATGTGTGGTCTCAACCAGGAAAGATTTATATAAACCAATTATCCAAGCATTCCCTTGATTTTTTGGGTTATTTTTCAAGTATGCGACCAAACCTTTCAGTGGTACGAAGTCAAATGTTAGAAAATTCATTTATAATGGATAATGCTATGAAGAAGCTCGATACATTAGTTCCAATTATTTCTTTGATTGGATCATTGGCTAAAGTTCAATTTTGTAACGCAGCAGGGCATCCTATTAGTAAGTCCACCTGGGCGGATTCGTCAGATTTTGATATTATCGACCGATTTGTGCGTATAT
>IonTorrentS5-matK2_BOP010147_Zotu
ATATATTTTGGCTTCAAAGGACACCCCTCTTCTGATGAATAAGTGGAAATATTATCTTGTCAATTTATGGCAATGTCATTCTTATGTGTGGTCTCAACCAGGAAAGATTTATATAAACCAATTATCCAAGCATTCCCTTGATTTTTTGGGTTATTTTTCAAGTATGCGACCAAACCTTTCAGTGGTACGAAGTCAAATGTTAGAAAATTCATTTATAATGGATAATGCTATGAAGAAGCTCGATACATTAGTTCCAATTATTTCTTTGATTGGATCATTGGCTAAAGTTCAATTTTGTAACGCAGCAGGGCATCCTATTAGTAAGTCCACCTGGGCGGATTCGTCAGATTTTGATATTATCGACCGATTTGTGCGTATAT
>IonTorrentS5-matK2_BOP010149_Cotu
ATCCATTTTGGCTTCAAAGGATACGCCTCTTCTGATGAATAAATGGAAATATTACCTTGTCGGTTTATGGCAATGGCATTTTCACGCGTCTTCTCAACCAGGAAGGGTTCAGCTAAACCACTTATACTTAGGCAAGTACGCTATTAACTTTCTGGGCTATCTTTCCGGTGTGCGACTAAATTCTTTGTTGGTACGGAGTCAAATGCTAGAAAATTCATTTCTAATAGATAATTCTATGAAGAAGGTCGATACGACCGTTCCAATTATTCATCTGATTGGATCATTGACTAAGGCGCGGTTTTGTAACGCATTAGGGCATCCTATCAGTAAGTCGACTTGGTCCGATTTCTCTGATTCTCATCTTATCGACCGATTTGTGCGTATAT
>IonTorrentS5-matK2_BOP010149_Otu
ATCCATTTTGGCTTCAAAGGATACGCCTCTTCTGATGAATAAATGGAAATATTACCTTGTCGGTTTATGGCAATGGCATTTTCACGCGTCTTCTCAACCAGGAAGGGTTCAGCTAAACCACTTATACTTAGGCAAGTACGCTATTAACTTTCTGGGCTATCTTTCCGGTGTGCGACTAAATTCTTTGTTGGTACGGAGTCAAATGCTAGAAAATTCATTTCTAATAGATAATTCTATGAAGAAGGTCGATACGACCGTTCCAATTATTCATCTGATTGGATCATTGACTAAGGCGCGGTTTTGTAACGCATTAGGGCATCCTATCAGTAAGTCGACTTGGTCCGATTTCTCTGATTCTCATCTTATCGACCGATTTGTGCGTATAT
>IonTorrentS5-matK2_BOP010149_Zotu
ATCCATTTTGGCTTCAAAGGATACGCCTCTTCTGATGAATAAATGGAAATATTACCTTGTCGGTTTATGGCAATGGCATTTTCACGCGTCTTCTCAACCAGGAAGGGTTCAGCTAAACCACTTATACTTAGGCAAGTACGCTATTAACTTTCTGGGCTATCTTTCCGGTGTGCGACTAAATTCTTTGTTGGTACGGAGTCAAATGCTAGAAAATTCATTTCTAATAGATAATTCTATGAAGAAGGTCGATACGACCGTTCCAATTATTCATCTGATTGGATCATTGACTAAGGCGCGGTTTTGTAACGCATTAGGGCATCCTATCAGTAAGTCGACTTGGTCCGATTTCTCTGATTCTCATCTTATCGACCGATTTGTGCGTATAT
>IonTorrentS5-matK2_BOP010150_Cotu
ATCCCTTTTGGCTTCAAAAGGGACGTCTCTGGTGATGAATAAATGGAAATATTACCTTGTCAATTTCTGGCAATGTTATTTTTATATTTGGTCTCAACCAGGAAGGATACATAGAAACCAATTATCCAACCATTCCCTCGACTTTCTGGGCTATCTTTCAAGTGTGCGACTAAACCCTTCAATAGTACGAAGTCAAATGCTAGAAAATGCATTTCTAATAGGTAATGCTATTAAGAAGTTCGATACCCTAGTTCCAATTATTCCTCTGATTGGATCATTGTCTAAAGCGAAATTTTGTAATGTATTAGGACATCCTATTAGTAAGCCAGTCTGGTCCGATTTATCAGATTCGGATATTATTGACCGATTCGGGCGTATAT
>IonTorrentS5-matK2_BOP010150_Otu
GGTCTCAACCAGGAAGGATACATAGAAACCAATTATCCAACCATTCCCTCGACTTTCTGGGCTATCTTTCAAGTGTGCGACTAAACCCTTCAATAGTACGAAGTCAAATGCTAGAAAATGCATTTCTAATAGGTAATGCTATTAAGAAGTTCGATACCCTAGTTCCAATTATTCCTCTGATTGGATCATTGTCTAAAGCGAAATTTTGTAATGTATTAGGACATCCTATTAGTAAGCCAGTCTGGTCCGATTTATCAGATTCGGATATTATTGACCGACTCGGGCGTATAT
>IonTorrentS5-matK2_BOP010150_Zotu
TCTCAACCAGGAAGGATACATAGAAACCAATTATCCAACCATTCCCTCGACTTTCTGGGCTATCTTTCAAGTGTGCGACTAAACCCTTCAATAGTACGAAGTCAAATGCTAGAAAATGCATTTCTAATAGGTAATGCTATTAAGAAGTTCGATACCCTAGTTCCAATTATTCCTCTGATTGGATCATTGTCTAAAGCGAAATTTTGTAATGTATTAGGACATCCTATTAGTAAGCCAGTCTGGTCCGATTTATCAGATTCGGATATTATTGACCGATTCGGGCGTATAT
>IonTorrentS5-matK2_BOP010151_Cotu
ATCCCTTTTGGCTTCAAAAGGGACGTCTCTGGTGATGAATAAATGGAAATATTACCTTGTCAATTTCTGGCAATGTTATTTTTATATTTGGTCTCAACCAGGAAGGATACATAGAAACCAATTATCCAACCATTCCCTCGACTTTCTGGGCTATCTTTCAAGTGTGCGACTAAACCCTTCAATAGTACGAAGTCAAATGCTAGAAAATGCATTTCTAATAGGTAATGCTATTAAGAAGTTCGATACCCTAGTTCCAATTATTCCTCTGATTGGATCATTGTCTAAAGCGAAATTTTGTAATGTATTAGGACATCCTATTAGTAAGCCAGTCTGGTCCGATTTATCAGATTCGGATATTATTGACCGATTCGGGCGTATAT
>IonTorrentS5-matK2_BOP010151_Otu
ATCCCTTTTGGCTTCAAAAGGGACGTCTCTGGTGATGAATAAATGGAAATATTACCTTGTCAATTTCTGGCAATGTTATTTTTATATTTGGTCTCAACCAGGAAGGATACATAGAAACCAATTATCCAACCATTCCCTCGACTTTCTGGGCTATCTTTCAAGTGTGCGACTAAACCCTTCAATAGTACGAAGTCAAATGCTAGAAAATGCATTTCTAATAGGTAATGCTATTAAGAAGTTCGATACCCTAGTTCCAATTATTCCTCTGATTGGATCATTGTCTAAAGCGAAATTTTGTAATGTATTAGGACATCCTATTAGTAAGCCAGTCTGGTCCGATTTATCAGATTCGGATATTATTGACCGATTCGGGCGTATAT
>IonTorrentS5-matK2_BOP010151_Zotu
ATCCCTTTTGGCTTCAAAAGGGACGTCTCTGGTGATGAATAAATGGAAATATTACCTTGTCAATTTCTGGCAATGTTATTTTTATATTTGGTCTCAACCAGGAAGGATACATAGAAACCAATTATCCAACCATTCCCTCGACTTTCTGGGCTATCTTTCAAGTGTGCGACTAAACCCTTCAATAGTACGAAGTCAAATGCTAGAAAATGCATTTCTAATAGGTAATGCTATTAAGAAGTTCGATACCCTAGTTCCAATTATTCCTCTGATTGGATCATTGTCTAAAGCGAAATTTTGTAATGTATTAGGACATCCTATTAGTAAGCCAGTCTGGTCCGATTTATCAGATTCGGATATTATTGACCGATTCGGGCGTATAT
>IonTorrentS5-matK2_BOP010152_Cotu
GTCAATTTTCGCTTCAAAGGGGACCTTTCTTTTGATGAATAAATGGAAATATTACTTTGTACGTTTCTGGCAATGTCATTTTTACCAGTGGTTTCAACCAGAAAGGATTTCTATAAACCAATTATCCAAACATTCGCTCGACCTTCTAGGTTATCTTTCAAGTGTGCGGCTAAACCCCTTAATGGCGCGCAGTCAAATGCTGGAAAATGCATTTCTAATCGATAATGCTGGTAAGAAGTTCGATACCATTGTTCCAATTAGTCCTCTGATTGGATCATTGGCTAAAGCGAAATTTTGTAACGTATTAGGGCATCCTGTTAGTAAGGTGCTTTGGGCCGATTTATCAGATTCTGAGATTATTGACCGATTTGGGCGGATAT
>IonTorrentS5-matK2_BOP010152_Dotu
GTCAATTTTCGCTTCAAAGGGGACCTTTCTTTTGATGAATAAATGGAAATATTACTTTGTACGTTTCTGGCAATGTCATTTTTACCAGTGGTTTCAACCAGAAAGGATTTCTATAAACCAATTATCCAAACATTCGCTCGACCTTCTAGGTTATCTTTCAAGTGTGCGGCTAAACCCCTTAATGGCGCGCAGTCAAATGCTGGAAAATGCATTTCTAATCGATAATGCTGGTAAGAAGTTCGATACCATTGTTCCAATTAGTCCTCTGATTGGATCATTGGCTAAAGCGAAATTTTGTAACGTATTAGGGCATCCTGTTAGTAAGGTGCTTTGGGCCGATTTATCAGATTCTGAGATTATTGACCGATTTGGGCGGATAT
>IonTorrentS5-matK2_BOP010152_Otu
GTCAATTTTCGCTTCAAAGGGGACCTTTCTTTTGATGAATAAATGGAAATATTACTTTGTACGTTTCTGGCAATGTCATTTTTACCAGTGGTTTCAACCAGAAAGGATTTCTATAAACCAATTATCCAAACATTCGCTCGACCTTCTAGGTTATCTTTCAAGTGTGCGGCTAAACCCCTTAATGGCGCGCAGTCAAATGCTGGAAAATGCATTTCTAATCGATAATGCTGGTAAGAAGTTCGATACCATTGTTCCAATTAGTCCTCTGATTGGATCATTGGCTAAAGCGAAATTTTGTAACGTATTAGGGCATCCTGTTAGTAAGGTGCTTTGGGCCGATTTATCAGATTCTGAGATTATTGACCGATTTGGGCGGATAT
>IonTorrentS5-matK2_BOP010152_Zotu
GTCAATTTTCGCTTCAAAGGGGACCTTTCTTTTGATGAATAAATGGAAATATTACTTTGTACGTTTCTGGCAATGTCATTTTTACCAGTGGTTTCAACCAGAAAGGATTTCTATAAACCAATTATCCAAACATTCGCTCGACCTTCTAGGTTATCTTTCAAGTGTGCGGCTAAACCCCTTAATGGCGCGCAGTCAAATGCTGGAAAATGCATTTCTAATCGATAATGCTGGTAAGAAGTTCGATACCATTGTTCCAATTAGTCCTCTGATTGGATCATTGGCTAAAGCGAAATTTTGTAACGTATTAGGGCATCCTGTTAGTAAGGTGCTTTGGGCCGATTTATCAGATTCTGAGATTATTGACCGATTTGGGCGGATAT
>IonTorrentS5-matK2_BOP010153_Cotu
ATCAATTCTGGCTTCAAAAGGGACGCCTCTTTTGATGAATAAATGGAAATATTACCTTGTAACTTTTTGCCAATGTTCTTTTTCGCTGTGGTTTCATCCAAGAAGGATTTATCTAAACCAATTATCTAATCATTCCCTTGAATTTGTGGGCTATCTTTCAAGTGTGCGACTAAACGCTTCAGTGGTACGGAGTCAAATTCTAGAAAATGCATTTCTAATCAATAATGCTATTAAGAAGTTCGATACTCTTGTTCCAATTATTCCTCTGATTGGATCATTGGCTAAAGCGAAATTTTGTAACGTACTAGGGTATCCCATTAGTAAGCCGGTTCGGGCTGATTTATCAGATTCGGATATTATTGATCGATTTGGGCGTATAT
>IonTorrentS5-matK2_BOP010153_Otu
ATCAATTCTGGCTTCAAAAGGGACGCCTCTTTTGATGAATAAATGGAAATATTACCTTGTAACTTTTTGCCAATGTCTTTTTTCGCTGTGGTTTCATCCAAGAAGGATTTATCTAAACCAATTATCTAATCATTCCCTTGAATTTGTGGGCTATCTTTCAAGTGTGCGACTAAACGCTTCAGTGGTACGGAGTCAAATTCTAGAAAATGCATTTCTAATCAATAATGCTATTAAGAAGTTCGATACTCTTGTTCCAATTATTCCTCTGATTGGATCATTGGCTAAAGCGAAATTTTGTAACGTACTAGGGTATCCCATTAGTAAGCCGGTTCGGGCTGATTTATCAGATTCGGATATTATTGATCGATTTGGGCGTATAT
>IonTorrentS5-matK2_BOP010153_Zotu
ATCAATTCTGGCTTCAAAAGGGACGCCTCTTTTGATGAATAAATGGAAATATTACCTTGTAACTTTTTGCCAATGTCTTTTTTCGCTGTGGTTTCATCCAAGAAGGATTTATCTAAACCAATTATCTAATCATTCCCTTGAATTTGTGGGCTATCTTTCAAGTGTGCGACTAAACGCTTCAGTGGTACGGAGTCAAATTCTAGAAAATGCATTTCTAATCAATAATGCTATTAAGAAGTTCGATACTCTTGTTCCAATTATTCCTCTGATTGGATCATTGGCTAAAGCGAAATTTTGTAACGTACTAGGGTATCCCATTAGTAAGCCGGTTCGGGCTGATTTATCAGATTCGGATATTATTGATCGATTTGGGCGTATAT
>IonTorrentS5-matK2_BOP010154_Cotu
ATCGATTCTGGCTTCAAGGGGGGCTCGTCTTCTGATAAAGAAATGGAAATCTCACCTTGTCAACTTTTTGCAATGTCATTTTGACTTGTGGTCTCAACCGGCCAGGATCCATATAAAGCAATTATATAATCATCCCTTCTATTTTCTGGGCTATCTTTCAAGTGTACGACTAAACTCTTCGGTGATAAGGAGTCAAATGCTAGAGAATTCGTTTCGAATAGATACTGCTATTAAGAAATTCGAGACCGTAGTTCCAATTATTCCTCTGATTGGATCATTGGCTAAAGCAAAATTTTGTAATGTATCAGGGCATCCCATTAGTAAGCCGTTTCGGGCCGATTTGTCAGATTCTGAGATTCTCAATCGATTTGGGCGGATTAT
>IonTorrentS5-matK2_BOP010154_Otu
ATCGATTCTGGCTTCAAGGGGGGCTCGTCTTCTGATAAAGAAATGGAAATCTCACCTTGTCAACTTTTTGCAATGTCATTTTGACTTGTGGTCTCAACCGGCCAGGATCCATATAAAGCAATTATATAATCATCCCTTCTATTTTCTGGGCTATCTTTCAAGTGTACGACTAAACTCTTCGGTGATAAGGAGTCAAATGCTAGAGAATTCGTTTCGAATAGATACTGCTATTAAGAAATTCGAGACCGTAGTTCCAATTATTCCTCTGATTGGATTCATTGGCTAAAGCAAAATTTTGTAATGTATCAGGGCATTCCCATTAGTAAGCCGTTTCGGGCCGATTTGTCAGATTCTGGAGATTCTCAATCGATTTGGGCGGATTAT
>IonTorrentS5-matK2_BOP010154_Zotu
ATCGATTCTGGCTTCAAGGGGGGCTCGTCTTCTGATAAAGAAATGGAAATCTCACCTTGTCAACTTTTTGCAATGTCATTTTGACTTGTGGTCTCAACCGGCCAGGATCCATATAAAGCAATTATATAATCATCCCTTCTATTTTCTGGGCTATCTTTCAAGTGTACGACTAAACTCTTCGGTGATAAGGAGTCAAATGCTAGAGAATTCGTTTCGAATAGATACTGCTATTAAGAAATTCGAGACCGTAGTTCCAATTATTCCTCTGATTGGATTCATTGGCTAAAGCAAAATTTTGTAATGTATCAGGGCATTCCCATTAGTAAGCCGTTTCGGGCCGATTTGTCAGATTCTGGAGATTCTCAATCGATTTGGGCGGATAT
>IonTorrentS5-matK2_BOP010155_Cotu
ATGCATTCTGGCTTCAAAAGATACGCCTCTTCTGATGAATAAATGGAAATATTATCTTGTCAATTTATGGCAATGGCATTTTCGTGTGTGGTTTCAACTCGGAAGGGTTCATATAAACCACTTATACAAAGATTATATCAATTTTCTGGGCTATCTTTCCATAGGGCGACTAAATACTTTGGTGGTACGGAGTCAAATGCTCGAAAATGCATTTCTAATCGATAATGCTATGAAGAAGTTCGAGACAACCCTTCCAATTATTCCTCTGATTGGATCATTGACTAAGGCACGTTTTTGTAACCCATTAGGGCATCCCATTAGTAAACTTACCTGGGCTGATTCCTCTGATTCTCATATTATCGACCGGTTTGTGCGTATAT
>IonTorrentS5-matK2_BOP010155_Otu
ATGCATTCTGGCTTCAAAAGATACGCCTCTTCTGATGAATAAATGGAAATATTATCTTGTCAATTTATGGCAATGGCATTTTCGTGTGTGGTTTCAACTCGGAAGGGTTCATATAAACCACTTATACAAAGATTATATCAATTTTCTGGGCTATCTTTCCATAGGGCGACTAAATACTTTGGTGGTACGGAGTCAAATGCTCGAAAATGCATTTCTAATCGATAATGCTATGAAGAAGTTCGAGACAACCCTTCCAATTATTCCTCTGATTGGATCATTGACTAAGGCACGTTTTTGTAACCCATTAGGGCATCCCATTAGTAAACTTACCTGGGCTGATTCCTCTGATTCTCATATTATCGACCGGTTTGTGCGTATAT
>IonTorrentS5-matK2_BOP010155_Zotu
ATGCATTCTGGCTTCAAAAGATACGCCTCTTCTGATGAATAAATGGAAATATTATCTTGTCAATTTATGGCAATGGCATTTTCGTGTGTGGTTTCAACTCGGAAGGGTTCATATAAACCACTTATACAAAGATTATATCAATTTTCTGGGCTATCTTTCCATAGGGCGACTAAATACTTTGGTGGTACGGAGTCAAATGCTCGAAAATGCATTTCTAATCGATAATGCTATGAAGAAGTTCGAGACAACCCTTCCAATTATTCCTCTGATTGGATCATTGACTAAGGCACGTTTTTGTAACCCATTAGGGCATCCCATTAGTAAACTTACCTGGGCTGATTCCTCTGATTCTCATATTATCGACCGGTTTGTGCGTATAT
>IonTorrentS5-matK2_BOP010156_Cotu
ATCCATTCTGGCTTCAAAGGGGACTCATCTTCTGATGAAGAAATGGAAATCTCACCTTGTCTATTTTTGGCAATGTCATTTTTACTTGTGGTCTCTACCGGACAGGATCCATATAAACCAATTATACAATCATTCCTTATATTTTCTGGGCTATCTTTCAAGTGTACGACTAAACACTTCGGTGGTAAGGATTCAAATGCTAGAGAATTCATTTCTAATGGATACTTCTATTAATAAATTCGAGACCCTAGTCCCAATTATTCCTCTGATTGGATCAGTGGCTAAAGCAAAATTTTGTAACGTATCAGGGCATCCCATTAGTAAGTCGGTCCGGGCCGATTCGTCAGATTCTGATATTATCAATCGATTTGGGCGGATAT
>IonTorrentS5-matK2_BOP010156_Otu
ATCCATTCTGGCTTCAAAGGGGACTCATCTTCTGATGAAGAAATGGAAATCTCACCTTGTCTATTTTTGGCAATGTCATTTTTACTTGTGGTCTCTACCGGACAGGATCCATATAAACCAATTATACAATCATTCCTTATATTTTCTGGGCTATCTTTCAAGTGTACGACTAAACACTTCGGTGGTAAGGATTCAAATGCTAGAGAATTCATTTCTAATGGATACTTCTATTAATAAATTCGAGACCCTAGTCCCAATTATTCCTCTGATTGGATCAGTGGCTAAAGCAAAATTTTGTAACGTATCAGGGCATCCCATTAGTAAGTCGGTCCGGGCCGATTCGTCAGATTCTGATATTATCAATCGATTTGGGCGGATAT
>IonTorrentS5-matK2_BOP010156_Zotu
ATCCATTCTGGCTTCAAAGGGGACTCATCTTCTGATGAAGAAATGGAAATCTCACCTTGTCTATTTTTGGCAATGTCATTTTTACTTGTGGTCTCTACCGGACAGGATCCATATAAACCAATTATACAATCATTCCTTATATTTTCTGGGCTATCTTTCAAGTGTACGACTAAACACTTCGGTGGTAAGGATTCAAATGCTAGAGAATTCATTTCTAATGGATACTTCTATTAATAAATTCGAGACCCTAGTCCCAATTATTCCTCTGATTGGATCAGTGGCTAAAGCAAAATTTTGTAACGTATCAGGGCATCCCATTAGTAAGTCGGTCCGGGCCGATTCGTCAGATTCTGATATTATCAATCGATTTGGGCGGATAT
>IonTorrentS5-matK2_BOP010157_Cotu
ATCGATTCTGGCATCAAAAGATACTCCTCTTCTGATGAATAAGTGGAAATATTATCTTGTCCATTTTTGGCAATGTCATTTTTATGTATGGTCTCAACCAGGAAGAATCCATATAAACCAATTATCCAAGCATTCTTTTGATTTTTTGGGTTATCTTTCAAGCATACGGCCGAATATTTCAGTGGTACGGAGTCAATTGCTAGAAAATTCGTTTTTAATGGATAATGCTATGAAGAAGCTTGATACATTATTTCCAATTATTCCAATGATAGGATCGTTGGCTAAAGTGAAATTTTGTAACACATCAGGGCATCCTATTAGTAAGTCCAGCTGGGCGGATTCGTCGGATTCTGATATTATCGACCGATTTGTGCGTATAG
>IonTorrentS5-matK2_BOP010157_Dotu
ATCGATTCTGGCATCAAAAGATACTCCTCTTCTGATGAATAAGTGGAAATATTATCTTGTCCATTTTTGGCAATGTCATTTTTATGTATGGTCTCAACCAGGAAGAATCCATATAAACCAATTATCCAAGCATTCTTTTGATTTTTTGGGTTATCTTTCAAGCATACGGCCGAATATTTCAGTGGTACGGAGTCAATTGCTAGAAAATTCGTTTTTAATGGATAATGCTATGAAGAAGCTTGATACATTATTTCCAATTATTCCAATGATAGGATCGTTGGCTAAAGTGAAATTTTGTAACACATCAGGGCATCCTATTAGTAAGTCCAGCTGGGCGGATTCGTCGGATTCTGATATTATCGACCGATTTGTGCGTATAG
>IonTorrentS5-matK2_BOP010157_Otu
TTTAATGGATAATGCTATGAAGAAGCTTGATACATTATTTCCAATTATTCCAATGATAGGATCGTTGGCTAAAGTGAAATTTTGTAACACATCAGGGCATCCTATTAGTAAGTCCAGCTGGGCGGATTCGTCGGATTCTGATATTATCGACCGATTTGTGCGTATAG
>IonTorrentS5-matK2_BOP010157_Zotu
ATCGATTCTGGCATCAAAAGATACTCCTCTTCTGATGAATAAGTGGAAATATTATCTTGTCCATTTTTGGCAATGTCATTTTTATGTATGGTCTCAACCAGGAAGAATCCATATAAACCAATTATCCAAGCATTCTTTTGATTTTTTGGGTTATCTTTCAAGCATACGGCCGAATATTTCAGTGGTACGGAGTCAATTGCTAGAAAATTCGTTTTTAATGGATAATGCTATGAAGAAGCTTGATACATTATTTCCAATTATTCCAATGATAGGATCGTTGGCTAAAGTGAAATTTTGTAACACATCAGGGCATCCTATTAGTAAGTCCAGCTGGGCGGATTCGTCGGATTCTGATATTATCGACCGATTTGTGCGTATAG
>IonTorrentS5-matK2_BOP010158_Cotu
ATCTATTCTTGCTTCAAAAGGGACGTTTCTTTTAATGAATAAATGGAAATATTACTTTGTCCATTTCTGGCAATGTCATTTTTACCTGTGGTTTCAACCAGAAAGGATCTATATAAACCAATTATCCAATCATTCCCTCGACCTTCTGGGCTATCTTTCAAGTGTGCGGCTAAACCCTTTAATGGTACGCAGTCAAATGTTAGAAAATTCATTTCTAATCGATAATGCTATTAAGAAGTTCGATACTATTGTTCCAATTATTTCTCTGATTGGATCATTGGTTAAAGCGAATTTTTGTAACGTATTAGGGCATCCTATTAGTAAGGCGGTTTGGACCGATTTATCAGATTCTGATATTATTGAACGATTTGGGCGTATAT
>IonTorrentS5-matK2_BOP010158_Dotu
ATCTATTCTTGCTTCAAAAGGGACGTTTCTTTTAATGAATAAATGGAAATATTACTTTGTCCATTTCTGGCAATGTCATTTTTACCTGTGGTTTCAACCAGAAAGGATCTATATAAACCAATTATCCAATCATTCCCTCGACCTTCTGGGCTATCTTTCAAGTGTGCGGCTAAACCCTTTAATGGTACGCAGTCAAATGTTAGAAAATTCATTTCTAATCGATAATGCTATTAAGAAGTTCGATACTATTGTTCCAATTATTTCTCTGATTGGATCATTGGTTAAAGCGAATTTTTGTAACGTATTAGGGCATCCTATTAGTAAGGCGGTTTGGACCGATTTATCAGATTCTGATATTATTGAACGATTTGGGCGTATAT
>IonTorrentS5-matK2_BOP010158_Otu
ATCTATTCTTGCTTCAAAAGGGACGTTTCTTTTAATGAATAAATGGAAATATTACTTTGTCCATTTCTGGCAATGTCATTTTTACCTGTGGTTTCAACCAGAAAGGATCTATATAAACCAATTATCCAATCATTCCCTCGACCTTCTGGGCTATCTTTCAAGTGTGCGGCTAAACCCTTTAATGGTACGCAGTCAAATGTTAGAAAATTCATTTCTAATCGATAATGCTATTAAGAAGTTCGATACTATTGTTCCAATTATTTCTCTGATTGGATCATTGGTTAAAGCGAATTTTTGTAACGTATTAGGGCATCCTATTAGTAAGGCGGTTTGGACCGATTTATCAGATTCTGATATTATTGAACGATTTGGGCGTATAT
>IonTorrentS5-matK2_BOP010158_Zotu
ATCTATTCTTGCTTCAAAAGGGACGTTTCTTTTAATGAATAAATGGAAATATTACTTTGTCCATTTCTGGCAATGTCATTTTTACCTGTGGTTTCAACCAGAAAGGATCTATATAAACCAATTATCCAATCATTCCCTCGACCTTCTGGGCTATCTTTCAAGTGTGCGGCTAAACCCTTTAATGGTACGCAGTCAAATGTTAGAAAATTCATTTCTAATCGATAATGCTATTAAGAAGTTCGATACTATTGTTCCAATTATTTCTCTGATTGGATCATTGGTTAAAGCGAATTTTTGTAACGTATTAGGGCATCCTATTAGTAAGGCGGTTTGGACCGATTTATCAGATTCTGATATTATTGAACGATTTGGGCGTATAT
>IonTorrentS5-matK2_BOP010159_Cotu
ATCTATTCTGTCTTCGAAGGATACCCCTCTTCTGATGAATAAGTGGAAATATTATCTTGTCAATTTATGGCAATGTCATTCTTATGTGTGGTCTCAACCAAGAAGGATTTATATAAACCAATTATCCAAGCATTCCCTTGATTTTTTGGGTTATTTTTCAAGTATGCGACCAAACCTTTCGGTGGTACGGGGTCAAATGCTAGAAAATTCATTTATAATGGATAATGCTATGAAGAAGCTTGATACATTAGTTCCAATTATTCCTTTGATTGGATCATTGGCTAAAGTGAAATTTTGTAACGCATTAGGGCATCCTATTAGTAAGTCCACCTGGGCAGATTCGTCGGATTTTGATATTATCGACCGATTTGTGCATATAT
>IonTorrentS5-matK2_BOP010159_Dotu
ATCTATTCTGTCTTCGAAGGATACCCCTCTTCTGATGAATAAGTGGAAATATTATCTTGTCAATTTATGGCAATGTCATTCTTATGTGTGGTCTCAACCAAGAAGGATTTATATAAACCAATTATCCAAGCATTCCCTTGATTTTTTGGGTTATTTTTCAAGTATGCGACCAAACCTTTCGGTGGTACGGGGTCAAATGCTAGAAAATTCATTTATAATGGATAATGCTATGAAGAAGCTTGATACATTAGTTCCAATTATTCCTTTGATTGGATCATTGGCTAAAGTGAAATTTTGTAACGCATTAGGGCATCCTATTAGTAAGTCCACCTGGGCAGATTCGTCGGATTTTGATATTATCGACCGATTTGTGCATATAT
>IonTorrentS5-matK2_BOP010159_Otu
ATCTATTCTGTCTTCGAAGGATACCCCTCTTCTGATGAATAAGTGGAAATATTATCTTGTCAATTTATGGCAATGTCATTCTTATGTGTGGTCTCAACCAAGAAGGATTTATATAAACCAATTATCCAAGCATTCCCTTGATTTTTTGGGTTATTTTTCAAGTATGCGACCAAACCTTTCGGTGGTACGGGGTCAAATGCTAGAAAATTCATTTATAATGGATAATGCTATGAAGAAGCTTGATACATTAGTTCCAATTATTCCTTTGATTGGATCATTGGCTAAAGTGAAATTTTGTAACGCATTAGGGCATCCTATTAGTAAGTCCACCTGGGCAGATTCGTCGGATTTTGATATTATCGACCGATTTGTGCATATAT
>IonTorrentS5-matK2_BOP010159_Zotu
ATCTATTCTGTCTTCGAAGGATACCCCTCTTCTGATGAATAAGTGGAAATATTATCTTGTCAATTTATGGCAATGTCATTCTTATGTGTGGTCTCAACCAAGAAGGATTTATATAAACCAATTATCCAAGCATTCCCTTGATTTTTTGGGTTATTTTTCAAGTATGCGACCAAACCTTTCGGTGGTACGGGGTCAAATGCTAGAAAATTCATTTATAATGGATAATGCTATGAAGAAGCTTGATACATTAGTTCCAATTATTCCTTTGATTGGATCATTGGCTAAAGTGAAATTTTGTAACGCATTAGGGCATCCTATTAGTAAGTCCACCTGGGCAGATTCGTCGGATTTTGATATTATCGACCGATTTGTGCATATAT
>IonTorrentS5-matK2_BOP010160_Cotu
ATCCATCCTATCTTCAAAGGATACGCCTCTTCGGATGAATAAATGGAAATATTACCTTGTCAATTTATGGCAATCGCATTTTCACATGTGGTCTCAACCGGGAAGGGTTCATATAAAGCACTTCGACAAGCATTCTATCAACTTTCTGGGCTATCTTTCCAGTGTGCAACTAACTCTTTTGTTGGTACGGAGTCAAATGCTAGAAAATTCATTTATCATAGAGAAGGCTATGAAGAAGTTCGATACAACCGTTCCAATTATTCCTCTGATTGGATCATTGACTAAGGCACGGTTTTGTAACACCTTAGGGCATCCCATTAGTAAGCCGACCCGGGCTGATTCCTCAGATTTTGATATTATTGACCGATTTGTGCGTATAT
>IonTorrentS5-matK2_BOP010160_Dotu
ATCCATCCTATCTTCAAAGGATACGCCTCTTCGGATGAATAAATGGAAATATTACCTTGTCAATTTATGGCAATCGCATTTTCACATGTGGTCTCAACCGGGAAGGGTTCATATAAAGCACTTCGACAAGCATTCTATCAACTTTCTGGGCTATCTTTCCAGTGTGCAACTAACTCTTTTGTTGGTACGGAGTCAAATGCTAGAAAATTCATTTATCATAGAGAAGGCTATGAAGAAGTTCGATACAACCGTTCCAATTATTCCTCTGATTGGATCATTGACTAAGGCACGGTTTTGTAACACCTTAGGGCATCCCATTAGTAAGCCGACCCGGGCTGATTCCTCAGATTTTGATATTATTGACCGATTTGTGCGTATAT
>IonTorrentS5-matK2_BOP010160_Otu
ATCCATCCTATCTTCAAAGGATACGCCTCTTCGGATGAATAAATGGAAATATTACCTTGTCAATTTATGGCAATCGCATTTTCACATGTGGTCTCAACCGGGAAGGGTTCATATAAAGCACTTCGACAAGCATTCTATCAACTTTCTGGGCTATCTTTCCAGTGTGCAACTAACTCTTTTGTTGGTACGGAGTCAAATGCTAGAAAATTCATTTATCATAGAGAAGGCTATGAAGAAGTTCGATACAACCGTTCCAATTATTCCTCTGATTGGATCATTGACTAAGGCACGGTTTTGTAACACCTTAGGGCATCCCATTAGTAAGCCGACCCGGGCTGATTCCTCAGATTTTGATATTATTGACCGATTTGTGCGTATAT
>IonTorrentS5-matK2_BOP010160_Zotu
ATCCATCCTATCTTCAAAGGATACGCCTCTTCGGATGAATAAATGGAAATATTACCTTGTCAATTTATGGCAATCGCATTTTCACATGTGGTCTCAACCGGGAAGGGTTCATATAAAGCACTTCGACAAGCATTCTATCAACTTTCTGGGCTATCTTTCCAGTGTGCAACTAACTCTTTTGTTGGTACGGAGTCAAATGCTAGAAAATTCATTTATCATAGAGAAGGCTATGAAGAAGTTCGATACAACCGTTCCAATTATTCCTCTGATTGGATCATTGACTAAGGCACGGTTTTGTAACACCTTAGGGCATCCCATTAGTAAGCCGACCCGGGCTGATTCCTCAGATTTTGATATTATTGACCGATTTGTGCGTATAT
>IonTorrentS5-matK2_BOP010161_Cotu
ATCAATTCTGGTTTCAAAGAATACTCCTCTTTTGATAAATAAATGGAAATACTATTTTATCTATTTATGGCAATATCATTTTGATATTTGGTCTCTACCAGGAACGATCCAGATAAACCAATTCTCCCAGCATTCATTTCACTTTTTAGGCTATTTTTTAAGTATTCGGCTCAATCTTTCAGTGGTACGAAGTCAGATGTTACAAAATTCATTTCTAATAAAAATTGTTATGAAAAAGCTTGATACAATAGTTCCAATTATTCCTCTAATTAGATCATTGGCTAAAGCAAAATTTTGTAATGTATTTGGTCATCCCATTAGTAAGCCGGTTTTGGGCCAATTTATCTGATTTTTGATATTATTGACCGGTTTTTGCGGATAT
>IonTorrentS5-matK2_BOP010161_Otu
ATCAATTCTGGTTTCAAAGAATACTCCTCTTTTGATAAATAAATGGAAATACTATTTTATCTATTTATGGCAATATCATTTTGATATTTGGTCTCTACCAGGAACGATCCAGATAAACCAATTCTCCCAGCATTCATTTCACTTTTTAGGCTATTTTTTAAGTATTCGGCTCAATCTTTCAGTGGTACGAAGTCAGATGTTACAAAATTCATTTCTAATAAAAATTGTTATGAAAAAGCTTGATACAATAGTTCCAATTATTCCTCTAATTAGATCATTGGCTAAAGCAAAATTTTGTAATGTATTTGGTCATCCCATTAGTAAGCCGGTTTTGGGCCAATTTTATCTGATTTTTGATATTATTGACCGGTTTTTTGCGGATAT
>IonTorrentS5-matK2_BOP010161_Zotu
ATCAATTCTGGTTTCAAAGAATACTCCTCTTTTGATAAATAAATGGAAATACTATTTTATCTATTTATGGCAATATCATTTTGATATTTGGTCTCTACCAGGAACGATCCAGATAAACCAATTCTCCCAGCATTCATTTCACTTTTTAGGCTATTTTTTAAGTATTCGGCTCAATCTTTCAGTGGTACGAAGTCAGATGTTACAAAATTCATTTCTAATAAAAATTGTTATGAAAAAGCTTGATACAATAGTTCCAATTATTCCTCTAATTAGATCATTGGCTAAAGCAAAATTTTGTAATGTATTTGGTCATCCCATTAGTAAGCCGGTTTGGGCCAATTTATCTGATTTTGATATTATTGACCGGTTTTTGCGGATAT
>IonTorrentS5-matK2_BOP010162_Cotu
ATCCATTCTGGTATCAAAGGATACGCCTCTTTTGATGAATAAATGGAAATATTACCTTGTTCATTTATGGCAATCCCATTTTTATGTGTGGTCTCAAGCAGGAAGGGTTTATATAAACCAATTATCCAAGCACATCTTCGGCTTTTTGGGTTATCTTTTAACTATGCGAATAAATCTTTCAGTAGTACGGAGTCAAATGCTAGAAAATTCATTTCTAATGGATAATGCTATGAAGAAGATTGATACATTAGTTCCAATTATTCCTCTGATTGGATCCTTGTCTAAAATGAAATTTTGTAACGGAGTAGGACAGCCCCTTAGTAAGTCGACCTGGGCCGATTTATCGGATTTTGATATTATTGACCGATTTGCGCGTATAT
>IonTorrentS5-matK2_BOP010162_Otu
ATCCATTCTGGTATCAAAGGATACGCCTCTTTTGATGAATAAATGGAAATATTACCTTGTTCATTTATGGCAATCCCATTTTTATGTGTGGTCTCAAGCAGGAAGGGTTTATATAAACCAATTATCCAAGCACATCTTCGGCTTTTTGGGTTATCTTTTAACTATGCGAATAAATCTTTCAGTAGTACGGAGTCAAATGCTAGAAAATTCATTTCTAATGGATAATGCTATGAAGAAGATTGATACATTAGTTCCAATTATTCCTCTGATTGGATCCTTGTCTAAAATGAAATTTTGTAACGGAGTAGGACAGCCCCTTAGTAAGTCGACCTGGGCCGATTTTATCGGATTTTGATATTATTGACCGATTTGCGCGTATAT
>IonTorrentS5-matK2_BOP010162_Zotu
ATCCATTCTGGTATCAAAGGATACGCCTCTTTTGATGAATAAATGGAAATATTACCTTGTTCATTTATGGCAATCCCATTTTTATGTGTGGTCTCAAGCAGGAAGGGTTTATATAAACCAATTATCCAAGCACATCTTCGGCTTTTTGGGTTATCTTTTAACTATGCGAATAAATCTTTCAGTAGTACGGAGTCAAATGCTAGAAAATTCATTTCTAATGGATAATGCTATGAAGAAGATTGATACATTAGTTCCAATTATTCCTCTGATTGGATCCTTGTCTAAAATGAAATTTTGTAACGGAGTAGGACAGCCCCTTAGTAAGTCGACCTGGGCCGATTTTATCGGATTTTGATATTATTGACCGATTTGCGCGTATAT
>IonTorrentS5-matK2_BOP010163_Cotu
ATCCATTCTGTCTTCGAAGGATACGCCTCTTCTGATGAATAAATGGAAATATTACCTTGTCAATTTATGGCAATCGCATTTTCATATGTGGTCTCAACCGGGAAGGGTTCATATAAAGCACTTCGACAAGCATTCTATCAACTTTCTGGGCTATCTTTCCAGTGTGCAACTAAATCTTTTGTTGGTACGGAGTCAAATGCTAGAAAATTCATTTATTATAGATAAGGCTATGAAGAAGTTCGATACAACCGTTCCAATTATTTCTCTGATTGGATCATTGACTAAGGCACGGTTTTGTAACACCTTAGGGCATCCCATTAGTAAGCCGACCCGGGCGGATTCTTCAGATTTTGATATTATTGACCGATTTGTGCGTATAT
>IonTorrentS5-matK2_BOP010163_Dotu
ATCCATTCTGTCTTCGAAGGATACGCCTCTTCTGATGAATAAATGGAAATATTACCTTGTCAATTTATGGCAATCGCATTTTCATATGTGGTCTCAACCGGGAAGGGTTCATATAAAGCACTTCGACAAGCATTCTATCAACTTTCTGGGCTATCTTTCCAGTGTGCAACTAAATCTTTTGTTGGTACGGAGTCAAATGCTAGAAAATTCATTTATTATAGATAAGGCTATGAAGAAGTTCGATACAACCGTTCCAATTATTTCTCTGATTGGATCATTGACTAAGGCACGGTTTTGTAACACCTTAGGGCATCCCATTAGTAAGCCGACCCGGGCGGATTCTTCAGATTTTGATATTATTGACCGATTTGTGCGTATAT
>IonTorrentS5-matK2_BOP010163_Otu
ATCCATTCTGTCTTCGAAGGATACGCCTCTTCTGATGAATAAATGGAAATATTACCTTGTCAATTTATGGCAATCGCATTTTCATATGTGGTCTCAACCGGGAAGGGTTCATATAAAGCACTTCGACAAGCATTCTATCAACTTTCTGGGCTATCTTTCCAGTGTGCAACTAAATCTTTTGTTGGTACGGAGTCAAATGCTAGAAAATTCATTTATTATAGATAAGGCTATGAAGAAGTTCGATACAACCGTTCCAATTATTTCTCTGATTGGATCATTGACTAAGGCACGGTTTTGTAACACCTTAGGGCATCCCATTAGTAAGCCGACCCGGGCGGATTCTTCAGATTTTGATATTATTGACCGATTTGTGCGTATAT
>IonTorrentS5-matK2_BOP010163_Zotu
ATCCATTCTGTCTTCGAAGGATACGCCTCTTCTGATGAATAAATGGAAATATTACCTTGTCAATTTATGGCAATCGCATTTTCATATGTGGTCTCAACCGGGAAGGGTTCATATAAAGCACTTCGACAAGCATTCTATCAACTTTCTGGGCTATCTTTCCAGTGTGCAACTAAATCTTTTGTTGGTACGGAGTCAAATGCTAGAAAATTCATTTATTATAGATAAGGCTATGAAGAAGTTCGATACAACCGTTCCAATTATTTCTCTGATTGGATCATTGACTAAGGCACGGTTTTGTAACACCTTAGGGCATCCCATTAGTAAGCCGACCCGGGCGGATTCTTCAGATTTTGATATTATTGACCGATTTGTGCGTATAT
>IonTorrentS5-matK2_BOP010164_Cotu
ATCAATTCTGGCTGCAAAGGGGACGCCTCTTTTGATGAATAAATGGAAATATTACTTTGTCAATTTCTGGAAATGTCATTTTGACGTGTGGTCTCAACCAGTAACAATCTATATAAACCAATTATCCAATTATTCCCTCGACTTTCTGGGATATCTTTCAAACGTGCGTCCAAACCCCGCAATGGTACGGAGTCAAATGCTAGAAAATTCGTTTCTAATAGATAATGCGATTAAAAAGTTTGATACCATAGTTCCCATTATTCCTTTGATCGGATCATTAGCTAAAGCGAAATTTTGTAATGTCTTAGGGCATCCAATTAGTAAGCCGGTATGGGCCGATTTATCAGATTCTGATATTATTGACCGATTTGGTCATATAT
>IonTorrentS5-matK2_BOP010164_Otu
ATCAATTCTGGCTGCAAAGGGGACGCCTCTTTTGATGAATAAATGGAAATATTACTTTGTCAATTTCTGGAAATGTCATTTTGACGTGTGGTCTCAACCAGTAACAATCTATATAAACCAATTATCCAATTATTCCCTCGACTTTCTGGGATATCTTTCAAACGTGCGTCCAAACCCCGCAATGGTACGGAGTCAAATGCTAGAAAATTCGTTTCTAATAGATAATGCGATTAAAAAGTTTGATACCATAGTTCCCATTATTCCTTTGATCGGATCATTAGCTAAAGCGAAATTTTGTAATGTCTTAGGGCATCCAATTAGTAAGCCGGTATGGGCCGATTTATCAGATTCTGATATTATTGACCGATTTGGTCATATAT
>IonTorrentS5-matK2_BOP010164_Zotu
ATCAATTCTGGCTGCAAAGGGGACGCCTCTTTTGATGAATAAATGGAAATATTACTTTGTCAATTTCTGGAAATGTCATTTTGACGTGTGGTCTCAACCAGTAACAATCTATATAAACCAATTATCCAATTATTCCCTCGACTTTCTGGGATATCTTTCAAACGTGCGTCCAAACCCCGCAATGGTACGGAGTCAAATGCTAGAAAATTCGTTTCTAATAGATAATGCGATTAAAAAGTTTGATACCATAGTTCCCATTATTCCTTTGATCGGATCATTAGCTAAAGCGAAATTTTGTAATGTCTTAGGGCATCCAATTAGTAAGCCGGTATGGGCCGATTTATCAGATTCTGATATTATTGACCGATTTGGTCATATAT
>IonTorrentS5-matK2_BOP010166_Cotu
ATCTATTCTTGCTTCAAAAGGGACGTTTCTTTTAATGAATAAATGGAAATATTACTTTGTCCATTTCTGGCAATGTCATTTTTACCTGTGGTTTCAACCAGAAAGGATCTATATAAACCAATTATCCAATCATTCCCTCGACCTTCTGGGCTATCTTTCAAGTGTGCGGCTAAACCCTTTAATGGTACGCAGTCAAATGTTAGAAAATTCATTTCTAATCGATAATGCTATTAAGAAGTTCGATACTATTGTTCCAATTATTTCTCTGATTGGATCATTGGTTAAAGCGAATTTTTGTAACGTATTAGGGCATCCTGTTAGTAAGGCGGTTTGGGCCGATTTATCAGATTCTGATATTATTGAACGATTTGGGCGTATAT
>IonTorrentS5-matK2_BOP010166_Dotu
ATCTATTCTTGCTTCAAAAGGGACGTTTCTTTTAATGAATAAATGGAAATATTACTTTGTCCATTTCTGGCAATGTCATTTTTACCTGTGGTTTCAACCAGAAAGGATCTATATAAACCAATTATCCAATCATTCCCTCGACCTTCTGGGCTATCTTTCAAGTGTGCGGCTAAACCCTTTAATGGTACGCAGTCAAATGTTAGAAAATTCATTTCTAATCGATAATGCTATTAAGAAGTTCGATACTATTGTTCCAATTATTTCTCTGATTGGATCATTGGTTAAAGCGAATTTTTGTAACGTATTAGGGCATCCTGTTAGTAAGGCGGTTTGGGCCGATTTATCAGATTCTGATATTATTGAACGATTTGGGCGTATAT
>IonTorrentS5-matK2_BOP010166_Otu
ATCTATTCTTGCTTCAAAAGGGACGTTTCTTTTAATGAATAAATGGAAATATTACTTTGTCCATTTCTGGCAATGTCATTTTTACCTGTGGTTTCAACCAGAAAGGATCTATATAAACCAATTATCCAATCATTCCCTCGACCTTCTGGGCTATCTTTCAAGTGTGCGGCTAAACCCTTTAATGGTACGCAGTCAAATGTTAGAAAATTCATTTCTAATCGATAATGCTATTAAGAAGTTCGATACTATTGTTCCAATTATTTCTCTGATTGGATCATTGGTTAAAGCGAATTTTTGTAACGTATTAGGGCATCCTGTTAGTAAGGCGGTTTGGGCCGATTTATCAGATTCTGATATTATTGAACGATTTGGGCGTATAT
>IonTorrentS5-matK2_BOP010166_Zotu
ATCTATTCTTGCTTCAAAAGGGACGTTTCTTTTAATGAATAAATGGAAATATTACTTTGTCCATTTCTGGCAATGTCATTTTTACCTGTGGTTTCAACCAGAAAGGATCTATATAAACCAATTATCCAATCATTCCCTCGACCTTCTGGGCTATCTTTCAAGTGTGCGGCTAAACCCTTTAATGGTACGCAGTCAAATGTTAGAAAATTCATTTCTAATCGATAATGCTATTAAGAAGTTCGATACTATTGTTCCAATTATTTCTCTGATTGGATCATTGGTTAAAGCGAATTTTTGTAACGTATTAGGGCATCCTGTTAGTAAGGCGGTTTGGGCCGATTTATCAGATTCTGATATTATTGAACGATTTGGGCGTATAT
>IonTorrentS5-matK2_BOP010167_Cotu
ATCAATTCTGGCTTCAAAGGATACGCCTCTTTTCATGAATAAATGGAAATATTACCTTGTCCTTTTATGGCAATGTCATTTTTATGTGTGGTCTCAACCAGGAAGGATGTATATAAACCAATTATGCAAACATTCCCTCAGCTTTTTGGGTTATCTTTCAAGTATGCAAATAAATCTTTCAGTTGTACGGAGTCAAATGCTAGAAAATTCATTTCTAATGGATAATGCTATGAAGAAGATTGATACATTAGTTCCAATTAGTCCTCTGATTGGATCGTTGGCTAAAATGAGATTTTGTAACGTATTAGGGCATCCCATTAGTAAGTCGACCTGGGCCGATTCATCAGATTTTGATATTATCGACCGCTTTGCGTGTATAT
>IonTorrentS5-matK2_BOP010167_Dotu
ATCAATTCTGGCTTCAAAGGATACGCCTCTTTTCATGAATAAATGGAAATATTACCTTGTCCTTTTATGGCAATGTCATTTTTATGTGTGGTCTCAACCAGGAAGGATGTATATAAACCAATTATGCAAACATTCCCTCAGCTTTTTGGGTTATCTTTCAAGTATGCAAATAAATCTTTCAGTTGTACGGAGTCAAATGCTAGAAAATTCATTTCTAATGGATAATGCTATGAAGAAGATTGATACATTAGTTCCAATTAGTCCTCTGATTGGATCGTTGGCTAAAATGAGATTTTGTAACGTATTAGGGCATCCCATTAGTAAGTCGACCTGGGCCGATTCATCAGATTTTGATATTATCGACCGCTTTGCGTGTATAT
>IonTorrentS5-matK2_BOP010167_Otu
ATCAATTCTGGCTTCAAAGGATACGCCTCTTTTCATGAATAAATGGAAATATTACCTTGTCCTTTTATGGCAATGTCATTTTTATGTGTGGTCTCAACCAGGAAGGATGTATATAAACCAATTATGCAAACATTCCCTCAGCTTTTTGGGTTATCTTTCAAGTATGCAAATAAATCTTTCAGTTGTACGGAGTCAAATGCTAGAAAATTCATTTCTAATGGATAATGCTATGAAGAAGATTGATACATTAGTTCCAATTAGTCCTCTGATTGGATCGTTGGCTAAAATGAGATTTTGTAACGTATTAGGGCATCCCATTAGTAAGTCGACCTGGGCCGATTCATCAGATTTTGATATTATCGACCGCTTTGCGTGTATAT
>IonTorrentS5-matK2_BOP010167_Zotu
ATCAATTCTGGCTTCAAAGGATACGCCTCTTTTCATGAATAAATGGAAATATTACCTTGTCCTTTTATGGCAATGTCATTTTTATGTGTGGTCTCAACCAGGAAGGATGTATATAAACCAATTATGCAAACATTCCCTCAGCTTTTTGGGTTATCTTTCAAGTATGCAAATAAATCTTTCAGTTGTACGGAGTCAAATGCTAGAAAATTCATTTCTAATGGATAATGCTATGAAGAAGATTGATACATTAGTTCCAATTAGTCCTCTGATTGGATCGTTGGCTAAAATGAGATTTTGTAACGTATTAGGGCATCCCATTAGTAAGTCGACCTGGGCCGATTCATCAGATTTTGATATTATCGACCGCTTTGCGTGTATAT
>IonTorrentS5-matK2_BOP010168_Cotu
ATCCATTCTGGCTTCAAAGAATGGGCCTCTTGTGATGAATAAATGGAAACACTATTTTATCCATTTATGGCAATGTTTTTTTGATATTTGGTCTCAACCAGGAACGATCCATATAAACCAATTATCCGAACATTCATTTCACCTTTTAGGCTATTTTTCAAATGTTCGGTTAAATCGTTCAGTGGTACGGAGTCAAATGCTGCAAAAGACATTTCTAATCGAAATTGTTAGCAAAAAACTTGATATAATAGTTCCAATTATTCCTCTAATTAGATCATTGGCTAAAGCGAAATTTTGTAATGTATTAGGGCATCCCATTAGTAAGCCGGTTTGGGCCGATTCATCCGATTTTGATATTATTGATCGATTTTTGCGAATAT
>IonTorrentS5-matK2_BOP010168_Otu
ATCCATTCTGGCTTCAAAGAATGGGCCTCTTGTGATGAATAAATGGAAACACTATTTTATCCATTTATGGCAATGTTTTTTTGATATTTGGTCTCAACCAGGAACGATCCATATAAACCAATTATCCGAACATTCATTTCACCTTTTAGGCTATTTTTCAAATGTTCGGTTAAATCGTTCAGTGGTACGGAGTCAAATGCTGCAAAAGACATTTCTAATCGAAATTGTTAGCAAAAAACTTGATATAATAGTTCCAATTATTCCTCTAATTAGATCATTGGCTAAAGCGAAATTTTGTAATGTATTAGGGCATCCCATTAGTAAGCCGGTTTGGGCCGATTCATCCGATTTTGATATTATTGATCGATTTTTGCGAATAT
>IonTorrentS5-matK2_BOP010168_Zotu
ATCCATTCTGGCTTCAAAGAATGGGCCTCTTGTGATGAATAAATGGAAACACTATTTTATCCATTTATGGCAATGTTTTTTTGATATTTGGTCTCAACCAGGAACGATCCATATAAACCAATTATCCGAACATTCATTTCACCTTTTAGGCTATTTTTCAAATGTTCGGTTAAATCGTTCAGTGGTACGGAGTCAAATGCTGCAAAAGACATTTCTAATCGAAATTGTTAGCAAAAAACTTGATATAATAGTTCCAATTATTCCTCTAATTAGATCATTGGCTAAAGCGAAATTTTGTAATGTATTAGGGCATCCCATTAGTAAGCCGGTTTGGGCCGATTCATCCGATTTTGATATTATTGATCGATTTTTGCGAATAT
>IonTorrentS5-matK2_BOP010169_Cotu
ATCCATTTTTGTCTCAAAGGATACGCCTCTTCTGATGAAAAAATGGAAATATTACCTTGTCAATTTATGTCAATGTCATTTTGATGTGTGCTTTCAACCCCAAAAGATCCATATAAACCCATTTTCATTATACAAGCATTCTTTCGCCTTATTAGGTTATCTTTCAAGTTCAAGTGTACGACTAAACCTTTCAGTGGTACGGAGTCAAATGCTAGAAAATGCATTTCTAATGGATAATATTATGAATAAACTCGATACAACAGTTTCAATTATTCCTTTGATTGGATCATTAGCAAAAATGAAATTTTGTAACGCAGTAGGACATCCCATTAGTAAACCGACCTGGGCCGATTTTTCGGATTCTGATATTATCGACCGATTTGTCCGTATAT
>IonTorrentS5-matK2_BOP010169_Otu
ATCCATTTTTGTCTCAAAGGATACGCCTCTTCTGATGAAAAAATGGAAATATTACCTTGTCAATTTATGTCAATGTCATTTTGATGTGTGCTTTCAACCCCAAAAGATCCATATAAACCCATTTTCATTATACAAGCATTCTTTCGCCTTATTAGGTTATCTTTCAAGTTCAAGTGTACGACTAAACCTTTCAGTGGTACGGAGTCAAATGCTAGAAAATGCATTTCTAATGGATAATATTATGAATAAACTCGATACAACAGTTTCAATTATTCCTTTGATTGGATCATTAGCAAAAATGAAATTTTGTAACGCAGTAGGACATCCCATTAGTAAACCGACCTGGGCCGATTTTTCGGATTCTGATATTATCGACCGATTTGTCCGTATAT
>IonTorrentS5-matK2_BOP010169_Zotu
ATCCATTTTTGTCTCAAAGGATACGCCTCTTCTGATGAAAAAATGGAAATATTACCTTGTCAATTTATGTCAATGTCATTTTGATGTGTGCTTTCAACCCCAAAAGATCCATATAAACCCATTTTCATTATACAAGCATTCTTTCGCCTTATTAGGTTATCTTTCAAGTTCAAGTGTACGACTAAACCTTTCAGTGGTACGGAGTCAAATGCTAGAAAATGCATTTCTAATGGATAATATTATGAATAAACTCGATACAACAGTTTCAATTATTCCTTTGATTGGATCATTAGCAAAAATGAAATTTTGTAACGCAGTAGGACATCCCATTAGTAAACCGACCTGGGCCGATTTTTCGGATTCTGATATTATCGACCGATTTGTCCGTATAT
>IonTorrentS5-matK2_BOP010170_Cotu
ATCAATTCTGGCTTCGAAGGATACCCCTCTTCTGATGAATAAGTGGAAATATTATCTTGTCAATTTATGGCAATGTCATTCTTATGTGTGGTCTCAACCGGGAAGGATTTATATAAATAAATTATCCAAGCATTCCCTTGATTTTTTGGGTTATTTTTCAAGTATCCGACCAAACCTTTCAGTGGTACGGAGTCAAATGCTAGAAAATTCATTTATAACGGATAATGCTATGAAGAAGCTCGATACATTAGTTCCAATTATTCCGTTGATTGGATCATTGGCTAAAGTGAAATTTTGTAACGCATTAGGGCATCCTATTAGTAAGTCCACCTGGGCGGATTCATCGGATTTTGATATTATCGACCGATTTCTGCGTATAT
>IonTorrentS5-matK2_BOP010170_Otu
ATCAATTCTGGCTTCGAAGGATACCCCTCTTCTGATGAATAAGTGGAAATATTATCTTGTCAATTTATGGCAATGTCATTCTTATGTGTGGTCTCAACCGGGAAGGATTTATATAAATAAATTATCCAAGCATTCCCTTGATTTTTTGGGTTATTTTTCAAGTATCCGACCAAACCTTTCAGTGGTACGGAGTCAAATGCTAGAAAATTCATTTATAACGGATAATGCTATGAAGAAGCTCGATACATTAGTTCCAATTATTCCGTTGATTGGATCATTGGCTAAAGTGAAATTTTGTAACGCATTAGGGCATCCTATTAGTAAGTCCACCTGGGCGGATTCATCGGATTTTGATATTATCGACCGATTTCTGCGTATAT
>IonTorrentS5-matK2_BOP010170_Zotu
ATCAATTCTGGCTTCGAAGGATACCCCTCTTCTGATGAATAAGTGGAAATATTATCTTGTCAATTTATGGCAATGTCATTCTTATGTGTGGTCTCAACCGGGAAGGATTTATATAAATAAATTATCCAAGCATTCCCTTGATTTTTTGGGTTATTTTTCAAGTATCCGACCAAACCTTTCAGTGGTACGGAGTCAAATGCTAGAAAATTCATTTATAACGGATAATGCTATGAAGAAGCTCGATACATTAGTTCCAATTATTCCGTTGATTGGATCATTGGCTAAAGTGAAATTTTGTAACGCATTAGGGCATCCTATTAGTAAGTCCACCTGGGCGGATTCATCGGATTTTGATATTATCGACCGATTTCTGCGTATAT
>IonTorrentS5-matK2_BOP010171_Cotu
ATCAATTCTGGCTTCGAAAGATACACCCTTTCTGATGAATAAATGGAAATATTACCTTGTCAATTTATGGCAATATCGTTTTTACGCGTGGTCTCAACCAGGAAGGATCAATCTAAACCGATTAGGAAAGTATTCTCTTGACTTTTTGGGCTATTTTTCAAACGTGCAACTAACTTTTTCAGTGGTACGAAGTAAAATGCTAGAAAATTCATTTCTGATAAATACTTCTATGAAGAAGCTCGAAACAACAGTTCCAATTATTCCTTTGATTGGATCGTTGTCTAAAGCGAAATTTTGTAACGTATTAGGACATCCCGTTAGTAAGTCGACCCGGACCGATTCATCAGATTCTGATATTATCGACCGATTTGTGCGTATAT
>IonTorrentS5-matK2_BOP010171_Dotu
ATCAATTCTGGCTTCGAAAGATACACCCTTTCTGATGAATAAATGGAAATATTACCTTGTCAATTTATGGCAATATCGTTTTTACGCGTGGTCTCAACCAGGAAGGATCAATCTAAACCGATTAGGAAAGTATTCTCTTGACTTTTTGGGCTATTTTTCAAACGTGCAACTAACTTTTTCAGTGGTACGAAGTAAAATGCTAGAAAATTCATTTCTGATAAATACTTCTATGAAGAAGCTCGAAACAACAGTTCCAATTATTCCTTTGATTGGATCGTTGTCTAAAGCGAAATTTTGTAACGTATTAGGACATCCCGTTAGTAAGTCGACCCGGACCGATTCATCAGATTCTGATATTATCGACCGATTTGTGCGTATAT
>IonTorrentS5-matK2_BOP010171_Otu
ATCAATTCTGGCTTCGAAAGATACACCCTTTCTGATGAATAAATGGAAATATTACCTTGTCAATTTATGGCAATATCGTTTTTACGCGTGGTCTCAACCAGGAAGGATCAATCTAAACCGATTAGGAAAGTATTCTCTTGACTTTTTGGGCTATTTTTCAAACGTGCAACTAACTTTTTCAGTGGTACGAAGTAAAATGCTAGAAAATTCATTTCTGATAAATACTTCTATGAAGAAGCTCGAAACAACAGTTCCAATTATTCCTTTGATTGGATCGTTGTCTAAAGCGAAATTTTGTAACGTATTAGGACATCCCGTTAGTAAGTCGACCCGGACCGATTCATCAGATTCTGATATTATCGACCGATTTGTGCGTATAT
>IonTorrentS5-matK2_BOP010171_Zotu
ATCAATTCTGGCTTCGAAAGATACACCCTTTCTGATGAATAAATGGAAATATTACCTTGTCAATTTATGGCAATATCGTTTTTACGCGTGGTCTCAACCAGGAAGGATCAATCTAAACCGATTAGGAAAGTATTCTCTTGACTTTTTGGGCTATTTTTCAAACGTGCAACTAACTTTTTCAGTGGTACGAAGTAAAATGCTAGAAAATTCATTTCTGATAAATACTTCTATGAAGAAGCTCGAAACAACAGTTCCAATTATTCCTTTGATTGGATCGTTGTCTAAAGCGAAATTTTGTAACGTATTAGGACATCCCGTTAGTAAGTCGACCCGGACCGATTCATCAGATTCTGATATTATCGACCGATTTGTGCGTATAT
>IonTorrentS5-matK2_BOP010172_Cotu
ATCCTTTTTGGTTTCAAAAGATACGCCTCTTCTAATGAATAAATGGAAATATTACCTTGTCCATTTATGGCAATGGCATTTTTATGTGTGGGCTCAACCCGGAAGGATCTACATAAACCTATTATTCAAGCATTCCTTCGGCTTTTTGGGCTATCTTTCAAGTGTGCGACAAAATCTTTCATTGGTACGGAGTCAAACGCTCGAAAATTCATTTATAATGGATAATGCTATTAAGAAGCTTGATACATTAGCTCCAATCAGTCCTCTGATTGGATCGTTGGCTAAAATGCAATTTTGTAGCGCACTAGGACATCCTGTTAGTAAGTCGACCTGGACCGATTCGTCGGATTTTTCTATTATCAACCGCTTTGCGCGTATAT
>IonTorrentS5-matK2_BOP010172_Dotu
ATCCTTTTTGGTTTCAAAAGATACGCCTCTTCTAATGAATAAATGGAAATATTACCTTGTCCATTTATGGCAATGGCATTTTTATGTGTGGGCTCAACCCGGAAGGATCTACATAAACCTATTATTCAAGCATTCCTTCGGCTTTTTGGGCTATCTTTCAAGTGTGCGACAAAATCTTTCATTGGTACGGAGTCAAACGCTCGAAAATTCATTTATAATGGATAATGCTATTAAGAAGCTTGATACATTAGCTCCAATCAGTCCTCTGATTGGATCGTTGGCTAAAATGCAATTTTGTAGCGCACTAGGACATCCTGTTAGTAAGTCGACCTGGACCGATTCGTCGGATTTTTCTATTATCAACCGCTTTGCGCGTATAT
>IonTorrentS5-matK2_BOP010172_Otu
ATCCTTTTTGGTTTCAAAAGATACGCCTCTTCTAATGAATAAATGGAAATATTACCTTGTCCATTTATGGCAATGGCATTTTTATGTGTGGGCTCAACCCGGAAGGATCTACATAAACCTATTATTCAAGCATTCCTTCGGCTTTTTGGGCTATCTTTCAAGTGTGCGACAAAATCTTTCATTGGTACGGAGTCAAACGCTCGAAAATTCATTTATAATGGATAATGCTATTAAGAAGCTTGATACATTAGCTCCAATCAGTCCTCTGATTGGATCGTTGGCTAAAATGCAATTTTGTAGCGCACTAGGACATCCTGTTAGTAAGTCGACCTGGACCGATTCGTCGGATTTTTCTATTATCAACCGCTTTGCGCGTATAT
>IonTorrentS5-matK2_BOP010172_Zotu
ATCCTTTTTGGTTTCAAAAGATACGCCTCTTCTAATGAATAAATGGAAATATTACCTTGTCCATTTATGGCAATGGCATTTTTATGTGTGGGCTCAACCCGGAAGGATCTACATAAACCTATTATTCAAGCATTCCTTCGGCTTTTTGGGCTATCTTTCAAGTGTGCGACAAAATCTTTCATTGGTACGGAGTCAAACGCTCGAAAATTCATTTATAATGGATAATGCTATTAAGAAGCTTGATACATTAGCTCCAATCAGTCCTCTGATTGGATCGTTGGCTAAAATGCAATTTTGTAGCGCACTAGGACATCCTGTTAGTAAGTCGACCTGGACCGATTCGTCGGATTTTTCTATTATCAACCGCTTTGCGCGTATAT
>IonTorrentS5-matK2_BOP010173_Cotu
ATCAATTCTGGCTTCAAAAGGGGACGCCTCTTTTGATGAATAAATGGAAATATTACCTTGTAACTTTTTGGCAATGTCATTTTTCGCTGTGGTTTCATCCAAGAAGGATTTAATCTAAACCAATTATCTAATCATTCCCTTGAATTTGTGGGCTATCTTTCAAGTGTGCGACTAAACGCTTCAGTGGTACGGAGTCAAATTCTAGAAAATTCATTTCTAATCAATAATGCTATTAAGAAGTTCGATACTCTTGTTCCAATTATTCCTCTGATTGGATCATTGGCTAAAGCGAAATTTTGTAACGTACTAGGGTATCCAATTAGTAAGCCGGTTCGGGCTGATTTATCAGATTCTGATATTATTGATCGATTTGGGACGTATAT
>IonTorrentS5-matK2_BOP010174_Cotu
ATCAATTCTGGCTTCGAAAGATACCCCTCTTTTGATGAATAAGTGGAAATATTATCTTGTCAATTTATGGCAATGTCATTCTTATGTTTGGTCTCAACCAGGAAGGATTTATATAAACCAATTATCCAAGCATTCCCTTTATTTTTTGGGTTATTTTTCAAGTATGCGACCAAACCTTTCAGTGGTACGGAGTCAAATGCTAGAAAATTCATTTATAATGGATAATGCTATGAAGAAACTCGATACATTAGTTCCAATTATTCCTTTGATTGTATCATTGGCTAAAGTAAAATTTTGTAACGCATTAGGGCATCCGATTAGTAAGTCCACTTGGGCGGATTCGTCGGATTTTTATATTATTGACCGCTTTGTGCGTATAT
>IonTorrentS5-matK2_BOP010174_Otu
ATCAATTCTGGCTTCGAAAGATACCCCTCTTTTGATGAATAAGTGGAAATATTATCTTGTCAATTTATGGCAATGTCATTCTTATGTTTGGTCTCAACCAGGAAGGATTTATATAAACCAATTATCCAAGCATTCCCTTTATTTTTTGGGTTATTTTTCAAGTATGCGACCAAACCTTTCAGTGGTACGGAGTCAAATGCTAGAAAATTCATTTATAATGGATAATGCTATGAAGAAACTCGATACATTAGTTCCAATTATTCCTTTGATTGTATCATTGGCTAAAGTAAAATTTTGTAACGCATTAGGGCATCCGATTAGTAAGTCCACTTGGGCGGATTCGTCGGATTTTTATATTATTGACCGCTTTGTGCGTATAT
>IonTorrentS5-matK2_BOP010174_Zotu
ATCAATTCTGGCTTCGAAAGATACCCCTCTTTTGATGAATAAGTGGAAATATTATCTTGTCAATTTATGGCAATGTCATTCTTATGTTTGGTCTCAACCAGGAAGGATTTATATAAACCAATTATCCAAGCATTCCCTTTATTTTTTGGGTTATTTTTCAAGTATGCGACCAAACCTTTCAGTGGTACGGAGTCAAATGCTAGAAAATTCATTTATAATGGATAATGCTATGAAGAAACTCGATACATTAGTTCCAATTATTCCTTTGATTGTATCATTGGCTAAAGTAAAATTTTGTAACGCATTAGGGCATCCGATTAGTAAGTCCACTTGGGCGGATTCGTCGGATTTTTATATTATTGACCGCTTTGTGCGTATAT
>IonTorrentS5-matK2_BOP010175_Cotu
ATCCATTTTTGTCTCAAAGGATACGCCTCTTCTGATGAAAAAATGGAAATATTACCTTGTCAATTTATGTCAATGTCATTTTGATGTGTGCTTTCAACCCCAAAAGATCCATATAAACCCATTTTCATTATACAAGCATTCTTTCGCCTTATTAGGTTATCTTTCAAGTTCAAGTGTACGACTAAACCTTTCAGTGGTACGGAGTCAAATGCTAGAAAATGCATTTCTAATGGATAATATTATGAATAAACTCGATACAACAGTTTCAATTATTCCTTTGATTGGATCATTAGCAAAAATGAAATTTTGTAACGCAGTAGGACATCCCATTAGTAAACCGACCTGGGCCGATTTTTCGGATTCTGATATTATCGACCGATTTGTCCGTATAT
>IonTorrentS5-matK2_BOP010175_Otu
ATCCATTTTTGTCTCAAAGGATACGCCTCTTCTGATGAAAAAATGGAAATATTACCTTGTCAATTTATGTCAATGTCATTTTGATGTGTGCTTTCAACCCCAAAAGATCCATATAAACCCATTTTCATTATACAAGCATTCTTTCGCCTTATTAGGTTATCTTTCAAGTTCAAGTGTACGACTAAACCTTTCAGTGGTACGGAGTCAAATGCTAGAAAATGCATTTCTAATGGATAATATTATGAATAAACTCGATACAACAGTTTCAATTATTCCTTTGATTGGATCATTAGCAAAAATGAAATTTTGTAACGCAGTAGGACATCCCATTAGTAAACCGACCTGGGCCGATTTTTCGGATTCTGATATTATCGACCGATTTGTCCGTATAT
>IonTorrentS5-matK2_BOP010175_Zotu
ATCCATTTTTGTCTCAAAGGATACGCCTCTTCTGATGAAAAAATGGAAATATTACCTTGTCAATTTATGTCAATGTCATTTTGATGTGTGCTTTCAACCCCAAAAGATCCATATAAACCCATTTTCATTATACAAGCATTCTTTCGCCTTATTAGGTTATCTTTCAAGTTCAAGTGTACGACTAAACCTTTCAGTGGTACGGAGTCAAATGCTAGAAAATGCATTTCTAATGGATAATATTATGAATAAACTCGATACAACAGTTTCAATTATTCCTTTGATTGGATCATTAGCAAAAATGAAATTTTGTAACGCAGTAGGACATCCCATTAGTAAACCGACCTGGGCCGATTTTTCGGATTCTGATATTATCGACCGATTTGTCCGTATAT
>IonTorrentS5-matK2_BOP010176_Cotu
ATCCATTTTTGTCTCAAAGGATACGCCTCTTCTGATGAAAAAATGGAAATATTACCTTGTCAATTTATGTCAATGTCATTTTGATGTGTGCTTTCAACCCCAAAAGATCCATATAAACCCATTTTCATTATACAAGCATTCTTTCGCCTTATTAGGTTATCTTTCAAGTTCAAGTGTACGACTAAACCTTTCAGTGGTACGGAGTCAAATGCTAGAAAATGCATTTCTAATGGATAATATTATGAATAAACTCGATACAACAGTTTCAATTATTCCTTTGATTGGATCATTAGCAAAAATGAAATTTTGTAACGCAGTAGGACATCCCATTAGTAAACCGACCTGGGCCGCTTTTTCGGATTCTGATATTATCGACCGATTTGTCCGTATAT
>IonTorrentS5-matK2_BOP010176_Otu
ATCCATTTTTGTCTCAAAGGATACGCCTCTTCTGATGAAAAAATGGAAATATTACCTTGTCAATTTATGTCAATGTCATTTTGATGTGTGCTTTCAACCCCAAAAGATCCATATAAACCCATTTTCATTATACAAGCATTCTTTCGCCTTATTAGGTTATCTTTCAAGTTCAAGTGTACGACTAAACCTTTCAGTGGTACGGAGTCAAATGCTAGAAAATGCATTTCTAATGGATAATATTATGAATAAACTCGATACAACAGTTTCAATTATTCCTTTGATTGGATCATTAGCAAAAATGAAATTTTGTAACGCAGTAGGACATCCCATTAGTAAACCGACCTGGGCCGCTTTTTTCGGATTCTGATATTATCGACCGATTTGTCCGTATAT
>IonTorrentS5-matK2_BOP010176_Zotu
ATCCATTTTTGTCTCAAAGGATACGCCTCTTCTGATGAAAAAATGGAAATATTACCTTGTCAATTTATGTCAATGTCATTTTGATGTGTGCTTTCAACCCCAAAAGATCCATATAAACCCATTTTCATTATACAAGCATTCTTTCGCCTTATTAGGTTATCTTTCAAGTTCAAGTGTACGACTAAACCTTTCAGTGGTACGGAGTCAAATGCTAGAAAATGCATTTCTAATGGATAATATTATGAATAAACTCGATACAACAGTTTCAATTATTCCTTTGATTGGATCATTAGCAAAAATGAAATTTTGTAACGCAGTAGGACATCCCATTAGTAAACCGACCTGGGCCGCTTTTTTCGGATTCTGATATTATCGACCGATTTGTCCGTATAT
>IonTorrentS5-matK2_BOP010177_Cotu
ATCCATTTTTGTCTCAAAGGATACGCCTCTTCTGATGAAAAAATGGAAATATTACCTTGTCAATTTATGTCAATGTCATTTTGATGTGTGCTTTCAACCCCAAAAGATCCATATAAACCCATTTTCGTTATACAAGCATTCTTTCGCCTTATTAGGTTATCTTTCAAGTTCAAGTGTACGACTAAACCTTTCAGTGGTACGGAGTCAAATGCTAGAAAATGCATTTCTAATGGATAATATTATGAATAAACTCGATACAACAGTTTCAATTATTCCTTTGATTGGATCATTAGCAAAAATGAAATTTTGTAACGCAGTAGGACATCCCATTAGTAAACCGACCTGGGCCGATTTTTCGGATTCTGATATTATCGACCGATTTGTCCGTATAT
>IonTorrentS5-matK2_BOP010177_Otu
ATCCATTTTTGTCTCAAAGGATACGCCTCTTCTGATGAAAAAATGGAAATATTACCTTGTCAATTTATGTCAATGTCATTTTGATGTGTGCTTTCAACCCCAAAAGATCCATATAAACCCATTTTCGTTATACAAGCATTCTTTCGCCTTATTAGGTTATCTTTCAAGTTCAAGTGTACGACTAAACCTTTCAGTGGTACGGAGTCAAATGCTAGAAAATGCATTTCTAATGGATAATATTATGAATAAACTCGATACAACAGTTTCAATTATTCCTTTGATTGGATCATTAGCAAAAATGAAATTTTGTAACGCAGTAGGACATCCCATTAGTAAACCGACCTGGGCCGATTTTTCGGATTCTGATATTATCGACCGATTTGTCCGTATAT
>IonTorrentS5-matK2_BOP010177_Zotu
ATCCATTTTTGTCTCAAAGGATACGCCTCTTCTGATGAAAAAATGGAAATATTACCTTGTCAATTTATGTCAATGTCATTTTGATGTGTGCTTTCAACCCCAAAAGATCCATATAAACCCATTTTCGTTATACAAGCATTCTTTCGCCTTATTAGGTTATCTTTCAAGTTCAAGTGTACGACTAAACCTTTCAGTGGTACGGAGTCAAATGCTAGAAAATGCATTTCTAATGGATAATATTATGAATAAACTCGATACAACAGTTTCAATTATTCCTTTGATTGGATCATTAGCAAAAATGAAATTTTGTAACGCAGTAGGACATCCCATTAGTAAACCGACCTGGGCCGATTTTTCGGATTCTGATATTATCGACCGATTTGTCCGTATAT
>IonTorrentS5-matK2_BOP010178_Cotu
ATCCATTTTTGTCTCAAAGGATACGCCTCTTCTGATGAAAAAATGGAAATATTACCTTGTCAATTTATGTCAATGTCATTTTGATGTGTGCTTTCAACCCCAAAAGATCCATATAAACCCATTTTCATTATACAAGCATTCTTTCGCCTTATTAGGTTATCTTTCAAGTTCAAGTGTACGACTAAACCTTTCAGTGGTACGGAGTCAAATGCTAGAAAATGCATTTCTAATGGATAATATTATGAATAAACTCGATACAACAGTTTCAATTATTCCTTTGATTGGATCATTAGCAAAAATGAAATTTTGTAACGCAGTAGGACATCCCATTAGTAAACCGACCTGGGCCGATTTTTCGGATTCTGATATTATCGACCGATTTGTCCGTATAT
>IonTorrentS5-matK2_BOP010178_Otu
ATCCATTTTTGTCTCAAAGGATACGCCTCTTCTGATGAAAAAATGGAAATATTACCTTGTCAATTTATGTCAATGTCATTTTGATGTGTGCTTTCAACCCCAAAAGATCCATATAAACCCATTTTCATTATACAAGCATTCTTTCGCCTTATTAGGTTATCTTTCAAGTTCAAGTGTACGACTAAACCTTTCAGTGGTACGGAGTCAAATGCTAGAAAATGCATTTCTAATGGATAATATTATGAATAAACTCGATACAACAGTTTCAATTATTCCTTTGATTGGATCATTAGCAAAAATGAAATTTTGTAACGCAGTAGGACATCCCATTAGTAAACCGACCTGGGCCGATTTTTCGGATTCTGATATTATCGACCGATTTGTCCGTATAT
>IonTorrentS5-matK2_BOP010178_Zotu
ATCCATTTTTGTCTCAAAGGATACGCCTCTTCTGATGAAAAAATGGAAATATTACCTTGTCAATTTATGTCAATGTCATTTTGATGTGTGCTTTCAACCCCAAAAGATCCATATAAACCCATTTTCATTATACAAGCATTCTTTCGCCTTATTAGGTTATCTTTCAAGTTCAAGTGTACGACTAAACCTTTCAGTGGTACGGAGTCAAATGCTAGAAAATGCATTTCTAATGGATAATATTATGAATAAACTCGATACAACAGTTTCAATTATTCCTTTGATTGGATCATTAGCAAAAATGAAATTTTGTAACGCAGTAGGACATCCCATTAGTAAACCGACCTGGGCCGATTTTTCGGATTCTGATATTATCGACCGATTTGTCCGTATAT
>IonTorrentS5-matK2_BOP010179_Cotu
ATCCATTCTGGCTTCAAAAGGGACATCTCTTTTCATGAATAAATGGAAATTTTACCTTGTCACTTTTTGGCAATGGCATTTTTCGGTGTGGTTTCATCCAAGAAGAATTTGGATAAACCAATTTTCCAAGCATTCCCTTGAAATTTTGGGCTATCTTTCAAACGTGCAAATGAACCCTTCTGTTGTGGTACGGAGTCAAATTCTAGAAAATTCATTTCTAATTAATAATGCTATTAAGAAGCTCGATACCCTTGTTCCAATTATTCCTCTGATTGCGAAATTGGCTAAAGCGAAATTTTGTAATGTATTGGGGCATCCTATTAGTAAGCCGATTCGGGCTGATTTATCAGATTCTAATATTATTGATCGATTTGGGCATATAT
>IonTorrentS5-matK2_BOP010179_Dotu
ATCCATTCTGGCTTCAAAAGGGACATCTCTTTTCATGAATAAATGGAAATTTTACCTTGTCACTTTTTGGCAATGGCATTTTTCGGTGTGGTTTCATCCAAGAAGAATTTGGATAAACCAATTTTCCAAGCATTCCCTTGAAATTTTGGGCTATCTTTCAAACGTGCAAATGAACCCTTCTGTTGTGGTACGGAGTCAAATTCTAGAAAATTCATTTCTAATTAATAATGCTATTAAGAAGCTCGATACCCTTGTTCCAATTATTCCTCTGATTGCGAAATTGGCTAAAGCGAAATTTTGTAATGTATTGGGGCATCCTATTAGTAAGCCGATTCGGGCTGATTTATCAGATTCTAATATTATTGATCGATTTGGGCATATAT
>IonTorrentS5-matK2_BOP010179_Otu
ATCCATTCTGGCTTCAAAAGGGACATCTCTTTTCATGAATAAATGGAAATTTTACCTTGTCACTTTTTGGCAATGGCATTTTTCGGTGTGGTTTCATCCAAGAAGAATTTGGATAAACCAATTTTCCAAGCATTCCCTTGAAATTTTGGGCTATCTTTCAAACGTGCAAATGAACCCTTCTGTTGTGGTACGGAGTCAAATTCTAGAAAATTCATTTCTAATTAATAATGCTATTAAGAAGCTCGATACCCTTGTTCCAATTATTCCTCTGATTGCGAAATTGGCTAAAGCGAAATTTTGTAATGTATTGGGGCATCCTATTAGTAAGCCGATTCGGGCTGATTTATCAGATTCTAATATTATTGATCGATTTGGGCATATAT
>IonTorrentS5-matK2_BOP010179_Zotu
ATCCATTCTGGCTTCAAAAGGGACATCTCTTTTCATGAATAAATGGAAATTTTACCTTGTCACTTTTTGGCAATGGCATTTTTCGGTGTGGTTTCATCCAAGAAGAATTTGGATAAACCAATTTTCCAAGCATTCCCTTGAAATTTTGGGCTATCTTTCAAACGTGCAAATGAACCCTTCTGTTGTGGTACGGAGTCAAATTCTAGAAAATTCATTTCTAATTAATAATGCTATTAAGAAGCTCGATACCCTTGTTCCAATTATTCCTCTGATTGCGAAATTGGCTAAAGCGAAATTTTGTAATGTATTGGGGCATCCTATTAGTAAGCCGATTCGGGCTGATTTATCAGATTCTAATATTATTGATCGATTTGGGCATATAT
>IonTorrentS5-matK2_BOP010180_Cotu
ATCCATTTTTGTCTCAAAGGATACGCCTCTTCTGATGAAAAAATGGAAATATTACCTTGTCAATTTATGTCAATGTCATTTTGATGTGTGCTTTCAACCTCCCAGGATCCATATAAACCCATTTTCATTATACAAGCATTCTTTCGCCTTATTAGGTTATCTTTCAAGTTCAAGTGTACGACTAAACCTTTCAGTGGTACGGAGTCAAATGCTAGAAAATGCATTTCTAATAGATAATATTATGAATAAACTCGATACAACAGTTTCAATTATTCCTTTGATTGGATCATTAGCAAAACTGAAATTTTGTAACGCAGTAGGACATCCCATTAGTAAACCGGCCTGGGCCGATTTTTCGGATTCTGATATTATCGACCGATTTGTCCGTATAT
>IonTorrentS5-matK2_BOP010180_Otu
AAACCTTTCAGTGGTACGGAGTCAAATGCTAGAAAATGCATTTCTAATAGATAATATTATGAATAAACTCGATACAACAGTTTCAATTATTCCTTTGATTGGATCATTAGCAAAACTGAAATTTTGTAACGCAGTAGGACATCCCATTAGTAAACCGGCCTGGGCCGATTTTTCGGATTCTGATATTATCGACCGATTTGTCCGTATAT
>IonTorrentS5-matK2_BOP010180_Zotu
CTGATGAAAAAATGGAAATATTACCTTGTCAATTTATGTCAATGTCATTTTGATGTGTGCTTTCAACCTCCCAGGATCCATATAAACCCATTTTCATTATACAAGCATTCTTTCGCCTTATTAGGTTATCTTTCAAGTTCAAGTGTACGACTAAACCTTTCAGTGGTACGGAGTCAAATGCTAGAAAATGCATTTCTAATAGATAATATTATGAATAAACTCGATACAACAGTTTCAATTATTCCTTTGATTGGATCATTAGCAAAACTGAAATTTTGTAACGCAGTAGGACATCCCATTAGTAAACCGGCCTGGGCCGATTTTTTCGGATTCTGATATTATCGACCGATTTGTCCGTATAT
>IonTorrentS5-matK2_BOP010181_Cotu
ATCCTTTTTGGTTTCAAAAGATACGCCTCTTCTAATGAATAAATGGAAATATTACCTTGTCCATTTATGGCAATGGCATTTTTATGTGTGGGCTCAACCCGGAAGGATCTACATAAACCTATTATTCAAGCATTCCTTCGGCTTTTTGGGCTATCTTTCAAGTGTGCGACAAAATCTTTCATTGGTACGGAGTCAAACGCTCGAAAATTCATTTATAATGGATAATGCTATTAAGAAGCTTGATACATTAGCTCCAATCAGTCCTCTGATTGGATCGTTGGCTAAAATGCAATTTTGTAGCGCACTAGGACATCCTGTTAGTAAGTCGACCTGGACCGATTCGTCGGATTTTTCTATTATCAACCGCTTTGCGCGTATAT
>IonTorrentS5-matK2_BOP010181_Otu
ATCCTTTTTGGTTTCAAAAGATACGCCTCTTCTAATGAATAAATGGAAATATTACCTTGTCCATTTATGGCAATGGCATTTTTATGTGTGGGCTCAACCCGGAAGGATCTACATAAACCTATTATTCAAGCATTCCTTCGGCTTTTTGGGCTATCTTTCAAGTGTGCGACAAAATCTTTCATTGGTACGGAGTCAAACGCTCGAAAATTCATTTATAATGGATAATGCTATTAAGAAGCTTGATACATTAGCTCCAATCAGTCCTCTGATTGGATCGTTGGCTAAAATGCAATTTTGTAGCGCACTAGGACATCCTGTTAGTAAGTCGACCTGGACCGATTCGTCGGATTTTTCTATTATCAACCGCTTTGCGCGTATAT
>IonTorrentS5-matK2_BOP010181_Zotu
ATCCTTTTTGGTTTCAAAAGATACGCCTCTTCTAATGAATAAATGGAAATATTACCTTGTCCATTTATGGCAATGGCATTTTTATGTGTGGGCTCAACCCGGAAGGATCTACATAAACCTATTATTCAAGCATTCCTTCGGCTTTTTGGGCTATCTTTCAAGTGTGCGACAAAATCTTTCATTGGTACGGAGTCAAACGCTCGAAAATTCATTTATAATGGATAATGCTATTAAGAAGCTTGATACATTAGCTCCAATCAGTCCTCTGATTGGATCGTTGGCTAAAATGCAATTTTGTAGCGCACTAGGACATCCTGTTAGTAAGTCGACCTGGACCGATTCGTCGGATTTTTCTATTATCAACCGCTTTGCGCGTATAT
>IonTorrentS5-matK2_BOP010182_Cotu
ATCCTTTTTGGTTTCAAAAGATACGCCTCTTCTAATGAATAAATGGAAATATTACCTTGTCCATTTATGGCAATGGCATTTTTATGTGTGGGCTCAACCCGGAAGGATCTACATAAACCTATTATTCAAGCATTCCTTCGGCTTTTTGGGCTATCTTTCAAGTGTGCGACAAAATCTTTCATTGGTACGGAGTCAAACGCTCGAAAATTCATTTATAATGGATAATGCTATTAAGAAGCTTGATACATTAGCTCCAATCAGTCCTCTGATTGGATCGTTGGCTAAAATGCAATTTTGTAGCGCACTAGGACATCCTGTTAGTAAGTCGACCTGGACCGATTCGTCGGATTTTTCTATTATCAACCGCTTTGCGCGTATAT
>IonTorrentS5-matK2_BOP010182_Dotu
ATCCTTTTTGGTTTCAAAAGATACGCCTCTTCTAATGAATAAATGGAAATATTACCTTGTCCATTTATGGCAATGGCATTTTTATGTGTGGGCTCAACCCGGAAGGATCTACATAAACCTATTATTCAAGCATTCCTTCGGCTTTTTGGGCTATCTTTCAAGTGTGCGACAAAATCTTTCATTGGTACGGAGTCAAACGCTCGAAAATTCATTTATAATGGATAATGCTATTAAGAAGCTTGATACATTAGCTCCAATCAGTCCTCTGATTGGATCGTTGGCTAAAATGCAATTTTGTAGCGCACTAGGACATCCTGTTAGTAAGTCGACCTGGACCGATTCGTCGGATTTTTCTATTATCAACCGCTTTGCGCGTATAT
>IonTorrentS5-matK2_BOP010182_Otu
ATCCTTTTTGGTTTCAAAAGATACGCCTCTTCTAATGAATAAATGGAAATATTACCTTGTCCATTTATGGCAATGGCATTTTTATGTGTGGGCTCAACCCGGAAGGATCTACATAAACCTATTATTCAAGCATTCCTTCGGCTTTTTGGGCTATCTTTCAAGTGTGCGACAAAATCTTTCATTGGTACGGAGTCAAACGCTCGAAAATTCATTTATAATGGATAATGCTATTAAGAAGCTTGATACATTAGCTCCAATCAGTCCTCTGATTGGATCGTTGGCTAAAATGCAATTTTGTAGCGCACTAGGACATCCTGTTAGTAAGTCGACCTGGACCGATTCGTCGGATTTTTCTATTATCAACCGCTTTGCGCGTATAT
>IonTorrentS5-matK2_BOP010182_Zotu
ATCCTTTTTGGTTTCAAAAGATACGCCTCTTCTAATGAATAAATGGAAATATTACCTTGTCCATTTATGGCAATGGCATTTTTATGTGTGGGCTCAACCCGGAAGGATCTACATAAACCTATTATTCAAGCATTCCTTCGGCTTTTTGGGCTATCTTTCAAGTGTGCGACAAAATCTTTCATTGGTACGGAGTCAAACGCTCGAAAATTCATTTATAATGGATAATGCTATTAAGAAGCTTGATACATTAGCTCCAATCAGTCCTCTGATTGGATCGTTGGCTAAAATGCAATTTTGTAGCGCACTAGGACATCCTGTTAGTAAGTCGACCTGGACCGATTCGTCGGATTTTTCTATTATCAACCGCTTTGCGCGTATAT
>IonTorrentS5-matK2_BOP010183_Cotu
ATCTATTTTGGTTTCAAAAGATACGCCTCTTCTAATGAATAAATGGAAATATTATCTTGTCCTTTTATGGCAATGTCATTTTTATGTGTGGGCTCAACCAGAAAGGATCTATATAAACCAATTAGCCAACCATTCCTTCGGCTTTTTAGGCTATCTTTCAAGTGTGCGACTAAATCTTTCAGTGGTACGGAGTCAAATGCTAGAAAATTCATTTATAATGGATAATGCTATAAAGAAGCTTGATACATTAGTTCCAATTAGCCCAATGATTGGATCATTGGCTAAAATGAAATTTTGTAACGCATTAGGACATCCTGTTAGTAAGTCGAGCTGGGCTGATTCGTCGGATTTTGATATTATCGACCGATTTGCCCGTATAT
>IonTorrentS5-matK2_BOP010183_Otu
ATCTATTTTGGTTTCAAAAGATACGCCTCTTCTAATGAATAAATGGAAATATTATCTTGTCCTTTTATGGCAATGTCATTTTTATGTGTGGGCTCAACCAGAAAGGATCTATATAAACCAATTAGCCAACCATTCCTTCGGCTTTTTAGGCTATCTTTCAAGTGTGCGACTAAATCTTTCAGTGGTACGGAGTCAAATGCTAGAAAATTCATTTATAATGGATAATGCTATAAAGAAGCTTGATACATTAGTTCCAATTAGCCCAATGATTGGATCATTGGCTAAAATGAAATTTTGTAACGCATTAGGACATCCTGTTAGTAAGTCGAGCTGGGCTGATTCGTCGGATTTTGATATTATCGACCGATTTGCCCGTATAT
>IonTorrentS5-matK2_BOP010183_Zotu
TGGAAATGTCATTTTTTATGTGTGGGCTCAACCAGAAAGGATCTATATAAACCAATAGCCAACCATTCCTTCGGCTTTTTAGGCTATCTTTCAAGTGTGCGACTAAATCTTTCAGTGGTACGGAGTCAAATGCTAGAAAATTCATTTATAATGGATAATGCTATAAAGAAGCTTGATACATTAGTTCCAATTAGCCCAATGATTGGATCATTGGCTAAAATGAAATTTTGTAACGCATTAGGACATCCTGTTAGTAAGTCGAGCTGGGCTGATTCGTCGGATTTTGATATTATCGACCGATTTGCCCGTATAT
>IonTorrentS5-matK2_BOP010184_Cotu
ATCCATTTTTGTCTCAAAGGATACGCCTCTTCTGATGAAAAAATGGAAATATTACCTTGTCAATTTATGTCAATGTCATTTTGATGTGTGCTTTCAACCCCAAAAGATCCATATAAACCCATTTTCATTATACAAGCATTCTTTCGCCTTATTAGGTTATCTTTCAAGTTCAAGTGTACGACTAAACCTTTCAGTGGTACGGAGTCAAATGCTAGAAAATGCATTTCTAATGGATAATATTATGAATAAACTCGATACAACAGTTTCAATTATTCCTTTGATTGGATCATTAGCAAAAATGAAATTTTGTAACGCAGTAGGACATCCCATTAGTAAACCGACCTGGGCCGATTTTTCAGATTCTGATATTATCGACCGATTTGTCCGTATAT
>IonTorrentS5-matK2_BOP010184_Otu
ATCCATTTTTGTCTCAAAGGATACGCCTCTTCTGATGAAAAAATGGAAATATTACCTTGTCAATTTATGTCAATGTCATTTTGATGTGTGCTTTCAACCCCAAAAGATCCATATAAACCCATTTTCATTATACAAGCATTCTTTCGCCTTATTAGGTTATCTTTCAAGTTCAAGTGTACGACTAAACCTTTCAGTGGTACGGAGTCAAATGCTAGAAAATGCATTTCTAATGGATAATATTATGAATAAACTCGATACAACAGTTTCAATTATTCCTTTGATTGGATCATTAGCAAAAATGAAATTTTGTAACGCAGTAGGACATCCCATTAGTAAACCGACCTGGGCCGATTTTTCAGATTCTGATATTATCGACCGATTTGTCCGTATAT
>IonTorrentS5-matK2_BOP010184_Zotu
ATCCATTTTTGTCTCAAAGGATACGCCTCTTCTGATGAAAAAATGGAAATATTACCTTGTCAATTTATGTCAATGTCATTTTGATGTGTGCTTTCAACCCCAAAAGATCCATATAAACCCATTTTCATTATACAAGCATTCTTTCGCCTTATTAGGTTATCTTTCAAGTTCAAGTGTACGACTAAACCTTTCAGTGGTACGGAGTCAAATGCTAGAAAATGCATTTCTAATGGATAATATTATGAATAAACTCGATACAACAGTTTCAATTATTCCTTTGATTGGATCATTAGCAAAAATGAAATTTTGTAACGCAGTAGGACATCCCATTAGTAAACCGACCTGGGCCGATTTTTCAGATTCTGATATTATCGACCGATTTGTCCGTATAT
>IonTorrentS5-matK2_BOP010185_Cotu
ATCTATTCTGTCTTCGAAGGATACCCCTCTTCTGATGAATAAGTGGAAATATTATCTTGTCAATTTATGGCAATGTCATTCTTATGTGTGGTCTCAACCAGGAAGGATTTATATAAACCAATTATCCAAGCATTCCCTTGATTTTTTGGGTTATTTTTCAAGTATGCGACCAAACCTTTCGTTGGTACGGGGTCAAATGCTCGAAAATTCATTTATAATGGATAATGCTATGAAGAAGCTTGATACATTAGTTCCAATTATTCCTTTGATTGGATCATTGGCTAAAGTGAAATTTTGTAACGCATTAGGGCATCCTATTAGTAAGTCCACCTGGGCAGATTCGTCGGATTTTGATATTATCGACCGATTTGTGCATATAT
>IonTorrentS5-matK2_BOP010185_Otu
ATCTATTCTGTCTTCGAAGGATACCCCTCTTCTGATGAATAAGTGGAAATATTATCTTGTCAATTTATGGCAATGTCATTCTTATGTGTGGTCTCAACCAGGAAGGATTTATATAAACCAATTATCCAAGCATTCCCTTGATTTTTTGGGTTATTTTTCAAGTATGCGACCAAACCTTTCGTTGGTACGGGGTCAAATGCTCGAAAATTCATTTATAATGGATAATGCTATGAAGAAGCTTGATACATTAGTTCCAATTATTCCTTTGATTGGATCATTGGCTAAAGTGAAATTTTGTAACGCATTAGGGCATCCTATTAGTAAGTCCACCTGGGCAGATTCGTCGGATTTTGATATTATCGACCGATTTGTGCATATAT
>IonTorrentS5-matK2_BOP010185_Zotu
GAAAATCTATTCTGTCTTCGAAGGATACCCCTCTTCTGATGAATAAGTGGAAATATTATCTTGTCAATTTATGGCAATGTCATTCTTATGTGTGGTCTCAACCAGGAAGGATTTATATAAACCAATTATCCAAGCATTCCCTTGATTTTTTGGGTTATTTTTCAAGTATGCGACCAAACCTTTCGTTGGTACGGGGTCAAATGCTCGAAAATTCATTTATAATGGATAATGCTATGAAGAAGCTTGATACATTAGTTCCAATTATTCCTTTGATTGGATCATTGGCTAAAGTGAAATTTTGTAACGCATTAGGGCATCCTATTAGTAAGTCCACCTGGGCAGATTCGTCGGATTTTGATATTATCGACCGATTTGTGCATATAT
>IonTorrentS5-matK2_BOP010186_Cotu
ATCCCTTTTGGCTTCAAAAGGGACGTCTCTATTGATGAATAAATGGAAATATTACCTTGTCAATTTCTGGCAATGTTATTTTTATATGTGGTCTCAACCAGGAAGGATACATAGAAACCAATTATCCAACCATTCCCTCGACCTTCTGGGATATCTTTCAAGTGTGCGACTAAACCCTTCAATAGTACGAAGTCAAATGCTAGAAAATTCATTTCTAATAGGTAATGCTATTAAGAAGTTCGATACCATAGTTCCAATTATTCCTCTGATTGGATCATTGTCTAAAGCGAAATTTTGTAATGTATTAGGACATCCTATTAGTAAGCCGGTCTGGTCCGATTTATCCGATTCGGATATTATTGACCGATTCGGGCGTATAT
>IonTorrentS5-matK2_BOP010186_Dotu
AGTACGAAGTCAAATGCTAGAAATTTCATTTCTAATAGGTAATGCTATTAAGAAGTTCGATACCATAGTTCCAATTATTCCTCTGATTGGATCATTGTCTAAAGCGAAATTTTGTAATGTATTAGGACATCCTATTAGTAAGCCGGTCTGGTCCGATTTATCCGATTCGGATATTATTGACCGATTCGGGCGTATAT
>IonTorrentS5-matK2_BOP010186_Otu
ATCCCTTTTGGCTTCAAAAGGGACGTCTCTATTGATGAATAAATGGAAATATTACCTTGTCAATTTCTGGCAATGTTATTTTTATATGTGGTCTCAACCAGGAAGGATACATAGAAACCAATTATCCAACCATTCCCTCGACCTTCTGGGATATCTTTCAAGTGTGCGACTAAACCCTTCAATAGTACGAAGTCAAATGCTAGAAAATTCATTTCTAATAGGTAATGCTATTAAGAAGTTCGATACCATAGTTCCAATTATTCCTCTGATTGGATCATTGTCTAAAGCGAAATTTTGTAATGTATTAGGACATCCTATTAGTAAGCCGGTCTGGTCCGATTTATCCGATTCGGATATTATTGACCGATTCGGGCGTATAT
>IonTorrentS5-matK2_BOP010186_Zotu
ATCCCTTTTGGCTTCAAAAGGGACGTCTCTATTGATGAATAAATGGAAATATTACCTTGTCAATTTCTGGCAATGTTATTTTTATATGTGGTCTCAACCAGGAAGGATACATAGAAACCAATTATCCAACCATTCCCTCGACCTTCTGGGATATCTTTCAAGTGTGCGACTAAACCCTTCAATAGTACGAAGTCAAATGCTAGAAAATTCATTTCTAATAGGTAATGCTATTAAGAAGTTCGATACCATAGTTCCAATTATTCCTCTGATTGGATCATTGTCTAAAGCGAAATTTTGTAATGTATTAGGACATCCTATTAGTAAGCCGGTCTGGTCCGATTTATCCGATTCGGATATTATTGACCGATTCGGGCGTATAT
>IonTorrentS5-matK2_BOP010187_Cotu
ATCCATTTTTGTCTCAAAGGATACGCCTCTTCTGATGAAAAAATGGAAATATTACCTTGTCAATTTATGTCAATGTCATTTTGATGTGTGCTTTCAACCCCAAAAGATCCATATAAACCCATTTTCATTATACAAGCATTCTTTCGCCTTATTAGGTTATCTTTCAAGTTCAAGTGTACGACTAAACCTTTCAGTGGTACGGAGTCAAATGCTAGAAAATGCATTTCTAATGGATAATATTATGAATAAACTCGATACAACAGTTTCAATTATTCCTTTGATTGGATCATTAGCAAAAATGAAATTTTGTAACGCAGTAGGACATCCCATTAGTAAACCGACCTGGGCCGCTTTTTTCGGATTCTGATATTATCGACCGATTTGTCCGTATAT
>IonTorrentS5-matK2_BOP010187_Otu
ATCCATTTTTGTCTCAAAGGATACGCCTCTTCTGATGAAAAAATGGAAATATTACCTTGTCAATTTATGTCAATGTCATTTTGATGTGTGCTTTCAACCCCAAAAGATCCATATAAACCCATTTTCATTATACAAGCATTCTTTCGCCTTATTAGGTTATCTTTCAAGTTCAAGTGTACGACTAAACCTTTCAGTGGTACGGAGTCAAATGCTAGAAAATGCATTTCTAATGGATAATATTATGAATAAACTCGATACAACAGTTTCAATTATTCCTTTGATTGGATCATTAGCAAAAATGAAATTTTGTAACGCAGTAGGACATCCCATTAGTAAACCGACCTGGGCCGCTTTTTTCGGATTCTGATATTATCGACCGATTTGTCCGTATAT
>IonTorrentS5-matK2_BOP010187_Zotu
ATCCATTTTTGTCTCAAAGGATACGCCTCTTCTGATGAAAAAATGGAAATATTACCTTGTCAATTTATGTCAATGTCATTTTGATGTGTGCTTTCAACCCCAAAAGATCCATATAAACCCATTTTCATTATACAAGCATTCTTTCGCCTTATTAGGTTATCTTTCAAGTTCAAGTGTACGACTAAACCTTTCAGTGGTACGGAGTCAAATGCTAGAAAATGCATTTCTAATGGATAATATTATGAATAAACTCGATACAACAGTTTCAATTATTCCTTTGATTGGATCATTAGCAAAAATGAAATTTTGTAACGCAGTAGGACATCCCATTAGTAAACCGACCTGGGCCGCTTTTTCGGATTCTGATATTATCGACCGATTTGTCCGTATAC
>IonTorrentS5-matK2_BOP010188_Cotu
ATCCATTTTTGTCTCAAAGGATACGCCTCTTCTGATGAAAAAATGGAAATATTACCTTGTCAATTTATGTCAATGTCATTTTGATGTGTGCTTTCAACCCCAAAAGATCCATATAAACCCATTTTCATTATACAAGCATTCTTTCGCCTTATTAGGTTATCTTTCAAGTTCAAGTGTACGACTAAACCTTTCAGTGGTACGGAGTCAAATGCTAGAAAATGCATTTCTAATGGATAATATTATGAATAAACTCGATACAACAGTTTCAATTATTCCTTTGATTGGATCATTAGCAAAAATGAAATTTTGTAACGCAGTAGGACATCCCATTAGTAAACCGACCTGGGCCGCTTTTTCGGATTCTGATATTATCGACCGATTTGTCCGTATAT
>IonTorrentS5-matK2_BOP010188_Otu
ATCCATTTTTGTCTCAAAGGATACGCCTCTTCTGATGAAAAAATGGAAATATTACCTTGTCAATTTATGTCAATGTCATTTTGATGTGTGCTTTCAACCCCAAAAGATCCATATAAACCCATTTTCATTATACAAGCATTCTTTCGCCTTATTAGGTTATCTTTCAAGTTCAAGTGTACGACTAAACCTTTCAGTGGTACGGAGTCAAATGCTAGAAAATGCATTTCTAATGGATAATATTATGAATAAACTCGATACAACAGTTTCAATTATTCCTTTGATTGGATCATTAGCAAAAATGAAATTTTGTAACGCAGTAGGACATCCCATTAGTAAACCGACCTGGGCCGCTTTTTCGGATTCTGATATTATCGACCGATTTGTCCGTATAT
>IonTorrentS5-matK2_BOP010188_Zotu
ATCCATTTTTGTCTCAAAGGATACGCCTCTTCTGATGAAAAAATGGAAATATTACCTTGTCAATTTATGTCAATGTCATTTTGATGTGTGCTTTCAACCCCAAAAGATCCATATAAACCCATTTTCATTATACAAGCATTCTTTCGCCTTATTAGGTTATCTTTCAAGTTCAAGTGTACGACTAAACCTTTCAGTGGTACGGAGTCAAATGCTAGAAAATGCATTTCTAATGGATAATATTATGAATAAACTCGATACAACAGTTTCAATTATTCCTTTGATTGGATCATTAGCAAAAATGAAATTTTGTAACGCAGTAGGACATCCCATTAGTAAACCGACCTGGGCCGCTTTTTCGGATTCTGATATTATCGACCGATTTGTCCGTATAT
>IonTorrentS5-matK2_BOP010189_Cotu
ATCCATTTTGGTTTCAAAAGATACGCCTCTTCTAATGAATAAATGGAAATATTACCTTGTCCGTTTATGGCAATGGCATTTTTATGTGTGGGCTCAACCCGGAAGAATCTACATAAACCAATTATTCAAGCATTCCTTCGGCTTTTTGGGCTATCTTTCAAGTGTGCGACTAAATCTTTCATTGGTACGGAGTCAAACGCTCGAAAATTCATTTATAATGGATAATGCTATTAAGAAGCTTGATACATTAGCTCCAATTAGTCCTCTGATTGGATCGTTGGCTAAAATGAAATTTTGTAGCGCACTAGGACATCCTGTTAGTAAGTCGACCTGGACCGATTCGTCGGATTTTTCTATTATCGACCGCTTTGCGCGTATAT
>IonTorrentS5-matK2_BOP010189_Otu
ATCCATTTTGGTTTCAAAAGATACGCCTCTTCTAATGAATAAATGGAAATATTACCTTGTCCGTTTATGGCAATGGCATTTTTATGTGTGGGCTCAACCCGGAAGAATCTACATAAACCAATTATTCAAGCATTCCTTCGGCTTTTTGGGCTATCTTTCAAGTGTGCGACTAAATCTTTCATTGGTACGGAGTCAAACGCTCGAAAATTCATTTATAATGGATAATGCTATTAAGAAGCTTGATACATTAGCTCCAATTAGTCCTCTGATTGGATCGTTGGCTAAAATGAAATTTTGTAGCGCACTAGGACATCCTGTTAGTAAGTCGACCTGGACCGATTCGTCGGATTTTTCTATTATCGACCGCTTTGCGCGTATAT
>IonTorrentS5-matK2_BOP010189_Zotu
ATCCATTTTGGTTTCAAAAGATACGCCTCTTCTAATGAATAAATGGAAATATTACCTTGTCCGTTTATGGCAATGGCATTTTTATGTGTGGGCTCAACCCGGAAGAATCTACATAAACCAATTATTCAAGCATTCCTTCGGCTTTTTGGGCTATCTTTCAAGTGTGCGACTAAATCTTTCATTGGTACGGAGTCAAACGCTCGAAAATTCATTTATAATGGATAATGCTATTAAGAAGCTTGATACATTAGCTCCAATTAGTCCTCTGATTGGATCGTTGGCTAAAATGAAATTTTGTAGCGCACTAGGACATCCTGTTAGTAAGTCGACCTGGACCGATTCGTCGGATTTTTCTATTATCGACCGCTTTGCGCGTATAT
>IonTorrentS5-matK2_BOP010190_Cotu
ATTCATTCTGGCTTCAAAAGGTACCCCTCTTCGGATGAATAAGTGGAAATATTATCTTGTAAATTTCTGGCAATCCTATTTTTACGTATGGTCTCAACCAGGAAGGATCTATATAAACCAATTATCCAATTATTCCGTCAACTTTCTGGGCTATCTTTCGAGTGTGCGACTCAATCCTTCCGTGGTACGGAGTCAAATGCTAGAAAATTCATTTATAATGGATAATGCTATTAAGAAGTTCGATATCATCGTTCCAATTATTCCTCTAATTAGATCATTGGCTAAAGCTAAATTTTGTAATGTATTAGGGCATCCTATTAGTAAGCCGACCCGGGCTGATTCATCAGATTCTGAAATTATCGACAGATTTGTGCGTATAT
>IonTorrentS5-matK2_BOP010190_Dotu
ATTCATTCTGGCTTCAAAAGGTACCCCTCTTCGGATGAATAAGTGGAAATATTATCTTGTAAATTTCTGGCAATCCTATTTTTACGTATGGTCTCAACCAGGAAGGATCTATATAAACCAATTATCCAATTATTCCGTCAACTTTCTGGGCTATCTTTCGAGTGTGCGACTCAATCCTTCCGTGGTACGGAGTCAAATGCTAGAAAATTCATTTATAATGGATAATGCTATTAAGAAGTTCGATATCATCGTTCCAATTATTCCTCTAATTAGATCATTGGCTAAAGCTAAATTTTGTAATGTATTAGGGCATCCTATTAGTAAGCCGACCCGGGCTGATTCATCAGATTCTGAAATTAT
>IonTorrentS5-matK2_BOP010190_Otu
ATTCATTCTGGCTTCAAAAGGTACCCCTCTTCGGATGAATAAGTGGAAATATTATCTTGTAAATTTCTGGCAATCCTATTTTTACGTATGGTCTCAACCAGGAAGGATCTATATAAACCAATTATCCAATTATTCCGTCAACTTTCTGGGCTATCTTTCGAGTGTGCGACTCAATCCTTCCGTGGTACGGAGTCAAATGCTAGAAAATTCATTTATAATGGATAATGCTATTAAGAAGTTCGATATCATCGTTCCAATTATTCCTCTAATTAGATCATTGGCTAAAGCTAAATTTTGTAATGTATTAGGGCATCCTATTAGTAAGCGACCCGGGCTGATTCATCAGATTCTGAAATTATCGACAGATTTGTGCGTATAT
>IonTorrentS5-matK2_BOP010190_Zotu
ATTCATTCTGGCTTCAAAAGGTACCCCTCTTCGGATGAATAAGTGGAAATATTATCTTGTAAATTTCTGGCAATCCTATTTTTACGTATGGTCTCAACCAGGAAGGATCTATATAAACCAATTATCCAATTATTCCGTCAACTTTCTGGGCTATCTTTCGAGTGTGCGACTCAATCCTTCCGTGGTACGGAGTCAAATGCTAGAAAATTCATTTATAATGGATAATGCTATTAAGAAGTTCGATATCATCGTTCCAATTATTCCTCTAATTAGATCATTGGCTAAAGCTAAATTTTGTAATGTATTAGGGCATCCTATTAGTAAGCGACCCGGGCTGATTCATCAGATTCTGAAATTATCGACAGATTTGTGCGTATAT
>IonTorrentS5-matK2_BOP010191_Cotu
ATCAATTCTGGCTTCAAAGGATACGCCTCTTTTCATGAATAAATGGAAATATTACCTTGTCCTTTTATGGCAATGTCATTTTTATGTGTGGTCTCAACCAGGAAGGATGTATATAAACCAATTATGCAAACATTCCCTCAGCTTTTTGGGTTATCTTTCAAGTATGCAAATAAATCTTTCAGTGGTACGGAGTCAAATGCTAGAAAATTCATTTCTAATGGATAATGCTATGAAGAAGATTGATACATTAGTTCCAATTAGTCCTCTGATTGGATCGTTGGCTAAAATGAGATTTTGTAACGTATTAGGGCATCCCATTAGTAAGTCGACCTGGGCCGATTCATCAGATTTTGATATTATCGACCGATTTGCGTGTATAT
>IonTorrentS5-matK2_BOP010191_Dotu
ATCAATTCTGGCTTCAAAGGATACGCCTCTTTTCATGAATAAATGGAAATATTACCTTGTCCTTTTATGGCAATGTCATTTTTATGTGTGGTCTCAACCAGGAAGGATGTATATAAACCAATTATGCAAACATTCCCTCAGCTTTTTGGGTTATCTTTCAAGTATGCAAATAAATCTTTCAGTGGTACGGAGTCAAATGCTAGAAAATTCATTTCTAATGGATAATGCTATGAAGAAGATTGATACATTAGTTCCAATTAGTCCTCTGATTGGATCGTTGGCTAAA
>IonTorrentS5-matK2_BOP010191_Otu
ATCAATTCTGGCTTCAAAGGATACGCCTCTTTTCATGAATAAATGGAAATATTACCTTGTCCTTTTATGGCAATGTCATTTTTATGTGTGGTCTCAACCAGGAAGGATGTATATAAACCAATTATGCAAACATTCCCTCAGCTTTTTGGGTTATCTTTCAAGTATGCAAATAAATCTTTCAGTGGTACGGAGTCAAATGCTAGAAAATTCATTTCTAATGGATAATGCTATGAAGAAGATTGATACATTAGTTCCAATTAGTCCTCTGATTGGATCGTTGGCTAAAATGAGATTTTGTAACGTATTAGGGCATCCCATTAGTAAGTCGACCTGGGCCGATTCATCAGATTTTGATATTAT
>IonTorrentS5-matK2_BOP010191_Zotu
ATCAATTCTGGCTTCAAAGGATACGCCTCTTTTCATGAATAAATGGAAATATTACCTTGTCCTTTTATGGCAATGTCATTTTTATGTGTGGTCTCAACCAGGAAGGATGTATATAAACCAATTATGCAAACATTCCCTCAGCTTTTTGGGTTATCTTTCAAGTATGCAAATAAATCTTTCAGTGGTACGGAGTCAAATGCTAGAAAATTCATTTCTAATGGATAATGCTATGAAGAAGATTGATACATTAGTTCCAATTAGTCCTCTGATTGGATCGTTGGCTAAAATGAGATTTTGTAACGTATTAGGGCATCCCATTAGTAAGTCGACCTGGGCCGATTCATCAGATTTTGATATTAT
>IonTorrentS5-matK2_BOP010192_Cotu
ATTCATTCTGGCTTCAAAAGGTACCCCTCTTCGGATGAATAAGTGGAAATATTATCTTGTAAATTTCTGGCAATCCTATTTTTACGTATGGTCTCAACCAGGAAGGATCTATATAAACCAATTATCCAATTATTCCGTCAACTTTCTGGGCTATCTTTCGAGTGTGCGACTCAATCCTTCCGTGGTACGGAGTCAAATGCTAGAAAATTCATTTATAATGGATAATGCTATTAAGAAGTTCGATATCATCGTTCCAATTATTCCTCTAATTAGATCATTGGCTAAAGCTAAATTTTGTAATGTATTAGGGCATCCTATTAGTAAGCCGACCCGGGCTGATTCATCAGATTCTGAAATTATCGACAGATTTGTGCGTATAT
>IonTorrentS5-matK2_BOP010192_Otu
ATTCATTCTGGCTTCAAAAGGTACCCCTCTTCGGATGAATAAGTGGAAATATTATCTTGTAAATTTCTGGCAATCCTATTTTTACGTATGGTCTCAACCAGGAAGGATCTATATAAACCAATTATCCAATTATTCCGTCAACTTTCTGGGCTATCTTTCGAGTGTGCGACTCAATCCTTCCGTGGTACGGAGTCAAATGCTAGAAAATTCATTTATAATGGATAATGCTATTAAGAAGTTCGATATCATCGTTCCAATTATTCCTCTAATTAGATCATTGGCTAAAGCTAAATTTTGTAATGTATTAGGGCATCCTATTAGTAAGCGACCCGGGCTGATTCATCAGATTCTGAAATTATCGACAGATTTGTGCGTATAT
>IonTorrentS5-matK2_BOP010192_Zotu
ATTCATTCTGGCTTCAAAAGGTACCCCTCTTCGGATGAATAAGTGGAAATATTATCTTGTAAATTTCTGGCAATCCTATTTTTACGTATGGTCTCAACCAGGAAGGATCTATATAAACCAATTATCCAATTATTCCGTCAACTTTCTGGGCTATCTTTCGAGTGTGCGACTCAATCCTTCCGTGGTACGGAGTCAAATGCTAGAAAATTCATTTATAATGGATAATGCTATTAAGAAGTTCGATATCATCGTTCCAATTATTCCTCTAATTAGATCATTGGCTAAAGCTAAATTTTGTAATGTATTAGGGCATCCTATTAGTAAGCGACCCGGGCTGATTCATCAGATTCTGAAATTATCGACAGATTTGTGCGTATAT
>IonTorrentS5-matK2_BOP010193_Cotu
ATCCTTTTTGGTTTCAAAAGATACGCCTCTTCTAATGAATAAATGGAAATATTACCTTGTCCATTTATGGCAATGGCATTTTTATGTGTGGGCTCAACCCGGAAGGATCTACATAAACCTATTATTCAAGCATTCCTTCGGCTTTTTGGGCTATCTTTCAAGTGTGCGACAAAATCTTTCATTGGTACGGAGTCAAACGCTCGAAAATTCATTTATAATGGATAATGCTATTAAGAAGCTTGATACATTAGCTCCAATCAGTCCTCTGATTGGATCGTTGGCTAAAATGCAATTTTGTAGCGCACTAGGACATCCTGTTAGTAAGTCGACCTGGACCGATTCGTCGGATTTTTCTATTATCAACCGCTTTGCGCGTATAT
>IonTorrentS5-matK2_BOP010193_Otu
ATCCTTTTTGGTTTCAAAAGATACGCCTCTTCTAATGAATAAATGGAAATATTACCTTGTCCATTTATGGCAATGGCATTTTTATGTGTGGGCTCAACCCGGAAGGATCTACATAAACCTATTATTCAAGCATTCCTTCGGCTTTTTGGGCTATCTTTCAAGTGTGCGACAAAATCTTTCATTGGTACGGAGTCAAACGCTCGAAAATTCATTTATAATGGATAATGCTATTAAGAAGCTTGATACATTAGCTCCAATCAGTCCTCTGATTGGATCGTTGGCTAAAATGCAATTTTGTAGCGCACTAGGACATCCTGTTAGTAAGTCGACCTGGACCGATTCGTCGGATTTTTCTATTATCAACCGCTTTGCGCGTATAT
>IonTorrentS5-matK2_BOP010193_Zotu
ATCCTTTTTGGTTTCAAAAGATACGCCTCTTCTAATGAATAAATGGAAATATTACCTTGTCCATTTATGGCAATGGCATTTTTATGTGTGGGCTCAACCCGGAAGGATCTACATAAACCTATTATTCAAGCATTCCTTCGGCTTTTTGGGCTATCTTTCAAGTGTGCGACAAAATCTTTCATTGGTACGGAGTCAAACGCTCGAAAATTCATTTATAATGGATAATGCTATTAAGAAGCTTGATACATTAGCTCCAATCAGTCCTCTGATTGGATCGTTGGCTAAAATGCAATTTTGTAGCGCACTAGGACATCCTGTTAGTAAGTCGACCTGGACCGATTCGTCGGATTTTTCTATTATCAACCGCTTTGCGCGTATAT
>IonTorrentS5-matK2_BOP010194_Cotu
ATCCATTTTTGTCTCAAAGGATACGCCTCTTCTGATGAAAAAATGGAAATATTACCTTGTCAATTTATGTCAATGTCATTTTGATGTGTGCTTTCAACCCCCCAGGATCCATATAAACCCATTTTCATTATACAAGCATTCTTTCGCCTTATTAGGTTATCTTTCAAGTTCAAGTGTACGACTAAACCTTTCAGTGGTACGGAGTCAAATGCTAGAAAATGCATTTCTAATAGATAATATTATGAATAAACTCGATACAACAGTTTCAATTATTCCTTTGATTGGATCATTAGCAAAACTGAAATTTTGTAACGCAGTAGGACATCCCATTAGTAAACCGGCCTGGGCCGATTTTTCGGATTCTGATATTATCGACCGATTTGTCCGTATAT
>IonTorrentS5-matK2_BOP010194_Otu
TGAAAAAATGGAAATATTACCTTGTCAATTTATGTCAATGTCATTTTGATGTGTGCTTTCAACCCCCCAGGATCCATATAAACCCATTTTCATTATACAAGCATTCTTTCGCCTTATTAGGTTATCTTTCAAGTTCAAGTGTACGACTAAACCTTTCAGTGGTACGGAGTCAAATGCTAGAAAATGCATTTCTAATAGATAATATTATGAATAAACTCGATACAACAGTTTCAATTATTCCTTTGATTGGATCATTAGCAAAACTGAAATTTTGTAACGCAGTAGGACATCCCATTAGTAAACCGGCCTGGGCCGATTTTTCGGATTCTGATATTATCGACCGATTTGTCCGTATAT
>IonTorrentS5-matK2_BOP010194_Zotu
TGAAAAAATGGAAATATTACCTTGTCAATTTATGTCAATGTCATTTTGATGTGTGCTTTCAACCCCCCAGGATCCATATAAACCCATTTTCATTATACAAGCATTCTTTCGCCTTATTAGGTTATCTTTCAAGTTCAAGTGTACGACTAAACCTTTCAGTGGTACGGAGTCAAATGCTAGAAAATGCATTTCTAATAGATAATATTATGAATAAACTCGATACAACAGTTTCAATTATTCCTTTGATTGGATCATTAGCAAAACTGAAATTTTGTAACGCAGTAGGACATCCCATTAGTAAACCGGCCTGGGCCGATTTTTCGGATTCTGATATTATCGACCGATTTGTCCGTATAT
>IonTorrentS5-matK2_BOP010195_Cotu
ATCCGTTCTGGCTTCAAAAGATATGCCTCTTCTGATGAATAAATGGAAATATTACCTTGTCAATTTATGGCAATGGCATTTTCACGTGTGGTCTCAACCCGGAAGGATTCATATAAACCACTTATACAAAGATTATATCGACTTTCTGGGCTATCTTTCCAGGGGGCGACTAAATACTTTGGTGGTGCGGAGTCAAATGCTAGAAAATGCATTTCTAATCGATAATGCTATGAAGCAGTTCGAGACAACCGTTCCAATTATTCCTCTGATTGGATCATTGACTACGGCGCGTTTTTGTAACTCATTAGGGCATCCCATTAGTAAGCCGACCTGGGCCGATTCCTCAGATTCTTATATTATCGACCGGTTTATGCGTATAT
>IonTorrentS5-matK2_BOP010195_Dotu
ATCCGTTCTGGCTTCAAAAGATATGCCTCTTCTGATGAATAAATGGAAATATTACCTTGTCAATTTATGGCAATGGCATTTTCACGTGTGGTCTCAACCCGGAAGGATTCATATAAACCACTTATACAAAGATTATATCGACTTTCTGGGCTATCTTTCCAGGGGGCGACTAAATACTTTGGTGGTGCGGAGTCAAATGCTAGAAAATGCATTTCTAATCGATAATGCTATGAAGCAGTTCGAGACAACCGTTCCAATTATTCCTCTGATTGGATCATTGACTACGGCGCGTTTTTTGTAACTCATTAGGGCATCCCATTAGTAAGCCGACCTGGGCCGATTCCTCAGATTCTTATATTATCGACCGGTTTATGCGTATAT
>IonTorrentS5-matK2_BOP010195_Otu
ATCCGTTCTGGCTTCAAAAGATATGCCTCTTCTGATGAATAAATGGAAATATTACCTTGTCAATTTATGGCAATGGCATTTTCACGTGTGGTCTCAACCCGGAAGGATTCATATAAACCACTTATACAAAGATTATATCGACTTTCTGGGCTATCTTTCCAGGGGGCGACTAAATACTTTGGTGGTGCGGAGTCAAATGCTAGAAAATGCATTTCTAATCGATAATGCTATGAAGCAGTTCGAGACAACCGTTCCAATTATTCCTCTGATTGGATCATTGACTACGGCGCGTTTTTTGTAACTCATTAGGGCATCCCATTAGTAAGCCGACCTGGGCCGATTCCTCAGATTCTTATATTATCGACCGGTTTATGCGTATAT
>IonTorrentS5-matK2_BOP010195_Zotu
ATCCGTTCTGGCTTCAAAAGATATGCCTCTTCTGATGAATAAATGGAAATATTACCTTGTCAATTTATGGCAATGGCATTTTCACGTGTGGTCTCAACCCGGAAGGATTCATATAAACCACTTATACAAAGATTATATCGACTTTCTGGGCTATCTTTCCAGGGGGCGACTAAATACTTTGGTGGTGCGGAGTCAAATGCTAGAAAATGCATTTCTAATCGATAATGCTATGAAGCAGTTCGAGACAACCGTTCCAATTATTCCTCTGATTGGATCATTGACTACGGCGCGTTTTTTGTAACTCATTAGGGCATCCCATTAGTAAGCCGACCTGGGCCGATTCCTCAGATTCTTATATTATCGACCGGTTTATGCGTATAT
>IonTorrentS5-matK2_BOP010196_Cotu
ATCCATTCTGGCTTCAAAGGATACGCCTCTTCTGATGAATAAATGGAAATATTACCTTGTTGGTTTATGGCAATGGCATTTTCACGTGTCGTCTCAACCAGGAAGGGTTCATCTAAACCACTTAGGCAAGTACTCTATCAACTTTCTGGGCTATCTTTCCGGTGTGCGACTCAATTCTTTGGTGGTACGGAGTCAAATGCTAGAAAATTCATTTCTAATAGGTAATTCTATGAAGAAGGTCGATACGACCGTTCCAATTATTCATCTGATTGGATCATTGATGAAGGCGCGGTTTTGTAACGCATTGGGGCATCCCATCAGTAAGGCGACCTGGGCCGATTTCTCCGATTCTCATCTTATCGACCGATTTGTGCGTATAT
>IonTorrentS5-matK2_BOP010196_Dotu
ATCCATTCTGGCTTCAAAGGATACGCCTCTTCTGATGAATAAATGGAAATATTACCTTGTTGGTTTATGGCAATGGCATTTTCACGTGTCGTCTCAACCAGGAAGGGTTCATCTAAACCACTTAGGCAAGTACTCTATCAACTTTCTGGGCTATCTTTCCGGTGTGCGACTCAATTCTTTGGTGGTACGGAGTCAAATGCTAGAAAATTCATTTCTAATAGGTAATTCTATGAAGAAGGTCGATACGACCGTTCCAATTATTCATCTGATTGGATCATTGATGAAGGCGCGGTTTTGTAACGCATTGGGGCATCCCATCAGTAAGGCGACCTGGGCCGATTTCTCCGATTCTCATCTTATCGACCGATTTGTGCGTATAT
>IonTorrentS5-matK2_BOP010196_Otu
ATCCATTCTGGCTTCAAAGGATACGCCTCTTCTGATGAATAAATGGAAATATTACCTTGTTGGTTTATGGCAATGGCATTTTCACGTGTCGTCTCAACCAGGAAGGGTTCATCTAAACCACTTAGGCAAGTACTCTATCAACTTTCTGGGCTATCTTTCCGGTGTGCGACTCAATTCTTTGGTGGTACGGAGTCAAATGCTAGAAAATTCATTTCTAATAGGTAATTCTATGAAGAAGGTCGATACGACCGTTCCAATTATTCATCTGATTGGATCATTGATGAAGGCGCGGTTTTGTAACGCATTGGGGCATCCCATCAGTAAGGCGACCTGGGCCGATTTCTCCGATTCTCATCTTATCGACCGATTTGTGCGTATAT
>IonTorrentS5-matK2_BOP010196_Zotu
ATCCATTCTGGCTTCAAAGGATACGCCTCTTCTGATGAATAAATGGAAATATTACCTTGTTGGTTTATGGCAATGGCATTTTCACGTGTCGTCTCAACCAGGAAGGGTTCATCTAAACCACTTAGGCAAGTACTCTATCAACTTTCTGGGCTATCTTTCCGGTGTGCGACTCAATTCTTTGGTGGTACGGAGTCAAATGCTAGAAAATTCATTTCTAATAGGTAATTCTATGAAGAAGGTCGATACGACCGTTCCAATTATTCATCTGATTGGATCATTGATGAAGGCGCGGTTTTGTAACGCATTGGGGCATCCCATCAGTAAGGCGACCTGGGCCGATTTCTCCGATTCTCATCTTATCGACCGATTTGTGCGTATAT
>IonTorrentS5-matK2_BOP010198_Cotu
ATCCGTTCTGGCTTCAAAAGATATGCCTCTTCTGATGAATAAATGGAAATATTACCTTGTCAATTTATGGCAATGGCATTTTCGCGTGTGGTCTCAACCCGGAAGGATTCATATAAACCACTTATACAAAGATTATATCGACTTTCTGGGCTATCTTTCCAGGGGGCGACTAAATACTTTGGTGGTGCGGAGTCAAATGCTAGAAAATGCATTTCTAATCGATAATGCTATGAAGCAGTTCGAGACAACCGTTCCAATTATTCCTCTGATTGGATCATTGACTACGGCACGTTTTTGTAACTCATTAGGGCATCCCATTAGTAAGCCGACCTGGGCCGATTCCTCAGATTCTTATATTATCGACCGGTTTATGCGTATAT
>IonTorrentS5-matK2_BOP010198_Dotu
ATCCGTTCTGGCTTCAAAAGATATGCCTCTTCTGATGAATAAATGGAAATATTACCTTGTCAATTTATGGCAATGGCATTTTCGCGTGTGGTCTCAACCCGGAAGGATTCATATAAACCACTTATACAAAGATTATATCGACTTTCTGGGCTATCTTTCCAGGGGGCGACTAAATACTTTGGTGGTGCGGAGTCAAATGCTAGAAAATGCATTTCTAATCGATAATGCTATGAAGCAGTTCGAGACAACCGTTCCAATTATTCCTCTGATTGGATCATTGACTACGGCACGTTTTTGTAACTCATTAGGGCATCCCATTAGTAAGCCGACCTGGGCCGATTCCTCAGATTCTTATATTATCGACCGGTTTATGCGTATAT
>IonTorrentS5-matK2_BOP010198_Otu
ATCCGTTCTGGCTTCAAAAGATATGCCTCTTCTGATGAATAAATGGAAATATTACCTTGTCAATTTATGGCAATGGCATTTTCGCGTGTGGTCTCAACCCGGAAGGATTCATATAAACCACTTATACAAAGATTATATCGACTTTCTGGGCTATCTTTCCAGGGGGCGACTAAATACTTTGGTGGTGCGGAGTCAAATGCTAGAAAATGCATTTCTAATCGATAATGCTATGAAGCAGTTCGAGACAACCGTTCCAATTATTCCTCTGATTGGATCATTGACTACGGCACGTTTTTGTAACTCATTAGGGCATCCCATTAGTAAGCCGACCTGGGCCGATTCCTCAGATTCTTATATTATCGACCGGTTTATGCGTATAT
>IonTorrentS5-matK2_BOP010198_Zotu
ATCCGTTCTGGCTTCAAAAGATATGCCTCTTCTGATGAATAAATGGAAATATTACCTTGTCAATTTATGGCAATGGCATTTTCGCGTGTGGTCTCAACCCGGAAGGATTCATATAAACCACTTATACAAAGATTATATCGACTTTCTGGGCTATCTTTCCAGGGGGCGACTAAATACTTTGGTGGTGCGGAGTCAAATGCTAGAAAATGCATTTCTAATCGATAATGCTATGAAGCAGTTCGAGACAACCGTTCCAATTATTCCTCTGATTGGATCATTGACTACGGCACGTTTTTGTAACTCATTAGGGCATCCCATTAGTAAGCCGACCTGGGCCGATTCCTCAGATTCTTATATTATCGACCGGTTTATGCGTATAT
>IonTorrentS5-matK2_BOP010199_Cotu
ATCCGTTCTGGCTTCAAAAGATATGCCTCTTCTGATGAATAAATGGAAATATTACCTTGTCAATTTATGGCAATGGCATTTTCACGTGTGGTCTCAACCCGGAAGGATTCATATAAACCACTTATACAAAGATTATATCGACTTTCTGGGCTATCTTTCCAGGGGGCGACTAAATACTTTGGTGGTGCGGAGTCAAATGCTAGAAAATGCATTTCTAATCGATAATGCTATGAAGCAGTTCGAGACAACCGTTCCAATTCTTCCTCTGATTGGATCATTGACTACGGCGCGTTTTTGTAACTCATTAGGGCATCCCATTAGTAAGCCGACCTGGGCCGATTCCTCAGATTCTTATATTATCGACCGGTTTATGCGTATAT
>IonTorrentS5-matK2_BOP010199_Dotu
ATCCGTTCTGGCTTCAAAAGATATGCCTCTTCTGATGAATAAATGGAAATATTACCTTGTCAATTTATGGCAATGGCATTTTCACGTGTGGTCTCAACCCGGAAGGATTCATATAAACCACTTATACAAAGATTATATCGACTTTCTGGGCTATCTTTCCAGGGGGCGACTAAATACTTTGGTGGTGCGGAGTCAAATGCTAGAAAATGCATTTCTAATCGATAATGCTATGAAGCAGTTCGAGACAACCGTTCCAATTCTTCCTCTGATTGGATCATTGACTACGGCGCGTTTTTTGTAACTCATTAGGGCATCCCATTAGTAAGCCGACCTGGGCCGATTCCTCAGATTCTTATATTATCGACCGGTTTATGCGTATAT
>IonTorrentS5-matK2_BOP010199_Otu
ATCCGTTCTGGCTTCAAAAGATATGCCTCTTCTGATGAATAAATGGAAATATTACCTTGTCAATTTATGGCAATGGCATTTTCACGTGTGGTCTCAACCCGGAAGGATTCATATAAACCACTTATACAAAGATTATATCGACTTTCTGGGCTATCTTTCCAGGGGGCGACTAAATACTTTGGTGGTGCGGAGTCAAATGCTAGAAAATGCATTTCTAATCGATAATGCTATGAAGCAGTTCGAGACAACCGTTCCAATTCTTCCTCTGATTGGATCATTGACTACGGCGCGTTTTTTGTAACTCATTAGGGCATCCCATTAGTAAGCCGACCTGGGCCGATTCCTCAGATTCTTATATTATCGACCGGTTTATGCGTATAT
>IonTorrentS5-matK2_BOP010199_Zotu
ATCCGTTCTGGCTTCAAAAGATATGCCTCTTCTGATGAATAAATGGAAATATTACCTTGTCAATTTATGGCAATGGCATTTTCACGTGTGGTCTCAACCCGGAAGGATTCATATAAACCACTTATACAAAGATTATATCGACTTTCTGGGCTATCTTTCCAGGGGGCGACTAAATACTTTGGTGGTGCGGAGTCAAATGCTAGAAAATGCATTTCTAATCGATAATGCTATGAAGCAGTTCGAGACAACCGTTCCAATTCTTCCTCTGATTGGATCATTGACTACGGCGCGTTTTTTGTAACTCATTAGGGCATCCCATTAGTAAGCCGACCTGGGCCGATTCCTCAGATTCTTATATTATCGACCGGTTTATGCGTATAT
>IonTorrentS5-matK2_BOP010200_Cotu
ATCCGTTCTGGCTTCAAAAGATATGCCTCTTCTGATGAATAAATGGAAATATTACCTTGTCAATTTATGGCAATGGCATTTTCACTTGTGGTCTCAACCCGGAAGGATTCATATAAACCACTTATACAAAGATTATATCGACTTTCTGGGCTATCTTTCTAGGGGGCGACTAAATACTTTGGTGGTGCGGAGTCAAATGCTAGAAAATGCATTTCTAATCGATAATGCTATGAAGCAGTTCGAGACAACCGTTCCAATTATTCCTCTGATTGGATCATTGACTACGGCGCGTTTTTGTAACTCATTAGGGCATCCCATTAGTAAGCCGACCTGGGCTGATTCCTCAGATTCTTATATTATCGACCGGTTTATGCGTATAT
>IonTorrentS5-matK2_BOP010200_Otu
ATCCGTTCTGGCTTCAAAAGATATGCCTCTTCTGATGAATAAATGGAAATATTACCTTGTCAATTTATGGCAATGGCATTTTCACTTGTGGTCTCAACCCGGAAGGATTCATATAAACCACTTATACAAAGATTATATCGACTTTCTGGGCTATCTTTCTAGGGGGCGACTAAATACTTTGGTGGTGCGGAGTCAAATGCTAGAAAATGCATTTCTAATCGATAATGCTATGAAGCAGTTCGAGACAACCGTTCCAATTATTCCTCTGATTGGATCATTGACTACGGCGCGTTTTTTGTAACTCATTAGGGCATCCCATTAGTAAGCCGACCTGGGCTGATTCCTCAGATTCTTATATTATCGACCGGTTTATGCGTATAT
>IonTorrentS5-matK2_BOP010200_Zotu
ATCCGTTCTGGCTTCAAAAGATATGCCTCTTCTGATGAATAAATGGAAATATTACCTTGTCAATTTATGGCAATGGCATTTTCACTTGTGGTCTCAACCCGGAAGGATTCATATAAACCACTTATACAAAGATTATATCGACTTTCTGGGCTATCTTTCTAGGGGGCGACTAAATACTTTGGTGGTGCGGAGTCAAATGCTAGAAAATGCATTTCTAATCGATAATGCTATGAAGCAGTTCGAGACAACCGTTCCAATTATTCCTCTGATTGGATCATTGACTACGGCGCGTTTTTTGTAACTCATTAGGGCATCCCATTAGTAAGCCGACCTGGGCTGATTCCTCAGATTCTTATATTATCGACCGGTTTATGCGTATAT
>IonTorrentS5-matK2_BOP010201_Cotu
ATCCGTTCTGGCTTCAAAAGATATGCCTCTTCTGATGAATAAATGGAAATATTACCTTGTCAATTTATGGCAATGGCATTTTCACGTGTGGTCTCAACCCGGAAGGATTCATATAAACCACTTATACAAAGATTATATCGACTTTCTGGGCTATCTTTCCAGGGGGCGACTAAATACTTTGGTGGTGCGGAGTCAAATGCTAGAAAATGCATTTCTAATCGATAATGCTATGAAGCAGTTCGAGACAACCGTTCCAATTCTTCCTCTGATTGGATCATTGACTACGGCGCGTTTTTGTAACTCATTAGGGCATCCCATTAGTAAGCCGACCTGGGCCGATTCCTCAGATTCTTATATTATCGACCGGTTTATGCGTATAT
>IonTorrentS5-matK2_BOP010201_Otu
ATCCGTTCTGGCTTCAAAAGATATGCCTCTTCTGATGAATAAATGGAAATATTACCTTGTCAATTTATGGCAATGGCATTTTCACGTGTGGTCTCAACCCGGAAGGATTCATATAAACCACTTATACAAAGATTATATCGACTTTCTGGGCTATCTTTCCAGGGGGCGACTAAATACTTTGGTGGTGCGGAGTCAAATGCTAGAAAATGCATTTCTAATCGATAATGCTATGAAGCAGTTCGAGACAACCGTTCCAATTCTTCCTCTGATTGGATCATTGACTACGGCGCGTTTTTTGTAACTCATTAGGGCATCCCATTAGTAAGCCGACCTGGGCCGATTCCTCAGATTCTTATATTATCGACCGGTTTATGCGTATAT
>IonTorrentS5-matK2_BOP010201_Zotu
ATCCGTTCTGGCTTCAAAAGATATGCCTCTTCTGATGAATAAATGGAAATATTACCTTGTCAATTTATGGCAATGGCATTTTCACGTGTGGTCTCAACCCGGAAGGATTCATATAAACCACTTATACAAAGATTATATCGACTTTCTGGGCTATCTTTCCAGGGGGCGACTAAATACTTTGGTGGTGCGGAGTCAAATGCTAGAAAATGCATTTCTAATCGATAATGCTATGAAGCAGTTCGAGACAACCGTTCCAATTCTTCCTCTGATTGGATCATTGACTACGGCGCGTTTTTTGTAACTCATTAGGGCATCCCATTAGTAAGCCGACCTGGGCCGATTCCTCAGATTCTTATATTATCGACCGGTTTATGCGTATAT
>IonTorrentS5-matK2_BOP010202_Cotu
ATCCATTCTGTCTTCAAAGGATACGCCTCTTCTGATGAATAAATGGAAATATTACCTTGTCAATTTATGGCAATCGCATTTTCACATGTGGTCTCAACCGGGAAGGGTTCATATAAAGCACTTCGACAAGCATTCTATCAACTTTCTGGGCTATCTTTCCAGTGTGCAACTAAATCTTTTGTTGGTACGGAGTCAAATGCTAGAAAATTCATTTATCATAGATAACGCTATGAAGAAGTTCGATACAACCGTTCCAATTATTCCTCTGATTGGATCATTGACTAAGGCACGGTTTTGTAACACCTTAGGGCATCCCATTAGTAAGCCGACCCGGGCTGATTCCTCAGATTTTGATATTATTGACCGATTTGTGCGTATAT
>IonTorrentS5-matK2_BOP010202_Otu
ATCCATTCTGTCTTCAAAGGATACGCCTCTTCTGATGAATAAATGGAAATATTACCTTGTCAATTTATGGCAATCGCATTTTCACATGTGGTCTCAACCGGGAAGGGTTCATATAAAGCACTTCGACAAGCATTCTATCAACTTTCTGGGCTATCTTTCCAGTGTGCAACTAAATCTTTTGTTGGTACGGAGTCAAATGCTAGAAAATTCATTTATCATAGATAACGCTATGAAGAAGTTCGATACAACCGTTCCAATTATTCCTCTGATTGGATCATTGACTAAGGCACGGTTTTGTAACACCTTAGGGCATCCCATTAGTAAGCCGACCCGGGCTGATTCCTCAGATTTTGATATTATTGACCGATTTGTGCGTATAT
>IonTorrentS5-matK2_BOP010202_Zotu
ATCCATTCTGTCTTCAAAGGATACGCCTCTTCTGATGAATAAATGGAAATATTACCTTGTCAATTTATGGCAATCGCATTTTCACATGTGGTCTCAACCGGGAAGGGTTCATATAAAGCACTTCGACAAGCATTCTATCAACTTTCTGGGCTATCTTTCCAGTGTGCAACTAAATCTTTTGTTGGTACGGAGTCAAATGCTAGAAAATTCATTTATCATAGATAACGCTATGAAGAAGTTCGATACAACCGTTCCAATTATTCCTCTGATTGGATCATTGACTAAGGCACGGTTTTGTAACACCTTAGGGCATCCCATTAGTAAGCCGACCCGGGCTGATTCCTCAGATTTTGATATTATTGACCGATTTGTGCGTATAT
>IonTorrentS5-matK2_BOP010203_Cotu
ATCCATTCTGTCTTCAAAGGATACGCCTCTTCTGATGACTAAATGGAAATATTACCTTGTCAATTTATGGCAATCGCATTTTCACATGTGGTCTCAACCGGGAAGGGTTTATATAAAGCACTTCGACAAGCATTCTATCAACTTTCTGGGCTATCTTTCCAGTGTGCAACTAAATCTTTTGTTGGTACGGAGTCAAATGCTAGAAAATTCATTTATCATAGATAAGGCTATGAAGAAGTTCGATACAACCGTTCCAATTATTCCTCTGATTGGATCATTGACTAAGGCACGTTTTTGTAACACCTTAGGGCATCCCATTAGTAAGCCGACCCGGGCTGATTCCTCAGATTTTGATATTATTGACCGATTTGTGCGTATAT
>IonTorrentS5-matK2_BOP010203_Dotu
ATCCATTCTGTCTTCAAAGGATACGCCTCTTCTGATGACTAAATGGAAATATTACCTTGTCAATTTATGGCAATCGCATTTTCACATGTGGTCTCAACCGGGAAGGGTTTATATAAAGCACTTCGACAAGCATTCTATCAACTTTCTGGGCTATCTTTCCAGTGTGCAACTAAATCTTTTGTTGGTACGGAGTCAAATGCTAGAAAATTCATTTATCATAGATAAGGCTATGAAGAAGTTCGATACAACCGTTCCAATTATTCCTCTGATTGGATCATTGACTAAGGCACGTTTTTGTAACACCTTAGGGCATCCCATTAGTAAGCCGACCCGGGCTGATTCCTCAGATTTTGATATTATTGACCGATTTGTGCGTATAT
>IonTorrentS5-matK2_BOP010203_Otu
ATCCATTCTGTCTTCAAAGGATACGCCTCTTCTGATGACTAAATGGAAATATTACCTTGTCAATTTATGGCAATCGCATTTTCACATGTGGTCTCAACCGGGAAGGGTTTATATAAAGCACTTCGACAAGCATTCTATCAACTTTCTGGGCTATCTTTCCAGTGTGCAACTAAATCTTTTGTTGGTACGGAGTCAAATGCTAGAAAATTCATTTATCATAGATAAGGCTATGAAGAAGTTCGATACAACCGTTCCAATTATTCCTCTGATTGGATCATTGACTAAGGCACGTTTTTGTAACACCTTAGGGCATCCCATTAGTAAGCCGACCCGGGCTGATTCCTCAGATTTTGATATTATTGACCGATTTGTGCGTATAT
>IonTorrentS5-matK2_BOP010203_Zotu
ATCCATTCTGTCTTCAAAGGATACGCCTCTTCTGATGACTAAATGGAAATATTACCTTGTCAATTTATGGCAATCGCATTTTCACATGTGGTCTCAACCGGGAAGGGTTTATATAAAGCACTTCGACAAGCATTCTATCAACTTTCTGGGCTATCTTTCCAGTGTGCAACTAAATCTTTTGTTGGTACGGAGTCAAATGCTAGAAAATTCATTTATCATAGATAAGGCTATGAAGAAGTTCGATACAACCGTTCCAATTATTCCTCTGATTGGATCATTGACTAAGGCACGTTTTTGTAACACCTTAGGGCATCCCATTAGTAAGCCGACCCGGGCTGATTCCTCAGATTTTGATATTATTGACCGATTTGTGCGTATAT
>IonTorrentS5-matK2_BOP010204_Cotu
ATCCATTCTGTCTTCAAAGGATACGCCTCTTCTGATGAATAAATGGAAATATTACCTTGTCAATTTATGGCAATCGCATTTTCACATGTGGTCTCAACCGGGAAGGGTTCATATAAAGCACTTCTACAAGCATTCTATCAACTTTCTGGGCTATCTTTCCAGTGTGCAACTAAATCCTTTGTTGGTACGGAGTCAAATGCTAGAAAATTCATTTATCATAGATAAGGCTATGAAGAAGTTCGATACAACCGTTCCAATTATTCCTCTGATTGGATCATTGACTAAGGCACGGTTTTGTAACACCTTAGGGCATCCCATTAGTAAGCCGACCCGGGCTGATTCCTCAGATTTTGATATTATTGACCGATTTGTGCGTATAT
>IonTorrentS5-matK2_BOP010204_Otu
ATCCATTCTGTCTTCAAAGGATACGCCTCTTCTGATGAATAAATGGAAATATTACCTTGTCAATTTATGGCAATCGCATTTTCACATGTGGTCTCAACCGGGAAGGGTTCATATAAAGCACTTCTACAAGCATTCTATCAACTTTCTGGGCTATCTTTCCAGTGTGCAACTAAATCCTTTGTTGGTACGGAGTCAAATGCTAGAAAATTCATTTATCATAGATAAGGCTATGAAGAAGTTCGATACAACCGTTCCAATTATTCCTCTGATTGGATCATTGACTAAGGCACGGTTTTGTAACACCTTAGGGCATCCCATTAGTAAGCCGACCCGGGCTGATTCCTCAGATTTTGATATTATTGACCGATTTGTGCGTATAT
>IonTorrentS5-matK2_BOP010204_Zotu
ATCCATTCTGTCTTCAAAGGATACGCCTCTTCTGATGAATAAATGGAAATATTACCTTGTCAATTTATGGCAATCGCATTTTCACATGTGGTCTCAACCGGGAAGGGTTCATATAAAGCACTTCTACAAGCATTCTATCAACTTTCTGGGCTATCTTTCCAGTGTGCAACTAAATCCTTTGTTGGTACGGAGTCAAATGCTAGAAAATTCATTTATCATAGATAAGGCTATGAAGAAGTTCGATACAACCGTTCCAATTATTCCTCTGATTGGATCATTGACTAAGGCACGGTTTTGTAACACCTTAGGGCATCCCATTAGTAAGCCGACCCGGGCTGATTCCTCAGATTTTGATATTATTGACCGATTTGTGCGTATAT
>IonTorrentS5-matK2_BOP010205_Cotu
GGCAATTCTGGCCTCAAAAGATACGTCTCTTCTGATGAATAAGTGGAAATATTACTTTGTCGATTTATGGCAATATTCTTTTTACATGTGGTCTCAATCAGGAAGAGTCCGTATAAATCAATTATCTAAATATTCTCTCGACTTTCTGGGCTATCTTTCAAGTGTGCGATTAAATCCTTCAGTGGTACGGAGTCAAATGCTAGAAAATTCATTTATAATAGATAATGCTATGAAGGAGTTGGATACAAGAATTCCAATTATCTCTCTCATTGGATCATTGTCTAAAGCGAAATTTTGTAACACATTAGGGCATCCCATTAGTAAGCCGACGTGGGCCGATTCCTCCGATTCTGATATTATTGACCGATTTGTGCGTATAT
>IonTorrentS5-matK2_BOP010205_Dotu
GGCAATTCTGGCCTCAAAAGATACGTCTCTTCTGATGAATAAGTGGAAATATTACTTTGTCGATTTATGGCAATATTCTTTTTACATGTGGTCTCAATCAGGAAGAGTCCGTATAAATCAATTATCTAAATATTCTCTCGACTTTCTGGGCTATCTTTCAAGTGTGCGATTAAATCCTTCAGTGGTACGGAGTCAAATGCTAGAAAATTCATTTATAATAGATAATGCTATGAAGGAGTTGGATACAAGAATTCCAATTATCTCTCTCATTGGATCATTGTCTAAAGCGAAATTTTGTAACACATTAGGGCATCCCATTAGTAAGCCGACGTGGGCCGATTCCTCCGATTCTGATATTATTGACCGATTTGTGCGTATAT
>IonTorrentS5-matK2_BOP010205_Otu
GGCAATTCTGGCCTCAAAAGATACGTCTCTTCTGATGAATAAGTGGAAATATTACTTTGTCGATTTATGGCAATATTCTTTTTACATGTGGTCTCAATCAGGAAGAGTCCGTATAAATCAATTATCTAAATATTCTCTCGACTTTCTGGGCTATCTTTCAAGTGTGCGATTAAATCCTTCAGTGGTACGGAGTCAAATGCTAGAAAATTCATTTATAATAGATAATGCTATGAAGGAGTTGGATACAAGAATTCCAATTATCTCTCTCATTGGATCATTGTCTAAAGCGAAATTTTGTAACACATTAGGGCATCCCATTAGTAAGCCGACGTGGGCCGATTCCTCCGATTCTGATATTATTGACCGATTTGTGCGTATAT
>IonTorrentS5-matK2_BOP010205_Zotu
GGCAATTCTGGCCTCAAAAGATACGTCTCTTCTGATGAATAAGTGGAAATATTACTTTGTCGATTTATGGCAATATTCTTTTTACATGTGGTCTCAATCAGGAAGAGTCCGTATAAATCAATTATCTAAATATTCTCTCGACTTTCTGGGCTATCTTTCAAGTGTGCGATTAAATCCTTCAGTGGTACGGAGTCAAATGCTAGAAAATTCATTTATAATAGATAATGCTATGAAGGAGTTGGATACAAGAATTCCAATTATCTCTCTCATTGGATCATTGTCTAAAGCGAAATTTTGTAACACATTAGGGCATCCCATTAGTAAGCCGACGTGGGCCGATTCCTCCGATTCTGATATTATTGACCGATTTGTGCGTATAT
>IonTorrentS5-matK2_BOP010206_Cotu
GGCAATTCTGGCCTCAAAAGATACGTCTCTTCTGATGAATAAGTGGAAATATTACTTTGTCGATTTATGGCAATATTCTTTTTACATGTGGTCTCAATCAGGAAGAGTCCGTATAAATCAATTATCTAAATATTCTCTCGACTTTCTGGGCTATCTTTCAAGTGTGCGATTAAATCCTTCAGTGGTACGGAGTCAAATGCTAGAAAATTCATTTATAATAGATAATGCTATGAAGGAGTTGGATACAAGAATTCCAATTATCTCTCTCATTGGATCATTGTCTAAAGCGAAATTTTGTAACACATTAGGGCATCCCATTAGTAAGCCGACGTGGGCCGATTCCTCCGATTCTGATATTATTGACCGATTTGTGCGTATAT
>IonTorrentS5-matK2_BOP010206_Dotu
GGCAATTCTGGCCTCAAAAGATACGTCTCTTCTGATGAATAAGTGGAAATATTACTTTGTCGATTTATGGCAATATTCTTTTTACATGTGGTCTCAATCAGGAAGAGTCCGTATAAATCAATTATCTAAATATTCTCTCGACTTTCTGGGCTATCTTTCAAGTGTGCGATTAAATCCTTCAGTGGTACGGAGTCAAATGCTAGAAAATTCATTTATAATAGATAATGCTATGAAGGAGTTGGATACAAGAATTCCAATTATCTCTCTCATTGGATCATTGTCTAAAGCGAAATTTTGTAACACATTAGGGCATCCCATTAGTAAGCCGACGTGGGCCGATTCCTCCGATTCTGATATTATTGACCGATTTGTGCGTATAT
>IonTorrentS5-matK2_BOP010206_Otu
GGCAATTCTGGCCTCAAAAGATACGTCTCTTCTGATGAATAAGTGGAAATATTACTTTGTCGATTTATGGCAATATTCTTTTTACATGTGGTCTCAATCAGGAAGAGTCCGTATAAATCAATTATCTAAATATTCTCTCGACTTTCTGGGCTATCTTTCAAGTGTGCGATTAAATCCTTCAGTGGTACGGAGTCAAATGCTAGAAAATTCATTTATAATAGATAATGCTATGAAGGAGTTGGATACAAGAATTCCAATTATCTCTCTCATTGGATCATTGTCTAAAGCGAAATTTTGTAACACATTAGGGCATCCCATTAGTAAGCCGACGTGGGCCGATTCCTCCGATTCTGATATTATTGACCGATTTGTGCGTATAT
>IonTorrentS5-matK2_BOP010206_Zotu
GGCAATTCTGGCCTCAAAAGATACGTCTCTTCTGATGAATAAGTGGAAATATTACTTTGTCGATTTATGGCAATATTCTTTTTACATGTGGTCTCAATCAGGAAGAGTCCGTATAAATCAATTATCTAAATATTCTCTCGACTTTCTGGGCTATCTTTCAAGTGTGCGATTAAATCCTTCAGTGGTACGGAGTCAAATGCTAGAAAATTCATTTATAATAGATAATGCTATGAAGGAGTTGGATACAAGAATTCCAATTATCTCTCTCATTGGATCATTGTCTAAAGCGAAATTTTGTAACACATTAGGGCATCCCATTAGTAAGCCGACGTGGGCCGATTCCTCCGATTCTGATATTATTGACCGATTTGTGCGTATAT
>IonTorrentS5-matK2_BOP010207_Cotu
ATCCGTTCTGGCTTCAAAAGATATGCCTCTTCTGATGAATAAATGGAAATATTACCTTGTCAATTTATGGCAATGGCATTTTCACGTGTGGTCTCAACCCGGAAGGATTCATATAAACCACTTATACAAAGATTATATCAACTTTCTGGGCTATCTTTCCAGGGGGCGACTAAATACTTTGGTGGTGCGGAGTCAAATGCTAGAAAATGCATTTCTAATCGATAATGCTATGAAGCAGTTCGAGACAACCGTTCCAATTATTCCTCTGATTGGATCATTGACTATGGCGCGTTTTTGTAACTCATTAGGGCATCCGATTAGTAAGCCGACCTGGGCCGATTCCTCAGATTCTTATATTATCGACCGGTTTATGCGTATAT
>IonTorrentS5-matK2_BOP010207_Otu
ATCCGTTCTGGCTTCAAAAGATATGCCTCTTCTGATGAATAAATGGAAATATTACCTTGTCAATTTATGGCAATGGCATTTTCACGTGTGGTCTCAACCCGGAAGGATTCATATAAACCACTTATACAAAGATTATATCAACTTTCTGGGCTATCTTTCCAGGGGGCGACTAAATACTTTGGTGGTGCGGAGTCAAATGCTAGAAAATGCATTTCTAATCGATAATGCTATGAAGCAGTTCGAGACAACCGTTCCAATTATTCCTCTGATTGGATCATTGACTATGGCGCGTTTTTGTAACTCATTAGGGCATCCGATTAGTAAGCCGACCTGGGCCGATTCCTCAGATTCTTATATTATCGACCGGTTTATGCGTATAT
>IonTorrentS5-matK2_BOP010207_Zotu
ATCCGTTCTGGCTTCAAAAGATATGCCTCTTCTGATGAATAAATGGAAATATTACCTTGTCAATTTATGGCAATGGCATTTTCACGTGTGGTCTCAACCCGGAAGGATTCATATAAACCACTTATACAAAGATTATATCAACTTTCTGGGCTATCTTTCCAGGGGGCGACTAAATACTTTGGTGGTGCGGAGTCAAATGCTAGAAAATGCATTTCTAATCGATAATGCTATGAAGCAGTTCGAGACAACCGTTCCAATTATTCCTCTGATTGGATCATTGACTATGGCGCGTTTTTGTAACTCATTAGGGCATCCGATTAGTAAGCCGACCTGGGCCGATTCCTCAGATTCTTATATTATCGACCGGTTTATGCGTATAT
>IonTorrentS5-matK2_BOP010208_Cotu
ATCCATTCTGGCTTCAAAAGATACGCCTCTTCTGATGAATAAATGGAAATATTACCTTGTCAATTTATGGCAATGTCATTTTTATGTGTGGTCTCAACCAGGAAGGATCCATATAAACCAATTATACAAGCATTCTTTCGACTTTTTGGGCTATCTTTCAAGTGTGCGACTAAATACTTCAGTGGTACGGAGTCAAATGCTAGAAAATTCATTTCTAATGGATAATGCTATGAAGAAGCTCGATACAACAGTTCCAATTATTCCTCTGATTGGATCATTGGCTAAAGTGAAATTTTGTAACACATTAGGGCATCCCATTAGTAAGCCGACCTGGGCCGATTCCTCGGATTCTGATATTATCGACCGATTTGTGCGTATAT
>IonTorrentS5-matK2_BOP010208_Dotu
ATCCGTTCTGGCTTCAAAAGATATGCCTCTTCTGATGAATAAATGGAAATATTACCTTGTCAATTTATGGCAATGGCATTTTCACGTGTGGTCTCAACCCGGAAGGATTCATATAAACCACTTATACAAAGATTATATCAACTTTCTGGGCAGGGGGCGACTAAATACTTTGGTGGTGCGGAGTCAAATGCTAGAAAATGCATTTCTAATCGATAATGCTATGAAGCAGTTCGAGACAACCGTTCCAATTATTCCTCTGATTGGATCATTGACTACGGCGCGTTTTTT
>IonTorrentS5-matK2_BOP010208_Otu
ATCGATTCTGGCATCAAAGGATACGCCTCTTTTCATGAATAAATGGAAATATTATCTTGTCCATTTTTGGCAATGTCATTTTTATGTATGGTCTCAACCAGGAAGAATCCATATAAACCAATTATCCAAGCATTCCTTTGATTTTTTGGGTTATCTTTCAAGCATACGACCGAATATTTCAGTGGTACGGAGTCAATTGCTAGAAAATTCGTTTTTAATGGATAATGCTATGAAGAAGCTTGATACATTATTTCCAATTATTCCAATGATAGGGTCGTTGGCTAAAGTGAAATTTTGTAACACATCAGGGC
>IonTorrentS5-matK2_BOP010208_Zotu
ATCGATTCTGGCATCAAAGGATACGCCTCTTTTCATGAATAAATGGAAATATTATCTTGTCCATTTTTGGCAATGTCATTTTTATGTATGGTCTCAACCAGGAAGAATCCATATAAACCAATTATCCAAGCATTCCTTTGATTTTTTGGGTTATCTTTCAAGCATACGACCGAATATTTCAGTGGTACGGAGTCAATTGCTAGAAAATTCGTTTTTAATGGATAATGCTATGAAGAAGCTTGATACATTATTTCCAATTATTCCAATGATAGGGTCGTTGGCTAAAGTGAAATTTTGTAACACATCAGGGC
>IonTorrentS5-matK2_BOP010209_Cotu
ATCCGTTCTGGCTTCAAAAGATATGCCTCTTCTGATGAATAAATGGAAATATTACCTTGTCAATTTATGGCAATGGCATTTTCACGTGTGGTCTCAACCCGGAAGGATTCATATAAACCACTTATACAAAGATTATATCAACTTTCTGGGCTATCTTTCCAGGGGGCGACTAAATACTTTGGTGGTGCGGAGTCAAATGCTAGAAAATGCATTTCTAATCGATAATGCTATGAAGCAGTTCGAGACAACCGTTCCAATTATTCCTCTGATTGGATCATTGACTACGGCGCGTTTTTGTAACTCATTAGGGCATCCGATTAGTAAGCCGACCTGGGCCGATTCCTCAGATTCTTATATTATCGACCGGTTTATGCGTATAT
>IonTorrentS5-matK2_BOP010210_Cotu
ATCCGTTCTGGCTTCAAAAGATATGCCTCTTCTGATGAATAAATGGAAATATTACCTTGTCAATTTATGGCAATGGCATTTTCACGTGTGGTCTCAACCCGGAAGGATTCATATAAACCACTTATACAAAGATTATATCAACTTTCTGGGCTATCTTTCCAGGGGGCGACTAAATACTTTGGTGGTGCGGAGTCAAATGCTAGAAAATGCATTTCTAATCGATAATGCTATGAAGCAGTTCGAGACAACCGTTCCAATTATTCCTCTGATTGGATCATTGACTATGGCGCGTTTTTGTAACTCATTAGGGCATCCGATTAGTAAGCCGACCTGGGCCGATTCCTCAGATTCTTATATTATCGACCGGTTTATGCGTATAT
>IonTorrentS5-matK2_BOP010210_Dotu
ATCCGTTCTGGCTTCAAAAGATATGCCTCTTCTGATGAATAAATGGAAATATTACCTTGTCAATTTATGGCAATGGCATTTTCACGTGTGGTCTCAACCCGGAAGGATTCATATAAACCACTTATACAAAGATTATATCAACTTTCTGGGCTATCTTTCCAGGGGGCGACTAAATACTTTGGTGGTGCGGAGTCAAATGCTAGAAAATGCATTTCTAATCGATAATGCTATGAAGCAGTTCGAGACAACCGTTCCAATTATTCCTCTGATTGGATCATTGACTACGGCGCGTTTTTT
>IonTorrentS5-matK2_BOP010210_Otu
ATCCGTTCTGGCTTCAAAAGATATGCCTCTTCTGATGAATAAATGGAAATATTACCTTGTCAATTTATGGCAATGGCATTTTCACGTGTGGTCTCAACCCGGAAGGATTCATATAAACCACTTATACAAAGATTATATCAACTTTCTGGGCTATCTTTCCAGGGGGCGACTAAATACTTTGGTGGTGCGGAGTCAAATGCTAGAAAATGCATTTCTAATCGATAATGCTATGAAGCAGTTCGAGACAACCGTTCCAATTATTCCTCTGATTGGATCATTGACTATGGCGCGTTTTTTGTAACTCATTAGGGCATCCGATTAGTAAGCCGACCTGGGCCGATTCCTCAGATTCTTATATTATCGACCGGTTTATGCGTATAT
>IonTorrentS5-matK2_BOP010210_Zotu
ATCCGTTCTGGCTTCAAAAGATATGCCTCTTCTGATGAATAAATGGAAATATTACCTTGTCAATTTATGGCAATGGCATTTTCACGTGTGGTCTCAACCCGGAAGGATTCATATAAACCACTTATACAAAGATTATATCAACTTTCTGGGCTATCTTTCCAGGGGGCGACTAAATACTTTGGTGGTGCGGAGTCAAATGCTAGAAAATGCATTTCTAATCGATAATGCTATGAAGCAGTTCGAGACAACCGTTCCAATTATTCCTCTGATTGGATCATTGACTATGGCGCGTTTTTTGTAACTCATTAGGGCATCCGATTAGTAAGCCGACCTGGGCCGATTCCTCAGATTCTTATATTATCGACCGGTTTATGCGTATAT
>IonTorrentS5-matK2_BOP010211_Cotu
ATCCGTTCTGGCTTCAAAAGATATGCCTCTTCTGATGAATAAATGGAAATATTACCTTGTCAATTTATGGCAATGGCATTTTCACGTGTGGTCTCAACCCGGAAGGATTCATATAAACCACTTATACAAAGATTATATCAACTTTCTGGGCTATCTTTCCAGGGGGCGACTAAATACTTTGGTGGTGCGGAGTCAAATGCTAGAAAATGCATTTCTAATCGATAATGCTATGAAGCAGTTCGAGACAACCGTTCCAATTATTCCTCTGATTGGATCATTGACTACGGCGCGTTTTTGTAACTCATTAGGGCATCCAATTAGTAAGCCGACCTGGGCCGATTCCTCAGATTCTTATATTATCGACCGGTTTATGCGTATAT
>IonTorrentS5-matK2_BOP010211_Otu
ATCCGTTCTGGCTTCAAAAGATATGCCTCTTCTGATGAATAAATGGAAATATTACCTTGTCAATTTATGGCAATGGCATTTTCACGTGTGGTCTCAACCCGGAAGGATTCATATAAACCACTTATACAAAGATTATATCAACTTTCTGGGCTATCTTTCCAGGGGGCGACTAAATACTTTGGTGGTGCGGAGTCAAATGCTAGAAAATGCATTTCTAATCGATAATGCTATGAAGCAGTTCGAGACAACCGTTCCAATTATTCCTCTGATTGGATCATTGACTACGGCGCGTTTTTTGTAACTCATTAGGGCATCCAATTAGTAAGCCGACCTGGGCCGATTCCTCAGATTCTTATATTATCGACCGGTTTATGCGTATAT
>IonTorrentS5-matK2_BOP010211_Zotu
ATCCGTTCTGGCTTCAAAAGATATGCCTCTTCTGATGAATAAATGGAAATATTACCTTGTCAATTTATGGCAATGGCATTTTCACGTGTGGTCTCAACCCGGAAGGATTCATATAAACCACTTATACAAAGATTATATCAACTTTCTGGGCTATCTTTCCAGGGGGCGACTAAATACTTTGGTGGTGCGGAGTCAAATGCTAGAAAATGCATTTCTAATCGATAATGCTATGAAGCAGTTCGAGACAACCGTTCCAATTATTCCTCTGATTGGATCATTGACTACGGCGCGTTTTTTGTAACTCATTAGGGCATCCAATTAGTAAGCCGACCTGGGCCGATTCCTCAGATTCTTATATTATCGACCGGTTTATGCGTATAT
>IonTorrentS5-matK2_BOP010213_Cotu
GGCAATTCTGGCCTCAAAAGATACGTCTCTTCTGATGAATAAGTGGAAATATTACTTTGTCGATTTATGGCAATATTCTTTTTACATGTGGTCTCAATCAGGAAGAGTCCGTATAAATCAATTATCTAAATATTCTCTCGACTTTCTGGGCTATCTTTCAAGTGTGCGATTAAATCCTTCAGTGGTACGGAGTCAAATGCTAGAAAATTCATTTATAATAGATAATGCTATGAAGGAGTTGGATACAAGAATTCCAATTATCTCTCTCATTGGATCATTGTCTAAAGCGAAATTTTGTAACACATTAGGGCATCCCATTAGTAAGCCGACGTGGGCCGATTCCTCCGATTCTGATATTATTGACCGATTTGTGCGTATAT
>IonTorrentS5-matK2_BOP010213_Otu
GGCAATTCTGGCCTCAAAAGATACGTCTCTTCTGATGAATAAGTGGAAATATTACTTTGTCGATTTATGGCAATATTCTTTTTACATGTGGTCTCAATCAGGAAGAGTCCGTATAAATCAATTATCTAAATATTCTCTCGACTTTCTGGGCTATCTTTCAAGTGTGCGATTAAATCCTTCAGTGGTACGGAGTCAAATGCTAGAAAATTCATTTATAATAGATAATGCTATGAAGGAGTTGGATACAAGAATTCCAATTATCTCTCTCATTGGATCATTGTCTAAAGCGAAATTTTGTAACACATTAGGGCATCCCATTAGTAAGCCGACGTGGGCCGATTCCTCCGATTCTGATATTATTGACCGATTTGTGCGTATAT
>IonTorrentS5-matK2_BOP010213_Zotu
GGCAATTCTGGCCTCAAAAGATACGTCTCTTCTGATGAATAAGTGGAAATATTACTTTGTCGATTTATGGCAATATTCTTTTTACATGTGGTCTCAATCAGGAAGAGTCCGTATAAATCAATTATCTAAATATTCTCTCGACTTTCTGGGCTATCTTTCAAGTGTGCGATTAAATCCTTCAGTGGTACGGAGTCAAATGCTAGAAAATTCATTTATAATAGATAATGCTATGAAGGAGTTGGATACAAGAATTCCAATTATCTCTCTCATTGGATCATTGTCTAAAGCGAAATTTTGTAACACATTAGGGCATCCCATTAGTAAGCCGACGTGGGCCGATTCCTCCGATTCTGATATTATTGACCGATTTGTGCGTATAT
>IonTorrentS5-matK2_BOP010215_Cotu
ATCCGTTCTGGCTTCAAAAGATATGCCTCTTCTGATGAATAAATGGAAATATTACCTTGTCAATTTATGGCAATGGCATTTTCACGTGTGGTCTCAACCCGGAAGGATTCATATAAACCACTTATACAAAGATTATATCGACTTTCTGGGCTATCTTTCCAGGGGGCGACTAAATACTTTGGTGGTGCGGAGTCAAATGCTAGAAAATGCATTTCTAATCGATAATGCTATGAAGCAGTTCGAGACAACCGTTCCAATTATTCCTCTGATTGGATCATTGACTACGGCGCGTTTTTGTAACTCATTAGGGCATCCCATTAGTAAGCCGACCTGGGCCGATTCCTCAGATTCTTATATTATCGACCGGTTTATGCGTATAT
>IonTorrentS5-matK2_BOP010215_Dotu
ATCCGTTCTGGCTTCAAAAGATATGCCTCTTCTGATGAATAAATGGAAATATTACCTTGTCAATTTATGGCAATGGCATTTTCACTTGTGGTCTCAACCCGGAAGGATTCATATAAACCACTTATACAAAGATTATATCGACTTTCTGGGCTATCTTTCTAGGGGGCGACTAAATACTTTGGTGGTGCGGAGTCAAATG
>IonTorrentS5-matK2_BOP010215_Otu
ATCCGTTCTGGCTTCAAAAGATATGCCTCTTCTGATGAATAAATGGAAATATTACCTTGTCAATTTATGGCAATGGCATTTTCACTTGTGGTCTCAACCCGGAAGGATTCATATAAACCACTTATACAAAGATTATATCGACTTTCTGGGCTATCTTTCTAGGGGGCGACTAAATACTTTGGTGGTGCGGAGTCAAATGCTAGAAAATGCATTTCTAATCGATAATGCTATGAAGCAGTTCGAGACAACCGTTCCAATTATTCCTCTGATTGGATCATTGACTACGGCGCGTTTTTGTAACTCATTAGGGCATCCCATTAGTAAGCCGACCTGGGCTGATTCCTCAGATTCTTATATTATCGACCGGTTTATGCGTATAT
>IonTorrentS5-matK2_BOP010215_Zotu
ATCCGTTCTGGCTTCAAAAGATATGCCTCTTCTGATGAATAAATGGAAATATTACCTTGTCAATTTATGGCAATGGCATTTTCACTTGTGGTCTCAACCCGGAAGGATTCATATAAACCACTTATACAAAGATTATATCGACTTTCTGGGCTATCTTTCTAGGGGGCGACTAAATACTTTGGTGGTGCGGAGTCAAATGCTAGAAAATGCATTTCTAATCGATAATGCTATGAAGCAGTTCGAGACAACCGTTCCAAT
>IonTorrentS5-matK2_BOP010216_Cotu
ATCCGTTCTGGCTTCAAAAGATATGCCTCTTCTGATGAATAAATGGAAATATTACCTTGTCAATTTATGGCAATGGCATTTTCACGTGTGGTCTCAACCCGGAAGGATTCATATAAACCACTTATACAAAGATTATATCAACTTTCTGGGCTATCTTTCCAGGGGGCGACTAAATACTTTGGTGGTGCGGAGTCAAATGCTAGAAAATGCATTTCTAATCGATAATGCTATGAAGCAGTTCGAGACAACCGTTCCAATTATTCCTCTGATTGGATCATTGACTACGGCGCGTTTTTGTAACTCATTAGGGCATCCGATTAGTAAGCCGACCTGGGCCGATTCCTCAGATTCTTATATTATCGACCGGTTTATGCGTATAT
>IonTorrentS5-matK2_BOP010216_Otu
TTACCTTGTCAATTTATGGCAATGGCATTTTCACGTGTGGTCTCAACCCGGAAGGATTCATATAAACCACTTATACAAAGATTATATCAACTTTCTGGGCTATCTTCCAGGGGCGACTAAATACTTTGGTGGTGCGGAGTCAAATGCTAGAAAATGCATTTCTAATCGATAATGCTATGAAGCAGTTCGAGACAACCGTTCCAATTATTCCTCTGATTGGATCATTGACTATGGCGCGTTTTTGTAACTCATTAGGGCATCCGATTAGTAAGCCGACCTGGGCCGATTCCTCAGATTCTTATATTATCGACCGGTTTATGCGTATAT
>IonTorrentS5-matK2_BOP010216_Zotu
ATCCGTTCTGGCTTCAAAAGATATGCCTCTTCTGATGAATAAATGGAAATATTACCTTGTCAATTTATGGCAATGGCATTTTCACTTGTGGTCTCAACCCGGAAGGATTCATATAAACCACTTATACAAAGATTATATCAACTTTCTGGGCTATCTTTCCAGGGGGCGACTAAATACTTTGGTGGTGCGGAGTCAAATGCTAGAAAATGCATTTCTAATCGATAATGCTATGAAGCAGTTCGAGACAACCGTTCCAATTATTCCTCTGATTGGATCATTGACTATGGCGCGTTTTTTGTAACTCATTAGGGCATCCGATTAGTAAGCCGACCTGGGCCGATTCCTCAGATTCTTATATTATCGACCGGTTTATGCGTATAT
>IonTorrentS5-matK2_BOP010218_Cotu
ATCAATTCTAGCTTCAAAAGGGACGTCTCTTTTGATGAATAAATGGAAATATTACCTTGTCAATTGTTGGCAATGTCATTTTTACGTGTGGTCTCAACCAAGAAGTATCTATATAAACCAATTATCCAATCATTCCCTCGACTTTCTGGGCTATCTTTCAAGTGTGCGATTAAACCCTTCAATGGTGCGGAGTCAAATGCTAGAAAATGCATTTCTAATCGATAATGCTATTAAGAAGTTCGATACCATAGTTCCAATTATGCCAATGATTGGATCATTGGCTAAAGCGAAATTTTGTAATGTTTTAGGGCATCCCATTAGTAAGCCAGTCTGGTCGGATTTATCAGACTCTGATATTATTGACCGATTTGGGCGTATAT
>IonTorrentS5-matK2_BOP010218_Otu
ATCAATTCTAGCTTCAAAAGGGACGTCTCTTTTGATGAATAAATGGAAATATTACCTTGTCAATTGTTGGCAATGTCATTTTTACGTGTGGTCTCAACCAAGAAGTATCTATATAAACCAATTATCCAATCATTCCCTCGACTTTCTGGGCTATCTTTCAAGTGTGCGATTAAACCCTTCAATGGTGCGGAGTCAAATGCTAGAAAATGCATTTCTAATCGATAATGCTATTAAGAAGTTCGATACCATAGTTCCAATTATGCCAATGATTGGATCATTGGCTAAAGCGAAATTTTGTAATGTTTTAGGGCATCCCATTAGTAAGCCAGTCTGGTCGGATTTATCAGACTCTGATATTATTGACCGATTTGGGCGTATAT
>IonTorrentS5-matK2_BOP010218_Zotu
ATCAATTCTAGCTTCAAAAGGGACGTCTCTTTTGATGAATAAATGGAAATATTACCTTGTCAATTGTTGGCAATGTCATTTTTACGTGTGGTCTCAACCAAGAAGTATCTATATAAACCAATTATCCAATCATTCCCTCGACTTTCTGGGCTATCTTTCAAGTGTGCGATTAAACCCTTCAATGGTGCGGAGTCAAATGCTAGAAAATGCATTTCTAATCGATAATGCTATTAAGAAGTTCGATACCATAGTTCCAATTATGCCAATGATTGGATCATTGGCTAAAGCGAAATTTTGTAATGTTTTAGGGCATCCCATTAGTAAGCCAGTCTGGTCGGATTTATCAGACTCTGATATTATTGACCGATTTGGGCGTATAT
>IonTorrentS5-matK2_BOP010219_Cotu
ATCAATTCTAGCTTCAAAAGGGACGTCTCTTTTGATGAATAAATGGAAATATTACCTTGTCAATTGTTGGCAATGTCATTTTTACGTGTGGTCTCAACCAAGAAGTATCTATATAAACCAATTATCCAATCATTCCCTCGACTTTCTGGGCTATCTTTCAAGTGTGCGATTAAACCCTTCAATGGTGCGGAGTCAAATGCTAGAAAATGCATTTCTAATCGATAATGCTATTAAGAAGTTCGATACCATAGTTCCAATTATGCCAATGATTGGATCATTGGCTAAAGCGAAATTTTGTAATGTTTTAGGGCATCCCATTAGTAAGCCAGTCTGGTCGGATTTATCAGACTCTGATATTATTGACCGATTTGGGCGTATAT
>IonTorrentS5-matK2_BOP010219_Dotu
ATCTATTCTTGCTTCAAAAGGGACGTTTCTTTTAATGAATAAATGGAAATATTACTTTGTCCATTTCTGGCAATGTCATTTTTACCTGTGGTTTCAACCAGAAAGGATCTATATAAACCAATTATCCAATCATTCCCTCGACCTTCTGGGCTATCTTTCAAGTGTGCAGCTAAACCCTTTAATGATACGCAGTCAAATGTTAGAAAATTCATTTCTAATCGATAATGCTATTAAGAAGTTCGATACTATTGTTCCAATTATTTCTCTGATTGGATCATTGGTTAAAGCGAATTTTTGTAACGCATTAGGGCATCCTATTAGTAAGGCGGTTTGGGCCGATTTATCAGATTCTGATATTATTGAACGATTTGGGCGTATAT
>IonTorrentS5-matK2_BOP010219_Otu
ATCAATTCTAGCTTCAAAAGGGACGTCTCTTTTGATGAATAAATGGAAATATTACCTTGTCAATTGTTGGCAATGTCATTTTTACGTGTGGTCTCAACCAAGAAGTATCTATATAAACCAATTATCCAATCATTCCCTCGACTTTCTGGGCTATCTTTCAAGTGTGCGATTAAACCCTTCAATGGTGCGGAGTCAAATGCTAGAAAATGCATTTCTAATCGATAATGCTATTAAGAAGTTCGATACCATAGTTCCAATTATGCCAATGATTGGATCATTGGCTAAAGCGAAATTTTGTAATGTTTTAGGGCATCCCATTAGTAAGCCAGTCTGGTCGGATTTATCAGACTCTGATATTATTGACCGATTTGGGCGTATAT
>IonTorrentS5-matK2_BOP010219_Zotu
ATCAATTCTAGCTTCAAAAGGGACGTCTCTTTTGATGAATAAATGGAAATATTACCTTGTCAATTGTTGGCAATGTCATTTTTACGTGTGGTCTCAACCAAGAAGTATCTATATAAACCAATTATCCAATCATTCCCTCGACTTTCTGGGCTATCTTTCAAGTGTGCGATTAAACCCTTCAATGGTGCGGAGTCAAATGCTAGAAAATGCATTTCTAATCGATAATGCTATTAAGAAGTTCGATACCATAGTTCCAATTATGCCAATGATTGGATCATTGGCTAAAGCGAAATTTTGTAATGTTTTAGGGCATCCCATTAGTAAGCCAGTCTGGTCGGATTTATCAGACTCTGATATTATTGACCGATTTGGGCGTATAT
>IonTorrentS5-matK2_BOP010220_Cotu
ATCAATTCTAGCTTCAAAAGGGACGTCTCTTTTGATGAATAAATGGAAATATTACCTTGTCAATTGTTGGCAATGTCATTTTTACGTGTGGTCTCAACCAAGAAGTATCTATATAAACCAATTATCCAATCATTCCCTCGACTTTCTGGGCTATCTTTCAAGTGTGCGATTAAACCCTTCAATGGTGCGGAGTCAAATGCTAGAAAATGCATTTCTAATCGATAATGCTATTAAGAAGTTCGATACCATAGTTCCAATTATGCCAATGATTGGATCATTGGCTAAAGCGAAATTTTGTAATGTTTTAGGGCATCCCATTAGTAAGCCAGTCTGGTCGGATTTATCAGACTCTGATATTATTGACCGATTTGGGCGTATAT
>IonTorrentS5-matK2_BOP010220_Otu
ATCAATTCTAGCTTCAAAAGGGACGTCTCTTTTGATGAATAAATGGAAATATTACCTTGTCAATTGTTGGCAATGTCATTTTTACGTGTGGTCTCAACCAAGAAGTATCTATATAAACCAATTATCCAATCATTCCCTCGACTTTCTGGGCTATCTTTCAAGTGTGCGATTAAACCCTTCAATGGTGCGGAGTCAAATGCTAGAAAATGCATTTCTAATCGATAATGCTATTAAGAAGTTCGATACCATAGTTCCAATTATGCCAATGATTGGATCATTGGCTAAAGCGAAATTTTGTAATGTTTTAGGGCATCCCATTAGTAAGCCAGTCTGGTCGGATTTATCAGACTCTGATATTATTGACCGATTTGGGCGTATAT
>IonTorrentS5-matK2_BOP010220_Zotu
ATCAATTCTAGCTTCAAAAGGGACGTCTCTTTTGATGAATAAATGGAAATATTACCTTGTCAATTGTTGGCAATGTCATTTTTACGTGTGGTCTCAACCAAGAAGTATCTATATAAACCAATTATCCAATCATTCCCTCGACTTTCTGGGCTATCTTTCAAGTGTGCGATTAAACCCTTCAATGGTGCGGAGTCAAATGCTAGAAAATGCATTTCTAATCGATAATGCTATTAAGAAGTTCGATACCATAGTTCCAATTATGCCAATGATTGGATCATTGGCTAAAGCGAAATTTTGTAATGTTTTAGGGCATCCCATTAGTAAGCCAGTCTGGTCGGATTTATCAGACTCTGATATTATTGACCGATTTGGGCGTATAT
>IonTorrentS5-matK2_BOP010221_Cotu
ATCAATTCTAGCTTCAAAAGGGACGTCTCTTTTGATGAATAAATGGAAATATTACCTTGTCAATTGTTGGCAATGTCATTTTTACGTGTGGTCTCAACCAAGAAGTATCTATATAAACCAATTATCCAATCATTCCCTCGACTTTCTGGGCTATCTTTCAAGTGTGCGATTAAACCCTTCAATGGTGCGGAGTCAAATGCTAGAAAATGCATTTCTAATCGATAATGCTATTAAGAAGTTCGATACCATAGTTCCAATTATGCCAATGATTGGATCATTGGCTAAAGCGAAATTTTGTAATGTTTTAGGGCATCCCATTAGTAAGCCAGTCTGGTCGGATTTATCAGACTCTGATATTATTGACCGATTTGGGCGTATAT
>IonTorrentS5-matK2_BOP010221_Otu
ATCAATTCTAGCTTCAAAAGGGACGTCTCTTTTGATGAATAAATGGAAATATTACCTTGTCAATTGTTGGCAATGTCATTTTTACGTGTGGTCTCAACCAAGAAGTATCTATATAAACCAATTATCCAATCATTCCCTCGACTTTCTGGGCTATCTTTCAAGTGTGCGATTAAACCCTTCAATGGTGCGGAGTCAAATGCTAGAAAATGCATTTCTAATCGATAATGCTATTAAGAAGTTCGATACCATAGTTCCAATTATGCCAATGATTGGATCATTGGCTAAAGCGAAATTTTGTAATGTTTTAGGGCATCCCATTAGTAAGCCAGTCTGGTCGGATTTATCAGACTCTGATATTATTGACCGATTTGGGCGTATAT
>IonTorrentS5-matK2_BOP010221_Zotu
ATCAATTCTAGCTTCAAAAGGGACGTCTCTTTTGATGAATAAATGGAAATATTACCTTGTCAATTGTTGGCAATGTCATTTTTACGTGTGGTCTCAACCAAGAAGTATCTATATAAACCAATTATCCAATCATTCCCTCGACTTTCTGGGCTATCTTTCAAGTGTGCGATTAAACCCTTCAATGGTGCGGAGTCAAATGCTAGAAAATGCATTTCTAATCGATAATGCTATTAAGAAGTTCGATACCATAGTTCCAATTATGCCAATGATTGGATCATTGGCTAAAGCGAAATTTTGTAATGTTTTAGGGCATCCCATTAGTAAGCCAGTCTGGTCGGATTTATCAGACTCTGATATTATTGACCGATTTGGGCGTATAT
>IonTorrentS5-matK2_BOP010222_Cotu
ATCAATTCTAGCTTCAAAAGGGACGTCTCTTTTGATGAATAAATGGAAATATTACCTTGTCAATTGTTGGCAATGTCATTTTTACGTGTGGTCTCAACCAAGAAGTATCTATATAAACCAATTATCCAATCATTCCCTCGACTTTCTGGGCTATCTTTCAAGTGTGCGATTAAACCCTTCAATGGTGCGGAGTCAAATGCTAGAAAATGCATTTCTAATCGATAATGCTATTAAGAAGTTCGATACCATAGTTCCAATTATGCCAATGATTGGATCATTGGCTAAAGCGAAATTTTGTAATGTTTTAGGGCATCCCATTAGTAAGCCAGTCTGGTCGGATTTATCAGACTCTGATATTATTGACCGATTTGGGCGTATAT
>IonTorrentS5-matK2_BOP010222_Otu
ATCAATTCTAGCTTCAAAAGGGACGTCTCTTTTGATGAATAAATGGAAATATTACCTTGTCAATTGTTGGCAATGTCATTTTTACGTGTGGTCTCAACCAGAAGTATCTATATAAACCAATTATCCAATCATTCCCTCGACTTTCTGGGCTATCTTTCAAGTGTGCGATTAAACCCTTCAATGGTGCGGAGTCAAATGCTAGAAAATGCATTTCTAATCGATAATGCTATTAAGAAGTTCGATACCATAGTTCCAATTATGCCAATGATTGGATCATTGGCTAAAGCGAAATTTTGTAATGTTTTAGGGCATCCCATTAGTAAGCCAGTCTGGTCGGATTTATCAGACTCTGATATTATTGACCGATTTGGGCGTATAT
>IonTorrentS5-matK2_BOP010222_Zotu
ATCAATTCTAGCTTCAAAAGGGACGTCTCTTTTGATGAATAAATGGAAATATTACCTTGTCAATTGTTGGCAATGTCATTTTTACGTGTGGTCTCAACCAGAAGTATCTATATAAACCAATTATCCAATCATTCCCTCGACTTTCTGGGCTATCTTTCAAGTGTGCGATTAAACCCTTCAATGGTGCGGAGTCAAATGCTAGAAAATGCATTTCTAATCGATAATGCTATTAAGAAGTTCGATACCATAGTTCCAATTATGCCAATGATTGGATCATTGGCTAAAGCGAAATTTTGTAATGTTTTAGGGCATCCCATTAGTAAGCCAGTCTGGTCGGATTTATCAGACTCTGATATTATTGACCGATTTGGGCGTATAT
>IonTorrentS5-matK2_BOP010223_Cotu
ATCAATTCTGGCTTCAAAGGGGACTCCTCTTCTGATGAATAAATGGAAATATTACCTTGTAAATTTCTGGCAATGTAATTTTTACTTATGGTCTCAATCAGGCAGGATCCATATAAAGCAATTACCCAATCACTCCCTCGATTTTCTGGGTTATCTTTCAAGTGTACGACTAAATCCTTCAGTGGTAAAGAGTCAAATGCTAGAAAATTCATTTATAATAGATAGTGCTATTAATAAGTTCGATACCATAGTCCCAATTATTTCTCTGATTGGATCATTGGCTAAAGCGAAATTTTGTAACGTATCAGGGCACCCTATTAGTAAGCCGGTACGGGCTGATTCATCAGATTCTGATATTATTGACCGATTTGGGCAGATAT
>IonTorrentS5-matK2_BOP010223_Otu
ATCAATTCTGGCTTCAAAGGGGACTCCTCTTCTGATGAATAAATGGAAATATTACCTTGTAAATTTCTGGCAATGTAATTTTTACTTATGGTCTCAATCAGGCAGGATCCATATAAAGCAATTACCCAATCACTCCCTCGATTTTCTGGGTTATCTTTCAAGTGTACGACTAAATTCTTCAGTGGTAAAGAGTCAAATGCTAGAAAATTCATTTATAATAGATAGTGCTATTAATAAGTTCGATACCATAGTCCCAATTATTTCTCTGATTGGATCATTGGCTAAAGCGAAATTTTGTAACGTATCAGGGCACCCTATTAGTAAGCCGGTACGGGCTGATTCATCAGATTCTGATATTATTGACCGATTTGGGCAGATAT
>IonTorrentS5-matK2_BOP010223_Zotu
ATCAATTCTGGCTTCAAAGGGGACTCCTCTTCTGATGAATAAATGGAAATATTACCTTGTAAATTTCTGGCAATGTAATTTTTACTTATGGTCTCAATCAGGCAGGATCCATATAAAGCAATTACCCAATCACTCCCTCGATTTTCTGGGTTATCTTTCAAGTGTACGACTAAATCCTTCAGTGGTAAAGAGTCAAATGCTAGAAAATTCATTTATAATAGATAGTGCTATTAATAAGTTCGATACCATAGTCCCAATTATTTCTCTGATTGGATCATTGGCTAAAGCGAAATTTTGTAACGTATCAGGGCACCTATTAGTAAGCCGGTACGGGCTGATTCATCAGATTCTGATATTATTGACCGATTTGGGCAGATAT
>IonTorrentS5-matK2_BOP010224_Cotu
ATCAATTCTGGCTTCAAAAGGGACGCCTCTTTTGATGAATAAATGGAAATATTACCTTGTAACTTTTTGGCAATGTAATTTTTCGCTGTGGTTTCATCCAAGAAGGATTTATCTAAACCAATTATCTAATCATTCCCTTGAATTTGTGGGCTATCTTTCAAGTGTGCGACTAAACGCTTCAGTGGTACGGAGTCAAATTCTAGAAAATTCATTTCTAATCAATAATGCTATTAAGAAGTTCGATACTCTTGTTCCAATTATTCCTCTGATTGGATCATTGGCTAAAGCGAAATTTTGTAACGTACTAGGGTATCCAATTAGTAAGCCGGTTCGGGCTGATTTATCAGATTCTGATATTATTGATCGATTTGGGCGTATAT
>IonTorrentS5-matK2_BOP010224_Otu
ATCAATTCTGGCTTCAAAAGGGACGCCTCTTTTGATGAATAAATGGAAATATTACCTTGTAACTTTTTGGCAATGTATTTTTTCGCTGTGGTTTCATCCAAGAAGGATTTATCTAAACCAATTATCTAATCATTCCCTTGAATTTGTGGGCTATCTTTCAAGTGTGCGACTAAACGCTTCAGTGGTACGGAGTCAAATTCTAGAAAATTCATTTCTAATCAATAATGCTATTAAGAAGTTCGATACTCTTGTTCCAATTATTCCTCTGATTGGATCATTGGCTAAAGCGAAATTTTGTAACGTACTAGGGTATCCAATTAGTAAGCCGGTTCGGGCTGATTTATCAGATTCTGATATTATTGATCGATTTGGGCGTATAT
>IonTorrentS5-matK2_BOP010224_Zotu
ATCAATTCTGGCTTCAAAAGGGACGCCTCTTTTGATGAATAAATGGAAATATTACCTTGTAACTTTTTGGCAATGTATTTTTTCGCTGTGGTTTCATCCAAGAAGGATTTATCTAAACCAATTATCTAATCATTCCCTTGAATTTGTGGGCTATCTTTCAAGTGTGCGACTAAACGCTTCAGTGGTACGGAGTCAAATTCTAGAAAATTCATTTCTAATCAATAATGCTATTAAGAAGTTCGATACTCTTGTTCCAATTATTCCTCTGATTGGATCATTGGCTAAAGCGAAATTTTGTAACGTACTAGGGTATCCAATTAGTAAGCCGGTTCGGGCTGATTTATCAGATTCTGATATTATTGATCGATTTGGGCGTATAT
>IonTorrentS5-matK2_BOP010226_Cotu
ATCAATTCTGGCTTCAAAAGGGACGCCTCTTTTGATGAATAAATGGAAATATTACCTTGTAACTTTTTGGCAATGTATTTTTTCGCTGTGGTTTCATCCAAGAAGGATTTATCTAAACCAATTATCTAATCATTCCCTTGAATTTGTGGGCTATCTTTCAAGTGTGCGACTAAACGCTTCAGTGGTACGGAGTCAAATTCTAGAAAATTCATTTCTAATCAATAATGCTATTAAGAAGTTCGATACTCTTGTTCCAATTATTCCTCTGATTGGATCATTGGCTAAAGCGAAATTTTGTAACGTACTAGGGTATCCAATTAGTAAGCCGGTTCGGGCTGATTTATCAGATTCTGATATTATTGATCGATTTGGGCGTATAT
>IonTorrentS5-matK2_BOP010226_Otu
ATCAATTCTGGCTTCAAAAGGGACGCCTCTTTTGATGAATAAATGGAAATATTACCTTGTAACTTTTTGGCAATGTATTTTTTCGCTGTGGTTTCATCCAAGAAGGATTTATCTAAACCAATTATCTAATCATTCCCTTGAATTTGTGGGCTATCTTTCAAGTGTGCGACTAAACGCTTCAGTGGTACGGAGTCAAATTCTAGAAAATTCATTTCTAATCAATAATGCTATTAAGAAGTTCGATACTCTTGTTCCAATTATTCCTCTGATTGGATCATTGGCTAAAGCGAAATTTTGTAACGTACTAGGGTATCCAATTAGTAAGCCGGTTCGGGCTGATTTATCAGATTCTGATATTATTGATCGATTTGGGCGTATAT
>IonTorrentS5-matK2_BOP010226_Zotu
ATCAATTCTGGCTTCAAAAGGGACGCCTCTTTTGATGAATAAATGGAAATATTACCTTGTAACTTTTTGGCAATGTATTTTTTCGCTGTGGTTTCATCCAAGAAGGATTTATCTAAACCAATTATCTAATCATTCCCTTGAATTTGTGGGCTATCTTTCAAGTGTGCGACTAAACGCTTCAGTGGTACGGAGTCAAATTCTAGAAAATTCATTTCTAATCAATAATGCTATTAAGAAGTTCGATACTCTTGTTCCAATTATTCCTCTGATTGGATCATTGGCTAAAGCGAAATTTTGTAACGTACTAGGGTATCCAATTAGTAAGCCGGTTCGGGCTGATTTATCAGATTCTGATATTATTGATCGATTTGGGCGTATAT
>IonTorrentS5-matK2_BOP010227_Cotu
ATCCATTCTGGCTTCAAAAGGGACGTCTCTTTTCATGAATAAATGGAAATGTTACCTTGTCACTTTTTGGCAATGGCATTTTTCGCTGTGGTTTCATCCAAGAAGGATTTATATAAACCAATTATCCAATCATTCCCTTGAATTTTTGGGCTATCTTTCAAACGTGCGAATGAACCCTTCAGTGGTACGGAGTCAAATTCTAGAAAATTCATTTCTAATCAATAATGCTATTAAGAAGTTCGATACCCTTGTTCCAATTATTCCTCTGATTGCGGCATTGGCTAAAGCGAAATTTTGTAACGTATTAGGGCATCCCATTAGTAAGCCGGTTCGGGCTGATTTATCAGATTCTAATATTATTGACCGATTTGGGCGTATAT
>IonTorrentS5-matK2_BOP010227_Dotu
TTGGCAATGTCATTTTTACGTGTGGTCTCAACCAAGAAGTATCTATATAAACCAATTATCCAATCATTCCCTTGAATTTTTGGGCTATCTTTCAAACGTGCGAATGAACCCTTCAGTGGTACGGAGTCAAATTCTAGAAAATTCATTTCTAATCAATAATGCTATTAAGAAGTTCGATACCCTTGTTCCAATTATTCCTCTGATTGCGGCATTGGCTAAAGCGAAATTTTGTAACGTATTAGGGCATCCCATTAGTAAGCCGGTTCGGGCTGATTTATCAGATTCTAATATTATTGACCGATTTGGGCGTATAT
>IonTorrentS5-matK2_BOP010227_Otu
ATCCATTCTGGCTTCAAAAGGGACGTCTCTTTTCATGAATAAATGGAAATGTTACCTTGTCACTTTTTGGCAATGGCATTTTTCGCTGTGGTTTCATCCAAGAAGGATTTATATAAACCAATTATCCAATCATTCCCTTGAATTTTTGGGCTATCTTTCAAACGTGCGAATGAACCCTTCAGTGGTACGGAGTCAAATTCTAGAAAATTCATTTCTAATCAATAATGCTATTAAGAAGTTCGATACCCTTGTTCCAATTATTCCTCTGATTGCGGCATTGGCTAAAGCGAAATTTTGTAACGTATTAGGGCATCCCATTAGTAAGCCGGTTCGGGCTGATTTATCAGATTCTAATATTATTGACCGATTTGGGCGTATAT
>IonTorrentS5-matK2_BOP010227_Zotu
ATCCATTCTGGCTTCAAAAGGGACGTCTCTTTTCATGAATAAATGGAAATGTTACCTTGTCACTTTTTGGCAATGGCATTTTTCGCTGTGGTTTCATCCAAGAAGGATTTATATAAACCAATTATCCAATCATTCCCTTGAATTTTTGGGCTATCTTTCAAACGTGCGAATGAACCCTTCAGTGGTACGGAGTCAAATTCTAGAAAATTCATTTCTAATCAATAATGCTATTAAGAAGTTCGATACCCTTGTTCCAATTATTCCTCTGATTGCGGCATTGGCTAAAGCGAAATTTTGTAACGTATTAGGGCATCCCATTAGTAAGCCGGTTCGGGCTGATTTATCAGATTCTAATATTATTGACCGATTTGGGCGTATAT
>IonTorrentS5-matK2_BOP010228_Cotu
ATCAATTCTGGCTTCAAAAGGGACGCCTCTTTTGATGAATAAATGGAAATATTACCTTGTAACTTTTTGGCAATGTTATTTTTCGCTGTGGTTTCATCCAAGAAGGATTTATCTAAACCAATTATCTAATCATTCCCTTGAATTTGTGGGCTATCTTTCAAGTGTGCGACTAAACGCTTCAGTGGTACGGAGTCAAATTCTAGAAAATTCATTTCTAATCAATAATGCTATTAAGAAGTTCGATACTCTTGTTCCAATTATTCCTCTGATTGGATCATTGGCTAAAGCGAAATTTTGTAACGTACTAGGGTATCCAATTAGTAAGCCGGTTCGGGCTGATTTATCAGATTCTGATATTATTGATCGATTTGGGCGTATAT
>IonTorrentS5-matK2_BOP010228_Otu
ATCAATTCTGGCTTCAAAAGGGACGCCTCTTTTGATGAATAAATGGAAATATTACCTTGTAACTTTTTGGCAATGTATTTTTTCGCTGTGGTTTCATCCAAGAAGGATTTATCTAAACCAATTATCTAATCATTCCCTTGAATTTGTGGGCTATCTTTCAAGTGTGCGACTAAACGCTTCAGTGGTACGGAGTCAAATTCTAGAAAATTCATTTCTAATCAATAATGCTATTAAGAAGTTCGATACTCTTGTTCCAATTATTCCTCTGATTGGATCATTGGCTAAAGCGAAATTTTGTAACGTACTAGGGTATCCAATTAGTAAGCCGGTTCGGGCTGATTTATCAGATTCTGATATTATTGATCGATTTGGGCGTATAT
>IonTorrentS5-matK2_BOP010228_Zotu
ATCAATTCTGGCTTCAAAAGGGACGCCTCTTTTGATGAATAAATGGAAATATTACCTTGTAACTTTTTGGCAATGTATTTTTTCGCTGTGGTTTCATCCAAGAAGGATTTATCTAAACCAATTATCTAATCATTCCCTTGAATTTGTGGGCTATCTTTCAAGTGTGCGACTAAACGCTTCAGTGGTACGGAGTCAAATTCTAGAAAATTCATTTCTAATCAATAATGCTATTAAGAAGTTCGATACTCTTGTTCCAATTATTCCTCTGATTGGATCATTGGCTAAAGCGAAATTTTGTAACGTACTAGGGTATCCAATTAGTAAGCCGGTTCGGGCTGATTTATCAGATTCTGATATTATTGATCGATTTGGGCGTATAT
>IonTorrentS5-matK2_BOP010229_Cotu
ATCAATTCTGGCTTCAAAAGGGACGCCTCTTTTGATGAATAAATGGAAATATTACCTTGTAACTTTTTGGCAATGTTATTTTTCGCTGTGGTTTCATCCAAGAAGGATTTATCTAAACCAATTATCTAATCATTCCCTTGAATTTGTGGGCTATCTTTCAAGTGTGCGACTAAACGCTTCAGTGGTACGGAGTCAAATTCTAGAAAATTCATTTCTAATCAATAATGCTATTAAGAAGTTCGATACTCTTGTTCCAATTATTCCTCTGATTGGATCATTGGCTAAAGCGAAATTTTGTAACGTACTAGGGTATCCAATTAGTAAGCCGGTTCGGGCTGATTTATCAGATTCTGATATTATTGATCGATTTGGGCGTATAT
>IonTorrentS5-matK2_BOP010229_Otu
ATCAATTCTGGCTTCAAAAGGGACGCCTCTTTTGATGAATAAATGGAAATATTACCTTGTAACTTTTTGGCAATGTATTTTTTCGCTGTGGTTTCATCCAAGAAGGATTTATCTAAACCAATTATCTAATCATTCCCTTGAATTTGTGGGCTATCTTTCAAGTGTGCGACTAAACGCTTCAGTGGTACGGAGTCAAATTCTAGAAAATTCATTTCTAATCAATAATGCTATTAAGAAGTTCGATACTCTTGTTCCAATTATTCCTCTGATTGGATCATTGGCTAAAGCGAAATTTTGTAACGTACTAGGGTATCCAATTAGTAAGCCGGTTCGGGCTGATTTATCAGATTCTGATATTATTGATCGATTTGGGCGTATAT
>IonTorrentS5-matK2_BOP010229_Zotu
ATCAATTCTGGCTTCAAAAGGGACGCCTCTTTTGATGAATAAATGGAAATATTACCTTGTAACTTTTTGGCAATGTATTTTTTCGCTGTGGTTTCATCCAAGAAGGATTTATCTAAACCAATTATCTAATCATTCCCTTGAATTTGTGGGCTATCTTTCAAGTGTGCGACTAAACGCTTCAGTGGTACGGAGTCAAATTCTAGAAAATTCATTTCTAATCAATAATGCTATTAAGAAGTTCGATACTCTTGTTCCAATTATTCCTCTGATTGGATCATTGGCTAAAGCGAAATTTTGTAACGTACTAGGGTATCCAATTAGTAAGCCGGTTCGGGCTGATTTATCAGATTCTGATATTATTGATCGATTTGGGCGTATAT
>IonTorrentS5-matK2_BOP010230_Cotu
GTCAATTCTCGCTTCAAAGGGGACCCTTTCTTTTGATGAATAAATGGAAATATTATTTTGTACGTTTCTGGCAATGTCATTTTTACCAGTGGTTTCAACCAGGAAGGATCTATATAAACCAATTATCCAAACATTCCCTCGACCTTCTGGGCTATCTTTCAAGTGTGCGGCTAAACCCTTTAATGGTACGCAGTCAAATGCTAGAAAATGCATTTCTAATCGATAATGCTGTTAAGAAGTTCGATACCGTTGTTCCAATTATTCCTCTGCTTGGATCATTGGCTAAAGGGAAATTTTGTAACGTATTAGGGCATCCTGTTAGTAAGGTGGTTTGGACCGATTTATCAGATTCTGATATTATTGACCGATTTTGGCGTATAT
>IonTorrentS5-matK2_BOP010230_Otu
GTCAATTCTCGCTTCAAAGGGGACCTTTCTTTTGATGAATAAATGGAAATATTATTTTGTACGTTTCTGGCAATGTCATTTTTACCAGTGGTTTCAACCAGGAAGGATCTATATAAACCAATTATCCAAACATTCCCTCGACCTTCTGGGCTATCTTTCAAGTGTGCGGCTAAACCCTTTAATGGTACGCAGTCAAATGCTAGAAAATGCATTTCTAATCGATAATGCTGTTAAGAAGTTCGATACCGTTGTTCCAATTATTCCTCTGCTTGGATCATTGGCTAAAGGGAAATTTTGTAACGTATTAGGGCATCCTGTTAGTAAGGTGGTTTGGACCGATTTATCAGATTCTGATATTATTGACCGATTTTGGCGTATAT
>IonTorrentS5-matK2_BOP010230_Zotu
GTCAATTCTCGCTTCAAAGGGGACCTTTCTTTTGATGAATAAATGGAAATATTATTTTGTACGTTTCTGGCAATGTCATTTTTACCAGTGGTTTCAACCAGGAAGGATCTATATAAACCAATTATCCAAACATTCCCTCGACCTTCTGGGCTATCTTTCAAGTGTGCGGCTAAACCCTTTAATGGTACGCAGTCAAATGCTAGAAAATGCATTTCTAATCGATAATGCTGTTAAGAAGTTCGATACCGTTGTTCCAATTATTCCTCTGCTTGGATCATTGGCTAAAGGGAAATTTTGTAACGTATTAGGGCATCCTGTTAGTAAGGTGGTTTGGACCGATTTATCAGATTCTGATATTATTGACCGATTTTGGCGTATAT
>IonTorrentS5-matK2_BOP010231_Cotu
ATCAATTCTGGCTTCAAAAGGGACGCCCCTTTTGATGAATAAATGGAAATATTACCTTGTAACTTTTTGGCAATGTCATTTTTCGCTGTGGTTTCATCCAAGAAGGATTTATCTAAACCAATTATCTAATCATTCCCTTGAATTTGTGGGCTATCTTTCAAGTGTGCGACTAAACGCTTCAGTGGTACGGAGTCAAATTCTAGAAAATTCATTTCTAATCAATAATGCTATTAAGAAGTTCGATACTCTTGTTCCAATTATTCCTCTGATTGGATCATTGGCTAAAGCGAAATTTTGTAACGTACTAGGGTATCCCATTAGTAAGCCGGTTCGGGCTGATTTATCAGATTCTGATATTATTGATCGATTTGGGCGTATAT
>IonTorrentS5-matK2_BOP010231_Otu
ATCAATTCTGGCTTCAAAAGGGACGCCCCTTTTGATGAATAAATGGAAATATTACCTTGTAACTTTTTGGCAATGTATTTTTTCGCTGTGGTTTCATCCAAGAAGGATTTATCTAAACCAATTATCTAATCATTCCCTTGAATTTGTGGGCTATCTTTCAAGTGTGCGACTAAACGCTTCAGTGGTACGGAGTCAAATTCTAGAAAATTCATTTCTAATCAATAATGCTATTAAGAAGTTCGATACTCTTGTTCCAATTATTCCTCTGATTGGATCATTGGCTAAAGCGAAATTTTGTAACGTACTAGGGTATCCCATTAGTAAGCCGGTTCGGGCTGATTTATCAGATTCTGATATTATTGATCGATTTGGGCGTATAT
>IonTorrentS5-matK2_BOP010231_Zotu
ATCAATTCTGGCTTCAAAAGGGACGCCCCTTTTGATGAATAAATGGAAATATTACCTTGTAACTTTTTGGCAATGTATTTTTTCGCTGTGGTTTCATCCAAGAAGGATTTATCTAAACCAATTATCTAATCATTCCCTTGAATTTGTGGGCTATCTTTCAAGTGTGCGACTAAACGCTTCAGTGGTACGGAGTCAAATTCTAGAAAATTCATTTCTAATCAATAATGCTATTAAGAAGTTCGATACTCTTGTTCCAATTATTCCTCTGATTGGATCATTGGCTAAAGCGAAATTTTGTAACGTACTAGGGTATCCCATTAGTAAGCCGGTTCGGGCTGATTTATCAGATTCTGATATTATTGATCGATTTGGGCGTATAT
>IonTorrentS5-matK2_BOP010232_Cotu
ATCAATTCTGGCTTCAAAAGGGACGCCTCTTTTGATGAATAAATGGAAATATTACCTTGTAACTTTTTGGCAATGTATTTTTCGCTGTGGTTTCATCCAAGAAGGATTTATCTAAACCAATTATCTAATCATTCCCTTGAATTTGTGGGCTATCTTTCAAGTGTGCGACTAAACGCTTCAGTGGTACGGAGTCAAATTCTAGAAAATTCATTTCTAATCAATAATGCTATTAAGAAGTTCGATACTCTTGTTCCAATTATTCCTCTGATTGGATCATTGGCTAAAGCGAAATTTTGTAACGTACTAGGGTATCCAATTAGTAAGCCGGTTCGGGCTGATTTATCAGATTCTGATATTATTGATCGATTTGGGCGTATAT
>IonTorrentS5-matK2_BOP010232_Otu
ATCAATTCTGGCTTCAAAAGGGACGCCTCTTTTGATGAATAAATGGAAATATTACCTTGTAACTTTTTGGCAATGTATTTTTTCGCTGTGGTTTCATCCAAGAAGGATTTATCTAAACCAATTATCTAATCATTCCCTTGAATTTGTGGGCTATCTTTCAAGTGTGCGACTAAACGCTTCAGTGGTACGGAGTCAAATTCTAGAAAATTCATTTCTAATCAATAATGCTATTAAGAAGTTCGATACTCTTGTTCCAATTATTCCTCTGATTGGATCATTGGCTAAAGCGAAATTTTGTAACGTACTAGGGTATCCAATTAGTAAGCCGGTTCGGGCTGATTTATCAGATTCTGATATTATTGATCGATTTGGGCGTATAT
>IonTorrentS5-matK2_BOP010232_Zotu
ATCAATTCTGGCTTCAAAAGGGACGCCTCTTTTGATGAATAAATGGAAATATTACCTTGTAACTTTTTGGCAATGTATTTTTTCGCTGTGGTTTCATCCAAGAAGGATTTATCTAAACCAATTATCTAATCATTCCCTTGAATTTGTGGGCTATCTTTCAAGTGTGCGACTAAACGCTTCAGTGGTACGGAGTCAAATTCTAGAAAATTCATTTCTAATCAATAATGCTATTAAGAAGTTCGATACTCTTGTTCCAATTATTCCTCTGATTGGATCATTGGCTAAAGCGAAATTTTGTAACGTACTAGGGTATCCAATTAGTAAGCCGGTTCGGGCTGATTTATCAGATTCTGATATTATTGATCGATTTGGGCGTATAT
>IonTorrentS5-matK2_BOP010233_Cotu
ATCAATTCTGGCTTCAAAAGGGACGCCTCTTTTGATGAATAAATGGAAATATTACCTTGTAACTTTTTGGCAATGTATTTTTTCGCTGTGGTTTCATCCAAGAAGGATTTATCTAAACCAATTATCTAATCATTCCCTTGAATTTGTGGGCTATCTTTCAAGTGTGCGACTAAACGCTTCAGTGGTACGGAGTCAAATTCTAGAAAATTCATTTCTAATCAATAATGCTATTAAGAAGTTCGATACTCTTGTTCCAATTATTCCTCTGATTGGATCATTGGCTAAAGCGAAATTTTGTAACGTACTAGGGTATCCAATTAGTAAGCCGGTTCGGGCTGATTTATCAGATTCTGATATTATTGATCGATTTGGGCGTATAT
>IonTorrentS5-matK2_BOP010233_Otu
ATCAATTCTGGCTTCAAAAGGGACGCCTCTTTTGATGAATAAATGGAAATATTACCTTGTAACTTTTTGGCAATGTATTTTTTCGCTGTGGTTTCATCCAAGAAGGATTTATCTAAACCAATTATCTAATCATTCCCTTGAATTTGTGGGCTATCTTTCAAGTGTGCGACTAAACGCTTCAGTGGTACGGAGTCAAATTCTAGAAAATTCATTTCTAATCAATAATGCTATTAAGAAGTTCGATACTCTTGTTCCAATTATTCCTCTGATTGGATCATTGGCTAAAGCGAAATTTTGTAACGTACTAGGGTATCCAATTAGTAAGCCGGTTCGGGCTGATTTATCAGATTCTGATATTATTGATCGATTTGGGCGTATAT
>IonTorrentS5-matK2_BOP010233_Zotu
ATCAATTCTGGCTTCAAAAGGGACGCCTCTTTTGATGAATAAATGGAAATATTACCTTGTAACTTTTTGGCAATGTATTTTTTCGCTGTGGTTTCATCCAAGAAGGATTTATCTAAACCAATTATCTAATCATTCCCTTGAATTTGTGGGCTATCTTTCAAGTGTGCGACTAAACGCTTCAGTGGTACGGAGTCAAATTCTAGAAAATTCATTTCTAATCAATAATGCTATTAAGAAGTTCGATACTCTTGTTCCAATTATTCCTCTGATTGGATCATTGGCTAAAGCGAAATTTTGTAACGTACTAGGGTATCCAATTAGTAAGCCGGTTCGGGCTGATTTATCAGATTCTGATATTATTGATCGATTTGGGCGTATAT
>IonTorrentS5-matK2_BOP010234_Cotu
ATCAATTCTGGCTTCAAAAGGGACGCCTCTTTTGATGAATAAATGGAAATATTACCTTGTAACTTTTTGGCAATGTATTTTTTCGCTGTGGTTTCATCCAAGAAGGATTTATCTAAACCAATTATCTAATCATTCCCTTGAATTTGTGGGCTATCTTTCAAGTGTGCGACTAAACGCTTCAGTGGTACGGAGTCAAATTCTAGAAAATTCATTTCTAATCAATAATGCTATTAAGAAGTTCGATACTCTTGTTCCAATTATTCCTCTGATTGGATCATTGGCTAAAGCGAAATTTTGTAACGTACTAGGGTATCCAATTAGTAAGCCGGTTCGGGCTGATTTATCAGATTCTGATATTATTGATCGATTTGGGCGTATAT
>IonTorrentS5-matK2_BOP010234_Dotu
ATCAATTCTGGCTTCAAAAGGGACGCCTCTTTTGATGAATAAATGGAAATATTACCTTGTAACTTTTTGGCAATGTTATTTTTCGCTGTGGTTTCATCCAAGAAGGATTTATCTAAACCAATTATCTAATCATTCCCTTGAATTTGTGGGCTATCTTTCAAGTGTGCGACTAAACGCTTCAGTGGTACGGAGTCAAATTCTAGAAAATTCATTTCTAATCAATAATGCTATTA
>IonTorrentS5-matK2_BOP010234_Otu
ATCAATTCTGGCTTCAAAAGGGACGCCTCTTTTGATGAATAAATGGAAATATTACCTTGTAACTTTTTGGCAATTGTATTTTTTCGCTGTGGTTTCATCCAAGAAGGATTTATCTAAACCAATTATCTAATCATTCCCTTGAATTTGTGGGCTATCTTTCAAGTGTGCGACTAAACGCTTCAGTGGTACGGAGTCAAATTCTAGAAAATTCATTTCTAATCAATAATGCTATTAAGAAGTTCGATACTCTTGTTCCAATTATTCCTCTGATTGGATCATTGGCTAAAGCGAAATTTTGTAACGTACTAGGGTATCCAATTAGTAAGCCGGTTCGGGCTGATTTATCAGATTCTGATATTATTGATCGATTTGGGCGTATAT
>IonTorrentS5-matK2_BOP010234_Zotu
ATCAATTCTGGCTTCAAAAGGGACGCCTCTTTTGATGAATAAATGGAAATATTACCTTGTAACTTTTTGGCAATGTATTTTTTCGCTGTGGTTTCATCCAAGAAGGATTTATCTAAACCAATTATCTAATCATTCCCTTGAATTTGTGGGCTATCTTTCAAGTGTGCGACTAAACGCTTCAGTGGTACGGAGTCAAATTCTAGAAAATTCATTTCTAATCAATAATGCTATTAAGAAGTTCGATACTCTTGTTCCAATTATTCCTCTGATTGGATCATTGGCTAAAGCGAAATTTTGTAACGTACTAGGGTATCCAATTAGTAAGCCGGTTCGGGCTGATTTATCAGATTCTGATATTATTGATCGATTTGGGCGTATAT
>IonTorrentS5-matK2_BOP010235_Cotu
ATCAATTCTGGCTTCAAAAGGGACGCCTCTTTTGATGAATAAATGGAAATATTACCTTGTAACTTTTTGGCAATGTTATTTTTCGCTGTGGTTTCATCCAAGAAGGATTTATCTAAACCAATTATCTAATCATTCCCTTGAATTTGTGGGCTATCTTTCAAGTGTGCGACTAAACGCTTCAGTGGTACGGAGTCAAATTCTAGAAAATTCATTTCTAATCAATAATGCTATTAAGAAGTTCGATACTCTTGTTCCAATTATTCCTCTGATTGGATCATTGGCTAAAGCGAAATTTTGTAACGTACTAGGGTATCCAATTAGTAAGCCGGTTCGGGCTGATTTATCAGATTCTGATATTATTGATCGATTTGGGCGTATAT
>IonTorrentS5-matK2_BOP010235_Otu
ATCAATTCTGGCTTCAAAAGGGACGCCTCTTTTGATGAATAAATGGAAATATTACCTTGTAACTTTTTGGCAATGTTATTTTTCGCTGTGGTTTCATCCAAGAAGGATTTATCTAAACCAATTATCTAATCATTCCCTTGAATTTGTGGGCTATCTTTCAAGTGTGCGACTAAACGCTTCAGTGGTACGGAGTCAAATTCTAGAAAATTCATTTCTAATCAATAATGCTATTAAGAAGTTCGATACTCTTGTTCCAATTATTCCTCTGATTGGATCATTGGCTAAAGCGAAATTTTGTAACGTACTAGGGTATCCAATTAGTAAGCCGGTTCGGGCTGATTTATCAGATTCTGATATTATTGATCGATTTGGGCGTATAT
>IonTorrentS5-matK2_BOP010235_Zotu
ATCAATTCTGGCTTCAAAAGGGACGCCTCTTTTGATGAATAAATGGAAATATTACCTTGTAACTTTTTGGCAATGTTATTTTTCGCTGTGGTTTCATCCAAGAAGGATTTATCTAAACCAATTATCTAATCATTCCCTTGAATTTGTGGGCTATCTTTCAAGTGTGCGACTAAACGCTTCAGTGGTACGGAGTCAAATTCTAGAAAATTCATTTCTAATCAATAATGCTATTAAGAAGTTCGATACTCTTGTTCCAATTATTCCTCTGATTGGATCATTGGCTAAAGCGAAATTTTGTAACGTACTAGGGTATCCAATTAGTAAGCCGGTTCGGGCTGATTTATCAGATTCTGATATTATTGATCGATTTGGGCGTATAT
>IonTorrentS5-matK2_BOP010236_Cotu
ATCAATTCTGGCTTCAAAAGGGACGCCTCTTTTGATGAATAAATGGAAATATTACCTTGTAACTTTTTGGCAATGTTATTTTTCGCTGTGGTTTCATCCAAGAAGGATTTATCTAAACCAATTATCTAATCATTCCCTTGAATTTGTGGGCTATCTTTCAAGTGTGCGACTAAACGCTTCAGTGGTACGGAGTCAAATTCTAGAAAATTCATTTCTAATCAATAATGCTATTAAGAAGTTCGATACTCTTGTTCCAATTATTCCTCTGATTGGATCATTGGCTAAAGCGAAATTTTGTAACGTACTAGGGTATCCAATTAGTAAGCCGGTTCGGGCTGATTTATCAGATTCTGATATTATTGATCGATTTGGGCGTATAT
>IonTorrentS5-matK2_BOP010236_Otu
TCTTTTGGTGAATAAATGGAAATATTACCTTGTAACTTTTTGGCAATGTATTTTTTCGCTGTGGTTTCATCCAAGAAGGATTTATCTAAACCAATTATCTAATCATTCCCTTGAATTTGTGGGCTATCTTTCAAGTGTGCGACTAAACGCTTCAGTGGTACGGAGTCAAATTCTAGAAAATTCATTTCTAATCAATAATGCTATTAAGAAGTTCGATACTCTTGTTCCAATTATTCCTCTGATTGGATCATTGGCTAAAGCGAAATTTTGTAACGTACTAGGGTATCCAATTAGTAAGCCGGTTCGGGCTGATTTATCAGATTCTGATATTATTGATCGATTTGGGCGTATAT
>IonTorrentS5-matK2_BOP010236_Zotu
TCTTTTGGTGAATAAATGGAAATATTACCTTGTAACTTTTTGGCAATGTATTTTTTCGCTGTGGTTTCATCCAAGAAGGATTTATCTAAACCAATTATCTAATCATTCCCTTGAATTTGTGGGCTATCTTTCAAGTGTGCGACTAAACGCTTCAGTGGTACGGAGTCAAATTCTAGAAAATTCATTTCTAATCAATAATGCTATTAAGAAGTTCGATACTCTTGTTCCAATTATTCCTCTGATTGGATCATTGGCTAAAGCGAAATTTTGTAACGTACTAGGGTATCCAATTAGTAAGCCGGTTCGGGCTGATTTATCAGATTCTGATATTATTGATCGATTTGGGCGTATAT
>IonTorrentS5-matK2_BOP010237_Cotu
ATCAATTCTGGCTTCAAAAGGGACGCCTCTTTTGATGAATAAATGGAAATATTACCTTGTAACTTTTTGGCAATGTTATTTTTCGCTGTGGTTTCATCCAAGAAGGATTTATCTAAACCAATTATCTAATCATTCCCTTGAATTTGTGGGCTATCTTTCAAGTGTGCGACTAAACGCTTCAGTGGTACGGAGTCAAATTCTAGAAAATTCATTTCTAATCAATAATGCTATTAAGAAGTTCGATACTCTTGTTCCAATTATTCCTCTGATTGGATCATTGGCTAAAGCGAAATTTTGTAACGTACTAGGGTATCCAATTAGTAAGCCGGTTCGGGCTGATTTATCAGATTCTGATATTATTGATCGATTTGGGCGTATAT
>IonTorrentS5-matK2_BOP010237_Dotu
ATCAATTCTGGCTTCAAAAGGGACGCCTCTTTTGATGAATAAATGGAAATATTACCTTGTAACTTTTTGGCAATGTTATTTTTCGCTGTGGTTTCATCCAAGAAGGATTTATCTAAACCAATTATCTAATCATTCCCTTGAATTTGTGGGCTATCTTTCAAGTGTGCGACTAAACGCTTCAGTGGTACGGAGTCAAATTCTAGAAAATTCATTTCTAATCAATAATGCTATTAAGAAGTTCGATACTCTTGTTCCAATTATTCCTCTGATTGGATCATTGGCTAAAGCGAAATTTTGTAACGTACTAG
>IonTorrentS5-matK2_BOP010237_Otu
ATCAATTCTGGCTTCAAAAGGGACGCCTCTTTTGATGAATAAATGGAAATATTACCTTGTAACTTTTTGGCAATGTATTTTTTCGCTGTGGTTTCATCCAAGAAGGATTTATCTAAACCAATTATCTAATCATTCCCTTGAATTTGTGGGCTATCTTTCAAGTGTGCGACTAAACGCTTCAGTGGTACGGAGTCAAATTCTAGAAAATTCATTTCTAATCAATAATGCTATTAAGAAGTTCGATACTCTTGTTCCAATTATTCCTCTGATTGGATCATTGGCTAAAGCGAAATTTTGTAACGTACTAGGGTATCCAATTAGTAAGCCGGTTCGGGCTGATTTATCAGATTCTGATATTATTGATCGATTTGGGCGTATAT
>IonTorrentS5-matK2_BOP010237_Zotu
ATCAATTCTGGCTTCAAAAGGGACGCCTCTTTTGATGAATAAATGGAAATATTACCTTGTAACTTTTTGGCAATGTATTTTTTCGCTGTGGTTTCATCCAAGAAGGATTTATCTAAACCAATTATCTAATCATTCCCTTGAATTTGTGGGCTATCTTTCAAGTGTGCGACTAAACGCTTCAGTGGTACGGAGTCAAATTCTAGAAAATTCATTTCTAATCAATAATGCTATTAAGAAGTTCGATACTCTTGTTCCAATTATTCCTCTGATTGGATCATTGGCTAAAGCGAAATTTTGTAACGTACTAGGGTATCCAATTAGTAAGCCGGTTCGGGCTGATTTATCAGATTCTGATATTATTGATCGATTTGGGCGTATAT
>IonTorrentS5-matK2_BOP010238_Cotu
ATCCATTCTGGCTTCAAAAGGGACGTCTCTTTTCATGAATAAATGGAAATGTTACCTTGTCACTTTTTGGCAATGGCATTTTTCGCTGTGGTTTCATCCAAGAAGGATTTATATAAACCAATTATCCAATCATTCCCTTGAATTTTTGGGCTATCTTTCAAACGTGCGAATGAACCCTTCAGTGGTACGGAGTCAAATTCTAGAAAATTCATTTCTAATCAATAATGCTATTAAGAAGTTCGATACCCTTGTTCCAATTATTCCTCTGATTGCGGCATTGGCTAAAGCGAAATTTTGTAACGTATTAGGGCATCCCATTAGTAAGCCGGTTCGGGCTGATTTATCAGATTCTAATATTATTGACCGATTTGGGCGTATAT
>IonTorrentS5-matK2_BOP010238_Dotu
CATCCAAGAAGGATTTATATAAACCAATTATCCAATCATTCCCTTGAATTTTTGGGCTATCTTTCAAACGTGCGAATGAACCCTTCAGTGGTACGGAGTCAAATTCTAGAAAATTCATTTCTAATCAATAATGCTATTAAGAAGTTCGATACCCTTGTTCCAATTATTCCTCTGATTGCGGCATTGGCTAAAGCGAAATTTTGTAACGTATTAGGGCATCCCATTAGTAAGCCGGTTCGGGCTGATTTATCAGATTCTAATATTATTGACCGATTTGGGCGTATAC
>IonTorrentS5-matK2_BOP010238_Otu
ATCCATTCTGGCTTCAAAAGGGACGTCTCTTTTCATGAATAAATGGAAATGTTACCTTGTCACTTTTTGGCAATGGCATTTTTCGCTGTGGTTTCATCCAAGAAGGATTTATATAAACCAATTATCCAATCATTCCCTTGAATTTTTGGGCTATCTTTCAAACGTGCGAATGAACCCTTCAGTGGTACGGAGTCAAATTCTAGAAAATTCATTTCTAATCAATAATGCTATTAAGAAGTTCGATACCCTTGTTCCAATTATTCCTCTGATTGCGGCATTGGCTAAAAGCGAAATTTTGTAACGGATTAGGGCATCCCATTAGTAAGCCGGTTCGGGCTGATTTATCAGATTCTAATATTATTGACCGATTTGGGCGTATAT
>IonTorrentS5-matK2_BOP010238_Zotu
TTTCATCCAAGAAGGATTTATATAAACCAATTATCCAATCATTCCCTTGAATTTTTGGGCTATCTTTCAAACGTGCGAATGAACCCTTCAGTGGTACGGAGTCAAATTCTAGAAAATTCATTTCTAATCAATAATGCTATTAAGAAGTTCGATACCCTTGTTCCAATTATTCCTCTGATTGCGGCATTGGCTAAAGCGAAATTTTGTAACGGATTAGGGCATCCCATTAGTAAGCCGGTTCGGGCTGATTTATCAGATTCTAATATTATTGACCGATTTGGGCGTATAT
>IonTorrentS5-matK2_BOP010239_Cotu
ATCAATTCTGGCTTCGAAAGATACCCCTCTTTTGATGAATAAGTGGAAATATTATCTTGTCAATTTATGGCAATGTCATTCTTATGTTTGGTCTCAACCAGGAAGGATTTATATAAACCAATTATCCAAGCATTCCCTTTATTTTTTGGGTTATTTTTCAAGTATGCGACCAAACCTTTCAGTGGTACGGAGTCAAATGCTAGAAAATTCATTTATAATGGATAATGCTATGAAGAAACTCGATACATTAGTTCCAATTATTCCTTTGATTGTATCATTGGCTAAAGTAAAATTTTGTAACGCATTAGGGCATCCGATTAGTAAGTCCACTTGGGCGGATTCGTCGGATTTTGATATTATTGACCGCTTTGTGCGTATAT
>IonTorrentS5-matK2_BOP010239_Dotu
ATCAATTCTGGCTTCGAAAGATACCCCTCTTTTGATGAATAAGTGGAAATATTATCTTGTCAATTTATGGCAATGTCATTCTTATGTTTGGTCTCAACCAGGAAGGATTTATATAAACCAATTATCCAAGCATTCCCTTTATTTTTTGGGTTATTTTTCAAGTATGCGACCAAACCTTTCAGTGGTACGGAGTCAAATGCTAGAAAATTCATTTATAATGGATAATGCTATGAAGAAACTCGATACATTAGTTCCAATTATTCCTTTGATTGTATCATTGGCTAAAGTAAAATTTTGTAACGCATTAGGGCATCCGATTAGTAAGTCCACTTGGGCGGATTCGTCGGATTTTGATATTATTGACCGCTTTGTGCGTATAT
>IonTorrentS5-matK2_BOP010239_Otu
ATCAATTCTGGCTTCGAAAGATACCCCTCTTTTGATGAATAAGTGGAAATATTATCTTGTCAATTTATGGCAATGTCATTCTTATGTTTGGTCTCAACCAGGAAGGATTTATATAAACCAATTATCCAAGCATTCCCTTTATTTTTTGGGTTATTTTTCAAGTATGCGACCAAACCTTTCAGTGGTACGGAGTCAAATGCTAGAAAATTCATTTATAATGGATAATGCTATGAAGAAACTCGATACATTAGTTCCAATTATTCCTTTGATTGTATCATTGGCTAAAGTAAAATTTTGTAACGCATTAGGGCATCCGATTAGTAAGTCCACTTGGGCGGATTCGTCGGATTTTGATATTATTGACCGCTTTGTGCGTATAT
>IonTorrentS5-matK2_BOP010239_Zotu
ATCAATTCTGGCTTCGAAAGATACCCCTCTTTTGATGAATAAGTGGAAATATTATCTTGTCAATTTATGGCAATGTCATTCTTATGTTTGGTCTCAACCAGGAAGGATTTATATAAACCAATTATCCAAGCATTCCCTTTATTTTTTGGGTTATTTTTCAAGTATGCGACCAAACCTTTCAGTGGTACGGAGTCAAATGCTAGAAAATTCATTTATAATGGATAATGCTATGAAGAAACTCGATACATTAGTTCCAATTATTCCTTTGATTGTATCATTGGCTAAAGTAAAATTTTGTAACGCATTAGGGCATCCGATTAGTAAGTCCACTTGGGCGGATTCGTCGGATTTTGATATTATTGACCGCTTTGTGCGTATAT
>IonTorrentS5-matK2_BOP010241_Cotu
ATCAATTCTGGCTTCAAAAGGGACGCCTCTTTTGATGAATAAATGGAAATATTACCTTGTAACTTTTTGGCAATGTAATTTTTCGCTGTGGTTTCATCCAAGAAGGATTTATCTAAACCAATTATCTAATCATTCCCTTGAATTTGTGGGCTATCTTTCAAGTGTGCGACTAAACGCTTCAGTGGTACGGAGTCAAATTCTAGAAAATTCATTTCTAATCAATAATGCTATTAAGAAGTTCGATACTCTTGTTCCAATTATTCCTCTGATTGGATCATTGGCTAAAGCGAAATTTTGTAACGTACTAGGGTATCCAATTAGTAAGCCGGTTCGGGCTGATTTATCAGATTCTGATATTATTGATCGATTTGGGCGTATAT
>IonTorrentS5-matK2_BOP010241_Otu
ATCAATTCTGGCTTCAAAAGGGACGCCTCTTTTGATGAATAAATGGAAATATTACCTTGTAACTTTTTGGCAATGTATTTTTTCGCTGTGGTTTCATCCAAGAAGGATTTATCTAAACCAATTATCTAATCATTCCCTTGAATTTGTGGGCTATCTTTCAAGTGTGCGACTAAACGCTTCAGTGGTACGGAGTCAAATTCTAGAAAATTCATTTCTAATCAATAATGCTATTAAGAAGTTCGATACTCTTGTTCCAATTATTCCTCTGATTGGATCATTGGCTAAAGCGAAATTTTGTAACGTACTAGGGTATCCAATTAGTAAGCCGGTTCGGGCTGATTTATCAGATTCTGATATTATTGATCGATTTGGGCGTATAT
>IonTorrentS5-matK2_BOP010241_Zotu
ATCAATTCTGGCTTCAAAAGGGACGCCTCTTTTGATGAATAAATGGAAATATTACCTTGTAACTTTTTGGCAATGTATTTTTTCGCTGTGGTTTCATCCAAGAAGGATTTATCTAAACCAATTATCTAATCATTCCCTTGAATTTGTGGGCTATCTTTCAAGTGTGCGACTAAACGCTTCAGTGGTACGGAGTCAAATTCTAGAAAATTCATTTCTAATCAATAATGCTATTAAGAAGTTCGATACTCTTGTTCCAATTATTCCTCTGATTGGATCATTGGCTAAAGCGAAATTTTGTAACGTACTAGGGTATCCAATTAGTAAGCCGGTTCGGGCTGATTTATCAGATTCTGATATTATTGATCGATTTGGGCGTATAT
>IonTorrentS5-matK2_BOP010242_Cotu
ATCCATTTTGGCTTCAAAAGGGACGTTTTTTTTAATGAATAAATGGAAATATTACCTTGTCAATTTCTGGCAATGTTATTTTTACAAGTGGTCTCAACCAGGAAGGATCCATATAAACCAATTATCCAATCATTCTCTCGACTTTCTGGGCTATCTTTCAAATGTGCGCCTAAACCCTTCAATGGTCCGGAGTCAAATGCTAGAAAATGCATTTTTAATAGGTAATGCTATTAAGAAGTTTGATACCCTAGTTCTAATTAGAGGAATAATTGGATCATTGTATAAAAAAAAAATTTGTAACGCGTTAGGACATCCCATTAGTAAGCCAGCCTGGGCCGATTTATCAGATTCTGATATTATTGATCGATTCGGGTGTATAT
>IonTorrentS5-matK2_BOP010243_Cotu
ATCCCTTTTGGCTTCGAAAGGGACGTCTCTGTTGATGAATAAATGGAAATATTACCTTGTCAATTTCTGGCAATGTTATTTTTATATGTGGTCTCAACCAGGAAGGATACATAGAAACCAATTATCCAACCATTCCCTCGACCTTCTGGGATATCTTTCAAGTGTGCGACTAAACCCTTCAATAGTACGAAGTCAAATGCTAGAAAATTCATTTCTAATAGGTAATGCTATTAAGAAGTTCGATACCATAGTTCCAATTATTCCTCTGATTGGATCATTGTCTAAAGCGAAATTTTGTAATGTATTAGGACATCCTATTAGTAAGCCAGTCTGGTCCGATTTATCCGATTCGGATATTATTGACCGATTCGGGCGTATAT
>IonTorrentS5-matK2_BOP010243_Dotu
ATCCCTTTTGGCTTCGAAAGGGACGTCTCTGTTGATGAATAAATGGAAATATTACCTTGTCAATTTCTGGCAATGTTATTTTTATATGTGGTCTCAACCAGGAAGGATACATAGAAACCAATTATCCAACCATTCCCTCGACCTTCTGGGATATCTTTCAAGTGTGCGACTAAACCCTTCAATAGTACGAAGTCAAATGCTAGAAAATTCATTTCTAATAGGTAATGCTATTAAGAAGTTCGATACCATAGTTCCAATTATTCCTCTGATTGGATCATTGTCTAAAGCGAAATTTTGTAATGTATTAGGACATCCTATTAGTAAGCCAGTCTGGTCCGATTTATCCGATTCGGATATTATTGACCGATTCGGGCGTATAT
>IonTorrentS5-matK2_BOP010243_Otu
ATCCCTTTTGGCTTCGAAAGGGACGTCTCTGTTGATGAATAAATGGAAATATTACCTTGTCAATTTCTGGCAATGTTATTTTTATATGTGGTCTCAACCAGGAAGGATACATAGAAACCAATTATCCAACCATTCCCTCGACCTTCTGGGATATCTTTCAAGTGTGCGACTAAACCCTTCAATAGTACGAAGTCAAATGCTAGAAAATTCATTTCTAATAGGTAATGCTATTAAGAAGTTCGATACCATAGTTCCAATTATTCCTCTGATTGGATCATTGTCTAAAGCGAAATTTTGTAATGTATTAGGACATCCTATTAGTAAGCCAGTCTGGTCCGATTTATCCGATTCGGATATTATTGACCGATTCGGGCGTATAT
>IonTorrentS5-matK2_BOP010243_Zotu
ATCCCTTTTGGCTTCGAAAGGGACGTCTCTGTTGATGAATAAATGGAAATATTACCTTGTCAATTTCTGGCAATGTTATTTTTATATGTGGTCTCAACCAGGAAGGATACATAGAAACCAATTATCCAACCATTCCCTCGACCTTCTGGGATATCTTTCAAGTGTGCGACTAAACCCTTCAATAGTACGAAGTCAAATGCTAGAAAATTCATTTCTAATAGGTAATGCTATTAAGAAGTTCGATACCATAGTTCCAATTATTCCTCTGATTGGATCATTGTCTAAAGCGAAATTTTGTAATGTATTAGGACATCCTATTAGTAAGCCAGTCTGGTCCGATTTATCCGATTCGGATATTATTGACCGATTCGGGCGTATAT
>IonTorrentS5-matK2_BOP010244_Cotu
AATCCCTTTTGGCTTCAAAAGGGACGTCTCTGGTGATGAATAAATGGAAATATTACCTTGTCAATTTCTGGCAATGTTATTTTTATATTTGGTCTCAACCAGGAAGGATACATAGAAACCAATTATCCAACCATTCCCTCGACTTTCTGGGCTATCTTTCAAGTGTGCGACTAAACCCTTCAATAGTACGAAGTCAAATGCTAGAAAATGCATTTCTAATAGGTAATGCTATTAAGAAGTTCGATACCCTAGTTCCAATTATTCCTCTGATTGGATCATTGTCTAAAGCGAAATTTTGTAATGTATTAGGACATCCTATTAGTAAGCCAGTCTGGTCCGATTTATCAGATTCGGATATTATTGACCGATTCGGGCGTATAT
>IonTorrentS5-matK2_BOP010244_Otu
ATCCCTTTTGGCTTCAAAAGGGACGTCTCTGGTGATGAATAAATGGAAATATTACCTTGTCAATTTCTGGCAATGTTATTTTTATATTTGGTCTCAACCAGGAAGGATACATAGAAACCAATTATCCAACCATTCCCTCGACTTTCTGGGCTATCTTTCAAGTGTGCGACTAAACCCTTCAATAGTACGAAGTCAAATGCTAGAAAATGCATTTCTAATAGGTAATGCTATTAAGAAGTTCGATACCCTAGTTCCAATTATTCCTCTGATTGGATCATTGTCTAAAGCGAAATTTTGTAATGTATTAGGACATCCTATTAGTAAGCCAGTCTGGTCCGATTTATCAGATTCGGATATTATTGACCGATTCGGGCGTATAT
>IonTorrentS5-matK2_BOP010244_Zotu
ATCCCTTTTGGCTTCAAAAGGGACGTCTCTGGTGATGAATAAATGGAAATATTACCTTGTCAATTTCTGGCAATGTTATTTTTATATTTGGTCTCAACCAGGAAGGATACATAGAAACCAATTATCCAACCATTCCCTCGACTTTCTGGGCTATCTTTCAAGTGTGCGACTAAACCCTTCAATAGTACGAAGTCAAATGCTAGAAAATGCATTTCTAATAGGTAATGCTATTAAGAAGTTCGATACCCTAGTTCCAATTATTCCTCTGATTGGATCATTGTCTAAAGCGAAATTTTGTAATGTATTAGGACATCCTATTAGTAAGCCAGTCTGGTCCGATTTATCAGATTCGGATATTATTGACCGATTCGGGCGTATAT
>IonTorrentS5-matK2_BOP010245_Cotu
ATCTATTCTTGCTTCAAAAGGGACGTTTCTTTTAATGAATAAATGGAAATATTACTTTGTCCATTTCTGGCAATGTCATTTTTACCTGTGGTTTCAACCAGAAAGGATCTATATAAACCAATTATCCAATCATTCCCTCGACCTTCTGGGCTATCTTTCAAGTGTGCGGCTAAACCCTTTAATGGTACGCAGTCAAATGTTAGAAAATTCATTTCTAATCGATAATGCTATTAAGAAGTTCGATACTATTGTTCCAATTATTTCTCTGATTGGATCATTGGTTAAAGCGAATTTTTGTAACGTATTAGGGCATCCTATTAGTAAGGCGGTTTGGACCGATTTATCAGATTCTGATATTATTGAACGATTTGGGCGTATAT
>IonTorrentS5-matK2_BOP010245_Otu
ATCTATTCTTGCTTCAAAAGGGACGTTTCTTTTAATGAATAAATGGAAATATTACTTTGTCCATTTCTGGCAATGTCATTTTTACCTGTGGTTTCAACCAGAAAGGATCTATATAAACCAATTATCCAATCATTCCCTCGACCTTCTGGGCTATCTTTCAAGTGTGCGGCTAAACCCTTTAATGGTACGCAGTCAAATGTTAGAAAATTCATTTCTAATCGATAATGCTATTAAGAAGTTCGATACTATTGTTCCAATTATTTCTCTGATTGGATCATTGGTTAAAGCGAATTTTTGTAACGTATTAGGGCATCCTATTAGTAAGGCGGTTTGGACCGATTTATCAGATTCTGATATTATTGAACGATTTGGGCGTATAT
>IonTorrentS5-matK2_BOP010245_Zotu
ATCTATTCTTGCTTCAAAAGGGACGTTTCTTTTAATGAATAAATGGAAATATTACTTTGTCCATTTCTGGCAATGTCATTTTTACCTGTGGTTTCAACCAGAAAGGATCTATATAAACCAATTATCCAATCATTCCCTCGACCTTCTGGGCTATCTTTCAAGTGTGCGGCTAAACCCTTTAATGGTACGCAGTCAAATGTTAGAAAATTCATTTCTAATCGATAATGCTATTAAGAAGTTCGATACTATTGTTCCAATTATTTCTCTGATTGGATCATTGGTTAAAGCGAATTTTTGTAACGTATTAGGGCATCCTATTAGTAAGGCGGTTTGGACCGATTTATCAGATTCTGATATTATTGAACGATTTGGGCGTATAT
>IonTorrentS5-matK2_BOP010246_Cotu
ATCTATTCTTGCTTCAAAAGGGACGTTTCTTTTAATGAATAAATGGAAATATTACTTTGTCCATTTCTGGCAATGTCATTTTTACCTGTGGTTTCAACCAGAAAGGATCTATATAAACCAATTATCCAATCATTCCCTCGACCTTCTGGGCTATCTTTCAAGTGTGCGGCTAAACCCTTTAATGGTACGCAGTCAAATGTTAGAAAATTCATTTCTAATCGATAATGCTATTAAGAAGTTCGATACTATTGTTCCAATTATTTCTCTGATTGGATCATTGGTTAAAGCGAATTTTTGTAACGTATTAGGGCATCCTATTAGTAAGGCGGTTTGGACCGATTTATCAGATTCTGATATTATTGAACGATTTGGGCGTATAT
>IonTorrentS5-matK2_BOP010246_Dotu
ATCTATTCTTGCTTCAAAAGGGACGTTTCTTTTAATGAATAAATGGAAATATTACTTTGTCCATTTCTGGCAATGTCATTTTTACCTGTGGTTTCAACCAGAAAGGATCTATATAAACCAATTATCCAATCATTCCCTCGACCTTCTGGGCTATCTTTCAAGTGTGCGGCTAAACCCTTTAATGGTACGCAGTCAAATGTTAGAAAATTCATTTCTAATCGATAATGCTATTAAGAAGTTCGATACTATTGTTCCAATTATTTCTCTGATTGGATCATTGGTTAAAGCGAATTTTTGTAACGTATTAGGGCATCCTATTAGTAAGGCGGTTTGGACCGATTTATCAGATTCTGATATTATTGAACGATTTGGGCGTATAT
>IonTorrentS5-matK2_BOP010246_Otu
ATCTATTCTTGCTTCAAAAGGGACGTTTCTTTTAATGAATAAATGGAAATATTACTTTGTCCATTTCTGGCAATGTCATTTTTACCTGTGGTTTCAACCAGAAAGGATCTATATAAACCAATTATCCAATCATTCCCTCGACCTTCTGGGCTATCTTTCAAGTGTGCGGCTAAACCCTTTAATGGTACGCAGTCAAATGTTAGAAAATTCATTTCTAATCGATAATGCTATTAAGAAGTTCGATACTATTGTTCCAATTATTTCTCTGATTGGATCATTGGTTAAAGCGAATTTTTGTAACGTATTAGGGCATCCTATTAGTAAGGCGGTTTGGACCGATTTATCAGATTCTGATATTATTGAACGATTTGGGCGTATAT
>IonTorrentS5-matK2_BOP010246_Zotu
ATCTATTCTTGCTTCAAAAGGGACGTTTCTTTTAATGAATAAATGGAAATATTACTTTGTCCATTTCTGGCAATGTCATTTTTACCTGTGGTTTCAACCAGAAAGGATCTATATAAACCAATTATCCAATCATTCCCTCGACCTTCTGGGCTATCTTTCAAGTGTGCGGCTAAACCCTTTAATGGTACGCAGTCAAATGTTAGAAAATTCATTTCTAATCGATAATGCTATTAAGAAGTTCGATACTATTGTTCCAATTATTTCTCTGATTGGATCATTGGTTAAAGCGAATTTTTGTAACGTATTAGGGCATCCTATTAGTAAGGCGGTTTGGACCGATTTATCAGATTCTGATATTATTGAACGATTTGGGCGTATAT
>IonTorrentS5-matK2_BOP010247_Cotu
ATCTATTCTTGCTTCAAAAGGGACGTTTCTTTTAATGAATAAATGGAAATATTACTTTGTCCATTTCTGGCAATGTCATTTTTACCTGTGGTTTCAACCAGAAAGGATCTATATAAACCAATTATCCAATCATTCCCTCGACCTTCTGGGCTATCTTTCAAGTGTGCGGCTAAACCCTTTAATGGTACGCAGTCAAATGTTAGAAAATTCATTTCTAATCGATAATGCTATTAAGAAGTTCGATACTATTGTTCCAATTATTTCTCTGATTGGATCATTGGTTAAAGCGAATTTTTGTAACGTATTAGGGCATCCTATTAGTAAGGCGGTTTGGACCGATTTATCAGATTCTGATATTATTGAACGATTTGGGCGTATAT
>IonTorrentS5-matK2_BOP010247_Dotu
ATCTATTCTTGCTTCAAAAGGGACGTTTCTTTTAATGAATAAATGGAAATATTACTTTGTCCATTTCTGGCAATGTCATTTTTACCTGTGGTTTCAACCAGAAAGGATCTATATAAACCAATTATCCAATCATTCCCTCGACCTTCTGGGCTATCTTTCAAGTGTGCGGCTAAACCCTTTAATGGTACGCAGTCAAATGTTAGAAAATTCATTTCTAATCGATAATGCTATTAAGAAGTTCGATACTATTGTTCCAATTATTTCTCTGATTGGATCATTGGTTAAAGCGAATTTTTGTAACGTATTAGGGCATCCTATTAGTAAGGCGGTTTGGACCGATTTATCAGATTCTGATATTATTGAACGATTTGGGCGTATAT
>IonTorrentS5-matK2_BOP010247_Otu
ATCTATTCTTGCTTCAAAAGGGACGTTTCTTTTAATGAATAAATGGAAATATTACTTTGTCCATTTCTGGCAATGTCATTTTTACCTGTGGTTTCAACCAGAAAGGATCTATATAAACCAATTATCCAATCATTCCCTCGACCTTCTGGGCTATCTTTCAAGTGTGCGGCTAAACCCTTTAATGGTACGCAGTCAAATGTTAGAAAATTCATTTCTAATCGATAATGCTATTAAGAAGTTCGATACTATTGTTCCAATTATTTCTCTGATTGGATCATTGGTTAAAGCGAATTTTTGTAACGTATTAGGGCATCCTATTAGTAAGGCGGTTTGGACCGATTTATCAGATTCTGATATTATTGAACGATTTGGGCGTATAT
>IonTorrentS5-matK2_BOP010247_Zotu
ATCTATTCTTGCTTCAAAAGGGACGTTTCTTTTAATGAATAAATGGAAATATTACTTTGTCCATTTCTGGCAATGTCATTTTTACCTGTGGTTTCAACCAGAAAGGATCTATATAAACCAATTATCCAATCATTCCCTCGACCTTCTGGGCTATCTTTCAAGTGTGCGGCTAAACCCTTTAATGGTACGCAGTCAAATGTTAGAAAATTCATTTCTAATCGATAATGCTATTAAGAAGTTCGATACTATTGTTCCAATTATTTCTCTGATTGGATCATTGGTTAAAGCGAATTTTTGTAACGTATTAGGGCATCCTATTAGTAAGGCGGTTTGGACCGATTTATCAGATTCTGATATTATTGAACGATTTGGGCGTATAT
>IonTorrentS5-matK2_BOP010248_Cotu
GTCAATTCTCGCTTCAAAGGGGACCTTTCTTTTGATGAATAAATGGAAATATTATTTTGTACGTTTCTGGCAATGTCATTTTTACCAGTGGTTTCAACCAGGAAGGATCTATATAAACCAATTATCCAAACATTCCCTCGACCTTCTGGGCTATCTTTCAAGTGTGCGGCTAAACCCTTTAATGGTACGCAGTCAAATGCTAGAAAATGCATTTCTAATCGATAATGCTGTTAAGAAGTTCGATACCGTTGTTCCAATTATTCCTCTGCTTGGATCATTGGCTAAAGGGAAATTTTGTAACGTATTAGGGCATCCTGTTAGTAAGGTGGTTTGGACCGATTTATCAGATTCTGATATTATTGACCGATTTTGGCGTATAT
>IonTorrentS5-matK2_BOP010248_Dotu
GTCAATTCTCGCTTCAAAGGGGACCTTTCTTTTGATGAATAAATGGAAATATTATTTTGTACGTTTCTGGCAATGTCATTTTTACCAGTGGTTTCAACCAGGAAGGATCTATATAAACCAATTATCCAAACATTCCCTCGACCTTCTGGGCTATCTTTCAAGTGTGCGGCTAAACCCTTTAATGGTACGCAGTCAAATGCTAGAAAATGCATTTCTAATCGATAATGCTGTTAAGAAGTTCGATACCGTTGTTCCAATTATTCCTCTGCTTGGATCATTGGCTAAAGGGAAATTTTGTAACGTATTAGGGCATCCTGTTAGTAAGGTGGTTTGGACCGATTTATCAGATTCTGATATTATTGACCGATTTTGGCGTATAT
>IonTorrentS5-matK2_BOP010248_Otu
GTCAATTCTCGCTTCAAAGGGGACCTTTCTTTTGATGAATAAATGGAAATATTATTTTGTACGTTTCTGGCAATGTCATTTTTACCAGTGGTTTCAACCAGGAAGGATCTATATAAACCAATTATCCAAACATTCCCTCGACCTTCTGGGCTATCTTTCAAGTGTGCGGCTAAACCCTTTAATGGTACGCAGTCAAATGCTAGAAAATGCATTTCTAATCGATAATGCTGTTAAGAAGTTCGATACCGTTGTTCCAATTATTCCTCTGCTTGGATCATTGGCTAAAGGGAAATTTTGTAACGTATTAGGGCATCCTGTTAGTAAGGTGGTTTGGACCGATTTATCAGATTCTGATATTATTGACCGATTTTGGCGTATAT
>IonTorrentS5-matK2_BOP010248_Zotu
GTCAATTCTCGCTTCAAAGGGGACCTTTCTTTTGATGAATAAATGGAAATATTATTTTGTACGTTTCTGGCAATGTCATTTTTACCAGTGGTTTCAACCAGGAAGGATCTATATAAACCAATTATCCAAACATTCCCTCGACCTTCTGGGCTATCTTTCAAGTGTGCGGCTAAACCCTTTAATGGTACGCAGTCAAATGCTAGAAAATGCATTTCTAATCGATAATGCTGTTAAGAAGTTCGATACCGTTGTTCCAATTATTCCTCTGCTTGGATCATTGGCTAAAGGGAAATTTTGTAACGTATTAGGGCATCCTGTTAGTAAGGTGGTTTGGACCGATTTATCAGATTCTGATATTATTGACCGATTTTGGCGTATAT
>IonTorrentS5-matK2_BOP010249_Cotu
ATGCATTCTGGCTTCAAAAGATACGCCTCTTCTGATGAATAAATGGAAATATTATCTTGTCAATTTATGGCAATGGCATTTTCGTGTGTGGTTTCAACTCGGAAGGGTTCATATAAACCACTTATACAAAGATTCTATCAATTTTCTGGGCTATCTTTCCATAGGGCGACTAAATACTTTGGTGGTACGGAGTCAAATGCTCGAAAATGCATTTCTAATCGATAATGCTATGAAGAAGTTCGAGACAACCCTTCCAATTATTCCTCTGATTGGATCATTGACTAAGGCACGTTTTTGTAACCCATTAGGGCATCCCATTAGTAAACCTACCTGGGCTGATTCCTCCGATTCTCATATTATCGACCGGTTTGTGTGTATAT
>IonTorrentS5-matK2_BOP010249_Dotu
ATGCATTCTGGCTTCAAAAGATACGCCTCTTCTGATGAATAAATGGAAATATTATCTTGTCAATTTATGGCAATGGCATTTTCGTGTGTGGTTTCAACTCGGAAGGGTTCATATAAACCACTTATACAAAGATTCTATCAATTTTCTGGGCTATCTTTCCATAGGGCGACTAAATACTTTGGTGGTACGGAGTCAAATGCTCGAAAATGCATTTCTAATCGATAATGCTATGAAGAAGTTCGAGACAACCCTTCCAATTATTCCTCTGATTGGATCATTGACTAAGGCACGTTTTTGTAACCCATTAGGGCATCCCATTAGTAAACCTACCTGGGCTGATTCCTCCGATTCTCATATTATCGACCGGTTTGTGTGTATAT
>IonTorrentS5-matK2_BOP010249_Otu
ATGCATTCTGGCTTCAAAAGATACGCCTCTTCTGATGAATAAATGGAAATATTATCTTGTCAATTTATGGCAATGGCATTTTCGTGTGTGGTTTCAACTCGGAAGGGTTCATATAAACCACTTATACAAAGATTCTATCAATTTTCTGGGCTATCTTTCCATAGGGCGACTAAATACTTTGGTGGTACGGAGTCAAATGCTCGAAAATGCATTTCTAATCGATAATGCTATGAAGAAGTTCGAGACAACCCTTCCAATTATTCCTCTGATTGGATCATTGACTAAGGCACGTTTTTGTAACCCATTAGGGCATCCCATTAGTAAACCTACCTGGGCTGATTCCTCCGATTCTCATATTATCGACCGGTTTGTGTGTATAT
>IonTorrentS5-matK2_BOP010249_Zotu
ATGCATTCTGGCTTCAAAAGATACGCCTCTTCTGATGAATAAATGGAAATATTATCTTGTCAATTTATGGCAATGGCATTTTCGTGTGTGGTTTCAACTCGGAAGGGTTCATATAAACCACTTATACAAAGATTCTATCAATTTTCTGGGCTATCTTTCCATAGGGCGACTAAATACTTTGGTGGTACGGAGTCAAATGCTCGAAAATGCATTTCTAATCGATAATGCTATGAAGAAGTTCGAGACAACCCTTCCAATTATTCCTCTGATTGGATCATTGACTAAGGCACGTTTTTGTAACCCATTAGGGCATCCCATTAGTAAACCTACCTGGGCTGATTCCTCCGATTCTCATATTATCGACCGGTTTGTGTGTATAT
>IonTorrentS5-matK2_BOP010250_Cotu
ATTTATTCTGGCTTCAAAAGATACGCCTCTTCTGATGAATAAATGGAAATATTATCTTGTCAATTTATGGCAATGGCATTTTCGTGTGTGGTTTCAACTCGGAAGGGTTCATATAAACCACTTATACAAAGATTATATCAATTTTCTGGGCTATCTTTCCATAGGGCGACTAAATACTTTGGTGGTACGGAGTCAAATGCTCGAAAATGCATTTCTAATCGATAATGCTATGAAGAAGTTCGAGACAACCCTTCCAATTATTCCTCTGATTGGATCATTGACTAAGGCACGTTTTTGTAACTCATTAGGGCATCCCATTAGTAAACCTACCTGGGCTGATTCCTCTGATTCTCATATTATCGACCGGTTTGTGCGTATAT
>IonTorrentS5-matK2_BOP010250_Dotu
ATTTATTCTGGCTTCAAAAGATACGCCTCTTCTGATGAATAAATGGAAATATTATCTTGTCAATTTATGGCAATGGCATTTTCGTGTGTGGTTTCAACTCGGAAGGGTTCATATAAACCACTTATACAAAGATTATATCAATTTTCTGGGCTATCTTTCCATAGGGCGACTAAATACTTTGGTGGTACGGAGTCAAATGCTCGAAAATGCATTTCTAATCGATAATGCTATGAAGAAGTTCGAGACAACCCTTCCAATTATTCCTCTGATTGGATCATTGACTAAGGCACGTTTTTGTAACTCATTAGGGCATCCCATTAGTAAACCTACCTGGGCTGATTCCTCTGATTCTCATATTATCGACCGGTTTGTGCGTATAT
>IonTorrentS5-matK2_BOP010250_Otu
ATTTATTCTGGCTTCAAAAGATACGCCTCTTCTGATGAATAAATGGAAATATTATCTTGTCAATTTATGGCAATGGCATTTTCGTGTGTGGTTTCAACTCGGAAGGGTTCATATAAACCACTTATACAAAGATTATATCAATTTTCTGGGCTATCTTTCCATAGGGCGACTAAATACTTTGGTGGTACGGAGTCAAATGCTCGAAAATGCATTTCTAATCGATAATGCTATGAAGAAGTTCGAGACAACCCTTCCAATTATTCCTCTGATTGGATCATTGACTAAGGCACGTTTTTGTAACTCATTAGGGCATCCCATTAGTAAACCTACCTGGGCTGATTCCTCTGATTCTCATATTATCGACCGGTTTGTGCGTATAT
>IonTorrentS5-matK2_BOP010250_Zotu
ATTTATTCTGGCTTCAAAAGATACGCCTCTTCTGATGAATAAATGGAAATATTATCTTGTCAATTTATGGCAATGGCATTTTCGTGTGTGGTTTCAACTCGGAAGGGTTCATATAAACCACTTATACAAAGATTATATCAATTTTCTGGGCTATCTTTCCATAGGGCGACTAAATACTTTGGTGGTACGGAGTCAAATGCTCGAAAATGCATTTCTAATCGATAATGCTATGAAGAAGTTCGAGACAACCCTTCCAATTATTCCTCTGATTGGATCATTGACTAAGGCACGTTTTTGTAACTCATTAGGGCATCCCATTAGTAAACCTACCTGGGCTGATTCCTCTGATTCTCATATTATCGACCGGTTTGTGCGTATAT
>IonTorrentS5-matK2_BOP010252_Cotu
ATTCATTCTGGCTTCAAAGGATATGCCATTTCTGATGAATAAATGGAAATTTTACCTTGTTAATTTATGTCAATGTCATTTTTTTGCGGGGTCTCAACCGGAAAGGATCTATATAAACCAATTATCCAAGCATTCTATCGACTTTTTAGGCTATCTTTCAAGTGTGCGACTAAATTCTTCAGTAGTACGGAGTCAAATGGTGGACAATGCGTTTCTAATAGATAACGCTATGAAGAAACTCGATACAAGAGTTCCACTTATTTCTTTGATTCGATTATTGGCAAAAGCGAGATTTTGTAACGTATTAGGACATCCCATTAGTAAAACGACCCGGGCTGATTCATCGGATTCGGATATTATCGACCGATTTGTGCGTATAT
>IonTorrentS5-matK2_BOP010252_Otu
ATTCATTCTGGCTTCAAAGGATATGCCATTTCTGATGAATAAATGGAAATTTTACCTTGTTAATTTATGTCAATGTCATTTTTTTGCGGGGTCTCAACCGGAAAGGATCTATATAAACCAATTATCCAAGCATTCTATCGACTTTTTAGGCTATCTTTCAAGTGTGCGACTAAATTCTTCAGTAGTACGGAGTCAAATGGTGGACAATGCGTTTCTAATAGATAACGCTATGAAGAAACTCGATACAAGAGTTCCACTTATTTCTTTGATTCGATTATTGGCAAAAGCGAGATTTTGTAACGTATTAGGACATCCCATTAGTAAAACGACCCGGGCTGATTCATCGGATTCGGATATTATCGACCGATTTGTGCGTATAT
>IonTorrentS5-matK2_BOP010252_Zotu
ATTCATTCTGGCTTCAAAGGATATGCCATTTCTGATGAATAAATGGAAATTTTACCTTGTTAATTTATGTCAATGTCATTTTTTTGCGGGGTCTCAACCGGAAAGGATCTATATAAACCAATTATCCAAGCATTCTATCGACTTTTTAGGCTATCTTTCAAGTGTGCGACTAAATTCTTCAGTAGTACGGAGTCAAATGGTGGACAATGCGTTTCTAATAGATAACGCTATGAAGAAACTCGATACAAGAGTTCCACTTATTTCTTTGATTCGATTATTGGCAAAAGCGAGATTTTGTAACGTATTAGGACATCCCATTAGTAAAACGACCCGGGCTGATTCATCGGATTCGGATATTATCGACCGATTTGTGCGTATAT
>IonTorrentS5-matK2_BOP010254_Cotu
ATCTATTCTTGCTTCAAAAGGGACGTTTCTTTTAATGAATAAATGGAAATATTACTTTGTCCATTTCTGGCAATGTCATTTTTACCTGTGGTTTCAACCAGAAAGGATCTATATAAACCAATTATCCAATCATTCCCTCGACCTTCTGGGCTATCTTTCAAGTGTGCGGCTAAACCCTTTAATGATACGCAGTCAAATGTTAGAAAATTCATTTCTAATCGATAATGCTATTAAGAAGTTCGATACTATTGTTCCAATTATTTCTCTGATTGGATCATTGGTTAAAGCGAATTTTTGTAATGCATTAGGGCATCCTATTAGTAAGGCGGTTTGGGCCGATTTATCAGATTCTGATATTATTGAACGATTTGGGCGTATAT
>IonTorrentS5-matK2_BOP010254_Otu
ATCTATTCTTGCTTCAAAAGGGACGTTTCTTTTAATGAATAAATGGAAATATTACTTTGTCCATTTCTGGCAATGTCATTTTTACCTGTGGTTTCAACCAGAAAGGATCTATATAAACCAATTATCCAATCATTCCCTCGACCTTCTGGGCTATCTTTCAAGTGTGCGGCTAAACCCTTTAATGATACGCAGTCAAATGTTAGAAAATTCATTTCTAATCGATAATGCTATTAAGAAGTTCGATACTATTGTTCCAATTATTTCTCTGATTGGATCATTGGTTAAAGCGAATTTTTGTAATGCATTAGGGCATCCTATTAGTAAGGCGGTTTGGGCCGATTTATCAGATTCTGATATTATTGAACGATTTGGGCGTATAT
>IonTorrentS5-matK2_BOP010254_Zotu
ATCTATTCTTGCTTCAAAAGGGACGTTTCTTTTAATGAATAAATGGAAATATTACTTTGTCCATTTCTGGCAATGTCATTTTTACCTGTGGTTTCAACCAGAAAGGATCTATATAAACCAATTATCCAATCATTCCCTCGACCTTCTGGGCTATCTTTCAAGTGTGCGGCTAAACCCTTTAATGATACGCAGTCAAATGTTAGAAAATTCATTTCTAATCGATAATGCTATTAAGAAGTTCGATACTATTGTTCCAATTATTTCTCTGATTGGATCATTGGTTAAAGCGAATTTTTGTAATGCATTAGGGCATCCTATTAGTAAGGCGGTTTGGGCCGATTTATCAGATTCTGATATTATTGAACGATTTGGGCGTATAT
>IonTorrentS5-matK2_BOP010255_Cotu
ATCTATTCTTGCTTCAAAAGGGACGTTTCTTTTAATGAATAAATGGAAATATTACTTTGTCCATTTCTGGCAATGTCATTTTTACCTGTGGTTTCAACCAGAAAGGATCTATATAAACCAATTATCCAATCATTCCCTCGACCTTCTGGGCTATCTTTCAAGTGTGCAGCTAAACCCTTTAATGATACGCAGTCAAATGTTAGAAAATTCATTTCTAATCGATAATGCTATTAAGAAGTTCGATACTATTGTTCCAATTATTTCTCTGATTGGATCATTGGTTAAAGCGAATTTTTGTAACGCATTAGGGCATCCTATTAGTAAGGCGGTTTGGGCCGATTTATCAGATTCTGATATTATTGAACGATTTGGGCGTATAT
>IonTorrentS5-matK2_BOP010255_Dotu
ATCTATTCTTGCTTCAAAAGGGACGTTTCTTTTAATGAATAAATGGAAATATTACTTTGTCCATTTCTGGCAATGTCATTTTTACCTGTGGTTTCAACCAGAAAGGATCTATATAAACCAATTATCCAATCATTCCCTCGACCTTCTGGGCTATCTTTCAAGTGTGCAGCTAAACCCTTTAATGATACGCAGTCAAATGTTAGAAAATTCATTTCTAATCGATAATGCTATTAAGAAGTTCGATACTATTGTTCCAATTATTTCTCTGATTGGATCATTGGTTAAAGCGAATTTTTGTAACGCATTAGGGCATCCTATTAGTAAGGCGGTTTGGGCCGATTTATCAGATTCTGATATTATTGAACGATTTGGGCGTATAT
>IonTorrentS5-matK2_BOP010255_Otu
ATCTATTCTTGCTTCAAAAGGGACGTTTCTTTTAATGAATAAATGGAAATATTACTTTGTCCATTTCTGGCAATGTCATTTTTACCTGTGGTTTCAACCAGAAAGGATCTATATAAACCAATTATCCAATCATTCCCTCGACCTTCTGGGCTATCTTTCAAGTGTGCAGCTAAACCCTTTAATGATACGCAGTCAAATGTTAGAAAATTCATTTCTAATCGATAATGCTATTAAGAAGTTCGATACTATTGTTCCAATTATTTCTCTGATTGGATCATTGGTTAAAGCGAATTTTTGTAACGCATTAGGGCATCCTATTAGTAAGGCGGTTTGGGCCGATTTATCAGATTCTGATATTATTGAACGATTTGGGCGTATAT
>IonTorrentS5-matK2_BOP010255_Zotu
ATCTATTCTTGCTTCAAAAGGGACGTTTCTTTTAATGAATAAATGGAAATATTACTTTGTCCATTTCTGGCAATGTCATTTTTACCTGTGGTTTCAACCAGAAAGGATCTATATAAACCAATTATCCAATCATTCCCTCGACCTTCTGGGCTATCTTTCAAGTGTGCAGCTAAACCCTTTAATGATACGCAGTCAAATGTTAGAAAATTCATTTCTAATCGATAATGCTATTAAGAAGTTCGATACTATTGTTCCAATTATTTCTCTGATTGGATCATTGGTTAAAGCGAATTTTTGTAACGCATTAGGGCATCCTATTAGTAAGGCGGTTTGGGCCGATTTATCAGATTCTGATATTATTGAACGATTTGGGCGTATAT
>IonTorrentS5-matK2_BOP010257_Cotu
ATCTATTCTTGCTTCAAAAGGGACGTTTCTTTTAATGAATAAATGGAAATATTACTTTGTCCATTTCTGGCAATGTCATTTTTACCTGTGGTTTCAACCAGAAAGGATCTATATAAACCAATTATCCAATCATTCCCTCGACCTTCTGGGCTATCTTTCAAGTGTGCAGCTAAACCCTTTAATGATACGCAGTCAAATGTTAGAAAATTCATTTCTAATCGATAATGCTATTAAGAAGTTCGATACTATTGTTCCAATTATTTCTCTGATTGGATCATTGGTTAAAGCGAATTTTTGTAACGCATTAGGGCATCCTATTAGTAAGGCGGTTTGGGCCGATTTATCAGATTCTGATATTATTGAACGATTTGGGCGTATAT
>IonTorrentS5-matK2_BOP010257_Dotu
ATCTATTCTTGCTTCAAAAGGGACGTTTCTTTTAATGAATAAATGGAAATATTACTTTGTCCATTTCTGGCAATGTCATTTTTACCTGTGGTTTCAACCAGAAAGGATCTATATAAACCAATTATCCAATCATTCCCTCGACCTTCTGGGCTATCTTTCAAGTGTGCAGCTAAACCCTTTAATGATACGCAGTCAAATGTTAGAAAATTCATTTCTAATCGATAATGCTATTAAGAAGTTCGATACTATTGTTCCAATTATTTCTCTGATTGGATCATTGGTTAAAGCGAATTTTTGTAACGCATTAGGGCATCCTATTAGTAAGGCGGTTTGGGCCGATTTATCAGATTCTGATATTATTGAACGATTTGGGCGTATAT
>IonTorrentS5-matK2_BOP010257_Otu
ATCTATTCTTGCTTCAAAAGGGACGTTTCTTTTAATGAATAAATGGAAATATTACTTTGTCCATTTCTGGCAATGTCATTTTTACCTGTGGTTTCAACCAGAAAGGATCTATATAAACCAATTATCCAATCATTCCCTCGACCTTCTGGGCTATCTTTCAAGTGTGCAGCTAAACCCTTTAATGATACGCAGTCAAATGTTAGAAAATTCATTTCTAATCGATAATGCTATTAAGAAGTTCGATACTATTGTTCCAATTATTTCTCTGATTGGATCATTGGTTAAAGCGAATTTTTGTAACGCATTAGGGCATCCTATTAGTAAGGCGGTTTGGGCCGATTTATCAGATTCTGATATTATTGAACGATTTGGGCGTATAT
>IonTorrentS5-matK2_BOP010257_Zotu
ATCTATTCTTGCTTCAAAAGGGACGTTTCTTTTAATGAATAAATGGAAATATTACTTTGTCCATTTCTGGCAATGTCATTTTTACCTGTGGTTTCAACCAGAAAGGATCTATATAAACCAATTATCCAATCATTCCCTCGACCTTCTGGGCTATCTTTCAAGTGTGCAGCTAAACCCTTTAATGATACGCAGTCAAATGTTAGAAAATTCATTTCTAATCGATAATGCTATTAAGAAGTTCGATACTATTGTTCCAATTATTTCTCTGATTGGATCATTGGTTAAAGCGAATTTTTGTAACGCATTAGGGCATCCTATTAGTAAGGCGGTTTGGGCCGATTTATCAGATTCTGATATTATTGAACGATTTGGGCGTATAT
>IonTorrentS5-matK2_BOP010258_Cotu
ATCTATTCTTGCTTCAAAAGGGACGTTTCTTTTAATGAATAAATGGAAATATTACTTTGTCCATTTCTGGCAATGTAATTTTTACCTGTGGTTTCAACCAGAAAGGATCTATATAAACCAATTATCCAATCATTCCCTCGACCTTCTGGGCTATCTTTCAAGTGTGCAGCTAAACCCTTTAATGATACGCAGTCAAATGTTAGAAAATTCATTTCTAATCGATAATGCTATTAAGAAGTTCGATACTATTGTTCCAATTATTTCTCTGATTGGATCATTGGTTAAAGCGAATTTTTGTAACGCATTAGGGCATCCTATTAGTAAGGCGGTTTGGGCCGATTTATCAGATTCTGATATTATTGAACGATTTGGGCGTATAT
>IonTorrentS5-matK2_BOP010258_Dotu
ATCTATTCTTGCTTCAAAAGGGACGTTTCTTTTAATGAATAAATGGAAATATTACTTTGTCCATTTCTGGCAATGTAATTTTTACCTGTGGTTTCAACCAGAAAGGATCTATATAAACCAATTATCCAATCATTCCCTCGACCTTCTGGGCTATCTTTCAAGTGTGCAGCTAAACCCTTTAATGATACGCAGTCAAATGTTAGAAAATTCATTTCTAATCGATAATGCTATTAAGAAGTTCGATACTATTGTTCCAATTATTTCTCTGATTGGATCATTGGTTAAAGCGAATTTTTGTAACGCATTAGGGCATCCTATTAGTAAGGCGGTTTGGGCCGATTTATCAGATTCTGATATTATTGAACGATTTGGGCGTATAT
>IonTorrentS5-matK2_BOP010258_Otu
ATCTATTCTTGCTTCAAAAGGGACGTTTCTTTTAATGAATAAATGGAAATATTACTTTGTCCATTTCTGGCAATGTAATTTTTACCTGTGGTTTCAACCAGAAAGGATCTATATAAACCAATTATCCAATCATTCCCTCGACCTTCTGGGCTATCTTTCAAGTGTGCAGCTAAACCCTTTAATGATACGCAGTCAAATGTTAGAAAATTCATTTCTAATCGATAATGCTATTAAGAAGTTCGATACTATTGTTCCAATTATTTCTCTGATTGGATCATTGGTTAAAGCGAATTTTTGTAACGCATTAGGGCATCCTATTAGTAAGGCGGTTTGGGCCGATTTATCAGATTCTGATATTATTGAACGATTTGGGCGTATAT
>IonTorrentS5-matK2_BOP010258_Zotu
ATCTATTCTTGCTTCAAAAGGGACGTTTCTTTTAATGAATAAATGGAAATATTACTTTGTCCATTTCTGGCAATGTAATTTTTACCTGTGGTTTCAACCAGAAAGGATCTATATAAACCAATTATCCAATCATTCCCTCGACCTTCTGGGCTATCTTTCAAGTGTGCAGCTAAACCCTTTAATGATACGCAGTCAAATGTTAGAAAATTCATTTCTAATCGATAATGCTATTAAGAAGTTCGATACTATTGTTCCAATTATTTCTCTGATTGGATCATTGGTTAAAGCGAATTTTTGTAACGCATTAGGGCATCCTATTAGTAAGGCGGTTTGGGCCGATTTATCAGATTCTGATATTATTGAACGATTTGGGCGTATAT
>IonTorrentS5-matK2_BOP010259_Cotu
ATCTATTCTTGCTTCAAAAGGGACGTTTCTTTTAATGAATAAATGGAAATATTACTTTGTCCATTTCTGGCAATGTCATTTTTACCTGTGGTTTCAACCAGAAAGGATCTATATAAACCAATTATCCAATCATTCCCTCGACCTTCTGGGCTATCTTTCAAGTGTGCGGCTAAACCCTTTAATGGTACGCAGTCAAATGTTAGAAAATTCATTTCTAATCGATAATGCTATTAAGAAGTTCGATACTATTGTTCCAATTATTTCTCTGATTGGATCATTGGTTAAAGCGAATTTTTGTAACGTATTAGGGCATCCTATTAGTAAGGCGGTTTGGGCCGATTTATCAGATTCTGATATTATTGAACGATTTGGGCGTATAT
>IonTorrentS5-matK2_BOP010259_Dotu
ATCTATTCTTGCTTCAAAAGGGACGTTTCTTTTAATGAATAAATGGAAATATTACTTTGTCCATTTCTGGCAATGTCATTTTTACCTGTGGTTTCAACCAGAAAGGATCTATATAAACCAATTATCCAATCATTCCCTCGACCTTCTGGGCTATCTTTCAAGTGTGCGGCTAAACCCTTTAATGGTACGCAGTCAAATGTTAGAAAATTCATTTCTAATCGATAATGCTATTAAGAAGTTCGATACTATTGTTCCAATTATTTCTCTGATTGGATCATTGGTTAAAGCGAATTTTTGTAACGTATTAGGGCATCCTATTAGTAAGGCGGTTTGGGCCGATTTATCAGATTCTGATATTATTGAACGATTTGGGCGTATAT
>IonTorrentS5-matK2_BOP010259_Otu
ATCTATTCTTGCTTCAAAAGGGACGTTTCTTTTAATGAATAAATGGAAATATTACTTTGTCCATTTCTGGCAATGTCATTTTTACCTGTGGTTTCAACCAGAAAGGATCTATATAAACCAATTATCCAATCATTCCCTCGACCTTCTGGGCTATCTTTCAAGTGTGCGGCTAAACCCTTTAATGGTACGCAGTCAAATGTTAGAAAATTCATTTCTAATCGATAATGCTATTAAGAAGTTCGATACTATTGTTCCAATTATTTCTCTGATTGGATCATTGGTTAAAGCGAATTTTTGTAACGTATTAGGGCATCCTATTAGTAAGGCGGTTTGGGCCGATTTATCAGATTCTGATATTATTGAACGATTTGGGCGTATAT
>IonTorrentS5-matK2_BOP010259_Zotu
ATCTATTCTTGCTTCAAAAGGGACGTTTCTTTTAATGAATAAATGGAAATATTACTTTGTCCATTTCTGGCAATGTCATTTTTACCTGTGGTTTCAACCAGAAAGGATCTATATAAACCAATTATCCAATCATTCCCTCGACCTTCTGGGCTATCTTTCAAGTGTGCGGCTAAACCCTTTAATGGTACGCAGTCAAATGTTAGAAAATTCATTTCTAATCGATAATGCTATTAAGAAGTTCGATACTATTGTTCCAATTATTTCTCTGATTGGATCATTGGTTAAAGCGAATTTTTGTAACGTATTAGGGCATCCTATTAGTAAGGCGGTTTGGGCCGATTTATCAGATTCTGATATTATTGAACGATTTGGGCGTATAT
>IonTorrentS5-matK2_BOP010260_Cotu
ATCTATTCTTGCTTCAAAAGGGACGTTTCTTTTAATGAATAAATGGAAATATTACTTTGTCCATTTCTGGCAATGTCATTTTTACCTGTGGTTTCAACCAGAAAGGATCTATATAAACCAATTATCCAATCATTCCCTCGACCTTCTGGGCTATCTTTCAAGTGTGCAGCTAAACCCTTTAATGATACGCAGTCAAATGTTAGAAAATTCATTTCTAATCGATAATGCTATTAAGAAGTTCGATACTATTGTTCCAATTATTTCTCTGATTGGATCATTGGTTAAAGCGAATTTTTGTAACGCATTAGGGCATCCTATTAGTAAGGCGGTTTGGGCCGATTTATCAGATTCTGATATTATTGAACGATTTGGGCGTATAT
>IonTorrentS5-matK2_BOP010260_Dotu
ATCTATTCTTGCTTCAAAAGGGACGTTTCTTTTAATGAATAAATGGAAATATTACTTTGTCCATTTCTGGCAATGTCATTTTTACCTGTGGTTTCAACCAGAAAGGATCTATATAAACCAATTATCCAATCATTCCCTCGACCTTCTGGGCTATCTTTCAAGTGTGCAGCTAAACCCTTTAATGATACGCAGTCAAATGTTAGAAAATTCATTTCTAATCGATAATGCTATTAAGAAGTTCGATACTATTGTTCCAATTATTTCTCTGATTGGATCATTGGTTAAAGCGAATTTTTGTAACGCATTAGGGCATCCTATTAGTAAGGCGGTTTGGGCCGATTTATCAGATTCTGATATTATTGAACGATTTGGGCGTATAT
>IonTorrentS5-matK2_BOP010260_Otu
ATCTATTCTTGCTTCAAAAGGGACGTTTCTTTTAATGAATAAATGGAAATATTACTTTGTCCATTTCTGGCAATGTCATTTTTACCTGTGGTTTCAACCAGAAAGGATCTATATAAACCAATTATCCAATCATTCCCTCGACCTTCTGGGCTATCTTTCAAGTGTGCAGCTAAACCCTTTAATGATACGCAGTCAAATGTTAGAAAATTCATTTCTAATCGATAATGCTATTAAGAAGTTCGATACTATTGTTCCAATTATTTCTCTGATTGGATCATTGGTTAAAGCGAATTTTTGTAACGCATTAGGGCATCCTATTAGTAAGGCGGTTTGGGCCGATTTATCAGATTCTGATATTATTGAACGATTTGGGCGTATAT
>IonTorrentS5-matK2_BOP010260_Zotu
ATCTATTCTTGCTTCAAAAGGGACGTTTCTTTTAATGAATAAATGGAAATATTACTTTGTCCATTTCTGGCAATGTCATTTTTACCTGTGGTTTCAACCAGAAAGGATCTATATAAACCAATTATCCAATCATTCCCTCGACCTTCTGGGCTATCTTTCAAGTGTGCAGCTAAACCCTTTAATGATACGCAGTCAAATGTTAGAAAATTCATTTCTAATCGATAATGCTATTAAGAAGTTCGATACTATTGTTCCAATTATTTCTCTGATTGGATCATTGGTTAAAGCGAATTTTTGTAACGCATTAGGGCATCCTATTAGTAAGGCGGTTTGGGCCGATTTATCAGATTCTGATATTATTGAACGATTTGGGCGTATAT
>IonTorrentS5-matK2_BOP010262_Cotu
ATCTATTCTTGCTTCAAAAGGGACGTTTCTTTTAATGAATAAATGGAAATATTACTTTGTCCATTTCTGGCAATGTCATTTTTACCTGTGGTTTCAACCAGAAAGGATCTATATAAACCAATTATCCAATCATTCCCTCGACCTTCTGGGCTATCTTTCAAGTGTGCAGCTAAACCCTTTAATGATACGCAGTCAAATGTTAGAAAATTCATTTCTAATCGATAATGCTATTAAGAAGTTCGATACTATTGTTCCAATTATTTCTCTGATTGGATCATTGGTTAAAGCGAATTTTTGTAACGCATTAGGGCATCCTATTAGTAAGGCGGTTTGGGCCGATTTATCAGATTCTGATATTATTGAACGATTTGGGCGTATAT
>IonTorrentS5-matK2_BOP010262_Dotu
ATCTATTCTTGCTTCAAAAGGGACGTTTCTTTTAATGAATAAATGGAAATATTACTTTGTCCATTTCTGGCAATGTCATTTTTACCTGTGGTTTCAACCAGAAAGGATCTATATAAACCAATTATCCAATCATTCCCTCGACCTTCTGGGCTATCTTTCAAGTGTGCAGCTAAACCCTTTAATGATACGCAGTCAAATGTTAGAAAATTCATTTCTAATCGATAATGCTATTAAGAAGTTCGATACTATTGTTCCAATTATTTCTCTGATTGGATCATTGGTTAAAGCGAATTTTTGTAACGCATTAGGGCATCCTATTAGTAAGGCGGTTTGGGCCGATTTATCAGATTCTGATATTATTGAACGATTTGGGCGTATAT
>IonTorrentS5-matK2_BOP010262_Otu
ATCTATTCTTGCTTCAAAAGGGACGTTTCTTTTAATGAATAAATGGAAATATTACTTTGTCCATTTCTGGCAATGTCATTTTTACCTGTGGTTTCAACCAGAAAGGATCTATATAAACCAATTATCCAATCATTCCCTCGACCTTCTGGGCTATCTTTCAAGTGTGCAGCTAAACCCTTTAATGATACGCAGTCAAATGTTAGAAAATTCATTTCTAATCGATAATGCTATTAAGAAGTTCGATACTATTGTTCCAATTATTTCTCTGATTGGATCATTGGTTAAAGCGAATTTTTGTAACGCATTAGGGCATCCTATTAGTAAGGCGGTTTGGGCCGATTTATCAGATTCTGATATTATTGAACGATTTGGGCGTATAT
>IonTorrentS5-matK2_BOP010262_Zotu
ATCTATTCTTGCTTCAAAAGGGACGTTTCTTTTAATGAATAAATGGAAATATTACTTTGTCCATTTCTGGCAATGTCATTTTTACCTGTGGTTTCAACCAGAAAGGATCTATATAAACCAATTATCCAATCATTCCCTCGACCTTCTGGGCTATCTTTCAAGTGTGCAGCTAAACCCTTTAATGATACGCAGTCAAATGTTAGAAAATTCATTTCTAATCGATAATGCTATTAAGAAGTTCGATACTATTGTTCCAATTATTTCTCTGATTGGATCATTGGTTAAAGCGAATTTTTGTAACGCATTAGGGCATCCTATTAGTAAGGCGGTTTGGGCCGATTTATCAGATTCTGATATTATTGAACGATTTGGGCGTATAT
>IonTorrentS5-matK2_BOP010263_Cotu
ATCCATTCTGGCTTCAAAAGGGGCGCCTCTTCTGATGAATAAATGGAAATATTACCTTGTCAATTTCTGGCAATGTCATTTTTACGTGTGGTCTCAACCAGTAAGGATCCATATAAACCAATTATCCAAGCATTCCCTCGACTTTCTGGGCTATCTTTCAAGTGTGCGACTAAATCCTTCAGTGGTACGGAGTCAAATGCTAGAAAATGCATTTATAATAGATAATGCTATTAAGAAGTTCGATACTATAGTTCCAATTATTCCTATCATTGGATCGTTGGCTAAAGCGAGATTTTGTAATGCCTTAGGGCATCCCATTAGTAAGCCGTCCTGGGCCGATTCATCAGATTATGATATTATCGACCGATTTGTGCGTATAT
>IonTorrentS5-matK2_BOP010263_Dotu
ATCCATTCTGGCTTCAAAAGGGGCGCCTCTTCTGATGAATAAATGGAAATATTACCTTGTCAATTTCTGGCAATGTCATTTTTACGTGTGGTCTCAACCAGTAAGGATCCATATAAACCAATTATCCAAGCATTCCCTCGACTTTCTGGGCTATCTTTCAAGTGTGCGACTAAATCCTTCAGTGGTACGGAGTCAAATGCTAGAAAATGCATTTATAATAGATAATGCTATTAAGAAGTTCGATACTATAGTTCCAATTATTCCTATCATTGGATCGTTGGCTAAAGCGAGATTTTGTAATGCCTTAGGGCATCCCATTAGTAAGCCGTCCTGGGCCGATTCATCAGATTATGATATTATCGACCGATTTGTGCGTATAT
>IonTorrentS5-matK2_BOP010263_Otu
ATCCATTCTGGCTTCAAAAGGGGCGCCTCTTCTGATGAATAAATGGAAATATTACCTTGTCAATTTCTGGCAATGTCATTTTTACGTGTGGTCTCAACCAGTAAGGATCCATATAAACCAATTATCCAAGCATTCCCTCGACTTTCTGGGCTATCTTTCAAGTGTGCGACTAAATCCTTCAGTGGTACGGAGTCAAATGCTAGAAAATGCATTTATAATAGATAATGCTATTAAGAAGTTCGATACTATAGTTCCAATTATTCCTATCATTGGATCGTTGGCTAAAGCGAGATTTTGTAATGCCTTAGGGCATCCCATTAGTAAGCCGTCCTGGGCCGATTCATCAGATTATGATATTATCGACCGATTTGTGCGTATAT
>IonTorrentS5-matK2_BOP010263_Zotu
ATCCATTCTGGCTTCAAAAGGGGCGCCTCTTCTGATGAATAAATGGAAATATTACCTTGTCAATTTCTGGCAATGTCATTTTTACGTGTGGTCTCAACCAGTAAGGATCCATATAAACCAATTATCCAAGCATTCCCTCGACTTTCTGGGCTATCTTTCAAGTGTGCGACTAAATCCTTCAGTGGTACGGAGTCAAATGCTAGAAAATGCATTTATAATAGATAATGCTATTAAGAAGTTCGATACTATAGTTCCAATTATTCCTATCATTGGATCGTTGGCTAAAGCGAGATTTTGTAATGCCTTAGGGCATCCCATTAGTAAGCCGTCCTGGGCCGATTCATCAGATTATGATATTATCGACCGATTTGTGCGTATAT
>IonTorrentS5-matK2_BOP010264_Cotu
ATCAATTCTGGCTTCGAAGGATACCGCTCTTCTGATGAATAAATGGAAATATTATCTTGTCAATTTGTGGCAATGTCATTCTTATGTGTGGTCTCAACCAGGAAGCATTTGTATAAACCAATTATCCAAGCATTCCATTTATTTTTTGGGTTATTTTTCAAGTATGCGACCAAACCTTTCAGTGGTACGGAGTCAAATGCTAGAAAATTCATTTATAATGGATAATGCTATGAAGAAGTTCGATACATTAGTTCCAATTATTCCTTTGATTGGATCATTGGCTAAAGTGAAATTTTGTAACACATTGGGGCATCCTATTAGTAAGTCTGCCTGGGCGGATTTGTCGGATTTTGATATTATCGACCGATTTGTGCGTATAT
>IonTorrentS5-matK2_BOP010264_Dotu
ATCAATTCTGGCTTCGAAGGATACCGCTCTTCTGATGAATAAATGGAAATATTATCTTGTCAATTTGTGGCAATGTCATTCTTATGTGTGGTCTCAACCAGGAAGCATTTGTATAAACCAATTATCCAAGCATTCCATTTATTTTTTGGGTTATTTTTCAAGTATGCGACCAAACCTTTCAGTGGTACGGAGTCAAATGCTAGAAAATTCATTTATAATGGATAATGCTATGAAGAAGTTCGATACATTAGTTCCAATTATTCCTTTGATTGGATCATTGGCTAAAGTGAAATTTTGTAACACATTGGGGCATCCTATTAGTAAGTCTGCCTGGGCGGATTTGTCGGATTTTGATATTATCGACCGATTTGTGCGTATAT
>IonTorrentS5-matK2_BOP010264_Otu
ATCAATTCTGGCTTCGAAGGATACCGCTCTTCTGATGAATAAATGGAAATATTATCTTGTCAATTTGTGGCAATGTCATTCTTATGTGTGGTCTCAACCAGGAAGCATTTGTATAAACCAATTATCCAAGCATTCCATTTATTTTTTGGGTTATTTTTCAAGTATGCGACCAAACCTTTCAGTGGTACGGAGTCAAATGCTAGAAAATTCATTTATAATGGATAATGCTATGAAGAAGTTCGATACATTAGTTCCAATTATTCCTTTGATTGGATCATTGGCTAAAGTGAAATTTTGTAACACATTGGGGCATCCTATTAGTAAGTCTGCCTGGGCGGATTTGTCGGATTTTGATATTATCGACCGATTTGTGCGTATAT
>IonTorrentS5-matK2_BOP010264_Zotu
ATCAAATTCTGGCTTCGAAGGATACCGCTCTTCTGATGAATAAATGGAAATATTATCTTGTCAATTTGTGGCAATGTCATTCTTATGTGTGGTCTCAACCAGGAAGCATTTGTATAAACCAATTATCCAAGCATTCCATTTATTTTTTGGGTTATTTTTCAAGTATGCGACCAAACCTTTCAGTGGTACGGAGTCAAATGCTAGAAAATTCATTTATAATGGATAATGCTATGAAGAAGTTCGATACATTAGTTCCAATTATTCCTTTGATTGGATCATTGGCTAAAGTGAAATTTTGTAACACATTGGGGCATCCTATTAGTAAGTCTGCCTGGGCGGATTTGTCGGATTTTGATATTATCGACCGATTTGTGCGTATAT
>IonTorrentS5-matK2_BOP010265_Cotu
ATCAATTCTGGCTTCGAAGGATACCCCTCTTCTGATGAATAAGTGGAAATATTATCTTGTCAATTTGTGGCAATGTCATTCTTATGTGTGGTCTCAACCGGGAAGGATTTATATAAATAAATTATCCAAGCATTCCCTTGATTTTTTGGGTTATTTTTCAAGTATCCGACCAAACCTTTCAGTGGTACGGAGTCAAATGCTAGAAAATTCATTTATAACGGATAATGCTATGAAGAAGCTCGATACATTAGTTCCAATTATTCCGTTGATTGGATCATTGGCTAAAGTGAAATTTTGTAACGCATTAGGGCATCCTATTAGTAAGTCCACCTGGGCGGATTCATCGGATTTTGATATTATCGACCGATTTCTGCGTATAT
>IonTorrentS5-matK2_BOP010265_Otu
ATCAATTCTGGCTTCGAAGGATACCCCTCTTCTGATGAATAAGTGGAAATATTATCTTGTCAATTTGTGGCAATGTCATTCTTATGTGTGGTCTCAACCGGGAAGGATTTATATAAATAAATTATCCAAGCATTCCCTTGATTTTTTGGGTTATTTTTCAAGTATCCGACCAAATCCTTTCAGTGGTACGGAGTCAAATGCTAGAAAATTCATTTATAACGGATAATGCTATGAAGAAGCTCGATACATTAGTTCCAATTATTCCGTTGATTGGATCATTGGCTAAAGTGAAATTTTGTAACGCATTAGGGCATCCTATTAGTAAGTCCACCTGGGCGGATTCATCGGATTTTGATATTATCGACCGATTTCTGCGTATAT
>IonTorrentS5-matK2_BOP010265_Zotu
ATCAATTCTGGCTTCGAAGGATACCCCTCTTCTGATGAATAAGTGGAAATATTATCTTGTCAATTTGTGGCAATGTCATTCTTATGTGTGGTCTCAACCGGGAAGGATTTATATAAATAAATTATCCAAGCATTCCCTTGATTTTTTGGGTTATTTTTCAAGTATCCGACCAAATCCTTTCAGTGGTACGGAGTCAAATGCTAGAAAATTCATTTATAACGGATAATGCTATGAAGAAGCTCGATACATTAGTTCCAATTATTCCGTTGATTGGATCATTGGCTAAAGTGAAATTTTGTAACGCATTAGGGCATCCTATTAGTAAGTCCACCTGGGCGGATTCATCGGATTTTGATATTATCGACCGATTTCTGCGTATAT
>IonTorrentS5-matK2_BOP010266_Cotu
ATCCCTTCTGGCTTCAAAAGGGACGTCTCTTTTTCATGAATAAATGGAAATGTTACCTTGTCACTTTTTTGGCAATGGCATTTTTCGCTGTGGTTTCATCCAAGAAGGATTTATATAAATCAATTATCCAATTATTCCCTTGAATTTTTGGGCTATCTTTCAAACGTGCGAATAAACCCTTCAGTGGTACGGAGTCAAATTGTGGAAAAGTCATTTCTAATTAATAATGCTATTAAGAAGTTCGATACCCTTGTTCCAATTATTCCTCTGATTGCGTCATTGGCTAAAGGGAAATTTTGTAACGTATTAGGGCATCCCATTAGTAAGCCGGTTCGGGCTGATTTATCAGATTCTAATATTATTGACCGATTTGGGCGTATAT
>IonTorrentS5-matK2_BOP010266_Otu
TCCAATTATTCCCTTGAATTTTTGGGCTATCTTTCAAACGTGCGAATAAACCCTTCAGTGGTACGGAGTCAAATTGTGGAAAAGTCATTTCTAATTAATAATGCTATTAAGAAGTTCGATACCCTTGTTCCAATTATTCCTCTGATTGCGTCATTGGCTAAAGGGAAATTTTGTAACGTATTAGGGCATCCCATTAGTAAGCCGGTTCGGGCTGATTTATCAGATTCTAATATTATTGACCGATTTGGGCGTATAT
>IonTorrentS5-matK2_BOP010266_Zotu
TCCAATTATTCCCTTGAATTTTTGGGCTATCTTTCAAACGTGCGAATAAACCCTTCAGTGGTACGGAGTCAAATTGTGGAAAAGTCATTTCTAATTAATAATGCTATTAAGAAGTTCGATACCCTTGTTCCAATTATTCCTCTGATTGCGTCATTGGCTAAAGGGAAATTTTGTAACGTATTAGGGCATCCCATTAGTAAGCCGGTTCGGGCTGATTTATCAGATTCTAATATTATTGACCGATTTGGGCGTATAT
>IonTorrentS5-matK2_BOP010267_Cotu
ATCGATTCTGGCATCAAAAGATACTCCTCTTCTGATGAATAAGTGGAAATATTATCTTGTCCATTTTTGGCAATGTCATTTTTATGTATGGTCTCAACCAGGAAGAATCCATATAAACCAATTATCCAAGCATTCTTTTGATTTTTTGGGTTATCTTTCAAGCATACGGCCGAATATTTCAGTGGTACGGAGTCAATTGCTAGAAAATTCGTTTTTAATGGATAATGCTATGAAGAAGCTTGATACATTATTTCCAATTATTCCAATGATAGGATCGTTGGCTAAAGTGAAATTTTGTAACACATCAGGGCATCCTATTAGTAAGTCCAGCTGGGCAGATTCGTCGGATTCTGATATTATCGACCGATTTGTGCGTATAG
>IonTorrentS5-matK2_BOP010267_Dotu
ATCGATTCTGGCATCAAAAGATACTCCTCTTCTGATGAATAAGTGGAAATATTATCTTGTCCATTTTTGGCAATGTCATTTTTATGTATGGTCTCAACCAGGAAGAATCCATATAAACCAATTATCCAAGCATTCTTTTGATTTTTTGGGTTATCTTTCAAGCATACGGCCGAATATTTCAGTGGTACGGAGTCAATTGCTAGAAAATTCGTTTTTAATGGATAATGCTATGAAGAAGCTTGATACATTATTTCCAATTATTCCAATGATAGGATCGTTGGCTAAAGTGAAATTTTGTAACACATCAGGGCATCCTATTAGTAAGTCCAGCTGGGCAGATTCGTCGGATTCTGATATTATCGACCGATTTGTGCGTATAG
>IonTorrentS5-matK2_BOP010267_Otu
ATCGATTCTGGCATCAAAAGATACTCCTCTTCTGATGAATAAGTGGAAATATTATCTTGTCCATTTTTGGCAATGTCATTTTTATGTATGGTCTCAACCAGGAAGAATCCATATAAACCAATTATCCAAGCATTCTTTTGATTTTTTGGGTTATCTTTCAAGCATACGGCCGAATATTTCAGTGGTACGGAGTCAATTGCTAGAAAATTCGTTTTTAATGGATAATGCTATGAAGAAGCTTGATACATTATTTCCAATTATTCCAATGATAGGATCGTTGGCTAAAGTGAAATTTTGTAACACATCAGGGCATCCTATTAGTAAGTCCAGCTGGGCAGATTCGTCGGATTCTGATATTATCGACCGATTTGTGCGTATAG
>IonTorrentS5-matK2_BOP010267_Zotu
ATCGATTCTGGCATCAAAAGATACTCCTCTTCTGATGAATAAGTGGAAATATTATCTTGTCCATTTTTGGCAATGTCATTTTTATGTATGGTCTCAACCAGGAAGAATCCATATAAACCAATTATCCAAGCATTCTTTTGATTTTTTGGGTTATCTTTCAAGCATACGGCCGAATATTTCAGTGGTACGGAGTCAATTGCTAGAAAATTCGTTTTTAATGGATAATGCTATGAAGAAGCTTGATACATTATTTCCAATTATTCCAATGATAGGATCGTTGGCTAAAGTGAAATTTTGTAACACATCAGGGCATCCTATTAGTAAGTCCAGCTGGGCAGATTCGTCGGATTCTGATATTATCGACCGATTTGTGCGTATAG
>IonTorrentS5-matK2_BOP010269_Cotu
ATCCATTCTCGCTTCAAAAGGGACGTTTCTTTTGATGAATAAATGGAAATATTACTTTCTCCATTTCTGGCAATGTCATTTTTTACCTGTGGTTTCAACCAGGAAGGGTCTATATAAACCAATTATCCAATCATTCCCTCGACCTTCTGGGCTATCTTTCAAGTGTGCGGCTAAAGCCTTTAATGGTACGCAGTCAAATGTTAGAAAATTCATTTCTAATCGATAATGCTATTAAGAAGTTCGATACTATTGTTCCAATTATTCCTCTGATTGGATCATTGGTTAAAGCGAAATTTTGTAACGTATTAGGGCATCCTATTAGTAAGGCAGTTTGGACCGATTTATCAGATTCTGATATTATTGAACGATTTGGGCGTATAT
>IonTorrentS5-matK2_BOP010270_Cotu
ATCCATTCTGGCTTCAAAGAATGCGCCTCTTTTGATGAATAAATGGAAACACTATTTTATCTATTTATGGGAATGTTTTTTTGATGTTTGGTCTCAACCAGGAACGATCCATATAAAAGAATTATCCGAACATTCATTTTACCTTTTAGGCTATTTTTCAAATGTGCGGCTAAATCGTTCAGTGGTACGGAGTCAAATGCTGCAAAATACATTTCTAATCGAAATTGTTAGCAAAAAACTTGATATAATAGTTCCAATTATTCCAATAATTAGATCATTGGCTAAAGCGAAATTTTGTAATGTATTAGGGCATCCCATTAGTAAGGCGGTCTGGGCCGATTCATCCGATTTTGAAATTATTGACCGATTTTTGCGAATAT
>IonTorrentS5-matK2_BOP010270_Otu
ATCCATTCTGGCTTCAAAGAATGCGCCTCTTTTGATGAATAAATGGAAACACTATTTTATCTATTTATGGGAATGTTTTTTTGATGTTTGGTCTCAACCAGGAACGATCCATATAAAAGAATTATCCGAACATTCATTTTACCTTTTAGGCTATTTTTCAAATGTGCGGCTAAATCGTTCAGTGGTACGGAGTCAAATGCTGCAAAATACATTTCTAATCGAAATTGTTAGCAAAAAACTTGATATAATAGTTCCAATTATTCCAATAATTAGATCATTGGCTAAAGCGAAATTTTGTAATGTATTAGGGCATCCCATTAGTAAGGCGGTCTGGGCCGATTCATCCGATTTTGAAATTATTGACCGATTTTTGCGAATAT
>IonTorrentS5-matK2_BOP010270_Zotu
ATCCATTCTGGCTTCAAAGAATGCGCCTCTTTTGATGAATAAATGGAAACACTATTTTATCTATTTATGGGAATGTTTTTTTGATGTTTGGTCTCAACCAGGAACGATCCATATAAAAGAATTATCCGAACATTCATTTTACCTTTTAGGCTATTTTTCAAATGTGCGGCTAAATCGTTCAGTGGTACGGAGTCAAATGCTGCAAAATACATTTCTAATCGAAATTGTTAGCAAAAAACTTGATATAATAGTTCCAATTATTCCAATAATTAGATCATTGGCTAAAGCGAAATTTTGTAATGTATTAGGGCATCCCATTAGTAAGGCGGTCTGGGCCGATTCATCCGATTTTGAAATTATTGACCGATTTTTGCGAATAT
>IonTorrentS5-matK2_BOP010271_Cotu
ATCAATTCTGGCTTCCAAAGACACACCTCTTCTAATGAATAAATGGAAATCTTACCTTGTCAATTTATGGCAATGTCATTTTGATGTATGGTCTCACGCGGCAAGTATCCGTATAAACCAATTATCCAAGCATTCCCTCGATTTTTTGAGTTACTTTTCAAGTGTTCGACGAAATCCTGCAGTGGTGCGGAATCAAATGCTAGAAAATTCATTTCTACTAAAAAATGCTCCCAATAAACTCGATACAATAGTTCCAATTATTCCTCTGATTGGATCATTGGCTAAAGCGAAATTTTGTAACGCAGTAGGGCATCCAATTAGTAAGCTGACTCGGGCCGATTTATCGGATTTTGAGATTATCAATCGATTTTTGCATATAT
>IonTorrentS5-matK2_BOP010271_Otu
ATCAATTCTGGCTTCCAAAGACACACCTCTTCTAATGAATAAATGGAAATCTTACCTTGTCAATTTATGGCAATGTCATTTTGATGTATGGTCTCACGCGGCAAGTATCCGTATAAACCAATTATCCAAGCATTCCCTCGATTTTTTGAGTTACTTTTCAAGTGTTCGACGAAATCCTGCAGTGGTGCGGAATCAAATGCTAGAAAATTCATTTCTACTAAAAAATGCTCCCAATAAACTCGATACAATAGTTCCAATTATTCCTCTGATTGGATCATTGGCTAAAGCGAAATTTTGTAACGCAGTAGGGCATCCAATTAGTAAGCTGACTCGGGCCGATTTATCGGATTTTGAGATTATCAATCGATTTTTGCATATAT
>IonTorrentS5-matK2_BOP010271_Zotu
ATCAATTCTGGCTTCCAAAGACACACCTCTTCTAATGAATAAATGGAAATCTTACCTTGTCAATTTATGGCAATGTCATTTTGATGTATGGTCTCACGCGGCAAGTATCCGTATAAACCAATTATCCAAGCATTCCCTCGATTTTTTGAGTTACTTTTCAAGTGTTCGACGAAATCCTGCAGTGGTGCGGAATCAAATGCTAGAAAATTCATTTCTACTAAAAAATGCTCCCAATAAACTCGATACAATAGTTCCAATTATTCCTCTGATTGGATCATTGGCTAAAGCGAAATTTTGTAACGCAGTAGGGCATCCAATTAGTAAGCTGACTCGGGCCGATTTATCGGATTTTGAGATTATCAATCGATTTTTGCATATAT
>IonTorrentS5-matK2_BOP010272_Cotu
ATCCATTTTGGCTTCAAAGAATGCGCCCCTTTTTATGAATAAATGGAAATACTATCTTATCCATTTATGGCAATGTCATTTTGATGTTTGGTCTCAACCAGGAATGATCCAAATAAACAAATTCTCCGAACATTCATTTCACCTTTTGGGCTATTTTTCAAGTGTGCGGTTAAATCTTTCAGCAGTACGGAGTCAAATGTTGGAAAATTCATTTCTAATAGAAATTGTTATGAAAAAGCTTGATACAATAGTTCCAATTATTCCTCTAATTAGATCATTGGCTAAAGCGAAATTTTGTAATGTATTAGGGCACCCCATTAGTAAGCCGGTCTGGGCCGATTCATCTGATTTTGATATTATTGACCGATTTTTGCGGATAT
>IonTorrentS5-matK2_BOP010272_Otu
ATCCATTTTGGCTTCAAAGAATGCGCCCCTTTTTATGAATAAATGGAAATACTATCTTATCCATTTATGGCAATGTCATTTTGATGTTTGGTCTCAACCAGGAATGATCCAAATAAACAAATTCTCCGAACATTCATTTCACCTTTTGGGCTATTTTTCAAGTGTGCGGTTAAATCTTTCAGCAGTACGGAGTCAAATGTTGGAAAATTCATTTCTAATAGAAATTGTTATGAAAAAGCTTGATACAATAGTTCCAATTATTCCTCTAATTAGATCATTGGCTAAAGCGAAATTTTGTAATGTATTAGGGCACCCCATTAGTAAGCCGGTCTGGGCCGATTCATCTGATTTTGATATTATTGACCGATTTTTGCGGATAT
>IonTorrentS5-matK2_BOP010272_Zotu
ATCCATTTTGGCTTCAAAGAATGCGCCCCTTTTTATGAATAAATGGAAATACTATCTTATCCATTTATGGCAATGTCATTTTGATGTTTGGTCTCAACCAGGAATGATCCAAATAAACAAATTCTCCGAACATTCATTTCACCTTTTGGGCTATTTTTCAAGTGTGCGGTTAAATCTTTCAGCAGTACGGAGTCAAATGTTGGAAAATTCATTTCTAATAGAAATTGTTATGAAAAAGCTTGATACAATAGTTCCAATTATTCCTCTAATTAGATCATTGGCTAAAGCGAAATTTTGTAATGTATTAGGGCACCCCATTAGTAAGCCGGTCTGGGCCGATTCATCTGATTTTGATATTATTGACCGATTTTTGCGGATAT
>IonTorrentS5-matK2_BOP010273_Cotu
ATCAATTCTGGCTTCAAAAGGGACGCCTCTTTTGATGAATAAATGGAAATATTACCTTGTAACTTTTTGGCAATGTCATTTTTCGCTGTGGTTTCATCCAAGAAGGATTTATCTAAACCAATTATCTAATCATTCCCTTGAATTTGTGGGCTATCTTTCAAGTGTGCGACTAAACGCTTCAGTGGTACGGAGTCAAATTCTAGAAAATTCATTTCTAATCAATAATGCTATTAAGAAGTTCGATACTCTTGTTCCAATTATTCCTCTGATTGGATCATTGGCTAAAGCGAAATTTTGTAACGTATTAGGGTATCCCATTAGTAAGCCGGTTCGGGCTGATTTATCAGATTCTGATATTATTGATCGATTTGGGCGTATAT
>IonTorrentS5-matK2_BOP010273_Otu
ATCAATTCTGGCTTCAAAAGGGACGCCTCTTTTGATGAATAAATGGAAATATTACCTTGTAACTTTTTGGCAATGTCATTTTTCGCTGTGGTTTCATCCAAGAAGGATTTATCTAAACCAATTATCTAATCATTCCCTTGAATTTGTGGGCTATCTTTCAAGTGTGCGACTAAACGCTTCAGTGGTACGGAGTCAAATTCTAGAAAATTCATTTCTAATCAATAATGCTATTAAGAAGTTCGATACTCTTGTTCCAATTATTCCTCTGATTGGATCATTGGCTAAAGCGAAATTTTGTAACGTATTAGGGTATCCCATTAGTAAGCCGGTTCGGGCTGATTTATCAGATTCTGATATTATTGATCGATTTGGGCGTATAT
>IonTorrentS5-matK2_BOP010273_Zotu
ATCAATTCTGGCTTCAAAAGGGACGCCTCTTTTGATGAATAAATGGAAATATTACCTTGTAACTTTTTGGCAATGTCATTTTTCGCTGTGGTTTCATCCAAGAAGGATTTATCTAAACCAATTATCTAATCATTCCCTTGAATTTGTGGGCTATCTTTCAAGTGTGCGACTAAACGCTTCAGTGGTACGGAGTCAAATTCTAGAAAATTCATTTCTAATCAATAATGCTATTAAGAAGTTCGATACTCTTGTTCCAATTATTCCTCTGATTGGATCATTGGCTAAAGCGAAATTTTGTAACGTATTAGGGTATCCCATTAGTAAGCCGGTTCGGGCTGATTTATCAGATTCTGATATTATTGATCGATTTGGGCGTATAT
>IonTorrentS5-matK2_BOP010274_Cotu
ATCAATTCTGGCTTCAAAAGGGACGCCTCTTTTGATGAATAAATGGAAATATTACCTTGTAACTTTTTGGCAATGTCATTTTTCGCTGTGGTTTCATCCAAGAAGGATTTATCTAAACCAATTATCTAATCATTCCCTTGAATTTGTGGGCTATCTTTCAAGTGTGCGACTAAACGCTTCAGTGGTACGGAGTCAAATTCTAGAAAATTCATTTCTAATCAATAATGCTATTAAGAAGTTCGATACTCTTGTTCCAATTATTCCTCTGATTGGATCATTGGCTAAAGCGAAATTTTGTAACGTATTAGGGTATCCCATTAGTAAGCCGGTTCGGGCTGATTTATCAGATTCTGATATTATTGATCGATTTGGGCGTATAT
>IonTorrentS5-matK2_BOP010274_Otu
ATCAATTCTGGCTTCAAAAGGGACGCCTCTTTTGATGAATAAATGGAAATATTACCTTGTAACTTTTTGGCAATGTCATTTTTCGCTGTGGTTTCATCCAAGAAGGATTTATCTAAACCAATTATCTAATCATTCCCTTGAATTTGTGGGCTATCTTTCAAGTGTGCGACTAAACGCTTCAGTGGTACGGAGTCAAATTCTAGAAAATTCATTTCTAATCAATAATGCTATTAAGAAGTTCGATACTCTTGTTCCAATTATTCCTCTGATTGGATCATTGGCTAAAGCGAAATTTTGTAACGTATTAGGGTATCCCATTAGTAAGCCGGTTCGGGCTGATTTATCAGATTCTGATATTATTGATCGATTTGGGCGTATAT
>IonTorrentS5-matK2_BOP010274_Zotu
ATCAATTCTGGCTTCAAAAGGGACGCCTCTTTTGATGAATAAATGGAAATATTACCTTGTAACTTTTTGGCAATGTCATTTTTCGCTGTGGTTTCATCCAAGAAGGATTTATCTAAACCAATTATCTAATCATTCCCTTGAATTTGTGGGCTATCTTTCAAGTGTGCGACTAAACGCTTCAGTGGTACGGAGTCAAATTCTAGAAAATTCATTTCTAATCAATAATGCTATTAAGAAGTTCGATACTCTTGTTCCAATTATTCCTCTGATTGGATCATTGGCTAAAGCGAAATTTTGTAACGTATTAGGGTATCCCATTAGTAAGCCGGTTCGGGCTGATTTATCAGATTCTGATATTATTGATCGATTTGGGCGTATAT
>IonTorrentS5-matK2_BOP010275_Cotu
ATCAATTCTGGCTTCAAAAGGGACGCCTCTTTTGATGAATAAATGGAAATATTACCTTGTAACTTTTTGGCAATGTCATTTTTCGCTGTGGTTTCATCCAAGAAGGATTTATCTAAACCAATTATCTAATCATTCCCTTGAATTTGTGGGCTATCTTTCAAGTGTGCGACTAAACGCTTCAGTGGTACGGAGTCAAATTCTAGAAAATTCATTTCTAATCAATAATGCTATTAAGAAGTTCGATACTCTTGTTCCAATTATTCCTCTGATTGGATCATTGGCTAAAGCGAAATTTTGTAACGTATTAGGGTATCCCATTAGTAAGCCGGTTCGGGCTGATTTATCAGATTCTGATATTATTGATCGATTTGGGCGTATAT
>IonTorrentS5-matK2_BOP010275_Otu
ATCAATTCTGGCTTCAAAAGGGACGCCTCTTTTGATGAATAAATGGAAATATTACCTTGTAACTTTTTGGCAATGTCATTTTTTCGCTGTGGTTTCATCCAAGAAGGATTTATCTAAACCAATTATCTAATCATTCCCTTGAATTTGTGGGCTATCTTTCAAGTGTGCGACTAAACGCTTCAGTGGTACGGAGTCAAATTCTAGAAAATTCATTTCTAATCAATAATGCTATTAAGAAGTTCGATACTCTTGTTCCAATTATTCCTCTGATTGGATCATTGGCTAAAGCGAAATTTTGTAACGTATTAGGGTATCCCATTAGTAAGCCGGTTCGGGCTGATTTATCAGATTCTGATATTATTGATCGATTTGGGCGTATAT
>IonTorrentS5-matK2_BOP010275_Zotu
ATCAATTCTGGCTTCAAAAGGGACGCCTCTTTTGATGAATAAATGGAAATATTACCTTGTAACTTTTTGGCAATGTCATTTTTCGCTGTGGTTTCATCCAAGAAGGATTTATCTAAACCAATTATCTAATCATTCCCTTGAATTTGTGGGCTATCTTTCAAGTGTGCGACTAAACGCTTCAGTGGTACGGAGTCAAATTCTAGAAAATTCATTTCTAATCAATAATGCTATTAAGAAGTTCGATACTCTTGTTCCAATTATTCCTCTGATTGGATCATTGGCTAAAGCGAAATTTTGTAACGTATTAGGGTATCCCATTAGTAAGCCGGTTCGGGCTGATTTATCAGATTCTGATATTATTGATCGATTTGGGCGTATAT
>IonTorrentS5-matK2_BOP010276_Cotu
ATCCATTCTGGCTTCAAAAGGAACATCTCTTTTCATGAATAAATGGAAATTTTACTTTGTCACTTTTTGGCAACGGCATTTTTCGCTGTGGTTTCATCCAAGAAGGATTTATATAAACCAATTATCCAATCATTCCCTTGCATTTTTGGGCTATCTTTCAAGCGTGCGAATGAACCCTTCCGTGGTACGGAGTCAAATTCTAGAAAATTCATTTCTAATCAATAATGCTATTAAGAAGTTCGATACCCTTGTGCCAATTATTCCTCTGAGTGCGTCATTGGCTAAAGCAAAGTTTTGTAACGTATTAGGGCATCCCATTAGTAAGCCGATTCGGGCGGATTTATCGGATTCTAATATTATTGACCGATTTGGGCGTATAT
>IonTorrentS5-matK2_BOP010276_Otu
ATCCATTCTGGCTTCAAAAGGAACATCTCTTTTCATGAATAAATGGAAATTTTACTTTGTCACTTTTTGGCAACGGCATTTTTCGTTGTGGTTTCATCCAAGGAGGATTTATATAAACCAATTATCCAATCATTCCCTTGCATTTTTGGGCTATCTTTCAAGCGTGCGAATGAACCCTTCCGTGGTACGGAGTCAAATTCTAGAAAATTCATTTCTAATCAATAATGCTATTAAGAAGTTCGATACCTTTGTGCCAATTATTCCTCTGAGTGCGTCATTGGCTAAAGCAAAGTTTGGTAACGTATTAGGGCATCCCATTAGTAAGCCGATTCGGGCGGATTTATCGGATTCTAATATTATTGACCGATTTGGGCGTATAC
>IonTorrentS5-matK2_BOP010276_Zotu
ATCCATTCTGGCTTCAAAAGGAACATCTCTTTTCATGAATAAATGGAAATTTTACTTTGTCACTTTTTGGCAACGGCATTTTTCGTTGTGGTTTCATCCAAGGAGGATTTATATAAACCAATTATCCAATCATTCCCTTGCATTTTTGGGCTATCTTTCAAGCGTGCGAATGAACCCTTCCGTGGTACGGAGTCAAATTCTAGAAAATTCATTTCTAATCAATAATGCTATTAAGAAGTTCGATACCTTTGTGCCAATTATTCCTCTGAGTGCGTCATTGGCTAAAGCAAAGTTTGGTAACGTATTAGGGCATCCCATTAGTAAGCCGATTCGGGCGGATTTATCGGATTCTAATATTATTGACCGATTTGGGCGTATAC
>IonTorrentS5-matK2_BOP010277_Cotu
ATCCCTTCTGGCTTCAAAAGGGACGCCTCTTTTGATGAATAAATGGAAATATTACCTTGTAACTTTTTGGCAATGTTATTTTTTCGCTGTGGTTTCATCCAAGAAGGATTTATCTAAACCAATTATCTAATCATTCCCTTGAATTTGTGGGCTATCTTTCAAGTGTGCGACTAAACGCTTCAGTGGTACGGAGTCAAATTCTAGAAAATTCATTTCTACTCAATAATGCTATTAAGAAGTTCGATACTCTTGTTCCAATTATTCCTCTGATTGGATCATTGGCTAAAGCGAAATTTTGTAACGTACTAGGGTATCCCATTAGTAAGCCGGTTCGGGCTGATTTATCAGATTCTGATATTATTGATCGATTTGGGCGTATAT
>IonTorrentS5-matK2_BOP010277_Otu
ATCCCTTCTGGCTTCAAAAGGGACGCCTCTTTTGATGAATAAATGGAAATATTACCTTGTAACTTTTTGGCAATGTATTTTTTCGCTGTGGTTTTCATCCAAGAAGGATTTATCTAAACCAATTATCTAATCATTCCCTTGAATTTGTGGGCTATCTTTCAAGTGTGCGACTAAACGCTTCAGTGGTACGGAGTCAAATTCTAGAAAATTCATTTCTACTCAATAATGCTATTAAGAAGTTCGATACTCTTGTTCCAATTATTCCTCTGATTGGATCATTGGCTAAAGCGAAATTTTGTAACGTACTAGGGTATCCCATTAGTAAGCCGGTTCGGGCTGATTTATCAGATTCTGATATTATTGATCGATTTGGGCGTATAT
>IonTorrentS5-matK2_BOP010277_Zotu
ATCCCTTCTGGCTTCAAAAGGGACGCCTCTTTTGATGAATAAATGGAAATATTACCTTGTAACTTTTTGGCAATGTATTTTTTCGCTGTGGTTTCATCCAAGAAGGATTTATCTAAACCAATTATCTAATCATTCCCTTGAATTTGTGGGCTATCTTTCAAGTGTGCGACTAAACGCTTCAGTGGTACGGAGTCAAATTCTAGAAAATTCATTTCTACTCAATAATGCTATTAAGAAGTTCGATACTCTTGTTCCAATTATTCCTCTGATTGGATCATTGGCTAAAGCGAAATTTTGTAACGTACTAGGGTATCCCATTAGTAAGCCGGTTCGGGCTGATTTATCAGATTCTGATATTATTGATCGATTTGGGCGTATAT
>IonTorrentS5-matK2_BOP010278_Cotu
ATCCCTTCTGGCTTCAAAAGGGACGCCTCTTTTGATGAATAAATGGAAATATTACCTTGTAACTTTTTGGCAATGTTATTTTTCGCTGTGGTTTCATCCAAGAAGGATTTATCTAAACCAATTATCTAATCATTCCCTTGAATTTGTGGGCTATCTTTCAAGTGTGCGACTAAACGCTTCAGTGGTACGGAGTCAAATTCTAGAAAATTCATTTCTACTCAATAATGCTATTAAGAAGTTCGATACTCTTGTTCCAATTATTCCTCTGATTGGATCATTGGCTAAAGCGAAATTTTGTAACGTACTAGGGTATCCCATTAGTAAGCCGGTTCGGGCTGATTTATCAGATTCTGATATTATTGATCGATTTGGGCGTATAT
>IonTorrentS5-matK2_BOP010278_Otu
ATCCCTTCTGGCTTCAAAAGGGACGCCTCTTTTGATGAATAAATGGAAATATTACCTTGTAACTTTTTGGCAATGTTATTTTTCGCTGTGGTTTCATCCAAGAAGGATTTATCTAAACCAATTATCTAATCATTCCCTTGAATTTGTGGGCTATCTTTCAAGTGTGCGACTAAACGCTTCAGTGGTACGGAGTCAAATTCTAGAAAATTCATTTCTACTCAATAATGCTATTAAGAAGTTCGATACTCTTGTTCCAATTATTCCTCTGATTGGATCATTGGCTAAAGCGAAATTTTGTAACGTACTAGGGTATCCCATTAGTAAGCCGGTTCGGGCTGATTTATCAGATTCTGATATTATTGATCGATTTGGGCGTATAT
>IonTorrentS5-matK2_BOP010278_Zotu
ATCCCTTCTGGCTTCAAAAGGGACGCCTCTTTTGATGAATAAATGGAAATATTACCTTGTAACTTTTTGGCAATGTATTTTTTCGCTGTGGTTTCATCCAAGAAGGATTTATCTAAACCAATTATCTAATCATTCCCTTGAATTTGTGGGCTATCTTTCAAGTGTGCGACTAAACGCTTCAGTGGTACGGAGTCAAATTCTAGAAAATTCATTTCTACTCAATAATGCTATTAAGAAGTTCGATACTCTTGTTCCAATTATTCCTCTGATTGGATCATTGGCTAAAGCGAAATTTTGTAACGTACTAGGGTATCCCATTAGTAAGCCGGTTCGGGCTGATTTATCAGATTCTGATATTATTGATCGATTTGGGCGTATAT
>IonTorrentS5-matK2_BOP010279_Cotu
ATCCCTTCTGGCTTCAAAAGGGACGCCTCTTTTGATGAATAAATGGAAATATTACCTTGTAACTTTTTGGCAATGTTATTTTTCGCTGTGGTTTCATCCAAGAAGGATTTATCTAAACCAATTATCTAATCATTCCCTTGAATTTGTGGGCTATCTTTCAAGTGTGCGACTAAAGGCTTCAGTGGTACGGAGTCAAATTCTAGAAAATTCATTTCTACTCAATAATGCTATTAAGAAGTTCGATACTCTTGTTCCAATTATTCCAATGATTGGATCATTGGCTAAAGCGAAATTTTGTAACGTACTAGGGTATCCCATTAGTAAGCCGGTTCGGGCTGATTTATCAGATTCTGATATTATTGATCGATTTGGGCGTATAT
>IonTorrentS5-matK2_BOP010279_Dotu
ATCCCTTCTGGCTTCAAAAGGGACGCCTCTTTTGATGAATAAATGGAAATATTACCTTGTAACTTTTTGGCAATGTTATTTTTCGCTGTGGTTTCATCCAAGAAGGATTTATCTAAACCAATTATCTAATCATTCCCTTGAATTTGTGGGCTATCTTTCAAGTGTGCGACTAAAGGCTTCAGTGGTACGGAGTCAAATTCTAGAAAATTCATTTCTACTCAATAATGCTATTAAGAAGTTCGATACTCTTGTTCCAATTATTCCAATGATTGGATCATTGGCTAAAGCGAAATTTTGTAACGTACTAGGGTATCCCATTAGTAAGCCGGTTCGGGCTGATTTATCAGATTCTGATATTATTGATCGATTTGGGCGT
>IonTorrentS5-matK2_BOP010279_Otu
ATCCCTTCTGGCTTCAAAAGGGACGCCTCTTTTGATGAATAAATGGAAATATTACCTTGTAACTTTTTGGCAATGTATTTTTTCGCTGTGGTTTCATCCAAGAAGGATTTATCTAAACCAATTATCTAATCATTCCCTTGAATTTGTGGGCTATCTTTCAAGTGTGCGACTAAAGGCTTCAGTGGTACGGAGTCAAATTCTAGAAAATTCATTTCTACTCAATAATGCTATTAAGAAGTTCGATACTCTTGTTCCAATTATTCCAATGATTGGATCATTGGCTAAAGCGAAATTTTGTAACGTACTAGGGTATCCCATTAGTAAGCCGGTTCGGGCTGATTTATCAGATTCTGATATTATTGATCGATTTGGGCGTATAT
>IonTorrentS5-matK2_BOP010279_Zotu
ATCCCTTCTGGCTTCAAAAGGGACGCCTCTTTTGATGAATAAATGGAAATATTACCTTGTAACTTTTTGGCAATGTATTTTTTCGCTGTGGTTTCATCCAAGAAGGATTTATCTAAACCAATTATCTAATCATTCCCTTGAATTTGTGGGCTATCTTTCAAGTGTGCGACTAAAGGCTTCAGTGGTACGGAGTCAAATTCTAGAAAATTCATTTCTACTCAATAATGCTATTAAGAAGTTCGATACTCTTGTTCCAATTATTCCAATGATTGGATCATTGGCTAAAGCGAAATTTTGTAACGTACTAGGGTATCCCATTAGTAAGCCGGTTCGGGCTGATTTATCAGATTCTGATATTATTGATCGATTTGGGCGTATAT
>IonTorrentS5-matK2_BOP010280_Cotu
ATCAATTCTGGTTTCAAAGGGTACGCCTCTTTTGATGAATAAATGGAAATCTTATTTTGTCAGTTTTTGGCAATATCACTTTGATCTGTGGTTTCACTCGGGAAGGGTTTATATAAATCAATTTTCGAACCATTCACTTCACTTTATGGGCTATCTTTCAAGTGTGCGACTAACTCCGGTAATGGTACGGGGTCAAATGCTAGAAAATGCATTTCTAATCAATAATGCTATTAAGAAATTGGATACGCTTGTTCCAATTATTACTCTTATTCGATCGTTGTCTAAATCTCAATTTTGTGACTCATTAGGACATCCCATTAGTAAGGCAGTTTGGACTTATTTATCAGATTCAGATATGATTGACCGATTTGGGTATATAT
>IonTorrentS5-matK2_BOP010280_Dotu
ATCAATTCTGGTTTCAAAGGGTACGCCTCTTTTGATGAATAAATGGAAATCTTATTTTGTCAGTTTTTGGCAATATCACTTTGATCTGTGGTTTCACTCGGGAAGGGTTTATATAAATCAATTTTCGAACCATTCACTTCACTTTATGGGCTATCTTTCAAGTGTGCGACTAACTCCGGTAATGGTACGGGGTCAAATGCTAGAAAATGCATTTCTAATCAATAATGCTATTAAGAAATTGGATACGCTTGTTCCAATTATTACTCTTATTCGATCGTTGTCTAAATCTCAATTTTGTGACTCATTAGGACATCCCATTAGTAAGGCAGTTTTGGACTTATTTATCAGATTCAGATATGATTGACCGATTTGGGTATATAT
>IonTorrentS5-matK2_BOP010280_Otu
ATCAATTCTGGTTTCAAAGGGTACGCCTCTTTTGATGAATAAATGGAAATCTTATTTTGTCAGTTTTTGGCAATATCACTTTGATCTGTGGTTTCACTCGGGAAGGGTTTATATAAATCAATTTTCGAACCATTCACTTCACTTTATGGGCTATCTTTCAAGTGTGCGACTAACTCCGGTAATGGTACGGGGTCAAATGCTAGAAAATGCATTTCTAATCAATAATGCTATTAAGAAATTGGATACGCTTGTTCCAATTATTACTCTTATTCGATCGTTGTCTAAATCTCAATTTTGTGACTCATTAGGACATCCCATTAGTAAGGCAGTTTGGACTTATTTATCAGATTCAGATATGATTGACCGATTTGGGTATATAT
>IonTorrentS5-matK2_BOP010280_Zotu
ATCAATTCTGGTTTCAAAGGGTACGCCTCTTTTGATGAATAAATGGAAATCTTATTTTGTCAGTTTTTGGCAATATCACTTTGATCTGTGGTTTCACTCGGGAAGGGTTTATATAAATCAATTTTCGAACCATTCACTTCACTTTATGGGCTATCTTTCAAGTGTGCGACTAACTCCGGTAATGGTACGGGGTCAAATGCTAGAAAATGCATTTCTAATCAATAATGCTATTAAGAAATTGGATACGCTTGTTCCAATTATTACTCTTATTCGATCGTTGTCTAAATCTCAATTTTGTGACTCATTAGGACATCCCATTAGTAAGGCAGTTTGGACTTATTTATCAGATTCAGATATGATTGACCGATTTGGGTATATAT
>IonTorrentS5-matK2_BOP010281_Cotu
GTCAATTCTCGCTTCAAAGGGGACCTTTCTTTTGATGAATAAATGGAAATATTACTTTGTACGTTTCTGGCAATGTCATTTTTACCAGTGGTTTCAACCAGGAAGGATTTCTATAAACCAATTATCCAAACATTCGCTCGACCTTCTGGGTTATCTTTCAAGTGTGCGGCTAAACCCCTTAATGGCGCGCAGTCAAATGCTAGAAAATGCATTTCTAATCGATAATGCTGGTAAGAAGTTCGATACCATTGTTCCAATTAGTCCTCTGATTGGATCATTGGCTAAAGCGAAATTTTGTAACGTATTAGGGCATCCTGTTAGTAAGGTGCTTTGGGCCGATTTATCAGATTCTGAGATTATTGACCGATTTGGGCGGATAT
>IonTorrentS5-matK2_BOP010281_Otu
GTCAATTCTCGCTTCAAAGGGGACCTTTCTTTTGATGAATAAATGGAAATATTACTTTGTACGTTTCTGGCAATGTCATTTTTACCAGTGGTTTCAACCAGGAAGGATTTCTATAAACCAATTATCCAAACATTCGCTCGACCTTCTGGGTTATCTTTCAAGTGTGCGGCTAAACCCCTTAATGGCGCGCAGTCAAATGCTAGAAAATGCATTTCTAATCGATAATGCTGGTAAGAAGTTCGATACCATTGTTCCAATTAGTCCTCTGATTGGATCATTGGCTAAAGCGAAATTTTGTAACGTATTAGGGCATCCTGTTAGTAAGGTGCTTTGGGCCGATTTATCAGATTCTGAGATTATTGACCGATTTGGGCGGATAT
>IonTorrentS5-matK2_BOP010281_Zotu
GTCAATTCTCGCTTCAAAGGGGACCTTTCTTTTGATGAATAAATGGAAATATTACTTTGTACGTTTCTGGCAATGTCATTTTTACCAGTGGTTTCAACCAGGAAGGATTTCTATAAACCAATTATCCAAACATTCGCTCGACCTTCTGGGTTATCTTTCAAGTGTGCGGCTAAACCCCTTAATGGCGCGCAGTCAAATGCTAGAAAATGCATTTCTAATCGATAATGCTGGTAAGAAGTTCGATACCATTGTTCCAATTAGTCCTCTGATTGGATCATTGGCTAAAGCGAAATTTTGTAACGTATTAGGGCATCCTGTTAGTAAGGTGCTTTGGGCCGATTTATCAGATTCTGAGATTATTGACCGATTTGGGCGGATAT
>IonTorrentS5-matK2_BOP010282_Cotu
ATCCATTCTGGCTTCAAAAGGGACGTCTCTTTTAATGAATAAATGGAAATGGTACCTTGTCACTTTTTGGCAATGGTATTTTTCGCTTTGGTTTCATCCAAGAAAGATTTATAGAAACCAATTATCCAATCATTCCCTTGAATTTGTGGGCTATCTTTCAAGCGTGCGAATGAACCCTTCAGTGGTACGGAGTCAAATTCTAGAAAATTCATTTCTAATCAATAATGCTATTAAGAAGTTCGATACTCTTGTTCCAATTATTCCGCTGATTGCGTCATTGGCTAAAGCGAAATTTTGTAACGTATTAGGGCATCCCATTAGTAAGCCGGTTTGGGCTGATTTATCAGATTCTAATATTATTGATCGATTTGGGCGTATAT
>IonTorrentS5-matK2_BOP010282_Dotu
TCCATTCTGGCTTCAAAAGGGACGTCTCTTTTAATGAATAAATGGAAATGGTACCTTGTCACTTTTTGGCAATGGTATTTTTCGCTTTGGTTTCATCCAAGAAAGATTTATAGAAACCAATTATCCAATCATTCCCTTGAATTTGTGGGCTATCTTTCAAGCGTGCGAATGAACCCTTCAGTGGTACGGAGTCAAATTCTAGAAAATTCATTTCTAATCAATAATGCTATTAAGAAGTTCGATACTCTTGTTCCAATTATTCCGCTGATTGCGTCATTGGCTAAAGCGAAATTTTGTAACGTATTAGGGCATCCCATTAGTAAGCCGGTTTGGGCTGATTTATCAGATTCTAATATTATTGATCGATTTGGGCGTATAT
>IonTorrentS5-matK2_BOP010282_Otu
TCCATTCTGGCTTCAAAAGGGACGTCTCTTTTAATGAATAAATGGAAATGGTACCTTGTCACTTTTTGGCAATGGTATTTTTCGCTTTGGTTTCATCCAAGAAAGATTTATAGAAACCAATTATCCAATCATTCCCTTGAATTTGTGGGCTATCTTTCAAGCGTGCGAATGAACCCTTCAGTGGTACGGAGTCAAATTCTAGAAAATTCATTTCTAATCAATAATGCTATTAAGAAGTTCGATACTCTTGTTCCAATTATTCCGCTGATTGCGTCATTGGCTAAAGCGAAATTTTGTAACGTATTAGGGCATCCCATTAGTAAGCCGGTTTGGGCTGATTTATCAGATTCTAATATTATTGATCGATTTGGGCGTATAT
>IonTorrentS5-matK2_BOP010282_Zotu
TCCATTCTGGCTTCAAAAGGGACGTCTCTTTTAATGAATAAATGGAAATGGTACCTTGTCACTTTTTGGCAATGGTATTTTTCGCTTTGGTTTCATCCAAGAAAGATTTATAGAAACCAATTATCCAATCATTCCCTTGAATTTGTGGGCTATCTTTCAAGCGTGCGAATGAACCCTTCAGTGGTACGGAGTCAAATTCTAGAAAATTCATTTCTAATCAATAATGCTATTAAGAAGTTCGATACTCTTGTTCCAATTATTCCGCTGATTGCGTCATTGGCTAAAGCGAAATTTTGTAACGTATTAGGGCATCCCATTAGTAAGCCGGTTTGGGCTGATTTATCAGATTCTAATATTATTGATCGATTTGGGCGTATAT
>IonTorrentS5-matK2_BOP010283_Cotu
GTCAATTCTCGCTTCAAAGGGGACCTTTCTTTTGATGAATAAATGGAAATATTACTTTGTACGTTTCTGGCAATGTCATTTTTACCAGTGGTTTCAACCAGGAAGGATTTCTATAAACCAATTATCCAAACATTCGCTCGACCTTCTGGGTTATCTTTCAAGTGTGCGGCTAAACCCCTTAATGGCGCGCAGTCAAATGCTAGAAAATGCATTTCTAATCGATAATGCTGGTAAGAAGTTCGATACCATTGTTCCAATTAGTCCTCTGATTGGATCATTGGCTAAAGCGAAATTTTGTAACGTATTAGGGCATCCTGTTAGTAAGGTGCTTTGGGCCGATTTATCAGATTCTGAGATTATTGACCGATTTGGGCGGATAT
>IonTorrentS5-matK2_BOP010283_Dotu
GTCAATTCTCGCTTCAAAGGGGACCTTTCTTTTGATGAATAAATGGAAATATTACTTTGTACGTTTCTGGCAATGTCATTTTTACCAGTGGTTTCAACCAGGAAGGATTTCTATAAACCAATTATCCAAACATTCGCTCGACCTTCTGGGTTATCTTTCAAGTGTGCGGCTAAACCCCTTAATGGCGCGCAGTCAAATGCTAGAAAATGCATTTCTAATCGATAATGCTGGTAAGAAGTTCGATACCATTGTTCCAATTAGTCCTCTGATTGGATCATTGGCTAAAGCGAAATTTTGTAACGTATTAGGGCATCCTGTTAGTAAGGTGCTTTGGGCCGATTTATCAGATTCTGAGATTATTGACCGATTTGGGCGGATAT
>IonTorrentS5-matK2_BOP010283_Otu
GTCAATTCTCGCTTCAAAGGGGACCTTTCTTTTGATGAATAAATGGAAATATTACTTTGTACGTTTCTGGCAATGTCATTTTTACCAGTGGTTTCAACCAGGAAGGATTTCTATAAACCAATTATCCAAACATTCGCTCGACCTTCTGGGTTATCTTTCAAGTGTGCGGCTAAACCCCTTAATGGCGCGCAGTCAAATGCTAGAAAATGCATTTCTAATCGATAATGCTGGTAAGAAGTTCGATACCATTGTTCCAATTAGTCCTCTGATTGGATCATTGGCTAAAGCGAAATTTTGTAACGTATTAGGGCATCCTGTTAGTAAGGTGCTTTGGGCCGATTTATCAGATTCTGAGATTATTGACCGATTTGGGCGGATAT
>IonTorrentS5-matK2_BOP010283_Zotu
GTCAATTCTCGCTTCAAAGGGGACCTTTCTTTTGATGAATAAATGGAAATATTACTTTGTACGTTTCTGGCAATGTCATTTTTACCAGTGGTTTCAACCAGGAAGGATTTCTATAAACCAATTATCCAAACATTCGCTCGACCTTCTGGGTTATCTTTCAAGTGTGCGGCTAAACCCCTTAATGGCGCGCAGTCAAATGCTAGAAAATGCATTTCTAATCGATAATGCTGGTAAGAAGTTCGATACCATTGTTCCAATTAGTCCTCTGATTGGATCATTGGCTAAAGCGAAATTTTGTAACGTATTAGGGCATCCTGTTAGTAAGGTGCTTTGGGCCGATTTATCAGATTCTGAGATTATTGACCGATTTGGGCGGATAT
>IonTorrentS5-matK2_BOP010286_Cotu
ATCAATTCTCGCTTCAAAAGGTACGTCTCTTGTGATGAATAAATGGAAATATTACTTTGTAAATTTATGGCAATCTTATTTTTACCTGTGGTCTCAACCAAAAAGGATCTATCTAAACCAATTATCCAAGCATTCCCTTGACTTTCTAGCTTATTTTTCAAGTGTGCGGCGAAGAACTTCAACGGTACGCAATCAAATGCTAGCAAAGTTCTTTCTAAGCGATAATGTTCTTAAGAAGTTTGATACTTTTGTTCCAATTATTTCCCTGATTGTATCATTGGCTAAATACAAATTTTGTAATAGAGCAGGTTATCCGATTAGTAAGTCGGTTTGGGTCGATTTATCAGATTCGGATATTATTGACCGATTCGGGCGTATAT
>IonTorrentS5-matK2_BOP010286_Dotu
ATCAATTCTCGCTTCAAAAGGTACGTCTCTTGTGATGAATAAATGGAAATATTACTTTGTAAATTTATGGCAATCTTATTTTTACCTGTGGTCTCAACCAAAAAGGATCTATCTAAACCAATTATCCAAGCATTCCCTTGACTTTCTAGCTTATTTTTCAAGTGTGCGGCGAAGAACTTCAACGGTACGCAATCAAATGCTAGCAAAGTTCTTTCTAAGCGATAATGTTCTTAAGAAGTTTGATACTTTTGTTCCAATTATTTCCCTGATTGTATCATTGGCTAAATACAAATTTTGTAATAGAGCAGGTTATCCGATTAGTAAGTCGGTTTGGGTCGATTTATCAGATTCGGATATTATTGACCGATTCGGGCGTATAT
>IonTorrentS5-matK2_BOP010286_Otu
ATCAATTCTCGCTTCAAAAGGTACGTCTCTTGTGATGAATAAATGGAAATATTACTTTGTAAATTTATGGCAATCTTATTTTTACCTGTGGTCTCAACCAAAAAGGATCTATCTAAACCAATTATCCAAGCATTCCCTTGACTTTCTAGCTTATTTTTCAAGTGTGCGGCGAAGAACTTCAACGGTACGCAATCAAATGCTAGCAAAGTTCTTTCTAAGCGATAATGTTCTTAAGAAGTTTGATACTTTTGTTCCAATTATTTCCCTGATTGTATCATTGGCTAAATACAAATTTTGTAATAGAGCAGGTTATCCGATTAGTAAGTCGGTTTGGGTCGATTTATCAGATTCGGATATTATTGACCGATTCGGGCGTATAT
>IonTorrentS5-matK2_BOP010286_Zotu
ATCAATTCTCGCTTCAAAAGGTACGTCTCTTGTGATGAATAAATGGAAATATTACTTTGTAAATTTATGGCAATCTTATTTTTACCTGTGGTCTCAACCAAAAAGGATCTATCTAAACCAATTATCCAAGCATTCCCTTGACTTTCTAGCTTATTTTTCAAGTGTGCGGCGAAGAACTTCAACGGTACGCAATCAAATGCTAGCAAAGTTCTTTCTAAGCGATAATGTTCTTAAGAAGTTTGATACTTTTGTTCCAATTATTTCCCTGATTGTATCATTGGCTAAATACAAATTTTGTAATAGAGCAGGTTATCCGATTAGTAAGTCGGTTTGGGTCGATTTATCAGATTCGGATATTATTGACCGATTCGGGCGTATAT
>IonTorrentS5-matK2_BOP010287_Cotu
GTCAATTCTCGCCTCAAGGGGGACCTTTCTTTTGATGAATAAATGGAAATATTACTTTGTACGTTTCTGGCAATGTCATTTTTACCAGTGGTTTCAACCAGGAAGGATTTCTATAAACCAATTATCCAAACATTCGCTCGATCTTCTGGGTTATCTTTCAAGTGTGCGGCTAAACCCCTTAATGGCGCGCAGTCAAATGCTAGAAAATGCATTTCTAATCGATAATGCTGGTAAGAAGTTCGATACCATTGTTCCAATTAGTCCTCTGATTGGATCATTGGCTAAAGCGAAATTTTGTAACGTATTAGGGCATCCTGTTAGTAAGGTGCTTTGGGCCGATTTATCAGATTCTGAGATTATTGACAGATTTGGGCGTATAT
>IonTorrentS5-matK2_BOP010287_Dotu
GTCAATTCTCGCCTCAAGGGGGACCTTTCTTTTGATGAATAAATGGAAATATTACTTTGTACGTTTCTGGCAATGTCATTTTTACCAGTGGTTTCAACCAGGAAGGATTTCTATAAACCAATTATCCAAACATTCGCTCGATCTTCTGGGTTATCTTTCAAGTGTGCGGCTAAACCCCTTAATGGCGCGCAGTCAAATGCTAGAAAATGCATTTCTAATCGATAATGCTGGTAAGAAGTTCGATACCATTGTTCCAATTAGTCCTCTGATTGGATCATTGGCTAAAGCGAAATTTTGTAACGTATTAGGGCATCCTGTTAGTAAGGTGCTTTGGGCCGATTTATCAGATTCTGAGATTATTGACAGATTTGGGCGTATAT
>IonTorrentS5-matK2_BOP010287_Otu
GTCAATTCTCGCCTCAAGGGGGACCTTTCTTTTGATGAATAAATGGAAATATTACTTTGTACGTTTCTGGCAATGTCATTTTTACCAGTGGTTTCAACCAGGAAGGATTTCTATAAACCAATTATCCAAACATTCGCTCGATCTTCTGGGTTATCTTTCAAGTGTGCGGCTAAACCCCTTAATGGCGCGCAGTCAAATGCTAGAAAATGCATTTCTAATCGATAATGCTGGTAAGAAGTTCGATACCATTGTTCCAATTAGTCCTCTGATTGGATCATTGGCTAAAGCGAAATTTTGTAACGTATTAGGGCATCCTGTTAGTAAGGTGCTTTGGGCCGATTTATCAGATTCTGAGATTATTGACAGATTTGGGCGTATAT
>IonTorrentS5-matK2_BOP010287_Zotu
GTCAATTCTCGCCTCAAGGGGGACCTTTCTTTTGATGAATAAATGGAAATATTACTTTGTACGTTTCTGGCAATGTCATTTTTACCAGTGGTTTCAACCAGGAAGGATTTCTATAAACCAATTATCCAAACATTCGCTCGATCTTCTGGGTTATCTTTCAAGTGTGCGGCTAAACCCCTTAATGGCGCGCAGTCAAATGCTAGAAAATGCATTTCTAATCGATAATGCTGGTAAGAAGTTCGATACCATTGTTCCAATTAGTCCTCTGATTGGATCATTGGCTAAAGCGAAATTTTGTAACGTATTAGGGCATCCTGTTAGTAAGGTGCTTTGGGCCGATTTATCAGATTCTGAGATTATTGACAGATTTGGGCGTATAT
>IonTorrentS5-matK2_BOP010288_Cotu
GTCAATTCTCGCTTCAAAGGGGACCTTTCTTTTGATGAATAAATGGAAATATTACTTTGTACGTTTCTGGCAATGTCATTTTTACCAGTGGTTTCAACCAGGAAGGATTTCTATAAACCAATTATCCAAACATTCGCTCGACCTTCTGGGTTATCTTTCAAGTGTGCGGCTAAACCCCTTAATGGCGCGCAGTCAAATGCTAGAAAATGCATTTCTAATCGATAATGCTGGTAAGAAGTTCGATACCATTGTTCCAATTAGTCCTCTGATTGGATCATTGGCTAAAGCGAAATTTTGTAACGTATTAGGGCATCCTGTTAGTAAGGTGCTTTGGGCCGATTTATCAGATTCTGAGATTATTGACCGATTTGGGCGGATAT
>IonTorrentS5-matK2_BOP010288_Dotu
GTCAATTCTCGCTTCAAAGGGGACCTTTCTTTTGATGAATAAATGGAAATATTACTTTGTACGTTTCTGGCAATGTCATTTTTACCAGTGGTTTCAACCAGGAAGGATTTCTATAAACCAATTATCCAAACATTCGCTCGACCTTCTGGGTTATCTTTCAAGTGTGCGGCTAAACCCCTTAATGGCGCGCAGTCAAATGCTAGAAAATGCATTTCTAATCGATAATGCTGGTAAGAAGTTCGATACCATTGTTCCAATTAGTCCTCTGATTGGATCATTGGCTAAAGCGAAATTTTGTAACGTATTAGGGCATCCTGTTAGTAAGGTGCTTTGGGCCGATTTATCAGATTCTGAGATTATTGACCGATTTGGGCGGATAT
>IonTorrentS5-matK2_BOP010288_Otu
GTCAATTCTCGCTTCAAAGGGGACCTTTCTTTTGATGAATAAATGGAAATATTACTTTGTACGTTTCTGGCAATGTCATTTTTACCAGTGGTTTCAACCAGGAAGGATTTCTATAAACCAATTATCCAAACATTCGCTCGACCTTCTGGGTTATCTTTCAAGTGTGCGGCTAAACCCCTTAATGGCGCGCAGTCAAATGCTAGAAAATGCATTTCTAATCGATAATGCTGGTAAGAAGTTCGATACCATTGTTCCAATTAGTCCTCTGATTGGATCATTGGCTAAAGCGAAATTTTGTAACGTATTAGGGCATCCTGTTAGTAAGGTGCTTTGGGCCGATTTATCAGATTCTGAGATTATTGACCGATTTGGGCGGATAT
>IonTorrentS5-matK2_BOP010288_Zotu
GTCAATTCTCGCTTCAAAGGGGACCTTTCTTTTGATGAATAAATGGAAATATTACTTTGTACGTTTCTGGCAATGTCATTTTTACCAGTGGTTTCAACCAGGAAGGATTTCTATAAACCAATTATCCAAACATTCGCTCGACCTTCTGGGTTATCTTTCAAGTGTGCGGCTAAACCCCTTAATGGCGCGCAGTCAAATGCTAGAAAATGCATTTCTAATCGATAATGCTGGTAAGAAGTTCGATACCATTGTTCCAATTAGTCCTCTGATTGGATCATTGGCTAAAGCGAAATTTTGTAACGTATTAGGGCATCCTGTTAGTAAGGTGCTTTGGGCCGATTTATCAGATTCTGAGATTATTGACCGATTTGGGCGGATAT
>IonTorrentS5-matK2_BOP010290_Cotu
ATCTATTCTGGCTTCAAAGAATGGGCCTCTTGTGATGAATAAATGGAAACACTATTTTATCCATTTATGGCAATGTTTTTTTAATATTTGGTCTCAACCAGGAACGATTCATATAAACCAATTATCCGAACATTCATTTCACCTTTTAGGCTATTTTTCAAATGTTCGGTTAAATCGTTCAGTGGTACGGAGTCAAATGCTGCAAAATACATTTCTAATCGAAATTGTTAGCAAAAAACTTGATATAATAGTTCCAATTATTCCTCTAATTAGATCATTGGCTAAAACGAAATTTTGTAATGTATTAGGGCATCCCATTAGTAAGCCGGTTTGGGCCGATTCATCCGATTTTGATATTATTGACCGATTTTTGCGAATAT
>IonTorrentS5-matK2_BOP010290_Otu
ATCTATTCTGGCTTCAAAGAATGGGCCTCTTGTGATGAATAAATGGAAACACTATTTTATCCATTTATGGCAATGTTTTTTTAATATTTGGTCTCAACCAGGAACGATTCATATAAACCAATTATCCGAACATTCATTTCACCTTTTAGGCTATTTTTCAAATGTTCGGTTAAATCGTTCAGTGGTACGGAGTCAAATGCTGCAAAATACATTTCTAATCGAAATTGTTAGCAAAAAACTTGATATAATAGTTCCAATTATTCCTCTAATTAGATCATTGGCTAAAACGAAATTTTGTAATGTATTAGGGCATCCCATTAGTAAGCCGGTTTGGGCCGATTCATCCGATTTTGATATTATTGACCGATTTTTGCGAATAT
>IonTorrentS5-matK2_BOP010290_Zotu
ATCTATTCTGGCTTCAAAGAATGGGCCTCTTGTGATGAATAAATGGAAACACTATTTTATCCATTTATGGCAATGTTTTTTTAATATTTGGTCTCAACCAGGAACGATTCATATAAACCAATTATCCGAACATTCATTTCACCTTTTAGGCTATTTTTCAAATGTTCGGTTAAATCGTTCAGTGGTACGGAGTCAAATGCTGCAAAATACATTTCTAATCGAAATTGTTAGCAAAAAACTTGATATAATAGTTCCAATTATTCCTCTAATTAGATCATTGGCTAAAACGAAATTTTGTAATGTATTAGGGCATCCCATTAGTAAGCCGGTTTGGGCCGATTCATCCGATTTTGATATTATTGACCGATTTTTGCGAATAT
>IonTorrentS5-matK2_BOP010291_Cotu
GTCAATTCTCGCTTCAAAGGGGACCTTTCTTTTGATGAATAAATGGAAATATTACTTTGTACGTTTCTGGCAATGTCATTTTTACCAGTGGTTTCAACCAGGAAGGATTTCTATAAACCAATTATCCAAACATTCGCTCGACCTTCTGGGTTATCTTTCAAGTGTGCGGCTAAACCCCTTAATCGCGCGCAGTCAAATGCTAGAAAATGCATTTCTAATCGATAATGCTGGTAAGAAGTTCGATACCATTGTTCCAATTAGTCCTCTGATTGGATCATTGGCTAAAGCGAAATTTTGTAACGTATTAGGGCATCCTGTTAGTAAGGTGCTTTGGGCCGATTTATCAGATTCTGAGATTATTGACCGATTTGGGCGGATAT
>IonTorrentS5-matK2_BOP010291_Otu
GTCAATTCTCGCTTCAAAGGGGACCTTTCTTTTGATGAATAAATGGAAATATTACTTTGTACGTTTCTGGCAATGTCATTTTTACCAGTGGTTTCAACCAGGAAGGATTTCTATAAACCAATTATCCAAACATTCGCTCGACCTTCTGGGTTATCTTTCAAGTGTGCGGCTAAACCCCTTAATCGCGCGCAGTCAAATGCTAGAAAATGCATTTCTAATCGATAATGCTGGTAAGAAGTTCGATACCATTGTTCCAATTAGTCCTCTGATTGGATCATTGGCTAAAGCGAAATTTTGTAACGTATTAGGGCATCCTGTTAGTAAGGTGCTTTGGGCCGATTTATCAGATTCTGAGATTATTGACCGATTTGGGCGGATAT
>IonTorrentS5-matK2_BOP010291_Zotu
GTCAATTCTCGCTTCAAAGGGGACCTTTCTTTTGATGAATAAATGGAAATATTACTTTGTACGTTTCTGGCAATGTCATTTTTACCAGTGGTTTCAACCAGGAAGGATTTCTATAAACCAATTATCCAAACATTCGCTCGACCTTCTGGGTTATCTTTCAAGTGTGCGGCTAAACCCCTTAATCGCGCGCAGTCAAATGCTAGAAAATGCATTTCTAATCGATAATGCTGGTAAGAAGTTCGATACCATTGTTCCAATTAGTCCTCTGATTGGATCATTGGCTAAAGCGAAATTTTGTAACGTATTAGGGCATCCTGTTAGTAAGGTGCTTTGGGCCGATTTATCAGATTCTGAGATTATTGACCGATTTGGGCGGATAT
>IonTorrentS5-matK2_BOP010292_Cotu
GTCAATTCTCGCTTCAAAGGGGACCTTTCTTTTGATGAATAAATGGAAATATTACTTTGTACGTTTCTGGCAATGTCATTTTTACCAGTGGTTTCAACCAGGAAGGATTTCTATAAACCAATTATCCAAACATTCGCTCGACCTTCTGGGTTATCTTTCAAGTGTGCGGCTAAACCCCTTAATGGCGCGCAGTCAAATGCTAGAAAATGCATTTCTAATCGATAATGCTGGTAAGAAGTTCGATACCATTGTTCCAATTAGTCCTCTGATTGGATCATTGGCTAAAGCGAAATTTTGTAACGTATTAGGGCATCCTGTTAGTAAGGTGCTTTGGGCCGATTTATCAGATTCTGAGATTATTGACCGATTTGGGCGGATAT
>IonTorrentS5-matK2_BOP010292_Dotu
GTCAATTCTCGCTTCAAAGGGGACCTTTCTTTTGATGAATAAATGGAAATATTACTTTGTACGTTTCTGGCAATGTCATTTTTACCAGTGGTTTCAACCAGGAAGGATTTCTATAAACCAATTATCCAAACATTCGCTCGACCTTCTGGGTTATCTTTCAAGTGTGCGGCTAAACCCCTTAATGGCGCGCAGTCAAATGCTAGAAAATGCATTTCTAATCGATAATGCTGGTAAGAAGTTCGATACCATTGTTCCAATTAGTCCTCTGATTGGATCATTGGCTAAAGCGAAATTTTGTAACGTATTAGGGCATCCTGTTAGTAAGGTGCTTTGGGCCGATTTATCAGATTCTGAGATTATTGACCGATTTGGGCGGATAT
>IonTorrentS5-matK2_BOP010292_Otu
GTCAATTCTCGCTTCAAAGGGGACCTTTCTTTTGATGAATAAATGGAAATATTACTTTGTACGTTTCTGGCAATGTCATTTTTACCAGTGGTTTCAACCAGGAAGGATTTCTATAAACCAATTATCCAAACATTCGCTCGACCTTCTGGGTTATCTTTCAAGTGTGCGGCTAAACCCCTTAATGGCGCGCAGTCAAATGCTAGAAAATGCATTTCTAATCGATAATGCTGGTAAGAAGTTCGATACCATTGTTCCAATTAGTCCTCTGATTGGATCATTGGCTAAAGCGAAATTTTGTAACGTATTAGGGCATCCTGTTAGTAAGGTGCTTTGGGCCGATTTATCAGATTCTGAGATTATTGACCGATTTGGGCGGATAT
>IonTorrentS5-matK2_BOP010292_Zotu
GTCAATTCTCGCTTCAAAGGGGACCTTTCTTTTGATGAATAAATGGAAATATTACTTTGTACGTTTCTGGCAATGTCATTTTTACCAGTGGTTTCAACCAGGAAGGATTTCTATAAACCAATTATCCAAACATTCGCTCGACCTTCTGGGTTATCTTTCAAGTGTGCGGCTAAACCCCTTAATGGCGCGCAGTCAAATGCTAGAAAATGCATTTCTAATCGATAATGCTGGTAAGAAGTTCGATACCATTGTTCCAATTAGTCCTCTGATTGGATCATTGGCTAAAGCGAAATTTTGTAACGTATTAGGGCATCCTGTTAGTAAGGTGCTTTGGGCCGATTTATCAGATTCTGAGATTATTGACCGATTTGGGCGGATAT
>IonTorrentS5-matK2_BOP010293_Cotu
ATGCATTCTGGCTTCAAAAGGGACGTCTCTTTTCATGAATAAATGGAAATTTTACCTTGTCACTTTTTGGCAATGGCATTTTTCGCTGTGGTTTCATCCAAGAAGGATTTATATAAACCAATTATCCAATCATTCCCTTGAATTTTTGGGCTATCTTTCAAGCGTGCGAATGAACCCTTCCGTGGTACGGAGTCAAATTCTAGAAAATTCATTTCTAATCAATAATGCTATTAAGAAGTTCGATACCCTTGTTCCAATTATTCCTCTGATTGCGTCATTGGCTAAAGCGAAATTTTGTAACGTATTAGGGCATCCCATTAGTAAGCCGATTCGGGCTGATTTATCAGATTCTAATATTATTGACCGATTTGGGCGTATAT
>IonTorrentS5-matK2_BOP010293_Otu
GGCTATCTTTCAAGCGTGCGAATGAACCCTTCCGTGGTACGGAGTCAAATTCTAGAAAATTCATTTCTAATCAATAATGCTATTAAGAAGTTCGATACCCTTGTTCCAATTATTCCTCTGATTGCGTCATTGGCTAAAGCGAAATTTTGTAACGTATTAGGGCATCCCATTAGTAAGCCGATTCGGGCTGATTTATCAGATTCTGAGATTATTGACCGATTTGGGCGGATAT
>IonTorrentS5-matK2_BOP010293_Zotu
GGCTATCTTTCAAGCGTGCGAATGAACCCTTCCGTGGTACGGAGTCAAATTCTAGAAAATTCATTTCTAATCAATAATGCTATTAAGAAGTTCGATACCCTTGTTCCAATTATTCCTCTGATTGCGTCATTGGCTAAAGCGAAATTTTGTAACGTATTAGGGCATCCCATTAGTAAGCCGATTCGGGCTGATTTATCAGATTCTGAGATTATTGACCGATTTGGGCGGATAT
>IonTorrentS5-matK2_BOP010294_Cotu
GTCAATTCTCGCTTCAAAGGGGACCTTTCTTTTGATGAATAAATGGAAATATTACTTTGTACGTTTCTGGCAATGTCATTTTTACCAGTGGTTTCAACCAGGAAGGATTTCTATAAACCAATTATCCAAACATTCGCTCGACCTTCTGGGTTATCTTTCAAGTGTGCGGCTAAACCCCTTAATGGCGCGCAGTCAAATGCTAGAAAATGCATTTCTAATCGATAATGCTGGTAAGAAGTTCGATACCATTGTTCCAATTAGTCCTCTGATTGGATCATTGGCTAAAGCGAAATTTTGTAACGTATTAGGACATCCTGTTAGTAAGGTGCTTTGGGCCGATTTATCAGATTCTGAGATTATTGACCGATTTGGGCGGATAT
>IonTorrentS5-matK2_BOP010294_Otu
GTCAATTCTCGCTTCAAAGGGGACCTTTCTTTTGATGAATAAATGGAAATATTACTTTGTACGTTTCTGGCAATGTCATTTTTACCAGTGGTTTCAACCAGGAAGGATTTCTATAAACCAATTATCCAAACATTCGCTCGACCTTCTGGGTTATCTTTCAAGTGTGCGGCTAAACCCCTTAATGGCGCGCAGTCAAATGCTAGAAAATGCATTTCTAATCGATAATGCTGGTAAGAAGTTCGATACCATTGTTCCAATTAGTCCTCTGATTGGATCATTGGCTAAAGCGAAATTTTGTAACGTATTAGGACATCCTGTTAGTAAGGTGCTTTGGGCCGATTTATCAGATTCTGAGATTATTGACCGATTTGGGCGGATAT
>IonTorrentS5-matK2_BOP010294_Zotu
GTCAATTCTCGCTTCAAAGGGGACCTTTCTTTTGATGAATAAATGGAAATATTACTTTGTACGTTTCTGGCAATGTCATTTTTACCAGTGGTTTCAACCAGGAAGGATTTCTATAAACCAATTATCCAAACATTCGCTCGACCTTCTGGGTTATCTTTCAAGTGTGCGGCTAAACCCCTTAATGGCGCGCAGTCAAATGCTAGAAAATGCATTTCTAATCGATAATGCTGGTAAGAAGTTCGATACCATTGTTCCAATTAGTCCTCTGATTGGATCATTGGCTAAAGCGAAATTTTGTAACGTATTAGGACATCCTGTTAGTAAGGTGCTTTGGGCCGATTTATCAGATTCTGAGATTATTGACCGATTTGGGCGGATAT
>IonTorrentS5-matK2_BOP010295_Cotu
ATGCATTCTGGCTTCAAAAGGGACGTCTCTTTTCATGAATAAATGGAAATTTTACCTTGTCACTTTTTGGCAATGGCATTTTTCGCTGTGGTTTCATCCAAGAAGGATTTATATAAACCAATTATCCAATCATTCCCTTGAATTTTTGGGCTATCTTTCAAGCGTGCGAATGAACCCTTCCGTGGTACGGAGTCAAATTCTAGAAAATTCATTTCTAATCAATAATGCTATTAAGAAGTTCGATACCCTTGTTCCAATTATTCCTCTGATTGCGTCATTGGCTAAAGCGAAATTTTGTAACGTATTAGGGCATCCCATTAGTAAGCCGATTCGGGCTGATTTATCAGATTCTAATATTATTGACCGATTTGGGCGTATAT
>IonTorrentS5-matK2_BOP010295_Otu
ATGCATTCTGGCTTCAAAAGGGACGTCTCTTTTCATGAATAAATGGAAATTTTACCTTGTCACTTTTTGGCAATGGCATTTTTCGCTGTGGTTTCATCCAAGAAGGATTTATATAAACCAATTATCCAATCATTCCCTTGAATTTTTGGGCTATCTTTCAAGCGTGCGAATGAACCCTTCCGTGGTACGGAGTCAAATTCTAGAAAATTCATTTCTAATCAATAATGCTATTAAGAAGTTCGATACCCTTGTTCCAATTATTCCTCTGATTGCGTCATTGGCTAAAAGCTGAAATTTTGTAACGTATTAGGGCATCCCATTAGTAAGCCGATTCGGGCTGATTTATCAGATTCTAATATTATTGACCGATTTGGGCGTATAT
>IonTorrentS5-matK2_BOP010295_Zotu
ATGCATTCTGGCTTCAAAAGGGACGTCTCTTTTCATGAATAAATGGAAATTTTACCTTGTCACTTTTTGGCAATGGCATTTTTCGCTGTGGTTTCATCCAAGAAGGATTTATATAAACCAATTATCCAATCATTCCCTTGAATTTTTGGGCTATCTTTCAAGCGTGCGAATGAACCCTTCCGTGGTACGGAGTCAAATTCTAGAAAATTCATTTCTAATCAATAATGCTATTAAGAAGTTCGATACCCTTGTTCCAATTATTCCTCTGATTGCGTCATTGGCTAAAGCGAAATTTTGTAACGTATTAGGGCATCCCATTAGTAAGCCGATTCGGGCTGATTTATCAGATTCTAATATTATTGACCGATTTGGGCGTATAT
>IonTorrentS5-matK2_BOP010296_Cotu
ATCAATTCTGGCTTCAAAAGATACGCCTCTTCTGATGAATAAATGGAAATATTACCTTGTCAATTTATGGGAATGTCATTTTTATGTGTGGTTTCACTTGGGAAGAATCTATATAAATAAATTATCCAAGCATTCCCTCTACTTTTTGGGTTATTTTTCAAGTGTGCGACTAAATACTTCAATGGTGCGGAGTCAAATGCTAGAAAATTCATTTATAATAAATAATGCTCCCAAGAAGCTCGATACGATAGTTCCAATTATTCCTCTGATTGGATCATTGGCTAAAGCGAAATTTTGTAACGCATTAGGGCATCCCATTAGTAAGCTGACTCGGGCCGATTTATCGGATTTTGATATTCTCAATCGATTTCTGCGTATAT
>IonTorrentS5-matK2_BOP010296_Otu
ATCAATTCTGGCTTCAAAAGATACGCCTCTTCTGATGAATAAATGGAAATATTACCTTGTCAATTTATGGGAATGTCATTTTTATGTGTGGTTTCACTTGGGAAGAATCTATATAAATAAATTATCCAAGCATTCCCTCTACTTTTTGGGTTATTTTTCAAGTGTGCGACTAAATACTTCAATGGTGCGGAGTCAAATGCTAGAAAATTCATTTATAATAAATAATGCTCCCAAGAAGCTCGATACGATAGTTCCAATTATTCCTCTGATTGGATCATTGGCTAAAGCGAAATTTTGTAACGCATTAGGGCATCCCATTAGTAAGCTGACTCGGGCCGATTTATCGGATTTTGATATTCTCAATCGATTTCTGCGTATAT
>IonTorrentS5-matK2_BOP010296_Zotu
ATCAATTCTGGCTTCAAAAGATACGCCTCTTCTGATGAATAAATGGAAATATTACCTTGTCAATTTATGGGAATGTCATTTTTATGTGTGGTTTCACTTGGGAAGAATCTATATAAATAAATTATCCAAGCATTCCCTCTACTTTTTGGGTTATTTTTCAAGTGTGCGACTAAATACTTCAATGGTGCGGAGTCAAATGCTAGAAAATTCATTTATAATAAATAATGCTCCCAAGAAGCTCGATACGATAGTTCCAATTATTCCTCTGATTGGATCATTGGCTAAAGCGAAATTTTGTAACGCATTAGGGCATCCCATTAGTAAGCTGACTCGGGCCGATTTATCGGATTTTGATATTCTCAATCGATTTCTGCGTATAT
>IonTorrentS5-matK2_BOP010297_Cotu
ATCAATTCTGGCTTCAAAAGATACGCCTCTTCTGATGAATAAATGGAAATATTACCTTGTCAATTTATGGGAATGTCATTTTTATGTGTGGTTTCACTTGGGAAGAATCTATATAAATAAATTATCCAAGCATTCCCTCTACTTTTTGGGTTATTTTTCAAGTGTGCGACTAAATACTTCAATGGTGCGGAGTCAAATGCTAGAAAATTCATTTATAATAAATAATGCTCCCAAGAAGCTCGATACGATAGTTCCAATTATTCCTCTGATTGGATCATTGGCTAAAGCGAAATTTTGTAACGCATTAGGGCATCCCATTAGTAAGCTGACTCGGGCCGATTTATCGGATTTTGATATTCTCAATCGATTTCTGCGTATAT
>IonTorrentS5-matK2_BOP010297_Dotu
ATCAATTCTGGCTTCAAAAGATACGCCTCTTCTGATGAATAAATGGAAATATTACCTTGTCAATTTATGGGAATGTCATTTTTATGTGTGGTTTCACTTGGGAAGAATCTATATAAATAAATTATCCAAGCATTCCCTCTACTTTTTGGGTTATTTTTCAAGTGTGCGACTAAATACTTCAATGGTGCGGAGTCAAATGCTAGAAAATTCATTTATAATAAATAATGCTCCCAAGAAGCTCGATACGATAGTTCCAATTATTCCTCTGATTGGATCATTGGCTAAAGCGAAATTTTGTAACGCATTAGGGCATCCCATTAGTAAGCTGACTCGGGCCGATTTATCGGATTTTGATATTCTCAATCGATTTCTGCGTATAT
>IonTorrentS5-matK2_BOP010297_Otu
ATCAATTCTGGCTTCAAAAGATACGCCTCTTCTGATGAATAAATGGAAATATTACCTTGTCAATTTATGGGAATGTCATTTTTATGTGTGGTTTCACTTGGGAAGAATCTATATAAATAAATTATCCAAGCATTCCCTCTACTTTTTGGGTTATTTTTCAAGTGTGCGACTAAATACTTCAATGGTGCGGAGTCAAATGCTAGAAAATTCATTTATAATAAATAATGCTCCCAAGAAGCTCGATACGATAGTTCCAATTATTCCTCTGATTGGATCATTGGCTAAAGCGAAATTTTGTAACGCATTAGGGCATCCCATTAGTAAGCTGACTCGGGCCGATTTATCGGATTTTGATATTCTCAATCGATTTCTGCGTATAT
>IonTorrentS5-matK2_BOP010297_Zotu
ATCAATTCTGGCTTCAAAAGATACGCCTCTTCTGATGAATAAATGGAAATATTACCTTGTCAATTTATGGGAATGTCATTTTTATGTGTGGTTTCACTTGGGAAGAATCTATATAAATAAATTATCCAAGCATTCCCTCTACTTTTTGGGTTATTTTTCAAGTGTGCGACTAAATACTTCAATGGTGCGGAGTCAAATGCTAGAAAATTCATTTATAATAAATAATGCTCCCAAGAAGCTCGATACGATAGTTCCAATTATTCCTCTGATTGGATCATTGGCTAAAGCGAAATTTTGTAACGCATTAGGGCATCCCATTAGTAAGCTGACTCGGGCCGATTTATCGGATTTTGATATTCTCAATCGATTTCTGCGTATAT
>IonTorrentS5-matK2_BOP010299_Cotu
ATCAATTCTGGCTTCAAAAGATACGCCTCTTCTGATGAATAAATGGAAATATTACCTTGTCAATTTATGGGAATGTCATTTTTATGTGTGGTTTCACTTGGGAAGAATCTATATAAATAAATTATCCAAGCATTCGCTCGACTTTTTGGGTTATTTTTCAAGTGTGCGACTAAATACTTCAATGGTGCGGAGTCAAATGCTAGAAAATTCATTTATAATAAATAATGCTCCCAAGAAGCTCGATACGATAGTTCCAATTATTCCTCTGATTGGATCATTGGCTAAAGCGAAATTTTGTAACGCATTAGGGAATCCCATTAGTAAGCTGACTCGGGCCGATTTATCGGATTTTGATATTCTCAATCGATTTCTGCGTATAT
>IonTorrentS5-matK2_BOP010299_Otu
ATCAATTCTGGCTTCAAAAGATACGCCTCTTCTGATGAATAAATGGAAATATTACCTTGTCAATTTATGGGAATGTCATTTTTATGTGTGGTTTCACTTGGGAAGAATCTATATAAATAAATTATCCAAGCATTCGCTCGACTTTTTGGGTTATTTTTCAAGTGTGCGACTAAATACTTCAATGGTGCGGAGTCAAATGCTAGAAAATTCATTTATAATAAATAATGCTCCCAAGAAGCTCGATACGATAGTTCCAATTATTCCTCTGATTGGATCATTGGCTAAAGCGAAATTTTGTAACGCATTAGGGAATCCCATTAGTAAGCTGACTCGGGCCGATTTATCGGATTTTGATATTCTCAATCGATTTCTGCGTATAT
>IonTorrentS5-matK2_BOP010299_Zotu
ATCAATTCTGGCTTCAAAAGATACGCCTCTTCTGATGAATAAATGGAAATATTACCTTGTCAATTTATGGGAATGTCATTTTTATGTGTGGTTTCACTTGGGAAGAATCTATATAAATAAATTATCCAAGCATTCGCTCGACTTTTTGGGTTATTTTTCAAGTGTGCGACTAAATACTTCAATGGTGCGGAGTCAAATGCTAGAAAATTCATTTATAATAAATAATGCTCCCAAGAAGCTCGATACGATAGTTCCAATTATTCCTCTGATTGGATCATTGGCTAAAGCGAAATTTTGTAACGCATTAGGGAATCCCATTAGTAAGCTGACTCGGGCCGATTTATCGGATTTTGATATTCTCAATCGATTTCTGCGTATAT
>IonTorrentS5-matK2_BOP010300_Cotu
ATCCATTCTGGTTTCAAAAGATACGCCTCTTTTGATGATGATGAATAAATGGAAATATTACCTTGTCCATTTATGGCAATGTCATTTTTATGTGTGGTCTGAACCAGGAAGAATCCATATAAACCAATTACCCAAACATTATCTCTGCTTTTTGGGTTATCTTTCAAGTATGCGACTAAATCTTTCAGTGGTACGGAGTCAAATGCTAGAAAATTCATTTATAATGGATAATCCTATGAAAAAGATTGATACATTAGTTCCAATTAGGCCTTTGATTGGATCATTGGCTAAAATGAAATTTTGTAATGCATTAGGACATCCCATTAGTAAGTCAACCTGGGCGGATTCGTCAGATTTGGATATTATTGATCGATTTGTGCGTATAT
>IonTorrentS5-matK2_BOP010300_Dotu
AGAAAATTCATTTATAATGGATAATCCTATGAAAAAGATTGATACATTAGTTCCAATTAGGCCTTTGATTGGATCATTGGCTAAAATGAAATTTTGTAATGCATTAGGACATCCCATTAGTAAGTCAACCTGGGCGGATTCGTCAGATTTGGATATTATTGATCGATTTGTGCGTATAT
>IonTorrentS5-matK2_BOP010300_Otu
ATCCATTCTGGTTTCAAAAGATACGCCTCTTTTGATGATGATGAATAAATGGAAATATTACCTTGTCCATTTATGGCAATGTCATTTTTATGTGTGGTCTGAACCAGGAAGAATCCATATAAACCAATTACCCAAACATTATCTCTGCTTTTTGGGTTATCTTTCAAGTATGCGACTAAATCTTTCAGTGGTACGGAGTCAAATGCTAGAAAATTCATTTATAATGGATAATCCTATGAAAAAGATTGATACATTAGTTCCAATTAGGCCTTTGATTGGATCATTGGCTAAAATGAAATTTTGTAATGCATTAGGACATCCCATTAGTAAGTCAACCTGGGCGGATTCGTCAGATTTGGATATTATTGATCGATTTGTGCGTATAT
>IonTorrentS5-matK2_BOP010300_Zotu
ATCCATTCTGGTTTCAAAAGATACGCCTCTTTTGATGATGATGAATAAATGGAAATATTACCTTGTCCATTTATGGCAATGTCATTTTTATGTGTGGTCTGAACCAGGAAGAATCCATATAAACCAATTACCCAAACATTATCTCTGCTTTTTGGGTTATCTTTCAAGTATGCGACTAAATCTTTCAGTGGTACGGAGTCAAATGCTAGAAAATTCATTTATAATGGATAATCCTATGAAAAAGATTGATACATTAGTTCCAATTAGGCCTTTGATTGGATCATTGGCTAAAATGAAATTTTGTAATGCATTAGGACATCCCATTAGTAAGTCAACCTGGGCGGATTCGTCAGATTTGGATATTATTGATCGATTTGTGCGTATAT
>IonTorrentS5-matK2_BOP010301_Cotu
ATCCATTATGGTTTCAAAAGATACGCCTCTTTTGATGAATAAATGGAAATATTACCTTGTCCATTTATGGCAATGTCATTTTTATGTGTGGTCTGAACCAGGAAGAATCCATATAAACCAATTATCCAAACATTCTCTCTTTTTTTTGGGTTATCTTTCAAGTATGCGACTAAATCTTTCAGTGGTACGGAGTCAAATGTTAGAAAATTCATTTCTAATGGATAATGCTATGAAAAAGATTGATACATTAGTTCCAATTAGTCCTTTGATTGGATCATTGGCTAAAATTCAATTTTGTAATGCATTAGGGCATCCCATTAGTAAGTCAACCTGGGCGGATTCGTCAGATTTGGATATTATTGATCGATTTGTGCGTATAT
>IonTorrentS5-matK2_BOP010301_Otu
ATCCATTATGGTTTCAAAAGATACGCCTCTTTTGATGAATAAATGGAAATATTACCTTGTCCATTTATGGCAATGTCATTTTTATGTGTGGTCTGAACCAGGAAGAATCCATATAAACCAATTATCCAAACATTCTCTCTTTTTTTTGGGTTATCTTTCAAGTATGCGACTAAATCTTTCAGTGGTACGGAGTCAAATGTTAGAAAATTCATTTCTAATGGATAATGCTATGAAAAAGATTGATACATTAGTTCCAATTAGTCCTTTGATTGGATCATTGGCTAAAATTCAATTTTGTAATGCATTAGGGCATCCCATTAGTAAGTCAACCTGGGCGGATTCGTCAGATTTGGATATTATTGATCGATTTGTGCGTATAT
>IonTorrentS5-matK2_BOP010301_Zotu
ATCCATTATGGTTTCAAAAGATACGCCTCTTTTGATGAATAAATGGAAATATTACCTTGTCCATTTATGGCAATGTCATTTTTATGTGTGGTCTGAACCAGGAAGAATCCATATAAACCAATTATCCAAACATTCTCTCTTTTTTTTGGGTTATCTTTCAAGTATGCGACTAAATCTTTCAGTGGTACGGAGTCAAATGTTAGAAAATTCATTTCTAATGGATAATGCTATGAAAAAGATTGATACATTAGTTCCAATTAGTCCTTTGATTGGATCATTGGCTAAAATTCAATTTTGTAATGCATTAGGGCATCCCATTAGTAAGTCAACCTGGGCGGATTCGTCAGATTTGGATATTATTGATCGATTTGTGCGTATAT
>IonTorrentS5-matK2_BOP010302_Cotu
ATCCATTATGGTTTCAAAAGATACGCCTCTTTTGATGAATAAATGGAAATATTACCTTGTCCATTTATGGCAATGTCATTTTTATGTGTGGTCTGAACCAGGAAGAATCCATATAAACCAATTATCCAAACATTCTCTCTTTTTTTTGGGTTATCTTTCAAGTATGCGACTAAATCTTTCAGTGGTACGGAGTCAAATGTTAGAAAATTCATTTCTAATGGATAATGCTATGAAAAAGATTGATACATTAGTTCCAATTAGTCCTTTGATTGGATCATTGGCTAAAATTCAATTTTGTAATGCATTAGGGCATCCCATTAGTAAGTCAACCTGGGCGGATTCGTCAGATTTGGATATTATTGATCGATTTGTGCGTATAT
>IonTorrentS5-matK2_BOP010302_Otu
ATCCATTATGGTTTCAAAAGATACGCCTCTTTTGATGAATAAATGGAAATATTACCTTGTCCATTTATGGCAATGTCATTTTTATGTGTGGTCTGAACCAGGAAGAATCCATATAAACCAATTATCCAAACATTCTCTCTTTTTTTTGGGTTATCTTTCAAGTATGCGACTAAATCTTTCAGTGGTACGGAGTCAAATGTTAGAAAATTCATTTCTAATGGATAATGCTATGAAAAAGATTGATACATTAGTTCCAATTAGTCCTTTGATTGGATCATTGGCTAAAATTCAATTTTGTAATGCATTAGGGCATCCCATTAGTAAGTCAACCTGGGCGGATTCGTCAGATTTGGATATTATTGATCGATTTGTGCGTATAT
>IonTorrentS5-matK2_BOP010302_Zotu
ATCCATTATGGTTTCAAAAGATACGCCTCTTTTGATGAATAAATGGAAATATTACCTTGTCCATTTATGGCAATGTCATTTTTATGTGTGGTCTGAACCAGGAAGAATCCATATAAACCAATTATCCAAACATTCTCTCTTTTTTTTGGGTTATCTTTCAAGTATGCGACTAAATCTTTCAGTGGTACGGAGTCAAATGTTAGAAAATTCATTTCTAATGGATAATGCTATGAAAAAGATTGATACATTAGTTCCAATTAGTCCTTTGATTGGATCATTGGCTAAAATTCAATTTTGTAATGCATTAGGGCATCCCATTAGTAAGTCAACCTGGGCGGATTCGTCAGATTTGGATATTATTGATCGATTTGTGCGTATAT
>IonTorrentS5-matK2_BOP010303_Cotu
ATCCATTCTGGTATCAAAGGATACGCCTCTTTTGATGAATAAATGGAAATATTACCTTGTTCATTTATGGCAATCCCATTTTTATGTGTGGTCTCAAGCAGGAAGGGTTTATATAAACCAATTATCCAAGCACATCTTCGGCTTTTTGGGTTATCTTTTAACTATGCGAATAAATCTTTCAGTAGTACGGAGTCAAATGCTAGAAAATTCATTTCTAATGGATAATGCTATGAAGAAGATTGATACATTAGTTCCAATTATTCCTCTGATTGGATCCTTGTCTAAAATGCAATTTTGTAACGGAGTAGGACAGCCCCTTAGTAAGTCGACCTGGGCCGATTTATCGGATTTTGATATTATTGACCGATTTGCGCGTATAT
>IonTorrentS5-matK2_BOP010303_Otu
ATCCATTCTGGTATCAAAGGATACGCCTCTTTTGATGAATAAATGGAAATATTACCTTGTTCATTTATGGCAATCCCATTTTTATGTGTGGTCTCAAGCAGGAAGGGTTTATATAAACCAATTATCCAAGCACATCTTCGGCTTTTTGGGTTATCTTTTAACTATGCGAATAAATCTTTCAGTAGTACGGAGTCAAATGCTAGAAAATTCATTTCTAATGGATAATGCTATGAAGAAGATTGATACATTAGTTCCAATTATTCCTCTGATTGGATCCTTGTCTAAAATGCAATTTTGTAACGGAGTAGGACAGCCCCTTAGTAAGTCGACCTGGGCCGATTTATCGGATTTTGATATTATTGACCGATTTGCGCGTATAT
>IonTorrentS5-matK2_BOP010303_Zotu
ATCCATTCTGGTATCAAAGGATACGCCTCTTTTGATGAATAAATGGAAATATTACCTTGTTCATTTATGGCAATCCCATTTTTATGTGTGGTCTCAAGCAGGAAGGGTTTATATAAACCAATTATCCAAGCACATCTTCGGCTTTTTGGGTTATCTTTTAACTATGCGAATAAATCTTTCAGTAGTACGGAGTCAAATGCTAGAAAATTCATTTCTAATGGATAATGCTATGAAGAAGATTGATACATTAGTTCCAATTATTCCTCTGATTGGATCCTTGTCTAAAATGCAATTTTGTAACGGAGTAGGACAGCCCCTTAGTAAGTCGACCTGGGCCGATTTATCGGATTTTGATATTATTGACCGATTTGCGCGTATAT
>IonTorrentS5-matK2_BOP010304_Cotu
ATCCATTCTGGTTTCAAAAGATACGCCTCTTTTGATGAATAAATGGAAATATTACCTTGTCCATTTATGGCAATGTCATTTTTATGTGTGGTCTGAACCAGGAAGAATCCATATAAACCAATTATCCAAACATTCTCTCTTTTTTTTGGGTTATCTTTCAAGTATGCGACTAAATCTTTCAGTGGTACGGAGTCAAATGTTAGAAAATTCATTTCTAATGGATAATGCTATGAAAAAGATTGATACATTAGTTCCAATTAGTCCTTTGATTGGATCATTGGCTAAAATGAAATTTTGTAATGCATTAGGGCATCCCATTAGTAAGTCAACCTGGGCGGATTCGTCAGATTTGGATATTATTGATCGATTTGTGCGTATAT
>IonTorrentS5-matK2_BOP010304_Otu
ATCCATTCTGGTTTCAAAAGATACGCCTCTTTTGATGAATAAATGGAAATATTACCTTGTCCATTTTATGGCAATGTCATTTTTATGTGTGGTCTGAACCAGGAAGAATCCATATAAACCAATTATCCAAACATTCTCTCTTTTTTTTGGGTTATCTTTCAAGTATGCGACTAAATCTTTCAGTGGTACGGAGTCAAATGTTAGAAAATTCATTTCTAATGGATAATGCTATGAAAAAGATTGATACATTAGTTCCAATTAGTCCTTTGATTGGATCATTGGCTAAAATGAAATTTTGTAATGCATTAGGGCATCCCATTAGTAAGTCAACCTGGGCGGATTCGTCAGATTTGGATATTATTGATCGATTTGTGCGTATAT
>IonTorrentS5-matK2_BOP010304_Zotu
ATCCATTCTGGTTTCAAAAGATACGCCTCTTTTGATGAATAAATGGAAATATTACCTTGTCCATTTATGGCAATGTCATTTTTATGTGTGGTCTGAACCAGGAAGAATCCATATAAACCAATTATCCAAACATTCTCTCTTTTTTTTGGGTTATCTTTCAAGTATGCGACTAAATCTTTCAGTGGTACGGAGTCAAATGTTAGAAAATTCATTTCTAATGGATAATGCTATGAAAAAGATTGATACATTAGTTCCAATTAGTCCTTTGATTGGATCATTGGCTAAAATGAAATTTTGTAATGCATTAGGGCATCCCATTAGTAAGTCAACCTGGGCGGATTCGTCAGATTTGGATATTATTGATCGATTTGTGCGTATAT
>IonTorrentS5-matK2_BOP010305_Cotu
ATCCATTCTGGTTTCAAAAGATACGCCTCTTTTGATGAATAAATGGAAATATTACCTTGTCCATTTATGGCAATGTCATTTTTATGTGTGGTCTGAACCAGGAAGAATCCATATAAACCAATTATCCAAACATTCTCTCTTTTTTTTGGGTTATCTTTCAAGTATGCGACTAAATCTTTCAGTGGTACGGAGTCAAATGTTAGAAAATTCATTTCTAATGGATAATGCTATGAAAAAGATTGATACATTAGTTCCAATTAGTCCTTTGATTGGATCATTGGCTAAAATGAAATTTTGTAATGCATTAGGGCATCCCATTAGTAAGTCAACCTGGGCGGATTCGTCAGATTTGGATATTATTGATCGATTTGTGCGTATAT
>IonTorrentS5-matK2_BOP010305_Dotu
ATCCATTCTGGTTTCAAAAGATACGCCTCTTTTGATGAATAAATGGAAATATTACCTTGTCCATTTATGGCAATGTCATTTTTATGTGTGGTCTGAACCAGGAAGAATCCATATAAACCAATTATCCAAACATTCTCTCTTTTTTT
>IonTorrentS5-matK2_BOP010305_Otu
ATCCATTCTGGTTTCAAAAGATACGCCTCTTTTGATGAATAAATGGAAATATTACCTTGTCCATTTATGGCAATGTCATTTTTATGTGTGGTCTGAACCAGGAAGAATCCATATAAACCAATTATCCAAACATTCTCTCTTTTTTTTGGGTTATCTTTCAAGTATGCGACTAAATCTTTCAGTGGTACGGAGTCAAATGTTAGAAAATTCATTTCTAATGGATAATGCTATGAAAAAGATTGATACATTAGTTCCAATTAGTCCTTTGATTGGATCATTGGCTAAAATGAAATTTTGTAATGCATTAGGGCATCCCATTAGTAAGTCAACCTGGGCGGATTCGTCAGATTTGGATATTATTGATCGATTTGTGCGTATAT
>IonTorrentS5-matK2_BOP010305_Zotu
ATCCATTCTGGTTTCAAAAGATACGCCTCTTTTGATGAATAAATGGAAATATTACCTTGTCCATTTATGGCAATGTCATTTTTATGTGTGGTCTGAACCAGGAAGAATCCATATAAACCAATTATCCAAACATTCTCTCTTTTTTTTGGGTTATCTTTCAAGTATGCGACTAAATCTTTCAGTGGTACGGAGTCAAATGTTAGAAAATTCATTTCTAATGGATAATGCTATGAAAAAGATTGATACATTAGTTCCAATTAGTCCTTTGATTGGATCATTGGCTAAAATGAAATTTTGTAATGCATTAGGGCATCCCATTAGTAAGTCAACCTGGGCGGATTCGTCAGATTTGGATATTATTGATCGATTTGTGCGTATAT
>IonTorrentS5-matK2_BOP010306_Cotu
ATCCATTCTGGTTTCAAAAGATACGCCTCTTTTGATGAATAAATGGAAATATTACCTTGTCCATTTATGGCAATGTCATTTTTATGTGTGGTCTGAACCAGGAAGAATCCATATAAACCAATATCCAAACATTCTCTCTTTTTTTTGGGTTATCTTTCAAGTATGCGACTAAATCTTTCAGTGGTACGAAGTCAAATGTTAGAAAATTCATTTCTAATGGATAATGCTATGAAAAAGATTGATACATTAGTTCCAATTAGTCCTTTGATTGGATCATTGGCTAAAATGAAATTTTGTAATGCATTAGGGCATCCCATTAGTAAGTCAACCTGGGCGGATTCGTCAGATTTGGATATTATTGATCGATTTGTGCGTATAT
>IonTorrentS5-matK2_BOP010306_Otu
ATCCATTCTGGTTTCAAAAGATACGCCTCTTTTGATGAATAAATGGAAATATTACCTTGTCCATTTATGGCAATGTCATTTTTATGTGTGGTCTGAACCAGGAAGAATCCATATAAACCAATTATCCAAACATTCTCTCTTTTTTTTGGGTTATCTTTCAAGTATGCGACTAAATCTTTCAGTGGTACGAAGTCAAATGTTAGAAAATTCATTTCTAATGGATAATGCTATGAAAAAGATTGATACATTAGTTCCAATTAGTCCTTTGATTGGATCATTGGCTAAAATGAAATTTTGTAATGCATTAGGGCATCCCATTAGTAAGTCAACCTGGGCGGATTCGTCAGATTTGGATATTATTGATCGATTTGTGCGTATAT
>IonTorrentS5-matK2_BOP010306_Zotu
ATCCATTCTGGTTTCAAAAGATACGCCTCTTTTGATGAATAAATGGAAATATTACCTTGTCCATTTATGGCAATGTCATTTTTATGTGTGGTCTGAACCAGGAAGAATCCATATAAACCAATTATCCAAACATTCTCTCTTTTTTTTGGGTTATCTTTCAAGTATGCGACTAAATCTTTCAGTGGTACGAAGTCAAATGTTAGAAAATTCATTTCTAATGGATAATGCTATGAAAAAGATTGATACATTAGTTCCAATTAGTCCTTTGATTGGATCATTGGCTAAAATGAAATTTTGTAATGCATTAGGGCATCCCATTAGTAAGTCAACCTGGGCGGATTCGTCAGATTTGGATATTATTGATCGATTTGTGCGTATAT
>IonTorrentS5-matK2_BOP010307_Cotu
ATCCATTCTGGTTTCAAAAGATACGCCTCTTTTGATGAATAAATGGAAATATTACCTTGTCCATTTATGGCAATGTCATTTTTATGTGTGGTCTGAACCAGGAAGAATCCATATAAACCAATTATCCAAACATTCTCTCTTTTTTTTGGGTTATCTTTCAAGTATGCGACTAAATCTTTCAGTGGTACGGAGTCAAATGTTAGAAAATTCATTTCTAATGGATAATGCTATGAAAAAGATTGATACATTAGTTCCAATTAGTCCTTTGATTGGATCATTGGCTAAAATGAAATTTTGTAATGCATTAGGGCATCCCATTAGTAAGTCAACCTGGGCGGATTCGTCAGATTTGGATATTATTGATCGATTTGTGCGTATAT
>IonTorrentS5-matK2_BOP010307_Otu
ATCCATTCTGGTTTCAAAAGATACGCCTCTTTTGATGAATAAATGGAAATATTACCTTGTCCATTTATGGCAATGTCATTTTTATGTGTGGTCTGAACCAGGAAGAATCCATATAAACCAATTATCCAAACATTCTCTCTTTTTTTTGGGTTATCTTTCAAGTATGCGACTAAATCTTTCAGTGGTACGGAGTCAAATGTTAGAAAATTCATTTCTAATGGATAATGCTATGAAAAAGATTGATACATTAGTTCCAATTAGTCCTTTGATTGGATCATTGGCTAAAATGAAATTTTGTAATGCATTAGGGCATCCCATTAGTAAGTCAACCTGGGCGGATTCGTCAGATTTGGATATTATTGATCGATTTGTGCGTATAT
>IonTorrentS5-matK2_BOP010307_Zotu
ATCCATTCTGGTTTCAAAAGATACGCCTCTTTTGATGAATAAATGGAAATATTACCTTGTCCATTTATGGCAATGTCATTTTTATGTGTGGTCTGAACCAGGAAGAATCCATATAAACCAATTATCCAAACATTCTCTCTTTTTTTTGGGTTATCTTTCAAGTATGCGACTAAATCTTTCAGTGGTACGGAGTCAAATGTTAGAAAATTCATTTCTAATGGATAATGCTATGAAAAAGATTGATACATTAGTTCCAATTAGTCCTTTGATTGGATCATTGGCTAAAATGAAATTTTGTAATGCATTAGGGCATCCCATTAGTAAGTCAACCTGGGCGGATTCGTCAGATTTGGATATTATTGATCGATTTGTGCGTATAT
>IonTorrentS5-matK2_BOP010308_Cotu
ATCCATTCTGGTTTCAAAAGATACGCCTCTTTTGATGAATAAATGGAAATATTACCTTGTCCATTTATGGCAATGTCATTTTTATGTGTGGTCTGAACCAGGAAGAATCCATATAAACCAATTATCCAAACATTCTCTCTTTTTTTTGGGTTATCTTTCAAGTATGCGACTAAATCTTTCAGTGGTACGGAGTCAAATGTTAGAAAATTCATTTCTAATGGATAATGCTATGAAAAAGATTGATACATTAGTTCCAATTAGTCCTTTGATTGGATCATTGGCTAAAATGAAATTTTGTAATGCATTAGGGCATCCCATTAGTAAGTCAACCTGGGCGGATTCGTCAGATTTGGATATTATTGATCGATTTGTGCGTATAT
>IonTorrentS5-matK2_BOP010308_Otu
ATCCATTCTGGTTTCAAAAGATACGCCTCTTTTGATGAATAAATGGAAATATTACCTTGTCCATTTATGGCAATGTCATTTTTATGTGTGGTCTGAACCAGGAAGAATCCATATAAACCAATTATCCAAACATTCTCTCTTTTTTTTGGGTTATCTTTCAAGTATGCGACTAAATCTTTCAGTGGTACGGAGTCAAATGTTAGAAAATTCATTTCTAATGGATAATGCTATGAAAAAGATTGATACATTAGTTCCAATTAGTCCTTTGATTGGATCATTGGCTAAAATGAAATTTTGTAATGCATTAGGGCATCCCATTAGTAAGTCAACCTGGGCGGATTCGTCAGATTTGGATATTATTGATCGATTTGTGCGTATAT
>IonTorrentS5-matK2_BOP010308_Zotu
ATCCATTCTGGTTTCAAAAGATACGCCTCTTTTGATGAATAAATGGAAATATTACCTTGTCCATTTATGGCAATGTCATTTTTATGTGTGGTCTGAACCAGGAAGAATCCATATAAACCAATTATCCAAACATTCTCTCTTTTTTTTGGGTTATCTTTCAAGTATGCGACTAAATCTTTCAGTGGTACGGAGTCAAATGTTAGAAAATTCATTTCTAATGGATAATGCTATGAAAAAGATTGATACATTAGTTCCAATTAGTCCTTTGATTGGATCATTGGCTAAAATGAAATTTTGTAATGCATTAGGGCATCCCATTAGTAAGTCAACCTGGGCGGATTCGTCAGATTTGGATATTATTGATCGATTTGTGCGTATAT
>IonTorrentS5-matK2_BOP010309_Cotu
TCCATTCTGGCTTCAAAAGGGACGTCTCTTTTAATGAATAAATGGAAATGTTACCTTGTCACTTTTTGGCAATGGTATTTTTCGCTTTGGTTTCATCCAAGAAAGATTTATATAAACCAATTATCCAATCATTCCCTTGAATTTTTGGGCTATCTTTCAAGCGTGCGAATGAACCCTTCAGTGGTACGGAGTCAAATTCTAGAAAATTCATTTCTAATCAATAATGCTATTAAGAAGTTCGATACTCTTGTTCCAATTATTCCGCTGATTGCGTCATTGGCTAAAGCGAAATTTTGTAACGTATTAGGGCATCCCATTAGTAAGCCGGTTTGGGCTGATTTATCAGATTCTAATATTATTGATCGATTTGGGCGTATAT
>IonTorrentS5-matK2_BOP010309_Dotu
TCCATTCTGGCTTCAAAAGGGACGTCTCTTTTAATGAATAAATGGAAATGTTACCTTGTCACTTTTTGGCAATGGTATTTTTCGCTTTGGTTTCATCCAAGAAAGATTTATATAAACCAATTATCCAATCATTCCCTTGAATTTTTGGGCTATCTTTCAAGCGTGCGAATGAACCCTTCAGTGGTACGGAGTCAAATTCTAGAAAATTCATTTCTAATCAATAATGCTATTAAGAAGTTCGATACTCTTGTTCCAATTATTCCGCTGATTGCGTCATTGGCTAAAGCGAAATTTTGTAACGTATTAGGGCATCCCATTAGTAAGCCGGTTTGGGCTGATTTATCAGATTCTAATATTATTGATCGATTTGGGCGTATAT
>IonTorrentS5-matK2_BOP010309_Otu
TCCATTCTGGCTTCAAAAGGGACGTCTCTTTTAATGAATAAATGGAAATGTTACCTTGTCACTTTTTGGCAATGGTATTTTTCGCTTTGGTTTCATCCAAGAAAGATTTATATAAACCAATTATCCAATCATTCCCTTGAATTTTTGGGCTATCTTTCAAGCGTGCGAATGAACCCTTCAGTGGTACGGAGTCAAATTCTAGAAAATTCATTTCTAATCAATAATGCTATTAAGAAGTTCGATACTCTTGTTCCAATTATTCCGCTGATTGCGTCATTGGCTAAAGCGAAATTTTGTAACGTATTAGGGCATCCCATTAGTAAGCCGGTTTGGGCTGATTTATCAGATTCTAATATTATTGATCGATTTGGGCGTATAT
>IonTorrentS5-matK2_BOP010309_Zotu
TCCATTCTGGCTTCAAAAGGGACGTCTCTTTTAATGAATAAATGGAAATGTTACCTTGTCACTTTTTGGCAATGGTATTTTTCGCTTTGGTTTCATCCAAGAAAGATTTATATAAACCAATTATCCAATCATTCCCTTGAATTTTTGGGCTATCTTTCAAGCGTGCGAATGAACCCTTCAGTGGTACGGAGTCAAATTCTAGAAAATTCATTTCTAATCAATAATGCTATTAAGAAGTTCGATACTCTTGTTCCAATTATTCCGCTGATTGCGTCATTGGCTAAAGCGAAATTTTGTAACGTATTAGGGCATCCCATTAGTAAGCCGGTTTGGGCTGATTTATCAGATTCTAATATTATTGATCGATTTGGGCGTATAT
>IonTorrentS5-matK2_BOP010311_Cotu
ATCGATTCTGGCCTCAAAAGGGGCGTCTCTTTTGATGAATAAATGGAAATATTACTTTGTCAATTTCTGGCAATGTCATTTTGACGTGTGGTCTCAACCAGCAACAATCTATATAAACCCATTATCCAATTATTCCCTCGACTTTCTGGGCTATTTTTCAAGTGTGCGACCCAACTCCTCAATAGTACGGAGTCAAATGCTCGAAAATTCATTTCTAATAGATAATGCTATTAGAAAGTTCGATACCGTAGTTCCAATTATTCCTCTGATTGGATCATTAGCTAAAGCGAAATTTTGTAATGTATTAGGGCATCCCATTAGTAAGCCGGTATGGGCCGAGTTATCAGATTCTGATATTATTGATCGATTTGGGTGTATAT
>IonTorrentS5-matK2_BOP010311_Dotu
ATTATCTATTAGAAAGTTCGATACCGTAGTTCCAATTATTCCTCTGATTGGATCATTGGCTAAAGCGAAATTTTGTAATGTATTAGGGCATCCCATTAGTAAGCCGGTCTGGGCCGAGTTATCAGATTCTGATATTATTGATCGATTTGGGTGTATAT
>IonTorrentS5-matK2_BOP010311_Otu
ATCGATTCTGGCCTCAAAAGGGGCGTCTCTTTTGATGAATAAATGGAAATATTACTTTGTCAATTTCTGGCAATGTCATTTTGACGTGTGGTCTCAACCAGCAACAATCTATATAAACCCATTATCCAATTATTCCCTCGACTTTCTGGGCTATTTTTCAAGTGTGCGACCCAACTCCTCAATAGTACGGAGTCAAATGCTCGAAAATTCATTTCTAATAGATAATGCTATTAGAAAGTTCGATACCGTAGTTCCAATTATTCCTCTGATTGGATCATTAGCTAAAGCGAAATTTTGTAATGTATTAGGGCATCCCATTAGTAAGCCGGTATGGGCCGAGTTATCAGATTCTGATATTATTGATCGATTTGGGTGTATAT
>IonTorrentS5-matK2_BOP010311_Zotu
ATCGATTCTGGCCTCAAAAGGGGCGTCTCTTTTGATGAATAAATGGAAATATTACTTTGTCAATTTCTGGCAATGTCATTTTGACGTGTGGTCTCAACCAGCAACAATCTATATAAACCCATTATCCAATTATTCCCTCGACTTTCTGGGCTATTTTTCAAGTGTGCGACCCAACTCCTCAATAGTACGGAGTCAAATGCTCGAAAATTCATTTCTAATAGATAATGCTATTAGAAAGTTCGATACCGTAGTTCCAATTATTCCTCTGATTGGATCATTAGCTAAAGCGAAATTTTGTAATGTATTAGGGCATCCCATTAGTAAGCCGGTATGGGCCGAGTTATCAGATTCTGATATTATTGATCGATTTGGGTGTATAT
>IonTorrentS5-matK2_BOP010312_Cotu
ATCACTTCTGGCTGCAAAGGGGACGTCTCTTTTGATGAATAAATGGAAATATTACCTTGTCAATTTCTGGCAATGTCATTTTTCCGTATGGTCTCAACCAGGAACGATCTATATAAACCAATTATCCAATTATTCCCTCGACTTTCTGGGATATCTTTCAAATGTGCGCCCAAACCCCTCAATGGTACGGAGTCAAATGCTAGAAAATTCATTTCTAATAGATAATGCGATTACGAAGTTCGATACCATAGTTCCAATTATTCCTCTGATTGGATCATTAGCTAAAGCAAAATTTTGTAATGTATTAGGGCATCCCATTAGTAAGCCGGTCTGGGCCGATTTATCGGATTCTGATATTATTGACCGATTTGGTCATATAT
>IonTorrentS5-matK2_BOP010312_Dotu
ATCACTTCTGGCTGCAAAGGGGACGTCTCTTTTGATGAATAAATGGAAATATTACCTTGTCAATTTCTGGCAATGTCATTTTTCCGTATGGTCTCAACCAGGAACGATCTATATAAACCAATTATCCAATTATTCCCTCGACTTTCTGGGATATCTTTCAAATGTGCGCCCAAACCCCTCAATGGTACGGAGTCAAATGCTAGAAAATTCATTTCTAATAGATAATGCGATTACGAAGTTCGATACCATAGTTCCAATTATTCCTCTGATTGGATCAT
>IonTorrentS5-matK2_BOP010312_Otu
ATCACTTCTGGCTGCAAGGGGACGTCTCTTTTGATGAATAAATGGAAATATTACCTTGTCAATTTCTGGCAATGTCATTTTTCCGTATGGTCTCAACCAGGAACGATCTATATAAACCAATTATCCAATTATTCCCTCGACTTTCTGGGATATCTTTCAAATGTGCGCCCAAACCCCTCAATGGTACGGAGTCAAATGCTAGAAAATTCATTTCTAATAGATAATGCGATTACGAAGTTCGATACCATAGTTCCAATTATTCCTCTGATTGGATCATTAGCTAAAGCAAAATTTTGTAATGTATTAGGGCATCCCATTAGTAAGCCGGTCTGGGCCGATTTATCGGATTCTGATATTATTGACCGATTTGGTCATATAT
>IonTorrentS5-matK2_BOP010312_Zotu
ATCACTTCTGGCTCAAAGGGGACGTCTCTTTTGATGAATAAATGGAAATATTACCTTGTCAATTTCTGGCAATGTCATTTTTCCGTATGGTCTCAACCAGGAACGATCTATATAAACCAATTATCCAATTATTCCCTCGACTTTCTGGGATATCTTTCAAATGTGCGCCCAAACCCCTCAATGGTACGGAGTCAAATGCTAGAAAATTCATTTCTAATAGATAATGCGATTACGAAGTTCGATACCATAGTTCCAATTATTCCTCTGATTGGATCATTAGCTAAAGCAAAATTTTGTAATGTATTAGGGCATCCCATTAGTAAGCCGGTCTGGGCCGATTTATCGGATTCTGATATTATTGACCGATTTGGTCATATAT
>IonTorrentS5-matK2_BOP010313_Cotu
ATCACTTCTGGCTGCAAAGGGGACGTCTCTTTTGATGAATAAATGGAAATATTACCTTGTCAATTTCTGGCAATGTCATTTTTCCGTATGGTCTCAACCAGGAACGATCTATATAAACCAATTATCCAATTATTCCCTCGACTTTCTGGGATATCTTTCAAATGTGCGCCCAAACCCCTCAATGGTACGGAGTCAAATGCTAGAAAATTCATTTCTAATAGATAATGCGATTACGAAGTTCGATACCATAGTTCCAATTATTCCTCTGATTGGATCATTAGCTAAAGCAAAATTTTGTAATGTATTAGGGCATCCCATTAGTAAGCCGGTCTGGGCCGATTTATCGGATTCTGATATTATTGACCGATTTGGTCATATAT
>IonTorrentS5-matK2_BOP010313_Dotu
ATCACTTCTGGCTGCAAAGGGGACGTCTCTTTTGATGAATAAATGGAAATATTACCTTGTCAATTTCTGGCAATGTCATTTTTCCGTATGGTCTCAACCAGGAACGATCTATATAAACCAATTATCCAATTATTCCCTCGACTTTCTGGGATATCTTTCAAATGTGCGCCCAAACCCCTCAATGGTACGGAGTCAAATGCTAGAAAATTCATTTCTAATAGATAATGCGATTACGAAGTTCGATACCATAGTTCCAATTATTCCTCTGATTAGGAT
>IonTorrentS5-matK2_BOP010313_Otu
ATCACTTCTGGCTGCAAAGGGGACGTCTCTTTTGATGAATAAATGGAAATATTACCTTGTCAATTTCTGGCAATGTCATTTTTCCGTATGGTCTCAACCAGGAACGATCTATATAAACCAATTATCCAATTATTCCCTCGACTTTCTGGGATATCTTTCAAATGTGCGCCCAAACCCCTCAATGGTACGGAGTCAAATGCTAGAAAATTCATTTCTAATAGATAATGCGATTACGAAGTTCGATACCATAGTTCCAATTATTCCTCTGATTGGATCATTAGCTAAAGCAAAATTTTGTAATGTATTAGGGCATCCCATTAGTAAGCCGGTCTGGGCCGATTTATCGGATTCTGATATTATTGACCGATTTGGTCATATAT
>IonTorrentS5-matK2_BOP010313_Zotu
ATCACTTCTGGCTGCAAAGGGGACGTCTCTTTTGATGAATAAATGGAAATATTACCTTGTCAATTTCTGGCAATGTCATTTTTCCGTATGGTCTCAACCAGGAACGATCTATATAAACCAATTATCCAATTATTCCCTCGACTTTCTGGGATATCTTTCAAATGTGCGCCCAAACCCCTCAATGGTACGGAGTCAAATGCTAGAAAATTCATTTCTAATAGATAATGCGATTACGAAGTTCGATACCATAGTTCCAATTATTCCTCTGATTGGATCATTAGCTAAAGCAAAATTTTGTAATGTATTAGGGCATCCCATTAGTAAGCCGGTCTGGGCCGATTTATCGGATTCTGATATTATTGACCGATTTGGTCATATAT
>IonTorrentS5-matK2_BOP010314_Cotu
ATCCCTTCTGGCTTCAAAAGGGACGCCTCTTTTGATGAATAAATGGAAATATTACCTTGTAACTTTTTGGCAATGTTATTTTTCGCTGTGGTTTCATCCAAGAAGGATTTATCTAAACCAATTATCTAATCATTCCCTTGAATTTGTGGGCTATCTTTCAAGTGTGCGACTAAACGCTTCAGTGGTACGGAGTCAAATTCTAGAAAATTCATTTCTACTCAATAATGCTATTAAGAAGTTCGATACTCTTGTTCCAATTATTCCTCTGATTGGATCATTGGCTAAAGCGAAATTTTGTAACGTACTAGGGTATCCCATTAGTAAGCCGGTTCGGGCTGATTTATCAGATTCTGATATTATTGATCGATTTGGGCGTATAT
>IonTorrentS5-matK2_BOP010314_Dotu
ATCCCTTCTGGCTTCAAAAGGGACGCCTCTTTTGATGAATAAATGGAAATATTACCTTGTAACTTTTTGGCAATGTTATTTTTCGCTGTGGTTTCATCCAAGAAGGATTTATCTAAACCAATTATCTAATCCTTGAATTTGTGGGCTATCTTTCAAGTGTGCGACTAAACGCTTCAGTGGTACGGAGTCAAATTCTAGAAAATTCATTTCTACTCAATAATGCTATTAAGAAGTTCGATACTCTTGTTCCAATTATTCCTCTGATTGGATCATTGGCTAAAGCGA
>IonTorrentS5-matK2_BOP010314_Otu
ACCTTGTAACTTTTTGGCAATGTATTTTTTCGCTGTGGTTTCATCCAAGAAGGATTTATCTAAACCAATTATCTAATCATTCCCTTGAATTTGTGGGCTATCTTTCAAGTGTGCGACTAAACGCTTCAGTGGTACGGAGTCAAATTCTAGAAAATTCATTTCTACTCAATAATGCTATTAAGAAGTTCGATACTCTTGTTCCAATTATTCCTCTGATTGGATCATTGGCTAAAGCGAAATTTTGTAACGTACTAGGGTATCCCATTAGTAAGCCGGTTCGGGCTGATTTATCAGATTCTGATATTATTGATCGATTTGGGCGTATAT
>IonTorrentS5-matK2_BOP010314_Zotu
ACCTTGTAACTTTTTGGCAATGTATTTTTTCGCTGTGGTTTCATCCAAGAAGGATTTATCTAAACCAATTATCTAATCATTCCCTTGAATTTGTGGGCTATCTTTCAAGTGTGCGACTAAACGCTTCAGTGGTACGGAGTCAAATTCTAGAAAATTCATTTCTACTCAATAATGCTATTAAGAAGTTCGATACTCTTGTTCCAATTATTCCTCTGATTGGATCATTGGCTAAAGCGAAATTTTGTAACGTACTAGGGTATCCCATTAGTAAGCCGGTTCGGGCTGATTTATCAGATTCTGATATTATTGATCGATTTGGGCGTATAT
>IonTorrentS5-matK2_BOP010315_Cotu
ATCAATTCTGGCTGCAAAGGGGACGCCTCTTTTGATGAATAAATGGAAATATTACTTTGTCAATTTCTGGAAATGTCATTTTGACGTGTGGTCTCAACCAGTAACAATCTATATAAACCAATTATCCAATTATTCCCTCGACTTTCTGGGATATCTTTCAAACGTGCGTCCAAACCCCGCAATGGTACGGAGTCAAATGCTAGAAAATTCGTTTCTAATAGATAATGCGATTAAAAAGTTTGATACCATAGTTCCCATTATTCCTTTGATCGGATCATTAGCTAAAGCGAAATTTTGTAATGTCTTAGGGCATCCAATTAGTAAGCCGGTATGGGCCGATTTATCAGATTCTGATATTATTGACCGATTTGGTCATATAT
>IonTorrentS5-matK2_BOP010315_Otu
ATCAATTCTGGCTGCAAAGGGGACGCCTCTTTTGATGAATAAATGGAAATATTACTTTGTCAATTTCTGGAAATGTCATTTTGACGTGTGGTCTCAACCAGTAACAATCTATATAAACCAATTATCCAATTATTCCCTCGACTTTCTGGGATATCTTTCAAACGTGCGTCCAAACCCCGCAATGGTACGGAGTCAAATGCTAGAAAATTCGTTTCTAATAGATAATGCGATTAAAAAGTTTGATACCATAGTTCCCATTATTCCTTTGATCGGATCATTAGCTAAAGCGAAATTTTGTAATGTCTTAGGGCATCCAATTAGTAAGCCGGTATGGGCCGATTTATCAGATTCTGATATTATTGACCGATTTGGTCATATAT
>IonTorrentS5-matK2_BOP010315_Zotu
ATCAATTCTGGCTGCAAAGGGGACGCCTCTTTTGATGAATAAATGGAAATATTACTTTGTCAATTTCTGGAAATGTCATTTTGACGTGTGGTCTCAACCAGTAACAATCTATATAAACCAATTATCCAATTATTCCCTCGACTTTCTGGGATATCTTTCAAACGTGCGTCCAAACCCCGCAATGGTACGGAGTCAAATGCTAGAAAATTCGTTTCTAATAGATAATGCGATTAAAAAGTTTGATACCATAGTTCCCATTATTCCTTTGATCGGATCATTAGCTAAAGCGAAATTTTGTAATGTCTTAGGGCATCCAATTAGTAAGCCGGTATGGGCCGATTTATCAGATTCTGATATTATTGACCGATTTGGTCATATAT
>IonTorrentS5-matK2_BOP010316_Cotu
ATCAATTCTGGCTGCAAAGGGGACGCCTCTTTTGATGAATAAATGGAAATATTACTTTGTCAATTTCTGGAAATGTCATTTTGACGTGTGGTCTCAACCAGTAACAATCTATATAAACCAATTATCCAATTATTCCCTCGACTTTCTGGGATATCTTTCAAACGTGCGTCCAAACCCCGCAATGGTACGGAGTCAAATGCTAGAAAATTCGTTTCTAATAGATAATGCGATTAAAAAGTTTGATACCATAGTTCCCATTATTCCTTTGATCGGATCATTAGCTAAAGCGAAATTTTGTAATGTCTTAGGGCATCCAATTAGTAAGCCGGTATGGGCCGATTTATCAGATTCTGATATTATTGACCGATTTGGTCATATAT
>IonTorrentS5-matK2_BOP010316_Dotu
ATCAATTCTGGCTGCAAAGGGGACGCCTCTTTTGATGAATAAATGGAAATATTACTTTGTCAATTTCTGGAAATGTCATTTTGACGTGTGGTCTCAACCAGTAACAATCTATATAAACCAATTATCCAATTATTCCCTCGACTTTCTGGGATATCTTTCAAACGTGCGTCCAAACCCCGCAATGGTACGGAGTCAAATGCTAGAAAATTCGTTTCTAATAGATAATGCGATTAAAAAGTTTGATACCATAGTTCCCATTATTCCTTTGATCGGATCATTAGCTAAAGCGAAATTTTGTAATGTCTTAGGGCATCCAATTAGTAAGCCGGTATGGGCCGATTTATCAGATTCTGATATTATTGACCGATTTGGTCATATAT
>IonTorrentS5-matK2_BOP010316_Otu
ATCAATTCTGGCTGCAAAGGGGACGCCTCTTTTGATGAATAAATGGAAATATTACTTTGTCAATTTCTGGAAATGTCATTTTGACGTGTGGTCTCAACCAGTAACAATCTATATAAACCAATTATCCAATTATTCCCTCGACTTTCTGGGATATCTTTCAAACGTGCGTCCAAACCCCGCAATGGTACGGAGTCAAATGCTAGAAAATTCGTTTCTAATAGATAATGCGATTAAAAAGTTTGATACCATAGTTCCCATTATTCCTTTGATCGGATCATTAGCTAAAGCGAAATTTTGTAATGTCTTAGGGCATCCAATTAGTAAGCCGGTATGGGCCGATTTATCAGATTCTGATATTATTGACCGATTTGGTCATATAT
>IonTorrentS5-matK2_BOP010316_Zotu
ATCAATTCTGGCTGCAAAGGGGACGCCTCTTTTGATGAATAAATGGAAATATTACTTTGTCAATTTCTGGAAATGTCATTTTGACGTGTGGTCTCAACCAGTAACAATCTATATAAACCAATTATCCAATTATTCCCTCGACTTTCTGGGATATCTTTCAAACGTGCGTCCAAACCCCGCAATGGTACGGAGTCAAATGCTAGAAAATTCGTTTCTAATAGATAATGCGATTAAAAAGTTTGATACCATAGTTCCCATTATTCCTTTGATCGGATCATTAGCTAAAGCGAAATTTTGTAATGTCTTAGGGCATCCAATTAGTAAGCCGGTATGGGCCGATTTATCAGATTCTGATATTATTGACCGATTTGGTCATATAT
>IonTorrentS5-matK2_BOP010317_Cotu
ATCAATTCTGACTTCAAAAGATACGCCTCTTTTTATGAATAAATGGAGATATTACTTTGTCTTTTTATGGCAATGTCATTTTTCTGTGTGGTCTCAACCAGGAAGGATATATATAAACCAATTATGCAAACATTCCCTCAGCTTTTTGGGCTATCTTTCAAGTATGCAAATAAATCTTTCAGTGGTACGGAGTCAAATGCTAGAAAATTCATTTCTAATGGATAATGTTATGAAGAAGATTAATACATTAGTTCCAATTAGTCCTATAATTGGATCATTGGCTAAAATGAGATTTTGTAACGTATTAGGATATCCCGTTAGTAAGTCGACCTGGGCCGAGTCATCGGATTTTGATATTATCGACCGATTTGCGTATATAT
>IonTorrentS5-matK2_BOP010317_Otu
ATCAATTCTGACTTCAAAAGATACGCCTCTTTTTATGAATAAATGGAGATATTACTTTGTCTTTTTATGGCAATGTCATTTTTCTGTGTGGTCTCAACCAGGAAGGATATATATAAACCAATTATGCAAACATTCCCTCAGCTTTTTGGGCTATCTTTCAAGTATGCAAATAAATCTTTCAGTGGTACGGAGTCAAATGCTAGAAAATTCATTTCTAATGGATAATGTTATGAAGAAGATTAATACATTAGTTCCAATTAGTCCTATAATTGGATCATTGGCTAAAATGAGATTTTGTAACGTATTAGGATATCCCGTTAGTAAGTCGACCTGGGCCGAGTCATCGGATTTTGATATTATCGACCGATTTGCGTATATAT
>IonTorrentS5-matK2_BOP010317_Zotu
ATCAATTCTGACTTCAAAAGATACGCCTCTTTTTATGAATAAATGGAGATATTACTTTGTCTTTTTATGGCAATGTCATTTTTCTGTGTGGTCTCAACCAGGAAGGATATATATAAACCAATTATGCAAACATTCCCTCAGCTTTTTGGGCTATCTTTCAAGTATGCAAATAAATCTTTCAGTGGTACGGAGTCAAATGCTAGAAAATTCATTTCTAATGGATAATGTTATGAAGAAGATTAATACATTAGTTCCAATTAGTCCTATAATTGGATCATTGGCTAAAATGAGATTTTGTAACGTATTAGGATATCCCGTTAGTAAGTCGACCTGGGCCGAGTCATCGGATTTTGATATTATCGACCGATTTGCGTATATAT
>IonTorrentS5-matK2_BOP010318_Cotu
ATCAATTCTGGCTTCAAAGGATACGCCTCTTTTCATGAATAAATGGAAATATTACCTTGTCCTTTTATGGCAATGTCATTTTTATGTGTGGTCTCAACCAGGAAGGATGTATATAAACCAATTATGCAAACATTCCTTCAGCTTTTTGGGCTATCTTTCAAGTATGCAAATAAATCTTTCAGTAGTACGGAGTCAAATGCTAGAAAATTCGTTTCTAATGGATAATGCTATGAAGAAGATTGATACATTAGTTCCAATTAGTCTTCTGATTGGATCGTTGGATAAAATGAAATTTTGTAACGTATTAGGACATCCCGTTAGTAAGTCGACCTGGGCCGATTCGTCGGATTTTGATATTATCGACCGATTTGTGTGTATAT
>IonTorrentS5-matK2_BOP010318_Dotu
TTGGGCTATCTTTCAAGTATGCAAATAAATCTTTCAGTAGTACGGAGTCAAATGCTAGAAAATTCGTTTCTAATGGATAATGCTATGAAGAAGATTGATACATTAGTTCCAATTAGTCTTCTGATTGGATCGTTGGATAAAATGAAATTTTGTAACGTATTAGGACATCCCGTTAGTAAGTCGACCTGGGCCGATTCGTCGGATTTTGATATTATCGACCGATTTGTGTGTATAT
>IonTorrentS5-matK2_BOP010318_Otu
GAATAAATGGAAATATTACCTTGTCCTTTTATGGCAATGTCATTTTTATGTGTGGTCTCAACCAGGAAGGATGTATATAAACCAATTATGCAAACATTCCTTCAGCTTTTTGGGCTATCTTTCAAGTATGCAAATAAATCTTTCAGTAGTACGGAGTCAAATGCTAGAAAATTCGTTTCTAATGGATAATGCTATGAAGAAGATTGATACATTAGTTCCAATTAGTCTTCTGATTGGATCGTTGGATAAAATGAAATTTTGTAACGTATTAGGACATCCCGTTAGTAAGTCGACCTGGGCCGATTCGTCGGATTTTGATATTATCGACCGATTTGTGTGTATAC
>IonTorrentS5-matK2_BOP010318_Zotu
GAATAAATGGAAATATTACCTTGTCCTTTTATGGCAATGTCATTTTTATGTGTGGTCTCAACCAGGAAGGATGTATATAAACCAATTATGCAAACATTCCTTCAGCTTTTTGGGCTATCTTTCAAGTATGCAAATAAATCTTTCAGTAGTACGGAGTCAAATGCTAGAAAATTCGTTTCTAATGGATAATGCTATGAAGAAGATTGATACATTAGTTCCAATTAGTCTTCTGATTGGATCGTTGGATAAAATGAAATTTTGTAACGTATTAGGACATCCCGTTAGTAAGTCGACCTGGGCCGATTCGTCGGATTTTGATATTATCGACCGATTTGTGTGTATAC
>IonTorrentS5-matK2_BOP010319_Cotu
ATCTATTTTGGCTTCAAAAGATACACCTCTTCTGATGAATAAATGGAAATATTACCTTATCCATTTATGGCAATCTTATTTTTATGTGTGGTCTCAACCAGCAAGGATCTATATAAACCAATTATCCAAGCATTCCCTCATTTTTTTGGGTTATTTTTCAAGTATACGACTAAACCTTTCGGTGGTACGGAGTCAAATGCTGAAAAATGCATTTCTAATAGATAATGCTATGAAGAGGCTTGATACATTAGTTCCAATTAGTCCTCTAATTGGATCGTTAGCTAAAATGAAATTTTGTAATGGATTAGGACATCCGGTTAGTAAGTCAATCTGGGCCGATTCGTCGGATTTGGATATTATCGATCGATTTGCACATATAT
>IonTorrentS5-matK2_BOP010319_Otu
ATCTATTTTGGCTTCAAAAGATACACCTCTTCTGATGAATAAATGGAAATATTACCTTATCCATTTATGGCAATCTTATTTTTATGTGTGGTCTCAACCAGCAAGGATCTATATAAACCAATTATCCAAGCATTCCCTCATTTTTTTGGGTTATTTTTCAAGTATACGACTAAACCTTTCGGTGGTACGGAGTCAAATGCTGAAAAATGCATTTCTAATAGATAATGCTATGAAGAGGCTTGATACATTAGTTCCAATTAGTCCTCTAATTGGATCGTTAGCTAAAATGAAATTTTGTAATGGATTAGGACATCCGGTTAGTAAGTCAATCTGGGCCGATTCGTCGGATTTGGATATTATCGATCGATTTGCACATATAT
>IonTorrentS5-matK2_BOP010319_Zotu
ATCTATTTTGGCTTCAAAAGATACACCTCTTCTGATGAATAAATGGAAATATTACCTTATCCATTTATGGCAATCTTATTTTTATGTGTGGTCTCAACCAGCAAGGATCTATATAAACCAATTATCCAAGCATTCCCTCATTTTTTTGGGTTATTTTTCAAGTATACGACTAAACCTTTCGGTGGTACGGAGTCAAATGCTGAAAAATGCATTTCTAATAGATAATGCTATGAAGAGGCTTGATACATTAGTTCCAATTAGTCCTCTAATTGGATCGTTAGCTAAAATGAAATTTTGTAATGGATTAGGACATCCGGTTAGTAAGTCAATCTGGGCCGATTCGTCGGATTTGGATATTATCGATCGATTTGCACATATAT
>IonTorrentS5-matK2_BOP010320_Cotu
ATCTATTTTGGCTTCAAAAGATACACCTCTTCTGATGAATAAATGGAAATATTACCTTATCCATTTATGGCAATCTTATTTTTATGTGTGGTCTCAACCAGCAAGGATCTATATAAACCAATTATCCAAGCATTCCCTCATTTTTTTGGGTTATTTTTCAAGTATACGACTAAACCTTTCGGTGGTACGGAGTCAAATGCTGAAAAATGCATTTCTAATAGATAATGCTATGAAGAGGCTTGATACATTAGTTCCAATTAGTCCTCTAATTGGATCGTTAGCTAAAATGAACTTTTGTAATGGATTAGGACATCCGGTTAGTAAGTCAATCTGGGCCGATTCGTCGGATTTGGATATTATCGATCGATTTGCACATATAT
>IonTorrentS5-matK2_BOP010320_Otu
ATCTATTTTGGCTTCAAAAGATACACCTCTTCTGATGAATAAATGGAAATATTACCTTATCCATTTATGGCAATCTTATTTTTATGTGTGGTCTCAACCAGCAAGGATCTATATAAACCAATTATCCAAGCATTCCCTCATTTTTTTGGGTTATTTTTCAAGTATACGACTAAACCTTTCGGTGGTACGGAGTCAAATGCTGAAAAATGCATTTCTAATAGATAATGCTATGAAGAGGCTTGATACATTAGTTCCAATTAGTCCTCTAATTGGATCGTTAGCTAAAATGAACTTTTGTAATGGATTAGGACATCCGGTTAGTAAGTCAATCTGGGCCGATTCGTCGGATTTGGATATTATCGATCGATTTGCACATATAT
>IonTorrentS5-matK2_BOP010320_Zotu
ATCTATTTTGGCTTCAAAAGATACACCTCTTCTGATGAATAAATGGAAATATTACCTTATCCATTTATGGCAATCTTATTTTTATGTGTGGTCTCAACCAGCAAGGATCTATATAAACCAATTATCCAAGCATTCCCTCATTTTTTTGGGTTATTTTTCAAGTATACGACTAAACCTTTCGGTGGTACGGAGTCAAATGCTGAAAAATGCATTTCTAATAGATAATGCTATGAAGAGGCTTGATACATTAGTTCCAATTAGTCCTCTAATTGGATCGTTAGCTAAAATGAACTTTTGTAATGGATTAGGACATCCGGTTAGTAAGTCAATCTGGGCCGATTCGTCGGATTTGGATATTATCGATCGATTTGCACATATAT
>IonTorrentS5-matK2_BOP010322_Cotu
ATCAATTCTCGCTTCAAAAGGGACGCCCTTTTTGATGAAAAAATGGACATATTACTTTGTTAATTTATGGCAATGTCATTTTTACCTGTGGCCTCAACCGGGAAGGATCTGTATAAACCAATTATACAATCATTCCCTCGACCTTCTGGGCTATCTATCAAGTGCGCGGCTAAACCCTTCAATGGTACGCGGTCAAATGCTAGAAAATTCATTTCTAATTGATAATGCTATTAATAAGTTCGATACTATTGTTCCAATTATTCCTCTGATTGCATCATTGGCTAAAGCGAAATTTTGTAACGTATTAGGGCATCCTATAAGTAAGGCGGTTTGGACCGATTTATCAGATTCTGATATTATTGACCGATTTGGGCGTATAT
>IonTorrentS5-matK2_BOP010323_Cotu
ATCAATTCTCGCTTCAAAAGGGACGCCCTTTTTGATGAAAAAATGGACATATTACTTTGTTAATTTATGGCAATGTCATTTTTACCTGTGGTCTCAACCGGGAAGGATCTGTATAAACCAATTATACAATCATTCCCTCGACCTTCTGGGTTATCTATCAAGTGCGCGGCTAAACCCTTCAACGGTACGCGGTCAAATGCTAGAAAATTCATTTCTAATTGATAATGCTATTAATAAGTTCGATACTATTGTTCCAATTATTCCTCTGATTGGATCATTGGCTAAAGCGAAATTTTGTAACGTATTCGGGCATCCTATTAGTAAGGCGGTTTGGACCGATTTATCAGATTCTGATATTATTGACCGATTTGGGCGTATAT
>IonTorrentS5-matK2_BOP010323_Otu
ATCAATTCTCGCTTCAAAAGGGACGCCCTTTTTGATGAAAAAATGGACATATTACTTTGTTAATTTATGGCAATGTCATTTTTACCTGTGGTCTCAACCGGGAAGGATCTGTATAAACCAATTATACAATCATTCCCTCGACCTTCTGGGTTATCTATCAAGTGCGCGGCTAAACCCTTCAACGGTACGCGGTCAAATGCTAGAAAATTCATTTCTAATTGATAATGCTATTAATAAGTTCGATACTATTGTTCCAATTATTCCTCTGATTGGATCATTGGCTAAAGCGAAATTTTGTAACGTATTCGGGCATCCTATTAGTAAGGCGGTTTGGACCGATTTATCAGATTCTGATATTATTGACCGATTTGGGCGTATAT
>IonTorrentS5-matK2_BOP010323_Zotu
ATCAATTCTCGCTTCAAAAGGGACGCCCTTTTTGATGAAAAAATGGACATATTACTTTGTTAATTTATGGCAATGTCATTTTTACCTGTGGTCTCAACCGGGAAGGATCTGTATAAACCAATTATACAATCATTCCCTCGACCTTCTGGGTTATCTATCAAGTGCGCGGCTAAACCCTTCAACGGTACGCGGTCAAATGCTAGAAAATTCATTTCTAATTGATAATGCTATTAATAAGTTCGATACTATTGTTCCAATTATTCCTCTGATTGGATCATTGGCTAAAGCGAAATTTTGTAACGTATTCGGGCATCCTATTAGTAAGGCGGTTTGGACCGATTTATCAGATTCTGATATTATTGACCGATTTGGGCGTATAT
>IonTorrentS5-matK2_BOP010324_Cotu
ATCCATTCTAGCTTCAAAGAATACGCCCTTTTTGATGAAAAAATGGAAATACTATCTTATCCATTTATGGCAATGTCATTTTTTTGTTTGGTCTCAACCAGGAAAGATCCATATAAACCAATTATCCGAGCATTCATTTGACTTTTTGGGCTATTTTTCAAATGTGCGGCTAAATCCTTCAGTGGTACGGAGTCAAATGTTGGAAAAGTCATTTATAATGGAAAATCTTCTGAAAAAGCTTGATACAATAATTCCAATTATTCCTCTAATTAGATCATTGGCTAAAGCAAAATTTTGTAATGTATTAGGACATCCCATTAGTAAGCCGGTCTGGGCCGATTCATCCGATTTTGATATTATTGATCGATTTTTGCAGATAT
>IonTorrentS5-matK2_BOP010324_Otu
ATCCATTCTAGCTTCAAAGAATACGCCCTTTTTGATGAAAAAATGGAAATACTATCTTATCCATTTATGGCAATGTCATTTTTTTGTTTGGTCTCAACCAGGAAAGATCCATATAAACCAATTATCCGAGCATTCATTTGACTTTTTGGGCTATTTTTCAAATGTGCGGCTAAATCCTTCAGTGGTACGGAGTCAAATGTTGGAAAAGTCATTTATAATGGAAAATCTTCTGAAAAAGCTTGATACAATAATTCCAATTATTCCTCTAATTAGATCATTGGCTAAAGCAAAATTTTGTAATGTATTAGGACATCCCATTAGTAAGCCGGTCTGGGCCGATTCATCCGATTTTGATATTATTGATCGATTTTTGCAGATAT
>IonTorrentS5-matK2_BOP010324_Zotu
ATCCATTCTAGCTTCAAAGAATACGCCCTTTTTGATGAAAAAATGGAAATACTATCTTATCCATTTATGGCAATGTCATTTTTTTGTTTGGTCTCAACCAGGAAAGATCCATATAAACCAATTATCCGAGCATTCATTTGACTTTTTGGGCTATTTTTCAAATGTGCGGCTAAATCCTTCAGTGGTACGGAGTCAAATGTTGGAAAAGTCATTTATAATGGAAAATCTTCTGAAAAAGCTTGATACAATAATTCCAATTATTCCTCTAATTAGATCATTGGCTAAAGCAAAATTTTGTAATGTATTAGGACATCCCATTAGTAAGCCGGTCTGGGCCGATTCATCCGATTTTGATATTATTGATCGATTTTTGCAGATAT
>IonTorrentS5-matK2_BOP010325_Cotu
AGACGCCTTTTGATGAAAAAATGGAAATATTACTTTGTTAATTTATGGCAATGTCATTTTTACCTGTGGTCTCAACCGGGAAGGATCTGTATAAACCAATTATACAATCATTCCCTCGACCTTCTGGGCTATCTATCAAGTGCGCGGCTAAACCCTTCAATGGTACGCGGTCAAATGCTAGAAAATTCATTTCTAGTTGATAATGCTATTAATAAGTTCGATACTATTGTTCCAATTATTCCTCTGATTGGATCATTGGCTAAAGCGAAATTTTGTAACGTATTGGGGCATCCTATTAGTAAGGCGGTTTGGACCGATTTATCAGATTCTGATATTATTGACCGATTTGGGCGTATAT
>IonTorrentS5-matK2_BOP010325_Otu
CTTCAATGGTACGCGGTCAAATGCTAGAAAATTCATTTCTAGTTGATAATGCTATTAATAAGTTCGATACTATTGTTCCAATTATTCCTCTGATTGGATCATTGGCTAAAGCGAAATTTTGTAACGTATTGGGGCATCCTATTAGTAAGGCGGTTTGGACCGATTTATCAGATTCTGATATTATTGACCGATTTGGGCGTATAT
>IonTorrentS5-matK2_BOP010325_Zotu
TAATTTATGGCAATGTCATTTTTACCTGTGGTCTCAACCGGGAAGGATCTGTATAAACCAATTATACAATCATTCCCTCGACCTTCTGGGCTATCTATCAAGTGCGCGGCTAAACCCTTCAATGGTACGCGGTCAAATGCTAGAAAATTCATTTCTAGTTGATAATGCTATTAATAAGTTCGATACTATTGTTCCAATTATTCCTCTGATTGGATCATTGGCTAAAGCGAAATTTTGTAACGTATTGGGGCATCCTATTAGTAAGGCGGTTTGGACCGATTTATCAGATTCTGATATTATTGACCGATTTGGGCGTATAT
>IonTorrentS5-matK2_BOP010326_Cotu
ATCTATTTTGGCTTCAAAAGATACACCTCTTCTGATGAATAAATGGAAATATTACCTTATCCATTTATGGCAATCTTATTTTTATGTGTGGTCTCAACCAGCAAGGATCTATATAAACCAATTATCCAAGCATTCCCTCATTTTTTTGGGCTATTTTTCAAGTATACGACTAAACCTTTCGGTGGTACGGAGTCAAATGCTAAAAAATGCATTTCTAATAGATAATGCTATGAAGAGACTTGATACATTAGTTCCAATTAGTCCTCTAATTGGATCGTTAGCTAAAATGAAATTTTGTAATGGATTAGGACATCCGGTTAGTAAGTCAATCTGGGCCGATTCGTCAGATTTGGATATTATCGATCGATTTGCACATATAT
>IonTorrentS5-matK2_BOP010326_Dotu
ATCTATTTTGGCTTCAAAAGATACACCTCTTCTGATGAATAAATGGAAATATTACCTTATCCATTTATGGCAATCTTATTTTTATGTGTGGTCTCAACCAGCAAGGATCTATATAAACCAATTATCCAAGCATTCCCTCATTTTTT
>IonTorrentS5-matK2_BOP010326_Otu
ATCTATTTTGGCTTCAAAAGATACACCTCTTCTGATGAATAAATGGAAATATTACCTTATCCATTTATGGCAATCTTATTTTTATGTGTGGTCTCAACCAGCAAGGATCTATATAAACCAATTATCCAAGCATTCCCTCATTTTTTTGGGCTATTTTTCAAGTATACGACTAAACCTTTCGGTGGTACGGAGTCAAATGCTAAAAAATGCATTTCTAATAGATAATGCTATGAAGAGACTTGATACATTAGTTCCAATTAGTCCTCTAATTGGATCGTTAGCTAAAATGAAATTTTGTAATGGATTAGGACATCCGGTTAGTAAGTCAATCTGGGCCGATTCGTCAGATTTGGATATTATCGATCGATTTGCACATATAT
>IonTorrentS5-matK2_BOP010326_Zotu
ATCTATTTTGGCTTCAAAAGATACACCTCTTCTGATGAATAAATGGAAATATTACCTTATCCATTTATGGCAATCTTATTTTTATGTGTGGTCTCAACCAGCAAGGATCTATATAAACCAATTATCCAAGCATTCCCTCATTTTTTTGGGCTATTTTTCAAGTATACGACTAAACCTTTCGGTGGTACGGAGTCAAATGCTAAAAAATGCATTTCTAATAGATAATGCTATGAAGAGACTTGATACATTAGTTCCAATTAGTCCTCTAATTGGATCGTTAGCTAAAATGAAATTTTGTAATGGATTAGGACATCCGGTTAGTAAGTCAATCTGGGCCGATTCGTCAGATTTGGATATTATCGATCGATTTGCACATATAT
>IonTorrentS5-matK2_BOP010328_Cotu
ATCAATTCTGGCTTCCAAAGACACACCTCTTCTAATGAATAAATGGAAATCTTACCTTGTCAATTTATGGCAATGTCATTTTGATGTATGGTCTCACGCGGCAAGTATCCGTATAAACCAATTATCCAAGCATTCCCTCGATTTTTTGAGTTACTTTTCAAGTGTTCGACGAAATCCTGCAGTGGTGCGGAATCAAATGCTAGAAAATTCATTTCCACTAAATAATGCTCCCAATAAACTCGATACAATAGTTCCAATTATTCCTCTGATTGGATCATTGGCTAAAGCGAAATTTTGTAACGCAGTAGGGCATCCAATTAGTAAGCTGACTCGGGCCGATTTATCGGATTTTGAGATTATCAATCGATTTTTGCATATAT
>IonTorrentS5-matK2_BOP010328_Otu
ATCAATTCTGGCTTCCAAAGACACACCTCTTCTAATGAATAAATGGAAATCTTACCTTGTCAATTTATGGCAATGTCATTTTGATGTATGGTCTCACGCGGCAAGTATCCGTATAAACCAATTATCCAAGCATTCCCTCGATTTTTTGAGTTACTTTTCAAGTGTTCGACGAAATCCTGCAGTGGTGCGGAATCAAATGCTAGAAAATTCATTTCCACTAAATAATGCTCCCAATAAACTCGATACAATAGTTCCAATTATTCCTCTGATTGGATCATTGGCTAAAGCGAAATTTTGTAACGCAGTAGGGCATCCAATTAGTAAGCTGACTCGGGCCGATTTATCGGATTTTGAGATTATCAATCGATTTTTGCATATAT
>IonTorrentS5-matK2_BOP010328_Zotu
ATCAATTCTGGCTTCCAAAGACACACCTCTTCTAATGAATAAATGGAAATCTTACCTTGTCAATTTATGGCAATGTCATTTTGATGTATGGTCTCACGCGGCAAGTATCCGTATAAACCAATTATCCAAGCATTCCCTCGATTTTTTGAGTTACTTTTCAAGTGTTCGACGAAATCCTGCAGTGGTGCGGAATCAAATGCTAGAAAATTCATTTCCACTAAATAATGCTCCCAATAAACTCGATACAATAGTTCCAATTATTCCTCTGATTGGATCATTGGCTAAAGCGAAATTTTGTAACGCAGTAGGGCATCCAATTAGTAAGCTGACTCGGGCCGATTTATCGGATTTTGAGATTATCAATCGATTTTTGCATATAT
>IonTorrentS5-matK2_BOP010329_Cotu
ATCTATTTTGGCTTCAAAAGATACGCGTCTTCTGATAAAGAAATGGAAATCTCACCTTGTCAACTTTTGGCAATGTCATTTTGACTTGTGGTCTCAACCGGCCAGGATCCATATAAAGCAATTATATAATCATCCCTTCTATTTTCTGGGCTATCTTTCAAGTGTACGACTAAACACTTCGGTGGTAAGGATTCAAATGCTAGAGAATTCATTTCTAATAGATACTTCTATTAAGAAATTCGAGACCCTAGTCCCAATTATTCCTCTGATTGGATCAGTGGCTAAAGCGAAATTTTGTAACGTATCAGGGCATCCCATTAGTAAGTCGGTCCGGGCCGATTCGTCAGATTCTGATATTGTCAATCGATTTGGGCGGATAT
>IonTorrentS5-matK2_BOP010329_Otu
ATCTATTTTGGCTTCAAAAGATACGCGTCTTCTGATAAAGAAATGGAAATCTCACCTTGTCAACTTTTGGCAATGTCATTTTTGACTTGTGGTCTCAACCGGCCAGGATCCATATAAAGCAATTATATAATCATCCCTTCTATTTTCTGGGCTATCTTTCAAGTGTACGACTAAACACTTCGGTGGTAAGGATTCAAATGCTAGAGAATTCATTTCTAATAGATACTTCTATTAAGAAATTCGAGACCCTAGTCCCAATTATTCCTCTGATTGGATCAGTGGCTAAAGCGAAATTTTGTAACGTATCAGGGCATCCCATTAGTAAGTCGGTCCGGGCCGATTCGTCAGATTCTGATATTGTCAATCGATTTGGGCGGATAT
>IonTorrentS5-matK2_BOP010329_Zotu
ATCTATTTTGGCTTCAAAAGATACGCGTCTTCTGATAAAGAAATGGAAATCTCACCTTGTCAACTTTTGGCAATGTCATTTTTGACTTGTGGTCTCAACCGGCCAGGATCCATATAAAGCAATTATATAATCATCCCTTCTATTTTCTGGGCTATCTTTCAAGTGTACGACTAAACACTTCGGTGGTAAGGATTCAAATGCTAGAGAATTCATTTCTAATAGATACTTCTATTAAGAAATTCGAGACCCTAGTCCCAATTATTCCTCTGATTGGATCAGTGGCTAAAGCGAAATTTTGTAACGTATCAGGGCATCCCATTAGTAAGTCGGTCCGGGCCGATTCGTCAGATTCTGATATTGTCAATCGATTTGGGCGGATAT
>IonTorrentS5-matK2_BOP010330_Cotu
ATCAATTCTGTCTTCAAAAGATACGCCTCTTCTGATGAATAAATGGAAATATTACCTTGTCAGTTTATGGCAATGTCATTTTTATGTACGGTCTCACCCAGGAAGGATCTATATAAACCAATTATCCAAGCATTCCCTCGACTTTTTGGGTTATTTTTCAAGTGTGCCACTAAATCCTTCAATGGTGCCGAGTCAAATGCTAGAAAATTCATTTGTAATAAATAATGCTCCTAAGAAACTCGATACAATAGTTCCAATTATTCCTCTGATTGAATCATTGGCTAAAGCGAAATTTTGTAACGCATTAGGGCATCCCATTAGTAAGCCGACTTGGGCCGATTTATCGGATTTTGATATTATAAATCGATTTGTGCGTATA
>IonTorrentS5-matK2_BOP010330_Otu
ATCAATTCTGTCTTCAAAAGATACGCCTCTTCTGATGAATAAATGGAAATATTACCTTGTCAGTTTTATGGCAATGTCATTTTTTATGTACGGTCTCACCCAGGAAGGATCTATATAAACCAATTATCCAAGCATTCCCTCGACTTTTTGGGTTATTTTTCAAGTGTGCCACTAAATCCTTCAATGGTGCCGAGTCAAATGCTAGAAAATTCATTTGTAATAAATAATGCTCCTAAGAAACTCGATACAATAGTTCCAATTATTCCTCTGATTGAATCATTGGCTAAAGCGAAATTTTGTAACGCATTAGGGCATCCCATTAGTAAGCCGACTTGGGCCGATTTATCGGATTTTGATATTATAAATCGATTTGTGCGTATA
>IonTorrentS5-matK2_BOP010330_Zotu
ATCAATTCTGTCTTCAAAAGATACGCCTCTTCTGATGAATAAATGGAAATATTACCTTGTCAGTTTTATGGCAATGTCATTTTTATGTACGGTCTCACCCAGGAAGGATCTATATAAACCAATTATCCAAGCATTCCCTCGACTTTTTGGGTTATTTTTCAAGTGTGCCACTAAATCCTTCAATGGTGCCGAGTCAAATGCTAGAAAATTCATTTGTAATAAATAATGCTCCTAAGAAACTCGATACAATAGTTCCAATTATTCCTCTGATTGAATCATTGGCTAAAGCGAAATTTTGTAACGCATTAGGGCATCCCATTAGTAAGCCGACTTGGGCCGATTTATCGGATTTTGATATTATAAATCGATTTGTGCGTATA
>IonTorrentS5-matK2_BOP010331_Cotu
ATCAATTCTGGCTTCGAAGGATACCCCTCTTCTGATGAATAAGTGGAAATATTATCTTGTCAATTTATGGCAATGTCATTCTTATGTGTGGTCTCAACCGGGAAGGATTTATATAAATAAATTATCCAAGCATTCCCTTGATTTTTTGGGTTATTTTTCAAGTATCCGACCAAACCTTTCAGTGGTACGGAGTCAAATGCTAGAAAATTCATTTATAACGGATAATGCTATGAAGAAGCTCGATACATTAGTTCCAATTATTCCGTTGATTGGATCATTGGCTAAAGTGAAATTTTGTAACGCATTAGGGCATCCTATTAGTAAGTCCACCTGGGCGGATTCATCGGATTTTGATATTATCGACCGATTTCTGCGTATAT
>IonTorrentS5-matK2_BOP010331_Dotu
ATCAATTCTGGCTTCGAAGGATACCCCTCTTCTGATGAATAAGTGGAAATATTATCTTGTCAATTTATGGCAATGTCATTCTTATGTGTGGTCTCAACCGGGAAGGATTTATATAAATAAATTATCCAAGCATTCCCTTGATTTTTTGGGTTATTTTTCAAGTATCCGACCAAACCTTTCAGTGGTACGGAGTCAAATGCTAGAAAATTCATTTATAACGGATAATGCTATGAAGAAGCTCGATACATTAGTTCCAATTATTCCGTTGATTGGATCATTGGCTAAAGTGAAATTTTGTAACGCATTAGGGCATCCTATTAGTAAGTCCACCTGGGCGGATTCATCGGATTTTGATATTATCGACCGATTTCTGCGTATAT
>IonTorrentS5-matK2_BOP010331_Otu
ATCAATTCTGGCTTCGAAGGATACCCCTCTTCTGATGAATAAGTGGAAATATTATCTTGTCAATTTATGGCAATGTCATTCTTATGTGTGGTCTCAACCGGGAAGGATTTATATAAATAAATTATCCAAGCATTCCCTTGATTTTTTGGGTTATTTTTCAAGTATCCGACCAAACCTTTCAGTGGTACGGAGTCAAATGCTAGAAAATTCATTTATAACGGATAATGCTATGAAGAAGCTCGATACATTAGTTCCAATTATTCCGTTGATTGGATCATTGGCTAAAGTGAAATTTTGTAACGCATTAGGGCATCCTATTAGTAAGTCCACCTGGGCGGATTCATCGGATTTTGATATTATCGACCGATTTCTGCGTATAT
>IonTorrentS5-matK2_BOP010331_Zotu
ATCAATTCTGGCTTCGAAGGATACCCCTCTTCTGATGAATAAGTGGAAATATTATCTTGTCAATTTATGGCAATGTCATTCTTATGTGTGGTCTCAACCGGGAAGGATTTATATAAATAAATTATCCAAGCATTCCCTTGATTTTTTGGGTTATTTTTCAAGTATCCGACCAAACCTTTCAGTGGTACGGAGTCAAATGCTAGAAAATTCATTTATAACGGATAATGCTATGAAGAAGCTCGATACATTAGTTCCAATTATTCCGTTGATTGGATCATTGGCTAAAGTGAAATTTTGTAACGCATTAGGGCATCCTATTAGTAAGTCCACCTGGGCGGATTCATCGGATTTTGATATTATCGACCGATTTCTGCGTATAT
>IonTorrentS5-matK2_BOP010333_Cotu
ATCAATTCTGGCTTCGAAGGATACCCCTCTTCTGATGAATAAGTGGAAATATTATCTTGTCAATTTATGGCAATGTCATTCTTATGTGTGGTCTCAACCGGGAAGGATTTATATAAATAAATTATCCAAGCATTCCCTTGATTTTTTGGGTTATTTTTCAAGTATCCGACCAAACCTTTCAGTGGTACGGAGTCAAATGCTAGAAAATTCATTTATAACGGATAATGCTATGAAGAAGCTCGATACATTAGTTCCAATTATTCCGTTGATTGGATCATTGGCTAAAGTGAAATTTTGTAACGCATTAGGGCATCCTATTAGTAAGTCCACCTGGGCGGATTCATCGGATTTTGATATTATCGACCGATTTCTGCGTATAT
>IonTorrentS5-matK2_BOP010334_Cotu
ATCAATTCTGGCTTCGAAGGATACCCCTCTTCTGATGAATAAGTGGAAATATTATCTTGTCAATTTATGGCAATGTCATTCTTATGTGTGGTCTCAACCGGGAAGGATTTATATAAATAAATTATCCAAGCATTCCCTTGATTTTTTGGGTTATTTTTCAAGTATCCGACCAAACCTTTCAGTGGTACGGAGTCAAATGCTAGAAAATTCATTTATAACGGATAATGCTATGAAGAAGCTCGATACATTAGTTCCAATTATTCCGTTGATTGGATCATTGGCTAAAGTGAAATTTTGTAACGCATTAGGGCATCCTATTAGTAAGTCCACCTGGGCGGATTCATCGGATTTTGATATTATCGACCGATTTCTGCGTATAT
>IonTorrentS5-matK2_BOP010334_Dotu
ATCAATTCTGGCTTCGAAGGATACCCCTCTTCTGATGAATAAGTGGAAATATTATCTTGTCAATTTATGGCAATGTCATTCTTATGTGTGGTCTCAACCGGGAAGGATTTATATAAATAAATTATCCAAGCATTCCCTTGATTTTTTGGGTTATTTTTCAAGTATCCGACCAAACCTTTCAGTGGTACGGAGTCAAATGCTAGAAAATTCATTTATAACGGATAATGCTATGAAGAAGCTCGATACATTAGTTCCAATTATTCCGTTGATTGGATCATTGGCTAAAGTGAAATTTTGTAACGCATTAGGGCATCCTATTAGTAAGTCCACCTGGGCGGATTCATCGGATTTTGATATTATCGACCGATTTCTGCGTATAT
>IonTorrentS5-matK2_BOP010334_Otu
ATCAATTCTGGCTTCGAAGGATACCCCTCTTCTGATGAATAAGTGGAAATATTATCTTGTCAATTTATGGCAATGTCATTCTTATGTGTGGTCTCAACCGGGAAGGATTTATATAAATAAATTATCCAAGCATTCCCTTGATTTTTTGGGTTATTTTTCAAGTATCCGACCAAACCTTTCAGTGGTACGGAGTCAAATGCTAGAAAATTCATTTATAACGGATAATGCTATGAAGAAGCTCGATACATTAGTTCCAATTATTCCGTTGATTGGATCATTGGCTAAAGTGAAATTTTGTAACGCATTAGGGCATCCTATTAGTAAGTCCACCTGGGCGGATTCATCGGATTTTGATATTATCGACCGATTTCTGCGTATAT
>IonTorrentS5-matK2_BOP010334_Zotu
ATCAATTCTGGCTTCGAAGGATACCCCTCTTCTGATGAATAAGTGGAAATATTATCTTGTCAATTTATGGCAATGTCATTCTTATGTGTGGTCTCAACCGGGAAGGATTTATATAAATAAATTATCCAAGCATTCCCTTGATTTTTTGGGTTATTTTTCAAGTATCCGACCAAACCTTTCAGTGGTACGGAGTCAAATGCTAGAAAATTCATTTATAACGGATAATGCTATGAAGAAGCTCGATACATTAGTTCCAATTATTCCGTTGATTGGATCATTGGCTAAAGTGAAATTTTGTAACGCATTAGGGCATCCTATTAGTAAGTCCACCTGGGCGGATTCATCGGATTTTGATATTATCGACCGATTTCTGCGTATAT
>IonTorrentS5-matK2_BOP010335_Cotu
ATCAATTCTGGCTTCGAAGGATACCCCTCTTCTGATGAATAAGTGGAAATATTATCTTGTCAATTTATGGCAATGTCATTCTTATGTGTGGTCTCAACCGGGAAGGATTTATATAAATAAATTATCCAAGCATTCCCTTGATTTTTTGGGTTATTTTTCAAGTATCCGACCAAACCTTTCAGTGGTACGGAGTCAAATGCTAGAAAATTCATTTATAACGGATAATGCTATGAAGAAGCTCGATACATTAGTTCCAATTATTCCGTTGATTGGATCATTGGCTAAAGTGAAATTTTGTAACGCATTAGGGCATCCTATTAGTAAGTCCACCTGGGCGGATTCATCGGATTTTGATATTATCGACCGATTTCTGCGTATAT
>IonTorrentS5-matK2_BOP010335_Dotu
ATCAATTCTGGCTTCGAAGGATACCCCTCTTCTGATGAATAAGTGGAAATATTATCTTGTCAATTTATGGCAATGTCATTCTTATGTGTGGTCTCAACCGGGAAGGATTTATATAAATAAATTATCCAAGCATTCCCTTGATTTTT
>IonTorrentS5-matK2_BOP010335_Otu
TTTATAACGGATAATGCTATGAAGAAGCTCGATACATTAGTTCCAATTATTCCGTTGATTGGATCATTGGCTAAAGTGAAATTTTGTAACGCATTAGGGCATCCTATTAGTAAGTCCACCTGGGCGGATTCATCGGATTTTGATATTATCGACCGATTTCTGCGTATAT
>IonTorrentS5-matK2_BOP010335_Zotu
ATCAATTCTGGCTTCGAAGGATACCCCTCTTCTGATGAATAAGTGGAAATATTATCTTGTCAATTTATGGCAATGTCATTCTTATGTGTGGTCTCAACCGGGAAGGATTTATATAAATAAATTATCCAAGCATTCCCTTGATTTTTTGGGTTATTTTTCAAGTATCCGACCAAACCTTTCAGTGGTACGGAGTCAAATGCTAGAAAATTCATTTATAACGGATAATGCTATGAAGAAGCTCGATACATTAGTTCCAATTATTCCGTTGATTGGATCATTGGCTAAAGTGAAATTTTGTAACGCATTAGGGCATCCTATTAGTAAGTCCACCTGGGCGGATTCATCGGATTTTGATATTATCGACCGATTTCTGCGTATAT
>IonTorrentS5-matK2_BOP010336_Cotu
ATCAATTCTGGCTTCGAAGGATACCCCTCTTCTGATGAATAAGTGGAAATATTATCTTGTCAATTTATGGCAATGTCATTCTTATGTGTGGTCTCAACCGGGAAGGATTTATATAAATAAATTATCCAAGCATTCCCTTGATTTTTTGGGTTATTTTTCAAGTATCCGACCAAACCTTTCGGTGGTACGGAGTCAAATGCTAGAAAATTCATTTATAACGGATAATGCTATGAAGAAGCTCGATACATTAGTTCCAATTATTCCGTTGATTGGATCATTGGCTAAAGTGAAATTTTGTAACGCATTAGGGCATCCTATTAGTAAGTCCACCTGGGCGGATTCATCGGATTTTGATATTATCGACCGATTTCTGCGTATAT
>IonTorrentS5-matK2_BOP010336_Dotu
ATCAATTCTGGCTTCGAAGGATACCCCTCTTCTGATGAATAAGTGGAAATATTATCTTGTCAATTTATGGCAATGTCATTCTTATGTGTGGTCTCAACCGGGAAGGATTTATATAAATAAATTATCCAAGCATTCCCTTGATTTTTT
>IonTorrentS5-matK2_BOP010336_Otu
ATCAATTCTGGCTTCGAAGGATACCCCTCTTCTGATGAATAAGTGGAAATATTATCTTGTCAATTTATGGCAATGTCATTCTTATGTGTGGTCTCAACCGGGAAGGATTTATATAAATAAATTATCCAAGCATTCCCTTGATTTTTTGGGTTATTTTTCAAGTATCCGACCAAACCTTTCGGTGGTACGGAGTCAAATGCTAGAAAATTCATTTATAACGGATAATGCTATGAAGAAGCTCGATACATTAGTTCCAATTATTCCGTTGATTGGATCATTGGCTAAAGTGAAATTTTGTAACGCATTAGGGCATCCTATTAGTAAGTCCACCTGGGCGGATTCATCGGATTTTGATATTATCGACCGATTTCTGCGTATAT
>IonTorrentS5-matK2_BOP010336_Zotu
GAAGGATTTATATAAATAAATTATCCAAGCATTCCCTTGATTTTTTGGGTTATCTTTCAAGTATCCGACCAAACCTTTCGGTGGTACGGAGTCAAATGCTAGAAAATTCATTTATAACGGATAATGCTATGAAGAAGCTCGATACATTAGTTCCAATTATTCCGTTGATTGGATCATTGGCTAAAGTGAAATTTTGTAACGCATTAGGGCATCCTATTAGTAAGTCCACCTGGGCGGATTCATCGGATTTTGATATTATCGACCGATTTCTGCGTATAT
>IonTorrentS5-matK2_BOP010337_Cotu
ATCAATTCTGGCTTCGAAGGATACCCCTCTTCTGATGAATAAGTGGAAATATTATCTTGTCAATTTATGGCAATGTCATTCTTATGTGTGGTCTCAACCGGGAAGGATTTATATAAATAAATTATCCAAGCATTCCCTTGATTTTTTGGGTTATTTTTCAAGTATCCGACCAAACCTTTCAGTGGTACGGAGTCAAATGCTAGAAAATTCATTTATAACGGATAATGCTATGAAGAAGCTCGATACATTAGTTCCAATTATTCCGTTGATTGGATCATTGGCTAAAGTGAAATTTTGTAACGCATTAGGGCATCCTATTAGTAAGTCCACCTGGGCGGATTCATCGGATTTTGATATTATCGACCGATTTCTGCGTATAT
>IonTorrentS5-matK2_BOP010337_Dotu
ATCAATTCTGGCTTCGAAGGATACCCCTCTTCTGATGAATAAGTGGAAATATTATCTTGTCAATTTATGGCAATGTCATTCTTATGTGTGGTCTCAACCGGGAAGGATTTATATAAATAAATTATCCAAGCATTCCCTTGATTTTTT
>IonTorrentS5-matK2_BOP010337_Otu
ATCAATTCTGGCTTCGAAGGATACCCCTCTTCTGATGAATAAGTGGAAATATTATCTTGTCAATTTATGGCAATGTCATTCTTATGTGTGGTCTCAACCGGGAAGGATTTATATAAATAAATTATCCAAGCATTCCCTTGATTTTTTGGGTTATTTTTCAAGTATCCGACCAAACCTTTCAGTGGTACGGAGTCAAATGCTAGAAAATTCATTTATAACGGATAATGCTATGAAGAAGCTCGATACATTAGTTCCAATTATTCCGTTGATTGGATCATTGGCTAAAGTGAAATTTTGTAACGCATTAGGGCATCCTATTAGTAAGTCCACCTGGGCGGATTCATCGGATTTTGATATTATCGACCGATTTCTGCGTATAT
>IonTorrentS5-matK2_BOP010337_Zotu
ATCAATTCTGGCTTCGAAGGATACCCCTCTTCTGATGAATAAGTGGAAATATTATCTTGTCAATTTATGGCAATGTCATTCTTATGTGTGGTCTCAACCGGGAAGGATTTATATAAATAAATTATCCAAGCATTCCCTTGATTTTTTGGGTTATTTTTCAAGTATCCGACCAAACCTTTCAGTGGTACGGAGTCAAATGCTAGAAAATTCATTTATAACGGATAATGCTATGAAGAAGCTCGATACATTAGTTCCAATTATTCCGTTGATTGGATCATTGGCTAAAGTGAAATTTTGTAACGCATTAGGGCATCCTATTAGTAAGTCCACCTGGGCGGATTCATCGGATTTTGATATTATCGACCGATTTCTGCGTATAT
>IonTorrentS5-matK2_BOP010338_Cotu
ATCAATTCTGGCTTCGAAGGATACCCCTCTTCTGATGAATAAGTGGAAATATTATCTTGTCAATTTATGGCAATGTCATTCTTATGTGTGGTCTCAACCGGGAAGGATTTATATAAATAAATTATCCAAGCATTCCCTTGATTTTTTGGGTTATTTTTCAAGTATCCGACCAAACCTTTCAGTGGTACGGAGTCAAATGCTAGAAAATTCATTTATAACGGATAATGCTATGAAGAAGCTCGATACATTAGTTCCAATTATTCCGTTGATTGGATCATTGGCTAAAGTGAAATTTTGTAACGCATTAGGGCATCCTATTAGTAAGTCCACCTGGGCGGATTCATCGGATTTTGATATTATCGACCGATTTCTGCGTATAT
>IonTorrentS5-matK2_BOP010338_Otu
ATCAATTCTGGCTTCGAAGGATACCCCTCTTCTGATGAATAAGTGGAAATATTATCTTGTCAATTTATGGCAATGTCATTCTTATGTGTGGTCTCAACCGGGAAGGATTTATATAAATAAATTATCCAAGCATTCCCTTGATTTTTTGGGTTATTTTTCAAGTATCCGACCAAACCTTTCAGTGGTACGGAGTCAAATGCTAGAAAATTCATTTATAACGGATAATGCTATGAAGAAGCTCGATACATTAGTTCCAATTATTCCGTTGATTGGATCATTGGCTAAAGTGAAATTTTGTAACGCATTAGGGCATCCTATTAGTAAGTCCACCTGGGCGGATTCATCGGATTTTGATATTATCGACCGATTTCTGCGTATAT
>IonTorrentS5-matK2_BOP010338_Zotu
ATCAATTCTGGCTTCGAAGGATACCCCTCTTCTGATGAATAAGTGGAAATATTATCTTGTCAATTTATGGCAATGTCATTCTTATGTGTGGTCTCAACCGGGAAGGATTTATATAAATAAATTATCCAAGCATTCCCTTGATTTTTTGGGTTATTTTTCAAGTATCCGACCAAACCTTTCAGTGGTACGGAGTCAAATGCTAGAAAATTCATTTATAACGGATAATGCTATGAAGAAGCTCGATACATTAGTTCCAATTATTCCGTTGATTGGATCATTGGCTAAAGTGAAATTTTGTAACGCATTAGGGCATCCTATTAGTAAGTCCACCTGGGCGGATTCATCGGATTTTGATATTATCGACCGATTTCTGCGTATAT
>IonTorrentS5-matK2_BOP010339_Cotu
ATCAATTCTGGCTTCGAAGGATACCCCTCTTCTGATGAATAAGTGGAAATATTATCTTGTCAATTTATGGCAATGTCATTCTTATGTGTGGTCTCAACCGGGAAGGATTTATATAAATAAATTATCCAAGCATTCCCTTGATTTTTTGGGTTATTTTTCAAGTATCCGACCAAACCTTTCAGTGGTACGGAGTCAAATGCTAGAAAATTCATTTATAACGGATAATGCTATGAAGAAGCTCGATACATTAGTTCCAATTATTCCGTTGATTGGATCATTGGCTAAAGTTAAATTTTGTAACGCATTAGGGCATCCTATTAGTAAGTCCACCTGGGCAGATTCATCGGATTTTGATATTATCGACCGATTTCTGCGTATAT
>IonTorrentS5-matK2_BOP010339_Otu
CCTTGATTTTTTTGGGTTATTTTTCAAGTATCCGACCAAACCTTTCAGTGGTACGGAGTCAAATGCTAGAAAATTCATTTATAACGGATAATGCTATGAAGAAGCTCGATACATTAGTTCCAATTATTCCGTTGATTGGATCATTGGCTAAAGTTAAATTTTGTAACGCATTAGGGCATCCTATTAGTAAGTCCACCTGGGCAGATTCATCGGATTTTGATATTATCGACCGATTTCTGCGTATAT
>IonTorrentS5-matK2_BOP010339_Zotu
CCTTGATTTTTTTGGGTTATTTTTCAAGTATCCGACCAAACCTTTCAGTGGTACGGAGTCAAATGCTAGAAAATTCATTTATAACGGATAATGCTATGAAGAAGCTCGATACATTAGTTCCAATTATTCCGTTGATTGGATCATTGGCTAAAGTTAAATTTTGTAACGCATTAGGGCATCCTATTAGTAAGTCCACCTGGGCAGATTCATCGGATTTTGATATTATCGACCGATTTCTGCGTATAT
>IonTorrentS5-matK2_BOP010340_Cotu
ATCAATTCTGGCTTCGAAGGATACCCCTCTTCTGATGAATAAGTGGAAATATTATCTTGTCAATTTATGGCAATGTCATTCTTATGTGTGGTCTCAACCGGGAAGGATTTATATAAATAAATTATCCAAGCATTCCCTTGATTTTTTGGGTTATTTTTCAAGTATCCGACCAAACCTTTCAGTGGTACGGAGTCAAATGCTAGAAAATTCATTTATAACGGATAATGCTATGAAGAAGCTCGATACATTAGTTCCAATTATTCCGTTGATTGGATCATTGGCTAAAGTGAAATTTTGTAACGCATTAGGGCATCCTATTAGTAAGTCCACCTGGGCGGATTCATCGGATTTTGATATTATCGACCGATTTCTGCGTATAT
>IonTorrentS5-matK2_BOP010340_Otu
ATCAATTCTGGCTTCGAAGGATACCCCTCTTCTGATGAATAAGTGGAAATATTATCTTGTCAATTTATGGCAATGTCATTCTTATGTGTGGTCTCAACCGGGAAGGATTTATATAAATAAATTATCCAAGCATTCCCTTGATTTTTTGGGTTATTTTTCAAGTATCCGACCAAACCTTTCAGTGGTACGGAGTCAAATGCTAGAAAATTCATTTATAACGGATAATGCTATGAAGAAGCTCGATACATTAGTTCCAATTATTCCGTTGATTGGATCATTGGCTAAAGTGAAATTTTGTAACGCATTAGGGCATCCTATTAGTAAGTCCACCTGGGCGGATTCATCGGATTTTGATATTATCGACCGATTTCTGCGTATAT
>IonTorrentS5-matK2_BOP010340_Zotu
ATCAATTCTGGCTTCGAAGGATACCCCTCTTCTGATGAATAAGTGGAAATATTATCTTGTCAATTTATGGCAATGTCATTCTTATGTGTGGTCTCAACCGGGAAGGATTTATATAAATAAATTATCCAAGCATTCCCTTGATTTTTTGGGTTATTTTTCAAGTATCCGACCAAACCTTTCAGTGGTACGGAGTCAAATGCTAGAAAATTCATTTATAACGGATAATGCTATGAAGAAGCTCGATACATTAGTTCCAATTATTCCGTTGATTGGATCATTGGCTAAAGTGAAATTTTGTAACGCATTAGGGCATCCTATTAGTAAGTCCACCTGGGCGGATTCATCGGATTTTGATATTATCGACCGATTTCTGCGTATAT
>IonTorrentS5-matK2_BOP010341_Cotu
ATCAATTCTGGCTTCGAAGGATACCCCTCTTTTGATGAATAAGTGGAAATATTATCTTGTCAATTTATGGCAATGTCATTCTTATGTGTGGTCTCAACCGGGAAGGATTTATATAAATAAATTATCCAAGCATTCCCTTGATTTTTTGGGTTATTTTTCAAGTATCCGACCAAACCTTTCAGTGGTACGGAGTCAAATGCTAGAAAATTCGTTTATAACGGATAATGCTATGAAGAAGCTTGATACATTAGTTCCAATTATTCCGTTGATTGGATCATTGGCTAAAGTGAAATTTTGTAACGCATTAGGGCATCCTATTAGTAAGTCCACCTGGGCAGATTCATCGGATTTTGATATTATCGACCGATTTCTGCGTATAT
>IonTorrentS5-matK2_BOP010341_Dotu
ATCAATTCTGGCTTCGAAGGATACCCCTCTTTTGATGAATAAGTGGAAATATTATCTTGTCAATTTATGGCAATGTCATTCTTATGTGTGGTCTCAACCGGGAAGGATTTATATAAATAAATTATCCAAGCATTCCCTTGATTTTTTGGGTTATTTTTCAAGTATCCGACCAAACCTTTCAGTGGTACGGAGTCAAATGCTAGAAAATTCGTTTATAACGGATAATGCTATGAAGAAGCTTGATACATTAGTTCCAATTATTCCGTTGATTGGATCATTGGCTAAAGTGAAATTTTGTAACGCATTAGGGCATCCTATTAGTAAGTCCACCTGGGCAGATTCATCGGATTTTGATATTATCGACCGATTTTCTGCGTATAT
>IonTorrentS5-matK2_BOP010341_Otu
ATCAATTCTGGCTTCGAAGGATACCCCTCTTTTGATGAATAAGTGGAAATATTATCTTGTCAATTTATGGCAATGTCATTCTTATGTGTGGTCTCAACCGGGAAGGATTTATATAAATAAATTATCCAAGCATTCCCTTGATTTTTTGGGTTATTTTTCAAGTATCCGACCAAACCTTTCAGTGGTACGGAGTCAAATGCTAGAAAATTCGTTTATAACGGATAATGCTATGAAGAAGCTTGATACATTAGTTCCAATTATTCCGTTGATTGGATCATTGGCTAAAGTGAAATTTTGTAACGCATTAGGGCATCCTATTAGTAAGTCCACCTGGGCAGATTCATCGGATTTTGATATTATCGACCGATTTTCTGCGTATAT
>IonTorrentS5-matK2_BOP010341_Zotu
ATCAATTCTGGCTTCGAAGGATACCCCTCTTTTGATGAATAAGTGGAAATATTATCTTGTCAATTTATGGCAATGTCATTCTTATGTGTGGTCTCAACCGGGAAGGATTTATATAAATAAATTATCCAAGCATTCCCTTGATTTTTTGGGTTATTTTTCAAGTATCCGACCAAACCTTTCAGTGGTACGGAGTCAAATGCTAGAAAATTCGTTTATAACGGATAATGCTATGAAGAAGCTTGATACATTAGTTCCAATTATTCCGTTGATTGGATCATTGGCTAAAGTGAAATTTTGTAACGCATTAGGGCATCCTATTAGTAAGTCCACCTGGGCAGATTCATCGGATTTTGATATTATCGACCGATTTTCTGCGTATAT
>IonTorrentS5-matK2_BOP010342_Cotu
ATCAATTCTGGCTTCGAAGGATACCCCTCTTCTGATGAATAAGTGGAAATATTATCTTGTCAATTTGTGGCAATGTCATTCTTATGTGTGGTCTCAACCGGGAAGGATTTATATAAATAAATTATCCAAGCATTCCCTTGATTTTTTGGGTTATTTTTCAAGTATCCGACCAAACCTTTCAGTGGTACGGAGTCAAATGCTAGAAAATTCATTTATAACGGATAATGCTATGAAGAAGCTCGATACATTAGTTCCAATTATTCCGTTGATTGGATCATTGGCTAAAGTGAAATTTTGTAACGCATTAGGGCATCCTATTAGTAAGTCCACCTGGGCGGATTCATCGGATTTTGATATTATCGACCGATTTCTGCGTATAT
>IonTorrentS5-matK2_BOP010342_Dotu
ATCAATTCTGGCTTCGAAGGATACCCCTCTTCTGATGAATAAGTGGAAATATTATCTTGTCAATTTGTGGCAATGTCATTCTTATGTGTGGTCTCAACCGGGAAGGATTTATATAAATAAATTATCCAAGCATTTCCCTTGATTTTT
>IonTorrentS5-matK2_BOP010342_Otu
ATCAATTCTGGCTTCGAAGGATACCCCTCTTCTGATGAATAAGTGGAAATATTATCTTGTCAATTTGTGGCAATGTCATTCTTATGTGTGGTCTCAACCGGGAAGGATTTATATAAATAAATTATCCAAGCATTCCCTTGATTTTTTGGGTTATTTTTCAAGTATCCGACCAAACCTTTCAGTGGTACGGAGTCAAATGCTAGAAAATTCATTTATAACGGATAATGCTATGAAGAAGCTCGATACATTAGTTCCAATTATTCCGTTGATTGGATCATTGGCTAAAGTGAAATTTTGTAACGCATTAGGGCATCCTATTAGTAAGTCCACCTGGGCGGATTCATCGGATTTTGATATTATCGACCGATTTCTGCGTATAT
>IonTorrentS5-matK2_BOP010342_Zotu
ATCAATTCTGGCTTCGAAGGATACCCCTCTTCTGATGAATAAGTGGAAATATTATCTTGTCAATTTGTGGCAATGTCATTCTTATGTGTGGTCTCAACCGGGAAGGATTTATATAAATAAATTATCCAAGCATTCCCTTGATTTTTTGGGTTATTTTTCAAGTATCCGACCAAACCTTTCAGTGGTACGGAGTCAAATGCTAGAAAATTCATTTATAACGGATAATGCTATGAAGAAGCTCGATACATTAGTTCCAATTATTCCGTTGATTGGATCATTGGCTAAAGTGAAATTTTGTAACGCATTAGGGCATCCTATTAGTAAGTCCACCTGGGCGGATTCATCGGATTTTGATATTATCGACCGATTTCTGCGTATAT
>IonTorrentS5-matK2_BOP010344_Cotu
ATCTATTCTATCTTCGAAGGATACCCCTCTTCTGATGAATAAGTGGAAATATTATCTTGTCAATTTATGGCAATGTCATTCTTATGTGTGGTCTCAACCAGGAAGGATTTATATAAACCAATTATCCAAGCATTCCCTTGATTTTTTGGGTTATTTTTCAAGTATGCGACCAAACCTTTCGGTGGTACGGGGTCAAATGCTAGAAAATTCATTTATAATGGATAATGCTATGAAGAAGCTTGATACATTAGTTCCAATTATTCCTTTGATTGGATCATTGGCTAAAGTGAAATTTTGTAACGCATTAGGGCATCCTATTAGTAAGTCCACCTGGGCAGATTCGTCGGATTTTGATATTATCGACCGATTTGTGCATATAT
>IonTorrentS5-matK2_BOP010344_Otu
ATCTATTCTATCTTCGAAGGATACCCCTCTTCTGATGAATAAGTGGAAATATTATCTTGTCAATTTATGGCAATGTCATTCTTATGTGTGGTCTCAACCAGGAAGGATTTATATAAACCAATTATCCAAGCATTCCCTTGATTTTTTGGGTTATTTTTCAAGTATGCGACCAAACCTTTCGGTGGTACGGGGTCAAATGCTAGAAAATTCATTTATAATGGATAATGCTATGAAGAAGCTTGATACATTAGTTCCAATTATTCCTTTGATTGGATCATTGGCTAAAGTGAAATTTTGTAACGCATTAGGGCATCCTATTAGTAAGTCCACCTGGGCAGATTCGTCGGATTTTGATATTATCGACCGATTTGTGCATATAT
>IonTorrentS5-matK2_BOP010344_Zotu
ATCTATTCTATCTTCGAAGGATACCCCTCTTCTGATGAATAAGTGGAAATATTATCTTGTCAATTTATGGCAATGTCATTCTTATGTGTGGTCTCAACCAGGAAGGATTTATATAAACCAATTATCCAAGCATTCCCTTGATTTTTTGGGTTATTTTTCAAGTATGCGACCAAACCTTTCGGTGGTACGGGGTCAAATGCTAGAAAATTCATTTATAATGGATAATGCTATGAAGAAGCTTGATACATTAGTTCCAATTATTCCTTTGATTGGATCATTGGCTAAAGTGAAATTTTGTAACGCATTAGGGCATCCTATTAGTAAGTCCACCTGGGCAGATTCGTCGGATTTTGATATTATCGACCGATTTGTGCATATAT
>IonTorrentS5-matK2_BOP010345_Cotu
ATCTATTCTGTCTTCGAAGGATACCCCTCTTCTGATGAATAAGTGGAAATATTATCTTGTCAATTTATGGCAATGTCATTCTTATGTGTGGTCTCAACCAGGAAGGATTTATATAAACCAATTATCCAAGCATTCCCTTGATTTTTTGGGTTATTTTTCAAGTATGCGACCAAACCTTTCGGTGGTACGGGGTCAAATGCTAGAAAATTCATTTATAATGGATAATGCTATGAAGAAGCTTGATACATTAGTTCCAATTATTCCTTTGATTGGATCATTGGCTAAAGTGAAATTTTGTAACGCATTAGGGCATCCTATTAGTAAGTCCACCTGGGCAGATTCGTCGGATTTTGATATTATCGACCGATTTGTGCATATAT
>IonTorrentS5-matK2_BOP010345_Dotu
ATCTATTCTGTCTTCGAAGGATACCCCTCTTCTGATGAATAAGTGGAAATATTATCTTGTCAATTTATGGCAATGTCATTCTTATGTGTGGTCTCAACCAGGAAGGATTTATATAAACCAATTATCCAAGCATTCCCTTGATTTTTT
>IonTorrentS5-matK2_BOP010345_Otu
ATCTATTCTGTCTTCGAAGGATACCCCTCTTCTGATGAATAAGTGGAAATATTATCTTGTCAATTTATGGCAATGTCATTCTTATGTGTGGTCTCAACCAGGAAGGATTTATATAAACCAATTATCCAAGCATTCCCTTGATTTTTTGGGTTATTTTTCAAGTATGCGACCAAACCTTTCGGTGGTACGGGGTCAAATGCTAGAAAATTCATTTATAATGGATAATGCTATGAAGAAGCTTGATACATTAGTTCCAATTATTCCTTTGATTGGATCATTGGCTAAAGTGAAATTTTGTAACGCATTAGGGCATCCTATTAGTAAGTCCACCTGGGCAGATTCGTCGGATTTTGATATTATCGACCGATTTGTGCATATAT
>IonTorrentS5-matK2_BOP010345_Zotu
ATCTATTCTGTCTTCGAAGGATACCCCTCTTCTGATGAATAAGTGGAAATATTATCTTGTCAATTTATGGCAATGTCATTCTTATGTGTGGTCTCAACCAGGAAGGATTTATATAAACCAATTATCCAAGCATTCCCTTGATTTTTTGGGTTATTTTTCAAGTATGCGACCAAACCTTTCGGTGGTACGGGGTCAAATGCTAGAAAATTCATTTATAATGGATAATGCTATGAAGAAGCTTGATACATTAGTTCCAATTATTCCTTTGATTGGATCATTGGCTAAAGTGAAATTTTGTAACGCATTAGGGCATCCTATTAGTAAGTCCACCTGGGCAGATTCGTCGGATTTTGATATTATCGACCGATTTGTGCATATAT
>IonTorrentS5-matK2_BOP010346_Cotu
ATCTATTCTGTCTTCGAAGGATACCCCTCTTCTGATGAATAAGTGGAAATATTATCTTGTCAATTTATGGCAATGTCATTCTTATGTGTGGTCTCAACCAGGAAGGATTTATATAAACCAATTATCCAAGCATTCCCTTGATTTTTTGGGTTATTTTTCAAGTATGCGACCAAACCTTTCGGTGGTACGGGGTCAAATGCTAGAAAATTCATTTATAATGGATAATGCTATGAAGAAGCTTGATACATTAGTTCCAATTATTCCTTTGATTGGATCATTGGCTAAAGTGAAATTTTGTAATGCATTAGGGCATCCTATTAGTAAGTCCACCTGGGCAGATTCGTCGGATTTTGATATTATCGACCGATTTGTGCATATAT
>IonTorrentS5-matK2_BOP010346_Otu
ATCTATTCTGTCTTCGAAGGATACCCCTCTTCTGATGAATAAGTGGAAATATTATCTTGTCAATTTATGGCAATGTCATTCTTATGTGTGGTCTCAACCAGGAAGGATTTATATAAACCAATTATCCAAGCATTCCCTTGATTTTTTGGGTTATTTTTCAAGTATGCGACCAAACCTTTCGGTGGTACGGGGTCAAATGCTAGAAAATTCATTTATAATGGATAATGCTATGAAGAAGCTTGATACATTAGTTCCAATTATTCCTTTGATTGGATCATTGGCTAAAGTGAAATTTTGTAATGCATTAGGGCATCCTATTAGTAAGTCCACCTGGGCAGATTCGTCGGATTTTGATATTATCGACCGATTTGTGCATATAT
>IonTorrentS5-matK2_BOP010346_Zotu
ATCTATTCTGTCTTCGAAGGATACCCCTCTTCTGATGAATAAGTGGAAATATTATCTTGTCAATTTATGGCAATGTCATTCTTATGTGTGGTCTCAACCAGGAAGGATTTATATAAACCAATTATCCAAGCATTCCCTTGATTTTTTGGGTTATTTTTCAAGTATGCGACCAAACCTTTCGGTGGTACGGGGTCAAATGCTAGAAAATTCATTTATAATGGATAATGCTATGAAGAAGCTTGATACATTAGTTCCAATTATTCCTTTGATTGGATCATTGGCTAAAGTGAAATTTTGTAATGCATTAGGGCATCCTATTAGTAAGTCCACCTGGGCAGATTCGTCGGATTTTGATATTATCGACCGATTTGTGCATATAT
>IonTorrentS5-matK2_BOP010347_Cotu
ATCTATTCTATCTTCGAAGGATACCCCTCTTCTGATGAATAAGTGGAAATATTATCTTGTCAATTTATGGCAATGTCATTCTTATGTGTGGTCTCAACCAGGAAGGATTTATATAAACCAATTATCCAAGCATTCCCTTGATTTTTTGGGTTATTTTTCAAGTATGCGACCAAACCTTTCGGTGGTACGGGGTCAAATGCTAGAAAATTCATTTATAATGGATAATGCTATGAAGAAGCTTGATACATTAGTTCCAATTATTCCTTTGATTGGATCATTGGCTAAAGTGAAATTTTGTAACGCATTAGGGCATCCTATTAGTAAGTCCACCTGGGCAGATTCGTCGGATTTTGATATTATCGACCGATTTGTGCATATAT
>IonTorrentS5-matK2_BOP010347_Otu
ATCTATTCTATCTTCGAAGGATACCCCTCTTCTGATGAATAAGTGGAAATATTATCTTGTCAATTTATGGCAATGTCATTCTTATGTGTGGTCTCAACCAGGAAGGATTTATATAAACCAATTATCCAAGCATTCCCTTGATTTTTTGGGTTATTTTTCAAGTATGCGACCAAACCTTTCGGTGGTACGGGGTCAAATGCTAGAAAATTCATTTATAATGGATAATGCTATGAAGAAGCTTGATACATTAGTTCCAATTATTCCTTTGATTGGATCATTGGCTAAAGTGAAATTTTGTAACGCATTAGGGCATCCTATTAGTAAGTCCACCTGGGCAGATTCGTCGGATTTTGATATTATCGACCGATTTGTGCATATAT
>IonTorrentS5-matK2_BOP010347_Zotu
ATCTATTCTATCTTCGAAGGATACCCCTCTTCTGATGAATAAGTGGAAATATTATCTTGTCAATTTATGGCAATGTCATTCTTATGTGTGGTCTCAACCAGGAAGGATTTATATAAACCAATTATCCAAGCATTCCCTTGATTTTTTGGGTTATTTTTCAAGTATGCGACCAAACCTTTCGGTGGTACGGGGTCAAATGCTAGAAAATTCATTTATAATGGATAATGCTATGAAGAAGCTTGATACATTAGTTCCAATTATTCCTTTGATTGGATCATTGGCTAAAGTGAAATTTTGTAACGCATTAGGGCATCCTATTAGTAAGTCCACCTGGGCAGATTCGTCGGATTTTGATATTATCGACCGATTTGTGCATATAT
>IonTorrentS5-matK2_BOP010348_Cotu
ATCAATTCTGGCTTCAAAAGATACGCCTCTTCTGATGAATAAATGGAAATATTACCTTGTCAATTTATGGGAATGTCATTTTTATGTGTGGTTTCACTTGGGAAGAATCTATATAAATAAATTATCCAAGCATTCCCTCGACTTTTTGGGTTATTTTTCAAGTGTGCGACTAAATACTTCAATGGTGCGGAGTCAAATGCTAGAAAATTCATTTCTAATAAATAATGCTCCCAAGAAGCTCGATACGATAGTTCCAATTATTCCTCTGATTGGATCATTGGCTAAAGCGAAATTTTGTAACGCATTAGGGCATCCCATTAGTAAGCTGACTCGGGCCGATTTATCGGATTTTGATATTCTCAATCGATTTCTGCGTATAT
>IonTorrentS5-matK2_BOP010348_Dotu
ATCAATTCTGGCTTCAAAAGATACGCCTCTTCTGATGAATAAATGGAAATATTACCTTGTCAATTTATGGGAATGTCATTTTTATGTGTGGTTTCACTTGGGAAGAATCTATATAAATAAATTATCCAAGCATTCCCTCGACTTTTTGGGTTATTTTTCAAGTGTGCGACTAAATACTTCAATGGTGCGGAGTCAAATGCTAGAAAATTCATTTCTAATAAATAATGCTCCCAAGAAGCTCGATACGATAGTTCCAATTATTCCTCTGATTGGATCATTGGCTAAAGCGAAATTTTGTAACGCATTAGGGCATCCCATTAGTAAGCTGACTCGGGCCGATTTATCGGATTTTGATATTCTCAATCGATTTCTGCGTATAT
>IonTorrentS5-matK2_BOP010348_Otu
[truncated: 111,744 more chars]
