# Supplementary material for: Method for quick DNA barcode reference library construction
Source: Ecol Evol. 2021 Aug 4;11(17):11627–38. doi: 10.1002/ece3.7788 (PMC8427591; doi:10.1002/ece3.7788)
Supplement: Supplementary file 15 — Result S1 [file ECE3-11-11627-s016.zip › IonTorrentS5-rbcL1.fasta]

>IonTorrentS5-rbcL1_BOP010001_Cotu
TACTAACATGTTTACTTCCATTGTGGGTAATGTATTTGGGTTCAAGGCCCTGCGCGCTCTACGTCTGGAGGATTTGCGAATCCCCCCTGCTTATACTAAAACTTTCCAAGGCCCGCCTCATGGCATCCAAGTTGAGAGAGATAAGTTGAACAAGTATGGCCGCCCCCTATTGGGATGTACTATTAAACCTAAATTGGGGTTATCCGCTAAGAATTACGGTAGAGCCGTTTATGAATGTCTTCGCGGTGGACTTGATTTTACCAAAGATGATGAGAACGTGAATTCCCAACCGTTTATGCGTTGGAGAGACCGTTTCTTATTTTGTGCCGAAGCAATTTATAAAGCACAGGCCGAAACTGGTGAAATCAAAGGGCATT
>IonTorrentS5-rbcL1_BOP010001_Dotu
TACTAACATGTTTACTTCCATTGTGGGTAATGTATTTGGGTTCAAGGCCCTGCGCGCTCTACGTCTGGAGGATTTGCGAATCCCCCCTGCTTATACTAAAACTTTCCAAGGCCCGCCTCATGGCATCCAAGTTGAGAGAGATAAGTTGAACAAGTATGGCCGCCCCCTATTGGGATGTACTATTAAACCTAAATTGGGGTTATCCGCTAAGAATTACGGTAGAGCCGTTTATGAATGTCTTCGCGGTGGACTTGATTTTACCAAAGATGATGAGAACGTGAATTCCCAACCGTTTATGCGTTGGAGAGACCGTTTCTTATTTTGTGCCGAAGCAATTTATAAAGCACAGGCCGAAACTGGTGAAATCAAAGGGCATT
>IonTorrentS5-rbcL1_BOP010001_Otu
TACTAACATGTTTACTTCCATTGTGGGTAATGTATTTGGGTTCAAGGCCCTGCGCGCTCTACGTCTGGAGGATTTGCGAATCCCCCCTGCTTATACTAAAACTTTCCAAGGCCCGCCTCATGGCATCCAAGTTGAGAGAGATAAGTTGAACAAGTATGGCCGCCCCCTATTGGGATGTACTATTAAACCTAAATTGGGGTTATCCGCTAAGAATTACGGTAGAGCCGTTTATGAATGTCTTCGCGGTGGACTTGATTTTACCAAAGATGATGAGAACGTGAATTCCCAACCGTTTATGCGTTGGAGAGACCGTTTCTTATTTTGTGCCGAAGCAATTTATAAAGCACAGGCCGAAACTGGTGAAATCAAAGGGCATT
>IonTorrentS5-rbcL1_BOP010001_Zotu
TACTAACATGTTTACTTCCATTGTGGGTAATGTATTTGGGTTCAAGGCCCTGCGCGCTCTACGTCTGGAGGATTTGCGAATCCCCCCTGCTTATACTAAAACTTTCCAAGGCCCGCCTCATGGCATCCAAGTTGAGAGAGATAAGTTGAACAAGTATGGCCGCCCCCTATTGGGATGTACTATTAAACCTAAATTGGGGTTATCCGCTAAGAATTACGGTAGAGCCGTTTATGAATGTCTTCGCGGTGGACTTGATTTTACCAAAGATGATGAGAACGTGAATTCCCAACCGTTTATGCGTTGGAGAGACCGTTTCTTATTTTGTGCCGAAGCAATTTATAAAGCACAGGCCGAAACTGGTGAAATCAAAGGGCATT
>IonTorrentS5-rbcL1_BOP010002_Cotu
TACTAACATGTTTACTTCCATTGTAGGTAATGTATTTGGGTTCAAAGCCCTGCGTGCTCTACGTCTGGAAGATCTGCGAATCCCTACTGCTTATATTAAAACTTTCCAAGGCCCGCCTCATGGGATCCAAGTTGAGAGAGATAAATTGAACAAGTATGGTCGTCCCCTGTTGGGATGTACTATTAAACCAAAATTGGGGTTATCTGCTAAAAACTATGGTAGAGCAGTTTATGAATGTCTTCGCGGTGGACTTGATTTTACCAAAGATGATGAGAACGTGAACTCCCAGCCATTTATGCGTTGGAGAGATCGTTTCTTATTTTGTGCCGAAGCAATTTATAAATCACAGGCTGAAACAGGTGAAATCAAAGGGCATT
>IonTorrentS5-rbcL1_BOP010002_Otu
TACTAACATGTTTACTTCCATTGTAGGTAATGTATTTGGGTTCAAAGCCCTGCGTGCTCTACGTCTGGAAGATCTGCGAATCCCTACTGCTTATATTAAAACTTTCCAAGGCCCGCCTCATGGGATCCAAGTTGAGAGAGATAAATTGAACAAGTATGGTCGTCCCCTGTTGGGATGTACTATTAAACCAAAATTGGGGTTATCTGCTAAAAACTATGGTAGAGCAGTTTATGAATGTCTTCGCGGTGGACTTGATTTTACCAAAGATGATGAGAACGTGAACTCCCAGCCATTTATGCGTTGGAGAGATCGTTTCTTATTTTGTGCCGAAGCAATTTATAAATCACAGGCTGAAACAGGTGAAATCAAAGGGCATT
>IonTorrentS5-rbcL1_BOP010002_Zotu
TACTAACATGTTTACTTCCATTGTAGGTAATGTATTTGGGTTCAAAGCCCTGCGTGCTCTACGTCTGGAAGATCTGCGAATCCCTACTGCTTATATTAAAACTTTCCAAGGCCCGCCTCATGGGATCCAAGTTGAGAGAGATAAATTGAACAAGTATGGTCGTCCCCTGTTGGGATGTACTATTAAACCAAAATTGGGGTTATCTGCTAAAAACTATGGTAGAGCAGTTTATGAATGTCTTCGCGGTGGACTTGATTTTACCAAAGATGATGAGAACGTGAACTCCCAGCCATTTATGCGTTGGAGAGATCGTTTCTTATTTTGTGCCGAAGCAATTTATAAATCACAGGCTGAAACAGGTGAAATCAAAGGGCATT
>IonTorrentS5-rbcL1_BOP010003_Cotu
TACTAACATGTTTACTTCCATTGTAGGTAATGTATTTGGGTTCAAAGCCCTGCGTGCTCTACGTCTGGAAGATCTGCGAATCCCTCCTGCTTATATTAAAACTTTCCAAGGCCCGCCTCATGGGATCCAAGTTGAGAGAGATAAATTGAACAAGTATGGTCGTCCCCTGTTGGGATGTACTATTAAACCAAAATTGGGGTTATCTGCTAAAAACTATGGTAGAGCAGTTTATGAATGTCTTCGCGGTGGACTTGATTTTACCAAAGATGATGAGAACGTGAACTCCCAGCCATTTATGCGTTGGAGAGATCGTTTCTTATTTTGTGCCGAAGCAATTTATAAATCACAGGCTGAAACAGGTGAAATCAAAGGGCATT
>IonTorrentS5-rbcL1_BOP010003_Otu
TACTAACATGTTTACTTCCATTGTAGGAAATGTATTTGGATTCAAAGCCCTGCGTGCTCTACGTCTGGAAGATCTGCGAATCCCTCCTGCTTATGTTAAAACTTTCCAAGGCCCGCCTCATGGGATCCAAGTTGAGAGAGATAAATTGAACAAGTATGGTCGCCCCCTGTTGGGATGTACTATTAAACCTAAATTGGGGTTATCTGCTAAAAACTATGGTAGAGCAGTTTATGAATGTCTTCGCGGTGGACTTGATTTTACCAAAGATGATGAGAACGTGAACTCCCAGCCATTTATGCGTTGGAGAGATCGTTTCTTATTTTGTGCCGAAGCACTTTTATAAAGCACAGGCTGAAACAGGTGAAATCAAAGGGCATT
>IonTorrentS5-rbcL1_BOP010003_Zotu
TACTAACATGTTTACTTCCATTGTAGGAAATGTATTTGGATTCAAAGCCCTGCGTGCTCTACGTCTGGAAGATCTGCGAATCCCTCCTGCTTATGTTAAAACTTTCCAAGGCCCGCCTCATGGGATCCAAGTTGAGAGAGATAAATTGAACAAGTATGGTCGCCCCCTGTTGGGATGTACTATTAAACCTAAATTGGGGTTATCTGCTAAAAACTATGGTAGAGCAGTTTATGAATGTCTTCGCGGTGGACTTGATTTTACCAAAGATGATGAGAACGTGAACTCCCAGCCATTTATGCGTTGGAGAGATCGTTTCTTATTTTGTGCCGAAGCACTTTTATAAAGCACAGGCTGAAACAGGTGAAATCAAAGGGCATT
>IonTorrentS5-rbcL1_BOP010004_Cotu
TACTAACATGTTTACTTCCATTGTAGGTAATGTATTTGGGTTCAAAGCCCTGCGTGCTCTACGTCTGGAAGATCTGCGAATCCCTCCTGCTTATATTAAAACTTTCCAAGGCCCGCCTCATGGGATCCAAGTTGAGAGAGATAAATTGAACAAGTATGGTCGTCCCCTGTTGGGATGTACTATTAAACCAAAATTGGGGTTATCTGCTAAAAACTATGGTAGAGCAGTTTATGAATGTCTTCGCGGTGGACTTGATTTTACCAAAGATGATGAGAACGTGAACTCCCAGCCGTTTATGCGTTGGAGAGATCGTTTCTTATTTTGTGCCGAAGCAATTTATAAATCACAGGCTGAAACAGGTGAAATCAAAGGGCATT
>IonTorrentS5-rbcL1_BOP010004_Dotu
TACTAACATGTTTACTTCCATTGTAGGTAATGTATTTGGGTTCAAAGCCCTGCGTGCTCTACGTCTGGAAGATCTGCGAATCCCTCCTGCTTATATTAAAACTTTCCAAGGCCCGCCTCATGGGATCCAAGTTGAGAGAGATAAATTGAACAAGTATGGTCGTCCCCTGTTGGGATGTACTATTAAACCAAAATTGGGGTTATCTGCTAAAAACTATGGTAGAGCAGTTTATGAATGTCTTCGCGGTGGACTTGATTTTACCAAAGATGATGAGAACGTGAACTCCCAGCCGTTTATGCGTTGGAGAGATCGTTTCTTATTTTGTGCCGAAGCAATTTATAAATCACAGGCTGAAACAGGTGAAATCAAAGGGCATT
>IonTorrentS5-rbcL1_BOP010004_Otu
TACTAACATGTTTACTTCCATTGTAGGTAATGTATTTGGGTTCAAAGCCCTGCGTGCTCTACGTCTGGAAGATCTGCGAATCCCTCCTGCTTATATTAAAACTTTCCAAGGCCCGCCTCATGGGATCCAAGTTGAGAGAGATAAATTGAACAAGTATGGTCGTCCCCTGTTGGGATGTACTATTAAACCAAAATTGGGGTTATCTGCTAAAAACTATGGTAGAGCAGTTTATGAATGTCTTCGCGGTGGACTTGATTTTACCAAAGATGATGAGAACGTGAACTCCCAGCCGTTTATGCGTTGGAGAGATCGTTTCTTATTTTGTGCCGAAGCAATTTATAAATCACAGGCTGAAACAGGTGAAATCAAAGGGCATT
>IonTorrentS5-rbcL1_BOP010004_Zotu
TACTAACATGTTTACTTCCATTGTAGGTAATGTATTTGGGTTCAAAGCCCTGCGTGCTCTACGTCTGGAAGATCTGCGAATCCCTCCTGCTTATATTAAAACTTTCCAAGGCCCGCCTCATGGGATCCAAGTTGAGAGAGATAAATTGAACAAGTATGGTCGTCCCCTGTTGGGATGTACTATTAAACCAAAATTGGGGTTATCTGCTAAAAACTATGGTAGAGCAGTTTATGAATGTCTTCGCGGTGGACTTGATTTTACCAAAGATGATGAGAACGTGAACTCCCAGCCGTTTATGCGTTGGAGAGATCGTTTCTTATTTTGTGCCGAAGCAATTTATAAATCACAGGCTGAAACAGGTGAAATCAAAGGGCATT
>IonTorrentS5-rbcL1_BOP010005_Cotu
TACTAACATGTTTACTTCCATTGTAGGTAATGTATTTGGGTTCAAAGCCCTGCGTGCTCTACGTCTGGAAGATCTGCGAATCCCTCCTGCTTATATTAAAACTTTCCAAGGCCCGCCTCATGGGATCCAAGTTGAGAGAGATAAATTGAACAAGTATGGTCGTCCCCTGTTGGGATGTACTATTAAACCAAAATTGGGGTTATCTGCTAAAAACTATGGTAGAGCAGTTTATGAATGTCTTCGCGGTGGACTTGATTTTACCAAAGATGATGAGAACGTGAACTCCCAGCCGTTTATGCGTTGGAGAGATCGTTTCTTATTTTGTGCCGAAGCAATTTATAAATCACAGGCTGAAACAGGTGAAATCAAAGGGCATT
>IonTorrentS5-rbcL1_BOP010005_Otu
TACTAACATGTTTACTTCCATTGTAGGTAATGTATTTGGGTTCAAAGCCCTGCGTGCTCTACGTCTGGAAGATCTGCGAATCCCTCCTGCTTATATTAAAACTTTCCAAGGCCCGCCTCATGGGATCCAAGTTGAGAGAGATAAATTGAACAAGTATGGTCGTCCCCTGTTGGGATGTACTATTAAACCAAAATTGGGGTTATCTGCTAAAAACTATGGTAGAGCAGTTTATGAATGTCTTCGCGGTGGACTTGATTTTACCAAAGATGATGAGAACGTGAACTCCCAGCCGTTTATGCGTTGGAGAGATCGTTTCTTATTTTGTGCCGAAGCAATTTATAAATCACAGGCTGAAACAGGTGAAATCAAAGGGCATT
>IonTorrentS5-rbcL1_BOP010005_Zotu
TACTAACATGTTTACTTCCATTGTAGGTAATGTATTTGGGTTCAAAGCCCTGCGTGCTCTACGTCTGGAAGATCTGCGAATCCCTCCTGCTTATATTAAAACTTTCCAAGGCCCGCCTCATGGGATCCAAGTTGAGAGAGATAAATTGAACAAGTATGGTCGTCCCCTGTTGGGATGTACTATTAAACCAAAATTGGGGTTATCTGCTAAAAACTATGGTAGAGCAGTTTATGAATGTCTTCGCGGTGGACTTGATTTTACCAAAGATGATGAGAACGTGAACTCCCAGCCGTTTATGCGTTGGAGAGATCGTTTCTTATTTTGTGCCGAAGCAATTTATAAATCACAGGCTGAAACAGGTGAAATCAAAGGGCATT
>IonTorrentS5-rbcL1_BOP010006_Cotu
TACTAACATGTTTACTTCCATTGTAGGTAATGTGTTTGGGTTCAAGGCCCTGCGCGCTCTACGTCTGGAGGATTTGCGAATCCCTACTGCTTATGTTAAAACTTTCCAAGGCCCGCCTCATGGGATCCAAGTTGAGAGAGATAAATTGAACAAGTATGGCCGCCCCCTATTGGGATGTACTATTAAACCTAAATTGGGGTTATCCGCTAAGAATTACGGTAGAGCAGTTTATGAATGTCTCCGCGGTGGACTTGATTTTACCAAAGATGATGAGAATGTTAATTCCCAACCATTTATGCGTTGGAGAGACCGTTTCTTATTTTGTGCCGAAGCAATTTATAAAGCACAGGCTGAAACAGGTGAAATCAAAGGGCATT
>IonTorrentS5-rbcL1_BOP010006_Otu
TACTAACATGTTTACTTCCATTGTAGGTAATGTGTTTGGGTTCAAGGCCCTGCGCGCTCTACGTCTGGAGGATTTGCGAATCCCTACTGCTTATGTTAAAACTTTCCAAGGCCCGCCTCATGGGATCCAAGTTGAGAGAGATAAATTGAACAAGTATGGCCGCCCCCTATTGGGATGTACTATTAAACCTAAATTGGGGTTATCCGCTAAGAATTACGGTAGAGCAGTTTATGAATGTCTCCGCGGTGGACTTGATTTTACCAAAGATGATGAGAATGTTAATTCCCAACCATTTATGCGTTGGAGAGACCGTTTCTTATTTTGTGCCGAAGCAATTTATAAAGCACAGGCTGAAACAGGTGAAATCAAAGGGCATT
>IonTorrentS5-rbcL1_BOP010006_Zotu
TACTAACATGTTTACTTCCATTGTAGGTAATGTGTTTGGGTTCAAGGCCCTGCGCGCTCTACGTCTGGAGGATTTGCGAATCCCTACTGCTTATGTTAAAACTTTCCAAGGCCCGCCTCATGGGATCCAAGTTGAGAGAGATAAATTGAACAAGTATGGCCGCCCCCTATTGGGATGTACTATTAAACCTAAATTGGGGTTATCCGCTAAGAATTACGGTAGAGCAGTTTATGAATGTCTCCGCGGTGGACTTGATTTTACCAAAGATGATGAGAATGTTAATTCCCAACCATTTATGCGTTGGAGAGACCGTTTCTTATTTTGTGCCGAAGCAATTTATAAAGCACAGGCTGAAACAGGTGAAATCAAAGGGCATT
>IonTorrentS5-rbcL1_BOP010007_Cotu
TACTAACATGTTTACTTCCATTGTAGGTAATGTGTTTGGGTTCAAGGCCTTGCGCGCTCTACGTCTGGAGGATTTACGAATCCCTACTGCTTATGTTAAAACTTTCCAAGGCCCGCCTCACGGGATCCAAGTTGAAAGAGATAAATTGAACAAGTATGGCCGCCCCCTATTGGGATGTACTATTAAACCGAAATTGGGGTTATCCGCTAAGAATTACGGTAGAGCAGTTTATGAATGTCTCCGCGGTGGACTTGATTTTACCAAAGATGATGAGAATGTTAATTCCCAACCATTTATGCGTTGGAGAGACCGTTTCTTATTTTGTGCCGAAGCAATTTTTAAATCGCAGGCTGAAACAGGTGAAATCAAAGGGCATT
>IonTorrentS5-rbcL1_BOP010007_Otu
TACTAACATGTTTACTTCCATTGTAGGTAATGTGTTTGGGTTCAAGGCCTTGCGCGCTCTACGTCTGGAGGATTTACGAATCCCTACTGCTTATGTTAAAACTTTCCAAGGCCCGCCTCACGGGATCCAAGTTGAAAGAGATAAATTGAACAAGTATGGCCGCCCCCTATTGGGATGTACTATTAAACCGAAATTGGGGTTATCCGCTAAGAATTACGGTAGAGCAGTTTATGAATGTCTCCGCGGTGGACTTGATTTTACCAAAGATGATGAGAATGTTAATTCCCAACCATTTATGCGTTGGAGAGACCGTTTCTTATTTTGTGCCGAAGCAATTTTTAAATCGCAGGCTGAAACAGGTGAAATCAAAGGGCATT
>IonTorrentS5-rbcL1_BOP010007_Zotu
TACTAACATGTTTACTTCCATTGTAGGTAATGTGTTTGGGTTCAAGGCCTTGCGCGCTCTACGTCTGGAGGATTTACGAATCCCTACTGCTTATGTTAAAACTTTCCAAGGCCCGCCTCACGGGATCCAAGTTGAAAGAGATAAATTGAACAAGTATGGCCGCCCCCTATTGGGATGTACTATTAAACCGAAATTGGGGTTATCCGCTAAGAATTACGGTAGAGCAGTTTATGAATGTCTCCGCGGTGGACTTGATTTTACCAAAGATGATGAGAATGTTAATTCCCAACCATTTATGCGTTGGAGAGACCGTTTCTTATTTTGTGCCGAAGCAATTTTTAAATCGCAGGCTGAAACAGGTGAAATCAAAGGGCATT
>IonTorrentS5-rbcL1_BOP010009_Cotu
TACTAACATGTTTACTTCCATTGTAGGTAATGTGTTTGGGTTCAAGGCCCTGCGCGCTCTACGTCTGGAGGATTTGCGAATCCCTACTGCTTATGTTAAAACTTTCCAAGGCCCGCCTCATGGGATCCAAGTTGAGAGAGATAAATTGAACAAGTATGGCCGCCCCCTGTTGGGATGTACTATTAAACCTAAATTGGGGTTATCCGCTAAGAATTACGGTAGAGCAGTTTATGAATGTCTCCGCGGTGGACTTGATTTTACCAAAGATGATGAGAATGTTAATTCCCAACCATTTATGCGTTGGAGAGACCGTTTCTTATTTTGTGCCGAAGCAATTTATAAAGCACAGGCTGAAACAGGTGAAATCAAAGGGCATT
>IonTorrentS5-rbcL1_BOP010009_Dotu
TACTAACATGTTTACTTCCATTGTAGGTAATGTGTTTGGGTTCAAGGCCCTGCGCGCTCTACGTCTGGAGGATTTGCGAATCCCTACTGCTTATGTTAAAACTTTCCAAGGCCCGCCTCATGGGATCCAAGTTGAGAGAGATAAATTGAACAAGTATGGCCGCCCCCTGTTGGGATGTACTATTAAACCTAAATTGGGGTTATCCGCTAAGAATTACGGTAGAGCAGTTTATGAATGTCTCCGCGGTGGACTTGATTTTACCAAAGATGATGAGAATGTTAATTCCCAACCATTTATGCGTTGGAGAGACCGTTTCTTATTTTGTGCCGAAGCAATTTATAAAGCACAGGCTGAAACAGGTGAAATCAAAGGGCATT
>IonTorrentS5-rbcL1_BOP010009_Otu
TACTAACATGTTTACTTCCATTGTAGGTAATGTGTTTGGGTTCAAGGCCCTGCGCGCTCTACGTCTGGAGGATTTGCGAATCCCTACTGCTTATGTTAAAACTTTCCAAGGCCCGCCTCATGGGATCCAAGTTGAGAGAGATAAATTGAACAAGTATGGCCGCCCCCTGTTGGGATGTACTATTAAACCTAAATTGGGGTTATCCGCTAAGAATTACGGTAGAGCAGTTTATGAATGTCTCCGCGGTGGACTTGATTTTACCAAAGATGATGAGAATGTTAATTCCCAACCATTT
>IonTorrentS5-rbcL1_BOP010009_Zotu
TACTAACATGTTTACTTCCATTGTAGGTAATGTGTTTGGGTTCAAGGCCCTGCGCGCTCTACGTCTGGAGGATTTGCGAATCCCTACTGCTTATGTTAAAACTTTCCAAGGCCCGCCTCATGGGATCCAAGTTGAGAGAGATAAATTGAACAAGTATGGCCGCCCCCTGTTGGGATGTACTATTAAACCTAAATTGGGGTTATCCGCTAAGAATTACGGTAGAGCAGTTTATGAATGTCTCCGCGGTGGACTTGATTTTACCAAAGATGATGAGAATGTTAATTCCCAACCATTTATGCGTTGGAGAGACCGTTTCTTATTTTGTGCCGAAGCAATTTATAAAGCACAGGCTGAAACAGGTGAAATCAAAGGGCATT
>IonTorrentS5-rbcL1_BOP010011_Cotu
TACTAACATGTTTACTTCCATTGTGGGTAATGTATTTGGGTTTAAAGCCCTGCGCGCTCTACGTCTAGAGGATCTACGAATCCCTCCCGCGTATTCGAAAACTTTCCAAGGCCCCCCTCATGGCATCCAAGTTGAGAGAGATAAATTGAACAAGTATGGGCGCCCCCTATTGGGATGTACTATTAAACCTAAATTGGGATTATCCGCTAAGAACTACGGTAGAGCTGTTTATGAATGTCTACGTGGTGGACTTGACTTTACCAAAGATGATGAGAACGTAAACTCCCAACCATTTATGCGTTGGAGAGACCGTTTCTTGTTTTGTGCAGAAGCTATTTTTAAATCGCAGGCAGAAACCGGTGAAATCAAAGGTCATT
>IonTorrentS5-rbcL1_BOP010011_Otu
TACTAACATGTTTACTTCCATTGTGGGTAATGTATTTGGGTTTAAAGCCCTGCGCGCTCTACGTCTAGAGGATCTACGAATCCCTCCCGCGTATTCGAAAACTTTCCAAGGCCCCCCTCATGGCATCCAAGTTGAGAGAGATAAATTGAACAAGTATGGGCGCCCCCTATTGGGATGTACTATTAAACCTAAATTGGGATTATCCGCTAAGAACTACGGTAGAGCTGTTTATGAATGTCTACGTGGTGGACTTGACTTTACCAAAGATGATGAGAACGTAAACTCCCAACCATTTATGCGTTGGAGAGACCGTTTCTTGTTTTGTGCAGAAGCTATTTTTAAATCGCAGGCAGAAACCGGTGAAATCAAAGGTCATT
>IonTorrentS5-rbcL1_BOP010011_Zotu
TACTAACATGTTTACTTCCATTGTGGGTAATGTATTTGGGTTTAAAGCCCTGCGCGCTCTACGTCTAGAGGATCTACGAATCCCTCCCGCGTATTCGAAAACTTTCCAAGGCCCCCCTCATGGCATCCAAGTTGAGAGAGATAAATTGAACAAGTATGGGCGCCCCCTATTGGGATGTACTATTAAACCTAAATTGGGATTATCCGCTAAGAACTACGGTAGAGCTGTTTATGAATGTCTACGTGGTGGACTTGACTTTACCAAAGATGATGAGAACGTAAACTCCCAACCATTTATGCGTTGGAGAGACCGTTTCTTGTTTTGTGCAGAAGCTATTTTTAAATCGCAGGCAGAAACCGGTGAAATCAAAGGTCATT
>IonTorrentS5-rbcL1_BOP010012_Cotu
TACTAACCTGTTTACTTCCATTGTAGGTAATGTGTTTGGGTTCAAGGCCCTGCGCGCTCTACGTCTGGAAGATTTGCGAATCCCTCCTGCTTATGTTAAAACTTTCCAAGGCCCGCCTCATGGGATCCAAGTTGAGAGAGATAAATTGAACAAGTATGGCCGCCCCCTATTGGGATGTACTATTAAACCTAAATTGGGGTTATCCGCTAAGAATTACGGTAGAGCAGTTTATGAATGTCTCCGCGGTGGACTTGATTTTACCAAAGATGATGAGAATGTTAATTCCCAACCATTTATGCGTTGGAGAGACCGTTTCTTATTTTGTGCCGAAGCACTTTTTTAAAAGCACAGGCTGAAACAGGTGAAATCAAAGGGCATT
>IonTorrentS5-rbcL1_BOP010012_Otu
TACTAACCTGTTTACTTCCATTGTAGGTAATGTGTTTGGGTTCAAGGCCCTGCGCGCTCTACGTCTGGAAGATTTGCGAATCCCTCCTGCTTATGTTAAAACTTTCCAAGGCCCGCCTCATGGGATCCAAGTTGAGAGAGATAAATTGAACAAGTATGGCCGCCCCCTATTGGGATGTACTATTAAACCTAAATTGGGGTTATCCGCTAAGAATTACGGTAGAGCAGTTTATGAATGTCTCCGCGGTGGACTTGATTTTACCAAAGATGATGAGAATGTTAATTCCCAACCATTTATGCGTTGGAGAGACCGTTTCTTATTTTGTGCCGAAGCACTTTTTTAAAAGCACAGGCTGAAACAGGTGAAATCAAAGGGCATT
>IonTorrentS5-rbcL1_BOP010012_Zotu
TACTAACCTGTTTACTTCCATTGTAGGTAATGTGTTTGGGTTCAAGGCCCTGCGCGCTCTACGTCTGGAAGATTTGCGAATCCCTCCTGCTTATGTTAAAACTTTCCAAGGCCCGCCTCATGGGATCCAAGTTGAGAGAGATAAATTGAACAAGTATGGCCGCCCCCTATTGGGATGTACTATTAAACCTAAATTGGGGTTATCCGCTAAGAATTACGGTAGAGCAGTTTATGAATGTCTCCGCGGTGGACTTGATTTTACCAAAGATGATGAGAATGTTAATTCCCAACCATTTATGCGTTGGAGAGACCGTTTCTTATTTTGTGCCGAAGCACTTTTTAAAAGCACAGGCTGAAACAGGTGAAATCAAAGGGCATT
>IonTorrentS5-rbcL1_BOP010013_Cotu
TACTAACATGTTTACTTCCATTGTGGGTAATGTATTTGGGTTCAAGGCCCTGCGCGCTCTACGTCTAGAGGATTTACGAATCCCTACTGCTTATACTAAAACTTTCCAAGGTCCGCCTCATGGCATCCAAGTTGAGAGAGATAAATTGAACAAGTATGGCCGCCCCCTATTAGGATGTACTATTAAACCTAAATTGGGGTTATCTGCTAAGAATTATGGTAGAGCAGTTTATGAATGTCTTCGCGGTGGACTTGATTTTACCAAAGATGATGAGAACGTGAATTCCCAACCATTTATGCGTTGGAGAGACCGTTTCTTATTTTGTGCCGAAGCTATTTTTAAATCACAGGCTGAAACAGGTGAAATCAAAGGACATT
>IonTorrentS5-rbcL1_BOP010013_Otu
TACTAACATGTTTACTTCCATTGTGGGTAATGTATTTGGGTTCAAGGCCCTGCGCGCTCTACGTCTAGAGGATTTACGAATCCCTACTGCTTATACTAAAACTTTCCAAGGTCCGCCTCATGGCATCCAAGTTGAGAGAGATAAATTGAACAAGTATGGCCGCCCCCTATTAGGATGTACTATTAAACCTAAATTGGGGTTATCTGCTAAGAATTATGGTAGAGCAGTTTATGAATGTCTTCGCGGTGGACTTTGATTTTACCAAAGATGATGAGAACGTGAATTCCCAACCATTTATGCGTTGGAGAGACCGTTTCTTATTTTGTGCCGAAGCTATTTTTAAATCACAGGCTGAAACAGGTGAAATCAAAGGACATT
>IonTorrentS5-rbcL1_BOP010013_Zotu
TACTAACATGTTTACTTCCATTGTGGGTAATGTATTTGGGTTCAAGGCCCTGCGCGCTCTACGTCTAGAGGATTTACGAATCCCTACTGCTTATACTAAAACTTTCCAAGGTCCGCCTCATGGCATCCAAGTTGAGAGAGATAAATTGAACAAGTATGGCCGCCCCCTATTAGGATGTACTATTAAACCTAAATTGGGGTTATCTGCTAAGAATTATGGTAGAGCAGTTTATGAATGTCTTCGCGGTGGACTTTGATTTTACCAAAGATGATGAGAACGTGAATTCCCAACCATTTATGCGTTGGAGAGACCGTTTCTTATTTTGTGCCGAAGCTATTTTTAAATCACAGGCTGAAACAGGTGAAATCAAAGGACATT
>IonTorrentS5-rbcL1_BOP010014_Cotu
TACTAACATGTTTACTTCCATTGTGGGTAATGTATTTGGATTCAAGGCCCTGCGTGCTCTACGTCTGGAGGATTTGCGAATCCCTCCTGCTTATTCTAAAACTTTCCAAGGCCCGCCTCACGGCATCCAAGTTGAGAGAGATAAATTAAACAAATATGGCCGCCCCCTATTAGGATGTACTATTAAACCTAAATTGGGATTATCCGCTAAGAATTACGGTAGAGCAGTTTATGAATGTCTCCGCGGTGGGCTTGATTTTACCAAAGATGATGAGAACGTGAATTCTCAACCATTTATGCGTTGGAGAGACCGTTTCCTATTTTGTGCCGAAGCAATTTATAAAGCGCAGGCTGAAACAGGTGAAATCAAAGGGCATT
>IonTorrentS5-rbcL1_BOP010014_Dotu
TACTAACATGTTTACTTCCATTGTGGGTAATGTATTTGGATTCAAGGCCCTGCGTGCTCTACGTCTGGAGGATTTGCGAATCCCTCCTGCTTATTCTAAAACTTTCCAAGGCCCGCCTCACGGCATCCAAGTTGAGAGAGATAAATTAAACAAATATGGCCGCCCCCTATTAGGATGTACTATTAAACCTAAATTGGGATTATCCGCTAAGAATTACGGTAGAGCAGTTTATGAATGTCTCCGCGGTGGGCTTGATTTTACCAAAGATGATGAGAACGTGAATTCTCAACCATTTATGCGTTGGAGAGACCGTTTCCTATTTTGTGCCGAAGCAATTTATAAAGCGCAGGCTGAAACAGGTGAAATCAAAGGGCATT
>IonTorrentS5-rbcL1_BOP010014_Otu
TACTAACATGTTTACTTCCATTGTGGGTAATGTATTTGGATTCAAGGCCCTGCGTGCTCTACGTCTGGAGGATTTGCGAATCCCTCCTGCTTATTCTAAAACTTTCCAAGGCCCGCCTCACGGCATCCAAGTTGAGAGAGATAAATTAAACAAATATGGCCGCCCCCTATTAGGATGTACTATTAAACCTAAATTGGGATTATCCGCTAAGAATTACGGTAGAGCAGTTTATGAATGTCTCCGCGGTGGGCTTGATTTTACCAAAGATGATGAGAACGTGAATTCTCAACCATTTATGCGTTGGAGAGACCGTTTCCTATTTTGTGCCGAAGCAATTTATAAAGCGCAGGCTGAAACAGGTGAAATCAAAGGGCATT
>IonTorrentS5-rbcL1_BOP010014_Zotu
TACTAACATGTTTACTTCCATTGTGGGTAATGTATTTGGATTCAAGGCCCTGCGTGCTCTACGTCTGGAGGATTTGCGAATCCCTCCTGCTTATTCTAAAACTTTCCAAGGCCCGCCTCACGGCATCCAAGTTGAGAGAGATAAATTAAACAAATATGGCCGCCCCCTATTAGGATGTACTATTAAACCTAAATTGGGATTATCCGCTAAGAATTACGGTAGAGCAGTTTATGAATGTCTCCGCGGTGGGCTTGATTTTACCAAAGATGATGAGAACGTGAATTCTCAACCATTTATGCGTTGGAGAGACCGTTTCCTATTTTGTGCCGAAGCAATTTATAAAGCGCAGGCTGAAACAGGTGAAATCAAAGGGCATT
>IonTorrentS5-rbcL1_BOP010017_Cotu
TACTAACATGTTTACTTCCATTGTAGGTAATGTGTTTGGGTTCAAGGCCCTGCGCGCTCTACGTCTGGAGGATTTGCGAATCCCTACTGCTTATGTTAAAACTTTCCAGGGCCCGCCTCATGGTATCCAAGTTGAGAGAGATAAATTGAACAAGTATGGCCGCCCTCTATTGGGATGTACTATAAAACCAAAATTGGGGTTATCCGCTAAGAATTACGGTAGAGCAGTTTATGAATGTCTACGCGGTGGACTTGATTTTACCAAAGATGATGAGAATGTTAATTCCCAACCATTTATGCGTTGGAGAGACCGTTTCTTATTTTGTGCCGAAGCAATTTATAAAGCACAGGCTGAAACAGGTGAAATCAAAGGGCATT
>IonTorrentS5-rbcL1_BOP010017_Otu
TACTAACATGTTTACTTCCATTGTAGGTAATGTGTTTGGGTTCAAGGCCCTGCGCGCTCTACGTCTGGAGGATTTGCGAATCCCTACTGCTTATGTTAAAACTTTCCAGGGCCCGCCTCATGGTATCCAAGTTGAGAGAGATAAATTGAACAAGTATGGCCGCCCTCTATTGGGATGTACTATAAAACCAAAATTGGGGTTATCCGCTAAGAATTACGGTAGAGCAGTTTATGAATGTCTACGCGGTGGACTTGATTTTACCAAAGATGATGAGAATGTTAATTCCCAACCATTTATGCGTTGGAGAGACCGTTTCTTATTTTGTGCCGAAGCAATTTATAAAGCACAGGCTGAAACAGGTGAAATCAAAGGGCATT
>IonTorrentS5-rbcL1_BOP010017_Zotu
TACTAACATGTTTACTTCCATTGTAGGTAATGTGTTTGGGTTCAAGGCCCTGCGCGCTCTACGTCTGGAGGATTTGCGAATCCCTACTGCTTATGTTAAAACTTTCCAGGGCCCGCCTCATGGTATCCAAGTTGAGAGAGATAAATTGAACAAGTATGGCCGCCCTCTATTGGGATGTACTATAAAACCAAAATTGGGGTTATCCGCTAAGAATTACGGTAGAGCAGTTTATGAATGTCTACGCGGTGGACTTGATTTTACCAAAGATGATGAGAATGTTAATTCCCAACCATTTATGCGTTGGAGAGACCGTTTCTTATTTTGTGCCGAAGCAATTTATAAAGCACAGGCTGAAACAGGTGAAATCAAAGGGCATT
>IonTorrentS5-rbcL1_BOP010018_Cotu
TACTAACATGTTTACTTCCATTGTAGGTAATGTGTTTGGGTTCAAGGCCCTGCGCGCTCTACGTCTGGAGGATTTGCGAATCCCTACTGCTTATGTTAAAACTTTCCAGGGCCCGCCTCATGGTATCCAAGTTGAGAGAGATAAATTGAACAAGTATGGCCGCCCTCTATTGGGATGTACTATAAAACCAAAATTGGGGTTATCCGCTAAGAATTACGGTAGAGCAGTTTATGAATGTCTACGCGGTGGACTTGATTTTACCAAAGATGATGAGAATGTTAATTCCCAACCATTTATGCGTTGGAGAGACCGTTTCTTATTTTGTGCCGAAGCAATTTATAAAGCACAGGCTGAAACAGGTGAAATCAAAGGGCAT
>IonTorrentS5-rbcL1_BOP010018_Otu
TACTAACATGTTTACTTCCATTGTAGGTAATGTGTTTGGGTTCAAGGCCCTGCGCGCTCTACGTCTGGAGGATTTGCGAATCCCTACTGCTTATGTTAAAACTTTCCAGGGCCCGCCTCATGGTATCCAAGTTGAGAGAGATAAATTGAACAAGTATGGCCGCCCTCTATTGGGATGTACTATAAAACCAAAATTGGGGTTATCCGCTAAGAATTACGGTAGAGCAGTTTATGAATGTCTACGCGGTGGACTTGATTTTACCAAAGATGATGAGAATGTTAATTCCCAACCATTTATGCGTTGGAGGGACCGTTTCTTATTTTGTGCCGAAGCAATTTATAAAGCACAGGCTGAAACAGGTGAAATCAAAGGGCATT
>IonTorrentS5-rbcL1_BOP010018_Zotu
TACTAACATGTTTACTTCCATTGTAGGTAATGTGTTTGGGTTCAAGGCCCTGCGCGCTCTACGTCTGGAGGATTTGCGAATCCCTACTGCTTATGTTAAAACTTTCCAGGGCCCGCCTCATGGTATCCAAGTTGAGAGAGATAAATTGAACAAGTATGGCCGCCCTCTATTGGGATGTACTATAAAACCAAAATTGGGGTTATCCGCTAAGAATTACGGTAGAGCAGTTTATGAATGTCTACGCGGTGGACTTGATTTTACCAAAGATGATGAGAATGTTAATTCCCAACCATTTATGCGTTGGAGGGACCGTTTCTTATTTTGTGCCGAAGCAATTTATAAAGCACAGGCTGAAACAGGTGAAATCAAAGGGCATT
>IonTorrentS5-rbcL1_BOP010019_Cotu
TACTAACATGTTTACTTCCATTGTAGGTAATGTGTTTGGGTTCAAGGCCCTGCGCGCTCTACGTCTGGAGGATTTGCGAATCCCTCCTGCTTATGTTAAAACTTTCCAAGGCCCGCCTCATGGGATCCAAGTTGAGAGAGATAAATTGAACAAGTATGGCCGCCCCCTATTGGGATGTACTATTAAACCTAAATTGGGGTTATCCGCTAAGAATTACGGTAGAGCAGTTTATGAATGTCTCCGCGGTGGACTTGATTTTACCAAAGATGATGAGAATGTTAATTCCCAACCATTTATGCGTTGGAGAGACCGTTTCTTATTTTGTGCCGAAGCAATTTATAAAGCACAGGCTGAAACAGGTGAAATCAAAGGGCATT
>IonTorrentS5-rbcL1_BOP010020_Cotu
TACTAACATGTTTACTTCCATTGTAGGTAATGTGTTTGGGTTCAAGGCCCTGCGCGCTCTACGTCTGGAGGATTTGCGAATCCCTCCTGCTTATGTTAAAACTTTCCAGGGCCCGCCTCATGGTATCCAAGTTGAGAGAGATAAATTGAACAAGTATGGCCGCCCTCTATTGGGATGTACTATAAAACCAAAATTGGGGTTATCCGCTAAGAATTACGGTAGAGCAGTTTATGAATGTCTACGCGGTGGACTTGATTTTACCAAAGATGATGAGAATGTTAATTCCCAACCATTTATGCGTTGGAGAGACCGTTTCTTATTTTGTGCCGAAGCACTTTATAAAGCACAGGCTGAAACAGGTGAAATCAAAGGGCATT
>IonTorrentS5-rbcL1_BOP010020_Otu
TACTAACATGTTTACTTCCATTGTAGGTAATGTGTTTGGGTTCAAGGCCCTGCGCGCTCTACGTCTGGAGGATTTGCGAATCCCTCCTGCTTATGTTAAAACTTTCCAGGGCCCGCCTCATGGTATCCAAGTTGAGAGAGATAAATTGAACAAGTATGGCCGCCCTCTATTGGGATGTACTATAAAACCAAAATTGGGGTTATCCGCTAAGAATTACGGTAGAGCAGTTTATGAATGTCTACGCGGTGGACTTGATTTTACCAAAGATGATGAGAATGTTAATTCCCAACCATTTATGCGTTGGAGAGACCGTTTCTTATTTTGTGCCGAAGCACTTTATAAAGCACAGGCTGAAACAGGTGAAATCAAAGGGCATT
>IonTorrentS5-rbcL1_BOP010020_Zotu
TACTAACATGTTTACTTCCATTGTAGGTAATGTGTTTGGGTTCAAGGCCCTGCGCGCTCTACGTCTGGAGGATTTGCGAATCCCTCCTGCTTATGTTAAAACTTTCCAGGGCCCGCCTCATGGTATCCAAGTTGAGAGAGATAAATTGAACAAGTATGGCCGCCCTCTATTGGGATGTACTATAAAACCAAAATTGGGGTTATCCGCTAAGAATTACGGTAGAGCAGTTTATGAATGTCTACGCGGTGGACTTGATTTTACCAAAGATGATGAGAATGTTAATTCCCAACCATTTATGCGTTGGAGAGACCGTTTCTTATTTTGTGCCGAAGCACTTTATAAAGCACAGGCTGAAACAGGTGAAATCAAAGGGCATT
>IonTorrentS5-rbcL1_BOP010023_Cotu
TACTAACATGTTTACTTCCATTGTAGGTAATGTATTTGGGTTCAAAGCCCTGCGCGCTCTACGTCTGGAGGATCTGCGAATCCCTACTGCTTATATTAAAACTTTCCAAGGCCCGCCTCATGGGATCCAAGTTGAGAGAGATAAATTGAACAAGTATGGCCGTCCTCTATTGGGATGTACTATTAAACCAAAATTGGGGTTATCCGCTAAGAACTACGGTAGAGCGGTTTATGAATGTCTACGTGGTGGACTTGATTTTACCAAAGATGATGAGAACGTTAACTCCCAACCATTTATGCGTTGGAGAGACCGTTTCTTATTTTGTGCCGAAGCAATTTATAAAAGCACAGGCTGAAACAGGTGAAATCAAAGGGCATT
>IonTorrentS5-rbcL1_BOP010023_Otu
TACTAACATGTTTACTTCCATTGTAGGAAATGTATTTGGATTCAAAGCCCTACGTGCTCTACGTCTGGAAGATCTGCGAATCCCCACTGCTTATATTAAAACTTTCCAAGGCCCACCTCATGGGATCCAAGTTGAAAGAGATAAATTGAACAAGTACGGTCGTCCTCTGTTGGGATGTACTATTAAACCGAAATTGGGGTTATCCGCTAAAAACTATGGTAGAGCGGTTTATGAATGTCTTCGTGGCGGACTTGATTTTACCAAAGATGATGAGAACGTAAACTCCCAGCCATTTATGCGTTGGAGGGATCGTTTCTTATTTTGTGCCGAAGCAATTTATAAATCACAGGCTGAAACAGGTGAAATCAAAGGGCATT
>IonTorrentS5-rbcL1_BOP010023_Zotu
TACTAACATGTTTACTTCCATTGTAGGAAATGTATTTGGATTCAAAGCCCTACGTGCTCTACGTCTGGAAGATCTGCGAATCCCCACTGCTTATATTAAAACTTTCCAAGGCCCACCTCATGGGATCCAAGTTGAAAGAGATAAATTGAACAAGTACGGTCGTCCTCTGTTGGGATGTACTATTAAACCGAAATTGGGGTTATCCGCTAAAAACTATGGTAGAGCGGTTTATGAATGTCTTCGTGGCGGACTTGATTTTACCAAAGATGATGAGAACGTAAACTCCCAGCCATTTATGCGTTGGAGGGATCGTTTCTTATTTTGTGCCGAAGCAATTTATAAATCACAGGCTGAAACAGGTGAAATCAAAGGGCATT
>IonTorrentS5-rbcL1_BOP010024_Cotu
TACTAACATGTTTACTTCCATTGTGGGTAATGTATTTGGGTTCAAAGCCCTACGCGCTCTACGTCTGGAGGATTTGCGAATTCCTCCTGCTTATGTTAAAACTTTTCAAGGCCCACCTCATGGTATCCAAGTTGAAAGAGATAAATTGAACAAGTATGGTCGCCCCCTATTGGGCTGTACTATTAAACCTAAATTGGGGTTATCCGCTAAGAATTACGGTAGAGCAGTTTATGAATGTCTACGCGGTGGACTTGATTTTACCAAAGATGATGAGAACGTGAACTCCCAACCATTTATGCGTTGGAGAGATCGTTTCTTATTTTGTGCCGAAGCACTTTATAAAGCACAGGCTGAAACCGGTGAAATCAAAGGGCATT
>IonTorrentS5-rbcL1_BOP010024_Otu
TACTAACATGTTTACTTCCATTGTGGGTAATGTATTTGGGTTCAAAGCCCTACGCGCTCTACGTCTGGAGGATTTGCGAATTCCTCCTGCTTATGTTAAAACTTTTCAAGGCCCACCTCATGGTATCCAAGTTGAAAGAGATAAATTGAACAAGTATGGTCGCCCCCTATTGGGCTGTACTATTAAACCTAAATTGGGGTTATCCGCTAAGAATTACGGTAGAGCAGTTTATGAATGTCTACGCGGTGGACTTGATTTTACCAAAGATGATGAGAACGTGAACTCCCAACCATTTATGCGTTGGAGAGATCGTTTCTTATTTTGTGCCGAAGCACTTTATAAAGCACAGGCTGAAACCGGTGAAATCAAAGGGCATT
>IonTorrentS5-rbcL1_BOP010024_Zotu
TACTAACATGTTTACTTCCATTGTGGGTAATGTATTTGGGTTCAAAGCCCTACGCGCTCTACGTCTGGAGGATTTGCGAATTCCTCCTGCTTATGTTAAAACTTTTCAAGGCCCACCTCATGGTATCCAAGTTGAAAGAGATAAATTGAACAAGTATGGTCGCCCCCTATTGGGCTGTACTATTAAACCTAAATTGGGGTTATCCGCTAAGAATTACGGTAGAGCAGTTTATGAATGTCTACGCGGTGGACTTGATTTTACCAAAGATGATGAGAACGTGAACTCCCAACCATTTATGCGTTGGAGAGATCGTTTCTTATTTTGTGCCGAAGCACTTTATAAAGCACAGGCTGAAACCGGTGAAATCAAAGGGCATT
>IonTorrentS5-rbcL1_BOP010025_Cotu
TACTAACATGTTTACTTCCATTGTGGGTAATGTATTTGGGTTCAAAGCCCTACGCGCTCTACGTCTGGAGGATCTGCGAGTCCCTCCTGCTTATTCTAAAACTTTCCAAGGCCCACCTCATGGCATCCAAGTTGAGAGAGATAAATTGAACAAGTATGGTCGTCCCCTATTGGGATGTACCATTAAACCAAAATTGGGGTTATCCGCTAAGAACTACGGTAGAGCTGTTTATGAATGTCTCCGCGGTGGACTTGATTTTACCAAGGATGATGAGAACGTAAACTCCCAACCATTTATGCGTTGGAGAGACCGTTTCGTATTTTGTGCCGAAGCAATTTATAAAGCACAGGCTGAAACAGGTGAAATCAAAGGACATT
>IonTorrentS5-rbcL1_BOP010025_Otu
TACTAACATGTTTACTTCCATTGTGGGTAATGTATTTGGGTTCAAAGCCCTACGCGCTCTACGTCTGGAGGATCTGCGAGTCCCTCCTGCTTATTCTAAAACTTTCCAAGGCCCACCTCATGGCATCCAAGTTGAGAGAGATAAATTGAACAAGTATGGTCGTCCCCTATTGGGATGTACCATTAAACCAAAATTGGGGTTATCCGCTAAGAACTACGGTAGAGCTGTTTATGAATGTCTCCGCGGTGGACTTGATTTTACCAAGGATGATGAGAACGTAAACTCCCAACCATTTATGCGTTGGAGAGACCGTTTCGTATTTTGTGCCGAAGCAATTTATAAAGCACAGGCTGAAACAGGTGAAATCAAAGGACATT
>IonTorrentS5-rbcL1_BOP010025_Zotu
TACTAACATGTTTACTTCCATTGTGGGTAATGTATTTGGGTTCAAAGCCCTACGCGCTCTACGTCTGGAGGATCTGCGAGTCCCTCCTGCTTATTCTAAAACTTTCCAAGGCCCACCTCATGGCATCCAAGTTGAGAGAGATAAATTGAACAAGTATGGTCGTCCCCTATTGGGATGTACCATTAAACCAAAATTGGGGTTATCCGCTAAGAACTACGGTAGAGCTGTTTATGAATGTCTCCGCGGTGGACTTGATTTTACCAAGGATGATGAGAACGTAAACTCCCAACCATTTATGCGTTGGAGAGACCGTTTCGTATTTTGTGCCGAAGCAATTTATAAAGCACAGGCTGAAACAGGTGAAATCAAAGGACATT
>IonTorrentS5-rbcL1_BOP010029_Cotu
TACTAACATGTTTACTTCCATTGTAGGTAATGTGTTTGGGTTCAAGGCCCTGCGCGCTCTACGTCTGGAGGATTTGCGAATCCCTACTGCTTATGTTAAAACTTTCCAGGGCCCGCCTCATGGTATCCAAGTTGAGAGAGATAAATTGAACAAGTATGGCCGCCCTCTATTGGGATGTACTATAAAACCAAAATTGGGGTTATCCGCTAAGAATTACGGTAGAGCAGTTTATGAATGTCTACGCGGTGGACTTGATTTTACCAAAGATGATGAGAATGTTAATTCCCAACCATTTATGCGTTGGAGAGACCGTTTCTTATTTTGTGCCGAAGCAATTTATAAAGCACAGGCTGAAACAGGTGAAATCAAAGGGCATT
>IonTorrentS5-rbcL1_BOP010029_Otu
TACTAACATGTTTACTTCCATTGTAGGTAATGTGTTTGGGTTCAAGGCCCTGCGCGCTCTACGTCTGGAGGATTTGCGAATCCCTACTGCTTATGTTAAAACTTTCCAGGGCCCGCCTCATGGTATCCAAGTTGAGAGAGATAAATTGAACAAGTATGGCCGCCCTCTATTGGGATGTACTATAAAACCAAAATTGGGGTTATCCGCTAAGAATTACGGTAGAGCAGTTTATGAATGTCTACGCGGTGGACTTGATTTTACCAAAGATGATGAGAATGTTAATTCCCAACCATTTATGCGTTGGAGAGACCGTTTCTTATTTTGTGCCGAAGCAATTTATAAAGCACAGGCTGAAACAGGTGAAATCAAAGGGCATT
>IonTorrentS5-rbcL1_BOP010029_Zotu
TACTAACATGTTTACTTCCATTGTAGGTAATGTGTTTGGGTTCAAGGCCCTGCGCGCTCTACGTCTGGAGGATTTGCGAATCCCTACTGCTTATGTTAAAACTTTCCAGGGCCCGCCTCATGGTATCCAAGTTGAGAGAGATAAATTGAACAAGTATGGCCGCCCTCTATTGGGATGTACTATAAAACCAAAATTGGGGTTATCCGCTAAGAATTACGGTAGAGCAGTTTATGAATGTCTACGCGGTGGACTTGATTTTACCAAAGATGATGAGAATGTTAATTCCCAACCATTTATGCGTTGGAGAGACCGTTTCTTATTTTGTGCCGAAGCAATTTATAAAGCACAGGCTGAAACAGGTGAAATCAAAGGGCATT
>IonTorrentS5-rbcL1_BOP010030_Cotu
TACTAACATGTTTACTTCCATTGTAGGTAATGTGTTTGGGTTCAAGGCCCTGCGCGCTCTACGTCTGGAGGATTTGCGAATCCCTACTGCTTATGTTAAAACTTTCCAGGGCCCGCCTCATGGTATCCAAGTTGAGAGAGATAAATTGAACAAGTATGGCCGCCCTCTATTGGGATGTACTATAAAACCAAAATTGGGGTTATCCGCTAAGAATTACGGTAGAGCAGTTTATGAATGTCTACGCGGTGGACTTGATTTTACCAAAGATGATGAGAATGTTAATTCCCAACCATTTATGCGTTGGAGAGACCGTTTCTTATTTTGTGCCGAAGCAATTTATAAAGCACAGGCTGAAACAGGTGAAATCAAAGGGCATT
>IonTorrentS5-rbcL1_BOP010030_Otu
TACTAACATGTTTACTTCCATTGTAGGTAATGTGTTTGGGTTCAAGGCCCTGCGCGCTCTACGTCTGGAGGATTTGCGAATCCCTACTGCTTATGTTAAAACTTTCCAGGGCCCGCCTCATGGTATCCAAGTTGAGAGAGATAAATTGAACAAGTATGGCCGCCCTCTATTGGGATGTACTATAAAACCAAAATTGGGGTTATCCGCTAAGAATTACGGTAGAGCAGTTTATGAATGTCTACGCGGTGGACTTGATTTTACCAAAGATGATGAGAATGTTAATTCCCAACCATTTATGCGTTGGAGAGACCGTTTCTTATTTTGTGCCGAAGCAATTTATAAAGCACAGGCTGAAACAGGTGAAATCAAAGGGCATT
>IonTorrentS5-rbcL1_BOP010030_Zotu
TACTAACATGTTTACTTCCATTGTAGGTAATGTGTTTGGGTTCAAGGCCCTGCGCGCTCTACGTCTGGAGGATTTGCGAATCCCTACTGCTTATGTTAAAACTTTCCAGGGCCCGCCTCATGGTATCCAAGTTGAGAGAGATAAATTGAACAAGTATGGCCGCCCTCTATTGGGATGTACTATAAAACCAAAATTGGGGTTATCCGCTAAGAATTACGGTAGAGCAGTTTATGAATGTCTACGCGGTGGACTTGATTTTACCAAAGATGATGAGAATGTTAATTCCCAACCATTTATGCGTTGGAGAGACCGTTTCTTATTTTGTGCCGAAGCAATTTATAAAGCACAGGCTGAAACAGGTGAAATCAAAGGGCATT
>IonTorrentS5-rbcL1_BOP010036_Cotu
TACTAACATGTTTACTTCCATTGTAGGTAATGTGTTTGGGTTCAAGGCCCTGCGCGCTCTACGTCTGGAGGATTTGCGAATCCCTACTGCTTATGTTAAAACTTTCCAGGGCCCGCCTCATGGTATCCAAGTTGAGAGAGATAAATTGAACAAGTATGGCCGCCCTCTATTGGGATGTACTATAAAACCAAAATTGGGGTTATCCGCTAAGAATTACGGTAGAGCAGTTTATGAATGTCTACGCGGTGGACTTGATTTTACCAAAGATGATGAGAATGTTAATTCCCAACCATTTATGCGTTGGAGAGACCGTTTCTTATTTTGTGCCGAAGCAATTTATAAAGCACAGGCTGAAACAGGTGAAATCAAAGGGCAT
>IonTorrentS5-rbcL1_BOP010036_Otu
TACTAACATGTTTACTTCCATTGTAGGTAATGTGTTTGGGTTCAAGGCCCTGCGCGCTCTACGTCTGGAGGATTTGCGAATCCCTACTGCTTATGTTAAAACTTTCCAGGGCCCGCCTCATGGTATCCAAGTTGAGAGAGATAAATTGAACAAGTATGGCCGCCCTCTATTGGGATGTACTATAAAACCAAAATTGGGGTTATCCGCTAAGAATTACGGTAGAGCAGTTTATGAATGTCTACGCGGTGGACTTGATTTTACCAAAGATGATGAGAATGTTAATTCCCAACCATTTATGCGTTGGAGAGACCGTTTCTTATTTTGTGCCGAAGCAATTTATAAAGCACAGGCTGAAACAGGTGAAATCAAAGGGCATT
>IonTorrentS5-rbcL1_BOP010036_Zotu
TACTAACATGTTTACTTCCATTGTAGGTAATGTGTTTGGGTTCAAGGCCCTGCGCGCTCTACGTCTGGAGGATTTGCGAATCCCTACTGCTTATGTTAAAACTTTCCAGGGCCCGCCTCATGGTATCCAAGTTGAGAGAGATAAATTGAACAAGTATGGCCGCCCTCTATTGGGATGTACTATAAAACCAAAATTGGGGTTATCCGCTAAGAATTACGGTAGAGCAGTTTATGAATGTCTACGCGGTGGACTTGATTTTACCAAAGATGATGAGAATGTTAATTCCCAACCATTTATGCGTTGGAGAGACCGTTTCTTATTTTGTGCCGAAGCAATTTATAAAGCACAGGCTGAAACAGGTGAAATCAAAGGGCATT
>IonTorrentS5-rbcL1_BOP010037_Cotu
TACTAACATGTTTACTTCCATTGTAGGTAATGTGTTTGGGTTCAAGGCCCTGCGCGCGCTACGTCTGGAGGATTTGCGAATCCCTACTGCTTATGTTAAAACCTTCCAAGGCCCGCCTCATGGGATCCAAGTTGAGAGAGATAAATTGAACAAGTATGGCCGCCCCCTATTGGGATGTACTATTAAACCTAAATTGGGGTTATCCGCTAAGAATTACGGTAGAGCAGTTTATGAATGTCTCCGCGGTGGACTTGATTTTACCAAAGATGATGAGAATGTTAATTCCCAACCATTTATGCGTTGGAGAGACCGTTTCGTATTTTGTGCCGAAGCGATTTATAAAGCACAGGCTGAAACAGGTGAAATCAAAGGGCATT
>IonTorrentS5-rbcL1_BOP010037_Otu
TACTAACATGTTTACTTCCATTGTAGGTAATGTGTTTGGGTTCAAGGCCCTGCGCGCGCTACGTCTGGAGGATTTGCGAATCCCTACTGCTTATGTTAAAACCTTCCAAGGCCCGCCTCATGGGATCCAAGTTGAGAGAGATAAATTGAACAAGTATGGCCGCCCCCTATTGGGATGTACTATTAAACCTAAATTGGGGTTATCCGCTAAGAATTACGGTAGAGCAGTTTATGAATGTCTCCGCGGTGGACTTGATTTTACCAAAGATGATGAGAATGTTAATTCCCAACCATTTATGCGTTGGAGAGACCGTTTCGTATTTTGTGCCGAAGCGATTTATAAAGCACAGGCTGAAACAGGTGAAATCAAAGGGCATT
>IonTorrentS5-rbcL1_BOP010037_Zotu
TACTAACATGTTTACTTCCATTGTAGGTAATGTGTTTGGGTTCAAGGCCCTGCGCGCGCTACGTCTGGAGGATTTGCGAATCCCTACTGCTTATGTTAAAACCTTCCAAGGCCCGCCTCATGGGATCCAAGTTGAGAGAGATAAATTGAACAAGTATGGCCGCCCCCTATTGGGATGTACTATTAAACCTAAATTGGGGTTATCCGCTAAGAATTACGGTAGAGCAGTTTATGAATGTCTCCGCGGTGGACTTGATTTTACCAAAGATGATGAGAATGTTAATTCCCAACCATTTATGCGTTGGAGAGACCGTTTCGTATTTTGTGCCGAAGCGATTTATAAAGCACAGGCTGAAACAGGTGAAATCAAAGGGCATT
>IonTorrentS5-rbcL1_BOP010038_Cotu
TACTAACATGTTTACTTCCATTGTAGGTAATGTGTTTGGGTTCAAGGCCCTGCGCGCGCTACGTCTGGAGGATTTGCGAATCCCTACTGCTTATGTTAAAACCTTCCAAGGCCCGCCTCATGGGATCCAAGTTGAGAGAGATAAATTGAACAAGTATGGCCGCCCCCTATTGGGATGTACTATTAAACCTAAATTGGGGTTATCCGCTAAGAATTACGGTAGAGCAGTTTATGAATGTCTCCGCGGTGGACTTGATTTTACCAAAGATGATGAGAATGTTAATTCCCAACCATTTATGCGTTGGAGAGACCGTTTCGTATTTTGTGCCGAAGCGATTTATAAAGCACAGGCTGAAACAGGTGAAATCAAAGGGCATT
>IonTorrentS5-rbcL1_BOP010038_Otu
TACTAACATGTTTACTTCCATTGTAGGTAATGTGTTTGGGTTCAAGGCCCTGCGCGCGCTACGTCTGGAGGATTTGCGAATCCCTACTGCTTATGTTAAAACCTTCCAAGGCCCGCCTCATGGGATCCAAGTTGAGAGAGATAAATTGAACAAGTATGGCCGCCCCCTATTGGGATGTACTATTAAACCTAAATTGGGGTTATCCGCTAAGAATTACGGTAGAGCAGTTTATGAATGTCTCCGCGGTGGACTTGATTTTACCAAAGATGATGAGAATGTTAATTCCCAACCATTTATGCGTTGGAGAGACCGTTTCGTATTTTGTGCCGAAGCGATTTATAAAGCACAGGCTGAAACAGGTGAAATCAAAGGGCATT
>IonTorrentS5-rbcL1_BOP010038_Zotu
TACTAACATGTTTACTTCCATTGTAGGTAATGTGTTTGGGTTCAAGGCCCTGCGCGCGCTACGTCTGGAGGATTTGCGAATCCCTACTGCTTATGTTAAAACCTTCCAAGGCCCGCCTCATGGGATCCAAGTTGAGAGAGATAAATTGAACAAGTATGGCCGCCCCCTATTGGGATGTACTATTAAACCTAAATTGGGGTTATCCGCTAAGAATTACGGTAGAGCAGTTTATGAATGTCTCCGCGGTGGACTTGATTTTACCAAAGATGATGAGAATGTTAATTCCCAACCATTTATGCGTTGGAGAGACCGTTTCGTATTTTGTGCCGAAGCGATTTATAAAGCACAGGCTGAAACAGGTGAAATCAAAGGGCATT
>IonTorrentS5-rbcL1_BOP010040_Cotu
TACTAACATGTTTACTTCCATTGTAGGTAATGTGTTTGGGTTCAAGGCCCTGCGCGCGCTACGTCTGGAGGATTTGCGAATCCCTACTGCTTATGTTAAAACCTTCCAAGGCCCGCCTCATGGGATCCAAGTTGAGAGAGATAAATTGAACAAGTATGGCCGCCCCCTATTGGGATGTACTATTAAACCTAAATTGGGGTTATCCGCTAAGAATTACGGTAGAGCAGTTTATGAATGTCTCCGCGGTGGACTTGATTTTACCAAAGATGATGAGAATGTTAATTCCCAACCATTTATGCGTTGGAGAGACCGTTTCGTATTTTGTGCCGAAGCGATTTATAAAGCACAGGCTGAAACAGGTGAAATCAAAGGGCATT
>IonTorrentS5-rbcL1_BOP010040_Otu
TACTAACATGTTTACTTCCATTGTAGGTAATGTGTTTGGGTTCAAGGCCCTGCGCGCGCTACGTCTGGAGGATTTGCGAATCCCTACTGCTTATGTTAAAACCTTCCAAGGCCCGCCTCATGGGATCCAAGTTGAGAGAGATAAATTGAACAAGTATGGCCGCCCCCTATTGGGATGTACTATTAAACCTAAATTGGGGTTATCCGCTAAGAATTACGGTAGAGCAGTTTATGAATGTCTCCGCGGTGGACTTGATTTTACCAAAGATGATGAGAATGTTAATTCCCAACCATTTATGCGTTGGAGAGACCGTTTCGTATTTTGTGCCGAAGCGATTTATAAAGCACAGGCTGAAACAGGTGAAATCAAAGGGCATT
>IonTorrentS5-rbcL1_BOP010040_Zotu
TACTAACATGTTTACTTCCATTGTAGGTAATGTGTTTGGGTTCAAGGCCCTGCGCGCGCTACGTCTGGAGGATTTGCGAATCCCTACTGCTTATGTTAAAACCTTCCAAGGCCCGCCTCATGGGATCCAAGTTGAGAGAGATAAATTGAACAAGTATGGCCGCCCCCTATTGGGATGTACTATTAAACCTAAATTGGGGTTATCCGCTAAGAATTACGGTAGAGCAGTTTATGAATGTCTCCGCGGTGGACTTGATTTTACCAAAGATGATGAGAATGTTAATTCCCAACCATTTATGCGTTGGAGAGACCGTTTCGTATTTTGTGCCGAAGCGATTTATAAAGCACAGGCTGAAACAGGTGAAATCAAAGGGCATT
>IonTorrentS5-rbcL1_BOP010041_Cotu
TACTAACATGTTTACTTCCATTGTAGGTAATGTGTTTGGGTTCAAGGCCCTGCGCGCTCTACGTCTGGAGGATTTGCGAATCCCTACTGCTTATGTTAAAACTTTCCAAGGCCCGCCTCATGGGATCCAAGTTGAGAGAGATAAATTGAACAAGTATGGCCGCCCCCTATTGGGATGTACTATTAAACCTAAATTGGGGTTATCCGCTAAGAATTACGGTAGAGCAGTTTATGAATGTCTCCGCGGTGGACTTGATTTTACCAAAGATGATGAGAATGTTAATTCCCAACCATTTATGCGTTGGAGAGACCGTTTCTTATTTTGTGCCGAAGCAATTTATAAAGCACAGGCTGAAACAGGTGAAATCAAAGGGCATT
>IonTorrentS5-rbcL1_BOP010041_Otu
TACTAACATGTTTACTTCCATTGTAGGTAATGTGTTTGGGTTCAAGGCCCTGCGCGCTCTACGTCTGGAGGATTTGCGAATCCCTACTGCTTATGTTAAAACTTTCCAAGGCCCGCCTCATGGGATCCAAGTTGAGAGAGATAAATTGAACAAGTATGGCCGCCCCCTATTGGGATGTACTATTAAACCTAAATTGGGGTTATCCGCTAAGAATTACGGTAGAGCAGTTTATGAATGTCTCCGCGGTGGACTTGATTTTACCAAAGATGATGAGAATGTTAATTCCCAACCATTTATGCGTTGGAGAGACCGTTTCTTATTTTGTGCCGAAGCAATTTATAAAGCACAGGCTGAAACAGGTGAAATCAAAGGGCATT
>IonTorrentS5-rbcL1_BOP010041_Zotu
TACTAACATGTTTACTTCCATTGTAGGTAATGTGTTTGGGTTCAAGGCCCTGCGCGCTCTACGTCTGGAGGATTTGCGAATCCCTACTGCTTATGTTAAAACTTTCCAAGGCCCGCCTCATGGGATCCAAGTTGAGAGAGATAAATTGAACAAGTATGGCCGCCCCCTATTGGGATGTACTATTAAACCTAAATTGGGGTTATCCGCTAAGAATTACGGTAGAGCAGTTTATGAATGTCTCCGCGGTGGACTTGATTTTACCAAAGATGATGAGAATGTTAATTCCCAACCATTTATGCGTTGGAGAGACCGTTTCTTATTTTGTGCCGAAGCAATTTATAAAGCACAGGCTGAAACAGGTGAAATCAAAGGGCATT
>IonTorrentS5-rbcL1_BOP010044_Cotu
TACTAACATGTTTACTTCCATTGTAGGTAATGTGTTTGGGTTCAAGGCCCTGCGCGCTCTACGTCTGGAGGATTTGCGAATCCCTACTGCTTATGTTAAAACTTTCCAGGGCCCGCCTCATGGTATCCAAGTTGAGAGAGATAAATTGAACAAGTATGGCCGCCCTCTATTGGGATGTACTATAAAACCAAAATTGGGGTTATCCGCTAAGAATTACGGTAGAGCAGTTTATGAATGTCTACGCGGTGGACTTGATTTTACCAAAGATGATGAGAATGTAAATTCCCAACCATTTATGCGTTGGAGAGACCGTTTCTTATTTTGTGCCGAAGCACTTTATAAAGCACAGGCTGAAACAGGTGAAATCAAAGGGCATT
>IonTorrentS5-rbcL1_BOP010044_Otu
TACTAACATGTTTACTTCCATTGTAGGTAATGTGTTTGGGTTCAAGGCCCTGCGCGCTCTACGTCTGGAGGATTTGCGAATCCCTACTGCTTATGTTAAAACTTTCCAGGGCCCGCCTCATGGTATCCAAGTTGAGAGAGATAAATTGAACAAGTATGGCCGCCCTCTATTGGGATGTACTATAAAACCAAAATTGGGGTTATCCGCTAAGAATTACGGTAGAGCAGTTTATGAATGTCTACGCGGTGGACTTGATTTTACCAAAGATGATGAGAATGTAAATTCCCAACCATTTATGCGTTGGAGAGACCGTTTCTTATTTTGTGCCGAAGCACTTTATAAAGCACAGGCTGAAACAGGTGAAATCAAAGGGCATT
>IonTorrentS5-rbcL1_BOP010044_Zotu
TACTAACATGTTTACTTCCATTGTAGGTAATGTGTTTGGGTTCAAGGCCCTGCGCGCTCTACGTCTGGAGGATTTGCGAATCCCTACTGCTTATGTTAAAACTTTCCAGGGCCCGCCTCATGGTATCCAAGTTGAGAGAGATAAATTGAACAAGTATGGCCGCCCTCTATTGGGATGTACTATAAAACCAAAATTGGGGTTATCCGCTAAGAATTACGGTAGAGCAGTTTATGAATGTCTACGCGGTGGACTTGATTTTACCAAAGATGATGAGAATGTAAATTCCCAACCATTTATGCGTTGGAGAGACCGTTTCTTATTTTGTGCCGAAGCACTTTATAAAGCACAGGCTGAAACAGGTGAAATCAAAGGGCATT
>IonTorrentS5-rbcL1_BOP010045_Cotu
TACTAACATGTTTACTTCCATTGTAGGTAATGTATTTGGGTTCAAAGCCCTGCGTGCTCTACGTCTGGAAGATCTGCGAGTCCCTGTTGCTTATGTTAAAACTTTCCAAGGCCCGCCTCATGGGATCCAAGTTGAGAGAGATAAATTGAACAAGTACGGTCGTCCCCTGTTGGGATGTACTATTAAACCTAAATTGGGGTTATCTGCTAAAAACTACGGTAGAGCAGTTTATGAATGTCTCCGCGGTGGACTTGATTTTACCAAAGATGATGAGAACGTGAACTCCCAACCATTTATGCGTTGGAGAGACCGTTTCTTATTTTGTGCAGAAGCACTTTATAAAGCACAGGCTGAAACCGGTGAAATCAAAGGACATT
>IonTorrentS5-rbcL1_BOP010045_Dotu
TACTAACATGTTTACTTCCATTGTAGGTAATGTATTTGGGTTCAAAGCCCTGCGTGCTCTACGTCTGGAAGATCTGCGAGTCCCTGTTGCTTATGTTAAAACTTTCCAAGGCCCGCCTCATGGGATCCAAGTTGAGAGAGATAAATTGAACAAGTACGGTCGTCCCCTGTTGGGATGTACTATTAAACCTAAATTGGGGTTATCTGCTAAAAACTACGGTAGAGCAGTTTATGAATGTCTCCGCGGTGGACTTGATTTTACCAAAGATGATGAGAACGTGAACTCCCAACCATTTATGCGTTGGAGAGACCGTTTCTTATTTTGTGCAGAAGCACTTTATAAAGCACAGGCTGAAACCGGTGAAATCAAAGGACATT
>IonTorrentS5-rbcL1_BOP010045_Otu
TACTAACATGTTTACTTCCATTGTAGGTAATGTATTTGGGTTCAAAGCCCTGCGTGCTCTACGTCTGGAAGATCTGCGAGTCCCTGTTGCTTATGTTAAAACTTTCCAAGGCCCGCCTCATGGGATCCAAGTTGAGAGAGATAAATTGAACAAGTACGGTCGTCCCCTGTTGGGATGTACTATTAAACCTAAATTGGGGTTATCTGCTAAAAACTACGGTAGAGCAGTTTATGAATGTCTCCGCGGTGGACTTGATTTTACCAAAGATGATGAGAACGTGAACTCCCAACCATTTATGCGTTGGAGAGACCGTTTCTTATTTTGTGCAGAAGCACTTTATAAAGCACAGGCTGAAACCGGTGAAATCAAAGGACATT
>IonTorrentS5-rbcL1_BOP010045_Zotu
TACTAACATGTTTACTTCCATTGTAGGTAATGTATTTGGGTTCAAAGCCCTGCGTGCTCTACGTCTGGAAGATCTGCGAGTCCCTGTTGCTTATGTTAAAACTTTCCAAGGCCCGCCTCATGGGATCCAAGTTGAGAGAGATAAATTGAACAAGTACGGTCGTCCCCTGTTGGGATGTACTATTAAACCTAAATTGGGGTTATCTGCTAAAAACTACGGTAGAGCAGTTTATGAATGTCTCCGCGGTGGACTTGATTTTACCAAAGATGATGAGAACGTGAACTCCCAACCATTTATGCGTTGGAGAGACCGTTTCTTATTTTGTGCAGAAGCACTTTATAAAGCACAGGCTGAAACCGGTGAAATCAAAGGACATT
>IonTorrentS5-rbcL1_BOP010046_Cotu
TACTAACATGTTTACTTCCATTGTGGGTAATGTATTTGGGTTCAAAGCCCTGCGTGCTCTACGTCTGGAAGATCTGCGAATCCCTGTTGCTTATGTTAAAACTTTCCAAGGCCCGCCTCATGGCATCCAAGTTGAGAGAGATAAATTGAACAAGTATGGTCGTCCCCTGTTGGGATGTACTATTAAACCTAAATTGGGGTTATCTGCTAAAAACTACGGTAGAGCAGTTTATGAATGTCTCCGCGGTGGACTTGATTTTACCAAAGATGATGAGAACGTGAACTCCCAACCGTTTATGCGTTGGAGAGACCGTTTCTTATTTTGTGCAGAAGCAATTTATAAAGCACAGGCTGAAACGGGTGAAATCAAAGGGCATT
>IonTorrentS5-rbcL1_BOP010048_Cotu
TACTAATATGTTTACTTCCATTGTGGGTAATGTATTTGGGTTCAAAGCCCTGCGTGCTCTACGTCTGGAAGATCTGCGAATTCCTACTGCTTATGTTAAAACTTTCCAAGGCCCGCCTCATGGCATCCAAGTTGAGAGAGATAAATTGAACAAGTATGGTCGTCCCCTGTTGGGATGTACTATTAAACCTAAATTGGGGTTATCTGCTAAAAACTACGGTAGAGCAGTTTATGAATGTCTACGTGGTGGACTTGATTTTACCAAAGATGATGAGAACGTGAACTCCCAACCATTTATGCGTTGGAGAGACCGTTTCTTATTTTGTGCAGAAGCAATTTTTAAATCACAGGCTGAAACAGGTGAAATCAAGGGGCATT
>IonTorrentS5-rbcL1_BOP010048_Otu
TACTAATATGTTTACTTCCATTGTGGGTAATGTATTTGGGTTCAAAGCCCTGCGTGCTCTACGTCTGGAAGATCTGCGAATTCCTACTGCTTATGTTAAAACTTTCCAAGGCCCGCCTCATGGCATCCAAGTTGAGAGAGATAAATTGAACAAGTATGGTCGTCCCCTGTTGGGATGTAACTATT
>IonTorrentS5-rbcL1_BOP010048_Zotu
TACTAATATGTTTACTTCCATTGTGGGTAATGTATTTGGGTTCAAAGCCCTGCGTGCTCTACGTCTGGAAGATCTGCGAATTCCTACTGCTTATGTTAAAACTTTCCAAGGCCCGCCTCATGGCATCCAAGTTGAGAGAGATAAATTGAACAAGTATGGTCGTCCCCTGTTGGGATGTAACTATT
>IonTorrentS5-rbcL1_BOP010049_Cotu
TACTAATATGTTTACTTCCATTGTGGGTAATGTATTTGGGTTCAAAGCCCTGCGCGCTCTACGTTTGGAGGATCTGCGAATCCCCGTTGCTTATGTGAAAACTTTCCAAGGCCCGCCTCACGGCATCCAAGTTGAGAGAGATAAATTGAACAAGTATGGTCGTCCCCTATTGGGATGTACTATTAAACCTAAATTGGGGTTATCCGCTAAGAACTACGGTAGAGCAGTTTATGAATGTCTCCGTGGTGGACTTGATTTTACCAAAGATGATGAAAATGTGAACTCCCAACCATTTATGCGTTGGCGAGACCGTTTCTTATTTTGTGCCGAAGCCCTTTATAAAAGCACAAGCCGAAACAGGTGAAATCAAAGGGCATT
>IonTorrentS5-rbcL1_BOP010049_Otu
TACTAATATGTTTACTTCCATTGTGGGTAATGTATTTGGGTTCAAAGCCCTGCGCGCTCTACGTTTGGAGGATCTGCGAATCCCCGTTGCTTATGTGAAAACTTTCCAAGGCCCGCCTCACGGCATCCAAGTTGAGAGAGATAAATTGAACAAGTATGGTCGTCCCCTATTGGGATGTACTATTAAACCTAAATTGGGGTTATCCGCTAAGAACTACGGTAGAGCAGTTTATGAATGTCTCCGTGGTGGACTTGATTTTACCAAAGATGATGAAAATGTGAACTCCCAACCATTTATGCGTTGGCGAGACCGTTTCTTATTTTGTGCCGAAGCCCTTTATAAAAGCACAAGCCGAAACAGGTGAAATCAAAGGGCATT
>IonTorrentS5-rbcL1_BOP010049_Zotu
TACTAATATGTTTACTTCCATTGTGGGTAATGTATTTGGGTTCAAAGCCCTGCGCGCTCTACGTTTGGAGGATCTGCGAATCCCCGTTGCTTATGTGAAAACTTTCCAAGGCCCGCCTCACGGCATCCAAGTTGAGAGAGATAAATTGAACAAGTATGGTCGTCCCCTATTGGGATGTACTATTAAACCTAAATTGGGGTTATCCGCTAAGAACTACGGTAGAGCAGTTTATGAATGTCTCCGTGGTGGACTTGATTTTACCAAAGATGATGAAAATGTGAACTCCCAACCATTTATGCGTTGGCGAGACCGTTTCTTATTTTGTGCCGAAGCCCTTTATAAAAGCACAAGCCGAAACAGGTGAAATCAAAGGGCATT
>IonTorrentS5-rbcL1_BOP010050_Cotu
TACTAACATGTTTACTTCCATTGTAGGTAATGTATTTGGGTTCAAGGCCCTGCGCGCTCTACGTCTGGAGGATTTGCGAATCCCTAATTCTTATATTAAAACTTTCCAAGGTCCGCCTCACGGCATCCAAGTTGAGAGAGATAAATTGAACAAGTATGGCCGTCCCCTATTGGGATGTACTATTAAACCTAAATTGGGGTTATCTGCTAAGAATTACGGTAGAGCAGTTTATGAATGTCTCCGCGGTGGACTTGATTTTACAAAAGATGATGAAAATGTGAATTCCCAACCATTTATGCGTTGGAGAGACCGTTTCTTATTTTGTGCCGAAGCACTTTATAAAGCACAGACCGAAACAGGTGAAATCAAAGGGCATT
>IonTorrentS5-rbcL1_BOP010050_Otu
TACTAACATGTTTACTTCCATTGTAGGTAATGTATTTGGGTTCAAGGCCCTGCGCGCTCTACGTCTGGAGGATTTGCGAATCCCTAATTCTTATATTAAAACTTTCCAAGGTCCGCCTCACGGCATCCAAGTTGAGAGAGATAAATTGAACAAGTATGGCCGTCCCCTATTGGGATGTACTATTAAACCTAAATTGGGGTTATCTGCTAAGAATTACGGTAGAGCAGTTTATGAATGTCTCCGCGGTGGACTTGATTTTACAAAAGATGATGAAAATGTGAATTCCCAACCATTTATGCGTTGGAGAGACCGTTTCTTATTTTGTGCCGAAGCACTTTATAAAGCACAGACCGAAACAGGTGAAATCAAAGGGCATT
>IonTorrentS5-rbcL1_BOP010050_Zotu
TACTAACATGTTTACTTCCATTGTAGGTAATGTATTTGGGTTCAAGGCCCTGCGCGCTCTACGTCTGGAGGATTTGCGAATCCCTAATTCTTATATTAAAACTTTCCAAGGTCCGCCTCACGGCATCCAAGTTGAGAGAGATAAATTGAACAAGTATGGCCGTCCCCTATTGGGATGTACTATTAAACCTAAATTGGGGTTATCTGCTAAGAATTACGGTAGAGCAGTTTATGAATGTCTCCGCGGTGGACTTGATTTTACAAAAGATGATGAAAATGTGAATTCCCAACCATTTATGCGTTGGAGAGACCGTTTCTTATTTTGTGCCGAAGCACTTTATAAAGCACAGACCGAAACAGGTGAAATCAAAGGGCATT
>IonTorrentS5-rbcL1_BOP010051_Cotu
TACTAACATGTTTACTTCCATTGTGGGTAATGTATTTGGGTTTAAAGCCTTGCGCGCTCTGCGGCTAGAGGATCTACGAATCCCTCCCGCGTATTCGAAAACTTTCCAAGGCCCCCCTCACGGCATCCAAGTTGAGAGAGATAAATTGAATAAGTATGGGCGTCCCCTATTGGGATGTACTATTAAACCGAAATTGGGATTATCTGCTAAGAACTACGGTAGAGCAGTTTATGAATGTCTACGTGGTGGACTTGACTTTACCAAAGATGATGAGAACGTAAACTCCCAACCATTTATGCGTTGGAGAGACCGTTTCTTGTTTTGTGCAGAAGCTATTTATAAATCGCAGTCGGAAACTGGTGAAATCAAAGGTCATT
>IonTorrentS5-rbcL1_BOP010051_Otu
TACTAACATGTTTACTTCCATTGTGGGTAATGTATTTGGGTTTAAAGCCTTGCGCGCTCTGCGGCTAGAGGATCTACGAATCCCTCCCGCGTATTCGAAAACTTTCCAAGGCCCCCCTCACGGCATCCAAGTTGAGAGAGATAAATTGAATAAGTATGGGCGTCCCCTATTGGGATGTACTATTAAACCGAAATTGGGATTATCTGCTAAGAACTACGGTAGAGCAGTTTATGAATGTCTACGTGGTGGACTTGACTTTACCAAAGATGATGAGAACGTAAACTCCCAACCATTTATGCGTTGGAGAGACCGTTTCTTGTTTTGTGCAGAAGCTATTTATAAATCGCAGTCGGAAACTGGTGAAATCAAAGGTCATT
>IonTorrentS5-rbcL1_BOP010051_Zotu
TACTAACATGTTTACTTCCATTGTGGGTAATGTATTTGGGTTTAAAGCCTTGCGCGCTCTGCGGCTAGAGGATCTACGAATCCCTCCCGCGTATTCGAAAACTTTCCAAGGCCCCCCTCACGGCATCCAAGTTGAGAGAGATAAATTGAATAAGTATGGGCGTCCCCTATTGGGATGTACTATTAAACCGAAATTGGGATTATCTGCTAAGAACTACGGTAGAGCAGTTTATGAATGTCTACGTGGTGGACTTGACTTTACCAAAGATGATGAGAACGTAAACTCCCAACCATTTATGCGTTGGAGAGACCGTTTCTTGTTTTGTGCAGAAGCTATTTATAAATCGCAGTCGGAAACTGGTGAAATCAAAGGTCATT
>IonTorrentS5-rbcL1_BOP010052_Cotu
TACTAACATGTTTACTTCCATTGTGGGTAATGTATTTGGGTTCAAAGCCTTACGCGCTCTACGTCTGGAGGATTTGCGAATCCCTCCTGCTTATTCTAAAACTTTCCAAGGCCCGCCTCACGGCATCCAAGTTGAGAGAGATAAATTGAACAAGTATGGCCGCCCTCTATTAGGCTGTACTATTAAACCTAAATTGGGGTTATCCGCTAAGAATTACGGTAGAGCTGTTTATGAATGTCTTCGCGGTGGACTTGATTTTACCAAAGACGATGAAAACGTAAACTCCCAACCATTTATGCGTTGGAGAGACCGTTTCTTATTTTGTGCTGAAGCAATTTATAAAGCACAAGCTGAAACAGGCGAAATCAAAGGGCATT
>IonTorrentS5-rbcL1_BOP010052_Dotu
CGCCCCCTATTGGGATGTACTATTAAACCTAAATTGGGATTATCCGCTATACGGTAGAGCTGTTTATGAATGTCTTCGCGGTGGACTTGATTTTACCAAAGACGATGAAAACGTAAACTCCCAACCATTTATGCGTTGGAGAGACCGTTTCTTATTTTGTGCTGAAGCAATTTATAAAGCACAAGCTGAAACAGGCGAAATCAAAGGGCATT
>IonTorrentS5-rbcL1_BOP010052_Otu
TACTAATATGTTTACTTCCATTGTGGGTAATGTATTTGGGTTCAAAGCCTTACGCGCTCTGCGTCTGGAGGATTTGCGAATCCCTCCTGCTTATTCTAAAACTTTCCAAGGCCCGCCTCACGGCATCCAAGTTGAGAGAGATAAATTGAACAAGTATGGCCGCCCTCTATTAGGCTGTACTATTAAACCTAAATTAGGGTTATCCGCTAAGAATTACGGTAGAGCTGTTTATGAATGTCTTCGCGGTGGACTTGATTTTACCAAAGACGATGAAAACGTAAACTCCCAACCATTTATGCGTTGGAGAGACCGTTTCTTATTTTGTGCTGAAGCAATTTATAAAGCACAAGCTGAAACAGGCGAAATCAAAGGGCATT
>IonTorrentS5-rbcL1_BOP010052_Zotu
TACTAATATGTTTACTTCCATTGTGGGTAATGTATTTGGGTTCAAAGCCTTACGCGCTCTGCGTCTGGAGGATTTGCGAATCCCTCCTGCTTATTCTAAAACTTTCCAAGGCCCGCCTCACGGCATCCAAGTTGAGAGAGATAAATTGAACAAGTATGGCCGCCCTCTATTAGGCTGTACTATTAAACCTAAATTAGGGTTATCCGCTAAGAATTACGGTAGAGCTGTTTATGAATGTCTTCGCGGTGGACTTGATTTTACCAAAGACGATGAAAACGTAAACTCCCAACCATTTATGCGTTGGAGAGACCGTTTCTTATTTTGTGCTGAAGCAATTTATAAAGCACAAGCTGAAACAGGCGAAATCAAAGGGCATT
>IonTorrentS5-rbcL1_BOP010053_Cotu
TACTAACATGTTTACTTCTATTGTGGGTAATGTATTTGGGTTCAAAGCCCTGCGCGCTCTACGTCTGGAAGATCTGCGAATCCCTGTCGCTTATGTTAAAACTTTCCAAGGCCCGCCTCATGGTATCCAAGTTGAGAGAGATAAATTGAACAAGTACGGTCGCCCCCTGTTGGGATGTACTATTAAACCTAAATTGGGGTTATCTGCTAAAAACTACGGTAGGGCGGTTTATGAATGTCTACGTGGTGGACTTGATTTTACCAAAGATGATGAGAACGTGAACTCCCAACCATTTATGCGTTGGAGAGATCGTTTCTTATTTTGTGCCGAAGCCATTTTTAAAGCACAAACTGAAACAGGTGAAATCAAAGGGCATT
>IonTorrentS5-rbcL1_BOP010053_Dotu
TACTAACATGTTTACTTCTATTGTGGGTAATGTATTTGGGTTCAAAGCCCTGCGCGCTCTACGTCTGGAAGATCTGCGAATCCCTGTCGCTTATGTTAAAACTTTCCAAGGCCCGCCTCATGGTATCCAAGTTGAGAGAGATAAATTGAACAAGTACGGTCGCCCCC
>IonTorrentS5-rbcL1_BOP010053_Otu
TACTAACATGTTTACTTCTATTGTGGGTAATGTATTTGGGTTCAAAGCCCTGCGCGCTCTACGTCTGGAAGATCTGCGAATCCCTGTCGCTTATGTTAAAACTTTCCAAGGCCCGCCTCATGGTATCCAAGTTGAGAGAGATAAATTGAACAAGTACGGTCGCCCCCTGTTGGGATGTACTATTAAACCTAAATTGGGGTTATCTGCTAAAAACTACGGTAGGGCGGTTTATGAATGTCTACGTGGTGGACTTGATTTTACCAAAGATGATGAGAACGTGAACTCCCAACCATTTATGCGTTGGAGAGATCGTTTCTTATTTTGTGCCGAAGCCATTTTTAAAGCACAAACTGAAACAGGTGAAATCAAAGGGCATT
>IonTorrentS5-rbcL1_BOP010053_Zotu
TACTAACATGTTTACTTCTATTGTGGGTAATGTATTTGGGTTCAAAGCCCTGCGCGCTCTACGTCTGGAAGATCTGCGAATCCCTGTCGCTTATGTTAAAACTTTCCAAGGCCCGCCTCATGGTATCCAAGTTGAGAGAGATAAATTGAACAAGTACGGTCGCCCCCTGTTGGGATGTACTATTAAACCTAAATTGGGGTTATCTGCTAAAAACTACGGTAGGGCGGTTTATGAATGTCTACGTGGTGGACTTGATTTTACCAAAGATGATGAGAACGTGAACTCCCAACCATTTATGCGTTGGAGAGATCGTTTCTTATTTTGTGCCGAAGCCATTTTTAAAGCACAAACTGAAACAGGTGAAATCAAAGGGCATT
>IonTorrentS5-rbcL1_BOP010054_Cotu
TACTAACATGTTTACTTCCATTGTGGGTAACGTATTTGGTTTCAAAGCCCTACGCGCTCTACGTCTGGAGGATCTGCGAATTCCCACTGCTTATTCAAAAACTTTCCAAGGTCCGCCTCATGGTATCCAAGTTGAAAGGGATAAGTTGAACAAGTACGGCCGTCCTTTCTTGGGATGTACTATTAAACCAAAATTGGGATTATCCGCAAAAAATTACGGTAGAGCGTGTTATGAGTGTCTACGCGGTGGACTTGATTTTACCAAAGATGATGAAAACGTAAACTCACAACCATTTATGCGCTGGAGGGACCGTTTTGTCTTTTGTGCCGAAGCAATTTATAAATCACAGGCCGAAACCGGTGAAATCAAGGGGCATT
>IonTorrentS5-rbcL1_BOP010054_Dotu
TACTAACATGTTTACTTCCATTGTGGGTAATGTATTTGGGTTCAAGGCCCTGCGCGCTCTACGTCTGGAGGATTTGCGAATCCCTACTTCTTATATTAAAACTTTCCAAGGTCCGCCTCACGGCATCCAAGTTGAGAGAGATAAATTGAACAAATACGGCCGTCCCCTATTGGGATGTACTATTAAACCTAAATTGGGGTTATCCGCTAAGAATTATGGTAGAGCAGTTTATGAATGTCTCCGCGGTGGACTTGATTTTACCAAAGATGATGAGAATGTGAATTCCCAACCATTTATGCGTTGGAGAGACCGTTTCTTATTTTGTGCCGAAGCACTTTTTTAAAGCACAGGCCGAAACAGGCGAAATCAAAGGGCATT
>IonTorrentS5-rbcL1_BOP010054_Otu
TACTAACATGTTTACTTCCATTGTGGGTAACGTATTTGGTTTCAAAGCCCTACGCGCTCTACGTCTGGAGGATCTGCGAATTCCCACTGCTTATTCAAAAACTTTCCAAGGTCCGCCTCATGGTATCCAAGTTGAAAGGGATAAGTTGAACAAGTACGGCCGTCCTTTCTTGGGATGTACTATTAAACCAAAATTGGGATTATCCGCAAAAAATTACGGTAGAGCGTGTTATGAGTGTCTACGCGGTGGACTTGATTTTACCAAAGATGATGAAAACGTAAACTCACAACCATTTATGCGCTGGAGGGACCGTTTTGTCTTTTGTGCCGAAGCAATTTATAAATCACAGGCCGAAACCGGTGAAATCAAGGGGCATT
>IonTorrentS5-rbcL1_BOP010054_Zotu
TACTAACATGTTTACTTCCATTGTGGGTAACGTATTTGGTTTCAAAGCCCTACGCGCTCTACGTCTGGAGGATCTGCGAATTCCCACTGCTTATTCAAAAACTTTCCAAGGTCCGCCTCATGGTATCCAAGTTGAAAGGGATAAGTTGAACAAGTACGGCCGTCCTTTCTTGGGATGTACTATTAAACCAAAATTGGGATTATCCGCAAAAAATTACGGTAGAGCGTGTTATGAGTGTCTACGCGGTGGACTTGATTTTACCAAAGATGATGAAAACGTAAACTCACAACCATTTATGCGCTGGAGGGACCGTTTTGTCTTTTGTGCCGAAGCAATTTATAAATCACAGGCCGAAACCGGTGAAATCAAGGGGCATT
>IonTorrentS5-rbcL1_BOP010055_Cotu
TACTAACATGTTTACTTCCATTGTGGGTAATGTATTTGGGTTCAAGGCCCTGCGCGCTCTACGTCTGGAGGATTTGAGAATCCCTACTGCTTATTCTAAAACTTTCCAAGGTCCGCCTCATGGCATCCAAGTTGAGAGAGATAAATTGAACAAGTATGGCCGCCCCCTATTGGGATGTACTATTAAACCTAAATTGGGGTTATCTGCTAAGAATTACGGTAGAGCTGTTTATGAATGTCTTCGCGGTGGACTTGATTTTACCAAAGATGATGAGAACGTGAATTCCCAACCATTTATGCGTTGGAGAGACCGTTTCTTATTTTGTGCCGAAGCAATTTATAAATCACAGGCTGAAACGGGTGAAATCAAAGGACATT
>IonTorrentS5-rbcL1_BOP010055_Otu
TACTAACATGTTTACTTCCATTGTGGGTAATGTATTTGGGTTCAAGGCCCTGCGCGCTCTACGTCTGGAGGATTTGAGAATCCCTACTGCTTATTCTAAAACTTTCCAAGGTCCGCCTCATGGCATCCAAGTTGAGAGAGATAAATTGAACAAGTATGGCCGCCCCCTATTGGGATGTACTATTAAACCTAAATTGGGGTTATCTGCTAAGAATTACGGTAGAGCTGTTTATGAATGTCTTCGCGGTGGACTTGATTTTACCAAAGATGATGAGAACGTGAATTCCCAACCATTTATGCGTTGGAGAGACCGTTTCTTATTTTGTGCCGAAGCAATTTATAAATCACAGGCTGAAACGGGTGAAATCAAAGGACATT
>IonTorrentS5-rbcL1_BOP010055_Zotu
TACTAACATGTTTACTTCCATTGTGGGTAATGTATTTGGGTTCAAGGCCCTGCGCGCTCTACGTCTGGAGGATTTGAGAATCCCTACTGCTTATTCTAAAACTTTCCAAGGTCCGCCTCATGGCATCCAAGTTGAGAGAGATAAATTGAACAAGTATGGCCGCCCCCTATTGGGATGTACTATTAAACCTAAATTGGGGTTATCTGCTAAGAATTACGGTAGAGCTGTTTATGAATGTCTTCGCGGTGGACTTGATTTTACCAAAGATGATGAGAACGTGAATTCCCAACCATTTATGCGTTGGAGAGACCGTTTCTTATTTTGTGCCGAAGCAATTTATAAATCACAGGCTGAAACGGGTGAAATCAAAGGACATT
>IonTorrentS5-rbcL1_BOP010056_Cotu
TACTAACATGTTTACTTCCATTGTAGGTAATGTATTTGGGTTCAAAGCCCTGCGTGCTCTACGTCTGGAAGATCTGCGAATCCCTCCTGCTTATATTAAAACTTTCCAAGGCCCGCCTCATGGGATCCAAGTTGAGAGAGATAAATTGAACAAGTATGGTCGTCCCCTGTTGGGATGTACTATTAAACCAAAATTGGGGTTATCTGCTAAAAACTATGGTAGAGCAGTTTATGAATGTCTTCGCGGTGGACTTGATTTTACCAAAGATGATGAGAACGTGAACTCCCAGCCATTTATGCGTTGGAGAGATCGTTTCTTATTTTGTACCGAAGCAATTTATAAATCACAGGCTGAAACAGGTGAAATCAAAGGGCATT
>IonTorrentS5-rbcL1_BOP010056_Otu
TACTAACATGTTTACTTCCATTGTAGGTAATGTATTTGGGTTCAAAGCCCTGCGTGCTCTACGTCTGGAAGATCTGCGAATCCCTCCTGCTTATATTAAAACTTTCCAAGGCCCGCCTCATGGGATCCAAGTTGAGAGAGATAAATTGAACAAGTATGGTCGTCCCCTGTTGGGATGTACTATTAAACCAAAATTGGGGTTATCTGCTAAAAACTATGGTAGAGCAGTTTATGAATGTCTTCGCGGTGGACTTGATTTTACCAAAGATGATGAGAACGTGAACTCCCAGCCATTTATGCGTTGGAGAGATCGTTTCTTATTTTGTACCGAAGCAATTTATAAATCACAGGCTGAAACAGGTGAAATCAAAGGGCATT
>IonTorrentS5-rbcL1_BOP010056_Zotu
TACTAACATGTTTACTTCCATTGTAGGTAATGTATTTGGGTTCAAAGCCCTGCGTGCTCTACGTCTGGAAGATCTGCGAATCCCTCCTGCTTATATTAAAACTTTCCAAGGCCCGCCTCATGGGATCCAAGTTGAGAGAGATAAATTGAACAAGTATGGTCGTCCCCTGTTGGGATGTACTATTAAACCAAAATTGGGGTTATCTGCTAAAAACTATGGTAGAGCAGTTTATGAATGTCTTCGCGGTGGACTTGATTTTACCAAAGATGATGAGAACGTGAACTCCCAGCCATTTATGCGTTGGAGAGATCGTTTCTTATTTTGTACCGAAGCAATTTATAAATCACAGGCTGAAACAGGTGAAATCAAAGGGCATT
>IonTorrentS5-rbcL1_BOP010057_Cotu
TACTAACATGTTTACTTCCATTGTGGGTAATGTATTTGGGTTCAAGGCCCTGCGCGCTCTACGTCTAGAGGATTTACGAATCCCTCCTGCTTATTCTAAAACTTTCCAAGGTCCGCCTCATGGCATCCAAGTTGAGAGAGATAAATTGAACAAGTATGGCCGCCCCCTATTAGGATGTACTATTAAACCTAAATTGGGGTTATCTGCTAAGAATTATGGTAGAGCAGTTTATGAATGTCTTCGCGGTGGACTTGATTTTACCAAAGATGATGAGAACGTGAATTCCCAACCATTTATGCGTTGGAGAGACCGTTTCTTATTTTGTGCCGAAGCTATTTATAAATCACAGGCTGAAACAGGTGAAATCAAAGGACATT
>IonTorrentS5-rbcL1_BOP010057_Otu
TACTAACATGTTTACTTCCATTGTGGGTAATGTATTTGGGTTCAAGGCCCTGCGCGCTCTACGTCTAGAGGATTTACGAATCCCTCCTGCTTATTCTAAAACTTTCCAAGGTCCGCCTCATGGCATCCAAGTTGAGAGAGATAAATTGAACAAGTATGGCCGCCCCCTATTAGGATGTACTATTAAACCTAAATTGGGGTTATCTGCTAAGAATTATGGTAGAGCAGTTTATGAATGTCTTCGCGGTGGACTTGATTTTACCAAAGATGATGAGAACGTGAATTCCCAACCATTTATGCGTTGGAGAGACCGTTTCTTATTTTGTGCCGAAGCTATTTATAAATCACAGGCTGAAACAGGTGAAATCAAAGGACATT
>IonTorrentS5-rbcL1_BOP010057_Zotu
TACTAACATGTTTACTTCCATTGTGGGTAATGTATTTGGGTTCAAGGCCCTGCGCGCTCTACGTCTAGAGGATTTACGAATCCCTCCTGCTTATTCTAAAACTTTCCAAGGTCCGCCTCATGGCATCCAAGTTGAGAGAGATAAATTGAACAAGTATGGCCGCCCCCTATTAGGATGTACTATTAAACCTAAATTGGGGTTATCTGCTAAGAATTATGGTAGAGCAGTTTATGAATGTCTTCGCGGTGGACTTGATTTTACCAAAGATGATGAGAACGTGAATTCCCAACCATTTATGCGTTGGAGAGACCGTTTCTTATTTTGTGCCGAAGCTATTTATAAATCACAGGCTGAAACAGGTGAAATCAAAGGACATT
>IonTorrentS5-rbcL1_BOP010059_Cotu
TACTAACATGTTTACTTCCATTGTGGGTAATGTATTTGGATTCAAGGCCCTGCGCGCTCTACGTCTGGAGGATTTGCGAATCCCTCCTGCTTATACTAAAACTTTCCAAGGTCCGCCTCATGGTATCCAAGTTGAGAGAGATAAATTGAACAAGTATGGTCGTCCCCTATTGGGATGTACTATTAAACCTAAATTGGGGTTATCCGCTAAGAATTACGGTAGAGCAGTTTATGAATGTCTCCGCGGTGGACTTGATTTTACCAAAGATGATGAGAACGTGAATTCCCAACCATTTATGCGTTGGAGAGACCGTTTCTTATTTTGTGCCGAAGCACTTTATAAAGCACAGGCCGAAACAGGCGAAATCAAAGGGCATT
>IonTorrentS5-rbcL1_BOP010059_Otu
TACTAACATGTTTACTTCCATTGTGGGTAATGTATTTGGATTCAAGGCCCTGCGCGCTCTACGTCTGGAGGATTTGCGAATCCCTCCTGCTTATACTAAAACTTTCCAGGGTCCGCCTCACGGTATCCAAGTTGAGAGAGATAAATTGAACAAGTACGGTCGTCCCCTATTGGGATGTACTATTAAACCTAAATTGGGGTTATCTGCTAAGAATTACGGTAGAGCAGTTTATGAATGTCTCCGCGGTGGACTTGATTTTACCAAAGATGATGAGAACGTGAATTCCCAACCATTTATGCGTTGGAGAGACCGTTTCTTATTTTGTGCCGAAGCACTTTATAAAGCACAGGCCGAAACAGGCGAAATCAAAGGGCATT
>IonTorrentS5-rbcL1_BOP010059_Zotu
TACTAACATGTTTACTTCCATTGTGGGTAATGTATTTGGATTCAAGGCCCTGCGCGCTCTACGTCTGGAGGATTTGCGAATCCCTCCTGCTTATACTAAAACTTTCCAGGGTCCGCCTCACGGTATCCAAGTTGAGAGAGATAAATTGAACAAGTACGGTCGTCCCCTATTGGGATGTACTATTAAACCTAAATTGGGGTTATCTGCTAAGAATTACGGTAGAGCAGTTTATGAATGTCTCCGCGGTGGACTTGATTTTACCAAAGATGATGAGAACGTGAATTCCCAACCATTTATGCGTTGGAGAGACCGTTTCTTATTTTGTGCCGAAGCACTTTATAAAGCACAGGCCGAAACAGGCGAAATCAAAGGGCATT
>IonTorrentS5-rbcL1_BOP010060_Cotu
TACTAACATGTTTACTTCCATTGTGGGTAATGTATTTGGATTCAAGGCCCTGCGGGCTCTACGTCTGGAGGATTTGCGAATCCCTCCTGCTTATACTAAAACTTTCCAGGGTCCGCCTCACGGTATCCAAGTTGAGAGAGATAAATTGAACAAGTACGGTCGTCCCCTATTGGGATGTACTATTAAACCTAAATTGGGGTTATCTGCTAAGAATTACGGTAGAGCAGTTTATGAATGTCTCCGCGGTGGACTTGATTTTACCAAAGATGATGAGAACGTGAATTCCCAACCATTTATGCGTTGGAGAGACCGTTTCTTATTTTGTGCCGAAGCACTTTATAAAGCACAGGCCGAAACAGGCGAAATCAAAGGGCATT
>IonTorrentS5-rbcL1_BOP010060_Dotu
TACTAACATGTTTACTTCCATTGTGGGTAATGTATTTGGATTCAAGGCCCTGCGGGCTCTACGTCTGGAGGATTTGCGAATCCCTCCTGCTTATACTAAAACTTTCCAGGGTCCGCCTCACGGTATCCAAGTTGAGAGAGATAAATTGAACAAGTACGGTCGTCCCCTATTGGGATGTACTATTAAACCTAAATTGGGGTTATCTGCTAAGAATTACGGTAGAGCAGTTTATGAATGTCTCCGCGGTGGACTTGATTTTACCAAAGATGATGAGAACGTGAATTCCCAACCATTTATGCGTTGGAGAGACCGTTTCTTATTTTGTGCCGAAGCACTTTATAAAGCACAGGCCGAAACAGGCGAAATCAAAGGGCATT
>IonTorrentS5-rbcL1_BOP010060_Otu
TACTAACATGTTTACTTCCATTGTGGGTAATGTATTTGGATTCAAGGCCCTGCGGGCTCTACGTCTGGAGGATTTGCGAATCCCTCCTGCTTATACTAAAACTTTCCAGGGTCCGCCTCACGGTATCCAAGTTGAGAGAGATAAATTGAACAAGTACGGTCGTCCCCTATTGGGATGTACTATTAAACCTAAATTGGGGTTATCTGCTAAGAATTACGGTAGAGCAGTTTATGAATGTCTCCGCGGTGGACTTGATTTTACCAAAGATGATGAGAACGTGAATTCCCAACCATTTATGCGTTGGAGAGACCGTTTCTTATTTTGTGCCGAAGCACTTTATAAAGCACAGGCCGAAACAGGCGAAATCAAAGGGCATT
>IonTorrentS5-rbcL1_BOP010060_Zotu
TACTAACATGTTTACTTCCATTGTGGGTAATGTATTTGGATTCAAGGCCCTGCGGGCTCTACGTCTGGAGGATTTGCGAATCCCTCCTGCTTATACTAAAACTTTCCAGGGTCCGCCTCACGGTATCCAAGTTGAGAGAGATAAATTGAACAAGTACGGTCGTCCCCTATTGGGATGTACTATTAAACCTAAATTGGGGTTATCTGCTAAGAATTACGGTAGAGCAGTTTATGAATGTCTCCGCGGTGGACTTGATTTTACCAAAGATGATGAGAACGTGAATTCCCAACCATTTATGCGTTGGAGAGACCGTTTCTTATTTTGTGCCGAAGCACTTTATAAAGCACAGGCCGAAACAGGCGAAATCAAAGGGCATT
>IonTorrentS5-rbcL1_BOP010061_Cotu
TACTAACATGTTTACTTCCATTGTCGGTAATGTATTTGGGTTCAAGGCACTACGCGCTCTACGTCTGGAGGATTTGCGAATCCCTACTTCTTATATTAAAACTTTCCAAGGTCCACCTCATGGTATCCAAGTTGAGAGAGATAAATTGAACAAGTATGGTCGTCCCCTATTAGGATGTACTATTAAACCTAAATTGGGGTTATCCGCTAAGAATTACGGTAGAGCAGTTTACGAATGTCTTCGTGGGGGACTTGATTTTACCAAAGATGATGAAAATGTGAACTCCCAACCATTTATGCGTTGGAGAGACCGTTTCTTATTTTGTGCCGAAGCACTTTTTAAAGCACAGGCTGAAACAGGTGAAATCAAAGGACAT
>IonTorrentS5-rbcL1_BOP010061_Otu
TACTAACATGTTTACTTCCATTGTCGGTAATGTATTTGGGTTCAAGGCACTACGCGCTCTACGTCTGGAGGATTTGCGAATCCCTACTTCTTATATTAAAACTTTCCAAGGTCCACCTCATGGTATCCAAGTTGAGAGAGATAAATTGAACAAGTATGGTCGTCCCCTATTAGGATGTACTATTAAACCTAAATTGGGGTTATCCGCTAAGAATTACGGTAGAGCAGTTTACGAATGTCTTCGTGGGGGACTTGATTT
>IonTorrentS5-rbcL1_BOP010061_Zotu
TACTAACATGTTTACTTCCATTGTCGGTAATGTATTTGGGTTCAAGGCACTACGCGCTCTACGTCTGGAGGATTTGCGAATCCCTACTTCTTATATTAAAACTTTCCAAGGTCCACCTCATGGTATCCAAGTTGAGAGAGATAAATTGAACAAGTATGGTCGTCCCCTATTAGGATGTACTATTAAACCTAAATTGGGGTTATCCGCTAAGAATTACGGTAGAGCAGTTTACGAATGTCTTCGTGGGGGACTTGATTT
>IonTorrentS5-rbcL1_BOP010062_Cotu
TACTAACATGTTTACTTCCATTGTAGGTAATGTATTTGGGTTCAAGGCCCTGCGCGCTTTACGTCTGGAAGATTTGCGAATCCCCACTTCTTATGTTAAAACTTTCCAAGGCCCGCCTCACGGGATCCAAGTTGAGAGAGATAAATTGAACAAGTATGGCCGTCCCCTATTGGGATGCACTATTAAACCTAAATTGGGGTTATCCGCTAAGAATTACGGTAGAGCTGTTTATGAAGTCCTCCGCGGTGGACTTGATTTTACCAAAGATGATGAAAATGTGAATTCCCAACCATTTATGCGTTGGAGAGACCGTTTCTTATTTTGTGCCGAAGCAATTTATAAAGCACAGGCCGAAACAGGTGAAATCAAAGGACATT
>IonTorrentS5-rbcL1_BOP010062_Otu
TACTAACATGTTTACTTCCATTGTAGGTAATGTATTTGGGTTCAAGGCCCTGCGCGCTTTACGTCTGGAAGATTTGCGAATCCCCACTTCTTATGTTAAAACTTTCCAAGGCCCGCCTCACGGGATCCAAGTTGAGAGAGATAAATTGAACAAGTATGGCCGTCCCCTATTGGGATGCACTATTAAACCTAAATTGGGGTTATCCGCTAAGAATTACGGTAGAGCTGTTTATGAAGTCCTCCGCGGTGGACTTGATTTTACCAAAGATGATGAAAATGTGAATTCCCAACCATTTATGCGTTGGAGAGACCGTTTCTTATTTTGTGCCGAAGCAATTTATAAAGCACAGGCCGAAACAGGTGAAATCAAAGGACATT
>IonTorrentS5-rbcL1_BOP010062_Zotu
TACTAACATGTTTACTTCCATTGTAGGTAATGTATTTGGGTTCAAGGCCCTGCGCGCTTTACGTCTGGAAGATTTGCGAATCCCCACTTCTTATGTTAAAACTTTCCAAGGCCCGCCTCACGGGATCCAAGTTGAGAGAGATAAATTGAACAAGTATGGCCGTCCCCTATTGGGATGCACTATTAAACCTAAATTGGGGTTATCCGCTAAGAATTACGGTAGAGCTGTTTATGAAGTCCTCCGCGGTGGACTTGATTTTACCAAAGATGATGAAAATGTGAATTCCCAACCATTTATGCGTTGGAGAGACCGTTTCTTATTTTGTGCCGAAGCAATTTATAAAGCACAGGCCGAAACAGGTGAAATCAAAGGACATT
>IonTorrentS5-rbcL1_BOP010063_Cotu
TACTAACATGTTTACTTCCATTGTGGGTAATGTATTTGGGTTCAAAGCCCTGCGCGCTCTACGTCTGGAGGATCTGCGAATCCCCACTGCTTATACTAAAACTTTCCAAGGCCCGCCTCATGGCATCCAAGTTGAGAGAGATAAATTGAACAAGTATGGACGTCCCCTATTGGGATGTACTATTAAACCTAAATTGGGGTTATCCGCTAAGAACTACGGTAGAGCAGTTTATGAATGTCTTCGCGGTGGACTTGATTTTACCAAAGATGATGAGAACGTGAACTCCCAACCGTTTATGCGTTGGAGAGACCGTTTCTTATTTTGTGCCGAAGCAATTTATAAAAGCACAGGCTGAAACAGGTGAAATCAAAGGGCAT
>IonTorrentS5-rbcL1_BOP010064_Cotu
TACTAACATGTTTACTTCCATTGTGGGTAATGTATTTGGGTTCAAAGCCCTGCGCGCTCTACGTCTAGAGGATCTACGAATCCCTACCGCGTATACAAAAACTTTCCAAGGACCACCGCATGGGATCCAAGTTGAGAGAGATAAATTGAACAAGTATGGACGTCCCCTATTGGGATGTACTATTAAACCTAAATTAGGTTTATCCGCTAAGAACTACGGTAGAGCTGTTTATGAATGTCTACGTGGTGGACTTGACTTTACCAAAGATGATGAGAACGTGAACTCCCAACCATTTATGCGTTGGAGAGACCGTTTCCTATTTTGTGCGGAAGCAATTTATAAAGCGCAGGCTGAAACAGGTGAAATTAAAGGTCATT
>IonTorrentS5-rbcL1_BOP010064_Dotu
TACTAACATGTTTACTTCCATTGTGGGTAATGTATTTGGGTTCAAAGCCCTGCGCGCTCTACGTCTAGAGGATCTACGAATCCCTACCGCGTATACAAAAACTTTCCAAGGACCACCGCATGGGATCCAAGTTGAGAGAGATAAATTGAACAAGTATGGACGTCCCCTATTGGGATGTACTATTAAACCTAAATTAGGTTTATCCGCTAAGAACTACGGTAGAGCTGTTTATGAATGTCTACGTGGTGGACTTGACTTTACCAAAGATGATGAGAACGTGAACTCCCAACCATTTATGCGTTGGAGAGACCGTTTCCTATTTTGTGCGGAAGCAATTTATAAAGCGCAGGCTGAAACAGGTGAAATTAAAGGTCATT
>IonTorrentS5-rbcL1_BOP010064_Otu
TACTAACATGTTTACTTCCATTGTGGGTAATGTATTTGGGTTCAAAGCCCTGCGCGCTCTACGTCTAGAGGATCTACGAATCCCTACCGCGTATACAAAAACTTTCCAAGGACCACCGCATGGGATCCAAGTTGAGAGAGATAAATTGAACAAGTATGGACGTCCCCTATTGGGATGTACTATTAAACCTAAATTAGGTTTATCCGCTAAGAACTACGGTAGAGCTGTTTATGAATGTCTACGTGGTGGACTTGACTTTACCAAAGATGATGAGAACGTGAACTCCCAACCATTTATGCGTTGGAGAGACCGTTTCCTATTTTGTGCGGAAGCAATTTATAAAGCGCAGGCTGAAACAGGTGAAATTAAAGGTCATT
>IonTorrentS5-rbcL1_BOP010064_Zotu
TACTAACATGTTTACTTCCATTGTGGGTAATGTATTTGGGTTCAAAGCCCTGCGCGCTCTACGTCTAGAGGATCTACGAATCCCTACCGCGTATACAAAAACTTTCCAAGGACCACCGCATGGGATCCAAGTTGAGAGAGATAAATTGAACAAGTATGGACGTCCCCTATTGGGATGTACTATTAAACCTAAATTAGGTTTATCCGCTAAGAACTACGGTAGAGCTGTTTATGAATGTCTACGTGGTGGACTTGACTTTACCAAAGATGATGAGAACGTGAACTCCCAACCATTTATGCGTTGGAGAGACCGTTTCCTATTTTGTGCGGAAGCAATTTATAAAGCGCAGGCTGAAACAGGTGAAATTAAAGGTCATT
>IonTorrentS5-rbcL1_BOP010066_Cotu
TACTAACATGTTTACTTCCATTGTAGGTAATGTGTTTGGGTTCAAGGCCCTGCGTGCTCTACGTCTGGAGGATTTTGCGAATTCCCTACTGCTTATGTTAAAACTTTCCAAGGCCCGCCTCATGGGATCCAAGTTGAGAGAGATAAATTAAACAAGTATGGACGCCCCCTATTGGGATGTACTATTAAACCTAAATTGGGGTTATCCGCTAAGAATTACGGTAGAGCAGTTTATGAGTGTCTCCGCGGTGGACTTGATTTTACCAAAGATGATGAGAATGTTAATTCCCAACCATTTATGCGTTGGAGAGACCGTTTCGTATTTTGTGCCGAAGCAATTTATAAAGCACAGGCTGAAACAGGTGAAATCAAAGGGCAT
>IonTorrentS5-rbcL1_BOP010067_Cotu
TACTAACATGTTTACCTCTATTGTGGGTAATGTTTTTGGGTTCAAAGCGCTGCGCGCTCTACGTCTGGAGGATCTGCGAATTCCTCCTGCTTATGTTAAAACTTTCCAAGGCCCGCCTCATGGCATCCAAGTTGAGAGAGATAAATTGAACAAGTATGGTCGTCCCCTATTAGGATGTACTATTAAACCAAAATTGGGATTATCCGCTAAGAACTATGGTAGAGCGGTTTATGAATGTCTCCGTGGTGGACTTGATTTTACCAAGGATGATGAGAACGTGAACTCCCAACCATTTATGCGTTGGCGCGACCGTTTCCTATTTTGTGCCGAAGCACTTTTTAAAGCACAGGCTGAAACAGGTGAAATCAAAGGACATT
>IonTorrentS5-rbcL1_BOP010067_Dotu
TACTAACATGTTTACCTCTATTGTGGGTAATGTTTTTGGGTTCAAAGCGCTGCGCGCTCTACGTCTGGAGGATCTGCGAATTCCTCCTGCTTATGTTAAAACTTTCCAGGGCCCGCCTCATGGTATCCAAGTTGAGAGAGATAAATTGAACAAGTATGGCCGCCCTCTATTGGGATGTACTATAAAACCAAAATTGGGGTTATCCGCTAAGAATTACGGTAGAGCAGTTTATGAATGTCTACGCGGTGGACTTGATTTTACCAAAGATGATGAGAATGTTAATTCCCAACCATTTATGCGTTGGAGAGACCGTTTCTTATTTTGTGCCGAAGCAATTTATAAAGCACAGGCTGAAACAGGTGAAATCAAAGGGCATT
>IonTorrentS5-rbcL1_BOP010067_Otu
TACTAACATGTTTACCTCTATTGTGGGTAATGTTTTTGGGTTCAAAGCGCTGCGCGCTCTCCGTCTGGAGGATCTGCGAATTCCTCCTGCTTATGTTAAAACTTTCCAAGGCCCGCCTCATGGCATCCAAGTTGAGAGAGATAAATTGAACAAGTATGGTCGTCCCCTATTAGGATGTACTATTAAACCAAAATTGGGATTATCCGCTAAGAACTATGGTAGAGCGGTTTAT
>IonTorrentS5-rbcL1_BOP010067_Zotu
TACTAACATGTTTACCTCTATTGTGGGTAATGTTTTTGGGTTCAAAGCGCTGCGCGCTCTCCGTCTGGAGGATCTGCGAATTCCTCCTGCTTATGTTAAAACTTTCCAAGGCCCGCCTCATGGCATCCAAGTTGAGAGAGATAAATTGAACAAGTATGGTCGTCCCCTATTAGGATGTACTATTAAACCAAAATTGGGATTATCCGCTAAGAACTATGGTAGAGCGGTTTAT
>IonTorrentS5-rbcL1_BOP010068_Cotu
TACTAACATGTTTACCTCTATTGTGGGTAATGTTTTTGGGTTCAAAGCGCTGCGCGCTCTACGTCTGGAGGATCTGCGAATTCCTCCTGCTTATGTTAAAACTTTCCAAGGCCCGCCTCATGGCATCCAAGTTGAGAGAGATAAATTGAACAAGTATGGTCGTCCCCTATTAGGATGTACTATTAAACCAAAATTGGGATTATCCGCTAAGAACTATGGTAGAGCGGTTTATGAATGTCTCCGTGGTGGACTTGATTTTACCAAGGATGATGAGAACGTGAACTCCCAACCATTTATGCGTTGGCGCGACCGTTTCCTATTTTGTGCCGAAGCACTTTTTAAAGCACAGGCTGAAACAGGTGAAATCAAAGGACATT
>IonTorrentS5-rbcL1_BOP010068_Otu
TACTAACATGTTTACCTCTATTGTGGGTAATGTTTTTGGGTTCAAAGCGCTGCGCGCTCTACGTCTGGAGGATCTGCGAATTCCTCCTGCTTATGTTAAAACTTTCCAAGGCCCGCCTCATGGCATCCAAGTTGAGAGAGATAAATTGAACAAGTATGGTCGTCCCCTATTAGGATGTACTATTAAACCAAAATTGGGATTATCCGCTAAGAACTATGGTAGAGCGGTTTATGAATGTCTCCGTGGTGGACTTGATTTTACCAAGGATGATGAGAACGTGAACTCCCAACCATTTATGCGTTGGCGCGACCGTTTCCTATTTTGTGCCGAAGCACTTTTTAAAGCACAGGCTGAAACAGGTGAAATCAAAGGACATT
>IonTorrentS5-rbcL1_BOP010068_Zotu
TACTAACATGTTTACCTCTATTGTGGGTAATGTTTTTGGGTTCAAAGCGCTGCGCGCTCTACGTCTGGAGGATCTGCGAATTCCTCCTGCTTATGTTAAAACTTTCCAAGGCCCGCCTCATGGCATCCAAGTTGAGAGAGATAAATTGAACAAGTATGGTCGTCCCCTATTAGGATGTACTATTAAACCAAAATTGGGATTATCCGCTAAGAACTATGGTAGAGCGGTTTATGAATGTCTCCGTGGTGGACTTGATTTTACCAAGGATGATGAGAACGTGAACTCCCAACCATTTATGCGTTGGCGCGACCGTTTCCTATTTTGTGCCGAAGCACTTTTTAAAGCACAGGCTGAAACAGGTGAAATCAAAGGACATT
>IonTorrentS5-rbcL1_BOP010069_Cotu
TACTAACATGTTTACCTCTATTGTGGGTAATGTTTTTGGGTTCAAAGCGCTGCGCGCTCTACGTCTGGAGGATCTGCGAATTCCTCCTGCTTATGTTAAAACTTTCCAAGGCCCGCCTCATGGCATCCAAGTTGAGAGAGATAAATTGAACAAGTATGGTCGTCCCCTATTAGGATGTACTATTAAACCAAAATTGGGATTATCCGCTAAGAACTATGGTAGAGCGGTTTATGAATGTCTCCGTGGTGGACTTGATTTTACCAAGGATGATGAGAACGTGAACTCCCAACCATTTATGCGTTGGCGCGACCGTTTCCTATTTTGTGCCGAAGCACTTTTTAAAGCACAGGCTGAAACAGGTGAAATCAAAGGACATT
>IonTorrentS5-rbcL1_BOP010069_Otu
TACTAACATGTTTACCTCTATTGTGGGTAATGTTTTTGGGTTCAAAGCGCTGCGCGCTCTACGTCTGGAGGATCTGCGAATTCCTCCTGCTTATGTTAAAACTTTCCAAGGCCCGCCTCATGGCATCCAAGTTGAGAGAGATAAATTGAACAAGTATGGTCGTCCCCTATTAGGATGTACTATTAAACCAAAATTGGGATTATCCGCTAAGAACTATGGTAGAGCGGTTTATGAATGTCTCCGTGGTGGACTTGATTTTACCAAGGATGATGAGAACGTGAACTCCCAACCATTTATGCGTTGGCGCGACCGTTTCCTATTTTGTGCCGAAGCACTTTTTAAAGCACAGGCTGAAACAGGTGAAATCAAAGGACATT
>IonTorrentS5-rbcL1_BOP010069_Zotu
TACTAACATGTTTACCTCTATTGTGGGTAATGTTTTTGGGTTCAAAGCGCTGCGCGCTCTACGTCTGGAGGATCTGCGAATTCCTCCTGCTTATGTTAAAACTTTCCAAGGCCCGCCTCATGGCATCCAAGTTGAGAGAGATAAATTGAACAAGTATGGTCGTCCCCTATTAGGATGTACTATTAAACCAAAATTGGGATTATCCGCTAAGAACTATGGTAGAGCGGTTTATGAATGTCTCCGTGGTGGACTTGATTTTACCAAGGATGATGAGAACGTGAACTCCCAACCATTTATGCGTTGGCGCGACCGTTTCCTATTTTGTGCCGAAGCACTTTTTAAAGCACAGGCTGAAACAGGTGAAATCAAAGGACATT
>IonTorrentS5-rbcL1_BOP010070_Cotu
TACTAACATGTTTACCTCTATTGTGGGTAATGTTTTTGGGTTCAAAGCGCTGCGCGCTCTACGTCTGGAGGATCTGCGAATTCCTCCTGCTTATGTTAAAACTTTCCAAGGCCCGCCTCATGGCATCCAAGTTGAGAGAGATAAATTGAACAAGTATGGTCGTCCCCTATTAGGATGTACTATTAAACCAAAATTGGGATTATCCGCTAAGAACTATGGTAGAGCGGTTTATGAATGTCTCCGTGGTGGACTTGATTTTACCAAGGATGATGAGAACGTGAACTCCCAACCATTTATGCGTTGGCGCGACCGTTTCCTATTTTGTGCCGAAGCACTTTTTAAAGCACAGGCTGAAACAGGTGAAATCAAAGGACATT
>IonTorrentS5-rbcL1_BOP010070_Dotu
GGTGGACTTGATTTTACCAAGGATGATGAGAACGTGAACTCCCAACCATTTATGCGTTGGCGCGACCGTTTCCTATTTTGTGCCGAAGCACTTTTTAAAGCACAGGCTGAAACAGGTGAAATCAAAGGACATT
>IonTorrentS5-rbcL1_BOP010070_Otu
TACTAACATGTTTACCTCTATTGTGGGTAATGTTTTTGGGTTCAAAGCGCTGCGCGCTCTACGTCTGGAGGATCTGCGAATTCCTCCTGCTTATGTTAAAACTTTCCAAGGCCCGCCTCATGGCATCCAAGTTGAGAGAGATAAATTGAACAAGTATGGTCGTCCCCTATTAGGATGTACTATTAAACCAAAATTGGGATTATCCGCTAAGAACTATGGTAGAGCGGTTTATGAATGTCTCCGTGGTGGACTTGATTTTACCAAGGATGATGAGAACGTGAACTCCCAACCATTTATGCGTTGGCGCGACCGTTTCCTATTTTGTGCCGAAGCACTTTTTAAAGCACAGGCTGAAACAGGTGAAATCAAAGGACATT
>IonTorrentS5-rbcL1_BOP010070_Zotu
TACTAACATGTTTACCTCTATTGTGGGTAATGTTTTTGGGTTCAAAGCGCTGCGCGCTCTACGTCTGGAGGATCTGCGAATTCCTCCTGCTTATGTTAAAACTTTCCAAGGCCCGCCTCATGGCATCCAAGTTGAGAGAGATAAATTGAACAAGTATGGTCGTCCCCTATTAGGATGTACTATTAAACCAAAATTGGGATTATCCGCTAAGAACTATGGTAGAGCGGTTTATGAATGTCTCCGTGGTGGACTTGATTTTACCAAGGATGATGAGAACGTGAACTCCCAACCATTTATGCGTTGGCGCGACCGTTTCCTATTTTGTGCCGAAGCACTTTTTAAAGCACAGGCTGAAACAGGTGAAATCAAAGGACATT
>IonTorrentS5-rbcL1_BOP010071_Cotu
TACTAACATGTTTACTTCCATTGTAGGTAATGTGTTTGGGTTCAAGGCCCTGCGTGCTCTACGTCTGGAGGATTTGCGAATCCCTACTGCTTATGTTAAAACTTTCCAAGGCCCGCCTCATGGGATCCAAGTTGAGAGAGATAAATTAAACAAGTATGGACGCCCCCTATTGGGATGTACTATTAAACCTAAATTGGGGTTATCCGCTAAGAATTACGGTAGAGCAGTTTATGAGTGTCTCCGCGGTGGACTTGATTTTACCAAAGATGATGAGAATGTTAATTCCCAACCATTTATGCGTTGGAGAGACCGTTTCGTATTTTGTGCCGAAGCAATTTATAAAGCACAGGCTGAAACAGGTGAAATCAAAGGGCATT
>IonTorrentS5-rbcL1_BOP010071_Otu
TACTAACATGTTTACTTCCATTGTAGGTAATGTGTTTGGGTTCAAGGCCCTGCGTGCTCTACGTCTGGAGGATTTGCGAATCCCTACTGCTTATGTTAAAACTTTCCAAGGCCCGCCTCATGGGATCCAAGTTGAGAGAGATAAATTAAACAAGTATGGACGCCCCCTATTGGGATGTACTATTAAACCTAAATTGGGGTTATCCGCTAAGAATTACGGTAGAGCAGTTTATGAGTGTCTCCGCGGTGGACTTGATTTTACCAAAGATGATGAGAATGTTAATTCCCAACCATTTATGCGTTGGAGAGACCGTTTCGTATTTTGTGCCGAAGCAATTTATAAAGCACAGGCTGAAACAGGTGAAATCAAAGGGCATT
>IonTorrentS5-rbcL1_BOP010071_Zotu
TACTAACATGTTTACTTCCATTGTAGGTAATGTGTTTGGGTTCAAGGCCCTGCGTGCTCTACGTCTGGAGGATTTGCGAATCCCTACTGCTTATGTTAAAACTTTCCAAGGCCCGCCTCATGGGATCCAAGTTGAGAGAGATAAATTAAACAAGTATGGACGCCCCCTATTGGGATGTACTATTAAACCTAAATTGGGGTTATCCGCTAAGAATTACGGTAGAGCAGTTTATGAGTGTCTCCGCGGTGGACTTGATTTTACCAAAGATGATGA
>IonTorrentS5-rbcL1_BOP010072_Cotu
TACTAACATGTTTACTTCCATTGTAGGTAATGTGTTTGGGTTCAAGGCCCTGCGTGCTCTACGTCTGGAGGATTTGCGAATCCCTACTGCTTATGTTAAAACTTTCCAAGGCCCGCCTCATGGGATCCAAGTTGAGAGAGATAAATTAAACAAGTATGGACGCCCCCTATTGGGATGTACTATTAAACCTAAATTGGGGTTATCCGCTAAGAATTACGGTAGAGCAGTTTATGAGTGTCTCCGCGGTGGACTTGATTTTACCAAAGATGATGAGAATGTTAATTCCCAACCATTTATGCGTTGGAGAGACCGTTTCGTATTTTGTGCCGAAGCAATTTATAAAGCACAGGCTGAAACAGGTGAAATCAAAGGGCATT
>IonTorrentS5-rbcL1_BOP010072_Otu
TACTAACATGTTTACTTCCATTGTAGGTAATGTGTTTGGGTTCAAGGCCCTGCGTGCTCTACGTCTGGAGGATTTGCGAATCCCTACTGCTTATGTTAAAACTTTCCAAGGCCCGCCTCATGGGATCCAAGTTGAGAGAGATAAATTAAACAAGTATGGACGCCCCCTATTGGGATGTACTATTAAACCTAAATTGGGGTTATCCGCTAAGAATTACGGTAGAGCAGTTTATGAGTGTCTCCGCGGTGGACTTGATTTTACCAAAGATGATGAGAATGTTAATTCCCAACCATTTATGCGTTGGAGAGACCGTTTCGTATTTTGTGCCGAAGCAATTTATAAAGCACAGGCTGAAACAGGTGAAATCAAAGGGCATT
>IonTorrentS5-rbcL1_BOP010072_Zotu
TACTAACATGTTTACTTCCATTGTAGGTAATGTGTTTGGGTTCAAGGCCCTGCGTGCTCTACGTCTGGAGGATTTGCGAATCCCTACTGCTTATGTTAAAACTTTCCAAGGCCCGCCTCATGGGATCCAAGTTGAGAGAGATAAATTAAACAAGTATGGACGCCCCCTATTGGGATGTACTATTAAACCTAAATTGGGGTTATCCGCTAAGAATTACGGTAGAGCAGTTTATGAGTGTCTCCGCGGTGGACTTGATTTTACCAAAGATGATGAGAATGTTAATTCCCAACCATTTATGCGTTGGAGAGACCGTTTCGTATTTTGTGCCGAAGCAATTTATAAAGCACAGGCTGAAACAGGTGAAATCAAAGGGCATT
>IonTorrentS5-rbcL1_BOP010073_Cotu
TACTAACATGTTTACCTCTATTGTGGGTAATGTTTTTGGGTTCAAAGCGCTGCGCGCTCTACGTCTGGAGGATCTGCGAATTCCTCCTGCTTATGTTAAAACTTTCCAAGGCCCGCCTCATGGCATCCAAGTTGAGAGAGATAAATTGAACAAGTATGGTCGTCCCCTATTAGGATGTACTATTAAACCAAAATTGGGATTATCCGCTAAGAACTATGGTAGAGCGGTTTATGAATGTCTCCGTGGTGGACTTGATTTTACCAAGGATGATGAGAACGTGAACTCCCAACCATTTATGCGTTGGCGCGACCGTTTCCTATTTTGTGCCGAAGCACTTTTTTAAAGCACAGGCTGAAACAGGTGAAATCAAAGGACATT
>IonTorrentS5-rbcL1_BOP010073_Otu
TACTAACATGTTTACCTCTATTGTGGGTAATGTTTTTGGGTTCAAAGCGCTGCGCGCTCTACGTCTGGAGGATCTGCGAATTCCTCCTGCTTATGTTAAAACTTTCCAAGGCCCGCCTCATGGCATCCAAGTTGAGAGAGATAAATTGAACAAGTATGGTCGTCCCCTATTAGGATGTACTATTAAACCAAAATTGGGATTATCCGCTAAGAACTATGGTAGAGCGGTTTATGAATGTCTCCGTGGTGGACTTGATTTTACCAAGGATGATGAGAACGTGAACTCCCAACCATTTATGCGTTGGCGCGACCGTTTCCTATTTTGTGCCGAAGCACTTTTTAAAGCACAGGCTGAAACAGGTGAAATCAAAGGACATT
>IonTorrentS5-rbcL1_BOP010073_Zotu
TACTAACATGTTTACCTCTATTGTGGGTAATGTTTTTGGGTTCAAAGCGCTGCGCGCTCTACGTCTGGAGGATCTGCGAATTCCTCCTGCTTATGTTAAAACTTTCCAAGGCCCGCCTCATGGCATCCAAGTTGAGAGAGATAAATTGAACAAGTATGGTCGTCCCCTATTAGGATGTACTATTAAACCAAAATTGGGATTATCCGCTAAGAACTATGGTAGAGCGGTTTATGAATGTCTCCGTGGTGGACTTGATTTTACCAAGGATGATGAGAACGTGAACTCCCAACCATTTATGCGTTGGCGCGACCGTTTCCTATTTTGTGCCGAAGCACTTTTTTAAAGCACAGGCTGAAACAGGTGAAATCAAAGGACATT
>IonTorrentS5-rbcL1_BOP010074_Cotu
TACTAACATGTTTACTTCCATTGTGGGTAATGTATTTGGGTTCAAAGCCCTGCGCGCTCTACGTCTAGAGGATCTACGAATCCCTACCGCGTATACCAAAACTTTCCAAGGACCGCCGCATGGGATCCAAGTTGAGAGAGATAAATTGAACAAGTATGGACGTCCCCTATTGGGATGTACTATTAAACCTAAATTAGGTTTATCCGCTAAGAACTACGGTAGAGCTGTTTATGAATGTCTACGTGGTGGACTTGACTTTACCAAAGATGATGAGAACGTGAACTCCCAACCGTTTATGCGTTGGAGAGACCGTTTCCTATTTTGTGCGGAAGCAATTTATAAAGCGCAGGCCGAAACAGGTGAAATTAAAGGTCATT
>IonTorrentS5-rbcL1_BOP010074_Dotu
TACTAACATGTTTACTTCCATTGTGGGTAATGTATTTGGGTTCAAAGCCCTGCGCGCTCTACGTCTAGAGGATCTACGAATCCCTACCGCGTATACCAAAACTTTCCAAGGACCGCCGCATGGGATCCAAGTTGAGAGAGATAAATTGAACAAGTATGGACGTCCCCTATTGGGATGTACTATTAAACCTAAATTAGGTTTATCCGCTAAGAACTACGGTAGAGCTGTTTATGAATGTCTACGTGGTGGACTTGACTTTACCAAAGATGATGAGAACGTGAACTCCCAACCGTTTATGCGTTGGAGAGACCGTTTCCTATTTTGTGCGGAAGCAATTTATAAAGCGCAGGCCGAAACAGGTGAAATTAAAGGTCATT
>IonTorrentS5-rbcL1_BOP010074_Otu
TACTAACATGTTTACTTCCATTGTGGGTAATGTATTTGGGTTCAAAGCCCTGCGCGCTCTACGTCTAGAGGATCTACGAATCCCTACCGCGTATACCAAAACTTTCCAAGGACCGCCGCATGGGATCCAAGTTGAGAGAGATAAATTGAACAAGTATGGACGTCCCCTATTGGGATGTACTATTAAACCTAAATTAGGTTTATCCGCTAAGAACTACGGTAGAGCTGTTTATGAATGTCTACGTGGTGGACTTGACTTTACCAAAGATGATGAGAACGTGAACTCCCAACCGTTTATGCGTTGGAGAGACCGTTTCCTATTTTGTGCGGAAGCAATTTATAAAGCGCAGGCCGAAACAGGTGAAATTAAAGGTCATT
>IonTorrentS5-rbcL1_BOP010074_Zotu
TACTAACATGTTTACTTCCATTGTGGGTAATGTATTTGGGTTCAAAGCCCTGCGCGCTCTACGTCTAGAGGATCTACGAATCCCTACCGCGTATACCAAAACTTTCCAAGGACCGCCGCATGGGATCCAAGTTGAGAGAGATAAATTGAACAAGTATGGACGTCCCCTATTGGGATGTACTATTAAACCTAAATTAGGTTTATCCGCTAAGAACTACGGTAGAGCTGTTTATGAATGTCTACGTGGTGGACTTGACTTTACCAAAGATGATGAGAACGTGAACTCCCAACCGTTTATGCGTTGGAGAGACCGTTTCCTATTTTGTGCGGAAGCAATTTATAAAGCGCAGGCCGAAACAGGTGAAATTAAAGGTCATT
>IonTorrentS5-rbcL1_BOP010075_Cotu
TACTAACATGTTTACTTCCATTGTAGGTAATGTATTTGGGTTCAAAGCCCTGCGTGCTCTACGTCTGGAAGATCTGCGAATCCCTACTGCTTATATTAAAACTTTCCAAGGCCCGCCTCATGGGATCCAAGTTGAGAGAGATAAATTGAACAAGTATGGTCGTCCCCTGTTGGGATGTACTATTAAACCAAAATTGGGGTTATCTGCTAAAAACTATGGTAGAGCAGTTTTTGAATGTCTTCGCGGTGGACTTGATTTTACCAAAGATGATGAGAACGTGAACTCCCAGCCATTTATGCGTTGGAGAGATCGTTTCTTATTTTGCGCCGAAGCACTTTATAAATCACAGGCTGAAACAGGTGAAATCAAAGGGCATT
>IonTorrentS5-rbcL1_BOP010075_Dotu
TACTAACATGTTTACTTCCATTGTAGGTAATGTATTTGGGTTCAAAGCCCTGCGTGCTCTACGTCTGGAAGATCTGCGAATCCCTACTGCTTATATTAAAACTTTCCAAGGCCCGCCTCATGGGATCCAAGTTGAGAGAGATAAATTGAACAAGTATGGTCGTCCCCTGTTGGGATGTACTATTAAACCAAAATTGGGGTTATCTGCTAAAAACTATGGTAGAGCAGTTTTTGAATGTCTTCGCGGTGGACTTTGATTTTACCAAAGATGATGAGAACGTGAACTCCCAGCCATTTATGCGTTGGAGAGATCGTTTCTTATTTTGCGCCGAAGCACTTTATAAATCACAGGCTGAAACAGGTGAAATCAAAGGGCATT
>IonTorrentS5-rbcL1_BOP010075_Otu
TACTAACATGTTTACTTCCATTGTAGGTAATGTATTTGGGTTCAAAGCCCTGCGTGCTCTACGTCTGGAAGATCTGCGAATCCCTACTGCTTATATTAAAACTTTCCAAGGCCCGCCTCATGGGATCCAAGTTGAGAGAGATAAATTGAACAAGTATGGTCGTCCCCTGTTGGGATGTACTATTAAACCAAAATTGGGGTTATCTGCTAAAAACTATGGTAGAGCAGTTTTTGAATGTCTTCGCGGTGGACTTTGATTTTACCAAAGATGATGAGAACGTGAACTCCCAGCCATTTATGCGTTGGAGAGATCGTTTCTTATTTTGCGCCGAAGCACTTTATAAATCACAGGCTGAAACAGGTGAAATCAAAGGGCATT
>IonTorrentS5-rbcL1_BOP010075_Zotu
TACTAACATGTTTACTTCCATTGTAGGTAATGTATTTGGGTTCAAAGCCCTGCGTGCTCTACGTCTGGAAGATCTGCGAATCCCTACTGCTTATATTAAAACTTTCCAAGGCCCGCCTCATGGGATCCAAGTTGAGAGAGATAAATTGAACAAGTATGGTCGTCCCCTGTTGGGATGTACTATTAAACCAAAATTGGGGTTATCTGCTAAAAACTATGGTAGAGCAGTTTTTGAATGTCTTCGCGGTGGACTTTGATTTTACCAAAGATGATGAGAACGTGAACTCCCAGCCATTTATGCGTTGGAGAGATCGTTTCTTATTTTGCGCCGAAGCACTTTATAAATCACAGGCTGAAACAGGTGAAATCAAAGGGCATT
>IonTorrentS5-rbcL1_BOP010076_Cotu
TACTAACATGTTTACTTCCATTGTAGGTAATGTGTTTGGGTTCAAGGCCCTGCGCGCTCTACGTCTGGAGGATTTGCGAATCCCTACTGCTTATGTTAAAACTTTCCAGGGCCCGCCTCATGGTATCCAAGTTGAGAGAGATAAATTGAACAAGTATGGCCGCCCTCTATTGGGATGTACTATAAAACCAAAATTGGGGTTATCCGCTAAGAATTACGGTAGAGCAGTTTATGAATGTCTACGCGGTGGACTTGATTTTACCAAAGATGATGAGAATGTTAATTCCCAACCATTTATGCGTTGGAGAGACCGTTTCTTATTTTGTGCCGAAGCAATTTATAAAGCACAGGCTGAAACAGGTGAAATCAAAGGGCATT
>IonTorrentS5-rbcL1_BOP010076_Otu
TACTAACATGTTTACTTCCATTGTAGGTAATGTGTTTGGGTTCAAGGCCCTGCGCGCTCTACGTCTGGAGGATTTGCGAATCCCTACTGCTTATGTTAAAACTTTCCAGGGCCCGCCTCATGGTATCCAAGTTGAGAGAGATAAATTGAACAAGTATGGCCGCCCTCTATTGGGATGTACTATAAAACCAAAATTGGGGTTATCCGCTAAGAATTACGGTAGAGCAGTTTATGAATGTCTACGCGGTGGACTTGATTTTACCAAAGATGATGAGAATGTTAATTCCCAACCATTTATGCGTTGGAGAGACCGTTTCTTATTTTGTGCCGAAGCAATTTATAAAGCACAGGCTGAAACAGGTGAAATCAAAGGGCATT
>IonTorrentS5-rbcL1_BOP010076_Zotu
TACTAACATGTTTACTTCCATTGTAGGTAATGTGTTTGGGTTCAAGGCCCTGCGCGCTCTACGTCTGGAGGATTTGCGAATCCCTACTGCTTATGTTAAAACTTTCCAGGGCCCGCCTCATGGTATCCAAGTTGAGAGAGATAAATTGAACAAGTATGGCCGCCCTCTATTGGGATGTACTATAAAACCAAAATTGGGGTTATCCGCTAAGAATTACGGTAGAGCAGTTTATGAATGTCTACGCGGTGGACTTGATTTTACCAAAGATGATGAGAATGTTAATTCCCAACCATTTATGCGTTGGAGAGACCGTTTCTTATTTTGTGCCGAAGCAATTTATAAAGCACAGGCTGAAACAGGTGAAATCAAAGGGCATT
>IonTorrentS5-rbcL1_BOP010077_Cotu
TACTAACATGTTTACCTCTATTGTGGGTAATGTTTTTGGGTTCAAAGCGCTGCGCGCTCTACGTCTGGAGGATCTGCGAATTCCTCCTGCTTATGTTAAAACTTTCCAAGGCCCGCCTCATGGCATCCAAGTTGAGAGAGATAAATTGAACAAGTATGGTCGTCCCCTATTAGGATGTACTATTAAACCAAAATTGGGATTATCCGCTAAGAACTATGGTAGAGCGGTTTATGAATGTCTCCGTGGTGGACTTGATTTTACCAAGGATGATGAGAACGTGAACTCCCAACCATTTATGCGTTGGCGCGACCGTTTCCTATTTTGTGCCGAAGCACTTTTTAAAGCACAGGCTGAAACAGGTGAAATCAAAGGACATT
>IonTorrentS5-rbcL1_BOP010077_Otu
TACTAACATGTTTACCTCTATTGTGGGTAATGTTTTTGGGTTCAAAGCGCTGCGCGCTCTACGTCTGGAGGATCTGCGAATTCCTCCTGCTTATGTTAAAACTTTCCAAGGCCCGCCTCATGGCATCCAAGTTGAGAGAGATAAATTGAACAAGTATGGTCGTCCCCTATTAGGATGTACTATTAAACCAAAATTGGGATTATCCGCTAAGAACTATGGTAGAGCGGTTTATGAATGTCTCCGTGGTGGACTTGATTTTACCAAGGATGATGAGAACGTGAACTCCCAACCATTTATGCGTTGGCGCGACCGTTTCCTATTTTGTGCCGAAGCACTTTTTAAAGCACAGGCTGAAACAGGTGAAATCAAAGGACATT
>IonTorrentS5-rbcL1_BOP010077_Zotu
TACTAACATGTTTACCTCTATTGTGGGTAATGTTTTTGGGTTCAAAGCGCTGCGCGCTCTACGTCTGGAGGATCTGCGAATTCCTCCTGCTTATGTTAAAACTTTCCAAGGCCCGCCTCATGGCATCCAAGTTGAGAGAGATAAATTGAACAAGTATGGTCGTCCCCTATTAGGATGTACTATTAAACCAAAATTGGGATTATCCGCTAAGAACTATGGTAGAGCGGTTTATGAATGTCTCCGTGGTGGACTTGATTTTACCAAGGATGATGAGAACGTGAACTCCCAACCATTTATGCGTTGGCGCGACCGTTTCCTATTTTGTGCCGAAGCACTTTTTAAAGCACAGGCTGAAACAGGTGAAATCAAAGGACATT
>IonTorrentS5-rbcL1_BOP010078_Cotu
TACTAACATGTTTACCTCTATTGTGGGTAATGTTTTTGGGTTCAAAGCGCTGCGCGCTCTACGTCTGGAGGATCTGCGAATTCCTACTGCTTATGTTAAAACTTTCCAAGGCCCGCCTCATGGCATCCAAGTTGAGAGAGATAAATTGAACAAGTATGGTCGTCCCCTATTAGGATGTACTATTAAACCAAAATTGGGATTATCCGCTAAGAACTATGGTAGAGCGGTTTATGAATGTCTCCGTGGTGGACTTGATTTTACCAAGGATGATGAGAACGTGAACTCCCAACCATTTATGCGTTGGCGCGACCGTTTTCCTATTTTGTGCCGAAGCACTTTTTTAAAGCACAGGCTGAAACAGGTGAAATCAAAGGACATT
>IonTorrentS5-rbcL1_BOP010079_Cotu
TACTAACATGTTTACCTCTATTGTGGGTAATGTTTTTGGGTTCAAAGCGCTGCGCGCTCTACGTCTGGAGGATCTGCGAATTCCTACTGCTTATGTTAAAACTTTCCAAGGCCCGCCTCATGGCATCCAAGTTGAGAGAGATAAATTGAACAAGTATGGTCGTCCCCTATTAGGATGTACTATTAAACCAAAATTGGGATTATCCGCTAAGAACTATGGTAGAGCGGTTTATGAATGTCTCCGTGGTGGACTTGATTTTACCAAGGATGATGAGAACGTGAACTCCCAACCATTTATGCGTTGGCGCGACCGTTTCCTATTTTGTGCCGAAGCACTTTATAAAGCACAGGCTGAAACAGGTGAAATCAAAGGACATT
>IonTorrentS5-rbcL1_BOP010079_Dotu
GGTGGACTTGATTTTACCAAGGATGATGAGAACGTGAACTCCCAACCATTTATGCGTTGGCGCGACCGTTTCCTATTTTGTGCCGAAGCACTTTATAAAGCACAGGCTGAAACAGGTGAAATCAAAGGACATT
>IonTorrentS5-rbcL1_BOP010079_Otu
TACTAACATGTTTACCTCTATTGTGGGTAATGTTTTTGGGTTCAAAGCGCTGCGCGCTCTACGTCTGGAGGATCTGCGAATTCCTACTGCTTATGTTAAAACTTTCCAAGGCCCGCCTCATGGCATCCAAGTTGAGAGAGATAAATTGAACAAGTATGGTCGTCCCCTATTAGGATGTACTATTAAACCAAAATTGGGATTATCCGCTAAGAACTATGGTAGAGCGGTTTATGAATGTCTCCGTGGTGGACTTGATTTTACCAAGGATGATGAGAACGTGAACTCCCAACCATTTATGCGTTGGCGCGACCGTTTCCTATTTTGTGCCGAAGCACTTTATAAAGCACAGGCTGAAACAGGTGAAATCAAAGGACATT
>IonTorrentS5-rbcL1_BOP010079_Zotu
TACTAACATGTTTACCTCTATTGTGGGTAATGTTTTTGGGTTCAAAGCGCTGCGCGCTCTACGTCTGGAGGATCTGCGAATTCCTACTGCTTATGTTAAAACTTTCCAAGGCCCGCCTCATGGCATCCAAGTTGAGAGAGATAAATTGAACAAGTATGGTCGTCCCCTATTAGGATGTACTATTAAACCAAAATTGGGATTATCCGCTAAGAACTATGGTAGAGCGGTTTATGAATGTCTCCGTGGTGGACTTGATTTTACCAAGGATGATGAGAACGTGAACTCCCAACCATTTATGCGTTGGCGCGACCGTTTCCTATTTTGTGCCGAAGCACTTTATAAAGCACAGGCTGAAACAGGTGAAATCAAAGGACATT
>IonTorrentS5-rbcL1_BOP010080_Cotu
TACTAACATGTTTACCTCTATTGTGGGTAATGTTTTTGGGTTCAAAGCGCTGCGCGCTCTACGTCTGGAGGATCTGCGAATTCCTCCTGCTTATGTTAAAACTTTCCAAGGCCCGCCTCATGGCATCCAAGTTGAGAGAGATAAATTGAACAAGTATGGTCGTCCCCTATTAGGATGTACTATTAAACCAAAATTGGGATTATCCGCTAAGAACTATGGTAGAGCGGTTTATGAATGTCTCCGTGGTGGACTTGATTTTACCAAGGATGATGAGAACGTGAACTCCCAACCATTTATGCGTTGGCGCGACCGTTTCCTATTTTGTGCCGAAGCACTTTTTAAAGCACAGGCTGAAACAGGTGAAATCAAAGGACATT
>IonTorrentS5-rbcL1_BOP010080_Otu
TACTAACATGTTTACCTCTATTGTGGGTAATGTTTTTGGGTTCAAAGCGCTGCGCGCTCTACGTCTGGAGGATCTGCGAATTCCTCCTGCTTATGTTAAAACTTTCCAAGGCCCGCCTCATGGCATCCAAGTTGAGAGAGATAAATTGAACAAGTATGGTCGTCCCCTATTAGGATGTACTATTAAACCAAAATTGGGATTATCCGCTAAGAACTATGGTAGAGCGGTTTATGAATGTCTCCGTGGTGGACTTGATTTTACCAAGGATGATGAGAACGTGAACTCCCAACCATTTATGCGTTGGCGCGACCGTTTCCTATTTTGTGCCGAAGCACTTTTTAAAGCACAGGCTGAAACAGGTGAAATCAAAGGACATT
>IonTorrentS5-rbcL1_BOP010080_Zotu
TACTAACATGTTTACCTCTATTGTGGGTAATGTTTTTGGGTTCAAAGCGCTGCGCGCTCTACGTCTGGAGGATCTGCGAATTCCTCCTGCTTATGTTAAAACTTTCCAAGGCCCGCCTCATGGCATCCAAGTTGAGAGAGATAAATTGAACAAGTATGGTCGTCCCCTATTAGGATGTACTATTAAACCAAAATTGGGATTATCCGCTAAGAACTATGGTAGAGCGGTTTATGAATGTCTCCGTGGTGGACTTGATTTTACCAAGGATGATGAGAACGTGAACTCCCAACCATTTATGCGTTGGCGCGACCGTTTCCTATTTTGTGCCGAAGCACTTTTTAAAGCACAGGCTGAAACAGGTGAAATCAAAGGACATT
>IonTorrentS5-rbcL1_BOP010081_Cotu
TACTAACATGTTTACTTCCATTGTGGGTAATGTATTTGGATTCAAGGCCCTGCGCGCTCTACGTCTGGAGGATTTGCGAATCCCTACTTCTTATTCTAAAACTTTCCAAGGTCCGCCTCATGGGATCCAAGTTGAGAGGGATAAATTAAACAAGTATGGCCGCCCCCTATTAGGATGTACTATTAAACCTAAATTGGGATTATCCGCTAAGAATTACGGTAGAGCAGTTTATGAATGTCTCCGCGGTGGGCTTGATTTTACCAAAGATGATGAGAACGTTAATTCCCAACCATTTATGCGTTGGAGAGACCGTTTCCTATTTTGTGCCGAAGCAATTTTTAAAGCGCAGGCTGAAACAGGTGAAATCAAAGGGCATT
>IonTorrentS5-rbcL1_BOP010081_Otu
TACTAACATGTTTACCTCTATTGTGGGTAATGTTTTTGGGTTCAAAGCGCTGCGCGCTCTACGTCTGGAGGATCTGCGAATTCCTCCTGCTTATGTTAAAACTTTCCAAGGCCCGCCTCATGGCATCCAAGTTGAGAGAGATAAATTGAACAAGTATGGTCGTCCCCTATTAGGATGTACTATTAAACCAAAATTGGGATTATCCGCTAAGAACTATGGTAGAGCGGTTTATGAATGTCTCCGTGGTGGACTTGATTTTACCAAGGATGATGAGAACGTGAACTCCCAACCATTTATGCGTTGGCGCGACCGTTTCCTATTTTGTGCCGAAGCACTTTTTTAAAAGCACAGGCTGAAACAGGTGAAATCAAAGGACATT
>IonTorrentS5-rbcL1_BOP010081_Zotu
TACTAACATGTTTACCTCTATTGTGGGTAATGTTTTTGGGTTCAAAGCGCTGCGCGCTCTACGTCTGGAGGATCTGCGAATTCCTCCTGCTTATGTTAAAACTTTCCAAGGCCCGCCTCATGGCATCCAAGTTGAGAGAGATAAATTGAACAAGTATGGTCGTCCCCTATTAGGATGTACTATTAAACCAAAATTGGGATTATCCGCTAAGAACTATGGTAGAGCGGTTTATGAATGTCTCCGTGGTGGACTTTGATTTTACCAAGGATGATGAGAACGTGAACTCCCAACCATTTATGCGTTGGCGCGACCGTTTCCTATTTTGTGCCGAAGCACTTTTTAAAGCACAGGCTGAAACAGGTGAAATCAAAGGACATT
>IonTorrentS5-rbcL1_BOP010082_Cotu
TACTAACATGTTTACCTCTATTGTGGGTAATGTTTTTGGGTTCAAAGCGCTGCGCGCTCTACGTCTGGAGGATCTGCGAATTCCTACTGCTTATGTTAAAACTTTCCAAGGCCCGCCTCATGGCATCCAAGTTGAGAGAGATAAATTGAACAAGTATGGTCGTCCCCTATTAGGATGTACTATTAAACCAAAATTGGGATTATCCGCTAAGAACTATGGTAGAGCGGTTTATGAATGTCTCCGTGGTGGACTTGATTTTACCAAGGATGATGAGAACGTGAACTCCCAACCATTTATGCGTTGGCGCGACCGTTTCCTATTTTGTGCCGAAGCACTTTTTAAAGCACAGGCTGAAACAGGTGAAATCAAAGGACATT
>IonTorrentS5-rbcL1_BOP010082_Otu
TACTAACATGTTTACCTCTATTGTGGGTAATGTTTTTGGGTTCAAAGCGCTGCGCGCTCTACGTCTGGAGGATCTGCGAATTCCTACTGCTTATGTTAAAACTTTCCAAGGCCCGCCTCATGGCATCCAAGTTGAGAGAGATAAATTGAACAAGTATGGTCGTCCCCTATTAGGATGTACTATTAAACCAAAATTGGGATTATCCGCTAAGAACTATGGTAGAGCGGTTTATGAATGTCTCCGTGGTGGACTTGATTTTACCAAGGATGATGAGAACGTGAACTCCCAACCATTTATGCGTTGGCGCGACCGTTTCCTATTTTGTGCCGAAGCACTTTTTAAAGCACAGGCTGAAACAGGTGAAATCAAAGGACATT
>IonTorrentS5-rbcL1_BOP010082_Zotu
TACTAACATGTTTACCTCTATTGTGGGTAATGTTTTTGGGTTCAAAGCGCTGCGCGCTCTACGTCTGGAGGATCTGCGAATTCCTACTGCTTATGTTAAAACTTTCCAAGGCCCGCCTCATGGCATCCAAGTTGAGAGAGATAAATTGAACAAGTATGGTCGTCCCCTATTAGGATGTACTATTAAACCAAAATTGGGATTATCCGCTAAGAACTATGGTAGAGCGGTTTATGAATGTCTCCGTGGTGGACTTGATTTTACCAAGGATGATGAGAACGTGAACTCCCAACCATTTATGCGTTGGCGCGACCGTTTCCTATTTTGTGCCGAAGCACTTTTTAAAGCACAGGCTGAAACAGGTGAAATCAAAGGACATT
>IonTorrentS5-rbcL1_BOP010083_Cotu
TACTAACATGTTTACCTCTATTGTGGGTAATGTTTTTGGGTTCAAAGCGCTGCGCGCTCTACGTCTGGAGGATCTGCGAATTCCTCCTGCTTATGTTAAAACTTTCCAAGGCCCGCCTCATGGCATCCAAGTTGAGAGAGATAAATTGAACAAGTATGGTCGTCCCCTATTAGGATGTACTATTAAACCAAAATTGGGATTATCCGCTAAGAACTATGGTAGAGCGGTTTATGAATGTCTCCGTGGTGGACTTGATTTTACCAAGGATGATGAGAACGTGAACTCCCAACCATTTATGCGTTGGCGCGACCGTTTCCTATTTTGTGCCGAAGCACTTTTTAAAGCACAGGCTGAAACAGGTGAAATCAAAGGACATT
>IonTorrentS5-rbcL1_BOP010083_Otu
TACTAACATGTTTACCTCTATTGTGGGTAATGTTTTTGGGTTCAAAGCGCTGCGCGCTCTACGTCTGGAGGATCTGCGAATTCCTCCTGCTTATGTTAAAACTTTCCAAGGCCCGCCTCATGGCATCCAAGTTGAGAGAGATAAATTGAACAAGTATGGTCGTCCCCTATTAGGATGTACTATTAAACCAAAATTGGGATTATCCGCTAAGAACTATGGTAGAGCGGTTTATGAATGTCTCCGTGGTGGACTTGATTTTACCAAGGATGATGAGAACGTGAACTCCCAACCATTTATGCGTTGGCGCGACCGTTTCCTATTTTGTGCCGAAGCACTTTTTAAAGCACAGGCTGAAACAGGTGAAATCAAAGGACATT
>IonTorrentS5-rbcL1_BOP010083_Zotu
TACTAACATGTTTACCTCTATTGTGGGTAATGTTTTTGGGTTCAAAGCGCTGCGCGCTCTACGTCTGGAGGATCTGCGAATTCCTCCTGCTTATGTTAAAACTTTCCAAGGCCCGCCTCATGGCATCCAAGTTGAGAGAGATAAATTGAACAAGTATGGTCGTCCCCTATTAGGATGTACTATTAAACCAAAATTGGGATTATCCGCTAAGAACTATGGTAGAGCGGTTTATGAATGTCTCCGTGGTGGACTTGATTTTACCAAGGATGATGAGAACGTGAACTCCCAACCATTTATGCGTTGGCGCGACCGTTTCCTATTTTGTGCCGAAGCACTTTTTAAAGCACAGGCTGAAACAGGTGAAATCAAAGGACATT
>IonTorrentS5-rbcL1_BOP010085_Cotu
TACTAACATGTTTACTTCCATTGTAGGTAATGTATTTGGGTTCAAAGCCCTGCGTGCTCTACGTCTGGAAGATCTGCGAATCCCTCCTGCTTATATTAAAACTTTCCAAGGCCCGCCTCATGGGATCCAAGTTGAGAGAGATAAATTGAACAAGTATGGTCGTCCCCTGTTGGGATGTACTATTAAACCAAAATTGGGGTTATCTGCTAAAAACTATGGTAGAGCAGTTTATGAATGTCTTCGCGGTGGACTTGATTTTACCAAAGATGATGAGAACGTGAACTCCCAGCCATTTATGCGTTGGAGAGATCGTTTCTTATTTTGTGCCGAAGCAATTTATAAATCACAGGCTGAAACAGGTGAAATCAAAGGGCATT
>IonTorrentS5-rbcL1_BOP010085_Otu
TACTAACATGTTTACTTCCATTGTAGGTAATGTATTTGGGTTCAAAGCCCTGCGTGCTCTACGTCTGGAAGATCTGCGAATCCCTCCTGCTTATATTAAAACTTTCCAAGGCCCGCCTCATGGGATCCAAGTTGAGAGAGATAAATTGAACAAGTATGGTCGTCCCCTGTTGGGATGTACTATTAAACCAAAATTGGGGTTATCTGCTAAAAACTATGGTAGAGCAGTTTATGAATGTCTTCGCGGTGGACTTGATTTTACCAAAGATGATGAGAACGTGAACTCCCAGCCATTTATGCGTTGGAGAGATCGTTTCTTATTTTGTGCCGAAGCAATTTATAAATCACAGGCTGAAACAGGTGAAATCAAAGGGCATT
>IonTorrentS5-rbcL1_BOP010085_Zotu
TACTAACATGTTTACTTCCATTGTAGGTAATGTATTTGGGTTCAAAGCCCTGCGTGCTCTACGTCTGGAAGATCTGCGAATCCCTCCTGCTTATATTAAAACTTTCCAAGGCCCGCCTCATGGGATCCAAGTTGAGAGAGATAAATTGAACAAGTATGGTCGTCCCCTGTTGGGATGTACTATTAAACCAAAATTGGGGTTATCTGCTAAAAACTATGGTAGAGCAGTTTATGAATGTCTTCGCGGTGGACTTGATTTTACCAAAGATGATGAGAACGTGAACTCCCAGCCATTTATGCGTTGGAGAGATCGTTTCTTATTTTGTGCCGAAGCAATTTATAAATCACAGGCTGAAACAGGTGAAATCAAAGGGCATT
>IonTorrentS5-rbcL1_BOP010086_Cotu
TACTAACATGTTTACTTCCATTGTAGGAAATGTATTTGGATTCAAAGCCCTACGTGCTCTACGTCTGGAAGATCTTCGAATCCCTCCTGCTTATATTAAAACTTTCCAAGGCCCGCCTCATGGGATCCAAGTTGAGAGAGATAAATTGAACAAGTATGGTCGTCCTCTGTTGGGATGTACTATTAAACCGAAATTGGGGTTATCTGCTAAAAACTATGGTAGAGCAGTTTATGAATGTCTTCGCGGTGGACTTGATTTTACCAAAGATGATGAGAACGTGAACTCCCAGCCATTTATGCGTTGGAGGGATCGTTTCTTATTTTGTGCCGAAGCAATTTATAAAGCACAGGCCGAAACAGGTGAAATCAAAGGGCATT
>IonTorrentS5-rbcL1_BOP010086_Otu
TACTAACATGTTTACTTCCATTGTAGGAAATGTATTTGGATTCAAAGCCCTACGTGCTCTACGTCTGGAAGATCTTCGAATCCCTCCTGCTTATATTAAAACTTTCCAAAGGCCCGCCTCATGGGATCCAAGTTGAGAGAGATAAATTGAACAAGTATGGTCGTCCTCTGTTGGGATGTACTATTAAACCGAAATTGGGGTTATCTGCTAAAAACTATGGTAGAGCAGTTTATGAATGTCTTCGCGGTGGACTTGATTTTACCAAAGATGATGAGAACGTGAACTCCCAGCCATTTATGCGTTGGAGGGATCGTTTCTTATTTTGTGCCGAAGCAATTTATAAAGCACAGGCCGAAACAGGTGAAATCAAAGGGCATT
>IonTorrentS5-rbcL1_BOP010086_Zotu
TACTAACATGTTTACTTCCATTGTAGGAAATGTATTTGGATTCAAAGCCCTACGTGCTCTACGTCTGGAAGATCTTCGAATCCCTCCTGCTTATATTAAAACTTTCCAAAGGCCCGCCTCATGGGATCCAAGTTGAGAGAGATAAATTGAACAAGTATGGTCGTCCTCTGTTGGGATGTACTATTAAACCGAAATTGGGGTTATCTGCTAAAAACTATGGTAGAGCAGTTTATGAATGTCTTCGCGGTGGACTTGATTTTACCAAAGATGATGAGAACGTGAACTCCCAGCCATTTATGCGTTGGAGGGATCGTTTCTTATTTTGTGCCGAAGCAATTTATAAAGCACAGGCCGAAACAGGTGAAATCAAAGGGCATT
>IonTorrentS5-rbcL1_BOP010087_Cotu
TACTAACATGTTTACTTCCATTGTGGGTAATGTCTTTGGTTTCAAAGCCCTGCGCGCTCTACGTCTGGAGGATTTGCGAATCCCCCCTGCTTATTCTAAAACTTTCCAAGGCCCGCCGCATGGTATCCAAGTTGAGAGAGATAAATTGAACAAGTATGGACGCCCTCTATTGGGATGTACTATTAAACCTAAATTGGGATTATCCGCTAAGAATTATGGTAGAGCAGTTTATGAATGTCTCCGCGGTGGACTTGATTTTACCAAAGATGATGAGAACGTAAACTCCCAACCATTTATGCGTTGGAGAGACCGTTTCTTATTTTGTGCCGAAGCGCTTTATAAAGCACAGACTGAAACAGGTGAAATCAAAGGGCATT
>IonTorrentS5-rbcL1_BOP010087_Otu
TACTAACATGTTTACTTCCATTGTGGGTAATGTCTTTGGTTTCAAAGCCCTGCGCGCTCTACGTCTGGAGGATTTGCGAATCCCCCCTGCTTATTCTAAAACTTTCCAAGGCCCGCCGCATGGTATCCAAGTTGAGAGAGATAAATTGAACAAGTATGGACGCCCTCTATTGGGATGTACTATTAAACCTAAATTGGGATTATCCGCTAAGAATTATGGTAGAGCAGTTTATGAATGTCTCCGCGGTGGACTTGATTTTACCAAAGATGATGAGAACGTAAACTCCCAACCATTTATGCGTTGGAGAGACCGTTTCTTATTTTGTGCCGAAGCGCTTTATAAAGCACAGACTGAAACAGGTGAAATCAAAGGGCATT
>IonTorrentS5-rbcL1_BOP010087_Zotu
TACTAACATGTTTACTTCCATTGTGGGTAATGTCTTTGGTTTCAAAGCCCTGCGCGCTCTACGTCTGGAGGATTTGCGAATCCCCCCTGCTTATTCTAAAACTTTCCAAGGCCCGCCGCATGGTATCCAAGTTGAGAGAGATAAATTGAACAAGTATGGACGCCCTCTATTGGGATGTACTATTAAACCTAAATTGGGATTATCCGCTAAGAATTATGGTAGAGCAGTTTATGAATGTCTCCGCGGTGGACTTGATTTTACCAAAGATGATGAGAACGTAAACTCCCAACCATTTATGCGTTGGAGAGACCGTTTCTTATTTTGTGCCGAAGCGCTTTATAAAGCACAGACTGAAACAGGTGAAATCAAAGGGCATT
>IonTorrentS5-rbcL1_BOP010088_Cotu
TACTAACATGTTTACTTCCATTGTGGGTAATGTATTTGGGTTCAAGGCCCTGCGCGCTCTACGTCTGGAGGATTTGCGAATCCCTACTGCTTATATTAAAACTTTCCAAGGTCCGCCTCACGGCATCCAAGTTGAGAGAGATAAATTGAACAAGTATGGCCGTCCCCTATTGGGATGTACTATTAAACCTAAATTGGGTTTATCCGCTAAGAATTACGGTAGAGCAGTTTATGAATGTCTCCGCGGCGGACTTGATTTTACCAAAGATGATGAAAATGTGAATTCCCAACCATTTATGCGTTGGAGAGACCGTTTCTTATTTTGTGCCGAAGCACTTTATAAAGCACAGGCCGAAACAGGTGAAATCAAAGGGCATT
>IonTorrentS5-rbcL1_BOP010088_Dotu
TACTAACATGTTTACTTCCATTGTGGGTAATGTATTTGGGTTCAAGGCCCTGCGCGCTCTACGTCTGGAGGATTTGCGAATCCCTACTGCTTATATTAAAACTTTCCAAGGTCCGCCTCACGGCATCCAAGTTGAGAGAGATAAATTGAACAAGTATGGCCGTCCCCTATTGGGATGTACTATTAAACCTAAATTGGGTTTATCCGCTAAGAATTACGGTAGAGCAGTTTATGAATGTCTCCGCGGCGGACTTGATTTTACCAAAGATGATGAAAATGTGAATTCCCAACCATTTATGCGTTGGAGAGACCGTTTCTTATTTTGTGCCGAAGCACTTTATAAAGCACAGGCCGAAACAGGTGAAATCAAAGGGCATT
>IonTorrentS5-rbcL1_BOP010088_Otu
TACTAACATGTTTACTTCCATTGTGGGTAATGTATTTGGGTTCAAGGCCCTGCGCGCTCTACGTCTGGAGGATTTGCGAATCCCTACTGCTTATATTAAAACTTTCCAAGGTCCGCCTCACGGCATCCAAGTTGAGAGAGATAAATTGAACAAGTATGGCCGTCCCCTATTGGGATGTACTATTAAACCTAAATTGGGTTTATCCGCTAAGAATTACGGTAGAGCAGTTTATGAATGTCTCCGCGGCGGACTTGATTTTACCAAAGATGATGAAAATGTGAATTCCCAACCATTTATGCGTTGGAGAGACCGTTTCTTATTTTGTGCCGAAGCACTTTATAAAGCACAGGCCGAAACAGGTGAAATCAAAGGGCATT
>IonTorrentS5-rbcL1_BOP010088_Zotu
TACTAACATGTTTACTTCCATTGTGGGTAATGTATTTGGGTTCAAGGCCCTGCGCGCTCTACGTCTGGAGGATTTGCGAATCCCTACTGCTTATATTAAAACTTTCCAAGGTCCGCCTCACGGCATCCAAGTTGAGAGAGATAAATTGAACAAGTATGGCCGTCCCCTATTGGGATGTACTATTAAACCTAAATTGGGTTTATCCGCTAAGAATTACGGTAGAGCAGTTTATGAATGTCTCCGCGGCGGACTTGATTTTACCAAAGATGATGAAAATGTGAATTCCCAACCATTTATGCGTTGGAGAGACCGTTTCTTATTTTGTGCCGAAGCACTTTTATAAAAGCACAGGCCGAAAACAGGTGAAATCAAAGGGCATT
>IonTorrentS5-rbcL1_BOP010090_Cotu
TACTAACATGTTTACTTCCATTGTGGGTAATGTATTTGGGTTCAAAGCCCTGCGCGCTCTACGTCTAGAGGATCTGCGAATCCCTATTGCTTATGTTAAAACTTTCCAAGGCCCGCCTCATGGCATCCAGGTTGAAAGAGATAAATTGAACAAGTATGGTCGCCCCCTATTAGGATGTACTATTAAACCTAAATTGGGGTTATCCGCTAAGAACTACGGTAGAGCAGTTTATGAATGTCTACGTGGCGGACTTGATTTTACCAAAGATGATGAGAATGTGAACTCCCAACCATTTATGCGCTGGAGAGACCGTTTCTTATTTTGTACCGAAGCACTTTTTAAAGCACAGGCTGAAACAGGTGAAATCAAAGGGCATT
>IonTorrentS5-rbcL1_BOP010090_Dotu
TACTAACATGTTTACTTCCATTGTGGGTAATGTATTTGGGTTCAAAGCCCTGCGCGCTCTACGTCTAGAGGATCTGCGAATCCCTATTGCTTATGTTAAAACTTTCCAAGGCCCGCCTCATGGCATCCAGGTTGAAAGAGATAAATTGAACAAGTATGGTCGCCCCCTATTAGGATGTACTATTAAACCTAAATTGGGGTTATCCGCTAAGAACTACGGTAGAGCAGTTTATGAATGTCTACGTGGCGGACTTGATTTTACCAAAGATGATGAGAATGTGAACTCCCAACCATTTATGCGCTGGAGAGACCGTTTCTTATTTTGTACCGAAGCACTTTTTAAAGCACAGGCTGAAACAGGTGAAATCAAAGGGCATT
>IonTorrentS5-rbcL1_BOP010090_Otu
TACTAACATGTTTACTTCCATTGTGGGTAATGTATTTGGGTTCAAAGCCCTGCGCGCTCTACGTCTAGAGGATCTGCGAATCCCTATTGCTTATGTTAAAACTTTCCAAGGCCCGCCTCATGGCATCCAGGTTGAAAGAGATAAATTGAACAAGTATGGTCGCCCCCTATTAGGATGTACTATTAAACCTAAATTGGGGTTATCCGCTAAGAACTACGGTAGAGCAGTTTATGAATGTCTACGTGGCGGACTTGATTTTACCAAAGATGATGAGAATGTGAACTCCCAACCATTTATGCGCTGGAGAGACCGTTTCTTATTTTGTACCGAAGCACTTTTTAAAGCACAGGCTGAAACAGGTGAAATCAAAGGGCATT
>IonTorrentS5-rbcL1_BOP010090_Zotu
TACTAACATGTTTACTTCCATTGTGGGTAATGTATTTGGGTTCAAAGCCCTGCGCGCTCTACGTCTAGAGGATCTGCGAATCCCTATTGCTTATGTTAAAACTTTCCAAGGCCCGCCTCATGGCATCCAGGTTGAAAGAGATAAATTGAACAAGTATGGTCGCCCCCTATTAGGATGTACTATTAAACCTAAATTGGGGTTATCCGCTAAGAACTACGGTAGAGCAGTTTATGAATGTCTACGTGGCGGACTTGATTTTACCAAAGATGATGAGAATGTGAACTCCCAACCATTTATGCGCTGGAGAGACCGTTTCTTATTTTGTACCGAAGCACTTTTTAAAGCACAGGCTGAAACAGGTGAAATCAAAGGGCATT
>IonTorrentS5-rbcL1_BOP010091_Cotu
TACTAACATGTTTACTTCCATTGTGGGTAATGTATTTGGGTTTAAAGCCCTGCGCGCTCTACGTCTAGAGGATCTACGAATCCCTCCCGCGTATTCGAAAACTTTCCAAGGCCCCCCTCATGGCATCCAAGTTGAGAGAGATAAATTGAACAAGTATGGGCGCCCCCTATTGGGATGTACTATTAAACCTAAATTGGGATTATCCGCTAAGAACTACGGTAGAGCAGTTTATGAATGTCTACGTGGTGGACTTGACTTTACCAAAGATGATGAGAACGTAAACTCCCAACCATTTATGCGTTGGAGAGACCGTTTCTTGTTTTGTGCAGAAGCTATTTATAAATCGCAGGCAGAAACTGGTGAAATCAAAGGCCATT
>IonTorrentS5-rbcL1_BOP010091_Otu
TACTAACATGTTTACTTCCATTGTGGGTAATGTATTTGGGTTTAAAGCCCTGCGCGCTCTACGTCTAGAGGATCTACGAATCCCTCCCGCGTATTCGAAAACTTTCCAAGGCCCCCCTCATGGCATCCAAGTTGAGAGAGATAAATTGAACAAGTATGGGCGCCCCCTATTGGGATGTACTATTAAACCTAAATTGGGATTATCCGCTAAGAACTACGGTAGAGCAGTTTATGAATGTCTACGTGGTGGACTTGACTTTACCAAAGATGATGAGAACGTAAACTCCCAACCATTTATGCGTTGGAGAGACCGTTTCTTGTTTTGTGCAGAAGCTATTTATAAATCGCAGGCAGAAACTGGTGAAATCAAAGGCCATT
>IonTorrentS5-rbcL1_BOP010091_Zotu
TACTAACATGTTTACTTCCATTGTGGGTAATGTATTTGGGTTTAAAGCCCTGCGCGCTCTACGTCTAGAGGATCTACGAATCCCTCCCGCGTATTCGAAAACTTTCCAAGGCCCCCCTCATGGCATCCAAGTTGAGAGAGATAAATTGAACAAGTATGGGCGCCCCCTATTGGGATGTACTATTAAACCTAAATTGGGATTATCCGCTAAGAACTACGGTAGAGCAGTTTATGAATGTCTACGTGGTGGACTTGACTTTACCAAAGATGATGAGAACGTAAACTCCCAACCATTTATGCGTTGGAGAGACCGTTTCTTGTTTTGTGCAGAAGCTATTTATAAATCGCAGGCAGAAACTGGTGAAATCAAAGGCCATT
>IonTorrentS5-rbcL1_BOP010092_Cotu
TACTAACATGTTTACTTCCATTGTAGGTAATGTATTTGGGTTCAAAGCCCTACGAGCTCTACGTCTGGAGGATCTGCGAATTCCTACTGCTTATGTCAAAACTTTCCAAGGCCCGCCCCATGGCATCCAAGTTGAGAGAGATAAATTGAACAAGTATGGTCGTCCACTATTGGGATGTACTATTAAACCAAAATTGGGGTTATCCGCCAAGAACTACGGTAGGGCGGTTTATGAATGTCTCCGTGGTGGACTTGATTTTACCAAGGATGATGAGAACGTGAACTCCCAACCATTTATGCGTTGGAGAGACCGTTTCTTATTTTGTGCCGAAGCAATTTATAAAGCGCAGGCCGAAACAGGTGAAATCAAAGGACATT
>IonTorrentS5-rbcL1_BOP010092_Otu
TACTAACATGTTTACTTCCATTGTAGGTAATGTATTTGGGTTCAAAGCCCTACGAGCTCTACGTCTGGAGGATCTGCGAATTCCTACTGCTTATGTCAAAACTTTCCAAGGCCCGCCCCATGGCATCCAAGTTGAGAGAGATAAATTGAACAAGTATGGTCGTCCACTATTGGGATGTACTATTAAACCAAAATTGGGGTTATCCGCCAAGAACTACGGTAGGGCGGTTTATGAATGTCTCCGTGGTGGACTTGATTTTACCAAGGATGATGAGAACGTGAACTCCCAACCATTTATGCGTTGGAGAGACCGTTTCTTATTTTGTGCCGAAGCAATTTATAAAGCGCAGGCCGAAACAGGTGAAATCAAAGGACATT
>IonTorrentS5-rbcL1_BOP010092_Zotu
TACTAACATGTTTACTTCCATTGTAGGTAATGTATTTGGGTTCAAAGCCCTACGAGCTCTACGTCTGGAGGATCTGCGAATTCCTACTGCTTATGTCAAAACTTTCCAAGGCCCGCCCCATGGCATCCAAGTTGAGAGAGATAAATTGAACAAGTATGGTCGTCCACTATTGGGATGTACTATTAAACCAAAATTGGGGTTATCCGCCAAGAACTACGGTAGGGCGGTTTATGAATGTCTCCGTGGTGGACTTGATTTTACCAAGGATGATGAGAACGTGAACTCCCAACCATTTATGCGTTGGAGAGACCGTTTCTTATTTTGTGCCGAAGCAATTTATAAAGCGCAGGCCGAAACAGGTGAAATCAAAGGACATT
>IonTorrentS5-rbcL1_BOP010093_Cotu
TACTAATATGTTTACTTCCATTGTGGGTAATGTATTTGGGTTCAAAGCCCTGCGTGCTCTACGTCTGGAAGATCTGCGAATTCCTCCTGCTTATGTTAAAACTTTCCAAGGCCCGCCTCATGGCATCCAAGTTGAGAGAGATAAGTTGAACAAGTATGGTCGTCCTCTGTTGGGATGTACTATTAAACCTAAATTGGGGTTATCGGCTAAAAACTACGGTAGAGCCGTTTATGAATGTCTACGTGGTGGACTTGATTTTACCAAAGATGATGAGAACGTGAACTCCCAACCATTTATGCGTTGGAGAGACCGTTTCTTATTTTGTGCAGAAGCAATTTATAAAGCACAGGCTGAAACAGGTGAAATCAAGGGGCATT
>IonTorrentS5-rbcL1_BOP010093_Otu
TACTAATATGTTTACTTCCATTGTGGGTAATGTATTTGGGTTCAAAGCCCTGCGTGCTCTACGTCTGGAAGATCTGCGAATTCCTCCTGCTTATGTTAAAACTTTCCAAGGCCCGCCTCATGGCATCCAAGTTGAGAGAGATAAGTTGAACAAGTATGGTCGTCCTCTGTTGGGATGTACTATTAAACCTAAATTGGGGTTATCGGCTAAAAACTACGGTAGAGCCGTTTATGAATGTCTACGTGGTGGACTTGATTTTACCAAAGATGATGAGAACGTGAACTCCCAACCATTTATGCGTTGGAGAGACCGTTTCTTATTTTGTGCAGAAGCAATTTATAAAGCACAGGCTGAAACAGGTGAAATCAAGGGGCATT
>IonTorrentS5-rbcL1_BOP010093_Zotu
TACTAATATGTTTACTTCCATTGTGGGTAATGTATTTGGGTTCAAAGCCCTGCGTGCTCTACGTCTGGAAGATCTGCGAATTCCTCCTGCTTATGTTAAAACTTTCCAAGGCCCGCCTCATGGCATCCAAGTTGAGAGAGATAAGTTGAACAAGTATGGTCGTCCTCTGTTGGGATGTACTATTAAACCTAAATTGGGGTTATCGGCTAAAAACTACGGTAGAGCCGTTTATGAATGTCTACGTGGTGGACTTGATTTTACCAAAGATGATGAGAACGTGAACTCCCAACCATTTATGCGTTGGAGAGACCGTTTCTTATTTTGTGCAGAAGCAATTTATAAAGCACAGGCTGAAACAGGTGAAATCAAGGGGCATT
>IonTorrentS5-rbcL1_BOP010094_Cotu
TACTAACATGTTTACTTCCATTGTAGGTAATGTATTTGGGTTCAAAGCCCTGCGTGCTCTACGTCTGGAAGATCTGCGAATCCCTCCTGCTTATATTAAAACTTTCCAAGGCCCGCCTCATGGGATCCAAGTTGAGAGAGATAAATTGAACAAGTATGGTCGTCCCCTGTTGGGATGTACTATTAAACCAAAATTGGGGTTATCTGCTAAAAACTATGGTAGAGCAGTTTATGAATGTCTTCGCGGTGGACTTGATTTTACCAAAGATGATGAGAACGTGAACTCCCAGCCATTTATGCGTTGGAGAGATCGTTTCTTATTTTGTGCCGAAGCAATTTATAAATCACAGGCTGAAACAGGTGAAATCAAAGGGCATT
>IonTorrentS5-rbcL1_BOP010094_Otu
TACTAACATGTTTACTTCCATTGTAGGTAATGTATTTGGGTTCAAAGCCCTGCGTGCTCTACGTCTGGAAGATCTGCGAATCCCTCCTGCTTATATTAAAACTTTCCAAGGCCCGCCTCATGGGATCCAAGTTGAGAGAGATAAATTGAACAAGTATGGTCGTCCCCTGTTGGGATGTACTATTAAACCAAAATTGGGGTTATCTGCTAAAAACTATGGTAGAGCAGTTTATGAATGTCTTCGCGGTGGACTTGATTTTACCAAAGATGATGAGAACGTGAACTCCCAGCCATTTATGCGTTGGAGAGATCGTTTCTTATTTTGTGCCGAAGCAATTTATAAATCACAGGCTGAAACAGGTGAAATCAAAGGGCATT
>IonTorrentS5-rbcL1_BOP010094_Zotu
TACTAACATGTTTACTTCCATTGTAGGTAATGTATTTGGGTTCAAAGCCCTGCGTGCTCTACGTCTGGAAGATCTGCGAATCCCTCCTGCTTATATTAAAACTTTCCAAGGCCCGCCTCATGGGATCCAAGTTGAGAGAGATAAATTGAACAAGTATGGTCGTCCCCTGTTGGGATGTACTATTAAACCAAAATTGGGGTTATCTGCTAAAAACTATGGTAGAGCAGTTTATGAATGTCTTCGCGGTGGACTTGATTTTACCAAAGATGATGAGAACGTGAACTCCCAGCCATTTATGCGTTGGAGAGATCGTTTCTTATTTTGTGCCGAAGCAATTTATAAATCACAGGCTGAAACAGGTGAAATCAAAGGGCATT
>IonTorrentS5-rbcL1_BOP010095_Cotu
TACTAACATGTTTACTTCCATTGTGGGTAATGTATTTGGGTTCAAAGCCCTGCGCGCTCTACGTCTAGAGGATCTGCGAATCCCTACTTCTTATATTAAAACTTTCCAAGGCCCGCCTCATGGCATCCAGGTTGAAAGAGATAAATTGAACAAGTACGGTCGCCCCCTATTAGGATGTACTATTAAACCTAAATTGGGGTTATCCGCTAAGAACTACGGTAGAGCAGTTTATGAATGTCTACGTGGTGGACTTGATTTTACCAAAGATGATGAGAATGTGAACTCCCAACCATTTATGCGCTGGAGAGACCGTTTCTTATTTTGTGCCGAAGCACTTTTATAAAGCACAGGCGGAAACAGGTGAAATCAAAGGGCATT
>IonTorrentS5-rbcL1_BOP010095_Otu
TACTAACATGTTTACTTCCATTGTGGGTAATGTATTTGGGTTCAAAGCCCTGCGCGCTCTACGTCTAGAGGATCTGCGAATCCCTACTTCTTATATTAAAACTTTCCAAGGCCCGCCTCATGGCATCCAGGTTGAAAGAGATAAATTGAACAAGTACGGTCGTCCCCTATTAGGATGTACTATTAAACCTAAATTGGGGTTATCCGCTAAGAACTACGGTAGAGCAGTTTATGAATGTCTACGTGGTGGACTTGATTTTACCAAAGATGATGAGAATGTGAACTCCCAACCATTTATGCGCTGGAGAGACCGTTTCTTATTTTGTGCCGAAGCACTTTTATAAAGCACAGGCGGAAACAGG
>IonTorrentS5-rbcL1_BOP010095_Zotu
TACTAACATGTTTACTTCCATTGTGGGTAATGTATTTGGGTTCAAAGCCCTGCGCGCTCTACGTCTAGAGGATCTGCGAATCCCTACTTCTTATATTAAAACTTTCCAAGGCCCGCCTCATGGCATCCAGGTTGAAAGAGATAAATTGAACAAGTACGGTCGTCCCCTATTAGGATGTACTATTAAACCTAAATTGGGGTTATCCGCTAAGAACTACGGTAGAGCAGTTTATGAATGTCTACGTGGTGGACTTGATTTTACCAAAGATGATGAGAATGTGAACTCCCAACCATTTATGCGCTGGAGAGACCGTTTCTTATTTTGTGCCGAAGCACTTTTATAAAGCACAGGCGGAAACAGG
>IonTorrentS5-rbcL1_BOP010096_Cotu
TACTAACATGTTTACTTCCATTGTGGGTAATGTATTTGGGTTCAAAGCCCTGCGCGCTCTACGTCTAGAGGATCTGCGAATCCCTACTTCTTATATTAAAACTTTCCAAGGCCCGCCTCATGGCATCCAGGTTGAAAGAGATAAATTGAACAAGTACGGTCGCCCCCTATTAGGATGTACTATTAAACCTAAATTGGGGTTATCCGCTAAGAACTACGGTAGAGCAGTTTATGAATGTCTACGTGGTGGACTTGATTTTACCAAAGATGATGAGAATGTGAACTCCCAACCATTTATGCGCTGGAGAGACCGTTTCTTATTTTGTGCCGAAGCACTTTATAAAGCACAGGCGGAAACAGGTGAAATCAAAGGGCATT
>IonTorrentS5-rbcL1_BOP010096_Dotu
TACTAACATGTTTACTTCCATTGTGGGTAATGTATTTGGGTTCAAAGCCCTGCGCGCTCTACGTCTAGAGGATCTGCGAATCCCTACTTCTTATATTAAAACTTTCCAAGGCCCGCCTCATGGCATCCAGGTTGAAAGAGATAAATTGAACAAGTACGGTCGCCCCC
>IonTorrentS5-rbcL1_BOP010096_Otu
TACTAACATGTTTACTTCCATTGTGGGTAATGTATTTGGGTTCAAAGCCCTGCGCGCTCTACGTCTAGAGGATCTGCGAATCCCTACTTCTTATATTAAAACTTTCCAAGGCCCGCCTCATGGCATCCAGGTTGAAAGAGATAAATTGAACAAGTACGGTCGCCCCCCTATTAGGATGTACTATTAAACCTAAATTGGGGTTATCCGCTAAGAACTACGGTAGAGCAGTTTATGAATGTCTACGTGGTGGACTTGATTTTACCAAAGATGATGAGAATGTGAACTCCCAACCATTTATGCGCTGGAGAGACCGTTTCTTATTTTGTGCCGAAGCACTTTATAAAGCACAGGCGGAAACAGGTGAAATCAAAGGGCATT
>IonTorrentS5-rbcL1_BOP010096_Zotu
TACTAACATGTTTACTTCCATTGTGGGTAATGTATTTGGGTTCAAAGCCCTGCGCGCTCTACGTCTAGAGGATCTGCGAATCCCTACTTCTTATATTAAAACTTTCCAAGGCCCGCCTCATGGCATCCAGGTTGAAAGAGATAAATTGAACAAGTACGGTCGCCCCCTATTAGGATGTACTATTAAACCTAAATTGGGGTTATCCGCTAAGAACTACGGTAGAGCAGTTTATGAATGTCTACGTGGTGGACTTGATTTTACCAAAGATGATGAGAATGTGAACTCCCAACCATTTATGCGCTGGAGAGACCGTTTCTTATTTTGTGCCGAAGCACTTTATAAAGCACAGGCGGAAACAGGTGAAATCAAAGGGCATT
>IonTorrentS5-rbcL1_BOP010097_Cotu
TACTAACATGTTTACTTCCATTGTGGGTAATGTATTTGGTTTCAAAGCCCTGCGCGCTCTACGTCTAGAGGATCTACGAATCCCTACCGCGTATACTAAAACTTTCCAAGGCCCGCCTCACGGCATCCAAGTTGAGAGAGATAAATTGAATAAGTATGGACGTCCCCTGTTGGGATGTACTATTAAACCTAAATTGGGGTTATCCGCTAAGAATTACGGTAGGGGCAGTTTATGAATGTCTACGCGGTGGACTTGACTTTACCAAAGATGATGAGAACGTGAACTCCCAACCATTTATGCGTTGGAGGGACCGTTTCTTATTTTGTGCGGAAGCAATTTATAAAGCGCAAGCTGAAACAGGTGAAATCAAAGGTCAT
>IonTorrentS5-rbcL1_BOP010097_Dotu
TACTAACATGTTTACTTCTATTGTGGGTAATGTATTTGGGTTCAAAGCCCTGCGCGCTCTACGTCTAGAAGATCTGCGAATCCCTGTCGCTTATGTTAAAACTTTCCAAGGCCCGCCTCATGGTATCCAAGTTGAGAGAGATAAATTGAACAAGTACGGCCGTCCCCTGTTGGGATGTACTATTAAACCTAAATTGGGGTTATCTGCTAAAAACTACGGTAGGGCGGTTTATGAATGTCTACGTGGTGGAC
>IonTorrentS5-rbcL1_BOP010097_Otu
AGATAAAATTGAATAAGTATGGACGTCCCCTGTTGGGATGTACTATTAAACCTAAATTGGGGTTATCCGCTAAGAATTACGGTAGGGGCAGTTTATGAATGTCTACGCGGTGGACTTGACTTTACCAAAGATGATGAGAACGTGAACTCCCAACCATTTATGCGTTGGAGGGACCGTTTCTTATTTTGTGCGGAAGCAATTTATAAAGCGCAAGCTGAAACAGGTGAAATCAAAGGTCATT
>IonTorrentS5-rbcL1_BOP010097_Zotu
AGATAAAATTGAATAAGTATGGACGTCCCCTGTTGGGATGTACTATTAAACCTAAATTGGGGTTATCCGCTAAGAATTACGGTAGGGGCAGTTTATGAATGTCTACGCGGTGGACTTGACTTTACCAAAGATGATGAGAACGTGAACTCCCAACCATTTATGCGTTGGAGGGACCGTTTCTTATTTTGTGCGGAAGCAATTTATAAAGCGCAAGCTGAAACAGGTGAAATCAAAGGTCATT
>IonTorrentS5-rbcL1_BOP010098_Cotu
TACTAACATGTTTACTTCCATTGTAGGTAATGTATTTGGGTTCAAAGCCCTACGAGCTCTACGTCTGGAGGATCTGCGAATTCCTACTGCTTATGTCAAAACTTTCCAAGGCCCGCCCCATGGCATCCAAGTTGAGAGAGATAAATTGAACAAGTATGGTCGTCCACTATTGGGATGTACTATTAAACCAAAATTGGGGTTATCCGCCAAGAACTACGGTAGGGCGGTTTATGAATGTCTCCGTGGTGGACTTGATTTTACCAAGGATGATGAGAACGTGAACTCCCAACCATTTATGCGTTGGAGAGACCGTTTCTTATTTTGTGCCGAAGCAATTTATAAAGCGCAGGCCGAAACAGGTGAAATCAAAGGACATT
>IonTorrentS5-rbcL1_BOP010098_Otu
TACTAACATGTTTACTTCCATTGTAGGTAATGTATTTGGGTTCAAAGCCCTACGAGCTCTACGTCTGGAGGATCTGCGAATTCCTACTGCTTATGTCAAAACTTTCCAAGGCCCGCCCCATGGCATCCAAGTTGAGAGAGATAAATTGAACAAGTATGGTCGTCCACTATTGGGATGTACTATTAAACCAAAATTGGGGTTATCCGCCAAGAACTACGGTAGGGCGGTTTATGAATGTCTCCGTGGTGGACTTGATTTTACCAAGGATGATGAGAACGTGAACTCCCAACCATTTATGCGTTGGAGAGACCGTTTCTTATTTTGTGCCGAAGCAATTTATAAAGCGCAGGCCGAAACAGGTGAAATCAAAGGACATT
>IonTorrentS5-rbcL1_BOP010098_Zotu
TACTAACATGTTTACTTCCATTGTAGGTAATGTATTTGGGTTCAAAGCCCTACGAGCTCTACGTCTGGAGGATCTGCGAATTCCTACTGCTTATGTCAAAACTTTCCAAGGCCCGCCCCATGGCATCCAAGTTGAGAGAGATAAATTGAACAAGTATGGTCGTCCACTATTGGGATGTACTATTAAACCAAAATTGGGGTTATCCGCCAAGAACTACGGTAGGGCGGTTTATGAATGTCTCCGTGGTGGACTTGATTTTACCAAGGATGATGAGAACGTGAACTCCCAACCATTTATGCGTTGGAGAGACCGTTTCTTATTTTGTGCCGAAGCAATTTATAAAGCGCAGGCCGAAACAGGTGAAATCAAAGGACATT
>IonTorrentS5-rbcL1_BOP010099_Cotu
TACTAACATGTTTACTTCCATTGTGGGTAATGTATTTGGGTTCAAAGCCCTACGAGCTCTACGTCTGGAAGATCTGCGAATTCCTCCTGCTTATATCAAAACTTTCCAAGGCCCGCCCCATGGCATCCAAGTTGAGAGAGATAAATTGAACAAGTATGGTCGTCCCCTATTGGGATGTACTATTAAACCAAAATTGGGGTTATCCGCCAAGAACTACGGTAGGGCGGTTTATGAATGTCTCCGTGGTGGACTTGATTTTACCAAGGATGATGAGAACGTGAACTCCCAACCATTTATGCGTTGGAGAGACCGTTTCTTATTTTGTGCCGAAGCACTTTATAAAGCGCAGTCCGAAACAGGTGAAATCAAAGGACATT
>IonTorrentS5-rbcL1_BOP010099_Otu
TACTAACATGTTTACTTCCATTGTGGGTAATGTATTTGGGTTCAAAGCCCTACGAGCTCTACGTCTGGAAGATCTGCGAATTCCTCCTGCTTATATCAAAACTTTCCAAGGCCCGCCCCATGGCATCCAAGTTGAGAGAGATAAATTGAACAAGTATGGTCGTCCCCTATTGGGATGTACTATTAAACCAAAATTGGGGTTATCCGCCAAGAACTACGGTAGGGCGGTTTATGAATGTCTCCGTGGTGGACTTGATTTTACCAAGGATGATGAGAACGTGAACTCCCAACCATTTATGCGTTGGAGAGACCGTTTCTTATTTTGTGCCGAAGCACTTTATAAAGCGCAGTCCGAAACAGGTGAAATCAAAGGACATT
>IonTorrentS5-rbcL1_BOP010099_Zotu
TACTAACATGTTTACTTCCATTGTGGGTAATGTATTTGGGTTCAAAGCCCTACGAGCTCTACGTCTGGAAGATCTGCGAATTCCTCCTGCTTATATCAAAACTTTCCAAGGCCCGCCCCATGGCATCCAAGTTGAGAGAGATAAATTGAACAAGTATGGTCGTCCCCTATTGGGATGTACTATTAAACCAAAATTGGGGTTATCCGCCAAGAACTACGGTAGGGCGGTTTATGAATGTCTCCGTGGTGGACTTGATTTTACCAAGGATGATGAGAACGTGAACTCCCAACCATTTATGCGTTGGAGAGACCGTTTCTTATTTTGTGCCGAAGCACTTTATAAAGCGCAGTCCGAAACAGGTGAAATCAAAGGACATT
>IonTorrentS5-rbcL1_BOP010100_Cotu
TACTAACATGTTTACTTCCATTGTAGGTAATGTATTTGGGTTCAAAGCCCTACGAGCTCTACGTCTGGAGGATCTGCGAATTCCTACTGCTTATGTCAAAACTTTCCAAGGCCCGCCCCATGGCATCCAAGTTGAGAGAGATAAATTGAACAAGTACGGTCGTCCACTATTGGGATGTACTATTAAACCAAAATTGGGGTTATCCGCCAAGAACTACGGTAGGGCGGTTTATGAATGTCTCCGTGGTGGACTTGATTTTACCAAGGATGATGAGAACGTGAACTCCCAACCATTTATGCGTTGGAGAGACCGTTTCTTATTTTGTGCCGAAGCAATTTATAAAGCGCAGGCCGAAACAGGTGAAATCAAAGGACATT
>IonTorrentS5-rbcL1_BOP010100_Otu
TACTAACATGTTTACTTCCATTGTAGGTAATGTATTTGGGTTCAAAGCCCTACGAGCTCTACGTCTGGAGGATCTGCGAATTCCTACTGCTTATGTCAAAACTTTCCAAGGCCCGCCCCATGGCATCCAAGTTGAGAGAGATAAATTGAACAAGTACGGTCGTCCACTATTGGGATGTACTATTAAACCAAAATTGGGGTTATCCGCCAAGAACTACGGTAGGGCGGTTTATGAATGTCTCCGTGGTGGACTTGATTTTACCAAGGATGATGAGAACGTGAACTCCCAACCATTTATGCGTTGGAGAGACCGTTTCTTATTTTGTGCCGAAGCAATTTATAAAGCGCAGGCCGAAACAGGTGAAATCAAAGGACATT
>IonTorrentS5-rbcL1_BOP010100_Zotu
TACTAACATGTTTACTTCCATTGTAGGTAATGTATTTGGGTTCAAAGCCCTACGAGCTCTACGTCTGGAGGATCTGCGAATTCCTACTGCTTATGTCAAAACTTTCCAAGGCCCGCCCCATGGCATCCAAGTTGAGAGAGATAAATTGAACAAGTACGGTCGTCCACTATTGGGATGTACTATTAAACCAAAATTGGGGTTATCCGCCAAGAACTACGGTAGGGCGGTTTATGAATGTCTCCGTGGTGGACTTGATTTTACCAAGGATGATGAGAACGTGAACTCCCAACCATTTATGCGTTGGAGAGACCGTTTCTTATTTTGTGCCGAAGCAATTTATAAAGCGCAGGCCGAAACAGGTGAAATCAAAGGACATT
>IonTorrentS5-rbcL1_BOP010101_Cotu
TACTAACATGTTTACTTCCATTGTAGGTAATGTATTTGGGTTCAAAGCCTTACGAGCTTTGCGTCTGGAGGATCTACGAATTCCTCCTGCTTATATCAAAACTTTCCAAGGCCCTCCTCATGGTATCCAAGTTGAGAGAGATAAATTGAACAAGTATGGTCGTCCTCTGTTGGGATGTACTATTAAACCCAAATTGGGGTTATCGGCGAAGAACTACGGTAGAGCGGTTTATGAATGTCTCCGCGGTGGACTTGATTTTACCAAGGATGATGAGAACGTGAACTCCCAACCATTTATGCGTTGGAGAGACCGTTTCTTATTTTGTGCCGAAGCAATTTATAAAGCACAGGCCGAAACAGGTGAAATCAAAGGACATT
>IonTorrentS5-rbcL1_BOP010101_Otu
TACTAACATGTTTACTTCCATTGTAGGTAATGTATTTGGGTTCAAAGCCTTACGAGCTTTGCGTCTGGAGGATCTACGAATTCCTCCTGCTTATATCAAAACTTTCCAAGGCCCTCCTCATGGTATCCAAGTTGAGAGAGATAAATTGAACAAGTATGGTCGTCCTCTGTTGGGATGTACTATTAAACCCAAATTGGGGTTATCGGCGAAGAACTACGGTAGAGCGGTTTATGAATGTCTCCGCGGTGGACTTGATTTTACCAAGGATGATGAGAACGTGAACTCCCAACCATTTATGCGTTGGAGAGACCGTTTCTTATTTTGTGCCGAAGCAATTTATAAAGCACAGGCCGAAACAGGTGAAATCAAAGGACATT
>IonTorrentS5-rbcL1_BOP010101_Zotu
TACTAACATGTTTACTTCCATTGTAGGTAATGTATTTGGGTTCAAAGCCTTACGAGCTTTGCGTCTGGAGGATCTACGAATTCCTCCTGCTTATATCAAAACTTTCCAAGGCCCTCCTCATGGTATCCAAGTTGAGAGAGATAAATTGAACAAGTATGGTCGTCCTCTGTTGGGATGTACTATTAAACCCAAATTGGGGTTATCGGCGAAGAACTACGGTAGAGCGGTTTATGAATGTCTCCGCGGTGGACTTGATTTTACCAAGGATGATGAGAACGTGAACTCCCAACCATTTATGCGTTGGAGAGACCGTTTCTTATTTTGTGCCGAAGCAATTTATAAAGCACAGGCCGAAACAGGTGAAATCAAAGGACATT
>IonTorrentS5-rbcL1_BOP010102_Cotu
TACTAACATGTTTACCTCCATTGTAGGTAATGTATTTGGGTTCAAGGCCTTGCGTGCTCTACGTCTAGAGGATTTGCGAATACCTACTGCTTATATTAAAACTTTCCAAGGTCCGCCTCACGGAATCCAAGTTGAGAGAGATAAATTGAATAAGTATGGCCGTCCCCTATTGGGATGTACTATTAAACCTAAATTGGGATTATCCGCTAAGAATTACGGTAGAGCAGTTTATGAATGTCTCCGCGGGGGACTTGATTTTACCAAAGATGATGAAAATGTGAACTCCCAACCATTTATGCGTTGGAGAGACCGTTTCTTATTTTGTGCCGAAGCACTTTATAAAGCACAGGCCGAAACAGGTGAAATCAAAGGGCATT
>IonTorrentS5-rbcL1_BOP010102_Dotu
CCTCACGGAATCCAAGTTGAGAGAGATAAATTGAATAAGTATGGCCGTCCCCTATTGGGATGTACTATTAAACCTAAATTGGGATTATCCGCTAAGAATTACGGTAGAGCAGTTTATGAATGTCTCCGCGGGGGACTTGATTTTACCAAAGATGATGAAAATGTGAACTCCCAACCATTTATGCGTTGGAGAGACCGTTTCTTATTTTGTGCCGAAGCACTTTATAAAGCACAGGCCGAAACAGGTGAAATCAAAGGGCATT
>IonTorrentS5-rbcL1_BOP010102_Otu
TACTAACATGTTTACCTCCATTGTAGGTAATGTATTTGGGTTCAAAGGCCTTGCGTGCTCTACGTCTAGAGGATTTGCGAATACCTACTGCTTATATTAAAACTTTCCAAGGTCCGCCTCACGGAATCCAAGTTGAGAGAGATAAATTGAATAAGTATGGCCGTCCCCTATTGGGATGTACTATTAAACCTAAATTGGGATTATCCGCTAAGAATTACGGTAGAGCAGTTTATGAATGTCTCCGCGGGGGACTTGATTTTACCAAAGATGATGAAAATGTGAACTCCCAACCATTTATGCGTTGGAGAGACCGTTTCTTATTTTGTGCCGAAGCACTTTATAAAGCACAGGCCGAAACAGGTGAAATCAAAGGGCATT
>IonTorrentS5-rbcL1_BOP010102_Zotu
TACTAACATGTTTACCTCCATTGTAGGTAATGTATTTGGGTTCAAAGGCCTTGCGTGCTCTACGTCTAGAGGATTTGCGAATACCTACTGCTTATATTAAAACTTTCCAAGGTCCGCCTCACGGAATCCAAGTTGAGAGAGATAAATTGAATAAGTATGGCCGTCCCCTATTGGGATGTACTATTAAACCTAAATTGGGATTATCCGCTAAGAATTACGGTAGAGCAGTTTATGAATGTCTCCGCGGGGGACTTGATTTTACCAAAGATGATGAAAATGTGAACTCCCAACCATTTATGCGTTGGAGAGACCGTTTCTTATTTTGTGCCGAAGCACTTTATAAAGCACAGGCCGAAACAGGTGAAATCAAAGGGCATT
>IonTorrentS5-rbcL1_BOP010104_Cotu
TACTAACATGTTTACTTCCATTGTAGGTAATGTATTTGGGTTCAAAGCCCTACGAGCTCTACGTCTGGAGGATCTGCGAATTCCTACTGCTTATGTCAAAACTTTCCAAGGCCCGCCCCATGGCATCCAAGTTGAGAGAGATAAATTGAACAAGTATGGTCGTCCACTATTGGGATGTACTATTAAACCAAAATTGGGGTTATCCGCCAAGAACTACGGTAGGGCGGTTTATGAATGTCTCCGTGGTGGACTTGATTTTACCAAGGATGATGAGAACGTGAACTCCCAACCATTTATGCGTTGGAGAGACCGTTTCTTATTTTGTGCCGAAGCAATTTATAAAGCGCAGGCCGAAACAGGTGAAATCAAAGGACATT
>IonTorrentS5-rbcL1_BOP010104_Otu
TACTAACATGTTTACTTCCATTGTAGGTAATGTATTTGGGTTCAAAGCCCTACGAGCTCTACGTCTGGAGGATCTGCGAATTCCTACTGCTTATGTCAAAACTTTCCAAGGCCCGCCCCATGGCATCCAAGTTGAGAGAGATAAATTGAACAAGTATGGTCGTCCACTATTGGGATGTACTATTAAACCAAAATTGGGGTTATCCGCCAAGAACTACGGTAGGGCGGTTTATGAATGTCTCCGTGGTGGACTTGATTTTACCAAGGATGATGAGAACGTGAACTCCCAACCATTTATGCGTTGGAGAGACCGTTTCTTATTTTGTGCCGAAGCAATTTATAAAGCGCAGGCCGAAACAGGTGAAATCAAAGGACATT
>IonTorrentS5-rbcL1_BOP010104_Zotu
TACTAACATGTTTACTTCCATTGTAGGTAATGTATTTGGGTTCAAAGCCCTACGAGCTCTACGTCTGGAGGATCTGCGAATTCCTACTGCTTATGTCAAAACTTTCCAAGGCCCGCCCCATGGCATCCAAGTTGAGAGAGATAAATTGAACAAGTATGGTCGTCCACTATTGGGATGTACTATTAAACCAAAATTGGGGTTATCCGCCAAGAACTACGGTAGGGCGGTTTATGAATGTCTCCGTGGTGGACTTGATTTTACCAAGGATGATGAGAACGTGAACTCCCAACCATTTATGCGTTGGAGAGACCGTTTCTTATTTTGTGCCGAAGCAATTTATAAAGCGCAGGCCGAAACAGGTGAAATCAAAGGACATT
>IonTorrentS5-rbcL1_BOP010105_Cotu
TACTAACATGTTTACTTCCATTGTGGGTAATGTGTTTGGGTTCAAAGCCCTGCGCGCTCTACGTCTGGAAGATCTGCGAATCCCTCCTGCGTATGTTAAAACTTTCCAAGGACCGCCTCATGGCATCCAAGTTGAAAGAGATAAATTGAACAAGTACGGTCGTCCCCTGTTGGGATGTACTATTAAACCTAAATTGGGGTTATCTGCTAAAAACTACGGTAGAGCCGTTTATGAATGTCTCCGCGGTGGACTTGATTTTACCAAAGATGATGAGAACGTGAACTCCCAACCATTTATGCGTTGGAGAGACCGTTTCTTATTTTGTGCCGAAGCGCTTTATAAAGCACAGGCTGAAACAGGTGAAATCAAAGGGCATT
>IonTorrentS5-rbcL1_BOP010105_Otu
TACTAACATGTTTACTTCCATTGTGGGTAATGTGTTTGGGTTCAAAGCCCTGCGCGCTCTACGTCTGGAAGATCTGCGAATCCCTCCTGCGTATGTTAAAACTTTCCAAGGACCGCCTCATGGCATCCAAGTTGAAAGAGATAAATTGAACAAGTACGGTCGTCCCCTGTTGGGATGTACTATTAAACCTAAATTGGGGTTATCTGCTAAAAACTACGGTAGAGCCGTTTATGAATGTCTCCGCGGTGGACTTGATTTTACCAAAGATGATGAGAACGTGAACTCCCAACCATTTATGCGTTGGAGAGACCGTTTCTTATTTTGTGCCGAAGCGCTTTATAAAGCACAGGCTGAAACAGGTGAAATCAAAGGGCATT
>IonTorrentS5-rbcL1_BOP010105_Zotu
TACTAACATGTTTACTTCCATTGTGGGTAATGTGTTTGGGTTCAAAGCCCTGCGCGCTCTACGTCTGGAAGATCTGCGAATCCCTCCTGCGTATGTTAAAACTTTCCAAGGACCGCCTCATGGCATCCAAGTTGAAAGAGATAAATTGAACAAGTACGGTCGTCCCCTGTTGGGATGTACTATTAAACCTAAATTGGGGTTATCTGCTAAAAACTACGGTAGAGCCGTTTATGAATGTCTCCGCGGTGGACTTGATTTTACCAAAGATGATGAGAACGTGAACTCCCAACCATTTATGCGTTGGAGAGACCGTTTCTTATTTTGTGCCGAAGCGCTTTATAAAGCACAGGCTGAAACAGGTGAAATCAAAGGGCATT
>IonTorrentS5-rbcL1_BOP010107_Cotu
TACTAACATGTTTACTTCCATTGTAGGTAATGTATTTGGGTTTAAAGCCCTTCGCGCTCTACGTCTAGAGGATCTACGAATCCCTCCCGCGTATGTTAAAACTTTCCAAGGCCCGCCTCACGGCATTCAAGTTGAGAGAGATAAATTGAACAAGTATGGACGTCCCCTATTGGGATGTACTATTAAACCTAAATTGGGATTATCCGCTAAGAACTATGGTAGAGCAGTTTATGAATGTCTACGTGGTGGACTTGACTTTACCAAAGATGATGAGAACGTGAACTCCCAACCATTTATGCGTTGGAGAGACCGTTTCTTATTTTGTGCCGAAGCTATTTATAAATCGCAGGCAGAAACTGGTGAAATCAAAGGGCATT
>IonTorrentS5-rbcL1_BOP010107_Dotu
TACTAACATGTTTACTTCCATTGTAGGTAATGTATTTGGGTTTAAAGCCCTTCGCGCTCTACGTCTAGAGGATCTACGAATCCCTCCCGCGTATGTTAAAACTTTCCAAGGCCCGCCTCACGGCATTCAAGTTGAGAGAGATAAATTGAACAAGTATGGACGTCCCCTATTGGGATGTACTATTAAACCTAAATTGGGATTATCCGCTAAGAACTATGGTAGAGCAGTTTATGAATGTCTACGTGGTGGACTTGACTTTACCAAAGATGATGAGAACGTGAACTCCCAACCATTTATGCGTTGGAGAGACCGTTTCTTATTTTGTGCCGAAGCTATTTATAAATCGCAGGCAGAAACTGGTGAAATCAAAGGGCATT
>IonTorrentS5-rbcL1_BOP010107_Otu
TACTAACATGTTTACTTCCATTGTAGGTAATGTATTTGGGTTTAAAGCCCTTCGCGCTCTACGTCTAGAGGATCTACGAATCCCTCCCGCGTATGTTAAAACTTTCCAAGGCCCGCCTCACGGCATTCAAGTTGAGAGAGATAAATTGAACAAGTATGGACGTCCCCTATTGGGATGTACTATTAAACCTAAATTGGGATTATCCGCTAAGAACTATGGTAGAGCAGTTTATGAATGTCTACGTGGTGGACTTGACTTTACCAAAGATGATGAGAACGTGAACTCCCAACCATTTATGCGTTGGAGAGACCGTTTCTTATTTTGTGCCGAAGCTATTTATAAATCGCAGGCAGAAACTGGTGAAATCAAAGGGCATT
>IonTorrentS5-rbcL1_BOP010107_Zotu
TACTAACATGTTTACTTCCATTGTAGGTAATGTATTTGGGTTTAAAGCCCTTCGCGCTCTACGTCTAGAGGATCTACGAATCCCTCCCGCGTATGTTAAAACTTTCCAAGGCCCGCCTCACGGCATTCAAGTTGAGAGAGATAAATTGAACAAGTATGGACGTCCCCTATTGGGATGTACTATTAAACCTAAATTGGGATTATCCGCTAAGAACTATGGTAGAGCAGTTTATGAATGTCTACGTGGTGGACTTGACTTTACCAAAGATGATGAGAACGTGAACTCCCAACCATTTATGCGTTGGAGAGACCGTTTCTTATTTTGTGCCGAAGCTATTTATAAATCGCAGGCAGAAACTGGTGAAATCAAAGGGCATT
>IonTorrentS5-rbcL1_BOP010108_Cotu
TACTAACATGTTTACTTCTATTGTGGGTAATGTATTTGGGTTCAAAGCCCTACGAGCTCTACGTCTAGAGGATCTGCGAATTCCTCCTGCTTATACCAAAACTTTCCTAGGCCCGCCCCATGGCATCCAAGTTGAACGGGATAAATTGAACAAGTATGGTCGTCCCCTATTGGGATGTACCATTAAACCAAAATTGGGGTTATCCGCCAAGAACTACGGTAGGGCGGTTTATGAATGTCTCCGCGGTGGACTTGATTTTACCAAGGATGATGAGAACGTGAACTCCCAACCATTTATGCGTTGGAGAGACCGTTTCTTATTTTGTGCCGAAGCCATTTTTAAATCGCAGGCCGAAACAGGTGAAATCAAAGGACATT
>IonTorrentS5-rbcL1_BOP010108_Dotu
TACTAACATGTTTACTTCTATTGTGGGTAATGTATTTGGGTTCAAAGCCCTACGAGCTCTACGTCTAGAGGATCTGCGAATTCCTCCTGCTTATACCAAAACTTTCCTAGGCCCGCCCCATGGCATCCAAGTTGAACGGGATAAATTGAACAAGTATGGTCGTCCCCTATTGGGATGTACCATTAAACCAAAATTGGGGTTATCCGCCAAGAACTACGGTAGGGCGGTTTATGAATGTCTCCGCGGTGGACTTGATTTTACCAAGGATGATGAGAACGTGAACTCCCAACCATTTATGCGTTGGAGAGACCGTTTCTTATTTTGTGCCGAAGCCATTTTTAAATCGCAGGCCGAAACAGGTGAAATCAAAGGACATT
>IonTorrentS5-rbcL1_BOP010108_Otu
TACTAACATGTTTACTTCTATTGTGGGTAATGTATTTGGGTTCAAAGCCCTACGAGCTCTACGTCTAGAGGATCTGCGAATTCCTCCTGCTTATACCAAAACTTTCCTAGGCCCGCCCCATGGCATCCAAGTTGAACGGGATAAATTGAACAAGTATGGTCGTCCCCTATTGGGATGTACCATTAAACCAAAATTGGGGTTATCCGCCAAGAACTACGGTAGGGCGGTTTATGAATGTCTCCGCGGTGGACTTGATTTTACCAAGGATGATGAGAACGTGAACTCCCAACCATTTATGCGTTGGAGAGACCGTTTCTTATTTTGTGCCGAAGCCATTTTTAAATCGCAGGCCGAAACAGGTGAAATCAAAGGACATT
>IonTorrentS5-rbcL1_BOP010108_Zotu
TACTAACATGTTTACTTCTATTGTGGGTAATGTATTTGGGTTCAAAGCCCTACGAGCTCTACGTCTAGAGGATCTGCGAATTCCTCCTGCTTATACCAAAACTTTCCTAGGCCCGCCCCATGGCATCCAAGTTGAACGGGATAAATTGAACAAGTATGGTCGTCCCCTATTGGGATGTACCATTAAACCAAAATTGGGGTTATCCGCCAAGAACTACGGTAGGGCGGTTTATGAATGTCTCCGCGGTGGACTTGATTTTACCAAGGATGATGAGAACGTGAACTCCCAACCATTTATGCGTTGGAGAGACCGTTTCTTATTTTGTGCCGAAGCCATTTTTAAATCGCAGGCCGAAACAGGTGAAATCAAAGGACATT
>IonTorrentS5-rbcL1_BOP010110_Cotu
TACTAACATGTTTACTTCCATTGTGGGTAATGTATTTGGGTTCAAGGCCCTGCGCGCTCTACGTCTAGAGGATTTACGAATCCCTCCTGCTTATTCTAAAACTTTCCAAGGTCCGCCTCATGGCATCCAAGTTGAGAGAGATAAATTGAACAAGTATGGCCGCCCCCTATTAGGATGTACTATTAAACCTAAATTGGGGTTATCTGCTAAGAATTATGGTAGAGCAGTTTATGAATGTCTTCGCGGTGGACTTGATTTTACCAAAGATGATGAGAACGTGAATTCCCAACCATTTATGCGTTGGAGAGACCGTTTCTTATTTTGTGCCGAAGCTATTTATAAATCACAGGCTGAAACAGGTGAAATCAAAGGACATT
>IonTorrentS5-rbcL1_BOP010110_Otu
TACTAACATGTTTACTTCCATTGTGGGTAATGTATTTGGGTTCAAGGCCCTGCGCGCTCTACGTCTAGAGGATTTACGAATCCCTCCTGCTTATTCTAAAACTTTCCAAGGTCCGCCTCATGGCATCCAAGTTGAGAGAGATAAATTGAACAAGTATGGCCGCCCCCTATTAGGATGTACTATTAAACCTAAATTGGGGTTATCTGCTAAGAATTATGGTAGAGCAGTTTATGAATGTCTTCGCGGTGGACTTGATTTTACCAAAGATGATGAGAACGTGAATTCCCAACCATTTATGCGTTGGAGAGACCGTTTCTTATTTTGTGCCGAAGCTATTTATAAATCACAGGCTGAAACAGGTGAAATCAAAGGACATT
>IonTorrentS5-rbcL1_BOP010110_Zotu
TACTAACATGTTTACTTCCATTGTGGGTAATGTATTTGGGTTCAAGGCCCTGCGCGCTCTACGTCTAGAGGATTTACGAATCCCTCCTGCTTATTCTAAAACTTTCCAAGGTCCGCCTCATGGCATCCAAGTTGAGAGAGATAAATTGAACAAGTATGGCCGCCCCCTATTAGGATGTACTATTAAACCTAAATTGGGGTTATCTGCTAAGAATTATGGTAGAGCAGTTTATGAATGTCTTCGCGGTGGACTTGATTTTACCAAAGATGATGAGAACGTGAATTCCCAACCATTTATGCGTTGGAGAGACCGTTTCTTATTTTGTGCCGAAGCTATTTATAAATCACAGGCTGAAACAGGTGAAATCAAAGGACATT
>IonTorrentS5-rbcL1_BOP010111_Cotu
TACTAACATGTTTACTTCCATTGTAGGTAATGTGTTTGGGTTCAAGGCCCTGCGCGCGCTACGTCTGGAGGATTTGCGAATCCCTACTGCTTATGTTAAAACCTTCCAAGGCCCGCCTCATGGGATCCAAGTTGAGAGAGATAAATTGAACAAGTATGGCCGCCCCCTATTGGGATGTACTATTAAACCTAAATTGGGGTTATCCGCTAAGAATTACGGTAGAGCAGTTTATGAATGTCTCCGCGGTGGACTTGATTTTACCAAAGATGATGAGAATGTTAATTCCCAACCATTTATGCGTTGGAGAGACCGTTTCGTATTTTGTGCCGAAGCGATTTATAAAGCACAGGCTGAAACAGGTGAAATCAAAGGGCATT
>IonTorrentS5-rbcL1_BOP010111_Dotu
TACTAACATGTTTACTTCCATTGTAGGTAATGTGTTTGGGTTCAAGGCCCTGCGCGCGCTACGTCTGGAGGATTTGCGAATCCCTACTGCTTATGTTAAAACCTTCCAAGGCCCGCCTCATGGGATCCAAGTTGAGAGAGATAAATTGAACAAGTATGGCCGCCCCCTATTGGGATGTACTATTAAACCTAAATTGGGGTTATCCGCTAAGAATTACGGTAGAGCAGTTTATGAATGTCTCCGCGGTGGACTTGATTTTACCAAAGATGATGAGAATGTTAATTCCCAACCATTTATGCGTTGGAGAGACCGTTTCGTATTTTGTGCCGAAGCGATTTATAAAGCACAGGCTGAAACAGGTGAAATCAAAGGGCATT
>IonTorrentS5-rbcL1_BOP010111_Otu
TACTAACATGTTTACTTCCATTGTAGGTAATGTGTTTGGGTTCAAGGCCCTGCGCGCGCTACGTCTGGAGGATTTGCGAATCCCTACTGCTTATGTTAAAACCTTCCAAGGCCCGCCTCATGGGATCCAAGTTGAGAGAGATAAATTGAACAAGTATGGCCGCCCCCTATTGGGATGTACTATTAAACCTAAATTGGGGTTATCCGCTAAGAATTACGGTAGAGCAGTTTATGAATGTCTCCGCGGTGGACTTGATTTTACCAAAGATGATGAGAATGTTAATTCCCAACCATTTATGCGTTGGAGAGACCGTTTCGTATTTTGTGCCGAAGCGATTTATAAAGCACAGGCTGAAACAGGTGAAATCAAAGGGCATT
>IonTorrentS5-rbcL1_BOP010111_Zotu
TACTAACATGTTTACTTCCATTGTAGGTAATGTGTTTGGGTTCAAGGCCCTGCGCGCGCTACGTCTGGAGGATTTGCGAATCCCTACTGCTTATGTTAAAACCTTCCAAGGCCCGCCTCATGGGATCCAAGTTGAGAGAGATAAATTGAACAAGTATGGCCGCCCCCTATTGGGATGTACTATTAAACCTAAATTGGGGTTATCCGCTAAGAATTACGGTAGAGCAGTTTATGAATGTCTCCGCGGTGGACTTGATTTTACCAAAGATGATGAGAATGTTAATTCCCAACCATTTATGCGTTGGAGAGACCGTTTCGTATTTTGTGCCGAAGCGATTTATAAAGCACAGGCTGAAACAGGTGAAATCAAAGGGCATT
>IonTorrentS5-rbcL1_BOP010112_Cotu
TACTAACATGTTTACTTCCATTGTAGGTAATGTGTTTGGGTTCAAGGCCCTGCGCGCGCTACGTCTGGAGGATTTGCGAATCCCTACTGCTTATGTTAAAACCTTCCAAGGCCCGCCTCATGGGATCCAAGTTGAGAGAGATAAATTGAACAAGTATGGCCGCCCCCTATTGGGATGTACTATTAAACCTAAATTGGGGTTATCCGCTAAGAATTACGGTAGAGCAGTTTATGAATGTCTCCGCGGTGGACTTGATTTTACCAAAGATGATGAGAATGTTAATTCCCAACCATTTATGCGTTGGAGAGACCGTTTCGTATTTTGTGCCGAAGCGATTTATAAAGCACAGGCTGAAACAGGTGAAATCAAAGGGCATT
>IonTorrentS5-rbcL1_BOP010112_Dotu
TACTAACATGTTTACTTCCATTGTAGGTAATGTGTTTGGGTTCAAGGCCCTGCGCGCGCTACGTCTGGAGGATTTGCGAATCCCTACTGCTTATGTTAAAACCTTCCAAGGCCCGCCTCATGGGATCCAAGTTGAGAGAGATAAATTGAACAAGTATGGCCGCCCCCTATTGGGATGTACTATTAAACCTAAATTGGGGTTATCCGCTAAGAATTACGGTAGAGCAGTTTATGAATGTCTCCGCGGTGGACTTGATTTTACCAAAGATGATGAGAATGTTAATTCCCAACCATTTATGCGTTGGAGAGACCGTTTCGTATTTTGTGCCGAAGCGATTTATAAAGCACAGGCTGAAACAGGTGAAATCAAAGGGCATT
>IonTorrentS5-rbcL1_BOP010112_Otu
TACTAACATGTTTACTTCCATTGTAGGTAATGTGTTTGGGTTCAAGGCCCTGCGCGCGCTACGTCTGGAGGATTTGCGAATCCCTACTGCTTATGTTAAAACCTTCCAAGGCCCGCCTCATGGGATCCAAGTTGAGAGAGATAAATTGAACAAGTATGGCCGCCCCCTATTGGGATGTACTATTAAACCTAAATTGGGGTTATCCGCTAAGAATTACGGTAGAGCAGTTTATGAATGTCTCCGCGGTGGACTTGATTTTACCAAAGATGATGAGAATGTTAATTCCCAACCATTTATGCGTTGGAGAGACCGTTTCGTATTTTGTGCCGAAGCGATTTATAAAGCACAGGCTGAAACAGGTGAAATCAAAGGGCATT
>IonTorrentS5-rbcL1_BOP010112_Zotu
TACTAACATGTTTACTTCCATTGTAGGTAATGTGTTTGGGTTCAAGGCCCTGCGCGCGCTACGTCTGGAGGATTTGCGAATCCCTACTGCTTATGTTAAAACCTTCCAAGGCCCGCCTCATGGGATCCAAGTTGAGAGAGATAAATTGAACAAGTATGGCCGCCCCCTATTGGGATGTACTATTAAACCTAAATTGGGGTTATCCGCTAAGAATTACGGTAGAGCAGTTTATGAATGTCTCCGCGGTGGACTTGATTTTACCAAAGATGATGAGAATGTTAATTCCCAACCATTTATGCGTTGGAGAGACCGTTTCGTATTTTGTGCCGAAGCGATTTATAAAGCACAGGCTGAAACAGGTGAAATCAAAGGGCATT
>IonTorrentS5-rbcL1_BOP010116_Cotu
TACTAACATGTTTTACTTCCATTGTGGGTAATGTATTTGGATTCAAGGCCCTGCGCGCTCTACGTCTGGAGGATTTGCGAATCCCTCCTGCTTATTCTAAAACTTTCCAAGGCCCGCCTCATGGAATCCAAGTTGAGAGAGATAAATTAAACAAGTATGGCCGCCCTCTATTGGGATGTACTATTAAACCTAAATTGGGATTATCCGCTAAGAATTACGGTAGAGCAGTTTATGAATGTCTCCGCGGTGGGCTTGATTTTACCAAAGATGATGAGAACGTGAATTCCCAACCATTTATGCGTTGGAGAGACCGTTTCCTATTTTGTGCCGAAGCAATTTATAAAGCGCAGGCTGAAACCGGTGAAATCAAAGGGCATT
>IonTorrentS5-rbcL1_BOP010116_Dotu
CCAAGGCCCGCCTCATGGAATCCAAGTTGAGAGAGATAAATTAAACAAGTATGGCCGCCCTCTATTGGGATGTACTATTAAACCTAAATTGGGATTATCCGCTAAGAATTACGGTAGAGCAGTTTATGAATGTCTCCGCGGTGGGCTTGATTTTACCAAAGATGATGAGAACGTGAATTCCCAACCATTTATGCGTTGGAGAGACCGTTTCCTATTTTGTGCCGAAGCAATTTATAAAGCGCAGGCTGAAACCGGTGAAATCAAAGGGCATT
>IonTorrentS5-rbcL1_BOP010116_Otu
TACTAACATGTTTTACTTCCATTGTGGGTAATGTATTTGGATTCAAGGCCCTGCGCGCTCTACGTCTGGAGGATTTGCGAATCCCTCCTGCTTATTCTAAAACTTTCCAAGGCCCGCCTCATGGAATCCAAGTTGAGAGAGATAAATTAAACAAGTATGGCCGCCCTCTATTGGGATGTACTATTAAACCTAAATTGGGATTATCCGCTAAGAATTACGGTAGAGCAGTTTATGAATGTCTCCGCGGTGGGCTTGATTTTACCAAAGATGATGAGAACGTGAATTCCCAACCATTTATGCGTTGGAGAGACCGTTTCCTATTTTGTGCCGAAGCAATTTATAAAGCGCAGGCTGAAACCGGTGAAATCAAAGGGCATT
>IonTorrentS5-rbcL1_BOP010116_Zotu
TACTAACATGTTTTACTTCCATTGTGGGTAATGTATTTGGATTCAAGGCCCTGCGCGCTCTACGTCTGGAGGATTTGCGAATCCCTCCTGCTTATTCTAAAACTTTCCAAGGCCCGCCTCATGGAATCCAAGTTGAGAGAGATAAATTAAACAAGTATGGCCGCCCTCTATTGGGATGTACTATTAAACCTAAATTGGGATTATCCGCTAAGAATTACGGTAGAGCAGTTTATGAATGTCTCCGCGGTGGGCTTGATTTTACCAAAGATGATGAGAACGTGAATTCCCAACCATTTATGCGTTGGAGAGACCGTTTCCTATTTTGTGCCGAAGCAATTTATAAAGCGCAGGCTGAAACCGGTGAAATCAAAGGGCATT
>IonTorrentS5-rbcL1_BOP010117_Cotu
TACTAACATGTTTACTTCCATTGTGGGTAATGTATTTGGATTCAAGGCCCTGCGCGCTCTACGTCTGGAGGATTTGCGAATCCCTCCTGCTTATTCTAAAACTTTCCAAGGCCCGCCTCATGGAATCCAAGTTGAGAGAGATAAATTAAACAAGTATGGCCGCCCTCTATTGGGATGTACTATTAAACCTAAATTGGGATTATCCGCTAAGAATTACGGTAGAGCAGTTTATGAATGTCTCCGCGGTGGGCTTGATTTTACCAAAGATGATGAGAACGTGAATTCCCAACCATTTATGCGTTGGAGAGACCGTTTCCTATTTTGTGCCGAAGCAATTTATAAAGCGCAGGCTGAAACCGGTGAAATCAAAGGGCATT
>IonTorrentS5-rbcL1_BOP010117_Otu
TACTAACATGTTTACTTCCATTGTGGGTAATGTATTTGGATTCAAGGCCCTGCGCGCTCTACGTCTGGAGGATTTGCGAATCCCTCCTGCTTATTCTAAAACTTTCCAAGGCCCGCCTCATGGAATCCAAGTTGAGAGAGATAAATTAAACAAGTATGGCCGCCCTCTATTGGGATGTACTATTAAACCTAAATTGGGATTATCCGCTAAGAATTACGGTAGAGCAGTTTATGAATGTCTCCGCGGTGGGCTTGATTTTACCAAAGATGATGAGAACGTGAATTCCCAACCATTTATGCGTTGGAGAGACCGTTTCCTATTTTGTGCCGAAGCAATTTATAAAGCGCAGGCTGAAACCGGTGAAATCAAAGGGCATT
>IonTorrentS5-rbcL1_BOP010117_Zotu
TACTAACATGTTTACTTCCATTGTGGGTAATGTATTTGGATTCAAGGCCCTGCGCGCTCTACGTCTGGAGGATTTGCGAATCCCTCCTGCTTATTCTAAAACTTTCCAAGGCCCGCCTCATGGAATCCAAGTTGAGAGAGATAAATTAAACAAGTATGGCCGCCCTCTATTGGGATGTACTATTAAACCTAAATTGGGATTATCCGCTAAGAATTACGGTAGAGCAGTTTATGAATGTCTCCGCGGTGGGCTTGATTTTACCAAAGATGATGAGAACGTGAATTCCCAACCATTTATGCGTTGGAGAGACCGTTTCCTATTTTGTGCCGAAGCAATTTATAAAGCGCAGGCTGAAACCGGTGAAATCAAAGGGCATT
>IonTorrentS5-rbcL1_BOP010118_Cotu
TACTAACATGTTTACTTCCATTGTAGGTAATGTGTTTGGGTTCAAGGCCCTGCGCGCTCTACGTCTGGAGGATTTGCGAATCCCTACTGCTTATGTTAAAACTTTCCAAGGCCCGCCTCATGGGATCCAAGTTGAGAGAGATAAATTGAACAAGTATGGCCGCCCCCTATTGGGATGTACTATTAAACCTAAATTGGGGTTATCCGCTAAGAATTACGGTAGAGCAGTTTATGAATGTCTCCGCGGTGGACTTGATTTTACCAAAGATGATGAGAATGTTAATTCCCAACCATTTATGCGTTGGAGAGACCGTTTCTTATTTTGTGCCGAAGCAATTTATAAAGCACAGGCTGAAACAGGTGAAATCAAAGGGCATT
>IonTorrentS5-rbcL1_BOP010118_Otu
TACTAACATGTTTACTTCCATTGTAGGTAATGTGTTTGGGTTCAAGGCCCTGCGCGCTCTACGTCTGGAGGATTTGCGAATCCCTACTGCTTATGTTAAAACTTTCCAAGGCCCGCCTCATGGGATCCAAGTTGAGAGAGATAAATTGACAAGTATGGCCGCCCCCTATTGGGATGTACTATTAAACCTAAATTGGGGTTATCCGCTAAGAATTACGGTAGAGCAGTTTATGAATGTCTCCGCGGTGGACTTGATTTTACCAAAGATGATGAGAATGTTAATTCCCAACCATTTATGCGTTGGAGAGACCGTTTCTTATTTTGTGCCGAAGCAATTTATAAAGCACAGGCTGAAACAGGTGAAATCAAAGGGCATT
>IonTorrentS5-rbcL1_BOP010118_Zotu
TACTAACATGTTTACTTCCATTGTAGGTAATGTGTTTGGGTTCAAGGCCCTGCGCGCTCTACGTCTGGAGGATTTGCGAATCCCTACTGCTTATGTTAAAACTTTCCAAGGCCCGCCTCATGGGATCCAAGTTGAGAGAGATAAATTGACAAGTATGGCCGCCCCCTATTGGGATGTACTATTAAACCTAAATTGGGGTTATCCGCTAAGAATTACGGTAGAGCAGTTTATGAATGTCTCCGCGGTGGACTTGATTTTACCAAAGATGATGAGAATGTTAATTCCCAACCATTTATGCGTTGGAGAGACCGTTTCTTATTTTGTGCCGAAGCAATTTATAAAGCACAGGCTGAAACAGGTGAAATCAAAGGGCATT
>IonTorrentS5-rbcL1_BOP010119_Cotu
TACTAACATGTTTACTTCCATTGTGGGTAATGTGTTTGGATTCAAGGCCCTGCGCGCTCTACGTCTGGAGGATTTGCGAATCCCTACTGCTTATACTAAAACTTTCCAAGGCCCGCCTCATGGTATCCAAGTTGAGAGAGATAAATTGAACAAGTATGGCCGTCCCCTATTAGGATGTACTATTAAACCTAAATTGGGGTTATCCGCTAAAAATTATGGTAGAGCTGTTTATGAATGTCTTCGCGGTGGGCTTGATTTTACCAAAGATGATGAGAACGTGAATTCCCAACCATTTATGCGTTGGAGAGACCGTTTCTTATTTTGTGCCGAAGCCCTTTTTAAAGCACAGGCTGAAACAGGTGAAATCAAAGGGCATT
>IonTorrentS5-rbcL1_BOP010119_Otu
TACTAACATGTTTACTTCCATTGTGGGTAATGTGTTTGGATTCAAGGCCCTGCGCGCTCTACGTCTGGAGGATTTGCGAATCCCTACTGCTTATACTAAAACTTTCCAAGGCCCGCCTCATGGTATCCAAGTTGAGAGAGATAAATTGAACAAGTATGGCCGTCCCCTATTAGGATGTACTATTAAACCTAAATTGGGGTTATCCGCTAAAAATTATGGTAGAGCTGTTTATGAATGTCTTCGCGGTGGGCTTGATTTTACCAAAGATGATGAGAACGTGAATTCCCAACCATTTATGCGTTGGAGAGACCGTTTCTTATTTTGTGCCGAAGCCCTTTTTAAAGCACAGGCTGAAACAGGTGAAATCAAAGGGCATT
>IonTorrentS5-rbcL1_BOP010119_Zotu
TACTAACATGTTTACTTCCATTGTGGGTAATGTGTTTGGATTCAAGGCCCTGCGCGCTCTACGTCTGGAGGATTTGCGAATCCCTACTGCTTATACTAAAACTTTCCAAGGCCCGCCTCATGGTATCCAAGTTGAGAGAGATAAATTGAACAAGTATGGCCGTCCCCTATTAGGATGTACTATTAAACCTAAATTGGGGTTATCCGCTAAAAATTATGGTAGAGCTGTTTATGAATGTCTTCGCGGTGGGCTTGATTTTACCAAAGATGATGAGAACGTGAATTCCCAACCATTTATGCGTTGGAGAGACCGTTTCTTATTTTGTGCCGAAGCCCTTTTTAAAGCACAGGCTGAAACAGGTGAAATCAAAGGGCATT
>IonTorrentS5-rbcL1_BOP010121_Cotu
TACTAACATGTTTACTTCCATTGTAGGTAATGTATTTGGGTTCAAAGCCCTGCGTGCTCTACGTCTGGAAGATCTGCGAATCCCTCCTGCTTATATTAAAACTTTCCAAGGCCCGCCTCATGGGATCCAAGTTGAGAGAGATAAATTGAACAAGTATGGTCGTCCCCTGTTGGGATGTACTATTAAACCAAAATTGGGGTTATCTGCTAAAAACTATGGTAGAGCAGTTTATGAATGTCTTCGCGGTGGACTTGATTTTACCAAAGATGATGAGAACGTGAACTCCCAGCCATTTATGCGTTGGAGAGATCGTTTCTTATTTTGTACCGAAGCAATTTATAAATCACAGGCTGAAACAGGTGAAATCAAAGGGCATT
>IonTorrentS5-rbcL1_BOP010121_Otu
TACTAACATGTTTACTTCCATTGTAGGTAATGTATTTGGGTTCAAAGCCCTGCGTGCTCTACGTCTGGAAGATCTGCGAATCCCTCCTGCTTATATTAAAACTTTCCAAGGCCCGCCTCATGGGATCCAAGTTGAGAGAGATAAATTGAACAAGTATGGTCGTCCCCTGTTGGGATGTACTATTAAACCAAAATTGGGGTTATCTGCTAAAAACTATGGTAGAGCAGTTTATGAATGTCTTCGCGGTGGACTTGATTTTACCAAAGATGATGAGAACGTGAACTCCCAGCCATTTATGCGTTGGAGAGATCGTTTCTTATTTTGTACCGAAGCAATTTATAAATCACAGGCTGAAACAGGTGAAATCAAAGGGCATT
>IonTorrentS5-rbcL1_BOP010121_Zotu
TACTAACATGTTTACTTCCATTGTAGGTAATGTATTTGGGTTCAAAGCCCTGCGTGCTCTACGTCTGGAAGATCTGCGAATCCCTCCTGCTTATATTAAAACTTTCCAAGGCCCGCCTCATGGGATCCAAGTTGAGAGAGATAAATTGAACAAGTATGGTCGTCCCCTGTTGGGATGTACTATTAAACCAAAATTGGGGTTATCTGCTAAAAACTATGGTAGAGCAGTTTATGAATGTCTTCGCGGTGGACTTGATTTTACCAAAGATGATGAGAACGTGAACTCCCAGCCATTTATGCGTTGGAGAGATCGTTTCTTATTTTGTACCGAAGCAATTTATAAATCACAGGCTGAAACAGGTGAAATCAAAGGGCATT
>IonTorrentS5-rbcL1_BOP010122_Cotu
TACTAACATGTTTACTTCTATTGTGGGTAATGTATTTGGGTTCAAAGCCCTGCGCGCTCTACGTCTGGAAGATCTGCGAATCCCTGTCGCTTATGTTAAAACTTTCCAAGGCCCGCCTCATGGTATCCAAGTTGAGAGAGATAAATTGAACAAGTACGGCCGCCCCCTGTTGGGATGTACTATTAAACCTAAATTGGGGTTATCCGCTAAAAACTACGGTAGGGCGGTTTATGAATGTCTACGTGGTGGACTTGATTTTACCAAAGATGATGAGAACGTGAACTCCCAACCATTTATGCGTTGGAGAGATCGTTTCTTATTTTGTGCCGAAGCCCTTTATAAAGCACAAGCTGAAACAGGTGAAATCAAAGGGCATT
>IonTorrentS5-rbcL1_BOP010122_Otu
TACTAACATGTTTACTTCTATTGTGGGTAATGTATTTGGGTTCAAAGCCCTGCGCGCTCTACGTCTGGAAGATCTGCGAATCCCTGTCGCTTATGTTAAAACTTTCCAAGGCCCGCCTCATGGTATCCAAGTTGAGAGAGATAAATTGAACAAGTACGGCCGCCCCCTGTTGGGATGTACTATTAAACCTAAATTGGGGTTATCCGCTAAAAACTACGGTAGGGCGGTTTATGAATGTCTACGTGGTGGACTTGATTTTACCAAAGATGATGAGAACGTGAACTCCCAACCATTTATGCGTTGGAGAGATCGTTTCTTATTTTGTGCCGAAGCCCTTTATAAAGCACAAGCTGAAACAGGTGAAATCAAAGGGCATT
>IonTorrentS5-rbcL1_BOP010122_Zotu
TACTAACATGTTTACTTCTATTGTGGGTAATGTATTTGGGTTCAAAGCCCTGCGCGCTCTACGTCTGGAAGATCTGCGAATCCCTGTCGCTTATGTTAAAACTTTCCAAGGCCCGCCTCATGGTATCCAAGTTGAGAGAGATAAATTGAACAAGTACGGCCGCCCCCTGTTGGGATGTACTATTAAACCTAAATTGGGGTTATCCGCTAAAAACTACGGTAGGGCGGTTTATGAATGTCTACGTGGTGGACTTGATTTTACCAAAGATGATGAGAACGTGAACTCCCAACCATTTATGCGTTGGAGAGATCGTTTCTTATTTTGTGCCGAAGCCCTTTATAAAGCACAAGCTGAAACAGGTGAAATCAAAGGGCATT
>IonTorrentS5-rbcL1_BOP010125_Cotu
TACTAACATGTTTACTTCTATTGTGGGTAATGTATTTGGGTTCAAAGCCCTGCGCGCTCTACGTCTGGAAGATCTGCGAATCCCTACCGCTTATGTTAAAACTTTCCAAGGCCCGCCTCATGGCATCCAAGTTGAGAGAGATAAATTGAACAAGTATGGTCGCCCCCTGTTGGGATGTACTATTAAACCTAAATTGGGGTTATCTGCTAAAAACTATGGTAGAGCGGTTTATGAATGTCTACGTGGTGGACTTGATTTTACCAAAGATGATGAGAACGTGAACTCCCAACCATTTATGCGTTGGAGAGATCGTTTCTTATTTTGTGCCGAAGCCCTTTATAAAGCACAAGCTGAAACAGGTGAAATCAAAGGGCATT
>IonTorrentS5-rbcL1_BOP010125_Otu
TACTAACATGTTTACTTCCATTGTGGGTAATGTATTTGGGTTCAAAGCCCTGCGCGCTCTACGTCTGGAAGATCTGCGAATCCCTACCGCTTATGTTAAAACTTTCCAAGGCCCGCCTCATGGCATCCAAGTTGAGAGAGATAAATTGAACAAGTATGGTCGCCCCCTGTTGGGATGTACTATTAAACCTAAATTGGGGTTATCTGCTAAAAACTATGGTAGAGCGGTTTATGAATGTCTACGTGGTGGACTTGATTTTACCAAAGATGATGAGAACGTGAACTCCCAACCATTTATGCGTTGGAGAGATCGTTTCTTATTTTGTGCCGAAGCCCTTTATAAAGCACAAGCTGAAACAGGTGAAATCAAAGGGCATT
>IonTorrentS5-rbcL1_BOP010125_Zotu
TACTAACATGTTTACTTCCATTGTGGGTAATGTATTTGGGTTCAAAGCCCTGCGCGCTCTACGTCTGGAAGATCTGCGAATCCCTACCGCTTATGTTAAAACTTTCCAAGGCCCGCCTCATGGCATCCAAGTTGAGAGAGATAAATTGAACAAGTATGGTCGCCCCCTGTTGGGATGTACTATTAAACCTAAATTGGGGTTATCTGCTAAAAACTATGGTAGAGCGGTTTATGAATGTCTACGTGGTGGACTTGATTTTACCAAAGATGATGAGAACGTGAACTCCCAACCATTTATGCGTTGGAGAGATCGTTTCTTATTTTGTGCCGAAGCCCTTTATAAAGCACAAGCTGAAACAGGTGAAATCAAAGGGCATT
>IonTorrentS5-rbcL1_BOP010126_Cotu
TACTAACATGTTTACTTCCATTGTGGGTAATGTCTTTGGTTTCAAAGCCCTGCGCGCTCTACGTCTGGAGGATTTGCGAATCCCCCCTGCTTATTCTAAAACTTTCCAAGGCCCGCCGCATGGTATCCAAGTTGAGAGAGATAAATTGAACAAGTATGGACGCCCTCTATTGGGATGTACTATTAAACCTAAATTGGGATTATCCGCTAAGAATTATGGTAGAGCAGTTTATGAATGTCTCCGCGGTGGGCTTGATTTTACCAAAGATGATGAGAACGTAAACTCCCAACCATTTATGCGTTGGAGAGACCGTTTCTTATTTTGTGCCGAAGCGCTTTATAAAGCACAGGCTGAAACAGGTGAAATCAAAGGGCATT
>IonTorrentS5-rbcL1_BOP010126_Otu
TACTAACATGTTTACTTCCATTGTGGGTAATGTCTTTGGTTTCAAAGCCCTGCGCGCTCTACGTCTGGAGGATTTGCGAATCCCCCCCTGCTTATTCTAAAACTTTCCAAGGCCCGCCGCATGGTATCCAAGTTGAGAGAGATAAATTGAACAAGTATGGACGCCCTCTATTGGGATGTACTATTAAACCTAAATTGGGATTATCCGCTAAGAATTATGGTAGAGCAGTTTATGAATGTCTCCGCGGTGGGCTTGATTTTACCAAAGATGATGAGAACGTAAACTCCCAACCATTTATGCGTTGGAGAGACCGTTTCTTATTTTGTGCCGAAGCGCTTTATAAAGCACAGGCTGAAACAGGTGAAATCAAAGGGCATT
>IonTorrentS5-rbcL1_BOP010126_Zotu
TACTAACATGTTTACTTCCATTGTGGGTAATGTCTTTGGTTTCAAAGCCCTGCGCGCTCTACGTCTGGAGGATTTGCGAATCCCCCCCTGCTTATTCTAAAACTTTCCAAGGCCCGCCGCATGGTATCCAAGTTGAGAGAGATAAATTGAACAAGTATGGACGCCCTCTATTGGGATGTACTATTAAACCTAAATTGGGATTATCCGCTAAGAATTATGGTAGAGCAGTTTATGAATGTCTCCGCGGTGGGCTTGATTTTACCAAAGATGATGAGAACGTAAACTCCCAACCATTTATGCGTTGGAGAGACCGTTTCTTATTTTGTGCCGAAGCGCTTTATAAAGCACAGGCTGAAACAGGTGAAATCAAAGGGCATT
>IonTorrentS5-rbcL1_BOP010127_Cotu
TACTAACATGTTTACTTCCATTGTGGGTAATGTCTTTGGTTTCAAAGCCCTGCGCGCTCTACGTCTGGAGGATTTGCGAATCCCCCCTGCTTATTCTAAAACTTTTCAAGGCCCGCCGCATGGTATCCAAGTTGAGAGAGATAAATTGAACAAGTATGGACGCCCTCTATTGGGATGTACTATTAAACCTAAATTGGGATTATCCGCTAAGAATTATGGTAGAGCAGTTTATGAATGTCTCCGCGGTGGACTTGATTTTACCAAAGATGATGAGAACGTAAACTCCCAACCATTTATGCGTTGGAGAGACCGTTTCTTATTTTGTGCCGAAGCGCTTTATAAAGCACAGGCTGAAACAGGTGAAATCAAAGGGCATT
>IonTorrentS5-rbcL1_BOP010127_Otu
TACTAACATGTTTACTTCCATTGTGGGTAATGTCTTTGGTTTCAAAGCCCTGCGCGCTCTACGTCTGGAGGATTTGCGAATCCCCCCTGCTTATTCTAAAACTTTTCAAGGCCCGCCGCATGGTATCCAAGTTGAGAGAGATAAATTGAACAAGTATGGACGCCCTCTATTGGGATGTACTATTAAACCTAAATTGGGATTATCCGCTAAGAATTATGGTAGAGCAGTTTATGAATGTCTCCGCGGTGGACTTGATTTTACCAAAGATGATGAGAACGTAAACTCCCAACCATTTATGCGTTGGAGAGACCGTTTCTTATTTTGTGCCGAAGCGCTTTATAAAGCACAGGCTGAAACAGGTGAAATCAAAGGGCATT
>IonTorrentS5-rbcL1_BOP010127_Zotu
TACTAACATGTTTACTTCCATTGTGGGTAATGTCTTTGGTTTCAAAGCCCTGCGCGCTCTACGTCTGGAGGATTTGCGAATCCCCCCTGCTTATTCTAAAACTTTTCAAGGCCCGCCGCATGGTATCCAAGTTGAGAGAGATAAATTGAACAAGTATGGACGCCCTCTATTGGGATGTACTATTAAACCTAAATTGGGATTATCCGCTAAGAATTATGGTAGAGCAGTTTATGAATGTCTCCGCGGTGGACTTGATTTTACCAAAGATGATGAGAACGTAAACTCCCAACCATTTATGCGTTGGAGAGACCGTTTCTTATTTTGTGCCGAAGCGCTTTATAAAGCACAGGCTGAAACAGGTGAAATCAAAGGGCATT
>IonTorrentS5-rbcL1_BOP010128_Cotu
TACTAACATGTTTACTTCCATTGTGGGTAATGTCTTTGGTTTCAAAGCCCTGCGCGCTCTACGTCTGGAGGATTTGCGAATCCCCCCCTGCTTATTCTAAAACTTTTCAAGGCCCGCCGCATGGTATCCAAGTTGAGAGAGATAAATTGAACAAGTATGGACGCCCTCTATTGGGATGTACTATTAAACCTAAATTGGGATTATCCGCTAAGAATTATGGTAGAGCAGTTTATGAATGTCTCCGCGGTGGACTTGATTTTACCAAAGATGATGAGAACGTAAACTCCCAACCATTTATGCGTTGGAGAGACCGTTTCTTATTTTGTGCCGAAGCGCTTTATAAAGCACAGGCTGAAACAGGTGAAATCAAAGGGCATT
>IonTorrentS5-rbcL1_BOP010129_Cotu
TACTAACATGTTTACTTCCATTGTGGGTAATGTCTTTGGTTTCAAAGCCCTGCGCGCTCTACGTCTGGAGGATTTGCGAATCCCCCCTGCTTATTCTAAAACTTTTCAAGGCCCGCCGCATGGTATCCAAGTTGAGAGAGATAAATTGAACAAGTATGGACGCCCTCTATTGGGATGTACTATTAAACCTAAATTGGGATTATCCGCTAAGAATTATGGTAGAGCAGTTTATGAATGTCTCCGCGGTGGACTTGATTTTACCAAAGATGATGAGAACGTAAACTCCCAACCATTTATGCGTTGGAGAGACCGTTTCTTATTTTGTGCCGAAGCGCTTTATAAAGCACAGGCTGAAACAGGTGAAATCAAAGGGCATT
>IonTorrentS5-rbcL1_BOP010129_Dotu
CCCGTCCGCATGGTATCCAAGTTGAGAGAGATAAATTGAACAAGTATGGACGCCCTCTATTGGGATGTACTATTAAACCTAAATTGGGATTATCCGCTAAGAATTATGGTAGAGCAGTTTATGAATGTCTCCGCGGTGGACTTGATTTTACCAAAGATGATGAGAACGTAAACTCCCAACCATTTATGCGTTGGAGAGACCGTTTCTTATTTTGTGCCGAAGCGCTTTATAAAGCACAGGCTGAAACAGGTGAAATCAAAGGGCATT
>IonTorrentS5-rbcL1_BOP010129_Otu
TACTAACATGTTTACTTCCATTGTGGGTAATGTCTTTGGTTTCAAAGCCCTGCGCGCTCTACGTCTGGAGGATTTGCGAATCCCCCCCTGCTTATTCTAAAACTTTTCAAGGCCCGCCGCATGGTATCCAAGTTGAGAGAGATAAATTGAACAAGTATGGACGCCCTCTATTGGGATGTACTATTAAACCTAAATTGGGATTATCCGCTAAGAATTATGGTAGAGCAGTTTATGAATGTCTCCGCGGTGGACTTGATTTTACCAAAGATGATGAGAACGTAAACTCCCAACCATTTATGCGTTGGAGAGACCGTTTCTTATTTTGTGCCGAAGCGCTTTATAAAGCACAGGCTGAAACAGGTGAAATCAAAGGGCATT
>IonTorrentS5-rbcL1_BOP010129_Zotu
TACTAACATGTTTACTTCCATTGTGGGTAATGTCTTTGGTTTCAAAGCCCTGCGCGCTCTACGTCTGGAGGATTTGCGAATCCCCCCCTGCTTATTCTAAAACTTTTCAAGGCCCGCCGCATGGTATCCAAGTTGAGAGAGATAAATTGAACAAGTATGGACGCCCTCTATTGGGATGTACTATTAAACCTAAATTGGGATTATCCGCTAAGAATTATGGTAGAGCAGTTTATGAATGTCTCCGCGGTGGACTTGATTTTACCAAAGATGATGAGAACGTAAACTCCCAACCATTTATGCGTTGGAGAGACCGTTTCTTATTTTGTGCCGAAGCGCTTTATAAAGCACAGGCTGAAACAGGTGAAATCAAAGGGCATT
>IonTorrentS5-rbcL1_BOP010131_Cotu
TACTAACATGTTTACTTCCATTGTGGGTAATGTCTTTGGTTTCAAAGCCCTGCGCGCTCTACGTCTGGAGGATTTGCGAATCCCCCCTGCTTATTCTAAAACTTTCCAAGGCCCGCCGCATGGTATCCAAGTTGAGAGAGATAAATTGAACAAGTATGGACGCCCTCTATTGGGATGTACTATTAAACCTAAATTGGGATTATCCGCTAAGAATTATGGTAGAGCAGTTTATGAATGTCTCCGCGGTGGACTTGATTTTACCAAAGATGATGAGAACGTAAACTCCCAACCATTTATGCGTTGGAGAGACCGTTTCTTATTTTGTGCCGAAGCGCTTTATAAAGCACAGGCTGAAACAGGTGAAATCAAAGGACATT
>IonTorrentS5-rbcL1_BOP010131_Otu
TACTAACATGTTTACTTCCATTGTGGGTAATGTCTTTGGTTTCAAAGCCCTGCGCGCTCTACGTCTGGAGGATTTGCGAATCCCCCCTGCTTATTCTAAAACTTTCCAAGGCCCGCCGCATGGTATCCAAGTTGAGAGAGATAAATTGAACAAGTATGGACGCCCTCTATTGGGATGTACTATTAAACCTAAATTGGGATTATCCGCTAAGAATTATGGTAGAGCAGTTTATGAATGTCTCCGCGGTGGACTTGATTTTACCAAAGATGATGAGAACGTAAACTCCCAACCATTTATGCGTTGGAGAGACCGTTTCTTATTTTGTGCCGAAGCGCTTTATAAAGCACAGGCTGAAACAGGTGAAATCAAAGGACATT
>IonTorrentS5-rbcL1_BOP010131_Zotu
TACTAACATGTTTACTTCCATTGTGGGTAATGTCTTTGGTTTCAAAGCCCTGCGCGCTCTACGTCTGGAGGATTTGCGAATCCCCCCTGCTTATTCTAAAACTTTCCAAGGCCCGCCGCATGGTATCCAAGTTGAGAGAGATAAATTGAACAAGTATGGACGCCCTCTATTGGGATGTACTATTAAACCTAAATTGGGATTATCCGCTAAGAATTATGGTAGAGCAGTTTATGAATGTCTCCGCGGTGGACTTGATTTTACCAAAGATGATGAGAACGTAAACTCCCAACCATTTATGCGTTGGAGAGACCGTTTCTTATTTTGTGCCGAAGCGCTTTATAAAGCACAGGCTGAAACAGGTGAAATCAAAGGACATT
>IonTorrentS5-rbcL1_BOP010132_Cotu
TACTAACATGTTTACTTCCATTGTGGGTAATGTTTTTGGGTTCAAGGCCCTGCGCGCTCTACGTTTGGAGGATTTGCGAATCCCTACTTCTTATACTAAAACTTTCCAAGGACCGCCTCATGGCATCCAGGTTGAAAGAGATAAATTGAACAAGTATGGTCGCCCCCTATTGGGATGTACTATTAAACCTAAATTGGGGTTATCTGCTAAGAATTACGGTAGAGCAGTTTATGAATGTCTTCGCGGTGGACTTGATTTTACCAAAGATGATGAGAACGTGAATTCCCAACCATTTATGCGTTGGAGAGACCGTTTCTTATTTTGTGCCGAAGCCCTTTTATAAAGCACAGGCTGAAACAGGTGAAATCAAAGGGCATT
>IonTorrentS5-rbcL1_BOP010132_Otu
TACTAACATGTTTACTTCCATTGTGGGTAATGTTTTTGGGTTCAAGGCCCTGCGCGCTCTACGTTTGGAGGATTTGCGAATCCCTACTTCTTATACTAAAACTTTCCAAGGACCGCCTCATGGCATCCAGGTTGAAAGAGATAAATTGAACAAGTATGGTCGCCCCCTATTGGGATGTACTATTAAACCTAAATTGGGGTTATCTGCTAAGAATTACGGTAGAGCAGTTTATGAATGTCTTCGCGGTGGACTTGATTTTACCAAAGATGATGAGAACGTGAATTCCCAACCATTTATGCGTTGGAGAGACCGTTTCTTA
>IonTorrentS5-rbcL1_BOP010132_Zotu
TACTAACATGTTTACTTCCATTGTGGGTAATGTTTTTGGGTTCAAGGCCCTGCGCGCTCTACGTTTGGAGGATTTGCGAATCCCTACTTCTTATACTAAAACTTTCCAAGGACCGCCTCATGGCATCCAGGTTGAAAGAGATAAATTGAACAAGTATGGTCGCCCCCTATTGGGATGTACTATTAAACCTAAATTGGGGTTATCTGCTAAGAATTACGGTAGAGCAGTTTATGAATGTCTTCGCGGTGGACTTGATTTTACCAAAGATGATGAGAACGTGAATTCCCAACCATTTATGCGTTGGAGAGACCGTTTCTTA
>IonTorrentS5-rbcL1_BOP010134_Cotu
TACTAACATGTTTACTTCCATTGTGGGTAATGTATTTGGGTTCAAAGCCCTGCGTGCTCTACGTCTGGAGGATCTGCGAATTCCTACTGCTTATGTTAAAACTTTCCAAGGCCCGCCTCATGGCATCCAAGTTGAGAGAGATAAATTGAACAAGTATGGTCGTCCCCTATTGGGATGTACTATTAAACCTAAATTGGGGTTATCCGCTAAAAACTACGGTAGAGCAGTTTATGAATGTCTACGTGGTGGACTTGATTTTACCAAAGATGATGAGAACGTGAACTCCCAACCATTTATGCGTTGGAGAGACCGTTTCTTATTTTGTGCCGAAGCAATTTATAAAGCACAGGCTGAAACAGGTGAAATCAAAGGGCATT
>IonTorrentS5-rbcL1_BOP010134_Otu
TACTAATATGTTTACTTCCATTGTGGGTAATGTATTTGGGTTCAAAGCCCTGCGTGCTCTACGTCTGGAAGATCTGCGAATTCCTCCTGCTTATGTTAAAACTTTCCAAGGCCCGCCTCATGGCATCCAAGTTGAGAGAGATAAGTTGAACAAGTATGGTCGTCCTCTGTTGGGATGTACTATTAAACCTAAATTGGGGTTATCGGCTAAAAACTACGGTAGAGCTGTTTATGAATGTCTACGTGGTGGACTTGATTTTACCAAAGATGATGAGAACGTGAACTCCCAACCATTTATGCGTTGGAGAGACCGTTTCTTATTTTGTGCAGAAGCAATTTATAAAGCACAGGCTGAAACAGGTGAAATCAAGGGGCATT
>IonTorrentS5-rbcL1_BOP010134_Zotu
TACTAATATGTTTACTTCCATTGTGGGTAATGTATTTGGGTTCAAAGCCCTGCGTGCTCTACGTCTGGAAGATCTGCGAATTCCTCCTGCTTATGTTAAAACTTTCCAAGGCCCGCCTCATGGCATCCAAGTTGAGAGAGATAAGTTGAACAAGTATGGTCGTCCTCTGTTGGGATGTACTATTAAACCTAAATTGGGGTTATCGGCTAAAAACTACGGTAGAGCTGTTTATGAATGTCTACGTGGTGGACTTGATTTTACCAAAGATGATGAGAACGTGAACTCCCAACCATTTATGCGTTGGAGAGACCGTTTCTTATTTTGTGCAGAAGCAATTTATAAAGCACAGGCTGAAACAGGTGAAATCAAGGGGCATT
>IonTorrentS5-rbcL1_BOP010135_Cotu
TACTAACATGTTTACTTCCATTGTAGGAAATGTATTTGGATTCAAAGCCCTACGTGCTCTACGTCTGGAAGATCTGCGAATCCCTACTGCTTATGTTAAAACTTTCCAAGGCCCGCCTCATGGGATCCAAGTTGAGAGAGATAAATTGAACAAGTATGGTCGTCCTCTGTTGGGATGTACTATTAAACCGAAATTGGGGTTATCTGCTAAAAACTATGGTAGAGCCGTTTATGAATGTCTTCGCGGTGGACTTGATTTTACCAAAGATGATGAGAACGTGAACTCCCAGCCATTTATGCGTTGGAGAGACCGCTTCTTATTTTGTGCCGAAGCACTTTATAAAGCACAGTGTGAAACAGGCGAAATCAAAGGGCATT
>IonTorrentS5-rbcL1_BOP010135_Otu
TACTAACATGTTTACTTCCATTGTAGGAAATGTATTTGGATTCAAAGCCCTACGTGCTCTACGTCTGGAAGATCTGCGAATCCCTACTGCTTATGTTAAAACTTTCCAAGGCCCGCCTCATGGGATCCAAGTTGAGAGAGATAAATTGAACAAGTATGGTCGTCCTCTGTTGGGATGTACTATTAAACCGAAATTGGGGTTATCTGCTAAAAACTATGGTAGAGCCGTTTATGAATGTCTTCGCGGTGGACTTGATTTTACCAAAGATGATGAGAACGTGAACTCCCAGCCATTTATGCGTTGGAGAGACCGCTTCTTATTTTGTGCCGAAGCACTTTATAAAGCACAGTGTGAAACAGGCGAAATCAAAGGGCATT
>IonTorrentS5-rbcL1_BOP010135_Zotu
TACTAACATGTTTACTTCCATTGTAGGAAATGTATTTGGATTCAAAGCCCTACGTGCTCTACGTCTGGAAGATCTGCGAATCCCTACTGCTTATGTTAAAACTTTCCAAGGCCCGCCTCATGGGATCCAAGTTGAGAGAGATAAATTGAACAAGTATGGTCGTCCTCTGTTGGGATGTACTATTAAACCGAAATTGGGGTTATCTGCTAAAAACTATGGTAGAGCCGTTTATGAATGTCTTCGCGGTGGACTTGATTTTACCAAAGATGATGAGAACGTGAACTCCCAGCCATTTATGCGTTGGAGAGACCGCTTCTTATTTTGTGCCGAAGCACTTTATAAAGCACAGTGTGAAACAGGCGAAATCAAAGGGCATT
>IonTorrentS5-rbcL1_BOP010136_Cotu
TACTAACATGTTTACCTCTATTGTGGGTAATGTTTTTGGGTTCAAAGCGCTGCGCGCTCTACGTCTGGAGGATCTGCGAATTCCTCCTGCTTATGTTAAAACTTTCCAAGGCCCGCCTCATGGCATCCAAGTTGAGAGAGATAAATTGAACAAGTATGGTCGTCCCCTATTAGGATGTACTATTAAACCAAAATTGGGATTATCCGCTAAGAACTATGGTAGAGCGGTTTATGAATGTCTCCGTGGTGGACTTGATTTTACCAAGGATGATGAGAACGTGAACTCCCAACCATTTATGCGTTGGCGCGACCGTTTCCTATTTTGTGCCGAAGCACTTTTTAAAGCACAGGCTGAAACAGGTGAAATCAAAGGACATT
>IonTorrentS5-rbcL1_BOP010136_Otu
TACTAACATGTTTACCTCTATTGTGGGTAATGTTTTTGGGTTCAAAGCGCTGCGCGCTCTACGTCTGGAGGATCTGCGAATTCCTCCTGCTTATGTTAAAACTTTCCAAGGCCCGCCTCATGGCATCCAAGTTGAGAGAGATAAATTGAACAAGTATGGTCGTCCCCTATTAGGATGTACTATTAAACCAAAATTGGGATTATCCGCTAAGAACTATGGTAGAGCGGTTTATGAATGTCTCCGTGGTGGACTTGATTTTACCAAGGATGATGAGAACGTGAACTCCCAACCATTTATGCGTTGGCGCGACCGTTTCCTATTTTGTGCCGAAGCACTTTTTTAAAGCACAGGCTGAAACAGGTGAAATCAAAGGACATT
>IonTorrentS5-rbcL1_BOP010136_Zotu
TACTAACATGTTTACCTCTATTGTGGGTAATGTTTTTGGGTTCAAAGCGCTGCGCGCTCTACGTCTGGAGGATCTGCGAATTCCTCCTGCTTATGTTAAAACTTTCCAAGGCCCGCCTCATGGCATCCAAGTTGAGAGAGATAAATTGAACAAGTATGGTCGTCCCCTATTAGGATGTACTATTAAACCAAAATTGGGATTATCCGCTAAGAACTATGGTAGAGCGGTTTATGAATGTCTCCGTGGTGGACTTGATTTTACCAAGGATGATGAGAACGTGAACTCCCAACCATTTATGCGTTGGCGCGACCGTTTCCTATTTTGTGCCGAAGCACTTTTTAAAGCACAGGCTGAAACAGGTGAAATCAAAGGACATT
>IonTorrentS5-rbcL1_BOP010137_Cotu
TACTAACATGTTTACTTCCATTGTGGGTAATGTATTTGGGTTCAAAGCCCTGCGCGCTCTACGTCTGGAGGATTTGCGAATCCCTACTGCTTATTCTAAAACTTTCCAAGGCCCGCCTCATGGCATCCAAGTTGAGAGAGATAAATTGAACAAGTATGGTCGTCCCCTATTGGGATGTACTATTAAACCTAAATTGGGGTTATCCGCTAAGAACTACGGTAGAGCAGTTTATGAATGTCTACGCGGTGGACTTGATTTTACCAAAGATGATGAGAACGTGAACTCCCAACCATTTATGCGTTGGAGAGACCGTTTCTTATTTTGTGCCGAAGCACTTTTATAAAGCACAGGCTGAAACAGGTGAAATCAAAGGGCATT
>IonTorrentS5-rbcL1_BOP010138_Cotu
TACCAACATGTTTACTTCCATTGTAGGTAATGTATTTGGGTTCAAAGCCCTGCGCGCTCTACGTCTGGAAGATCTGCGAATCCCTACTGCTTATGTTAAAACTTTCCAAGGTCCGCCTCATGGGATCCAAGTTGAAAGAGATAAATTGAACAAGTATGGTCGTCCCCTGTTGGGATGTACTATTAAACCTAAATTGGGGTTATCCGCTAAAAACTACGGTAGAGCTGTTTATGAATGTCTTCGCGGTGGACTTGATTTTACCAAAGATGATGAGAACGTGAACTCACAACCATTTATGCGTTGGAGAGATCGTTTCTGCTTTTGTGCCGAAGCACTTTATAAAGCACAGGCTGAAACAGGTGAAATCAAAGGGCATT
>IonTorrentS5-rbcL1_BOP010138_Otu
TACCAACATGTTTACTTCCATTGTAGGTAATGTATTTGGGTTCAAAGCCCTGCGCGCTCTACGTCTGGAAGATCTGCGAATCCCTACTGCTTATGTTAAAACTTTCCAAGGTCCGCCTCATGGGATCCAAGTTGAAAGAGATAAATTGAACAAGTATGGTCGTCCCCTGTTGGGATGTACTATTAAACCTAAATTGGGGTTATCCGCTAAAAACTACGGTAGAGCTGTTTATGAATGTCTTCGCGGTGGACTTGATTTTACCAAAGATGATGAGAACGTGAACTCACAACCATTTATGCGTTGGAGAGATCGTTTCTGCTTTTGTGCCGAAGCACTTTATAAAGCACAGGCTGAAACAGGTGAAATCAAAGGGCATT
>IonTorrentS5-rbcL1_BOP010138_Zotu
TACCAACATGTTTACTTCCATTGTAGGTAATGTATTTGGGTTCAAAGCCCTGCGCGCTCTACGTCTGGAAGATCTGCGAATCCCTACTGCTTATGTTAAAACTTTCCAAGGTCCGCCTCATGGGATCCAAGTTGAAAGAGATAAATTGAACAAGTATGGTCGTCCCCTGTTGGGATGTACTATTAAACCTAAATTGGGGTTATCCGCTAAAAACTACGGTAGAGCTGTTTATGAATGTCTTCGCGGTGGACTTGATTTTACCAAAGATGATGAGAACGTGAACTCACAACCATTTATGCGTTGGAGAGATCGTTTCTGCTTTTGTGCCGAAGCACTTTATAAAGCACAGGCTGAAACAGGTGAAATCAAAGGGCATT
>IonTorrentS5-rbcL1_BOP010139_Cotu
TACTAACATGTTTACTTCCATTGTGGGTAATGTATTTGGGTTCAAAGCCCTGCGCGCTCTACGTCTGGAAGATTTGAGAATCCCTACTTCTTATACTAAAACTTTCCAAGGTCCGCCTCATGGGATCCAAGTTGAGAGAGATAAATTGAACAAGTATGGCCGCCCACTATTGGGATGTACTATTAAACCTAAATTGGGGTTATCCGCTAAGAATTACGGTAGAGCAGTTTATGAATGTCTTCGTGGTGGACTTGATTTTACCAAAGATGATGAGAACGTGAATTCCCAACCATTTATGCGTTGGAGAGACCGTTTCTTATTTTGTGCCGAAGCAATTTATAAATCACAGGCTGAAACAGGTGAAATCAAAGGACATT
>IonTorrentS5-rbcL1_BOP010139_Otu
TACTAACATGTTTACTTCCATTGTGGGTAATGTATTTGGGTTCAAAGCCCTGCGCGCTCTACGTCTGGAAGATTTGAGAATCCCTACTTCTTATACTAAAACTTTCCAAGGTCCGCCTCATGGGATCCAAGTTGAGAGAGATAAATTGAACAAGTATGGCCGCCCACTATTGGGATGTACTATTAAACCTAAATTGGGGTTATCCGCTAAGAATTACGGTAGAGCAGTTTATGAATGTCTTCGTGGTGGACTTGATTTTACCAAAGATGATGAGAACGTGAATTCCCAACCATTTATGCGTTGGAGAGACCGTTTCTTATTTTGTGCAGAAGCAATTTATAAATCACAGGCTGAAACAGGGGAAATCAAAGGACATT
>IonTorrentS5-rbcL1_BOP010139_Zotu
TACTAACATGTTTACTTCCATTGTGGGTAATGTATTTGGGTTCAAAGCCCTGCGCGCTCTACGTCTGGAAGATTTGAGAATCCCTACTTCTTATACTAAAACTTTCCAAGGTCCGCCTCATGGGATCCAAGTTGAGAGAGATAAATTGAACAAGTATGGCCGCCCACTATTGGGATGTACTATTAAACCTAAATTGGGGTTATCCGCTAAGAATTACGGTAGAGCAGTTTATGAATGTCTTCGTGGTGGACTTGATTTTACCAAAGATGATGAGAACGTGAATTCCCAACCATTTATGCGTTGGAGAGACCGTTTCTTATTTTGTGCAGAAGCAATTTATAAATCACAGGCTGAAACAGGGGAAATCAAAGGACATT
>IonTorrentS5-rbcL1_BOP010140_Cotu
TACTAACATGTTTACTTCCATTGTGGGTAATGTATTTGGGTTTAAAGCCCTGCGCGCTCTACGTCTAGAGGATCTACGAATCCCTTCTGCGTATGCGAAAACTTTCCAAGGCCCCCCTCACGGCATCCAAGTTGAGAGAGATAAATTGAACAAGTATGGACGTCCTCTATTGGGATGTACTATTAAACCTAAATTGGGATTATCCGCTAAGAACTACGGTAGAGCAGTTTATGAATGTCTACGTGGTGGACTTGACTTTACCAAAGATGATGAGAACGTAAACTCCCAACCATTTATGCGTTGGAGAGACCGTTTCTTGTTTTGTGCAGAAGCTATTTATAAATCGCAGGCAGAAACTGGTGAAATCAAAGGTCATT
>IonTorrentS5-rbcL1_BOP010140_Dotu
TACTAACATGTTTACTTCCATTGTGGGTAATGTATTTGGGTTTAAAGCCCTGCGCGCTCTACGTCTAGAGGATCTACGAATCCCTTCTGCGTATGCGAAAACTTTCCAAGGCCCCCCTCACGGCATCCAAGTTGAGAGAGATAAATTGAACAAGTATGGACGTCCTCTATTGGGATGTACTATTAAACCTAAATTGGGATTATCCGCTAAGAACTACGGTAGAGCAGTTTATGAATGTCTACGTGGTGGACTTGACTTTACCAAAGATGATGAGAACGTAAACTCCCAACCATTTATGCGTTGGAGAGACCGTTTCTTGTTTTGTGCAGAAGCTATTTATAAATCGCAGGCAGAAACTGGTGAAATCAAAGGTCATT
>IonTorrentS5-rbcL1_BOP010140_Otu
TACTAACATGTTTACTTCCATTGTGGGTAATGTATTTGGGTTTAAAGCCCTGCGCGCTCTACGTCTAGAGGATCTACGAATCCCTTCTGCGTATGCGAAAACTTTCCAAGGCCCCCCTCACGGCATCCAAGTTGAGAGAGATAAATTGAACAAGTATGGACGTCCTCTATTGGGATGTACTATTAAACCTAAATTGGGATTATCCGCTAAGAACTACGGTAGAGCAGTTTATGAATGTCTACGTGGTGGACTTGACTTTACCAAAGATGATGAGAACGTAAACTCCCAACCATTTATGCGTTGGAGAGACCGTTTCTTGTTTTGTGCAGAAGCTATTTATAAATCGCAGGCAGAAACTGGTGAAATCAAAGGTCATT
>IonTorrentS5-rbcL1_BOP010140_Zotu
TACTAACATGTTTACTTCCATTGTGGGTAATGTATTTGGGTTTAAAGCCCTGCGCGCTCTACGTCTAGAGGATCTACGAATCCCTTCTGCGTATGCGAAAACTTTCCAAGGCCCCCCTCACGGCATCCAAGTTGAGAGAGATAAATTGAACAAGTATGGACGTCCTCTATTGGGATGTACTATTAAACCTAAATTGGGATTATCCGCTAAGAACTACGGTAGAGCAGTTTATGAATGTCTACGTGGTGGACTTGACTTTACCAAAGATGATGAGAACGTAAACTCCCAACCATTTATGCGTTGGAGAGACCGTTTCTTGTTTTGTGCAGAAGCTATTTATAAATCGCAGGCAGAAACTGGTGAAATCAAAGGTCATT
>IonTorrentS5-rbcL1_BOP010141_Cotu
TACTAACATGTTTACTTCCATTGTGGGTAATGTATTTGGGTTCAAAGCCCTGCGCGCTCTACGTCTGGAAGATCTGCGAATCCCTGTTGCGTATTGTAAAACTTTCCAAGGACCGCCTCACGGCATCCAAGTTGAAAGAGATAAATTGAACAAGTATGGTCGTCCCCTGTTGGGATGTACTATTAAACCTAAATTGGGGTTATCGGCTAAAAACTACGGTAGAGCAGTTTATGAATGTCTACGCGGTGGGCTTGATTTTACCAAAGATGATGAGAACGTGAACTCCCAACCATTTATGCGTTGGAGAGACCGTTTCTTATTTTGTGCCGAAGCAATTTTTAAATCACAGTCTGAAACAGGTGAAATCAAAGGGCATT
>IonTorrentS5-rbcL1_BOP010141_Dotu
TACTAACATGTTTACTTCCATTGTGGGTAATGTATTTGGGTTCAAAGCCCTGCGCGCTCTACGTCTGGAAGATCTGCGAATCCCTGTTGCGTATTGTAAAACTTTCCAAGGACCGCCTCACGGCATCCAAGTTGAAAGAGATAAATTGAACAAGTATGGTCGTCCCCTGTTGGGATGTACTATTAAACCTAAATTGGGGTTATCGGCTAAAAACTACGGTAGAGCAGTTTATGAATGTCTACGCGGTGGGCTTGATTTTACCAAAGATGATGAGAACGTGAACTCCCAACCATTTATGCGTTGGAGAGACCGTTTCTTATTTTGTGCCGAAGCAATTTTTAAATCACAGTCTGAAACAGGTGAAATCAAAGGGCATT
>IonTorrentS5-rbcL1_BOP010141_Otu
TACTAACATGTTTACTTCCATTGTGGGTAATGTATTTGGGTTCAAAGCCCTGCGCGCTCTACGTCTGGAAGATCTGCGAATCCCTGTTGCGTATTGTAAAACTTTCCAAGGACCGCCTCACGGCATCCAAGTTGAAAGAGATAAATTGAACAAGTATGGTCGTCCCCTGTTGGGATGTACTATTAAACCTAAATTGGGGTTATCGGCTAAAAACTACGGTAGAGCAGTTTATGAATGTCTACGCGGTGGGCTTGATTTTACCAAAGATGATGAGAACGTGAACTCCCAACCATTTATGCGTTGGAGAGACCGTTTCTTATTTTGTGCCGAAGCAATTTTTAAATCACAGTCTGAAACAGGTGAAATCAAAGGGCATT
>IonTorrentS5-rbcL1_BOP010141_Zotu
TACTAACATGTTTACTTCCATTGTGGGTAATGTATTTGGGTTCAAAGCCCTGCGCGCTCTACGTCTGGAAGATCTGCGAATCCCTGTTGCGTATTGTAAAACTTTCCAAGGACCGCCTCACGGCATCCAAGTTGAAAGAGATAAATTGAACAAGTATGGTCGTCCCCTGTTGGGATGTACTATTAAACCTAAATTGGGGTTATCGGCTAAAAACTACGGTAGAGCAGTTTATGAATGTCTACGCGGTGGGCTTGATTTTACCAAAGATGATGAGAACGTGAACTCCCAACCATTTATGCGTTGGAGAGACCGTTTCTTATTTTGTGCCGAAGCAATTTTTAAATCACAGTCTGAAACAGGTGAAATCAAAGGGCATT
>IonTorrentS5-rbcL1_BOP010142_Cotu
TACTAACATGTTTACTTCCATTGTGGGTAATGTATTTGGGTTCAAAGCCCTGCGCGCTCTACGTCTGGAAGATCTGCGAATCCCTGTTGCGTATTGTAAAACTTTCCAAGGACCGCCTCACGGCATCCAAGTTGAAAGAGATAAATTGAACAAGTATGGTCGTCCCCTGTTGGGATGTACTATTAAACCTAAATTGGGGTTATCGGCTAAAAACTACGGTAGAGCAGTTTATGAATGTCTACGCGGTGGGCTTGATTTTACCAAAGATGATGAGAACGTGAACTCCCAACCATTTATGCGTTGGAGAGACCGTTTCTTATTTTGTGCCGAAGCAATTTTTAAAGCACAGTCTGAAACAGGTGAAATCAAAGGGCATT
>IonTorrentS5-rbcL1_BOP010142_Dotu
TACTAACATGTTTACTTCCATTGTGGGTAATGTATTTGGGTTCAAAGCCCTGCGCGCTCTACGTCTGGAAGATCTGCGAATCCCTGTTGCGTATTGTAAAACTTTCCAAGGACCGCCTCACGGCATCCAAGTTGAAAGAGATAAATTGAACAAGTATGGTCGTCCCCTGTTGGGATGTACTATTAAACCTAAATTGGGGTTATCGGCTAAAAACTACGGTAGAGCAGTTTATGAATGTCTACGCGGTGGGCTTGATTTTACCAAAGATGATGAGAACGTGAACTCCCAACCATTTATGCGTTGGAGAGACCGTTTCTTATTTTGTGCCGAAGCAATTTTTAAAGCACAGTCTGAAACAGGTGAAATCAAAGGGCATT
>IonTorrentS5-rbcL1_BOP010142_Otu
TACTAACATGTTTACTTCCATTGTGGGTAATGTATTTGGGTTCAAAGCCCTGCGCGCTCTACGTCTGGAAGATCTGCGAATCCCTGTTGCGTATTGTAAAACTTTCCAAGGACCGCCTCACGGCATCCAAGTTGAAAGAGATAAATTGAACAAGTATGGTCGTCCCCTGTTGGGATGTACTATTAAACCTAAATTGGGGTTATCGGCTAAAAACTACGGTAGAGCAGTTTATGAATGTCTACGCGGTGGGCTTGATTTTACCAAAGATGATGAGAACGTGAACTCCCAACCATTTATGCGTTGGAGAGACCGTTTCTTATTTTGTGCCGAAGCAATTTTTAAAGCACAGTCTGAAACAGGTGAAATCAAAGGGCATT
>IonTorrentS5-rbcL1_BOP010142_Zotu
TACTAACATGTTTACTTCCATTGTGGGTAATGTATTTGGGTTCAAAGCCCTGCGCGCTCTACGTCTGGAAGATCTGCGAATCCCTGTTGCGTATTGTAAAACTTTCCAAGGACCGCCTCACGGCATCCAAGTTGAAAGAGATAAATTGAACAAGTATGGTCGTCCCCTGTTGGGATGTACTATTAAACCTAAATTGGGGTTATCGGCTAAAAACTACGGTAGAGCAGTTTATGAATGTCTACGCGGTGGGCTTGATTTTACCAAAGATGATGAGAACGTGAACTCCCAACCATTTATGCGTTGGAGAGACCGTTTCTTATTTTGTGCCGAAGCAATTTTTAAAGCACAGTCTGAAACAGGTGAAATCAAAGGGCATT
>IonTorrentS5-rbcL1_BOP010143_Cotu
TACTAACATGTTTACTTCCATTGTGGGTAATGTGTTTGGGTTCAAAGCTCTGCGCGCTCTACGTCTAGAGGATCTGCGAATCCCCCCTGCTTATTCTAAAACTTTCCAAGGCCCGCCTCATGGCATCCAAGTTGAGAGAGATAAATTGAACAAGTATGGTCGTCCCCTATTGGGATGTACTATTAAACCTAAATTGGGGTTATCCGCTAAGAACTATGGTAGAGCAGTTTATGAATGTCTCCGCGGTGGACTTGATTTTACTAAAGATGATGAGAACGTGAACTCCCAACCATTTATGCGTTGGAGAGACCGTTTCTTATTTTGTGCCGAAGCCATTTTTAAATCACAGGCTGAAACAGGTGAAATCAAAGGGCATT
>IonTorrentS5-rbcL1_BOP010143_Otu
TACTAACATGTTTACTTCCATTGTGGGTAATGTGTTTGGGTTCAAAGCTCTGCGCGCTCTACGTCTAGAGGATCTGCGAATCCCCCCTGCTTATTCTAAAACTTTCCAAGGCCCGCCTCATGGCATCCAAGTTGAGAGAGATAAATTGAACAAGTATGGTCGTCCCCTATTGGGATGTACTATTAAACCTAAATTGGGGTTATCCGCTAAGAACTATGGTAGAGCAGTTTATGAATGTCTCCGCGGTGGACTTGATTTTACTAAAGATGATGAGAACGTGAACTCCCAACCATTTATGCGTTGGAGAGACCGTTTCTTATTTTGTGCCGAAGCCATTTTTAAATCACAGGCTGAAACAGGTGAAATCAAAGGGCATT
>IonTorrentS5-rbcL1_BOP010143_Zotu
TACTAACATGTTTACTTCCATTGTGGGTAATGTGTTTGGGTTCAAAGCTCTGCGCGCTCTACGTCTAGAGGATCTGCGAATCCCCCCTGCTTATTCTAAAACTTTCCAAGGCCCGCCTCATGGCATCCAAGTTGAGAGAGATAAATTGAACAAGTATGGTCGTCCCCTATTGGGATGTACTATTAAACCTAAATTGGGGTTATCCGCTAAGAACTATGGTAGAGCAGTTTATGAATGTCTCCGCGGTGGACTTGATTTTACTAAAGATGATGAGAACGTGAACTCCCAACCATTTATGCGTTGGAGAGACCGTTTCTTATTTTGTGCCGAAGCCATTTTTAAATCACAGGCTGAAACAGGTGAAATCAAAGGGCATT
>IonTorrentS5-rbcL1_BOP010144_Cotu
TACTAACATGTTTACTTCTATTGTGGGTAATGTATTTGGGTTCAAAGCCCTACGAGCTCTGCGTCTGGAAGATTTGCGAATCCCTCCTGCTTATTCCAAAACTTTCCAAGGCCCACCTCATGGCATCCAAGTTGAGAGAGATAAATTGAACAAGTATGGTCGTCCCCTATTGGGATGTACTATTAAACCAAAATTAGGGTTATCTGCCAAGAACTACGGTAGAGCGGTTTATGAATGTCTCCGCGGTGGACTTGATTTTACCAAGGATGATGAGAACGTGAACTCCCAACCGTTTATGCGTTGGAGGGACCGTTTCTTATTTTGTGCCGAAGCTCTTTATAAAGCGCAGGCCGAAACAGGTGAAATTAAAGGACATT
>IonTorrentS5-rbcL1_BOP010144_Dotu
TACTAACATGTTTACTTCTATTGTGGGTAATGTATTTGGGTTCAAAGCCCTACGAGCTCTGCGTCTGGAAGATTTGCGAATCCCTCCTGCTTATTCCAAAACTTTCCAAGGCCCACCTCATGGCATCCAAGTTGAGAGAGATAAATTGAACAAGTATGGTCGTCCCCTATTGGGATGTACTATTAAACCAAAATTAGGGTTATCTGCCAAGAACTACGGTAGAGCGGTTTATGAATGTCTCCGCGGTGGACTTGATTTTACCAAGGATGATGAGAACGTGAACTCCCAACCGTTTATGCGTTGGAGGGACCGTTTCTTATTTTGTGCCGAAGCTCTTTATAAAGCGCAGGCCGAAACAGGTGAAATTAAAGGACATT
>IonTorrentS5-rbcL1_BOP010144_Otu
TACTAACATGTTTACTTCTATTGTGGGTAATGTATTTGGGTTCAAAGCCCTACGAGCTCTGCGTCTGGAAGATTTGCGAATCCCTCCTGCTTATTCCAAAACTTTCCAAGGCCCACCTCATGGCATCCAAGTTGAGAGAGATAAATTGAACAAGTATGGTCGTCCCCTATTGGGATGTACTATTAAACCAAAATTAGGGTTATCTGCCAAGAACTACGGTAGAGCGGTTTATGAATGTCTCCGCGGTGGACTTGATTTTACCAAGGATGATGAGAACGTGAACTCCCAACCGTTTATGCGTTGGAGGGACCGTTTCTTATTTTGTGCCGAAGCTCTTTATAAAGCGCAGGCCGAAACAGGTGAAATTAAAGGACATT
>IonTorrentS5-rbcL1_BOP010144_Zotu
TACTAACATGTTTACTTCTATTGTGGGTAATGTATTTGGGTTCAAAGCCCTACGAGCTCTGCGTCTGGAAGATTTGCGAATCCCTCCTGCTTATTCCAAAACTTTCCAAGGCCCACCTCATGGCATCCAAGTTGAGAGAGATAAATTGAACAAGTATGGTCGTCCCCTATTGGGATGTACTATTAAACCAAAATTAGGGTTATCTGCCAAGAACTACGGTAGAGCGGTTTATGAATGTCTCCGCGGTGGACTTGATTTTACCAAGGATGATGAGAACGTGAACTCCCAACCGTTTATGCGTTGGAGGGACCGTTTCTTATTTTGTGCCGAAGCTCTTTATAAAGCGCAGGCCGAAACAGGTGAAATTAAAGGACATT
>IonTorrentS5-rbcL1_BOP010146_Cotu
TACTAACATGTTTACTTCCATTGTGGGTAATGTATTTGGGTTCAAAGCCCTGCGTGCTCTTCGTTTGGAGGATTTGCGAATCCCTCCTGCTTATACGAAAACTTTCCAAGGCCCGCCTCATGGTATCCAAGTTGAGAGAGATAAATTGAACAAATATGGACGTCCCCTATTGGGATGTACTATTAAACCGAAATTGGGGTTGTCCGCTAAGAACTACGGTCGGGCAGTTTATGAATGTCTTCGTGGCGGACTTGATTTTACCAAAGATGATGAAAACGTGAACTCCCAACCATTTATGCGTTGGAGAGACCGTTTCTTATTCTGTGCCGAAGCTATTTTTAAATCACAGTGCGAAACAGGTGAAATCAAAGGACATT
>IonTorrentS5-rbcL1_BOP010146_Dotu
TACTAACATGTTTACTTCCATTGTGGGTAATGTATTTGGGTTCAAAGCCCTGCGTGCTCTTCGTTTGGAGGATTTGCGAATCCCTCCTGCTTATACGAAAACTTTCCAAGGCCCGCCTCATGGTATCCAAGTTGAGAGAGATAAATTGAACAAATATGGACGTCCCCTATTGGGATGTACTATTAAACCGAAATTGGGGTTGTCCGCTAAGAACTACGGTCGGGCAGTTTATGAATGTCTTCGTGGCGGACTTGATTTTACCAAAGATGATGAAAACGTGAACTCCCAACCATTTATGCGTTGGAGAGACCGTTTCTTATTCTGTGCCGAAGCTATTTTTAAATCACAGTGCGAAACAGGTGAAATCAAAGGACATT
>IonTorrentS5-rbcL1_BOP010146_Otu
TACTAACATGTTTACTTCCATTGTGGGTAATGTATTTGGGTTCAAAGCCCTGCGTGCTCTTCGTTTGGAGGATTTGCGAATCCCTCCTGCTTATACGAAAACTTTCCAAGGCCCGCCTCATGGTATCCAAGTTGAGAGAGATAAATTGAACAAATATGGACGTCCCCTATTGGGATGTACTATTAAACCGAAATTGGGGTTGTCCGCTAAGAACTACGGTCGGGCAGTTTATGAATGTCTTCGTGGCGGACTTGATTTTACCAAAGATGATGAAAACGTGAACTCCCAACCATTTATGCGTTGGAGAGACCGTTTCTTATTCTGTGCCGAAGCTATTTTTAAATCACAGTGCGAAACAGGTGAAATCAAAGGACATT
>IonTorrentS5-rbcL1_BOP010146_Zotu
TACTAACATGTTTACTTCCATTGTGGGTAATGTATTTGGGTTCAAAGCCCTGCGTGCTCTTCGTTTGGAGGATTTGCGAATCCCTCCTGCTTATACGAAAACTTTCCAAGGCCCGCCTCATGGTATCCAAGTTGAGAGAGATAAATTGAACAAATATGGACGTCCCCTATTGGGATGTACTATTAAACCGAAATTGGGGTTGTCCGCTAAGAACTACGGTCGGGCAGTTTATGAATGTCTTCGTGGCGGACTTGATTTTACCAAAGATGATGAAAACGTGAACTCCCAACCATTTATGCGTTGGAGAGACCGTTTCTTATTCTGTGCCGAAGCTATTTTTAAATCACAGTGCGAAACAGGTGAAATCAAAGGACATT
>IonTorrentS5-rbcL1_BOP010147_Cotu
TACTAACATGTTTACTTCCATTGTAGGTAATGTGTTTGGGTTCAAGGCCCTGCGCGCTCTACGTCTGGAGGATTTGCGAATCCCTCCTGCTTATGTTAAAACTTTCCAAGGGCCGCCTCATGGGATCCAAGTTGAGAGAGATAAATTGAACAAGTACGGCCGACCTCTATTGGGATGTACTATTAAACCTAAATTGGGGTTATCCGCTAAGAATTACGGTAGAGCGGTTTATGAATGTCTCCGCGGTGGACTTGATTTTACCAAAGATGATGAGAATGTTAATTCCCAACCATTTATGCGTTGGAGAGACCGTTTCTTATTTTGTGCCGAAGCAATTTATAAAATCACAGGCTGAAACAGGTGAAATCAAAGGGCATT
>IonTorrentS5-rbcL1_BOP010147_Otu
TACTAACATGTTTACTTCCATTGTAGGTAATGTGTTTGGGTTCAAGGCCCTGCGCGCTCTACGTCTGGAGGATTTGCGAATCCCTCCTGCTTATGTTAAAACTTTCCAAGGGCCGCCTCATGGGATCCAAGTTGAGAGAGATAAATTGAACAAGTACGGCCGACCTCTATTGGGATGTACTATTAAACCTAAATTGGGGTTATCCGCTAAGAATTACGGTAGAGCGGTTTATGAATGTCTCCGCGGTGGACTTGATTTTACCAAAGATGATGAGAATGTTAATTCCCAACCATTTATGCGTTGGAGAGACCGTTTCTTATTTTGTGCCGAAGCAATTTATAAATCACAGGCTGAAACAGGTGAAATCAAAGGGCATT
>IonTorrentS5-rbcL1_BOP010147_Zotu
TACTAACATGTTTACTTCCATTGTAGGTAATGTGTTTGGGTTCAAGGCCCTGCGCGCTCTACGTCTGGAGGATTTGCGAATCCCTCCTGCTTATGTTAAAACTTTCCAAGGGCCGCCTCATGGGATCCAAGTTGAGAGAGATAAATTGAACAAGTACGGCCGACCTCTATTGGGATGTACTATTAAACCTAAATTGGGGTTATCCGCTAAGAATTACGGTAGAGCGGTTTATGAATGTCTCCGCGGTGGACTTGATTTTACCAAAGATGATGAGAATGTTAATTCCCAACCATTTATGCGTTGGAGAGACCGTTTCTTATTTTGTGCCGAAGCAATTTATAAAATCACAGGCTGAAACAGGTGAAATCAAAGGGCATT
>IonTorrentS5-rbcL1_BOP010150_Cotu
TACTAACATGTTTACTTCCATTGTGGGTAATGTATTTGGGTTCAAAGCCCTGCGCGCTCTACGTCTGGAAGATTTGCGAATCCCTACTGCGTATGTTAAAACTTTCCAAGGACCACCTCATGGTATCCAGGTTGAAAGAGATAAATTGAACAAGTATGGTCGTCCCCTGTTGGGATGTACTATTAAACCGAAATTGGGGTTATCCGCTAAAAACTACGGTAGAGCGGTTTATGAATGTCTCCGCGGTGGACTTGATTTTACCAAAGATGATGAGAACGTGAACTCCCAACCATTTATGCGTTGGAGAGACCGTTTCTGCTTTTGTGCCGAAGCAATTTATAAAGCACAGGCTGAAACAGGTGAAATCAAAGGGCATT
>IonTorrentS5-rbcL1_BOP010150_Otu
TACTAACATGTTTACTTCCATTGTGGGTAATGTATTTGGGTTCAAAGCCCTGCGCGCTCTACGTCTGGAAGATTTGCGAATCCCTACTGCGTATGTTAAAACTTTCCAAGGACCACCTCATGGTATCCAGGTTGAAAGAGATAAATTGAACAAGTATGGTCGTCCCCTGTTGGGATGTACTATTAAACCGAAATTGGGGTTATCCGCTAAAAACTACGGTAGAGCGGTTTATGAATGTCTCCGCGGTGGACTTGATTTTACCAAAGATGATGAGAACGTGAACTCCCAACCATTTATGCGTTGGAGAGACCGTTTCTGCTTTTGTGCCGAAGCAATTTATAAAGCACAGGCTGAAACAGGTGAAATCAAAGGGCATT
>IonTorrentS5-rbcL1_BOP010150_Zotu
TACTAACATGTTTACTTCCATTGTGGGTAATGTATTTGGGTTCAAAGCCCTGCGCGCTCTACGTCTGGAAGATTTGCGAATCCCTACTGCGTATGTTAAAACTTTCCAAGGACCACCTCATGGTATCCAGGTTGAAAGAGATAAATTGAACAAGTATGGTCGTCCCCTGTTGGGATGTACTATTAAACCGAAATTGGGGTTATCCGCTAAAAACTACGGTAGAGCGGTTTATGAATGTCTCCGCGGTGGACTTGATTTTACCAAAGATGATGAGAACGTGAACTCCCAACCATTTATGCGTTGGAGAGACCGTTTCTGCTTTTGTGCCGAAGCAATTTATAAAGCACAGGCTGAAACAGGTGAAATCAAAGGGCATT
>IonTorrentS5-rbcL1_BOP010151_Cotu
TACTAACATGTTTACTTCCATTGTGGGTAATGTATTTGGGTTCAAAGCCCTGCGCGCTCTACGTCTGGAAGATTTGCGAATCCCTACTGCGTATGTTAAAACTTTCCAAGGACCACCTCATGGTATCCAGGTTGAAAGAGATAAATTGAACAAGTATGGTCGTCCCCTGTTGGGATGTACTATTAAACCGAAATTGGGGTTATCCGCTAAAAACTACGGTAGAGCGGTTTATGAATGTCTCCGCGGTGGACTTGATTTTACCAAAGATGATGAGAACGTGAACTCCCAACCATTTATGCGTTGGAGAGACCGTTTCTGCTTTTGTGCCGAAGCAATTTATAAAGCACAGGCTGAAACAGGTGAAATCAAAGGGCATT
>IonTorrentS5-rbcL1_BOP010151_Otu
TACTAACATGTTTACTTCCATTGTGGGTAATGTATTTGGGTTCAAAGCCCTGCGCGCTCTACGTCTGGAAGATTTGCGAATCCCTACTGCGTATGTTAAAACTTTCCAAGGACCACCTCATGGTATCCAGGTTGAAAGAGATAAATTGAACAAGTATGGTCGTCCCCTGTTGGGATGTACTATTAAACCGAAATTGGGGTTATCCGCTAAAAACTACGGTAGAGCGGTTTATGAATGTCTCCGCGGTGGACTTGATTTTACCAAAGATGATGAGAACGTGAACTCCCAACCATTTATGCGTTGGAGAGACCGTTTCTGCTTTTGTGCCGAAGCAATTTATAAAGCACAGGCTGAAACAGGTGAAATCAAAGGGCATT
>IonTorrentS5-rbcL1_BOP010151_Zotu
TACTAACATGTTTACTTCCATTGTGGGTAATGTATTTGGGTTCAAAGCCCTGCGCGCTCTACGTCTGGAAGATTTGCGAATCCCTACTGCGTATGTTAAAACTTTCCAAGGACCACCTCATGGTATCCAGGTTGAAAGAGATAAATTGAACAAGTATGGTCGTCCCCTGTTGGGATGTACTATTAAACCGAAATTGGGGTTATCCGCTAAAAACTACGGTAGAGCGGTTTATGAATGTCTCCGCGGTGGACTTGATTTTACCAAAGATGATGAGAACGTGAACTCCCAACCATTTATGCGTTGGAGAGACCGTTTCTGCTTTTGTGCCGAAGCAATTTATAAAGCACAGGCTGAAACAGGTGAAATCAAAGGGCATT
>IonTorrentS5-rbcL1_BOP010152_Cotu
TACTAACATGTTTACTTCTATTGTGGGTAATGTATTTGGGTTCAAAGCCCTGCGCGCTCTACGTCTGGAAGATCTGCGAATCCCTGTCTCTTATGTTAAAACTTTCCAAGGCCCGCCTCATGGTATCCAAGTTGAGAGAGATAAATTGAACAAGTACGGCCGCCCCCTGTTGGGATGTACTATTAAACCTAAATTGGGGTTATCTGCTAAAAACTACGGTAGGGCGGTTTATGAATGTCTACGTGGTGGACTTGATTTTACCAAAGATGATGAGAACGTGAACTCCCAACCATTTATGCGTTGGAGAGATCGTTTCTTATTTTGTGCCGAAGCCCTTTTTAAAGCACAAGTTGAAACAGGTGAAATCAAAGGGCATT
>IonTorrentS5-rbcL1_BOP010152_Dotu
TACTAACATGTTTACTTCTATTGTGGGTAATGTATTTGGGTTCAAAGCCCTGCGCGCTCTACGTCTGGAAGACCTGCGAATCCCTGTCTCTTATGTTAAAACTTTCCAAGGCCCGCCTCATGGTATCCAAGTTGAGAGAGATAAATTGAACAAGTACGGCCGC
>IonTorrentS5-rbcL1_BOP010152_Otu
TACTAACATGTTTACTTCTATTGTGGGTAATGTATTTGGGTTCAAAGCCCTGCGCGCTCTACGTCTGGAAGATCTGCGAATCCCTGTCTCTTATGTTAAAACTTTCCAAGGCCCGCCTCATGGTATCCAAGTTGAGAGAGATAAATTGAACAAGTACGGCCGCCCCCTGTTGGGATGTACTATTAAACCTAAATTGGGGTTATCTGCTAAAAACTACGGTAGGGCGGTTTATGAATGTCTACGTGGTGGACTTGATTTTACCAAAGATGATGAGAACGTGAACTCCCAACCATTTATGCGTTGGAGAGATCGTTTCTTATTTTGTGCCGAAGCCCTTTTTAAAGCACAAGTTGAAACAGGTGAAATCAAAGGGCATT
>IonTorrentS5-rbcL1_BOP010152_Zotu
TACTAACATGTTTACTTCTATTGTGGGTAATGTATTTGGGTTCAAAGCCCTGCGCGCTCTACGTCTGGAAGATCTGCGAATCCCTGTCTCTTATGTTAAAACTTTCCAAGGCCCGCCTCATGGTATCCAAGTTGAGAGAGATAAATTGAACAAGTACGGCCGCCCCCTGTTGGGATGTACTATTAAACCTAAATTGGGGTTATCTGCTAAAAACTACGGTAGGGCGGTTTATGAATGTCTACGTGGTGGACTTGATTTTACCAAAGATGATGAGAACGTGAACTCCCAACCATTTATGCGTTGGAGAGATCGTTTCTTATTTTGTGCCGAAGCCCTTTTTAAAGCACAAGTTGAAACAGGTGAAATCAAAGGGCATT
>IonTorrentS5-rbcL1_BOP010153_Cotu
TACTAACATGTTTACTTCCATTGTAGGTAATGTATTTGGGTTCAAAGCCCTGCGTGCTCTACGTCTGGAAGATCTGCGAATCCCTACTGCTTATATTAAAACTTTCCAAGGCCCGCCTCATGGGATCCAAGTTGAGAGAGATAAATTGAACAAGTATGGTCGTCCCCTGTTGGGATGTACTATTAAACCAAAATTGGGGTTATCTGCTAAAAACTATGGTAGAGCAGTTTATGAATGTCTTCGCGGTGGACTTGATTTTACCAAAGATGATGAGAACGTGAACTCCCAGCCATTTATGCGTTGGAGAGATCGTTTCTTATTTTGTGCCGAAGCAATTTATAAATCACAGGCTGAAACAGGTGAAATCAAAGGGCATT
>IonTorrentS5-rbcL1_BOP010153_Otu
TACTAACATGTTTACTTCCATTGTAGGTAATGTATTTGGGTTCAAAGCCCTGCGTGCTCTACGTCTGGAAGATCTGCGAATCCCTACTGCTTATATTAAAACTTTCCAAGGCCCGCCTCATGGGATCCAAGTTGAGAGAGATAAATTGAACAAGTATGGTCGTCCCCTGTTGGGATGTACTATTAAACCAAAATTGGGGTTATCTGCTAAAAACTATGGTAGAGCAGTTTATGAATGTCTTCGCGGTGGACTTGATTTTACCAAAGATGATGAGAACGTGAACTCCCAGCCATTTATGCGTTGGAGAGATCGTTTCTTATTTTGTGCCGAAGCAATTTATAAATCACAGGCTGAAACAGGTGAAATCAAAGGGCATT
>IonTorrentS5-rbcL1_BOP010153_Zotu
TACTAACATGTTTACTTCCATTGTAGGTAATGTATTTGGGTTCAAAGCCCTGCGTGCTCTACGTCTGGAAGATCTGCGAATCCCTACTGCTTATATTAAAACTTTCCAAGGCCCGCCTCATGGGATCCAAGTTGAGAGAGATAAATTGAACAAGTATGGTCGTCCCCTGTTGGGATGTACTATTAAACCAAAATTGGGGTTATCTGCTAAAAACTATGGTAGAGCAGTTTATGAATGTCTTCGCGGTGGACTTGATTTTACCAAAGATGATGAGAACGTGAACTCCCAGCCATTTATGCGTTGGAGAGATCGTTTCTTATTTTGTGCCGAAGCAATTTATAAATCACAGGCTGAAACAGGTGAAATCAAAGGGCATT
>IonTorrentS5-rbcL1_BOP010154_Cotu
TACGAATATGTTTACTTCTATTGTGGGTAATGTATTTGGGTTCAAAGCTCTACGAGCTCTACGTCTGGAGGATCTGCGAATTCCTCCTGCTTATTCCAAAACTTTCCAAGGCCCGCCCCATGGCATCCAAGTTGAGAGAGATAAATTGAACAAGTATGGTCGTCCCCTATTGGGATGTACTATTAAACCAAAATTGGGGTTATCCGCTAAGAACTATGGTAGAGCGGTTTATGAATGTCTCCGTGGTGGACTTGATTTTACCAAGGATGATGAGAACGTGAACTCCCAACCATTTATGCGTTGGAGAGACCGTTTCTTATTTTGTGCCGAAGCAATTTATAAAGCGCAGGCCGAAACAGGCGAAATCAAAGGACATT
>IonTorrentS5-rbcL1_BOP010154_Otu
TACGAATATGTTTACTTCTATTGTGGGTAATGTATTTGGGTTCAAAGCTCTACGAGCTCTACGTCTGGAGGATCTGCGAATTCCTCCTGCTTATTCCAAAACTTTCCAAGGCCCGCCCCATGGCATCCAAGTTGAGAGAGATAAATTGAACAAGTATGGTCGTCCCCTATTGGGATGTACTATTAAACCAAAATTGGGGTTATCCGCTAAGAACTATGGTAGAGCGGTTTATGAATGTCTCCGTGGTGGACTTGATTTTACCAAGGATGATGAGAACGTGAACTCCCAACCATTTATGCGTTGGAGAGACCGTTTCTTATTTTGTGCCGAAGCAATTTATAAAGCGCAGGCCGAAACAGGCGAAATCAAAGGACATT
>IonTorrentS5-rbcL1_BOP010154_Zotu
TACGAATATGTTTACTTCTATTGTGGGTAATGTATTTGGGTTCAAAGCTCTACGAGCTCTACGTCTGGAGGATCTGCGAATTCCTCCTGCTTATTCCAAAACTTTCCAAGGCCCGCCCCATGGCATCCAAGTTGAGAGAGATAAATTGAACAAGTATGGTCGTCCCCTATTGGGATGTACTATTAAACCAAAATTGGGGTTATCCGCTAAGAACTATGGTAGAGCGGTTTATGAATGTCTCCGTGGTGGACTTGATTTTACCAAGGATGATGAGAACGTGAACTCCCAACCATTTATGCGTTGGAGAGACCGTTTCTTATTTTGTGCCGAAGCAATTTATAAAGCGCAGGCCGAAACAGGCGAAATCAAAGGACATT
>IonTorrentS5-rbcL1_BOP010155_Cotu
TACTAACATGTTTACTTCCATTGTGGGTAATGTATTTGGGTTTAAAGCCCTGCGCGCTCTACGTCTAGAGGATCTACGAATCCCTTCTGCGTATGTGAAAACTTTCCAAGGCCCCCCTCACGGCATCCAAGTTGAGAGAGATAAATTGAACAAGTATGGACGTCCTCTATTGGGATGTACTATTAAACCTAAATTGGGATTATCCGCTAAGAACTACGGTAGAGCAGTTTATGAATGTCTACGTGGTGGACTTGACTTTACCAAAGATGATGAGAACGTAAACTCCCAACCATTTATGCGTTGGAGAGACCGTTTCTTGTTTTGTGCAGAAGCTATTTATAAATCGCAGGCAGAAACTGGTGAAATCAAAGGTCATT
>IonTorrentS5-rbcL1_BOP010155_Otu
TACTAACATGTTTACTTCCATTGTGGGTAATGTATTTGGGTTTAAAGCCCTGCGCGCTCTACGTCTAGAGGATCTACGAATCCCTTCTGCGTATGTGAAAACTTTCCAAGGCCCCCCTCACGGCATCCAAGTTGAGAGAGATAAATTGAACAAGTATGGACGTCCTCTATTGGGATGTACTATTAAACCTAAATTGGGATTATCCGCTAAGAACTACGGTAGAGCAGTTTATGAATGTCTACGTGGTGGACTTGACTTTACCAAAGATGATGAGAACGTAAACTCCCAACCATTTATGCGTTGGAGAGACCGTTTCTTGTTTTGTGCAGAAGCTATTTATAAATCGCAGGCAGAAACTGGTGAAATCAAAGGTCATT
>IonTorrentS5-rbcL1_BOP010155_Zotu
TACTAACATGTTTACTTCCATTGTGGGTAATGTATTTGGGTTTAAAGCCCTGCGCGCTCTACGTCTAGAGGATCTACGAATCCCTTCTGCGTATGTGAAAACTTTCCAAGGCCCCCCTCACGGCATCCAAGTTGAGAGAGATAAATTGAACAAGTATGGACGTCCTCTATTGGGATGTACTATTAAACCTAAATTGGGATTATCCGCTAAGAACTACGGTAGAGCAGTTTATGAATGTCTACGTGGTGGACTTGACTTTACCAAAGATGATGAGAACGTAAACTCCCAACCATTTATGCGTTGGAGAGACCGTTTCTTGTTTTGTGCAGAAGCTATTTATAAATCGCAGGCAGAAACTGGTGAAATCAAAGGTCATT
>IonTorrentS5-rbcL1_BOP010156_Cotu
TACTAACATGTTTACTTCCATTGTAGGTAATGTATTTGGGTTCAAAGCCCTACGAGCTCTACGTCTGGAGGATCTGCGAATTCCTACTGCTTATGTCAAAACTTTCCAAGGCCCGCCCCATGGCATCCAAGTTGAGAGAGATAAATTGAACAAGTATGGTCGTCCACTATTGGGATGTACTATTAAACCAAAATTGGGGTTATCCGCCAAGAACTACGGTAGGGCGGTTTATGAATGTCTCCGTGGTGGACTTGATTTTACCAAGGATGATGAGAACGTGAACTCCCAACCATTTATGCGTTGGAGAGACCGTTTCTTATTTTGTGCCGAAGCAATTTATAAAGCGCAGGCCGAAACAGGTGAAATCAAAGGACATT
>IonTorrentS5-rbcL1_BOP010156_Otu
TACTAACATGTTTACTTCCATTGTAGGTAATGTATTTGGGTTCAAAGCCCTACGAGCTCTACGTCTGGAGGATCTGCGAATTCCTACTGCTTATGTCAAAACTTTCCAAGGCCCGCCCCATGGCATCCAAGTTGAGAGAGATAAATTGAACAAGTATGGTCGTCCACTATTGGGATGTACTATTAAACCAAAATTGGGGTTATCCGCCAAGAACTACGGTAGGGCGGTTTATGAATGTCTCCGTGGTGGACTTGATTTTACCAAGGATGATGAGAACGTGAACTCCCAACCATTTATGCGTTGGAGAGACCGTTTCTTATTTTGTGCCGAAGCAATTTATAAAGCGCAGGCCGAAACAGGTGAAATCAAAGGACATT
>IonTorrentS5-rbcL1_BOP010156_Zotu
TACTAACATGTTTACTTCCATTGTAGGTAATGTATTTGGGTTCAAAGCCCTACGAGCTCTACGTCTGGAGGATCTGCGAATTCCTACTGCTTATGTCAAAACTTTCCAAGGCCCGCCCCATGGCATCCAAGTTGAGAGAGATAAATTGAACAAGTATGGTCGTCCACTATTGGGATGTACTATTAAACCAAAATTGGGGTTATCCGCCAAGAACTACGGTAGGGCGGTTTATGAATGTCTCCGTGGTGGACTTGATTTTACCAAGGATGATGAGAACGTGAACTCCCAACCATTTATGCGTTGGAGAGACCGTTTCTTATTTTGTGCCGAAGCAATTTATAAAGCGCAGGCCGAAACAGGTGAAATCAAAGGACATT
>IonTorrentS5-rbcL1_BOP010157_Cotu
TACTAACATGTTTACTTCCATTGTAGGTAATGTGTTTGGGTTCAAGGCCTTGCGCGCTCTACGTCTGGAGGATTTACGAATCCCTACTGCTTATGTTAAAACTTTCCAAGGCCCGCCTCACGGGATCCAAGTTGAAAGAGATAAATTGAACAAGTATGGCCGCCCCCTATTGGGATGTACTATTAAACCTAAATTGGGGTTATCCGCTAAGAATTACGGTAGAGCAGTTTATGAATGTCTCCGCGGTGGACTTGATTTTACCAAAGATGATGAGAATGTTAATTCCCAACCATTTATGCGTTGGAGAGACCGTTTCTTATTTTGTGCCGAAGCAATTTATAAAGCGCAGGCTGAAACAGGTGAAATCAAAGGGCATT
>IonTorrentS5-rbcL1_BOP010157_Dotu
TACTAACATGTTTACTTCCATTGTAGGTAATGTGTTTGGGTTCAAGGCCTTGCGCGCTCTACGTCTGGAGGATTTACGAATCCCTACTGCTTATGTTAAAACTTTCCAAGGCCCGCCTCACGGGATCCAAGTTGAAAGAGATAAATTGAACAAGTATGGCCGCCCCCTATTGGGATGTACTATTAAACCTAAATTGGGGTTATCCGCTAAGAATTACGGTAGAGCAGTTTATGAATGTCTCCGCGGTGGACTTGATTTTACCAAAGATGATGAGAATGTTAATTCCCAACCATTTATGCGTTGGAGAGACCGTTTCTTATTTTGTGCCGAAGCAATTTATAAAGCGCAGGCTGAAACAGGTGAAATCAAAGGGCATT
>IonTorrentS5-rbcL1_BOP010157_Otu
TACTAACATGTTTACTTCCATTGTAGGTAATGTGTTTGGGTTCAAGGCCTTGCGCGCTCTACGTCTGGAGGATTTACGAATCCCTACTGCTTATGTTAAAACTTTCCAAGGCCCGCCTCACGGGATCCAAGTTGAAAGAGATAAATTGAACAAGTATGGCCGCCCCCTATTGGGATGTACTATTAAACCTAAATTGGGGTTATCCGCTAAGAATTACGGTAGAGCAGTTTATGAATGTCTCCGCGGTGGACTTGATTTTACCAAAGATGATGAGAATGTTAATTCCCAACCATTTATGCGTTGGAGAGACCGTTTCTTATTTTGTGCCGAAGCAATTTATAAAGCGCAGGCTGAAACAGGTGAAATCAAAGGGCATT
>IonTorrentS5-rbcL1_BOP010157_Zotu
TACTAACATGTTTACTTCCATTGTAGGTAATGTGTTTGGGTTCAAGGCCTTGCGCGCTCTACGTCTGGAGGATTTACGAATCCCTACTGCTTATGTTAAAACTTTCCAAGGCCCGCCTCACGGGATCCAAGTTGAAAGAGATAAATTGAACAAGTATGGCCGCCCCCTATTGGGATGTACTATTAAACCTAAATTGGGGTTATCCGCTAAGAATTACGGTAGAGCAGTTTATGAATGTCTCCGCGGTGGACTTGATTTTACCAAAGATGATGAGAATGTTAATTCCCAACCATTTATGCGTTGGAGAGACCGTTTCTTATTTTGTGCCGAAGCAATTTATAAAGCGCAGGCTGAAACAGGTGAAATCAAAGGGCATT
>IonTorrentS5-rbcL1_BOP010158_Cotu
TACTAACATGTTTACTTCCATTGTGGGTAATGTATTTGGGTTCAAAGCCCTGCGCGCTCTACGTCTGGAAGATCTGCGAATTCCTGTTGCTTATGTTAAAACTTTCCAAGGCCCGCCTCATGGCATCCAAGTTGAGAGAGATAAATTGAACAAGTATGGTCGTCCCCTGTTGGGATGCACTATTAAACCTAAATTGGGGTTATCTGCTAAAAACTACGGTAGAGCGGTTTATGAATGTCTCCGTGGTGGACTTGATTTTACCAAAGATGATGAGAACGTGAACTCCCAACCATTTATGCGTTGGAGAGATCGTTTCTTATTTTGTGCCGAAGCAATTTTTAAATCACAAGCTGAAACAGGTGAAATCAAAGGGCAT
>IonTorrentS5-rbcL1_BOP010158_Dotu
TACTAACATGTTTACTTCCATTGTAGGTAATGTATTTGGGTTCAAAGCCCTACGAGCTCTACGTCTGGAGGATCTGCGAATTCCTACTGCTTATGTCAAAACTTTCCAAGGCCCGCCCCATGGCATCCAAGTTGAGAGAGATAAATTGAACAAGTATGGTCGTCCACTATTGGGATGTACTATTAAACCAAAATTGGGGTTATCCGCCAAGAACTACGGTAGGGCGGTTTATGAATGTCTCCGTGGTGGACTTGATTTTACCAAGGATGATGAGAACGTGAACTCCCAACCATTTATGCGTTGGAGAGACCGTTTCTTATTTTGTGCCGAAGCAATTTATAAAGCGCAGGCCGAAACAGGTGAAATCAAAGGACATT
>IonTorrentS5-rbcL1_BOP010158_Otu
TACTAACATGTTTACTTCCATTGTAGGTAATGTATTTGGGTTCAAAGCCCTACGAGCTCTACGTCTGGAGGATCTGCGAATTCCTACTGCTTATGTCAAAACTTTCCAAGGCCCGCCCCATGGCATCCAAGTTGAGAGAGATAAATTGAACAAGTATGGTCGTCCACTATTGGGATGTACTATTAAACCAAAATTGGGGTTATCCGCCAAGAACTACGGTAGGGCGGTTTATGAATGTCTCCGTGGTGGACTTGATTTTACCAAGGATGATGAGAACGTGAACTCCCAACCATTTATGCGTTGGAGAGACCGTTTCTTATTTTGTGCCGAAGCAATTTATAAAGCGCAGGCCGAAACAGGTGAAATCAAAGGACATT
>IonTorrentS5-rbcL1_BOP010158_Zotu
TACTAACATGTTTACTTCCATTGTAGGTAATGTATTTGGGTTCAAAGCCCTACGAGCTCTACGTCTGGAGGATCTGCGAATTCCTACTGCTTATGTCAAAACTTTCCAAGGCCCGCCCCATGGCATCCAAGTTGAGAGAGATAAATTGAACAAGTATGGTCGTCCACTATTGGGATGTACTATTAAACCAAAATTGGGGTTATCCGCCAAGAACTACGGTAGGGCGGTTTATGAATGTCTCCGTGGTGGACTTGATTTTACCAAGGATGATGAGAACGTGAACTCCCAACCATTTATGCGTTGGAGAGACCGTTTCTTATTTTGTGCCGAAGCAATTTATAAAGCGCAGGCCGAAACAGGTGAAATCAAAGGACATT
>IonTorrentS5-rbcL1_BOP010159_Cotu
TACTAACATGTTTACTTCCATTGTAGGTAATGTGTTTGGGTTCAAGGCCCTGCGCGCTCTACGTCTGGAGGATTTGCGAATCCCTACTGCTTATGTTAAAACTTTCCAGGGCCCGCCTCATGGTATCCAAGTTGAGAGAGATAAATTGAACAAGTATGGCCGCCCTCTATTGGGATGTACTATAAAACCAAAATTGGGGTTATCCGCTAAGAATTACGGTAGAGCAGTTTATGAATGTCTACGCGGTGGACTTGATTTTACCAAAGATGATGAGAATGTTAATTCCCAACCATTTATGCGTTGGAGAGACCGTTTTCTTATTTTTGTGCCGAAGCACTTTTTTAAAAGCACAGGCTGAAAACAGGTGAAATCAAAGGGCATT
>IonTorrentS5-rbcL1_BOP010159_Dotu
TACTAACATGTTTACTTCCATTGTGGGTAATGTATTTGGGTTCAAAGCCCTGCGCGCTCTACGTCTAGAGGATCTACGAATCCCTACCGCGTATACAAAAACTTTCCAAGGACCACCGCATGGGATCCAAGTTGAGAGAGATAAATTGAACAAGTATGGACGTCCCCTATTGGGATGTACTATTAAACCTAAATTAGGTTTATCCGCTAAGAACTACGGTAGAGCTGTTTATGAATGTCTACGTGGTGGACTTGACTTTACAAAAGATGATGAGAACGTGAACTCCCAACCGTTTATGCGTTGGAGAGACCGTTTCCTATTTTGTGCGGAAGCAATTTATAAAGCGCAGGCCGAAACAGGTGAAATTAAAGGTCATT
>IonTorrentS5-rbcL1_BOP010160_Cotu
TACTAACATGTTTACTTCCATTGTGGGTAATGTATTTGGGTTCAAAGCCCTGCGCGCTCTACGTCTAGAGGATCTACGAATCCCTACCGCGTATACAAAAACTTTCCAAGGACCACCGCATGGGATCCAAGTTGAGAGAGATAAATTGAACAAGTATGGACGTCCCCTATTGGGATGTACTATTAAACCTAAATTAGGTTTATCCGCTAAGAACTACGGTAGAGCTGTTTATGAATGTCTACGTGGTGGACTTGACTTTACAAAAGATGATGAGAACGTGAACTCCCAACCGTTTATGCGTTGGAGAGACCGTTTCCTATTTTGTGCGGAAGCAATTTATAAAGCGCAGGCCGAAACAGGTGAAATTAAAGGTCATT
>IonTorrentS5-rbcL1_BOP010160_Otu
TACTAACATGTTTACTTCCATTGTGGGTAATGTATTTGGGTTCAAAGCCCTGCGCGCTCTACGTCTAGAGGATCTACGAATCCCTACCGCGTATACAAAAACTTTCCAAGGACCACCGCATGGGATCCAAGTTGAGAGAGATAAATTGAACAAGTATGGACGTCCCCTATTGGGATGTACTATTAAACCTAAATTAGGTTTATCCGCTAAGAACTACGGTAGAGCTGTTTATGAATGTCTACGTGGTGGACTTGACTTTACAAAAGATGATGAGAACGTGAACTCCCAACCGTTTATGCGTTGGAGAGACCGTTTCCTATTTTGTGCGGAAGCAATTTATAAAGCGCAGGCCGAAACAGGTGAAATTAAAGGTCATT
>IonTorrentS5-rbcL1_BOP010160_Zotu
TACTAACATGTTTACTTCCATTGTGGGTAATGTATTTGGGTTCAAAGCCCTGCGCGCTCTACGTCTAGAGGATCTACGAATCCCTACCGCGTATACAAAAACTTTCCAAGGACCACCGCATGGGATCCAAGTTGAGAGAGATAAATTGAACAAGTATGGACGTCCCCTATTGGGATGTACTATTAAACCTAAATTAGGTTTATCCGCTAAGAACTACGGTAGAGCTGTTTATGAATGTCTACGTGGTGGACTTGACTTTACAAAAGATGATGAGAACGTGAACTCCCAACCGTTTATGCGTTGGAGAGACCGTTTCCTATTTTGTGCGGAAGCAATTTATAAAGCGCAGGCCGAAACAGGTGAAATTAAAGGTCATT
>IonTorrentS5-rbcL1_BOP010161_Cotu
TACTAACATGTTTACTTCCATTGTCGGTAATGTATTTGGGTTCAAGGCCCTGCGCGCTCTACGTCTGGAGGATTTGCGAATCCCTATTTCTTATATTAAAACTTTCCAAGGTCCGCCTCATGGCATCCAAGTTGAGAGAGATAAATTGAACAAGTATGGTCGTCCCCTATTAGGATGTACTATTAAACCTAAATTGGGGTTATCCGCTAAGAATTATGGTAGAGCAGTTTATGAATGTCTTCGTGGGGGACTTGATTTTACCAAAGATGATGAAAATGTGAATTCCCAACCATTTATGCGTTGGAGAGACCGTTTCTTATTTTGTGCCGAAGCGATTTTTAAATCACAGGCTGAAACAGGTGAAATCAAAGGGCATT
>IonTorrentS5-rbcL1_BOP010161_Otu
TACTAACATGTTTACTTCCATTGTCGGTAATGTATTTGGGTTCAAGGCCCTGCGCGCTCTACGTCTGGAGGATTTGCGAATCCCTATTTCTTATATTAAAACTTTCCAAGGTCCGCCTCATGGCATCCAAGTTGAGAGAGATAAATTGAACAAGTATGGTCGTCCCCTATTAGGATGTACTATTAAACCTAAATTGGGGTTATCCGCTAAGAATTATGGTAGAGCAGTTTATGAATGTCTTCGTGGGGGACTTGATTTTACCAAAGATGATGAAAATGTGAATTCCCAACCATTTATGCGTTGGAGAGACCGTTTTCTTATTTTGTGCCGAAGCGATTTTTAAATCACAGGCTGAAACAGGTGAAATCAAAGGGCATT
>IonTorrentS5-rbcL1_BOP010161_Zotu
TACTAACATGTTTACTTCCATTGTCGGTAATGTATTTGGGTTCAAGGCCCTGCGCGCTCTACGTCTGGAGGATTTGCGAATCCCTATTTCTTATATTAAAACTTTCCAAGGTCCGCCTCATGGCATCCAAGTTGAGAGAGATAAATTGAACAAGTATGGTCGTCCCCTATTAGGATGTACTATTAAACCTAAATTGGGGTTATCCGCTAAGAATTATGGTAGAGCAGTTTATGAATGTCTTCGTGGGGGACTTGATTTTACCAAAGATGATGAAAATGTGAATTCCCAACCATTTATGCGTTGGAGAGACCGTTTTCTTATTTTGTGCCGAAGCGATTTTTAAATCACAGGCTGAAACAGGTGAAATCAAAGGGCATT
>IonTorrentS5-rbcL1_BOP010162_Cotu
TACTAACATGTTTACTTCCATTGTGGGTAATGTATTTGGGTTCAAGGCCCTGCGCGCTCTACGTCTGGAGGATTTGAGAATCCCTACTGCTTATGTTAAAACTTTCCAAGGCCCGCCTCATGGCATCCAAGTTGAGAGAGATAAATTGAACAAGTATGGCCGCCCCCTATTGGGATGTACTATTAAACCTAAATTGGGGTTATCCGCTAAGAATTACGGTAGAGCTGTTTATGAATGTCTTCGCGGTGGACTTGATTTTACCAAAGATGATGAGAACGTGAATTCCCAACCATTTATGCGTTGGAGAGACCGTTTCTTATTTTGTGCCGAAGCGATTTATAAATCACAGGCTGAAACAGGTGAAATCAAAGGACATT
>IonTorrentS5-rbcL1_BOP010162_Otu
TACTAACATGTTTACTTCCATTGTGGGTAATGTATTTGGGTTCAAGGCCCTGCGCGCTCTACGTCTGGAGGATTTGAGAATCCCTACTGCTTATGTTAAAACTTTCCAAGGCCCGCCTCATGGCATCCAAGTTGAGAGAGATAAATTGAACAAGTATGGCCGCCCCCTATTGGGATGTACTATTAAACCTAAATTGGGGTTATCCGCTAAGAATTACGGTAGAGCTGTTTATGAATGTCTTCGCGGTGGACTTGATTTTACCAAAGATGATGAGAACGTGAATTCCCAACCATTTATGCGTTGGAGAGACCGTTTCTTATTTTGTGCCGAAGCGATTTATAAATCACAGGCTGAAACAGGTGAAATCAAAGGACATT
>IonTorrentS5-rbcL1_BOP010162_Zotu
TACTAACATGTTTACTTCCATTGTGGGTAATGTATTTGGGTTCAAGGCCCTGCGCGCTCTACGTCTGGAGGATTTGAGAATCCCTACTGCTTATGTTAAAACTTTCCAAGGCCCGCCTCATGGCATCCAAGTTGAGAGAGATAAATTGAACAAGTATGGCCGCCCCCTATTGGGATGTACTATTAAACCTAAATTGGGGTTATCCGCTAAGAATTACGGTAGAGCTGTTTATGAATGTCTTCGCGGTGGACTTGATTTTACCAAAGATGATGAGAACGTGAATTCCCAACCATTTATGCGTTGGAGAGACCGTTTCTTATTTTGTGCCGAAGCGATTTATAAATCACAGGCTGAAACAGGTGAAATCAAAGGACATT
>IonTorrentS5-rbcL1_BOP010163_Cotu
TACTAACATGTTTACTTCCATTGTGGGTAATGTATTTGGGTTCAAAGCCCTGCGCGCTCTACGTCTAGAGGATCTACGAATCCCTACCGCGTATACCAAAACTTTCCAAGGACCGCCGCATGGGATCCAAGTTGAGAGAGATAAATTGAACAAGTATGGACGTCCCCTATTGGGATGTACTATTAAACCTAAATTAGGTTTATCCGCTAAGAACTACGGTAGAGCTGTTTATGAATGTCTACGTGGTGGACTTGACTTTACCAAAGATGATGAGAACGTGAACTCCCAACCGTTTATGCGTTGGAGAGACCGTTTCCTATTTTGTGCGGAAGCAATTTATAAAGCGCAGGCCGAAACAGGTGAAATTAAAGGTCATT
>IonTorrentS5-rbcL1_BOP010163_Otu
TACTAACATGTTTACTTCCATTGTGGGTAATGTATTTGGGTTCAAAGCCCTGCGCGCTCTACGTCTAGAGGATCTACGAATCCCTACCGCGTATACCAAAACTTTCCAAGGACCGCCGCATGGGATCCAAGTTGAGAGAGATAAATTGAACAAGTATGGACGTCCCCTATTGGGATGTACTATTAAACCTAAATTAGGTTTATCCGCTAAGAACTACGGTAGAGCTGTTTATGAATGTCTACGTGGTGGACTTGACTTTACCAAAGATGATGAGAACGTGAACTCCCAACCGTTTATGCGTTGGAGAGACCGTTTCCTATTTTGTGCGGAAGCAATTTATAAAGCGCAGGCCGAAACAGGTGAAATTAAAGGTCATT
>IonTorrentS5-rbcL1_BOP010163_Zotu
TACTAACATGTTTACTTCCATTGTGGGTAATGTATTTGGGTTCAAAGCCCTGCGCGCTCTACGTCTAGAGGATCTACGAATCCCTACCGCGTATACCAAAACTTTCCAAGGACCGCCGCATGGGATCCAAGTTGAGAGAGATAAATTGAACAAGTATGGACGTCCCCTATTGGGATGTACTATTAAACCTAAATTAGGTTTATCCGCTAAGAACTACGGTAGAGCTGTTTATGAATGTCTACGTGGTGGACTTGACTTTACCAAAGATGATGAGAACGTGAACTCCCAACCGTTTATGCGTTGGAGAGACCGTTTCCTATTTTGTGCGGAAGCAATTTTATAAAAGCGCAGGCCGAAAACAGGTGAAATTAAAAGGTCATT
>IonTorrentS5-rbcL1_BOP010164_Cotu
TACTAATATGTTTACTTCCATTGTGGGTAATGTATTTGGGTTCAAAGCCCTGCGTGCTCTACGTCTGGAAGATCTGCGAATTCCTGTTGCTTATGTTAAAACTTTCCAAGGCCCGCCTCATGGCATCCAAGTTGAGAGAGATAAATTGAACAAGTACGGTCGTCCCCTGTTGGGATGTACTATTAAACCTAAATTGGGGTTATCCGCTAAAAACTACGGTAGAGCGGTTTATGAATGTCTACGCGGTGGACTTGATTTTACCAAAGATGATGAGAACGTGAACTCCCAACCATTTATGCGTTGGAGAGACCGTTTCTTATTTTGTGCAGAAGCACTTTATAAAGCACAGACTGAAACAGGCGAAATCAAAGGGCATT
>IonTorrentS5-rbcL1_BOP010164_Otu
TACTAATATGTTTACTTCCATTGTGGGTAATGTATTTGGGTTCAAAGCCCTGCGTGCTCTACGTCTGGAAGATCTGCGAATTCCTGTTGCTTATGTTAAAACTTTCCAAGGCCCGCCTCATGGCATCCAAGTTGAGAGAGATAAATTGAACAAGTACGGTCGTCCCCTGTTGGGATGTACTATTAAACCTAAATTGGGGTTATCCGCTAAAAACTACGGTAGAGCGGTTTATGAATGTCTACGCGGTGGACTTGATTTTACCAAAGATGATGAGAACGTGAACTCCCAACCATTTATGCGTTGGAGAGACCGTTTCTTATTTTGTGCAGAAGCACTTTATAAAGCACAGACTGAAACAGGCGAAATCAAAGGGCATT
>IonTorrentS5-rbcL1_BOP010164_Zotu
TACTAATATGTTTACTTCCATTGTGGGTAATGTATTTGGGTTCAAAGCCCTGCGTGCTCTACGTCTGGAAGATCTGCGAATTCCTGTTGCTTATGTTAAAACTTTCCAAGGCCCGCCTCATGGCATCCAAGTTGAGAGAGATAAATTGAACAAGTACGGTCGTCCCCTGTTGGGATGTACTATTAAACCTAAATTGGGGTTATCCGCTAAAAACTACGGTAGAGCGGTTTATGAATGTCTACGCGGTGGACTTGATTTTACCAAAGATGATGAGAACGTGAACTCCCAACCATTTATGCGTTGGAGAGACCGTTTCTTATTTTGTGCAGAAGCACTTTATAAAGCACAGACTGAAACAGGCGAAATCAAAGGGCATT
>IonTorrentS5-rbcL1_BOP010166_Cotu
TACTAACATGTTTACTTCCATTGTGGGTAATGTATTTGGGTTCAAAGCCCTGCGCGCTCTACGTCTGGAAGATCTGCGAATTCCTGTTGCTTATGTTAAAACTTTCCAAGGCCCGCCTCATGGCATCCAAGTTGAGAGAGATAAATTGAACAAGTATGGTCGTCCCCTGTTGGGATGCACTATTAAACCTAAATTGGGGTTATCTGCTAAAAACTACGGTAGAGCGGTTTATGAATGTCTCCGCGGTGGACTTGATTTTACCAAAGACGATGAGAACGTGAACTCCCAACCATTTATGCGTTGGAGAGATCGTTTCTTATTTTGTGCCGAAGCACTTTATAAAGCACAAGCTGAAACAGGTGAAATCAAAGGGCAT
>IonTorrentS5-rbcL1_BOP010167_Cotu
TACTAACATGTTTACTTCCATTGTGGGTAATGTATTTGGGTTCAAGGCCCTGCGTGCGCTACGTCTGGAAGATTTGCGAATCCCTACTGCTTATACGAAAACTTTCCAAGGACCGCCTCATGGTATCCAAGTTGAGAGAGATAAATTGAACAAATATGGCCGCCCCCTATTGGGATGTACTATTAAACCTAAATTGGGGTTATCCGCTAAGAATTACGGTAGAGCAGTTTATGAATGTCTTCGCGGTGGACTTGATTTTACCAAAGATGATGAGAACGTGAATTCCCAACCATTTATGCGTTGGAGAGATCGTTTCTGCTTTTGTGCCGAAGCACTTTATAAAGCACAGGCTGAAACAGGTGAAATCAAAGGACATT
>IonTorrentS5-rbcL1_BOP010167_Otu
TACTAACATGTTTACTTCCATTGTGGGTAATGTATTTGGGTTCAAGGCCCTGCGTGCGCTACGTCTGGAAGATTTGCGAATCCCTACTGCTTATACGAAAACTTTCCAAGGACCGCCTCATGGTATCCAAGTTGAGAGAGATAAATTGAACAAATATGGCCGCCCCCTATTGGGATGTACTATTAAACCTAAATTGGGGTTATCCGCTAAGAATTACGGTAGAGCAGTTTATGAATGTCTTCGCGGTGGACTTGATTTTACCAAAGATGATGAGAACGTGAATTCCCAACCATTTATGCGTTGGAGAGATCGTTTCTGCTTTTGTGCCGAAGCACTTTATAAAGCACAGGCTGAAACAGGTGAAATCAAAGGACATT
>IonTorrentS5-rbcL1_BOP010167_Zotu
TACTAACATGTTTACTTCCATTGTGGGTAATGTATTTGGGTTCAAGGCCCTGCGTGCGCTACGTCTGGAAGATTTGCGAATCCCTACTGCTTATACGAAAACTTTCCAAGGACCGCCTCATGGTATCCAAGTTGAGAGAGATAAATTGAACAAATATGGCCGCCCCCTATTGGGATGTACTATTAAACCTAAATTGGGGTTATCCGCTAAGAATTACGGTAGAGCAGTTTATGAATGTCTTCGCGGTGGACTTGATTTTACCAAAGATGATGAGAACGTGAATTCCCAACCATTTATGCGTTGGAGAGATCGTTTCTGCTTTTGTGCCGAAGCACTTTATAAAGCACAGGCTGAAACAGGTGAAATCAAAGGACATT
>IonTorrentS5-rbcL1_BOP010168_Cotu
TACTAACATGTTTACCTCCATTGTTGGTAATGTATTTGGGTTCAAGGCCTTGCGCGCTCTACGTCTGGAGGATTTACGAATCCCTAATGCTTACATTAAAACTTTCCAAGGTCCGCCTCACGGAATCCAAGTTGAGAGAGATAAATTGAACAAGTATGGCCGTCCCCTATTGGGATGTACTATTAAACCAAAATTGGGGTTATCCGCTAAGAATTACGGTAGAGCAGTTTATGAATGTCTACGCGGTGGACTTGATTTTACCAAAGATGATGAAAATGTGAACTCCCAACCATTTATGCGTTGGAGAGACCGTTTCTTATTTTGTGCCGAAGCAATTTTATAAAGCACAGGCCGAAACTGGTGAAATCAAAGGACATT
>IonTorrentS5-rbcL1_BOP010168_Dotu
TACTAACATGTTTACCTCCATTGTTGGTAATGTATTTGGGTTCAAGGCCTTGCGCGCTCTACGTCTGGAGGATTTACGAATCCCTAATGCTTACATTAAAACTTTCCAAGGTCCGCCTCACGGAATCCAAGTTGAGAGAGATAAATTGAACAAGTATGGCCGTCCCCTATTGGGATGTACTATTAAACCAAAATTGGGGTTATCCGCTAAGAATTACGGTAGAGCAGTTTATGAATGTCTACGCGGTGGACTTGATTTTACCAAAGATGATGAAAATGTGAACTCCCAACCATTTATGCGTTGGAGAGACCGTTTCTTATTTTGTGCCGAAGCAATTTATAAAGCACAGGCCGAAACTGGTGAAATCAAAGGACATT
>IonTorrentS5-rbcL1_BOP010168_Otu
TACTAACATGTTTACCTCCATTGTTGGTAATGTATTTGGGTTCAAGGCCTTGCGCGCTCTACGTCTGGAGGATTTACGAATCCCTAATGCTTACATTAAAACTTTCCAAGGTCCGCCTCACGGAATCCAAGTTGAGAGAGATAAATTGAACAAGTATGGCCGTCCCCTATTGGGATGTACTATTAAACCAAAATTGGGGTTATCCGCTAAGAATTACGGTAGAGCAGTTTATGAATGTCTACGCGGTGGACTTGATTTTACCAAAGATGATGAAAATGTGAACTCCCAACCATTTATGCGTTGGAGAGACCGTTTCTTATTTTGTGCCGAAGCAATTTATAAAGCACAGGCCGAAACTGGTGAAATCAAAGGACATT
>IonTorrentS5-rbcL1_BOP010168_Zotu
TACTAACATGTTTACCTCCATTGTTGGTAATGTATTTGGGTTCAAGGCCTTGCGCGCTCTACGTCTGGAGGATTTACGAATCCCTAATGCTTACATTAAAACTTTCCAAGGTCCGCCTCACGGAATCCAAGTTGAGAGAGATAAATTGAACAAGTATGGCCGTCCCCTATTGGGATGTACTATTAAACCAAAATTGGGGTTATCCGCTAAGAATTACGGTAGAGCAGTTTATGAATGTCTACGCGGTGGACTTGATTTTACCAAAGATGATGAAAATGTGAACTCCCAACCATTTATGCGTTGGAGAGACCGTTTCTTATTTTGTGCCGAAGCAATTTATAAAGCACAGGCCGAAACTGGTGAAATCAAAGGACATT
>IonTorrentS5-rbcL1_BOP010169_Cotu
TACTAACATGTTTACTTCCATTGTGGGTAATGTATTTGGGTTCAAGGCCCTGCGCGCTCTACGTCTGGAGGATTTGCGAATCCCTACTGCTTATACGAAAACTTTCCAAGGCCCGCCTCATGGTATCCAAGTTGAGAGAGATAAATTGAACAAGTATGGCCGCCCCCTATTGGGATGTACTATTAAACCTAAATTGGGGTTATCCGCTAAGAATTACGGTAGAGCAGTTTATGAATGTCTTCGCGGTGGACTTGATTTTACCAAAGATGATGAGAACGTGAATTCCCAACCATTTATGCGTTGGAGAGACCGTTTCTTATTTTGTGCCGAAGCACTTTATAAAGCACAGGCTGAAACAGGTGAAATCAAAGGGCATT
>IonTorrentS5-rbcL1_BOP010169_Otu
TACTAACATGTCTACTTCCATTGTGGGTAATGTATTTGGGTTCAAGGCCCTGCGTGCGCTACGTCTGGAAGATTTGCGAATCCCTACTGCTTATACGAAAACTTTCCAAGGACCGCCTCATGGTATCCAAGTTGAGAGAGATAAATTGAACAAGTATGGCCGCCCCCTATTGGGATGTACTATTAAACCTAAATTGGGGTTATCCGCTAAGAATTACGGTAGAGCAGTTTATGAATGTCTTCGCGGTGGACTTGATTTTACCAAAGATGATGAGAACGTGAATTCCCAACCATTTATGCGTTGGAGAGATCGTTTCTGCTTTTGTGCCGAAGCACTTTATAAAGCACAGGCTGAAACAGGTGAAATCAAAGGACATT
>IonTorrentS5-rbcL1_BOP010169_Zotu
TACTAACATGTTTACTTCCATTGTGGGTAATGTATTTGGGTTCAAGGCCCTGCGTGCGCTACGTCTGGAAGATTTGCGAATCCCTACTGCTTATACGAAAACTTTCCAAGGACCGCCTCATGGTATCCAAGTTGAGAGAGATAAATTGAACAAGTATGGCCGCCCCCTATTGGGATGTACTATTAAACCTAAATTGGGGTTATCCGCTAAGAATTACGGTAGAGCAGTTTATGAATGTCTTCGCGGTGGACTTGATTTTACCAAAGATGATGAGAACGTGAATTCCCAACCATTTATGCGTTGGAGAGATCGTTTCTGCTTTTGTGCCGAAGCACTTTATAAAGCACAGGCTGAAACAGGTGAAATCAAAGGACATT
>IonTorrentS5-rbcL1_BOP010170_Cotu
TACTAACATGTTTACTTCCATTGTAGGTAATGTGTTTGGGTTCAAGGCCCTGCGCGCTCTACGTCTGGAGGATTTGCGAATCCCTACTGCTTATGTTAAAACTTTCCAAGGCCCGCCTCATGGGATCCAAGTTGAGAGAGATAAATTGAACAAGTATGGCCGCCCCCTATTGGGATGTACTATTAAACCTAAATTGGGGTTATCCGCTAAGAATTACGGTAGAGCAGTTTATGAATGTCTCCGCGGTGGACTTGATTTTACCAAAGATGATGAGAATGTTAATTCCCAACCATTTATGCGTTGGAGAGACCGTTTCTTATTTTGTGCCGAAGCAATTTATAAAGCACAGGCTGAAACAGGTGAAATCAAAGGGCATT
>IonTorrentS5-rbcL1_BOP010170_Otu
TACTAACATGTTTACTTCCATTGTAGGTAATGTGTTTGGGTTCAAGGCCCTGCGCGCTCTACGTCTGGAGGATTTGCGAATCCCTACTGCTTATGTTAAAACTTTCCAAGGCCCGCCTCATGGGATCCAAGTTGAGAGAGATAAATTGAACAAGTATGGCCGCCCCCTATTGGGATGTACTATTAAACCTAAATTGGGGTTATCCGCTAAGAATTACGGTAGAGCAGTTTATGAATGTCTCCGCGGTGGACTTGATTTTACCAAAGATGATGAGAATGTTAATTCCCAACCATTTATGCGTTGGAGAGACCGTTTCTTATTTTGTGCCGAAGCAATTTATAAAGCACAGGCTGAAACAGGTGAAATCAAAGGGCATT
>IonTorrentS5-rbcL1_BOP010170_Zotu
TACTAACATGTTTACTTCCATTGTAGGTAATGTGTTTGGGTTCAAGGCCCTGCGCGCTCTACGTCTGGAGGATTTGCGAATCCCTACTGCTTATGTTAAAACTTTCCAAGGCCCGCCTCATGGGATCCAAGTTGAGAGAGATAAATTGAACAAGTATGGCCGCCCCCTATTGGGATGTACTATTAAACCTAAATTGGGGTTATCCGCTAAGAATTACGGTAGAGCAGTTTATGAATGTCTCCGCGGTGGACTTGATTTTACCAAAGATGATGAGAATGTTAATTCCCAACCATTTATGCGTTGGAGAGACCGTTTCTTATTTTGTGCCGAAGCAATTTATAAAGCACAGGCTGAAACAGGTGAAATCAAAGGGCATT
>IonTorrentS5-rbcL1_BOP010171_Cotu
TACTAATATGTTTACTTCCATTGTGGGTAATGTATTTGGGTTCAAAGCCCTGCGCGCTCTACGTCTGGAGGATCTGAGAATCCCTACTGCCTATATTAAAACTTTCCAAGGCCCGCCTCATGGTATCCAAGTTGAGAGAGATAAATTGAACAAGTATGGCCGTCCCCTATTGGGATGTACTATTAAACCTAAATTGGGATTATCTGCTAAGAACTACGGTAGAGCGGTTTATGAATGTCTTCGTGGTGGACTTGATTTTACGAAGGATGATGAGAACGTGAACTCACAACCATTTATGCGTTGGAGAGACCGTTTCTTATTTTGTGCCGAAGCACTTTATAAAGCACAGGCTGAAACTGGTGAAATCAAAGGGCATT
>IonTorrentS5-rbcL1_BOP010171_Dotu
TACTAATATGTTTACTTCCATTGTGGGTAATGTATTTGGGTTCAAAGCCCTGCGCGCTCTACGTCTGGAGGATCTGAGAATCCCTACTGCCTATATTAAAACTTTCCAAGGCCCGCCTCATGGTATCCAAGTTGAGAGAGATAAATTGAACAAGTATGGCCGTCCCCTATTGGGATGTACTATTAAACCTAAATTGGGATTATCTGCTAAGAACTACGGTAGAGCGGTTTATGAATGTCTTCGTGGTGGACTTGATTTTACGAAGGATGATGAGAACGTGAACTCACAACCATTTATGCGTTGGAGAGACCGTTTCTTATTTTGTGCCGAAGCACTTTATAAAGCACAGGCTGAAACTGGTGAAATCAAAGGGCATT
>IonTorrentS5-rbcL1_BOP010171_Otu
TACTAATATGTTTACTTCCATTGTGGGTAATGTATTTGGGTTCAAAGCCCTGCGCGCTCTACGTCTGGAGGATCTGAGAATCCCTACTGCCTATATTAAAACTTTCCAAGGCCCGCCTCATGGTATCCAAGTTGAGAGAGATAAATTGAACAAGTATGGCCGTCCCCTATTGGGATGTACTATTAAACCTAAATTGGGATTATCTGCTAAGAACTACGGTAGAGCGGTTTATGAATGTCTTCGTGGTGGACTTGATTTTACGAAGGATGATGAGAACGTGAACTCACAACCATTTATGCGTTGGAGAGACCGTTTCTTATTTTGTGCCGAAGCACTTTATAAAGCACAGGCTGAAACTGGTGAAATCAAAGGGCATT
>IonTorrentS5-rbcL1_BOP010171_Zotu
TACTAATATGTTTACTTCCATTGTGGGTAATGTATTTGGGTTCAAAGCCCTGCGCGCTCTACGTCTGGAGGATCTGAGAATCCCTACTGCCTATATTAAAACTTTCCAAGGCCCGCCTCATGGTATCCAAGTTGAGAGAGATAAATTGAACAAGTATGGCCGTCCCCTATTGGGATGTACTATTAAACCTAAATTGGGATTATCTGCTAAGAACTACGGTAGAGCGGTTTATGAATGTCTTCGTGGTGGACTTGATTTTACGAAGGATGATGAGAACGTGAACTCACAACCATTTATGCGTTGGAGAGACCGTTTCTTATTTTGTGCCGAAGCACTTTATAAAGCACAGGCTGAAACTGGTGAAATCAAAGGGCATT
>IonTorrentS5-rbcL1_BOP010172_Cotu
TACTAACATGTTTACTTCCATTGTGGGTAATGTATTTGGGTTCAAGGCCCTGCGCGCTCTACGTCTGGAGGATTTGCGAATCCCCCCTGCTTATACTAAAACTTTCCAAGGCCCGCCTCATGGCATCCAAGTTGAGAGAGATAAGTTGAACAAGTATGGCCGCCCCCTATTGGGATGTACTATTAAACCTAAATTGGGGTTATCCGCTAAGAATTACGGTAGAGCCGTTTATGAATGTCTTCGCGGTGGACTTGATTTTACCAAAGATGATGAGAACGTGAATTCCCAACCGTTTATGCGTTGGAGAGACCGTTTCTTATTTTGTGCCGAAGCAATTTATAAAGCACAGGCCGAAACTGGTGAAATCAAAGGGCATT
>IonTorrentS5-rbcL1_BOP010172_Otu
TACTAACATGTTTACTTCCATTGTGGGTAATGTATTTGGGTTCAAGGCCCTGCGCGCTCTACGTCTGGAGGATTTGCGAATCCCCCCCTGCTTATACTAAAACTTTCCAAGGCCCGCCTCATGGCATCCAAGTTGAGAGAGATAAGTTGAACAAGTATGGCCGCCCCCTATTGGGATGTACTATTAAACCTAAATTGGGGTTATCCGCTAAGAATTACGGTAGAGCCGTTTATGAATGTCTTCGCGGTGGACTTGATTTTACCAAAGATGATGAGAACGTGAATTCCCAACCGTTTATGCGTTGGAGAGACCGTTTCTTATTTTGTGCCGAAGCAATTTATAAAGCACAGGCCGAAACTGGTGAAATCAAAGGGCATT
>IonTorrentS5-rbcL1_BOP010172_Zotu
TACTAACATGTTTACTTCCATTGTGGGTAATGTATTTGGGTTCAAGGCCCTGCGCGCTCTACGTCTGGAGGATTTGCGAATCCCCCCTGCTTATACTAAAACTTTCCAAGGCCCGCCTCATGGCATCCAAGTTGAGAGAGATAAGTTGAACAAGTATGGCCGCCCCCTATTGGGATGTACTATTAAACCTAAATTGGGGTTATCCGCTAAGAATTACGGTAGAGCCGTTTATGAATGTCTTCGCGGTGGACTTGATTTTACCAAAGATGATGAGAACGTGAATTCCCAACCGTTTATGCGTTGGAGAGACCGTTTCTTATTTTGTGCCGAAGCAATTTATAAAGCACAGGCCGAAACTGGTGAAATCAAAGGGCATT
>IonTorrentS5-rbcL1_BOP010173_Cotu
TACTAACATGTTTACTTCCATTGTAGGTAATGTATTTGGGTTCAAAAAGCCCTGCGCGCTCTACGTCTGGAAGATCTGCGAATCCCTACTGCTTATATTAAAACTTTCCAAGGCCCGCCTCATGGGATCCAAGTTGAGAGAGATAAATTGAACAAGTATGGCCGCCCCCTGTTGGGATGTACTATTAAACCTAAATTGGGGTTATCCGCTAAGAATTACGGTAGAGCAGTTTATGAATGTCTCCGCGGTGGACTTGATTTTACCAAAGATGATGAGAACGTGAATTCCCAACCATTTATGCGTTGGAGAGACCGTTTCTTATTTTGTGCCGAAGCAATTTATAAAGCGCAGGCTGAAACAGGTGAAATCAAAGGGCATT
>IonTorrentS5-rbcL1_BOP010174_Cotu
TACTAACATGTTTACTTCCATTGTAGGTAATGTGTTTGGGTTCAAGGCCCTGCGTGCTCTACGTCTGGAGGATTTGCGAATCCCTACTGCTTATGTTAAAACTTTCCAAGGCCCGCCTCATGGGATCCAAGTTGAGAGAGATAAATTAAACAAGTATGGACGCCCCCTATTGGGATGTACTATTAAACCTAAATTGGGGTTATCCGCTAAGAATTACGGTAGAGCAGTTTATGAGTGTCTCCGCGGTGGACTTGATTTTACCAAAGATGATGAGAATGTTAATTCCCAACCATTTATGCGTTGGAGAGACCGTTTCGTATTTTGTGCCGAAGCAATTTATAAAGCACAGGCTGAAACAGGTGAAATCAAAGGGCATT
>IonTorrentS5-rbcL1_BOP010174_Otu
CACTAACATGTTTACTTCCATTGTAGGTAATGTGTTTGGGTTCAAGGCCCTGCGTGCTTTACGTCTGGAGGATTTGCGAATCCCTACTGCTTATGTTAAAACTTTCCAAGGCCCGCCTCATGGGATCCAAGTTGAGAGAGATAAATTAAACAAGTATGGACGCCCCCTATTGGGATGTACTATTAAACCTAAATTGGGGTTATCCGCTAAGAATTACGGTAGAGCAGTTTATGAGTGTCTCCGCGGTGGACTTGATTTTACCAAAGATGATGAGAATGTTAATTCCCAACCATTTATGCGTTGGAGAGACC
>IonTorrentS5-rbcL1_BOP010174_Zotu
TACTAACATGTTTACTTCCATTGTAGGTAATGTGTTTGGGTTCAAGGCCCTGCGTGCTCTACGTCTGGAGGATTTGCGAATCCCTACTGCTTATGTTAAAACTTTCCAAGGCCCGCCTCATGGGATCCAAGTTGAGAGAGATAAATTAAACAAGTATGGAC
>IonTorrentS5-rbcL1_BOP010175_Cotu
TACTAACATGTTTACTTCCATTGTAGGTAATGTATTTGGGTTCAAAGCCCTGCGTGCTCTACGTCTGGAAGATCTGCGAATCCCTCCTGCTTATATTAAAACTTTCCAAGGCCCGCCTCATGGGATCCAAGTTGAGAGAGATAAATTGAACAAGTATGGTCGTCCCCTGTTGGGATGTACTATTAAACCAAAATTGGGGTTATCTGCTAAAAACTATGGTAGAGCAGTTTATGAATGTCTTCGCGGTGGACTTGATTTTACCAAAGATGATGAGAACGTGAACTCCCAGCCGTTATGCGTTGGAGAGATCGTTTCTTATTTTGTGCCGAAGCAATTTATAAAATCACAGGCTGAAACAGGTGAAATCAAAGGGCATT
>IonTorrentS5-rbcL1_BOP010175_Otu
TACTAACATGTTTACTTCCATTGTAGGTAATGTATTTGGGTTCAAAGCCCTGCGTGCTCTACGTCTGGAAGATCTGCGAATCCCTCCTGCTTATATTAAAACTTTCCAAGGCCCGCCTCATGGGATCCAAGTTGAGAGAGATAAATTGAACAAGTATGGTCGTCCCCTGTTGGGATGTACTATTAAACCAAAATTGGGGTTATCTGCTAAAAACTATGGTAGAGCAGTTTATGAATGTCTTCGCGGTGGACTTGATTTTACCAAAGATGATGAGAACGTGAACTCCCAGCCGTTTATGCGTTGGAGAGATCGTTTCTTATTTTGTGCCGAAGCAATTTATAAAATCACAGGCTGAAACAGGTGAATCAAAGGGCATT
>IonTorrentS5-rbcL1_BOP010175_Zotu
TACTAACATGTTTACTTCCATTGTAGGTAATGTATTTGGGTTCAAAGCCCTGCGTGCTCTACGTCTGGAAGATCTGCGAATCCCTCCTGCTTATATTAAAACTTTCCAAGGCCCGCCTCATGGGATCCAAGTTGAGAGAGATAAATTGAACAAGTATGGTCGTCCCCTGTTGGGATGTACTATTAAACCAAAATTGGGGTTATCTGCTAAAAACTATGGTAGAGCAGTTTATGAATGTCTTCGCGGTGGACTTGATTTTACCAAAGATGATGAGAACGTGAACTCCCAGCCGTTTATGCGTTGGAGAGATCGTTTCTTATTTTGTGCCGAAGCAATTTATAAAATCACAGGCTGAAACAGGTGAATCAAAGGGCATT
>IonTorrentS5-rbcL1_BOP010176_Cotu
TACTAACATGTTTACTTCGATTGTAGGTAATGTATTTGGGTTCAAAGCCCTGCGTGCTCTACGTCTGGAAGATCTGCGAATCCCTACTGCTTATATTAAAACTTTCCAAGGCCCGCCTCATGGGATCCAAGTTGAGAGAGATAAATTGAACAAGTATGGTCGTCCCCTGTTGGGATGTACTATTAAACCAAAATTGGGGTTATCTGCTAAAAACTATGGTAGAGCAGTTTATGAATGTCTTCGCGGTGGACTTGATTTTACCAAAGATGATGAGAACGTGAACTCCCAGCCATTTATGCGTTGGAGAGATCGTTTCTTATTTTGTGCCGAAGCAATTTATAAATCACAGGCTGAAACAGGTGAAATCAAAGGGCAT
>IonTorrentS5-rbcL1_BOP010176_Otu
TACTAACATGTTTACTTCGATTGTAGGTAATGTATTTGGGTTCAAAGCCCTGCGTGCTCTACGTCTGGAAGATCTGCGAATCCCTACTGCTTATATTAAAACTTTCCAAGGCCCGCCTCATGGGATCCAAGTTGAGAGAGATAAATTGAACAAGTATGGTCGTCCCCTGTTGGGATGTACTATTAAACCAAAAATTGGGGTTATCTGCTAAAAACTATGGTAGAGCAGTTTATGAATGTCTTCGCGGTGGACTTTGATTTTACCAAAGATGATGAGAACGTGAACTCCCAGCCATTTATGCGTTGGAGAGATCGTTTCTTATTTTGTGCCGAAGCAATTTATAAATCACAGGCTGAAACAGGTGAAATCAAAGGGCATT
>IonTorrentS5-rbcL1_BOP010176_Zotu
TACTAACATGTTTACTTCGATTGTAGGTAATGTATTTGGGTTCAAAGCCCTGCGTGCTCTACGTCTGGAAGATCTGCGAATCCCTACTGCTTATATTAAAACTTTCCAAGGCCCGCCTCATGGGATCCAAGTTGAGAGAGATAAATTGAACAAGTATGGTCGTCCCCTGTTGGGATGTACTATTAAACCAAAAATTGGGGTTATCTGCTAAAAACTATGGTAGAGCAGTTTATGAATGTCTTCGCGGTGGACTTTGATTTTACCAAAGATGATGAGAACGTGAACTCCCAGCCATTTATGCGTTGGAGAGATCGTTTCTTATTTTGTGCCGAAGCAATTTATAAATCACAGGCTGAAACAGGTGAAATCAAAGGGCATT
>IonTorrentS5-rbcL1_BOP010177_Cotu
TACTAACATGTTTACTTCCATTGTGGGTAATGTATTTGGTTTCAAAGCCCTGCGCGCTCTACGTCTAGAGGATCTACGAATCCCTACCGCGTATACTAAAACTTTCCAAGGCCCGCCTCACGGCATCCAAGTTGAGAGAGATAAATTGAATAAGTATGGACGTCCCCTGTTGGGATGTACTATTAAACCTAAATTGGGGTTATCCGCTAAGAATTACGGTAGGGCAGTTTATGAATGTCTACGCGGTGGACTTGACTTTACCAAAGATGATGAGAACGTGAACTCCCAACCATTTATGCGTTGGAGGGACCGTTTCTTATTTTGTGCGGAAGCAATTTATAAAGCGCAAGCTGAAACAGGTGAAATCAAAGGTCATT
>IonTorrentS5-rbcL1_BOP010177_Otu
TACTAACATGTTTACTTCCATTGTGGGTAATGTATTTGGTTTCAAAGCCCTGCGCGCTCTACGTCTAGAGGATCTACGAATCCCTACCGCGTATACTAAAACTTTCCAAGGCCCGCCTCACGGCATCCAAGTTGAGAGAGATAAATTGAATAAGTATGGACGTCCCCTGTTGGGGTGTACTATTAAACCTAAATTGGGGTTATCCGCTAAGAATTACGGTAGGGCAGTTTATGAATGTCTACGCGGTGGACTTGACTTTACCAAAGATGATGAGAACGTGAACTCCCAACCATTTATGCGTTGGAGTGACCGTTTCTTATTTTGTGCGGAAGCAATTTATAAAGCGCAAGCTGAAACAGGTGAAATCAAAGGTCATT
>IonTorrentS5-rbcL1_BOP010177_Zotu
TACTAACATGTTTACTTCCATTGTGGGTAATGTATTTGGTTTCAAAGCCCTGCGCGCTCTACGTCTAGAGGATCTACGAATCCCTACCGCGTATACTAAAACTTTCCAAGGCCCGCCTCACGGCATCCAAGTTGAGAGAGATAAATTGAATAAGTATGGACGTCCCCTGTTGGGGTGTACTATTAAACCTAAATTGGGGTTATCCGCTAAGAATTACGGTAGGGCAGTTTATGAATGTCTACGCGGTGGACTTGACTTTACCAAAGATGATGAGAACGTGAACTCCCAACCATTTATGCGTTGGAGTGACCGTTTCTTATTTTGTGCGGAAGCAATTTATAAAGCGCAAGCTGAAACAGGTGAAATCAAAGGTCATT
>IonTorrentS5-rbcL1_BOP010178_Cotu
TACTAACATGTTTACTTCCATTGTGGGTAATGTATTTGGGTTCAAAGCCCTGCGCGCTCTACGTCTGGAGGATTTGCGAATCCCTCCTGCTTATACTAAAACTTTCCAAGGCCCGCCTCATGGCATCCAAGTTGAGAGAGATAAATTGAACAAGTATGGCCGCCCCCTATTGGGATGTACTATTAAACCTAAATTGGGGTTATCCGCTAAGAATTACGGTAGAGCCGTTTATGAATGTCTTCGCGGTGGACTTGATTTTACCAAAGATGATGAGAACGTGAACTCCCAACCATTTATGCGTTGGAGAGACCGTTTCTTATTTTGTGCCGAAGCAATTTATAAAGCACAGGCCGAAACAGGTGAAATCAAAGGGCAT
>IonTorrentS5-rbcL1_BOP010179_Cotu
TACTAACATGTTTACTTCCATTGTAGGAAATGTATTTGGATTCAAAGCCCTACGTGCTCTACGTCTGGAAGATCTGCGAATTCCTCCTGCTTATATTAAAACTTTCCAAGGCCCGCCTCATGGGATCCAAGTTGAGAGAGATAAATTAAACAAGTACGGTCGTCCTCTGCTGGGATGTACTATTAAACCTAAATTGGGGTTATCTGCTAAAAACTATGGTAGAGCGGTTTATGAATGTCTTCGCGGTGGACTTGATTTTACCAAAGAGATGAGAACGTGAACTCCCAGCCATTTATGCGTTGGAGAGACCGCTTCTTATTTTGTGCCGAAGCAATTTATAAAGCACAGGCTGAAACAGGTGAAATCAAAGGGCATT
>IonTorrentS5-rbcL1_BOP010179_Otu
TACTGACATGTTTACTTCCATTGTAGGAAATGTATTTGGATTCAAAGCCCTACGTGCTCTACGTCTGGAAGATCTGCGAATTCCTCCTGCTTATATTAAAACTTTCCAAGGCCCGCCTCATGGGATCCAAGTTGAGAGAGATAAATTAAACAAGTACGGTCGTCCTCTGCTGGGATGTACTATTAAACCTAAATTGGGGTTATCTGCTAAAAACTATGGTAGAGCGGTTTATGAATGTCTTCGCGGTGGACTTGATTTTACCAAAGATGATGAGAACGTGAAC
>IonTorrentS5-rbcL1_BOP010179_Zotu
TACTGACATGTTTACTTCCATTGTAGGAAATGTATTTGGATTCAAAGCCCTACGTGCTCTACGTCTGGAAGATCTGCGAATTCCTCCTGCTTATATTAAAACTTTCCAAGGCCCGCCTCATGGGATCCAAGTTGAGAGAGATAAATTAAACAAGTACGGTCGTCCTCTGCTGGGATGTACTATTAAACCTAAATTGGGGTTATCTGCTAAAAACTATGGTAGAGCGGTTTATGAATGTCTTCGCGGTGGACTTGATTTTACCAAAGATGATGAGAACGTGAAC
>IonTorrentS5-rbcL1_BOP010180_Cotu
TACTAACATGTTTACTTCCATTGTGGGTAATGTATTTGGGTTTAAAGCCCTGCGCGCTCTACGTCTAGAGGATCTACGAATCCCTCCCGCGTATTCGAAAACTTTCCAAGGCCCCCCTCACGGCATCCAAGTTGAGAGAGATAAATTGAATAAGTATGGGCGTCCCCTATTGGGATGTACTATTAAACCTAAATTGGGATTATCTGCTAAGAACTACGGTAGAGCAGTTTATGAATGTCTACGTGGTGGACTTGACTTTACCAAAGATGATGAGAACGTAAACTCCCAACCATTTATGCGTTGGAGAGACCGTTTCTTGTTTTGTGCAGAAGCTATTTATAAATCGCAGGCGGAAACTGGTGAAATCAAAGGTCAT
>IonTorrentS5-rbcL1_BOP010180_Otu
TACTAACATGTTTACTTCCATTGTGGGTAATGTATTTGGGTTTAAAGCCCTGCGCGCTCTACGTCTAGAGGATCTACGAATCCCTCCCGCGTATTCGAAAACTTTCCAAGGCCCCCCTCGCGGCATCCAAGTTGAGAGAGATAAATTGAATAAGTATGGGCGTCCCCTATTGGGATGTACTATTAAACCGAAATTGGGATTATCTGCTAAGAACTACGGTAGAGCAGTTTATGAATGTCTACGTGGTGGACTTGACTTTACCAAAGATGATGAGAACGTAAACTCCCAACCATTTATGCGTTGGAGAGACCGTTTCTTGTTTTGTGCAGAAGCTATTTATAAATCGCAGT
>IonTorrentS5-rbcL1_BOP010180_Zotu
TACTAACATGTTTACTTCCATTGTGGGTAATGTATTTGGGTTTAAAGCCCTGCGCGCTCTACGTCTAGAGGATCTACGAATCCCTCCCGCGTATTCGAAAACTTTCCAAGGCCCCCCTCGCGGCATCCAAGTTGAGAGAGATAAATTGAATAAGTATGGGCGTCCCCTATTGGGATGTACTATTAAACCGAAATTGGGATTATCTGCTAAGAACTACGGTAGAGCAGTTTATGAATGTCTACGTGGTGGACTTGACTTTACCAAAGATGATGAGAACGTAAACTCCCAACCATTTATGCGTTGGAGAGACCGTTTCTTGTTTTGTGCAGAAGCTATTTATAAATCGCAGT
>IonTorrentS5-rbcL1_BOP010181_Cotu
TACTAACATGTTTACTTCCATTGTGGGTAATGTATTTGGGTTCAAGGCCCTGCGCGCTCTACGTCTGGAGGATTTGCGAATCCCCCCTGCTTATACTAAAACTTTCCAAGGCCCGCCTCATGGCATCCAAGTTGAGAGAGATAAGTTGAACAAGTATGGCCGCCCCCTATTGGGATGTACTATTAAACCTAAATTGGGGTTATCCGCTAAGAATTACGGTAGAGCCGTTTATGAATGTCTTCGCGGTGGACTTGATTTTACCAAAGATGATGAGAACGTGAATTCCCAACCGTTTATGCGTTGGAGAGACCGTTTCTTATTTTGTGCCGAAGCAATTTATAAAAGCACAGGCCGAAAACTGGTGAAATCAAAGGGCATT
>IonTorrentS5-rbcL1_BOP010182_Cotu
TACTAACATGTTTACTTCCATTGTGGGTAATGTATTTGGGTTCAAGGCCCTGCGCGCTCTACGTCTGGAGGATTTGCGAATCCCCCCTGCTTATACTAAAACTTTCCAAGGCCCGCCTCATGGCATCCAAGTTGAGAGAGATAAGTTGAACAAGTATGGCCGCCCCCTATTGGGATGTACTATTAAACCTAAATTGGGGTTATCCGCTAAGAATTACGGTAGAGCCGTTTATGAATGTCTTCGCGGTGGACTTGATTTTACCAAAGATGATGAGAACGTGAATTCCCAACCGTTTATGCGTTGGAGAGACCGTTTCTTATTTTGTGCCGAAGCAATTTATAAAGCACAGGCCGAAACTGGTGAAATCAAAGGGCATT
>IonTorrentS5-rbcL1_BOP010182_Otu
TACTAACATGTTTACTTCCATTGTGGGTAATGTATTTGGGTTCAAGGCCCTGCGCGCTCTACGTCTGGAGGATTTGCGAATCCCCCCCTGCTTATACTAAAACTTTCCAAGGCCCGCCTCATGGCATCCAAGTTGAGAGAGATAAGTTGAACAAGTATGGCCGCCCCCTATTGGGATGTACTATTAAACCTAAATTGGGGTTATCCGCTAAGAATTACGGTAGAGCCGTTTATGAATGTCTTCGCGGTGGACTTGATTTTACCAAAGATGATGAGAACGTGAATTCCCAACCGTTTATGCGTTGGAGAGACCGTTTCTTATTTTGTGCCGAAGCAATTTAT
>IonTorrentS5-rbcL1_BOP010182_Zotu
TACTAACATGTTTACTTCCATTGTGGGTAATGTATTTGGGTTCAAGGCCCTGCGCGCTCTACGTCTGGAGGATTTGCGAATCCCCCCCTGCTTATACTAAAACTTTCCAAGGCCCGCCTCATGGCATCCAAGTTGAGAGAGATAAGTTGAACAAGTATGGCCGCCCCCTATTGGGATGTACTATTAAACCTAAATTGGGGTTATCCGCTAAGAATTACGGTAGAGCCGTTTATGAATGTCTTCGCGGTGGACTTGATTTTACCAAAGATGATGAGAACGTGAATTCCCAACCGTTTATGCGTTGGAGAGACCGTTTCTTATTTTGTGCCGAAGCAATTTAT
>IonTorrentS5-rbcL1_BOP010183_Cotu
TACTAACATGTTTACTTCCATTGTGGGTAATGTTTTTGGGTTCAAGGCCCTGCGCGCTCTACGTCTGGAGGATTTGCGAGTCCCTCCTGCTTATTCTAAAACTTTCCAAGGACCGCCTCATGGCATCCAGGTTGAAAGAGATAAATTGAACAAGTACGGCCGCCCCCTATTGGGATGTACTATTAAACCTAAATTGGGGTTATCTGCTAAGAATTATGGTAGAGCAGTTTATGAATGTCTTCGCGGTGGACTTGATTTTACCAAAGATGATGAGAACGTGAATTCCCAACCATTTATGCGTTGGAGAGACCGTTTCTTATTTTGTGCCGAAGCCCTTTATAAAGCACAGGCTGAAACAGGCGAAATCAAAGGGCATT
>IonTorrentS5-rbcL1_BOP010183_Otu
TACTAACATGTTTACTTCCATTGTGGGTAATGTTTTTGGGTTCAAGGCCCTGCGCGCTCTACGTCTGGAGGATTTGCGAGTCCCTCCTGCTTATTCTAAAACTTTCCAAGGACCGCCTCATGGCATCCAGGTTGAAAGAGATAAATTGAACAAGTACGGCCGCCCCCCTATTGGGATGTACTATTAAACCTAAATTGGGGTTATCTGCTAAGAATTATGGTAGAGCAGTTTATGAATGTCTTCGCGGTGGACTTGATTTTACCAAAGATGATGAGAACGTGAATTCCCAACCATTTATGCGTTGGAGAGACCGTTTCTTATTTTGTGCCGAAGCCCTTTATAAAGCACAGGCTGAAACAGGCGAAATCAAAGGGCATT
>IonTorrentS5-rbcL1_BOP010183_Zotu
TACTAACATGTTTACTTCCATTGTGGGTAATGTTTTTGGGTTCAAGGCCCTGCGCGCTCTACGTCTGGAGGATTTGCGAGTCCCTCCTGCTTATTCTAAAACTTTCCAAGGACCGCCTCATGGCATCCAGGTTGAAAGAGATAAATTGAACAAGTACGGCCGCCCCCTATTGGGATGTACTATTAAACCTAAATTGGGGTTATCTGCTAAGAATTATGGTAGAGCAGTTTATGAATGTCTTCGCGGTGGACTTGATTTTACCAAAGATGATGAGAACGTGAATTCCCAACCATTTATGCGTTGGAGAGACCGTTTCTTATTTTGTGCCGAAGCCCTTTATAAAGCACAGGCTGAAACAGGCGAAATCAAAGGGCATT
>IonTorrentS5-rbcL1_BOP010184_Cotu
TACTAACATGTTTACTTCCATTGTGGGTAATGTTTTTGGGTTCAAGGCCCTGCGCGCTCTACGTCTGGAGGATTTGCGAGTCCCTCCTGCTTATTCTAAAACTTTCCAAGGACCGCCTCATGGCATCCAGGTTGAAAGAGATAAATTGAACAAGTACGGCCGCCCCCTATTGGGATGTACTATTAAACCTAAATTGGGGTTATCTGCTAAGAATTATGGTAGAGCAGTTTATGAATGTCTTCGCGGTGGACTTGATTTTACCAAAGATGATGAGAACGTGAATTCCCAACCATTTATGCGTTGGAGAGACCGTTTCTTATTTTGTGCCGAAGCCCTTTATAAAGCACAGGCTGAAACAGGCGAAATCAAAGGGCAT
>IonTorrentS5-rbcL1_BOP010185_Cotu
TACTAACATGTTTACTTCCATTGTAGGTAATGTGTTTGGGTTCAAGGCCCTGCGCGCTCTACGTCTGGAGGATTTGCGAATCCCTACTGCTTATGTTAAAACTTTCCAGGGCCCGCCTCATGGTATCCAAGTTGAGAGAGATAAATTGAACAAGTATGGCCGCCCTCTATTGGGATGTACTATAAAACCAAAATTGGGGTTATCCGCTAAGAATTACGGTAGAGCAGTTTATGAATGTCTACGCGGTGGACTTGATTTTACCAAAGATGATGAGAATGTTAATTCCCAACCATTTATGCGTTGGAGAGACCGTTTCTTATTTTGTGCCGAAGCAATTTATAAAGCACAGGCTGAAACAGGTGAAATCAAAGGGCATT
>IonTorrentS5-rbcL1_BOP010185_Dotu
TCCAAGTTGAGAGAGATAAATTGAACAAGTATGGCCGCCCTCTATTGGGATGTACTATAAAACCAAAATTGGGGTTATCCGCTAAGAATTACGGTAGAGCAGTTTATGAATGTCTACGCGGTGGACTTGATTTTACCAAAGATGATGAGAATGTTAATTCCCAACCATTTATGCGTTGGAGAGACCGTTTCTTATTTTGTGCCGAAGCAATTTATAAAGCACAGGCTGAAACAGGTGAAATCAAAGGGCATT
>IonTorrentS5-rbcL1_BOP010185_Otu
TACTAACATGTTTACTTCCATTGTAGGTAATGTGTTTGGGTTCAAGGCCCTGCGCGCTCTACGTCTGGAGGATTTGCGAATCCCTACTGCTTATGTTAAAACTTTCCAGGGCCCGCCTCATGGTATCCAAGTTGAGAGAGATAAATTGAACAAGTATGGCCGCCCTCTATTGGGATGTACTATAAAACCAAAATTGGGGTTATCCGCTAAGAATTACGGTAGAGCAGTTTATGAATGTCTACGCGGTGGACTTGATTTTACCAAAGATGATGAGAATGTTAATTCCCAACCATTTATGCGTTGGAGAGACCGTTTCTTATTTTGTGCCGAAGCAATTTATAAAGCACAGGCTGAAACAGGTGAAATCAAAGGGCATT
>IonTorrentS5-rbcL1_BOP010185_Zotu
TCCAAGTTGAGAGAGATAAATTGAACAAGTATGGCCGCCCTCTATTGGGATGTACTATAAAACCAAAATTGGGGTTATCCGCTAAGAATTACGGTAGAGCAGTTTATGAATGTCTACGCGGTGGACTTGATTTTACCAAAGATGATGAGAATGTTAATTCCCAACCATTTATGCGTTGGAGAGACCGTTTCTTATTTTGTGCCGAAGCAATTTATAAAGCACAGGCTGAAACAGGTGAAATCAAAGGGCATT
>IonTorrentS5-rbcL1_BOP010186_Cotu
TACTAACATGTTTACTTCCATTGTGGGTAATGTATTTGGGTTCAAAGCCCTGCGCGCTCTACGTCTGGAAGATTTGCGAATCCCTACTGCGTATGTTAAAACTTTCCAAGGACCACCTCATGGTATCCAAGTTGAAAGAGATAAATTGAACAAGTATGGTCGTCCTCTGTTGGGATGTACTATTAAACCCAAATTGGGGTTATCCGCTAAAAAATACGGTGAGCAGTTTTAGAATGTCCCGCGGTGGACTTGATTTTACCAAAGATGATGAGAACGTGAACTCCCAACCATTTATGCGTTGGAGAGACCGTTTCTTATTTTGTGCCGAAGCAATTTATAAAGCACAGGCTGAAACAGGTGAAT
>IonTorrentS5-rbcL1_BOP010186_Otu
TACTAACATGTTTACTTCCATTGTGGGTAATGTATTTGGGTTCAAAGCCCTGCGCGCTCTACGTCTGGAAGATTTGCGAATCCCTACTGCGTATGTTAAAACTTTCCAAGGACCACCTCATGGTATCCAAGTTGAAAGAGATAAATTGAACAAGTATGGTCGTCCTCTGTTGGGATGTACTATTAAAACCCAAATTGGGGTTATCCGCTAAAAAACTACGGTGAGCAGTTTTAGAATGTTCTCCGC
>IonTorrentS5-rbcL1_BOP010186_Zotu
TACTAACATGTTTACTTCCATTGTGGGTAATGTATTTGGGTTCAAAGCCCTGCGCGCTCTACGTCTGGAAGATTTGCGAATCCCTACTGCGTATGTTAAAACTTTCCAAGGACCACCTCATGGTATCCAAGTTGAAAGAGATAAATTGAACAAGTATGGTCGTCCTCTGTTGGGATGTACTATTAAAACCCAAATTGGGGTTATCCGCTAAAAAACTACGGTGAGCAGTTTTAGAATGTTCTCCGC
>IonTorrentS5-rbcL1_BOP010187_Cotu
TACTAACATGTTTACTTCCATTGTGGGTAATGTATTTGGGTTCAAAGCCCTGCGCGCTCTACGTCTGGAGGATTTGCGAATCCCTCCTGCTTATACTAAAACTTTCCAAGGCCCGCCTCATGGCATCCAAGTTGAAAGAGATAAATTGAACAAGTATGGTCGCCCCCTATTGGGATGTACTATTAAACCTAAATTGGGGTTATCCGCTAAGAATTACGGTAGAGCAGTTTATGAATGTCTACGCGGTGGACTTGATTTTACCAAAGATGATGAGAACGTGAACTCCCAACCATTTATGCGTTGGAGAGACCGTTTCTTATTTTGTGCCGAAGCAATTTATAAAGCACAGGCTGAAACAGGTGAAATCAAAGGGCATT
>IonTorrentS5-rbcL1_BOP010187_Otu
GGTTGAAAGAGATAAATTGAACAAGTACGGCCGCCCCCTATTGGGATGTACTATTAAACCTAAATTGGGGTTATCTGCTAAGAATTATGGTAGAGCAGTTTATGAATGTCTTCGCGGTGGACTTGATTTTACCAAAGATGATGAGAACGTGAATTCCCAACCATTTATGCGTTGGGGAGACCGTTTCTTATTTTGTGCCGAAGCACTTTATAAAGCACAGGCGGAAACAGGTGAAATCAAAGGGCATT
>IonTorrentS5-rbcL1_BOP010187_Zotu
GGTTGAAAGAGATAAATTGAACAAGTACGGCCGCCCCCTATTGGGATGTACTATTAAACCTAAATTGGGGTTATCTGCTAAGAATTATGGTAGAGCAGTTTATGAATGTCTTCGCGGTGGACTTGATTTTACCAAAGATGATGAGAACGTGAATTCCCAACCATTTATGCGTTGGGGAGACCGTTTCTTATTTTGTGCCGAAGCACTTTATAAAGCACAGGCGGAAACAGGTGAAATCAAAGGGCATT
>IonTorrentS5-rbcL1_BOP010188_Cotu
TACTAACATGTTTACTTCCATTGTGGGTAATGTATTTGGGTTCAAAGCCCTACGCGCTCTACGTCTGGAGGATTTGCGAATTCCTCCTGCTTATACTAAAACTTTTCAAGGCCCACCTCATGGTATCCAAGTTGAAAGAGATAAATTGAACAAGTATGGTCGCCCCCTATTGGGCTGTACTATTAAACCTAAATTGGGGTTATCCGCTAAGAATTACGGTAGAGCAGTTTATGAATGTCTACGCGGTGGACTTGATTTTACCAAAGATGATGAGAACGTGAACTCCCAACCATTTATGCGTTGGAGAGATCGTTTCTTATTTTGTGCCGAAGCACTTTATAAAGCACAGACTGAAACCGGTGAAATCAAAGGGCATT
>IonTorrentS5-rbcL1_BOP010188_Dotu
GCCTCATGGGATCCAAGTTGAGAGAGATAAATTGAACAAGTATGGTCGTCCCCTGTTGGGATGTACTATTAAACCAAAATTGGGGTTATCCGCTAAGAATTACGGTAGAGCCGTTTATGAATGTCTTCGCGGTGGACTTGATTTTACCAAAGATGATGAGAACGTGAACTCCCAACCATTTATGCGTTGGAGAGATCGTTTCTTATTTTGTGCCGAAGCACTTTATAAAGCACAGGCTGAAACAGGTGAAATCAAAGGGCATT
>IonTorrentS5-rbcL1_BOP010188_Otu
TACTAACATGTTTACTTCCATTGTGGGTAATGTATTTGGGTTCAAAGCCCTACGCGCTCTACGTCTGGAGGATTTGCGAATTCCTCCTGCTTATACTAAAACTTTTCAAGGCCCACCTCATGGTATCCAAGTTGAAAGAGATAAATTGAACAAGTATGGTCGCCCCCCTATTGGGCTGTACTATTAAACCTAAATTGGGGTTATCCGCTAAGAATTACGGTAGAGCAGTTTATGAATGTCTACGCGGTGGACTTGATTTTACCAAAGATGATGAGAACGTGAACTCCCAACCATTTATGCGTTGGAGAGATCGTTTCTTATTTTGTGCCGAAGCACTTTATAAAGCACAGACTGAAACCGGTGAAATCAAAGGGCATT
>IonTorrentS5-rbcL1_BOP010188_Zotu
TACTAACATGTTTACTTCCATTGTGGGTAATGTATTTGGGTTCAAAGCCCTACGCGCTCTACGTCTGGAGGATTTGCGAATTCCTCCTGCTTATACTAAAACTTTTCAAGGCCCACCTCATGGTATCCAAGTTGAAAGAGATAAATTGAACAAGTATGGTCGCCCCCCTATTGGGCTGTACTATTAAACCTAAATTGGGGTTATCCGCTAAGAATTACGGTAGAGCAGTTTATGAATGTCTACGCGGTGGACTTGATTTTACCAAAGATGATGAGAACGTGAACTCCCAACCATTTATGCGTTGGAGAGATCGTTTCTTATTTTGTGCCGAAGCACTTTATAAAGCACAGACTGAAACCGGTGAAATCAAAGGGCATT
>IonTorrentS5-rbcL1_BOP010189_Cotu
TACTAACATGTTTACTTCCATTGTGGGTAATGTATTTGGGTTCAAGGCCCTGCGCGCTCTACGTCTGGAGGATTTGCGAATCCCCACTGCTTATACTAAAACTTTCCAAGGCCCGCCTCATGGCATCCAAGTTGAGAGAGATAAGTTGAACAAGTATGGCCGCCCCCTATTGGGATGTACTATTAAACCTAAATTGGGGTTATCCGCTAAGAATTACGGTAGAGCCGTTTATGAATGTCTTCGCGGTGGACTTGATTTTACCAAAGATGATGAGAACGTGAATTCCCAACCGTTTATGCGTTGGAGAGACCGTTTTCTTATTTTGTGCCGAAGCACTTTTATAAAGCAGGGGCCGAAAACTGGTGAAATCAAAGGGCATT
>IonTorrentS5-rbcL1_BOP010189_Otu
TACTAACATGTTTACTTCCATTGTGGGTAATGTATTTGGGTTCAAGGCCCTGCGCGCTCTACGTCTGGAGGATTTGCGAATCCCCACTGCTTATACTAAAACTTTCCAAGGCCCGCCTCATGGCATCCAAGTTGAGAGAGATAAGTTGAACAAGTATGGCCGCCCCCTATTGGGATGTACTATTAAACCTAAATTGGGGTTATCCGCTAAGAATTACGGTAGAGCCGTTTATGAATGTCTTCGCGGTGGACTTGATTTTACCAAAGATGATGAGAACGTGAATTCCCAACCGTTTATGCGTTGGAGAGACCGTTTCTTATTTTGTGCCGAAGCACTTTATAAAGCAGGGGCCGAAACTGGTGAAATCAAAGGGCATT
>IonTorrentS5-rbcL1_BOP010189_Zotu
TACTAACATGTTTACTTCCATTGTGGGTAATGTATTTGGGTTCAAGGCCCTGCGCGCTCTACGTCTGGAGGATTTGCGAATCCCCACTGCTTATACTAAAACTTTCCAAGGCCCGCCTCATGGCATCCAAGTTGAGAGAGATAAGTTGAACAAGTATGGCCGCCCCCTATTGGGATG
>IonTorrentS5-rbcL1_BOP010190_Cotu
TACTAATATGTTTACTTCCATTGTGGGTAATGTATTTGGGTTCAAAGCCCTGCGCGCTCTACGTCTGGAGGATCTGCGAATCCCCGTTGCTTATGTGAAAACTTTCCAAGGCCCGCCTCACGGCATCCAAGTTGAGAGAGATAAATTGAACAAGTATGGTCGTCCCCTATTGGGATGTACTATTAAACCTAAATTGGGGTTATCCGCTAAGAACTACGGTAGAGCAGTTTATGAATGTCTCCGTGGTGGACTTGATTTTACCAAAGATGATGAAAATGTGAACTCCCAACCATTTATGCGTTGGCGAGACCGTTTCTTATTTTGTGCCGAAGCCCTTTATAAAGCACAAGCCGAAACAGGTGAAATCAAAGGGCATT
>IonTorrentS5-rbcL1_BOP010190_Otu
TACTAATATGTTTACTTCCATTGTGGGTAATGTATTTGGGTTCAAAGCCCTGCGCGCTCTACGTCTGGAGGATCTGCGAATCCCCGTTGCTTATGTGAAAACTTTCCAAGGCCCGCCTCACGGCATCCAAGTTGAGAGAGATAAATTGAACAAGTATGGTCGTCCCCTGTTGGGATGTACTATTAAACCTAAATTGGGGTTATCGGCTAAAAACTACGGTAGAGCAGTTTATGAATGTCTACGCGGTGGGCTTGATTTTACCAAAGATGATGAGAACGTGAACTCCCAACCAT
>IonTorrentS5-rbcL1_BOP010190_Zotu
TACTAATATGTTTACTTCCATTGTGGGTAATGTATTTGGGTTCAAAGCCCTGCGCGCTCTACGTCTGGAGGATCTGCGAATCCCCGTTGCTTATGTGAAAACTTTCCAAGGCCCGCCTCACGGCATCCAAGTTGAGAGAGATAAATTGAACAAGTATGGTCGTCCCCTATTGGGATGTACTATTAAACCTAAATTGGGGTTATCCGCTAAGAACTACGGTAGAGCAGTTTATGAATGTCTCCGTGGTGGACTTGATTTTACCA
>IonTorrentS5-rbcL1_BOP010191_Cotu
TACTAACATGTTTACTTCCATTGTGGGTAATGTATTTGGGTTCAAGGCCCTGCGTGCGCTACGTCTGGAAGATTTGCGAATCCCTACTGCTTATACGAAAACTTTCCAAGGACCGCCTCATGGTATCCAAGTTGAGAGAGATAAATTGAACAAGTATGGCCGCCCCCTATTGGGATGTACTATTAAACCTAAATTGGGGTTATCCGCTAAGAATTACGGTAGAGCAGTTTATGAATGTCTTCGCGGTGGACTTGATTTTACCAAAGATGATGAGAACGTGAATTCCCAACCATTTATGCGTTGGAGAGATCGTTTCTGCTTTTGTGCCGAAGCACTTTATAAAGCACAGGCTGAAACAGGTGAAATCAAAGGACATT
>IonTorrentS5-rbcL1_BOP010191_Otu
TACTAACATGTTTACTTCCATTGTGGGTAATGTATTTGGGTTCAAGGCCCTGCGTGCGCTACGTCTGGAAGATTTGCGAATCCCTACTGCTTATACGAAAACTTTCCAAGGACCGCCTCATGGTATCCAAGTTGAGAGAGATAAATTGAACAAGTATGGCCGCCCCCTATTGGGATGTACTATTAAACCTAAATTGGGGTTATCCGCTAAGAATTACGGTAGAGCAGTTTATGAATGTCTTCGCGGTGGACTTGATTTTACCAAAGATGATGAGAACGTGAATTCCCAACCATTTATGCGTTGGAGAGATCGTTTCTGCTTTTGTGCCGAAGCACTTTTATAAAGCACAGGCTGAAACAGGTGAAATCAAAGGACATT
>IonTorrentS5-rbcL1_BOP010191_Zotu
TACTAACATGTTTACTTCCATTGTGGGTAATGTATTTGGGTTCAAGGCCCTGCGTGCGCTACGTCTGGAAGATTTGCGAATCCCTACTGCTTATACGAAAACTTTCCAAGGACCGCCTCATGGTATCCAAGTTGAGAGAGATAAATTGAACAAGTATGGCCGCCCCCTATTGGGATGTACTATTAAACCTAAATTGGGGTTATCCGCTAAGAATTACGGTAGAGCAGTTTATGAATGTCTTCGCGGTGGACTTGATTTTACCAAAGATGATGAGAACGTGAATTCCCAACCATTTATGCGTTGGAGAGATCGTTTCTGCTTTTGTGCCGAAGCACTTTTATAAAGCACAGGCTGAAACAGGTGAAATCAAAGGACATT
>IonTorrentS5-rbcL1_BOP010192_Cotu
TACTAATATGTTTACTTCCATTGTGGGTAATGTATTTGGGTTCAAAGCCCTGCGCGCTCTACGTCTGGAGGATCTGCGAATCCCCGTTGCTTATGTGAAAACTTTCCAAGGCCCGCCTCACGGCATCCAAGTTGAGAGAGATAAATTGAACAAGTATGGTCGTCCCCTATTGGGATGTACTATTAAACCTAAATTGGGGTTATCCGCTAAGAACTACGGTAGAGCAGTTTATGAATGTCTCCGTGGTGGACTTGATTTTACCAAAGATGATGAAAATGTGAACTCCCAACCATTTATGCGTTGGCGAGACCGTTTCTTATTTTGTGCCGAAGCCCTTTATAAAGCACAAGCCGAAACAGGTGAAATCAAAGGGCATT
>IonTorrentS5-rbcL1_BOP010192_Dotu
GGTGGACTTGATTTTACCAAAGATGATGAAAATGTGAACTCCCAACCATTTATGCGTTGGCGAGACCGTTTCTTATTTTGTGCCGAAGCCCTTTATAAAGCACAAGCCGAAACAGGTGAAATCAAAGGGCATT
>IonTorrentS5-rbcL1_BOP010192_Otu
TACTAATATGTTTACTTCCATTGTGGGTAATGTATTTGGGTTCAAAGCCCTGCGCGCTCTACGTCTGGAGGATCTGCGAATCCCCGTTGCTTATGTGAAAACTTTCCAAGGCCCGCCTCACGGCATCCAAGTTGAGAGAGATAAATTGAACAAGTATGGTCGTCCCCTATTGGGATGTACTATTAAACCTAAATTGGGGTTATCCGCTAAGAACTACGGTAGAGCAGTTTATGAATGTCTCCGTGGTGGACTTGATTTTACCAAAGATGATGAAAATGTGAACTCCCAACCATTTATGCGTTGGCGAGACCGTTTCTTATTTTGTGCCGAAGCCCTTTATAAAGCACAAGCCGAAACAGGTGAAATCAAAGGGCATT
>IonTorrentS5-rbcL1_BOP010192_Zotu
TACTAATATGTTTACTTCCATTGTGGGTAATGTATTTGGGTTCAAAGCCCTGCGCGCTCTACGTCTGGAGGATCTGCGAATCCCCGTTGCTTATGTGAAAACTTTCCAAGGCCCGCCTCACGGCATCCAAGTTGAGAGAGATAAATTGAACAAGTATGGTCGTCCCCTATTGGGATGTACTATTAAACCTAAATTGGGGTTATCCGCTAAGAACTACGGTAGAGCAGTTTATGAATGTCTCCGTGGTGGACTTGATTTTACCAAAGATGATGAAAATGTGAACTCCCAACCATTTATGCGTTGGCGAGACCGTTTCTTATTTTGTGCCGAAGCCCTTTATAAAGCACAAGCCGAAACAGGTGAAATCAAAGGGCATT
>IonTorrentS5-rbcL1_BOP010193_Cotu
TACTAACATGTTTACTTCCATTGTGGGTAATGTATTTGGGTTCAAGGCCCTGCGCGCTCTACGTCTGGAGGATTTGCGAATCCCCCCTGCTTATACTAAAACTTTCCAAGGCCCGCCTCATGGCATCCAAGTTGAGAGAGATAAGTTGAACAAGTATGGCCGCCCCCTATTGGGATGTACTATTAAACCTAAATTGGGGTTATCCGCTAAGAATTACGGTAGAGCCGTTTATGAATGTCTTCGCGGTGGACTTGATTTTACCAAAGATGATGAGAACGTGAATTCCCAACCGTTTATGCGTTGGAGAGACCGTTTCTTATTTTGTGCCGAAGCAATTTATAAAGCACAGGCCGAAACTGGTGAAATCAAAGGGCATT
>IonTorrentS5-rbcL1_BOP010193_Otu
TACTAACATGTTTACTTCCATTGTGGGTAATGTATTTGGGTTCAAGGCCCTGCGCGCTCTACGTCTGGAGGATTTGCGAATCCCCCCTGCTTATACTAAAACTTTCCAAGGCCCGCCTCATGGCATCCAAGTTGAGAGAGATAAGTTGAACAAGTATGGCCGCCCCCTATTGGGATGTACTATTAAACCTAAATTGGGGTTATCCGCTAAGAATTACGGTAGAGCCGTTTATGAATGTCTTCGCGGTGGACTTGATTTTACCAAAGATGATGAGAACGTGAATTCCCAACCGTTTATGCGTTGGAGAGACCGTTTCTTATTTTGTGCCGAAGCAATTTATAAAGCACAGGCCGAAACTGGTGAAATCAAAGGGCATT
>IonTorrentS5-rbcL1_BOP010193_Zotu
TACTAACATGTTTACTTCCATTGTGGGTAATGTATTTGGGTTCAAGGCCCTGCGCGCTCTACGTCTGGAGGATTTGCGAATCCCCCCTGCTTATACTAAAACTTTCCAAGGCCCGCCTCATGGCATCCAAGTTGAGAGAGATAAGTTGAACAAGTATGGCCGCCCCCTATTGGGATGTACTATTAAACCTAAATTGGGGTTATCCGCTAAGAATTACGGTAGAGCCGTTTATGAATGTCTTCGCGGTGGACTTGATTTTACCAAAGATGATGAGAACGTGAATTCCCAACCGTTTATGCGTTGGAGAGACCGTTTCTTATTTTGTGCCGAAGCAATTTATAAAGCACAGGCCGAAACTGGTGAAATCAAAGGGCATT
>IonTorrentS5-rbcL1_BOP010194_Cotu
TACTAACATGTTTACTTCCATTGTGGGTAATGTATTTGGGTTCAAGGCCCTGCGCGCTCTACGTCTGGAGGATTTGCGAATCCCCCCTGCTTATACTAAAACTTTCCAAGGCCCGCCTCATGGCATCCAAGTTGAGAGAGATAAATTGAACAAGTATGGCCGCCCCCTATTGGGATGTACTATTAAACCTAAATTGGGGTTATCCGCTAAGAATTACGGTAGAGCAGTTTATGAATGTCTTCGCGGTGGACTTGATTTTACCAAAGATGATGAGAACGTGAACTCCCAACCATTTATGCGTTGGAGAGACCGTTTCTTATTTTGTGCCGAAGCAATTTATAAAGCACAGGCCGAAACAGGTGAAATCAAAGGGCAT
>IonTorrentS5-rbcL1_BOP010195_Cotu
TACTAACATGTTTACTTCCATTGTGGGTAATGTATTTGGGTTTAAAGCCCTGCGCGCTCTACGTCTAGAGGATCTACGAATCCCTCCCGCGTATTCGAAAACTTTCCAAGGCCCCCCTCATGGCATCCAAGTTGAGAGAGATAAATTGAACAAGTATGGGCGCCCCCTATTGGGATGTACTATTAAACCTAAATTGGGATTATCCGCTAAGAACTACGGTAGAGCTGTTTATGAATGTCTACGTGGTGGACTTGACTTTACCAAAGATGATGAGAACGTAAACTCCCAACCATTTATGCGTTGGAGAGACCGTTTCTTGTTTTGTGCAGAAGCTATTTTTAAATCGCAGGCAGAAACCGGTGAAATCAAAGGTCATT
>IonTorrentS5-rbcL1_BOP010195_Dotu
TACTAACATGTTTACTTCCATTGTGGGTAATGTATTTGGGTTTAAAGCCCTGCGCGCTCTACGTCTAGAGGATCTACGAATCCCTCCCGCGTATTCGAAAACTTTCCAAGGCCCCCC
>IonTorrentS5-rbcL1_BOP010195_Otu
TACTAACATGTTTACTTCCATTGTGGGTAATGTATTTGGGTTTAAAGCCCTGCGCGCTCTACGTCTAGAGGATCTACGAATCCCTCCCGCGTATTCGAAAACTTTCCAAGGCCCCCCTCATGGCATCCAAGTTGAGAGAGATAAATTGAACAAGTATGGGCGCCCCCTATTGGGATGTACTATTAAACCTAAATTGGGATTATCCGCTAAGAACTACGGTAGAGCTGTTTATGAATGTCTACGTGGTGGACTTGACTTTACCAAAGATGATGAGAACGTAAACTCCCAACCATTTATGCGTTGGAGAGACCGTTTCTTGTTTTGTGCAGAAGCTATTTTTAAATCGCAGGCAGAAACCGGTGAAATCAAAGGTCATT
>IonTorrentS5-rbcL1_BOP010195_Zotu
TACTAACATGTTTACTTCCATTGTGGGTAATGTATTTGGGTTTAAAGCCCTGCGCGCTCTACGTCTAGAGGATCTACGAATCCCTCCCGCGTATTCGAAAACTTTCCAAGGCCCCCCTCATGGCATCCAAGTTGAGAGAGATAAATTGAACAAGTATGGGCGCCCCCTATTGGGATGTACTATTAAACCTAAATTGGGATTATCCGCTAAGAACTACGGTAGAGCTGTTTATGAATGTCTACGTGGTGGACTTGACTTTACCAAAGATGATGAGAACGTAAACTCCCAACCATTTATGCGTTGGAGAGACCGTTTCTTGTTTTGTGCAGAAGCTATTTTTAAATCGCAGGCAGAAACCGGTGAAATCAAAGGTCATT
>IonTorrentS5-rbcL1_BOP010196_Cotu
TACTAACATGTTTACTTCCATTGTGGGTAATGTATTTGGTTTCAAAGCCCTGCGCGCTCTACGTCTAGAGGATCTACGAATCCCTACCGCGTATACTAAAACTTTCCAAGGCCCGCCTCACGGCATCCAAGTTGAGAGAGATAAATTGAATAAGTATGGACGTCCCCTGTTGGGATGTACTATTAAACCTAAATTGGGGTTATCCGCTAAGAATTACGGTAGGGCAGTTTATGAATGTCTACGCGGTGGACTTGACTTTACCAAAGATGATGAGAACGTGAACTCCCAACCATTTATGCGTTGGAGGGACCGTTTCTTATTTTGTGCGGAAGCAATTTATAAAGCGCAAGCTGAAACAGGTGAAATCAAAGGTCATT
>IonTorrentS5-rbcL1_BOP010196_Otu
TACTAACATGTTTACTTCCATTGTGGGTAATGTATTTGGTTTCAAAGCCCTGCGCGCTCTACGTCTAGAGGATCTACGAATCCCTACCGCGTATACTAAAACTTTCCAAGGCCCGCCTCACGGCACCCAAGTTGAGAGAGATAAATTGAATAAGTATGGACGTCCCCTGTTGGGATGTACTATTAAACCTAAATTGGGGTTATCCGCTAAGAATTACGGTAGGGCAGTTTATGAATGTCTACGCGGTGGACTTGACTTTACCAAAGATGATGAGAACGTGAACTCCCAACCATTTATGCGTTGGAGGGACCGTTTCTTATTTTGTGCGGAAGCAATTTATAAAGCGCAAGCTGAAACAGGTGAAATCAAAGGTCATT
>IonTorrentS5-rbcL1_BOP010196_Zotu
TACTAACATGTTTACTTCCATTGTGGGTAATGTATTTGGTTTCAAAGCCCTGCGCGCTCTACGTCTAGAGGATCTACGAATCCCTACCGCGTATACTAAAACTTTCCAAGGCCCGCCTCACGGCACCCAAGTTGAGAGAGATAAATTGAATAAGTATGGACGTCCCCTGTTGGGATGTACTATTAAACCTAAATTGGGGTTATCCGCTAAGAATTACGGTAGGGCAGTTTATGAATGTCTACGCGGTGGACTTGACTTTACCAAAGATGATGAGAACGTGAACTCCCAACCATTTATGCGTTGGAGGGACCGTTTCTTATTTTGTGCGGAAGCAATTTATAAAGCGCAAGCTGAAACAGGTGAAATCAAAGGTCATT
>IonTorrentS5-rbcL1_BOP010198_Cotu
TACTAACATGTTTACTTCCATTGTGGGTAATGTATTTGGGTTTAAAGCCCTGCGCGCTCTACGTCTAGAGGATCTACGAATCCCTCCCGCGTATTCGAAAACTTTCCAAGGCCCCCCTCATGGCATCCAAGTTGAGAGAGATAAATTGAACAAGTATGGGCGCCCCCTATTGGGATGTACTATTAAACCTAAATTGGGATTATCCGCTAAGAACTACGGTAGAGCAGTTTATGAATGTCTACGTGGTGGACTTGACTTTACAAAGGATGATGAGAACGTAAACTCCCAACCATTTATGCGTTGGAGAGACCGTTTCTTGTTTTGTGCAGAAGCCATTTATAAATCGCAGGCAGAAACTGGTGAAATCAAAGGTCATT
>IonTorrentS5-rbcL1_BOP010198_Otu
TACTAACATGTTTACTTCCATTGTGGGTAATGTATTTGGGTTTAAAGCCCTGCGCGCTCTACGTCTAGAGGATCTACGAATCCCTCCCGCGTATTCGAAAACTTTCCAAGGCCCCCCTCATGGCATCCAAGTTGAGAGAGATAAATTGAACAAGTATGGGCGCCCCCTATTGGGATGTACTATTAAACCTAAATTGGGATTATCCGCTAAGAACTACGGTAGAGCAGTTTATGAATGTCTACGTGGTGGACTTGACTTTACAAAGGATGATGAGAACGTAAACTCCCAACCATTTATGCGTTGGAGAGACCGTTTCTTGTTTTGTGCAGAAGCCATTTATAAATCGCAGGCAGAAACTGGTGAAATCAAAGGTCATT
>IonTorrentS5-rbcL1_BOP010198_Zotu
TACTAACATGTTTACTTCCATTGTGGGTAATGTATTTGGGTTTAAAGCCCTGCGCGCTCTACGTCTAGAGGATCTACGAATCCCTCCCGCGTATTCGAAAACTTTCCAAGGCCCCCCTCATGGCATCCAAGTTGAGAGAGATAAATTGAACAAGTATGGGCGCCCCCTATTGGGATGTACTATTAAACCTAAATTGGGATTATCCGCTAAGAACTACGGTAGAGCAGTTTATGAATGTCTACGTGGTGGACTTGACTTTACAAAGGATGATGAGAACGTAAACTCCCAACCATTTATGCGTTGGAGAGACCGTTTCTTGTTTTGTGCAGAAGCCATTTATAAATCGCAGGCAGAAACTGGTGAAATCAAAGGTCATT
>IonTorrentS5-rbcL1_BOP010199_Cotu
TACTAACATGTTTACTTCCATTGTGGGTAATGTATTTGGGTTTAAAGCCCTGCGCGCTCTACGTCTAGAGGATCTACGAATCCCTCCCGCGTATTCGAAAACTTTCCAAGGCCCCCCTCATGGCATCCAAGTTGAGAGAGATAAATTGAACAAGTATGGGCGCCCCCTATTGGGATGTACTATTAAACCTAAATTGGGATTATCCGCTAAGAACTACGGTAGAGCAGTTTATGAATGTCTACGTGGTGGACTTGACTTTACCAAAGATGATGAGAACGTAAACTCCCAACCATTTATGCGTTGGAGAGACCGTTTCTTGTTTTGTGCAGAAGCTATTTTTAAATCGCAGGCAGAAACTGGTGAAATCAAAGGTCATT
>IonTorrentS5-rbcL1_BOP010199_Otu
TACTAACATGTTTACTTCCATTGTGGGTAATGTATTTGGGTTTAAAGCCCTGCGCGCTCTACGTCTAGAGGATCTACGAATCCCTCCCGCGTATTCGAAAACTTTCCAAGGCCCCCCTCATGGCATCCAAGTTGAGAGAGATAAATTGAACAAGTATGGGCGCCCCCTATTGGGATGTACTATTAAACCTAAATTGGGATTATCCGCTAAGAACTACGGTAGAGCAGTTTATGAATGTCTACGTGGTGGACTTGACTTTACCAAAGATGATGAGAACGTAAACTCCCAACCATTTATGCGTTGGAGAGACCGTTTCTTGTTTTGTGCAGAAGCTATTTTTAAATCGCAGGCAGAAACTGGTGAAATCAAAGGTCATT
>IonTorrentS5-rbcL1_BOP010199_Zotu
TACTAACATGTTTACTTCCATTGTGGGTAATGTATTTGGGTTTAAAGCCCTGCGCGCTCTACGTCTAGAGGATCTACGAATCCCTCCCGCGTATTCGAAAACTTTCCAAGGCCCCCCTCATGGCATCCAAGTTGAGAGAGATAAATTGAACAAGTATGGGCGCCCCCTATTGGGATGTACTATTAAACCTAAATTGGGATTATCCGCTAAGAACTACGGTAGAGCAGTTTATGAATGTCTACGTGGTGGACTTGACTTTACCAAAGATGATGAGAACGTAAACTCCCAACCATTTATGCGTTGGAGAGACCGTTTCTTGTTTTGTGCAGAAGCTATTTTTAAATCGCAGGCAGAAACTGGTGAAATCAAAGGTCATT
>IonTorrentS5-rbcL1_BOP010200_Cotu
TACTAACATGTTTACTTCCATTGTGGGTAATGTATTTGGGTTTAAAGCCCTGCGCGCTCTACGTCTAGAGGATCTACGAATCCCTCCCGCGTATTCGAAAACTTTCCAAGGCCCCCCTCATGGCATCCAAGTTGAGAGAGATAAATTGAACAAGTATGGGCGCCCCCTATTGGGATGTACTATTAAACCTAAATTGGGATTATCCGCTAAGAACTACGGTAGAGCAGTTTATGAATGTCTACGTGGTGGACTTGACTTTACCAAAGATGATGAGAACGTAAACTCCCAACCATTTATGCGTTGGAGAGACCGTTTCTTGTTTTGTGCAGAAGCTATTTATAAATCGCAGGCAGAAACTGGTGAAATCAAAGGTCATT
>IonTorrentS5-rbcL1_BOP010200_Otu
TACTAACATGTTTACTTCCATTGTGGGTAATGTATTTGGGTTTAAAGCCCTGCGCGCTCTACGTCTAGAGGATCTACGAATCCCTCCCGCGTATTCGAAAACTTTCCAAGGCCCCCCTCATGGCATCCAAGTTGAGAGAGATAAATTGAACAAGTATGGGCGCCCCCTATTGGGATGTACTATTAAACCTAAATTGGGATTATCCGCTAAGAACTACGGTAGAGCAGTTTATGAATGTCTACGTGGTGGACTTGACTTTACCAAAGATGATGAGAACGTAAACTCCCAACCATTTATGCGTTGGAGAGACCGTTTCTTGTTTTGTGCAGAAGCTATTTATAAATCGCAGGCAGAAACTGGTGAAATCAAAGGTCATT
>IonTorrentS5-rbcL1_BOP010200_Zotu
TACTAACATGTTTACTTCCATTGTGGGTAATGTATTTGGGTTTAAAGCCCTGCGCGCTCTACGTCTAGAGGATCTACGAATCCCTCCCGCGTATTCGAAAACTTTCCAAGGCCCCCCTCATGGCATCCAAGTTGAGAGAGATAAATTGAACAAGTATGGGCGCCCCCTATTGGGATGTACTATTAAACCTAAATTGGGATTATCCGCTAAGAACTACGGTAGAGCAGTTTATGAATGTCTACGTGGTGGACTTGACTTTACCAAAGATGATGAGAACGTAAACTCCCAACCATTTATGCGTTGGAGAGACCGTTTCTTGTTTTGTGCAGAAGCTATTTATAAATCGCAGGCAGAAACTGGTGAAATCAAAGGTCATT
>IonTorrentS5-rbcL1_BOP010201_Cotu
TACTAACATGTTTACTTCCATTGTGGGTAATGTATTTGGGTTTAAAGCCCTGCGCGCTCTACGTCTAGAGGATCTACGAATCCCTCCCGCGTATTCGAAAACTTTCCAAGGCCCCCCTCATGGCATCCAAGTTGAGAGAGATAAATTGAACAAGTATGGGCGCCCCCTATTGGGATGTACTATTAAACCTAAATTGGGATTATCCGCTAAGAACTACGGTAGAGCAGTTTATGAATGTCTACGTGGTGGACTTGACTTTACCAAAGATGATGAGAACGTAAACTCCCAACCATTTATGCGTTGGAGAGACCGTTTCTTGTTTTGTGCAGAAGCTATTTTTAAATCGCAGGCAGAAACTGGTGAAATCAAAGGTCATT
>IonTorrentS5-rbcL1_BOP010201_Otu
TACTAACATGTTTACTTCCATTGTGGGTAATGTATTTGGGTTTAAAGCCCTGCGCGCTCTACGTCTAGAGGATCTACGAATCCCTCCCGCGTATTCGAAAACTTTCCAAGGCCCCCCTCATGGCATCCAAGTTGAGAGAGATAAATTGAACAAGTATGGGCGCCCCCTATTGGGATGTACTATTAAACCTAAATTGGGATTATCCGCTAAGAACTACGGTAGAGCAGTTTATGAATGTCTACGTGGTGGACTTGACTTTACCAAAGATGATGAGAACGTAAACTCCCAACCATTTATGCGTTGGAGAGACCGTTTCTTGTTTTGTGCAGAAGCTATTTTTAAATCGCAGGCAGAAACTGGTGAAATCAAAGGTCATT
>IonTorrentS5-rbcL1_BOP010201_Zotu
TACTAACATGTTTACTTCCATTGTGGGTAATGTATTTGGGTTTAAAGCCCTGCGCGCTCTACGTCTAGAGGATCTACGAATCCCTCCCGCGTATTCGAAAACTTTCCAAGGCCCCCCTCATGGCATCCAAGTTGAGAGAGATAAATTGAACAAGTATGGGCGCCCCCTATTGGGATGTACTATTAAACCTAAATTGGGATTATCCGCTAAGAACTACGGTAGAGCAGTTTATGAATGTCTACGTGGTGGACTTGACTTTACCAAAGATGATGAGAACGTAAACTCCCAACCATTTATGCGTTGGAGAGACCGTTTCTTGTTTTGTGCAGAAGCTATTTTTAAATCGCAGGCAGAAACTGGTGAAATCAAAGGTCATT
>IonTorrentS5-rbcL1_BOP010202_Cotu
TACTAACATGTTTACTTCCATTGTGGGTAATGTATTTGGGTTCAAAGCCCTGCGCGCTCTACGTCTAGAGGATCTACGAATCCCTACCGCGTATACAAAAACTTTCCAAGGACCACCGCATGGGATCCAAGTTGAGAGAGATAAATTGAACAAGTATGGACGTCCCCTATTGGGATGTACTATTAAACCTAAATTAGGTTTATCCGCTAAGAACTACGGTAGAGCTGTTTATGAATGTCTACGTGGTGGACTTGACTTTACCAAAGATGATGAGAACGTGAACTCCCAACCGTTTATGCGTTGGAGAGACCGTTTCCTATTTTGTGCGGAAGCAATTTATAAAGCGCAGGCTGAAACAGGTGAAATTAAAGGTCATT
>IonTorrentS5-rbcL1_BOP010202_Otu
TACTAACATGTTTACTTCCATTGTGGGTAATGTATTTGGGTTCAAAGCCCTGCGCGCTCTACGTCTAGAGGATCTACGAATCCCTACCGCGTATACAAAAACTTTCCAAGGACCACCGCATGGGATCCAAGTTGAGAGAGATAAATTGAACAAGTATGGACGTCCCCTATTGGGATGTACTATTAAACCTAAATTAGGTTTATCCGCTAAGAACTACGGTAGAGCTGTTTATGAATGTCTACGTGGTGGACTTGACTTTACCAAAGATGATGAGAACGTGAACTCCCAACCGTTTATGCGTTGGAGAGACCGTTTCCTATTTTGTGCGGAAGCAATTTATAAAGCGCAGGCTGAAACAGGTGAAATTAAAGGTCATT
>IonTorrentS5-rbcL1_BOP010202_Zotu
TACTAACATGTTTACTTCCATTGTGGGTAATGTATTTGGGTTCAAAGCCCTGCGCGCTCTACGTCTAGAGGATCTACGAATCCCTACCGCGTATACAAAAACTTTCCAAGGACCACCGCATGGGATCCAAGTTGAGAGAGATAAATTGAACAAGTATGGACGTCCCCTATTGGGATGTACTATTAAACCTAAATTAGGTTTATCCGCTAAGAACTACGGTAGAGCTGTTTATGAATGTCTACGTGGTGGACTTGACTTTACCAAAGATGATGAGAACGTGAACTCCCAACCGTTTATGCGTTGGAGAGACCGTTTCCTATTTTGTGCGGAAGCAATTTATAAAGCGCAGGCTGAAACAGGTGAAATTAAAGGTCATT
>IonTorrentS5-rbcL1_BOP010204_Cotu
TACTAACATGTTTACTTCCATTGTGGGTAATGTATTTGGGTTCAAAGCCCTGCGCGCTCTACGTCTAGAGGATCTACGAATCCCTACCGCGTATACAAAAACTTTCCAAGGACCACCACATGGGATCCAAGTTGAGAGAGATAAATTGAACAAGTATGGACGTCCCCTATTGGGATGTACTATTAAACCGAAATTAGGTTTATCCGCTAAGAACTACGGTAGAGCTGTTTATGAATGTCTACGTGGTGGACTTGACTTTACCAAAGATGATGAGAACGTGAACTCCCAACCATTTATGCGTTGGAGAGACCGTTTCCTATTTTGTGCGGAAGCAATTTATAAAGCGCAGGCTGAAACAGGTGAAATTAAAGGTCATT
>IonTorrentS5-rbcL1_BOP010204_Otu
TACTAACATGTTTACTTCCATTGTGGGTAATGTATTTGGGTTCAAAGCCCTGCGCGCTCTACGTCTAGAGGATCTACGAATCCCTACCGCGTATACAAAAACTTTCCAAGGACCACCACATGGGATCCAAGTTGAGAGAGATAAATTGAACAAGTATGGACGTCCCCTATTGGGATGTACTATTAAACCGAAATTAGGTTTATCCGCTAAGAACTACGGTAGAGCTGTTTATGAATGTCTACGTGGTGGACTTGACTTTACCAAAGATGATGAGAACGTGAACTCCCAACCATTTATGCGTTGGAGAGACCGTTTCCTATTTTGTGCGGAAGCAATTTATAAAGCGCAGGCTGAAACAGGTGAAATTAAAGGTCATT
>IonTorrentS5-rbcL1_BOP010204_Zotu
TACTAACATGTTTACTTCCATTGTGGGTAATGTATTTGGGTTCAAAGCCCTGCGCGCTCTACGTCTAGAGGATCTACGAATCCCTACCGCGTATACAAAAACTTTCCAAGGACCACCACATGGGATCCAAGTTGAGAGAGATAAATTGAACAAGTATGGACGTCCCCTATTGGGATGTACTATTAAACCGAAATTAGGTTTATCCGCTAAGAACTACGGTAGAGCTGTTTATGAATGTCTACGTGGTGGACTTGACTTTACCAAAGATGATGAGAACGTGAACTCCCAACCATTTATGCGTTGGAGAGACCGTTTCCTATTTTGTGCGGAAGCAATTTATAAAGCGCAGGCTGAAACAGGTGAAATTAAAGGTCATT
>IonTorrentS5-rbcL1_BOP010205_Cotu
TACTAACATGTTTACTTCCATTGTGGGTAATGTATTTGGGTTCAAAGCCCTGCGCGCTCTACGTCTAGAGGATCTGCGAATCCCTACTTCTTATATTAAAACTTTCCAAGGCCCGCCTCATGGCATCCAGGTTGAAAGAGATAAATTGAACAAGTACGGTCGCCCCCTATTAGGATGTACTATTAAACCTAAATTGGGGTTATCCGCTAAGAACTACGGTAGAGCAGTTTATGAATGTCTACGTGGTGGACTTGATTTTACCAAAGATGATGAGAATGTGAACTCCCAACCATTTATGCGCTGGAGAGACCGTTTCTTATTTTGTGCCGAAGCACTTTTATAAAAGCACAGGCGGAAACAGGTGAAATCAAAGGGCATT
>IonTorrentS5-rbcL1_BOP010205_Otu
TACTAACATGTTTACTTCCATTGTGGGTAATGTATTTGGGTTCAAAGCCCTGCGCGCTCTACGTCTAGAGGATCTGCGAATCCCTACTTCTTATATTAAAACTTTCCAAGGCCCGCCTCATGGCATCCAGGTTGAAAGAGATAAATTGAACAAGTACGGTCGCCCCCTATTAGGATGTACTATTAAACCTAAATTGGGGTTATCCGCTAAGAACTACGGTAGAGCAGTTTATGAATGTCTACGTGGTGGACTTGATTTTACCAAAGATGATGAGAATGTGAACTCCCAACCATTTATGCGCTGGAGAGACCGTTTCTTATTTTGTGCCGAAGCACTTTTATAAAAGCACAGGCGGAAAACAGGTGAAATCAAAGGGCATT
>IonTorrentS5-rbcL1_BOP010205_Zotu
TACTAACATGTTTACTTCCATTGTGGGTAATGTATTTGGGTTCAAAGCCCTGCGCGCTCTACGTCTAGAGGATCTGCGAATCCCTACTTCTTATATTAAAACTTTCCAAGGCCCGCCTCATGGCATCCAGGTTGAAAGAGATAAATTGAACAAGTACGGTCGCCCCCTATTAGGATGTACTATTAAACCTAAATTGGGGTTATCCGCTAAGAACTACGGTAGAGCAGTTTATGAATGTCTACGTGG
>IonTorrentS5-rbcL1_BOP010206_Cotu
TACTAACATGTTTACTTCCATTGTGGGTAATGTATTTGGGTTCAAAGCCCTGCGCGCTCTACGTCTAGAGGATCTGCGAATCCCTACTTCTTATATTAAAACTTTCCAAGGCCCGCCTCATGGCATCCAGGTTGAAAGAGATAAATTGAACAAGTACGGTCGCCCCCTATTAGGATGTACTATTAAACCTAAATTGGGGTTATCCGCTAAGAACTACGGTAGAGCAGTTTATGAATGTCTACGTGGTGGACTTGATTTTACCAAAGATGATGAGAATGTGAACTCCCAACCATTTATGCGCTGGAGAGACCGTTTCTTATTTTGTGCCGAAGCACTTTTATAAAGCACAGGCGGAAACAGGTGAAATCAAAGGGCATT
>IonTorrentS5-rbcL1_BOP010206_Otu
TACTAACATGTTTACTTCCATTGTGGGTAATGTATTTGGGTTCAAAGCCCTGCGCGCTCTACGTCTAGAGGATCTGCGAATCCCTACTTCTTATATTAAAACTTTCCAAGGCCCGCCTCATGGCATCCAGGTTGAAAGAGATAAATTGAACAAGTACGGTCGCCCCCTATTAGGATGTACTATTAAACCTAAATTGGGGTTATCCGCTAAGAACTACGGTAGAGCAGTTTATGAATGTCTACGTGGTGGACTTGATTTTACCAAAGATGATGAGAATGTGAACTCCCAACCATTTATGCGCTGGAGAGACCGTTTCTTATTTTGTGCCGAAGCTATTTATAAAGCACAGGCTGAAACAGGTGAAATCAAAGGGCATT
>IonTorrentS5-rbcL1_BOP010206_Zotu
TACTAACATGTTTACTTCCATTGTGGGTAATGTATTTGGGTTCAAAGCCCTGCGCGCTCTACGTCTAGAGGATCTGCGAATCCCTACTTCTTATATTAAAACTTTCCAAGGCCCGCCTCATGGCATCCAGGTTGAAAGAGATAAATTGAACAAGTACGGTCGCCCCCTATTAGGATGTACTATTAAACCTAAATTGGGGTTATCCGCTAAGAACTACGGTAGAGCAGTTTATGAATGTCTACGTGGTGGACTTGATTTTACCAAAGATGATGAGAATGTGAACTCCCAACCATTTATGCGCTGGAGAGACCGTTTCTTATTTTGTGCCGAAGCACTTTTATAAAGCACAGGCGGAAACAGGTGAAATCAAAGGGCATT
>IonTorrentS5-rbcL1_BOP010208_Cotu
TACTAACATGTTTACTTCCATTGTGGGTAATGTATTTGGGTTCAAAGCCCTGCGCGCTCTACGTCTAGAGGATCTGCGAATCCCTACTTCTTATATTAAAACTTTCCAAGGCCCGCCTCATGGCATCCAGGTTGAAAGAGATAAATTGAACAAGTACGGTCGCCCCCTATTAGGATGTACTATTAAACCTAAATTGGGGTTATCCGCTAAGAACTACGGTAGAGCAGTTTATGAATGTCTACGTGGTGGACTTGATTTTACCAAAGATGATGAGAATGTGAACTCCCAACCATTTATGCGCTGGAGAGACCGTTTCTTATTTTGTGCCGAAGCACTTTATAAAGCACAGGCGGAAACAGGTGAAATCAAAGGGCATT
>IonTorrentS5-rbcL1_BOP010208_Dotu
TACTAACATGTTTACTTCCATTGTGGGTAATGTATTTGGGTTCAAAGCCCTGCGCGCTCTACGTCTAGAGGATCTGCGAATCCCTACTTCTTATATTAAAACTTTCCAAGGCCCGCCTCATGGCATCCAGGTTGAAAGAGATAAATTGAACAAGTACGGTCGCCCCCTATTAGGATGTACTATTAAACCTAAATTGGGGTTATCCGCTAAGAACTACGGTAGAGCAGTTTATGAATGTCTACGTGGTGGACTTGATTTTACCAAAGATGATGAGAATGTGAACTCCCAACCATTTATGCGCTGGAGAGACCGTTTCTTATTTTGTGCCGAAGCACTTTATAAAGCACAGGCGGAAACAGGTGAAATCAAAGGGCATT
>IonTorrentS5-rbcL1_BOP010208_Otu
TACTAACATGTTTACTTCCATTGTGGGTAATGTATTTGGGTTCAAAGCCCTGCGCGCTCTACGTCTAGAGGATCTGCGAATCCCTACTTCTTATATTAAAACTTTCCAAGGCCCGCCTCATGGCATCCAGGTTGAAAGAGATAAATTGAACAAGTACGGTCGCCCCCTATTAGGATGTACTATTAAACCTAAATTGGGGTTATCCGCTAAGAACTACGGTAGAGCAGTTTATGAATGTCTACGTGGTGGACTTGATTTTACCAAAGATGATGAGAATGTGAACTCCCAACCATTTATGCGCTGGAGAGACCGTTTCTTATTTTGTGCCGAAGCACTTTATAAAGCACAGGCGGAAACAGGTGAAATCAAAGGGCATT
>IonTorrentS5-rbcL1_BOP010208_Zotu
TACTAACATGTTTACTTCCATTGTGGGTAATGTATTTGGGTTCAAAGCCCTGCGCGCTCTACGTCTAGAGGATCTGCGAATCCCTACTTCTTATATTAAAACTTTCCAAGGCCCGCCTCATGGCATCCAGGTTGAAAGAGATAAATTGAACAAGTACGGTCGCCCCCTATTAGGATGTACTATTAAACCTAAATTGGGGTTATCCGCTAAGAACTACGGTAGAGCAGTTTATGAATGTCTACGTGGTGGACTTGATTTTACCAAAGATGATGAGAATGTGAACTCCCAACCATTTATGCGCTGGAGAGACCGTTTCTTATTTTGTGCCGAAGCACTTTATAAAGCACAGGCGGAAACAGGTGAAATCAAAGGGCATT
>IonTorrentS5-rbcL1_BOP010210_Cotu
TACTAACATGTTTACTTCCATTGTGGGTAATGTATTTGGGTTTAAAGCCCTGCGCGCTCTACGTCTAGAGGATCTACGAATCCCTCCCGCGTATTCGAAAACTTTCCAAGGCCCCCCTCATGGCATCCAAGTTGAGAGAGATAAATTGAACAAGTATGGGCGCCCCCTATTGGGATGTACTATTAAACCTAAATTGGGATTATCCGCTAAGAACTACGGTAGAGCAGTTTATGAATGTCTACGTGGTGGACTTGACTTTACCAAAGATGATGAGAACGTAAACTCCCAACCATTTATGCGTTGGAGAGACCGTTTCTTGTTTTGTGCAGAAGCTATTTATAAATCGCAGGCAGAAACTGGTGAAATCAAAGGTCATT
>IonTorrentS5-rbcL1_BOP010210_Otu
TACTAACATGTTTACTTCCATTGTGGGTAATGTATTTGGGTTTAAAGCCCTGCGCGCTCTACGTCTAGAGGATCTACGAATCCCTCCCGCGTATTCGAAAACTTTCCAAGGCCCCCCTCATGGCATCCAAGTTGAGAGAGATAAATTGAACAAGTATGGGCGCCCCCTATTGGGATGTACTATTAAACCTAAATTGGGATTATCCGCTAAGAACTACGGTAGAGCAGTTTATGAATGTCTACGTGGTGGACTTGACTTTACCAAAGATGATGAGAACGTAAACTCCCAACCATTTATGCGTTGGAGAGACCGTTTCTTGTTTTGTGCAGAAGCTATTTATAAATCGCAGGCAGAAACTGGTGAAATCAAAGGTCATT
>IonTorrentS5-rbcL1_BOP010210_Zotu
TACTAACATGTTTACTTCCATTGTGGGTAATGTATTTGGGTTTAAAGCCCTGCGCGCTCTACGTCTAGAGGATCTACGAATCCCTCCCGCGTATTCGAAAACTTTCCAAGGCCCCCCTCATGGCATCCAAGTTGAGAGAGATAAATTGAACAAGTATGGGCGCCCCCTATTGGGATGTACTATTAAACCTAAATTGGGATTATCCGCTAAGAACTACGGTAGAGCAGTTTATGAATGTCTACGTGGTGGACTTGACTTTACCAAAGATGATGAGAACGTAAACTCCCAACCATTTATGCGTTGGAGAGACCGTTTCTTGTTTTGTGCAGAAGCTATTTATAAATCGCAGGCAGAAACTGGTGAAATCAAAGGTCATT
>IonTorrentS5-rbcL1_BOP010211_Cotu
TACTAACATGTTTACTTCCATTGTGGGTAATGTATTTGGGTTTAAAGCCCTGCGCGCTCTACGTCTAGAGGATCTACGAATCCCTCCCGCGTATTCGAAAACTTTCCAAGGCCCCCCTCATGGCATCCAAGTTGAGAGAGATAAATTGAACAAGTATGGGCGCCCCCTATTGGGATGTACTATTAAACCTAAATTGGGATTATCCGCTAAGAACTACGGTAGAGCAGTTTATGAATGTCTACGTGGTGGACTTGACTTTACCAAAGATGATGAGAACGTAAACTCCCAACCATTTATGCGTTGGAGAGACCGTTTCTTGTTTTGTGCAGAAGCTATTTATAAATCGCAGGCAGAAACTGGTGAAATCAAAGGTCATT
>IonTorrentS5-rbcL1_BOP010211_Dotu
TACTAACATGTTTACTTCCATTGTGGGTAATGTATTTGGGTTTAAAGCCCTGCGCGCTCTACGTCTAGAGGATCTACGAATCCCTCCCGCGTATTCGAAAACTTTCCAAGGCCCCCC
>IonTorrentS5-rbcL1_BOP010211_Otu
TACTAACATGTTTACTTCCATTGTGGGTAATGTATTTGGGTTTAAAGCCCTGCGCGCTCTACGTCTAGAGGATCTACGAATCCCTCCCGCGTATTCGAAAACTTTCCAAGGCCCCCCTCATGGCATCCAAGTTGAGAGAGATAAATTGAACAAGTATGGGCGCCCCCTATTGGGATGTACTATTAAACCTAAATTGGGATTATCCGCTAAGAACTACGGTAGAGCAGTTTATGAATGTCTACGTGGTGGACTTGACTTTACCAAAGATGATGAGAACGTAAACTCCCAACCATTTATGCGTTGGAGAGACCGTTTCTTGTTTTGTGCAGAAGCTATTTATAAATCGCAGGCAGAAACTGGTGAAAATCAAAGGTCATT
>IonTorrentS5-rbcL1_BOP010211_Zotu
TACTAACATGTTTACTTCCATTGTGGGTAATGTATTTGGGTTTAAAGCCCTGCGCGCTCTACGTCTAGAGGATCTACGAATCCCTCCCGCGTATTCGAAAACTTTCCAAGGCCCCCCTCATGGCATCCAAGTTGAGAGAGATAAATTGAACAAGTATGGGCGCCCCCTATTGGGATGTACTATTAAACCTAAATTGGGATTATCCGCTAAGAACTACGGTAGAGCAGTTTATGAATGTCTACGTGGTGGACTTGACTTTACCAAAGATGATGAGAACGTAAACTCCCAACCATTTATGCGTTGGAGAGACCGTTTCTTGTTTTGTGCAGAAGCTATTTATAAATCGCAGGCAGAAACTGGTGAAAATCAAAGGTCATT
>IonTorrentS5-rbcL1_BOP010213_Cotu
TACTAACATGTTTACTTCCATTGTGGGTAATGTATTTGGGTTCAAAGCCCTGCGCGCTCTACGTCTAGAGGATCTGCGAATCCCTACTTCTTATATTAAAACTTTCCAAGGCCCGCCTCATGGCATCCAGGTTGAAAGAGATAAATTGAACAAGTACGGTCGCCCCCTATTAGGATGTACTATTAAACCTAAATTGGGGTTATCCGCTAAGAACTACGGTAGAGCAGTTTATGAATGTCTACGTGGTGGACTTGATTTTACCAAAGATGATGAGAATGTGAACTCCCAACCATTTATGCGCTGGAGAGACCGTTTCTTATTTTGTGCCGAAGCACTTTTATAAAGCACAGGCGGAAACAGGTGAAATCAAAGGGCATT
>IonTorrentS5-rbcL1_BOP010215_Cotu
TACTAACATGTTTACTTCCATTGTGGGTAATGTATTTGGGTTCAAAGCCCTGCGCGCTCTACGTCTAGAGGATCTGCGAATCCCTACTTCTTATATTAAAACTTTCCAAGGCCCGCCTCATGGCATCCAGGTTGAAAGAGATAAATTGAACAAGTACGGTCGCCCCCTATTAGGATGTACTATTAAACCTAAATTGGGGTTATCCGCTAAGAACTACGGTAGAGCAGTTTATGAATGTCTACGTGGTGGACTTGATTTTACCAAAGATGATGAGAATGTGAACTCCCAACCATTTATGCGCTGGAGAGACCGTTTTCTTATTTTGTGCCGAAGCACTTTATAAAGCACAGGCGGAAACAGGTGAAATCAAAGGGCATT
>IonTorrentS5-rbcL1_BOP010215_Dotu
TACTAACATGTTTACTTCCATTGTGGGTAATGTATTTGGGTTCAAAGCCCTGCGCGCTCTACGTCTAGAGGATCTGCGAATCCCTACTTCTTATATTAAAACTTTCCAAGGCCCGCCTCATGGCATCCAGGTTGAAAGAGATAAATTGAACAAGTACGGTCGCCCCC
>IonTorrentS5-rbcL1_BOP010215_Otu
TACTAACATGTTTACTTCCATTGTGGGTAATGTATTTGGGTTCAAAGCCCTGCGCCCTCTACGTCTAGAGGATCTGCGAATCCCTCCTGCTTATACTAAAACTTTCCAAGGCCCGCCTCATGGCATCCAGGTTGAAAGAGATAAATTGAACAAGTACGGTCGCCCCCTATTAGGATGTACTATTAAACCTAAATTGGGGTTATCCGCTAAGAACTACGGTAGAGCAGTTTATGAATGTCTACGTGGTGGACTTGATTTTACCAAAGATGATGAGAATGTGAACTCCCAACCATTTATGCGCTGGAGAGACCGTTTCTTATTTTGTGCCGAAGCACTTTATAAAGCACAGGCGGAAACAGGTGAAATCAAAGGGCATT
>IonTorrentS5-rbcL1_BOP010215_Zotu
TACTAACATGTTTACTTCCATTGTGGGTAATGTATTTGGGTTCAAAGCCCTGCGCGCTCTACGTCTAGAGGATCTGCGAATCCCTACTTCTTATATTAAAACTTTCCAAGGCCCGCCTCATGGCATCCAGGTTGAAAGAGATAAATTGAACAAGTACGGTCGCCCCCTATTAGGATGTACTATTAAACCTAAATTGGGGTTATCCGCTAAGAACTACGGTAGAGCAGTTTATGAATGTCTACGTGGTGGACTTGATTTTACCAAAGATGATGAGAATGTGAACTCCCAACCATTTATGCGCTGGAGAGACCGTTTCTTATTTTGTGCCGAAGCACTTTATAAAGCACAGGCGGAAACAGGTGAAATCAAAGGGCATT
>IonTorrentS5-rbcL1_BOP010216_Cotu
TACTAACATGTTTACTTCCATTGTGGGTAATGTATTTGGGTTCAAAGCCCTGCGCGCTCTACGTCTAGAGGATCTGCGAATCCCTACTTCTTATATTAAAACTTTCCAAGGCCCGCCTCATGGCATCCAGGTTGAAAGAGATAAATTGAACAAGTACGGTCGCCCCCTATTAGGATGTACTATTAAACCTAAATTGGGGTTATCCGCTAAGAACTACGGTAGAGCAGTTTATGAATGTCTACGTGGTGGACTTGATTTTACCAAAGATGATGAGAATGTGAACTCCCAACCATTTATGCGCTGGAGAGACCGTTTCTTATTTTGTGCCGAAGCACTTTATAAAGCACAGGCGGAAACAGGTGAAATCAAAGGGCATT
>IonTorrentS5-rbcL1_BOP010216_Otu
TACTAACATGTTTACTTCCATTGTGGGTAATGTATTTGGGTTCAAAGCCCTGCGCGCTCTACGTCTAGAGGATCTGCGAATCCCTACTTCTTATATTAAAACTTTCCAAGGCCCGCCTCATGGCATCCAGGTTGAAAGAGATAAATTGAACAAGTACGGTCGCCCCCTATTAGGATGTACTATTAAACCTAAATTGGGGTTATCCGCTAAGAACTACGGTAGAGCAGTTTATGAATGTCTACGTGGTGGACTTGATTTTACCAAAGATGATGAGAATGTGAACTCCCAACCATTTATGCGCTGGAGAGACCGTTTCTTATTTTGTGCCGAAGCACTTTATAAAGCACAGGCGGAAACAGGTGAAATCAAAGGGCATT
>IonTorrentS5-rbcL1_BOP010216_Zotu
TACTAACATGTTTACTTCCATTGTGGGTAATGTATTTGGGTTCAAAGCCCTGCGCGCTCTACGTCTAGAGGATCTGCGAATCCCTACTTCTTATATTAAAACTTTCCAAGGCCCGCCTCATGGCATCCAGGTTGAAAGAGATAAATTGAACAAGTACGGTCGCCCCCTATTAGGATGTACTATTAAACCTAAATTGGGGTTATCCGCTAAGAACTACGGTAGAGCAGTTTATGAATGTCTACGTGGTGGACTTGATTTTACCAAAGATGATGAGAATGTGAACTCCCAACCATTTATGCGCTGGAGAGACCGTTTCTTATTTTGTGCCGAAGCACTTTATAAAGCACAGGCGGAAACAGGTGAAATCAAAGGGCATT
>IonTorrentS5-rbcL1_BOP010218_Cotu
TACTAACATGTTTACTTCCATTGTGGGTAATGTATTTGGGTTCAAAGCCCTGCGTGCTCTACGTCTGGAAGATCTGCGAATCCCTGTTGCTTATGTTAAAACTTTCCAAGGCCCGCCTCATGGCATCCAAGTTGAGAGAGATAAATTGAACAAGTATGGTCGTCCCCTGTTGGGATGTACTATTAAACCTAAATTGGGGTTATCTGCTAAAAACTACGGTAGAGCAGTTTATGAATGTCTCCGCGGTGGACTTGATTTTACCAAAGATGATGAGAACGTGAACTCCCAACCGTTTATGCGTTGGAGAGACCGTTTCTTATTTTGTGCAGAAGCAATTTATAAAGCACAGGCTGAAACGGGTGAAATCAAAGGGCATT
>IonTorrentS5-rbcL1_BOP010218_Dotu
TACTAACATGTTTACTTCCATTGTGGGTAATGTATTTGGGTTCAAAGCCCTGCGTGCTCTACGTCTGGAAGATCTGCGAATCCCTGTTGCTTATGTTAAAACTTTCCAAGGCCCGCCTCATGGCATCCAAGTTGAGAGAGATAAATTGAACAAGTATGGTCGTCCCCTGTTGGGATGTAACTATTGAA
>IonTorrentS5-rbcL1_BOP010218_Otu
TACTAACATGTTTACTTCCATTGTGGGTAATGTATTTGGGTTCAAAGCCCTGCGTGCTCTACGTCTGGAAGATCTGCGAATCCCTGTTGCTTATGTTAAAACTTTCCAAGGCCCGCCTCATGGCATCCAAGTTGAGAGAGATAAATTGAACAAGTATGGTCGTCCCCTGTTGGGATGTAACTATTGAA
>IonTorrentS5-rbcL1_BOP010218_Zotu
TACTAACATGTTTACTTCCATTGTGGGTAATGTATTTGGGTTCAAAGCCCTGCGTGCTCTACGTCTGGAAGATCTGCGAATCCCTGTTGCTTATGTTAAAACTTTCCAAGGCCCGCCTCATGGCATCCAAGTTGAGAGAGATAAATTGAACAAGTATGGTCGTCCCCTGTTGGGATGTAACTATTGAA
>IonTorrentS5-rbcL1_BOP010219_Cotu
TACTAACATGTTTACTTCCATTGTGGGTAATGTATTTGGGTTCAAAGCCCTGCGTGCTCTACGTCTGGAAGATCTGCGAATCCCTGTTGCTTATGTTAAAACTTTCCAAGGCCCGCCTCATGGCATCCAAGTTGAGAGAGATAAATTGAACAAGTATGGTCGTCCCCTGTTGGGATGTACTATTAAACCTAAATTGGGGTTATCTGCTAAAAACTACGGTAGAGCAGTTTATGAATGTCTCCGCGGTGGACTTGATTTTACCAAAGATGATGAGAACGTGAACTCCCAACCGTTTATGCGTTGGAGAGACCGTTTCTTATTTTGTGCAGAAGCAATTTATAAAGCACAGGCTGAAACGGGTGAAATCAAAGGGCATT
>IonTorrentS5-rbcL1_BOP010219_Dotu
TACTAACATGTTTACTTCCATTGTGGGTAATGTATTTGGGTTCAAAGCCCTGCGTGCTCTACGTCTGGAAGATCTGCGAATCCCTGTTGCTTATGTTAAAACTTTCCAAGGCCCGCCTCATGGCATCCAAGTTGAGAGAGATAAATTGAACAAGTATGGTCGTCCCCTGTTGGGATGTACTATTAAACCTAAATTGGGGTTATCTGCTAAAAACTACGGTAGAGCAGTTTATGAATGTCTCCGCGGTGGACTTGATTTTACCAAAGATGATGAGAACGTGAACTCCCAACCGTTTATGCGTTGGAGAGACCGTTTCTTATTTTGTGCAGAAGCAATTTATAAAGCACAGGCTGAAACGGGTGAAATCAAAGGGCATT
>IonTorrentS5-rbcL1_BOP010219_Otu
TACTAACATGTTTACTTCCATTGTGGGTAATGTATTTGGGTTCAAAGCCCTGCGTGCTCTACGTCTGGAAGATCTGCGAATCCCTGTTGCTTATGTTAAAACTTTCCAAGGCCCGCCTCATGGCATCCAAGTTGAGAGAGATAAATTGAACAAGTATGGTCGTCCCCTGTTGGGATGTACTATTAAACCTAAATTGGGGTTATCTGCTAAAAACTACGGTAGAGCAGTTTATGAATGTCTCCGCGGTGGACTTGATTTTACCAAAGATGATGAGAACGTGAACTCCCAACCGTTTATGCGTTGGAGAGACCGTTTCTTATTTTGTGCAGAAGCAATTTATAAAGCACAGGCTGAAACGGGTGAAATCAAAGGGCATT
>IonTorrentS5-rbcL1_BOP010219_Zotu
TACTAACATGTTTACTTCCATTGTGGGTAATGTATTTGGGTTCAAAGCCCTGCGTGCTCTACGTCTGGAAGATCTGCGAATCCCTGTTGCTTATGTTAAAACTTTCCAAGGCCCGCCTCATGGCATCCAAGTTGAGAGAGATAAATTGAACAAGTATGGTCGTCCCCTGTTGGGATGTACTATTAAACCTAAATTGGGGTTATCTGCTAAAAACTACGGTAGAGCAGTTTATGAATGTCTCCGCGGTGGACTTGATTTTACCAAAGATGATGAGAACGTGAACTCCCAACCGTTTATGCGTTGGAGAGACCGTTTCTTATTTTGTGCAGAAGCAATTTATAAAGCACAGGCTGAAACGGGTGAAATCAAAGGGCATT
>IonTorrentS5-rbcL1_BOP010220_Cotu
TACTAACATGTTTACTTCCATTGTGGGTAATGTATTTGGGTTCAAAGCCCTGCGTGCTCTACGTCTGGAAGATCTGCGAATCCCTGTTGCTTATGTTAAAACTTTCCAAGGCCCGCCTCATGGCATCCAAGTTGAGAGAGATAAATTGAACAAGTATGGTCGTCCCCTGTTGGGATGTAACTATTGAACCTAAATTGGGGTTATCTGCTAAAACTACGGTAGAGCAGTTTATGAATGTTCCGCGGTGGACTTGATTTTACCAAAGATGATGAGAACGTGAACTCCCAACCGTTTATGCGTTGGAGAGACCGTTTCTTATTTTGTGCAGAAGCAATTTATAAAGCACAGGCTGAAACGGGTGAAATCAAAGGGCAT
>IonTorrentS5-rbcL1_BOP010220_Otu
TACTAACATGTTTACTTCCATTGTGGGTAATGTATTTGGGTTCAAAGCCCTGCGTGCTCTACGTCTGGAAGATCTGCGAATCCCTGTTGCTTATGTTAAAACTTTCCAAGGCCCGCCTCATGGCATCCAAGTTGAGAGAGATAAATTGAACAAGTATGGTCGTCCCCTGTTGGGATGTAACTATTGAA
>IonTorrentS5-rbcL1_BOP010220_Zotu
TACTAACATGTTTACTTCCATTGTGGGTAATGTATTTGGGTTCAAAGCCCTGCGTGCTCTACGTCTGGAAGATCTGCGAATCCCTGTTGCTTATGTTAAAACTTTCCAAGGCCCGCCTCATGGCATCCAAGTTGAGAGAGATAAATTGAACAAGTATGGTCGTCCCCTGTTGGGATGTAACTATTGAA
>IonTorrentS5-rbcL1_BOP010221_Cotu
TACTAACATGTTTACTTCCATTGTGGGTAATGTATTTGGGTTCAAAGCCCTGCGTGCTCTACGTCTGGAAGATCTGCGAATCCCTGTTGCTTATGTTAAAACTTTCCAAGGCCCGCCTCATGGCATCCAAGTTGAGAGAGATAAATTGAACAAGTATGGTCGTCCCCTGTTGGGATGTAACTATTGAACCTAAATTGGGGTTATCTGCTAAAAACTACGGTAGAGCAGTTTATGAATGTCTCCGCGGTGGATTGATTTTACCAAGATGATGAGAACGTGAACTCCCAACCGTTTATGCGTTGGAGAGACCGTTTCTTATTTTGTGCAGAAGCAATTTATAAAGCACAGGCTGAAACGGGTGAAATCAAAGGGCATT
>IonTorrentS5-rbcL1_BOP010221_Dotu
TACTAACATGTTTACTTCCATTGTGGGTAATGTATTTGGGTTCAAAGCCCTGCGTGCTCTACGTCTGGAAGATCTGCGAATCCCTGTTGCTTATGTTAAAACTTTCCAAGGCCCGCCTCATGGCATCCAAGTTGAGAGAGATAAATTGAACAAGTATGGTCGTCCCCTGTTGGGATGTAACCTATTGA
>IonTorrentS5-rbcL1_BOP010221_Otu
TACTAACATGTTTACTTCCATTGTGGGTAATGTATTTGGGTTCAAAGCCCTGCGTGCTCTACGTCTGGAAGATCTGCGAATCCCTGTTGCTTATGTTAAAACTTTCCAAGGCCCGCCTCATGGCATCCAAGTTGAGAGAGATAAATTGAACAAGTATGGTCGTCCCCTGTTGGGATGTAACCTATTGA
>IonTorrentS5-rbcL1_BOP010221_Zotu
TACTAACATGTTTACTTCCATTGTGGGTAATGTATTTGGGTTCAAAGCCCTGCGTGCTCTACGTCTGGAAGATCTGCGAATCCCTGTTGCTTATGTTAAAACTTTCCAAGGCCCGCCTCATGGCATCCAAGTTGAGAGAGATAAATTGAACAAGTATGGTCGTCCCCTGTTGGGATG
>IonTorrentS5-rbcL1_BOP010222_Cotu
TACTAACATGTTTACTTCCATTGTGGGTAATGTATTTGGGTTCAAAGCCCTGCGTGCTCTACGTCTGGAAGATCTGCGAATCCCTGTTGCTTATGTTAAAACTTTCCAAGGCCCGCCTCATGGCATCCAAGTTGAGAGAGATAAATTGAACAAGTATGGTCGTCCCCTGTTGGGATGTAACTATTGAACCTAAATTGGGGTTATCTGCTAAAACTACGGTAGAGCAGTTTATGAATGTCTCCGCGGTGGACTTGATTTTACCAAAGATGATGAGAACGTGAACTCCCAACCGTTTATGCGTTGGAGAGACCGTTTCTTATTTTGTGCAGAAGCAATTTATAAAGCACAGGCTGAAACGGGTGAAATCAAAGGGCAT
>IonTorrentS5-rbcL1_BOP010222_Otu
TACTAACATGTTTACTTCCATTGTGGGTAATGTATTTGGGTTCAAAGCCCTGCGTGCTCTACGTCTGGAAGATCTGCGAATCCCTGTTGCTTATGTTAAAACTTTCCAAGGCCCGCCTCATGGCATCCAAGTTGAGAGAGATAAATTGAACAAGTATGGTCGTCCCCTGTTGGGATGTAACTATTGA
>IonTorrentS5-rbcL1_BOP010222_Zotu
TACTAACATGTTTACTTCCATTGTGGGTAATGTATTTGGGTTCAAAGCCCTGCGTGCTCTACGTCTGGAAGATCTGCGAATCCCTGTTGCTTATGTTAAAACTTTCCAAGGCCCGCCTCATGGCATCCAAGTTGAGAGAGATAAATTGAACAAGTATGGTCGTCCCCTGTTGGGATGTAAC
>IonTorrentS5-rbcL1_BOP010223_Cotu
TACTAACATGTTTACTTCCATTGTGGGTAATGTATTTGGGTTCAAAGCCCTACGCGCTCTACGTCTGGAGGATCTGCGAGTCCCTCCTGCTTATTCTAAAACTTTCCAAGGCCCACCTCATGGCATCCAAGTTGAGAGAGATAAATTGAACAAGTATGGTCGTCCCCTATTGGGATGTACCATTAAACCAAAATTGGGGTTATCCGCTAAGAACTACGGTAGAGCTGTTTATGAATGTCTCCGCGGTGGACTTGATTTTACCAAGGATGATGAGAACGTAAACTCCCAACCATTTATGCGTTGGAGAGACCGTTTCTTATTTTGTGCCGAAGCACTTTATAAAGCACAGGCTGAAACAGGTGAAATCAAAGGACATT
>IonTorrentS5-rbcL1_BOP010223_Otu
TACTAACATGTTTACTTCCATTGTGGGTAATGTATTTGGGTTCAAAGCCCTACGCGCTCTACGTCTGGAGGATCTGCGAGTCCCTCCTGCTTATTCTAAAACTTTCCAAGGCCCACCTCATGGCATCCAAGTTGAGAGAGATAAATTGAACAAGTATGGTCGTCCCCTATTGGGATGTACCATTAAACCAAAATTGGGGTTATCCGCTAAGAACTACGGTAGAGCTGTTTATGAATGTCTCCGCGGTGGACTTGATTTTACCAAGGATGATGAGAACGTAAACTCCCAACCATTTATGCGTTGGAGAGACCGTTTCTTATTTTGTGCCGAAGCAATTTATAAAGCACAGGCTGAAACAGGTG
>IonTorrentS5-rbcL1_BOP010223_Zotu
TACTAACATGTTTACTTCCATTGTGGGTAATGTATTTGGGTTCAAAGCCCTACGCGCTCTACGTCTGGAGGATCTGCGAGTCCCTCCTGCTTATTCTAAAACTTTCCAAGGCCCACCTCATGGCATCCAAGTTGAGAGAGATAAATTGAACAAGTATGGTCGTCCCCTATTGGGATGTACCATTAAACCAAAATTGGGGTTATCCGCTAAGAACTACGGTAGAGCTGTTTATGAATGTCTCCGCGGTGGACTTGATTTTACCAAGGATGATGAGAACGTAAACTCCCAACCATTTATGCGTTGGAGAGACCGTTTCTTATTTTGTGCCGAAGCAATTTATAAAGCACAGGCTGAAACAGGTG
>IonTorrentS5-rbcL1_BOP010224_Cotu
TACTAACATGTTTACTTCGATTGTAGGTAATGTATTTGGGTTCAAAGCCCTGCGTGCTCTACGTCTGGAAGATCTGCGAATCCCTACTGCTTATATTAAAACTTTCCAAGGCCCGCCTCATGGGATCCAAGTTGAGAGAGATAAATTGAACAAGTATGGTCGTCCCCTGTTGGGATGTACTATTAAACCAAAATTGGGGTTATCTGCTAAAAACTATGGTAGAGCAGTTTATGAATGTCTTCGCGGTGGACTTGATTTTACCAAAGATGATGAGAACGTGAACTCCCAGCCATTTATGCGTTGGAGAGATCGTTTCTTATTTTGTGCCGAAGCAATTTATAAATCACAGGCTGAAACAGGTGAAATCAAAGGGCATT
>IonTorrentS5-rbcL1_BOP010224_Otu
TACTAACATGTTTACTTCGATTGTAGGTAATGTATTTGGGTTCAAAAGCCCTGCGTGCTCTACGTCTGGAAGATCTGCGAATCCCTACTGCTTATATTAAAACTTTCCAAGGCCCGCCTCATGGGATCCAAGTTGAGAGAGATAAATTGAACAAGTATGGTCGTCCCCTGTTGGGATGTACTATTAAACCAAAATTGGGGTTATCTGCTAAAAACTATGGTAGAGCAGTTTATGAATGTCTTCGCGGTGGACTTGATTTTACCAAAGATGATGAGAACGTGAACTCCCAGCCATTTATGCGTTGGAGAGATCGTTTCTTATTTTGTGCCGAAGCAATTTATAAATCACAGGCTGAAACAGGTGAAATCAAAGGGCATT
>IonTorrentS5-rbcL1_BOP010224_Zotu
TACTAACATGTTTACTTCGATTGTAGGTAATGTATTTGGGTTCAAAAGCCCTGCGTGCTCTACGTCTGGAAGATCTGCGAATCCCTACTGCTTATATTAAAACTTTCCAAGGCCCGCCTCATGGGATCCAAGTTGAGAGAGATAAATTGAACAAGTATGGTCGTCCCCTGTTGGGATGTACTATTAAACCAAAATTGGGGTTATCTGCTAAAAACTATGGTAGAGCAGTTTATGAATGTCTTCGCGGTGGACTTGATTTTACCAAAGATGATGAGAACGTGAACTCCCAGCCATTTATGCGTTGGAGAGATCGTTTCTTATTTTGTGCCGAAGCAATTTATAAATCACAGGCTGAAACAGGTGAAATCAAAGGGCATT
>IonTorrentS5-rbcL1_BOP010226_Cotu
TACTAACATGTTTACTTCCATTGTAGGTAATGTATTTGGGTTCAAAGCCCTGCGTGCTCTACGTCTGGAAGATCTGCGAATCCCTCCTGCTTATATTAAAACTTTCCAAGGCCCGCCTCATGGGATCCAAGTTGAGAGAGATAAATTGAACAAGTATGGTCGTCCCCTGTTGGGATGTACTATTAAACCAAAATTGGGGTTATCTGCTAAAAACTATGGTAGAGCAGTTTATGAATGTCTTCGCGGTGGACTTGATTTTACCAAAGATGATGAGAACGTGAACTCCCAGCCATTTATGCGTTGGAGAGATCGTTTCTTATTTTGTGCCGAAGCAATTTATAAATCACAGGCTGAAACAGGTGAAATCAAAGGGCATT
>IonTorrentS5-rbcL1_BOP010226_Dotu
TACTAACATGTTTACTTCCATTGTAGGTAATGTATTTGGGTTCAAAGCCCTGCGTGCTCTACGTCTGGAAGATCTGCGAATCCCTCCTGCTTATATTAAAACTTTCCAAGGCCCGCCTCATGGGATCCAAGTTGAGAGAGATAAATTGAACAAGTATGGTCGTCCCCTGTTGGGATGTACTATTAAACCAAAATTGGGGTTATCTGCTAAAAACTATGGTAGAGCAGTTTATGAATGTCTTCGCGGTGGACTTGATTTTACCAAAGATGATGAGAACGTGAACTCCCAGCCATTTATGCGTTGGAGAGATCGTTTCTTATTTTGTGCCGAAGCAATTTATAAATCACAGGCTGAAACAGGTGAAATCAAAGGGCATT
>IonTorrentS5-rbcL1_BOP010226_Otu
TACTAACATGTTTACTTCCATTGTAGGTAATGTATTTGGGTTCAAAGCCCTGCGTGCTCTACGTCTGGAAGATCTGCGAATCCCTCCTGCTTATATTAAAACTTTCCAAGGCCCGCCTCATGGGATCCAAGTTGAGAGAGATAAATTGAACAAGTATGGTCGTCCCCTGTTGGGATGTACTATTAAACCAAAATTGGGGTTATCTGCTAAAAACTATGGTAGAGCAGTTTATGAATGTCTTCGCGGTGGACTTGATTTTACCAAAGATGATGAGAACGTGAACTCCCAGCCATTTATGCGTTGGAGAGATCGTTTCTTATTTTGTGCCGAAGCAATTTATAAATCACAGGCTGAAACAGGTGAAATCAAAGGGCATT
>IonTorrentS5-rbcL1_BOP010226_Zotu
TACTAACATGTTTACTTCCATTGTAGGTAATGTATTTGGGTTCAAAGCCCTGCGTGCTCTACGTCTGGAAGATCTGCGAATCCCTCCTGCTTATATTAAAACTTTCCAAGGCCCGCCTCATGGGATCCAAGTTGAGAGAGATAAATTGAACAAGTATGGTCGTCCCCTGTTGGGATGTACTATTAAACCAAAATTGGGGTTATCTGCTAAAAACTATGGTAGAGCAGTTTATGAATGTCTTCGCGGTGGACTTGATTTTACCAAAGATGATGAGAACGTGAACTCCCAGCCATTTATGCGTTGGAGAGATCGTTTCTTATTTTGTGCCGAAGCAATTTATAAATCACAGGCTGAAACAGGTGAAATCAAAGGGCATT
>IonTorrentS5-rbcL1_BOP010227_Cotu
TACTAACATGTTTACTTCCATTGTAGGAAATGTATTTGGATTCAAAGCCCTGCGTGCTCTACGCCTGGAAGATCTGCGAATCCCTCCTGCTTATATTAAAACTTTCCAAGGCCCGCCTCATGGGATCCAAGTTGAGAGAGATAAATTGAACAAGTATGGTCGTCCCCTGTTGGGATGTACTATTAAACCTAAATTGGGGTTATCTGCTAAAAACTATGGTAGAGCAGTTTATGAATGTCTTCGCGGTGGACTTGATTTTACCAAAGATGATGAGAACGTGAACTCCCAGCCATTTATGCGTTGGAGAGATCGTTTCTTATTTTGTGCCGAAGCACTTTATAAAGCACAGGCTGAAACAGGTGAAATCAAAGGGCATT
>IonTorrentS5-rbcL1_BOP010228_Cotu
TACTAACATGTTTACTTCGATTGTAGGTAATGTATTTGGGTTCAAAGCCCTGCGTGCTCTACGTCTGGAAGATCTGCGAATCCCTACTGCTTATATTAAAACTTTCCAAGGCCCGCCTCATGGGATCCAAGTTGAGAGAGATAAATTGAACAAGTATGGTCGTCCCCTGTTGGGATGTACTATTAAACCAAAATTGGGGTTATCTGCTAAAAACTATGGTAGAGCAGTTTATGAATGTCTTCGCGGTGGACTTGATTTTACCAAAGATGATGAGAACGTGAACTCCCAGCCATTTATGCGTTGGAGAGATCGTTTCTTATTTTGTGCCGAAGCAATTTATAAATCACAGGCTGAAACAGGTGAAATCAAAGGGCATT
>IonTorrentS5-rbcL1_BOP010228_Otu
TACTAACATGTTTACTTCGATTGTAGGTAATGTATTTGGGTTCAAAGCCCTGCGTGCTCTACGTCTGGAAGATCTGCGAATCCCTACTGCTTATATTAAAACTTTCCAAGGCCCGCCTCATGGGATCCAAGTTGAGAGAGATAAATTGAACAAGTATGGTCGTCCCCTGTTGGGATGTACTATTAAACCAAAATTGGGGTTATCTGCTAAAAACTATGGTAGAGCAGTTTATGAATGTCTTCGCGGTGGACTTGATTTTACCAAAGATGATGAGAACGTGAACTCCCAGCCATTTATGCGTTGGAGAGATCGTTTCTTATTTTGTGCCGAAGCAATTTATAAATCACAGGCTGAAACAGGTGAAATCAAAGGGCATT
>IonTorrentS5-rbcL1_BOP010228_Zotu
TACTAACATGTTTACTTCGATTGTAGGTAATGTATTTGGGTTCAAAGCCCTGCGTGCTCTACGTCTGGAAGATCTGCGAATCCCTACTGCTTATATTAAAACTTTCCAAGGCCCGCCTCATGGGATCCAAGTTGAGAGAGATAAATTGAACAAGTATGGTCGTCCCCTGTTGGGATGTACTATTAAACCAAAATTGGGGTTATCTGCTAAAAACTATGGTAGAGCAGTTTATGAATGTCTTCGCGGTGGACTTGATTTTACCAAAGATGATGAGAACGTGAACTCCCAGCCATTTATGCGTTGGAGAGATCGTTTCTTATTTTGTGCCGAAGCAATTTATAAATCACAGGCTGAAACAGGTGAAATCAAAGGGCATT
>IonTorrentS5-rbcL1_BOP010229_Cotu
TACTAACATGTTTACTTCGATTGTAGGTAATGTATTTGGGTTCAAAGCCCTGCGTGCTCTACGTCTGGAAGATCTGCGAATCCCTACTGCTTATATTAAAACTTTCCAAGGCCCGCCTCATGGGATCCAAGTTGAGAGAGATAAATTGAACAAGTATGGTCGTCCCCTGTTGGGATGTACTATTAAACCAAAATTGGGGTTATCTGCTAAAAACTATGGTAGAGCAGTTTATGAATGTCTTCGCGGTGGACTTGATTTTACCAAAGATGATGAGAACGTGAACTCCCAGCCATTTATGCGTTGGAGAGATCGTTTCTTATTTTGTGCCGAAGCAATTTATAAATCACAGGCTGAAACAGGTGAAATCAAAGGGCATT
>IonTorrentS5-rbcL1_BOP010229_Otu
TACTAACATGTTTACTTCGATTGTAGGTAATGTATTTGGGTTCAAAGCCCTGCGTGCTCTACGTCTGGAAGATCTGCGAATCCCTACTGCTTATATTAAAACTTTCCAAGGCCCGCCTCATGGGATCCAAGTTGAGAGAGATAAATTGAACAAGTATGGTCGTCCCCTGTTGGGATGTACTATTAAACCAAAATTGGGGTTATCTGCTAAAAACTATGGTAGAGCAGTTTATGAATGTCTTCGCGGTGGACTTTGATTTTACCAAAGATGATGAGAACGTGAACTCCCAGCCATTTATGCGTTGGAGAGATCGTTTCTTATTTTGTGCCGAAGCAATTTATAAATCACAGGCTGAAACAGGTGAAATCAAAGGGCATT
>IonTorrentS5-rbcL1_BOP010229_Zotu
TACTAACATGTTTACTTCGATTGTAGGTAATGTATTTGGGTTCAAAGCCCTGCGTGCTCTACGTCTGGAAGATCTGCGAATCCCTACTGCTTATATTAAAACTTTCCAAGGCCCGCCTCATGGGATCCAAGTTGAGAGAGATAAATTGAACAAGTATGGTCGTCCCCTGTTGGGATGTACTATTAAACCAAAATTGGGGTTATCTGCTAAAAACTATGGTAGAGCAGTTTATGAATGTCTTCGCGGTGGACTTTGATTTTACCAAAGATGATGAGAACGTGAACTCCCAGCCATTTATGCGTTGGAGAGATCGTTTCTTATTTTGTGCCGAAGCAATTTATAAATCACAGGCTGAAACAGGTGAAATCAAAGGGCATT
>IonTorrentS5-rbcL1_BOP010230_Cotu
TACTAACATGTTTACTTCTATTGTGGGTAATGTATTTGGGTTCAAAGCCCTGCGCGCTCTACGTCTGGAAGATCTGCGAATCCCTGTCGCTTATGTTAAAACTTTCCAAGGCCCGCCTCATGGCATCCAAGTTGAGAGAGATAAATTGAACAAGTATGGTCGCCCCCTGTTGGGATGTACTATTAAACCTAAATTGGGGTTATCTGCTAAAAACTACGGTAGAGCGGTTTATGAATGTCTACGTGGTGGACTTGATTTTACCAAAGATGATGAGAACGTGAACTCCCAACCATTTATGCGTTGGAGAGATCGTTTCTTATTTTGTGCCGAAGCCCTTTATAAAGCACAAGCTGAAACAGGTGAAATCAAAGGGCATT
>IonTorrentS5-rbcL1_BOP010230_Otu
TACTAACATGTTTACTTCTATTGTGGGTAATGTATTTGGGTTCAAAGCCCTGCGCGCTCTACGTCTGGAAGATCTGCGAATCCCTGTCGCTTATGTTAAAACTTTCCAAGGCCCGCCTCATGGCATCCAAGTTGAGAGAGATAAATTGAACAAGTATGGTCGCCCCCTGTTGGGATGTACTATTAAACCTAAAATTGGGGTTATCTGCTAAAAACTACGGTAGAGCGGTTTATGAATGTCTACGTGGTGGACTTGATTTTACCAAAGATGATGAGAACGTGAACTCCCAACCATTTATGCGTTGGAGAGATCGTTTCTTATTTTGTGCCGAAGCCCTTTATAAAGCACAAGCTGAAACAGGTGAAATCAAAGGGCATT
>IonTorrentS5-rbcL1_BOP010230_Zotu
TACTAACATGTTTACTTCTATTGTGGGTAATGTATTTGGGTTCAAAGCCCTGCGCGCTCTACGTCTGGAAGATCTGCGAATCCCTGTCGCTTATGTTAAAACTTTCCAAGGCCCGCCTCATGGCATCCAAGTTGAGAGAGATAAATTGAACAAGTATGGTCGCCCCCTGTTGGGATGTACTATTAAACCTAAAATTGGGGTTATCTGCTAAAAACTACGGTAGAGCGGTTTATGAATGTCTACGTGGTGGACTTGATTTTACCAAAGATGATGAGAACGTGAACTCCCAACCATTTATGCGTTGGAGAGATCGTTTCTTATTTTGTGCCGAAGCCCTTTATAAAGCACAAGCTGAAACAGGTGAAATCAAAGGGCATT
>IonTorrentS5-rbcL1_BOP010231_Cotu
TACTAACATGTTTACTTCCATTGTAGGTAATGTATTTGGGTTCAAAGCCCTGCGTGCTCTACGTCTGGAAGATCTGCGAGTCCCTCCTGCTTATATTAAAACTTTCCAAGGCCCGCCTCATGGGATCCAAGTTGAGAGAGATAAATTGAACAAGTATGGTCGTCCCCTGTTGGGATGTACTATTAAACCAAAATTGGGGTTATCTGCTAAAAACTATGGTAGAGCAGTTTATGAATGTCTTCGCGGTGGACTTGATTTTACCAAAGATGATGAGAACGTGAACTCCCAGCCATTTATGCGTTGGAGAGATCGTTTCTTATTTTGTGCCGAAGCACTTTATAAAGCACAGGCTGAAACAGGTGAAATCAAAGGGCATT
>IonTorrentS5-rbcL1_BOP010231_Otu
TACTAACATGTTTACTTCCATTGTAGGTAATGTATTTGGGTTCAAAGCCCTGCGTGCTCTACGTCTGGAAGATCTGCGAGTCCCTCCTGCTTATATTAAAACTTTCCAAGGCCCGCCTCATGGGATCCAAGTTGAGAGAGATAAATTGAACAAGTATGGTCGTCCCCTGTTGGGATGTACTATTAAACCAAAATTGGGGTTATCTGCTAAAAACTATGGTAGAGCAGTTTATGAATGTCTTCGCGGTGGACTTGATTTTACCAAAGATGATGAGAACGTGAACTCCCAGCCATTTATGCGTTGGAGAGATCGTTTCTTATTTTGTGCCGAAGCACTTTATAAAGCACAGGCTGAAACAGGTGAAATCAAAGGGCATT
>IonTorrentS5-rbcL1_BOP010231_Zotu
TACTAACATGTTTACTTCCATTGTAGGTAATGTATTTGGGTTCAAAGCCCTGCGTGCTCTACGTCTGGAAGATCTGCGAGTCCCTCCTGCTTATATTAAAACTTTCCAAGGCCCGCCTCATGGGATCCAAGTTGAGAGAGATAAATTGAACAAGTATGGTCGTCCCCTGTTGGGATGTACTATTAAACCAAAATTGGGGTTATCTGCTAAAAACTATGGTAGAGCAGTTTATGAATGTCTTCGCGGTGGACTTGATTTTACCAAAGATGATGAGAACGTGAACTCCCAGCCATTTATGCGTTGGAGAGATCGTTTCTTATTTTGTGCCGAAGCACTTTATAAAGCACAGGCTGAAACAGGTGAAATCAAAGGGCATT
>IonTorrentS5-rbcL1_BOP010232_Cotu
TACTAACATGTTTACTTCGATTGTAGGTAATGTATTTGGGTTCAAAGCCCTGCGTGCTCTACGTCTGGAAGATCTGCGAATCCCTACTGCTTATATTAAAACTTTCCAAGGCCCGCCTCATGGGATCCAAGTTGAGAGAGATAAATTGAACAAGTATGGTCGTCCCCTGTTGGGATGTACTATTAAACCAAAATTGGGGTTATCTGCTAAAAACTATGGTAGAGCAGTTTATGAATGTCTTCGCGGTGGACTTGATTTTACCAAAGATGATGAGAACGTGAACTCCCAGCCATTTATGCGTTGGAGAGATCGTTTCTTATTTTGTGCCGAAGCAATTTATAAATCACAGGCTGAAACAGGTGAAATCAAAGGGCATT
>IonTorrentS5-rbcL1_BOP010232_Otu
TACTAACATGTTTACTTCGATTGTAGGTAATGTATTTGGGTTCAAAGCCCTGCGTGCTCTACGTCTGGAAGATCTGCGAATCCCTACTGCTTATATTAAAACTTTCCAAGGCCCGCCTCATGGGATCCAAGTTGAGAGAGATAAATTGAACAAGTATGGTCGTCCCCTGTTGGGATGTACTATTAAACCAAAATTGGGGTTATCTGCTAAAAACTATGGTAGAGCAGTTTATGAATGTCTTCGCGGTGGACTTTGATTTTACCAAAGATGATGAGAACGTGAACTCCCAGCCATTTATGCGTTGGAGAGATCGTTTCTTATTTTGTGCCGAAGCAATTTATAAATCACAGGCTGAAACAGGTGAAATCAAAGGGCATT
>IonTorrentS5-rbcL1_BOP010232_Zotu
TACTAACATGTTTACTTCGATTGTAGGTAATGTATTTGGGTTCAAAGCCCTGCGTGCTCTACGTCTGGAAGATCTGCGAATCCCTACTGCTTATATTAAAACTTTCCAAGGCCCGCCTCATGGGATCCAAGTTGAGAGAGATAAATTGAACAAGTATGGTCGTCCCCTGTTGGGATGTACTATTAAACCAAAATTGGGGTTATCTGCTAAAAACTATGGTAGAGCAGTTTATGAATGTCTTCGCGGTGGACTTGATTTTACCAAAGATGATGAGAACGTGAACTCCCAGCCATTTATGCGTTGGAGAGATCGTTTCTTATTTTGTGCCGAAGCAATTTATAAATCACAGGCTGAAACAGGTGAAATCAAAGGGCATT
>IonTorrentS5-rbcL1_BOP010233_Cotu
TACTAACATGTTTACTTCCATTGTAGGTAATGTATTTGGGTTCAAAGCCCTGCGTGCTCTACGTCTGGAAGATCTGCGAATCCCTCCTGCTTATATTAAAACTTTCCAAGGCCCGCCTCATGGGATCCAAGTTGAGAGAGATAAATTGAACAAGTATGGTCGTCCCCTGTTGGGATGTACTATTAAACCAAAATTGGGGTTATCTGCTAAAAACTATGGTAGAGCAGTTTATGAATGTCTTCGCGGTGGACTTGATTTTACCAAAGATGATGAGAACGTGAACTCCCAGCCATTTATGCGTTGGAGAGATCGTTTCTTATTTTGTGCCGAAGCAATTTATAAATCACAGGCTGAAACAGGTGAAATCAAAGGGCATT
>IonTorrentS5-rbcL1_BOP010233_Dotu
TACTAACATGTTTACTTCCATTGTAGGTAATGTATTTGGGTTCAAAGCCCTGCGTGCTCTACGTCTGGAAGATCTGCGAATCCCTCCTGCTTATATTAAAACTTTCCAAGGCCCGCCTCATGGGATCCAAGTTGAGAGAGATAAATTGAACAAGTATGGTCGTCCCCTGTTGGGATGTACTATTAAACCAAAATTGGGGTTATCTGCTAAAAACTATGGTAGAGCAGTTTATGAATGTCTTCGCGGTGGACTTGATTTTACCAAAGATGATGAGAACGTGAACTCCCAGCCATTTATGCGTTGGAGAGATCGTTTCTTATTTTGTGCCGAAGCAATTTATAAATCACAGGCTGAAACAGGTGAAATCAAAGGGCATT
>IonTorrentS5-rbcL1_BOP010233_Otu
TACTAACATGTTTACTTCCATTGTAGGTAATGTATTTGGGTTCAAAGCCCTGCGTGCTCTACGTCTGGAAGATCTGCGAATCCCTCCTGCTTATATTAAAACTTTCCAAGGCCCGCCTCATGGGATCCAAGTTGAGAGAGATAAATTGAACAAGTATGGTCGTCCCCTGTTGGGATGTACTATTAAACCAAAATTGGGGTTATCTGCTAAAAACTATGGTAGAGCAGTTTATGAATGTCTTCGCGGTGGACTTGATTTTACCAAAGATGATGAGAACGTGAACTCCCAGCCATTTATGCGTTGGAGAGATCGTTTCTTATTTTGTGCCGAAGCAATTTATAAATCACAGGCTGAAACAGGTGAAATCAAAGGGCATT
>IonTorrentS5-rbcL1_BOP010233_Zotu
TACTAACATGTTTACTTCCATTGTAGGTAATGTATTTGGGTTCAAAGCCCTGCGTGCTCTACGTCTGGAAGATCTGCGAATCCCTCCTGCTTATATTAAAACTTTCCAAGGCCCGCCTCATGGGATCCAAGTTGAGAGAGATAAATTGAACAAGTATGGTCGTCCCCTGTTGGGATGTACTATTAAACCAAAATTGGGGTTATCTGCTAAAAACTATGGTAGAGCAGTTTATGAATGTCTTCGCGGTGGACTTGATTTTACCAAAGATGATGAGAACGTGAACTCCCAGCCATTTATGCGTTGGAGAGATCGTTTCTTATTTTGTGCCGAAGCAATTTATAAATCACAGGCTGAAACAGGTGAAATCAAAGGGCATT
>IonTorrentS5-rbcL1_BOP010234_Cotu
TACTAACATGTTTACTTCGATTGTAGGTAATGTATTTGGGTTCAAAGCCCTGCGTGCTCTACGTCTGGAAGATCTGCGAATCCCTACTGCTTATATTAAAACTTTCCAAGGCCCGCCTCATGGGATCCAAGTTGAGAGAGATAAATTGAACAAGTATGGTCGTCCCCTGTTGGGATGTACTATTAAACCAAAATTGGGGTTATCTGCTAAAAACTATGGTAGAGCAGTTTATGAATGTCTTCGCGGTGGACTTGATTTTACCAAAGATGATGAGAACGTGAACTCCCAGCCATTTATGCGTTGGAGAGATCGTTTCTTATTTTGTGCCGAAGCAATTTATAAATCACAGGCTGAAACAGGTGAAATCAAAGGGCATT
>IonTorrentS5-rbcL1_BOP010235_Cotu
TACTAACATGTTTACTTCGATTGTAGGTAATGTATTTGGGTTCAAAGCCCTGCGTGCTCTACGTCTGGAAGATCTGCGAATCCCTACTGCTTATATTAAAACTTTCCAAGGCCCGCCTCATGGGATCCAAGTTGAGAGAGATAAATTGAACAAGTATGGTCGTCCCCTGTTGGGATGTACTATTAAACCAAAATTGGGGTTATCTGCTAAAAACTATGGTAGAGCAGTTTATGAATGTCTTCGCGGTGGACTTGATTTTACCAAAGATGATGAGAACGTGAACTCCCAGCCATTTATGCGTTGGAGAGATCGTTTCTTATTTTGTGCCGAAGCAATTTATAAATCACAGGCTGAAACAGGTGAAATCAAAGGGCATT
>IonTorrentS5-rbcL1_BOP010235_Dotu
TACTAACATGTTTACTTCGATTGTAGGTAATGTATTTGGGTTCAAAGCCCTGCGTGCTCTACGTCTGGAAGATCTGCGAATCCCTACTGCTTATATTAAAACTTTCCAAGGCCCGCCTCATGGGATCCAAGTTGAGAGAGATAAATTGAACAAGTATGGTCGTCCCCTGTTGGGATGTACTATTAAACCAAAATTGGGGTTATCTGCTAAAAACTATGGTAGAGCAGTTTATGAATGTCTTCGCGGTGGACTTGATTTTACCAAAGATGATGAGAACGTGAACTCCCAGCCATTTATGCGTTGGAGAGATCGTTTCTTATTTTGTGCCGAAGCAATTTATAAATCACAGGCTGAAACAGGTGAAATCAAAGGGCATT
>IonTorrentS5-rbcL1_BOP010235_Otu
TACTAACATGTTTACTTCGATTGTAGGTAATGTATTTGGGTTCAAAGCCCTGCGTGCTCTACGTCTGGAAGATCTGCGAATCCCTACTGCTTATATTAAAACTTTCCAAGGCCCGCCTCATGGGATCCAAGTTGAGAGAGATAAATTGAACAAGTATGGTCGTCCCCTGTTGGGATGTACTATTAAACCAAAATTGGGGTTATCTGCTAAAAACTATGGTAGAGCAGTTTATGAATGTCTTCGCGGTGGACTTGATTTTACCAAAGATGATGAGAACGTGAACTCCCAGCCATTTATGCGTTGGAGAGATCGTTTCTTATTTTGTGCCGAAGCAATTTATAAATCACAGGCTGAAACAGGTGAAATCAAAGGGCATT
>IonTorrentS5-rbcL1_BOP010235_Zotu
TACTAACATGTTTACTTCGATTGTAGGTAATGTATTTGGGTTCAAAGCCCTGCGTGCTCTACGTCTGGAAGATCTGCGAATCCCTACTGCTTATATTAAAACTTTCCAAGGCCCGCCTCATGGGATCCAAGTTGAGAGAGATAAATTGAACAAGTATGGTCGTCCCCTGTTGGGATGTACTATTAAACCAAAATTGGGGTTATCTGCTAAAAACTATGGTAGAGCAGTTTATGAATGTCTTCGCGGTGGACTTGATTTTACCAAAGATGATGAGAACGTGAACTCCCAGCCATTTATGCGTTGGAGAGATCGTTTCTTATTTTGTGCCGAAGCAATTTATAAATCACAGGCTGAAACAGGTGAAATCAAAGGGCATT
>IonTorrentS5-rbcL1_BOP010236_Cotu
TACTAACATGTTTACTTCGATTGTAGGTAATGTATTTGGGTTCAAAGCCCTGCGTGCTCTACGTCTGGAAGATCTGCGAATCCCTCCTGCTTATATTAAAACTTTCCAAGGCCCGCCTCATGGGATCCAAGTTGAGAGAGATAAATTGAACAAGTATGGTCGTCCCCTGTTGGGATGTACTATTAAACCAAAATTGGGGTTATCTGCTAAAAACTATGGTAGAGCAGTTTATGAATGTCTTCGCGGTGGACTTGATTTTACCAAAGATGATGAGAACGTGAACTCCCAGCCATTTATGCGTTGGAGAGATCGTTTCTTATTTTGTACCGAAGCAATTTATAAATCACAGTCTGAAACAGGTGAAATCAAAGGGCATT
>IonTorrentS5-rbcL1_BOP010236_Otu
TACTAACATGTTTACTTCGATTGTAGGTAATGTATTTGGGTTCAAAGCCCTGCGTGCTCTACGTCTGGAAGATCTGCGAATCCCTCCTGCTTATATTAAAACTTTCCAAGGCCCGCCTCATGGGATCCAAGTTGAGAGAGATAAATTGAACAAGTATGGTCGTCCCCTGTTGGGATGTACTATTAAACCAAAATTGGGGTTATCTGCTAAAAACTATGGTAGAGCAGTTTATGAATGTCTTCGCGGTGGACTTGATTTTACCAAAGATGATGAGAACGTGAACTCCCAGCCATTTATGCGTTGGAGAGATCGTTTCTTATTTTGTACCGAAGCAATTTATAAATCACAGTCTGAAACAGGTGAAATCAAAGGGCATT
>IonTorrentS5-rbcL1_BOP010236_Zotu
TACTAACATGTTTACTTCGATTGTAGGTAATGTATTTGGGTTCAAAGCCCTGCGTGCTCTACGTCTGGAAGATCTGCGAATCCCTCCTGCTTATATTAAAACTTTCCAAGGCCCGCCTCATGGGATCCAAGTTGAGAGAGATAAATTGAACAAGTATGGTCGTCCCCTGTTGGGATGTACTATTAAACCAAAATTGGGGTTATCTGCTAAAAACTATGGTAGAGCAGTTTATGAATGTCTTCGCGGTGGACTTGATTTTACCAAAGATGATGAGAACGTGAACTCCCAGCCATTTATGCGTTGGAGAGATCGTTTCTTATTTTGTACCGAAGCAATTTATAAATCACAGTCTGAAACAGGTGAAATCAAAGGGCATT
>IonTorrentS5-rbcL1_BOP010237_Cotu
TACTAACATGTTTACTTCCATTGTAGGTAATGTATTTGGGTTCAAAGCCCTGCGTGCTCTACGTCTGGAAGATCTGCGAATCCCTCCTGCTTATATTAAAACTTTCCAAGGCCCGCCTCATGGGATCCAAGTTGAGAGAGATAAATTGAACAAGTATGGTCGTCCCCTGTTGGGATGTACTATTAAACCAAAATTGGGGTTATCTGCTAAAAACTATGGTAGAGCAGTTTATGAATGTCTTCGCGGTGGACTTGATTTTACCAAAGATGATGAGAACGTGAACTCCCAGCCATTTATGCGTTGGAGAGATCGTTTCTTATTTTGTGCCGAAGCAATTTATAAATCACAGGCTGAAACAGGTGAAATCAAAGGGCATT
>IonTorrentS5-rbcL1_BOP010237_Otu
TGCTAAAAAACTATGGTAGAGCAGTTTATGAATGTCTTCGCGGTGGACTTGATTTTACCAAAGATGATGAGAACGTGAACTCCCAGCCATTTATGCGTTGGAGAGATCGTTTCTTATTTTGTGCCGAAGCAATTTATAAATCACAGGCTGAAACAGGTGAAATCAAAGGGCATT
>IonTorrentS5-rbcL1_BOP010237_Zotu
TGCTAAAAAACTATGGTAGAGCAGTTTATGAATGTCTTCGCGGTGGACTTGATTTTACCAAAGATGATGAGAACGTGAACTCCCAGCCATTTATGCGTTGGAGAGATCGTTTCTTATTTTGTGCCGAAGCAATTTATAAATCACAGGCTGAAACAGGTGAAATCAAAGGGCATT
>IonTorrentS5-rbcL1_BOP010238_Cotu
TACTAACATGTTTACTTCCATTGTAGGAAATGTATTTGGATTCAAAGCCCTGCGTGCTCTACGTCTGGAAGATCTGCGAATCCCTCCTGCTTATATTAAAACTTTCCAAGGCCCGCCTCATGGGATCCAAGTTGAGAGAGATAAATTGAACAAGTATGGTCGTCCCCTGTTGGGATGTACTATTAAACCTAAATTGGGGTTATCTGCTAAAAACTATGGTAGAGCAGTTTATGAATGTCTTCGCGGTGGACTTGATTTTACCAAAGATGATGAGAACGTGAACTCCCAGCCATTTATGCGTTGGAGAGATCGTTTCTTATTTTGTGCCGAAGCCCTTTATAAAGCACAGGCTGAAACAGGTGAAATCAAAGGGCATT
>IonTorrentS5-rbcL1_BOP010239_Cotu
TACTAACATGTTTACTTCCATTGTAGGTAATGTGTTTGGGTTCAAGGCCCTGCGTGCTCTACGTCTGGAGGATTTGCGAATCCCTACTGCTTATGTTAAAACTTTCCAAGGCCCGCCTCATGGGATCCAAGTTGAGAGAGATAAATTAAACAAGTATGGACGCCCCCTATTGGGATGTACTATTAAACCTAAATTGGGGTTATCCGCTAAGAATTACGGTAGAGCAGTTTATGAGTGTCTCCGCGGTGGACTTGATTTTACCAAAGATGATGAGAATGTTAATTCCCAACCATTTATGCGTTGGAGAGACCCGTTTCGTATTTTGTGCCGAAGCAATTTATAAAGCACAGGCTGAAACAGGTGAAATCAAAGGGCAT
>IonTorrentS5-rbcL1_BOP010239_Otu
TACTAACATGTTTACTTCCATTGTAGGTAATGTGTTTGGGTTCAAGGCCCTGCGTGCTCTACGTCTGGAGGATTTGCGAATCCCTACTGCTTATGTTAAAACTTTCCAAGGCCCGCCTCATGGGATCCAAGTTGAGAGAGATAAATTAAACAAGTATGGACGCCCCCTATTGGGATGTACTATTAAACCTAAATTGGGGTTATCCGCTAAGAATTACGGTAGAGCAGTTTATGAGTGTCTCCGCGGTGGACTTGATTTTACCAAAGATGATGAGAATGTTAACTTCCCAACCATTTATGCGTTGGAGAGATCCGTTTCGTATTTTGTGCCGAAGCAATTTATAAAAGCACAGGCTGAAACAGGTGAAATCAAAGGGCATT
>IonTorrentS5-rbcL1_BOP010239_Zotu
TACTAACATGTTTACTTCCATTGTAGGTAATGTGTTTGGGTTCAAGGCCCTGCGTGCTCTACGTCTGGAGGATTTGCGAATCCCTACTGCTTATGTTAAAACTTTCCAAGGCCCGCCTCATGGGATCCAAGTTGAGAGAGATAAATTAAACAAGTATGGACGCCCCCTATTGGGATGTACTATTAAACCTAAATTGGGGTTATCCGCTAAGAATTACGGTAGAGCAGTTTATGAGTGTCTCCGCGGTGGACTTGATTTTACCAAAGATGATGAGAATGTTAACTTCCCAACCATTTATGCGTTGGAGAGATCCGTTTCGTATTTTGTGCCGAAGCAATTTATAAAAGCACAGGCTGAAACAGGTGAAATCAAAGGGCATT
>IonTorrentS5-rbcL1_BOP010241_Cotu
TACTAACATGTTTACTTCCATTGTAGGTAATGTATTTGGGTTCAAAGCCCTGCGTGCTCTACGTCTGGAAGATCTGCGAATCCCTCCTGCTTATATTAAAACTTTCCAAGGCCCGCCTCATGGGATCCAAGTTGAGAGAGATAAATTGAACAAGTATGGTCGTCCCCTGTTGGGATGTACTATTAAACCAAAATTGGGGTTATCTGCTAAAAACTATGGTAGAGCAGTTTATGAATGTCTTCGCGGTGGACTTGATTTTACCAAAGATGATGAGAACGTGAACTCCCAGCCATTTATGCGTTGGAGAGATCGTTTCTTATTTTGTGCCGAAGCAATTTATAAATCACAGGCTGAAACAGGTGAAATCAAAGGGCATT
>IonTorrentS5-rbcL1_BOP010241_Otu
TACTAACATGTTTACTTCCATTGTAGGTAATGTATTTGGGTTCAAAGCCCTGCGTGCTCTACGTCTGGAAGATCTGCGAATCCCTCCTGCTTATATTAAAACTTTCCAAGGCCCGCCTCATGGGATCCAAGTTGAGAGAGATAAATTGAACAAGTATGGTCGTCCCCTGTTGGGATGTACTATTAAACCAAAATTGGGGTTATCTGCTAAAAACTATGGTAGAGCAGTTTATGAATGTCTTCGCGGTGGACTTGATTTTACCAAAGATGATGAGAACGTGAACTCCCAGCCATTTATGCGTTGGAGAGATCGTTTCTTATTTTGTGCCGAAGCAATTTATAAATCACAGGCTGAAACAGGTGAAATCAAAGGGCATT
>IonTorrentS5-rbcL1_BOP010241_Zotu
GGGGTTATCTGCTAAAAAACTATGGTAGAGCAGTTTATGAATGTCTTCGCGGTGGACTTGATTTTACCAAAGATGATGAGAACGTGAACTCCCAGCCATTTATGCGTTGGAGAGATCGTTTCTTATTTTGTGCCGAAGCAATTTATAAATCACAGGCTGAAACAGGTGAAATCAAAGGGCATT
>IonTorrentS5-rbcL1_BOP010242_Cotu
TACTAACATGTTTACTTCCATTGTCGGTAATGTATTTGGGTTCAAAGCTCTTCGCGCTCTACGTCTGGAAGATCTGCGAATTCCTACTGCGTATGTTAAAACTTTCCAAGGACCGCCTCATGGCATCCAAGTTGAAAGAGATAAATTAAATAAGTACGGTCGTCCCCTGTTGGGATGTACTATTAAACCTAAATTGGGGTTATCTGCTAAAAACTACGGTAGAGCAGTTTATGAATGTCTTCGCGGTGGACTTGATTTTACCAAAGATGATGAGAACGTGAACTCCCAACCATTTATGCGTTGGAGAGACCGTTTCTTATTTTGTGCCGAAGCACTTTTATAAAGCACAGGCTGAAACAGGTGAAATCAAAGGGCATT
>IonTorrentS5-rbcL1_BOP010242_Otu
TACTAACATGTTTACTTCCATTGTCGGTAATGTATTTGGGTTCAAAGCTCTTCGCGCTCTACGTCTGGAAGATCTGCGAATTCCTACTGCGTATGTTAAAACTTTCCAAGGACCGCCTCATGGCATCCAAGTTGAAAGAGATAAATTAAATAAGTACGGTCGTCCCCTGTTGGGATGTACTATTAAACCTAAATTGGGGTTATCTGCTAAAAACTACGGTAGAGCAGTTTATGAATGTCTTCGCGGTGGACTTGATTTTACCAAAGATGATGAGAACGTGAACTCCCAACCATTTATGCGTTGGAGAGACCGTTTCTTATTTTGTGCCGAAGCACTTTTATAAAGCACAGGCTGAAACAGGTGAAATCAAAGGGCATT
>IonTorrentS5-rbcL1_BOP010242_Zotu
TACTAACATGTTTACTTCCATTGTCGGTAATGTATTTGGGTTCAAAGCTCTTCGCGCTCTACGTCTGGAAGATCTGCGAATTCCTACTGCGTATGTTAAAACTTTCCAAGGACCGCCTCATGGCATCCAAGTTGAAAGAGATAAATTAAATAAGTACGGTCGTCCCCTGTTGGGATGTACTATTAAACCTAAATTGGGGTTATCTGCTAAAAACTACGGTAGAGCAGTTTATGAATGTCTTCGCGGTGGACTTGATTTTACCAAAGATGATGAGAACGTGAACTCCCAACCATTTATGCGTTGGAGAGACCGTTTCTTATTTTGTGCCGAAGCACTTTTATAAAGCACAGGCTGAAACAGGTGAAATCAAAGGGCATT
>IonTorrentS5-rbcL1_BOP010243_Cotu
TACTAACATGTTTACTTCCATTGTGGGTAATGTATTTGGGTTCAAAGCCCTGCGCGCTCTACGTCTGGAAGATTTGCGAATCCCTACTGCGTATGTTAAAACTTTCCAAGGACCACCTCATGGTATCCAAGTTGAAAGAGATAAATTGAACAAGTATGGTCGTCCCCTGTTGGGATGTACTATTAAACCGAAATTGGGGTTATCCGCTAAAAACTACGGTAGAGCAGTTTATGAATGTCTCCGCGGTGGACTTGATTTTACCAAAGATGATGAGAACGTGAACTCCCAACCATTTATGCGTTGGAGAGACCGTTTCTTATTTTGTGCCGAAGCAATTTATAAAGCACAGGCTGAAACAGGTGAAATCAAAGGGCATT
>IonTorrentS5-rbcL1_BOP010243_Dotu
TACTAACATGTTTACTTCCATTGTGGGTAATGTATTTGGGTTCAAAGCCCTGCGCGCTCTACGTCTGGAAGATTTGCGAATCCCTACTGCGTATGTTAAAACTTTCCAAGGACCACCTCATGGTATCCAAGTTGAAAGAGATAAATTGAACAAGTATGGTCGTCCCCTGTTGGGATGTACTATTAAACCGAAATTGGGGTTATCCGCTAAAAACTACGGTAGAGCAGTTT
>IonTorrentS5-rbcL1_BOP010243_Otu
TACTAACATGTTTACTTCCATTGTGGGTAATGTATTTGGGTTCAAAGCCCTGCGCGCTCTACGTCTGGAAGATTTGCGAATCCCTACTGCGTATGTTAAAACTTTCCAAGGACCACCTCATGGTATCCAAGTTGAAAGAGATAAATTGAACAAGTATGGTCGTCCCCTGTTGGGATGTACTATTAAACCGAAATTGGGGTTATCCGCTAAAAACTACGGTAGAGCAGTTTATGAATGTCTCCGCGGTGGACTTGATTTTACCAAAGATGATGAGAACGTGAACTCCCAACCATTTATGCGTTGGAGAGACCGTTTCTTATTTTGTGCCGAAGCAATTTATAAAGCACAGGCTGAAACAGGTGAAATCAAAGGGCATT
>IonTorrentS5-rbcL1_BOP010243_Zotu
TACTAACATGTTTACTTCCATTGTGGGTAATGTATTTGGGTTCAAAGCCCTGCGCGCTCTACGTCTGGAAGATTTGCGAATCCCTACTGCGTATGTTAAAACTTTCCAAGGACCACCTCATGGTATCCAAGTTGAAAGAGATAAATTGAACAAGTATGGTCGTCCCCTGTTGGGATGTACTATTAAACCGAAATTGGGGTTATCCGCTAAAAACTACGGTAGAGCAGTTTATGAATGTCTCCGCGGTGGACTTGATTTTACCAAAGATGATGAGAACGTGAACTCCCAACCATTTATGCGTTGGAGAGACCGTTTCTTATTTTGTGCCGAAGCAATTTATAAAGCACAGGCTGAAACAGGTGAAATCAAAGGGCATT
>IonTorrentS5-rbcL1_BOP010244_Cotu
TACTAACATGTTTACTTCCATTGTGGGTAATGTATTTGGGTTCAAAGCCCTGCGCGCTCTACGTCTGGAAGATTTGCGAATCCCTACTGCGTATGTTAAAACTTTCCAAGGACCACCTCATGGTATCCAGGTTGAAAGAGATAAATTGAACAAGTATGGTCGTCCCCTGTTGGGATGTACTATTAAACCGAAATTGGGGTTATCCGCTAAAAACTACGGTAGAGCGGTTTATGAATGTCTCCGCGGTGGACTTGATTTTACCAAAGATGATGAGAACGTGAACTCCCAACCATTTATGCGTTGGAGAGACCGTTTCTGCTTTTGTGCCGAAGCAATTTATAAAGCACAGGCTGAAACAGGTGAAATCAAAGGGCATT
>IonTorrentS5-rbcL1_BOP010244_Otu
TACTAACATGTTTACTTCCATTGTGGGTAATGTATTTGGGTTCAAAGCCCTGCGCGCTCTACGTCTGGAAGATTTGCGAATCCCTACTGCGTATGTTAAAACTTTCCAAGGACCACCTCATGGTATCCAGGTTGAAAGAGATAAATTGAACAAGTATGGTCGTCCCCTGTTGGGATGTACTATTAAACCGAAATTGGGGTTATCCGCTAAAAACTACGGTAGAGCGGTTTATGAATGTCTCCGCGGTGGACTTGATTTTACCAAAGATGATGAGAACGTGAACTCCCAACCATTTATGCGTTGGAGAGACCGTTTCTGCTTTTGTGCCGAAGCAATTTATAAAGCACAGGCTGAAACAGGTGAAATCAAAGGGCATT
>IonTorrentS5-rbcL1_BOP010244_Zotu
TACTAACATGTTTACTTCCATTGTGGGTAATGTATTTGGGTTCAAAGCCCTGCGCGCTCTACGTCTGGAAGATTTGCGAATCCCTACTGCGTATGTTAAAACTTTCCAAGGACCACCTCATGGTATCCAGGTTGAAAGAGATAAATTGAACAAGTATGGTCGTCCCCTGTTGGGATGTACTATTAAACCGAAATTGGGGTTATCCGCTAAAAACTACGGTAGAGCGGTTTATGAATGTCTCCGCGGTGGACTTGATTTTACCAAAGATGATGAGAACGTGAACTCCCAACCATTTATGCGTTGGAGAGACCGTTTCTGCTTTTGTGCCGAAGCAATTTATAAAGCACAGGCTGAAACAGGTGAAATCAAAGGGCATT
>IonTorrentS5-rbcL1_BOP010245_Cotu
TACTAACATGTTTACTTCCATTGTGGGTAATGTATTTGGGTTCAAAGCCCTGCGCGCTCTACGTCTGGAAGATCTGCGAATTCCTGTTGCTTATGTTAAAACTTTCCAAGGCCCGCCTCATGGCATCCAAGTTGAGAGAGATAAATTGAACAAGTATGGTCGTCCCCTGTTGGGATGCACTATTAAACCTAAATTGGGGTTATCTGCTAAAAACTACGGTAGAGCGGTTTATGAATGTCTCCGTGGTGGACTTGATTTTACCAAAGACGATGAGAACGTGAACTCCCAACCATTTATGCGTTGGAGAGATCGTTTCTTATTTTGTGCCGAAGCAATTTTTAAATCACAAGCTGAAACAGGTGAAATCAAAGGGCATT
>IonTorrentS5-rbcL1_BOP010245_Otu
GACCTCATGGCATCCAAGTTGAGAGAGATAAATTGAACAAGTATGGTCGTCCCCTGTTGGGATGCACTATTAAACCTAAATTGGGGTTATCTGCTAAAAACTACGGTAGAGCGGTTTATGAATGTCTCCGTGGTGGACTTGATTTTACCAAAGACGATGAGAACGTGAACTCCCAACCATTTATGCGTTGGAGAGATCGTTTCTTATTTTGTGCCGAAGCAATTTTTAAATCACAAGCTGAAACAGGTGAAATCAAAGGGCATT
>IonTorrentS5-rbcL1_BOP010245_Zotu
GACCTCATGGCATCCAAGTTGAGAGAGATAAATTGAACAAGTATGGTCGTCCCCTGTTGGGATGCACTATTAAACCTAAATTGGGGTTATCTGCTAAAAACTACGGTAGAGCGGTTTATGAATGTCTCCGTGGTGGACTTGATTTTACCAAAGACGATGAGAACGTGAACTCCCAACCATTTATGCGTTGGAGAGATCGTTTCTTATTTTGTGCCGAAGCAATTTTTAAATCACAAGCTGAAACAGGTGAAATCAAAGGGCATT
>IonTorrentS5-rbcL1_BOP010246_Cotu
TACTAACATGTTTACTTCCATTGTGGGTAATGTATTTGGGTTCAAAGCCCTGCGCGCTCTACGTCTGGAAGATCTGCGAATCCCTCCTGCTTATGTTAAAACTTTCCAAGGCCCGCCTCATGGCATCCAAGTTGAGAGAGATAAATTGAACAAGTATGGTCGTCCCCTGTTGGGATGTACTATTAAACCTAAATTGGGGTTATCTGCTAAAAACTACGGTAGAGCGGTTTATGAATGTCTCCGTGGTGGACTTGATTTTACCAAAGATGATGAGAACGTGAACTCCCAACCATTTATGCGTTGGAGAGATCGTTTCTTATTTTGTGCCGAAGCAATTTTTAAATCACAAGCTGAAACAGGTGAAATCAAAGGGCATT
>IonTorrentS5-rbcL1_BOP010246_Otu
ATCCAAGTTGAGAGAGATAAATTGAACAAGTATGGTCGTCCCCTGTTGGGATGCACTATTAAACCTAAATTGGGGTTATCTGCTAAAACTACGGTAGAGCGGTTTATGAATGTCTCCGTGGTGGACTTGATTTTACCAAAGACGATGAGAACGTGAACTCCCAACCATTTATGCGTTGGAGAGATCGTTTCTTATTTTGTGCCGAAGCAATTTTTAAATCACAAGCTGAAACAGGTGAAATCAAAGGGCATT
>IonTorrentS5-rbcL1_BOP010246_Zotu
ATCCAAGTTGAGAGAGATAAATTGAACAAGTATGGTCGTCCCCTGTTGGGATGCACTATTAAACCTAAATTGGGGTTATCTGCTAAAACTACGGTAGAGCGGTTTATGAATGTCTCCGTGGTGGACTTGATTTTACCAAAGACGATGAGAACGTGAACTCCCAACCATTTATGCGTTGGAGAGATCGTTTCTTATTTTGTGCCGAAGCAATTTTTAAATCACAAGCTGAAACAGGTGAAATCAAAGGGCATT
>IonTorrentS5-rbcL1_BOP010247_Cotu
TACTAACATGTTTACTTCCATTGTGGGTAATGTATTTGGGTTCAAAGCCCTGCGCGCTCTACGTCTGGAAGATCTGCGAATTCCTGTTGCTTATGTTAAAACTTTCCAAGGCCCGCCTCATGGCATCCAAGTTGAGAGAGATAAATTGAACAAGTATGGTCGTCCCCTGTTGGGATGCACTATTAAACCTAAATTGGGGTTATCTGCTAAAAACTACGGTAGAGCGGTTTATGAATGTCTCCGTGGTGGACTTGATTTTACCAAAGACGATGAGAACGTGAACTCCCAACCATTTATGCGTTGGAGAGATCGTTTCTTATTTTGTGCCGAAGCAATTTTTAAATCACAAGCTGAAACAGGTGAAATCAAAGGGCATT
>IonTorrentS5-rbcL1_BOP010247_Dotu
TACTAACATGTTTACTTCCATTGTGGGTAATGTATTTGGGTTTAAAGCCCTGCGCGCTCTACGTCTAGAGGATCTACGAATCCCTTCTGCGTATGCGAAAACTTTCCAAGGCCCCCC
>IonTorrentS5-rbcL1_BOP010247_Otu
TACTAACATGTTTACTTCCATTGTAGGTAATGTATTTGGGTTCAAAACCCTGCGTGCTCTACGTCTGGAAGATCTGCGAATTCCTGTTGCTTATGTTAAAACTTTCCAAGGCCCGCCTCATGGCATCCAAGTTGAGAGAGATAAATTGAACAAGTATGGTCGTCCCCTGTTGGGATGCACTATTAAACCTAAATTGGGGTTATCTGCTAAAAACTACGGTAGAGCGGTTTATGAATGCCTCCGTGGTGGACTTGATTTTACCAAAGACGATGAGAACGTGAACTCCCAACCATTTATGCGTTGGAGAGATCGTTTCTTATTTTG
>IonTorrentS5-rbcL1_BOP010247_Zotu
TACTAACATGTTTACTTCCATTGTAGGTAATGTATTTGGGTTCAAAACCCTGCGTGCTCTACGTCTGGAAGATCTGCGAATTCCTGTTGCTTATGTTAAAACTTTCCAAGGCCCGCCTCATGGCATCCAAGTTGAGAGAGATAAATTGAACAAGTATGGTCGTCCCCTGTTGGGATGCACTATTAAACCTAAATTGGGGTTATCTGCTAAAAACTACGGTAGAGCGGTTTATGAATGCCTCCGTGGTGGACTTGATTTTACCAAAGACGATGAGAACGTGAACTCCCAACCATTTATGCGTTGGAGAGATCGTTTCTTATTTTG
>IonTorrentS5-rbcL1_BOP010248_Cotu
TACTAACATGTTTACTTCTATTGTGGGTAATGTATTTGGGTTCAAAGCCCTGCGCGCTCTACGTCTGGAAGATCTGCGAATCCCTGTCGCTTATGTTAAAACTTTCCAAGGCCCGCCTCATGGCATCCAAGTTGAGAGAGATAAATTGAACAAGTATGGTCGCCCCCTGTTGGGATGTACTATTAAACCTAAATTGGGGTTATCTGCTAAAAACTACGGTAGAGCGGTTTATGAATGTCTACGTGGTGGACTTGATTTTACCAAAGATGATGAGAACGTGAACTCCCAACCATTTATGCGTTGGAGAGATCGTTTCTTATTTTGTGCCGAAGCCCTTTATAAAGCACAAGCTGAAACAGGTGAAATCAAAGGGCATT
>IonTorrentS5-rbcL1_BOP010248_Otu
TACTAACATGTTTACTTCTATTGTGGGTAATGTATTTGGGTTCAAAGCCCTGCGCGCTCTACGTCTGGAAGATCTGCGAATCCCTGTCGCTTATGTTAAAACTTTCCAAGGCCCGCCTCATGGCATCCAAGTTGAGAGAGATAAATTGAACAAGTATGGTCGCCCCCTGTTGGGATGTACTATTAAACCTAAAATTGGGGTTATCTGCTAAAAACTACGGTAGAGCGGTTTATGAATGTCTACGTGGTGGACTTGATTTTACCAAAGATGATGAGAACGTGAACTCCCAACCATTTATGCGTTGGAGAGATCGTTTCTTATTTTGTGCCGAAGCCCTTTATAAAGCACAAGCTGAAACAGGTGAAATCAAAGGGCATT
>IonTorrentS5-rbcL1_BOP010248_Zotu
TACTAACATGTTTACTTCTATTGTGGGTAATGTATTTGGGTTCAAAGCCCTGCGCGCTCTACGTCTGGAAGATCTGCGAATCCCTGTCGCTTATGTTAAAACTTTCCAAGGCCCGCCTCATGGCATCCAAGTTGAGAGAGATAAATTGAACAAGTATGGTCGCCCCCTGTTGGGATGTACTATTAAACCTAAATTGGGGTTATCTGCTAAAAACTACGGTAGAGCGGTTTATGAATGTCTACGTGGTGGACTTGATTTTACCAAAGATGATGAGAACGTGAACTCCCAACCATTTATGCGTTGGAGAGATCGTTTCTTATTTTGTGCCGAAGCCCTTTATAAAGCACAAGCTGAAACAGGTGAAATCAAAGGGCATT
>IonTorrentS5-rbcL1_BOP010249_Cotu
TACTAACATGTTTACTTCCATTGTGGGTAATGTATTTGGGTTTAAAGCCCTGCGCGCTCTACGTCTAGAGGATCTACGAATCCCTTCTGCGTATGCGAAAACTTTCCAAGGCCCCCCTCACGGCATCCAAGTTGAGAGAGATAAATTGAACAAGTATGGACGTCCTCTATTGGGATGTACTATTAAACCTAAATTGGGATTATCCGCTAAGAACTACGGTAGAGCAGTTTATGAATGTCTACGTGGTGGACTTGACTTTACCAAAGATGATGAGAACGTAAACTCCCAACCATTTATGCGTTGGAGAGACCGTTTCTTGTTTTGTGCAGAAGCTATTTATAAATCGCAGGCAGAAACTGGTGAAATCAAAGGTCATT
>IonTorrentS5-rbcL1_BOP010249_Otu
TACTAACATGTTTACTTCCATTGTGGGTAATGTATTTGGGTTTAAAGCCCTGCGCGCTCTACGTCTAGAGGATCTACGAATCCCTTCTGCGTATGCGAAAACTTTCCAAGGCCCCCCTCACGGCATCCAAGTTGAGAGAGATAAATTGAACAAGTATGGACGTCCTCTATTGGGATGTACTATTAAACCTAAATTGGGATTATCCGCTAAGAACTACGGTAGAGCAGTTTATGAATGTCTACGTGGTGGACTTGACTTTACCAAAGATGATGAGAACGTAAACTCCCAACCATTTATGCGTTGGAGAGACCGTTTCTTGTTTTGTGCAGAAGCTATTTATAAATCGCAGGCAGAAACTGGTGAAATCAAAGGTCATT
>IonTorrentS5-rbcL1_BOP010249_Zotu
TACTAACATGTTTACTTCCATTGTGGGTAATGTATTTGGGTTTAAAGCCCTGCGCGCTCTACGTCTAGAGGATCTACGAATCCCTTCTGCGTATGCGAAAACTTTCCAAGGCCCCCCTCACGGCATCCAAGTTGAGAGAGATAAATTGAACAAGTATGGACGTCCTCTATTGGGATGTACTATTAAACCTAAATTGGGATTATCCGCTAAGAACTACGGTAGAGCAGTTTATGAATGTCTACGTGGTGGACTTGACTTTACCAAAGATGATGAGAACGTAAACTCCCAACCATTTATGCGTTGGAGAGACCGTTTCTTGTTTTGTGCAGAAGCTATTTATAAATCGCAGGCAGAAACTGGTGAAATCAAAGGTCATT
>IonTorrentS5-rbcL1_BOP010250_Cotu
TACTAACATGTTTACTTCCATTGTGGGTAATGTATTTGGGTTTAAAGCCCTGCGCGCTCTACGTCTAGAGGATCTACGAATCCCTTCTGCGTATGCGAAAACTTTCCAAGGCCCCCCTCACGGCATCCAAGTTGAGAGAGATAAATTGAACAAGTATGGACGTCCTCTATTGGGATGTACTATTAAACCTAAATTGGGATTATCCGCTAAGAACTACGGTAGAGCAGTTTATGAATGTCTACGTGGTGGACTTGACTTTACCAAAGATGATGAGAACGTAAACTCCCAACCATTTATGCGTTGGAGAGACCGTTTCTTGTTTTGTGCAGAAGCTATTTATAAATCGCAGGCAGAAACTGGTGAAATCAAAGGTCATT
>IonTorrentS5-rbcL1_BOP010250_Otu
TACTAACATGTTTACTTCCATTGTGGGTAATGTATTTGGGTTTAAAGCCCTGCGCGCTCTACGTCTAGAGGATCTACGAATCCCTTCTGCGTATGCGAAAACTTTCCAAGGCCCCCCTCACGGCATCCAAGTTGAGAGAGATAAATTGAACAAGTATGGACGTCCTCTATTGGGATGTACTATTAAACCTAAATTGGGATTATCCGCTAAGAACTACGGTAGAGCAGTTTATGAATGTCTACGTGGTGGACTTGACTTTACCAAAGATGATGAGAACGTAAACTCCCAACCATTTATGCGTTGGAGAGACCGTTTCTTGTTTTGTGCAGAAGCTATTTATAAATCGCAGGCAGAAACTGGTGAAATCAAAGGTCATT
>IonTorrentS5-rbcL1_BOP010250_Zotu
TACTAACATGTTTACTTCCATTGTGGGTAATGTATTTGGGTTTAAAGCCCTGCGCGCTCTACGTCTAGAGGATCTACGAATCCCTTCTGCGTATGCGAAAACTTTCCAAGGCCCCCCTCACGGCATCCAAGTTGAGAGAGATAAATTGAACAAGTATGGACGTCCTCTATTGGGATGTACTATTAAACCTAAATTGGGATTATCCGCTAAGAACTACGGTAGAGCAGTTTATGAATGTCTACGTGGTGGACTTGACTTTACCAAAGATGATGAGAACGTAAACTCCCAACCATTTATGCGTTGGAGAGACCGTTTCTTGTTTTGTGCAGAAGCTATTTATAAATCGCAGGCAGAAACTGGTGAAATCAAAGGTCATT
>IonTorrentS5-rbcL1_BOP010252_Cotu
TACTAACATGTTTACTTCCATTGTGGGTAATGTCTTTGGTTTCAAAGCCCTGCGCGCTCTACGTCTGGAGGATTTGCGAATCCCCCCTGCTTATTCTAAAACTTTCCAAGGCCCGCCGCATGGTATCCAAGTTGAGAGAGATAAATTGAACAAGTATGGACGCCCTCTATTGGGATGTACTATTAAACCTAAATTGGGATTATCCGCTAAGAATTATGGTAGAGCAGTTTATGAATGTCTCCGCGGTGGACTTGATTTTACCAAAGATGATGAGAACGTAAACTCCCAACCATTTATGCGTTGGAGAGACCGTTTCTTATTTTGTGCCGAAGCGCTTTATAAAGCACAGACTGAAACAGGTGAAATCAAAGGGCATT
>IonTorrentS5-rbcL1_BOP010252_Otu
TACTAACATGTTTACTTCCATTGTGGGTAATGTCTTTGGTTTCAAAGCCCTGCGCGCTCTACGTCTGGAGGATTTGCGAATCCCCCCTGCTTATTCTAAAACTTTCCAAGGCCCGCCGCATGGTATCCAAGTTGAGAGAGATAAATTGAACAAGTATGGACGCCCTCTATTGGGATGTACTATTAAACCTAAATTGGGATTATCCGCTAAGAATTATGGTAGAGCAGTTTATGAATGTCTCCGCGGTGGACTTGATTTTACCAAAGATGATGAGAACGTAAACTCCCAACCATTTATGCGTTGGAGAGACCGTTTCTTATTTTGTGCCGAAGCGCTTTATAAAGCACAGACTGAAACAGGTGAAATCAAAGGGCATT
>IonTorrentS5-rbcL1_BOP010252_Zotu
TACTAACATGTTTACTTCCATTGTGGGTAATGTCTTTGGTTTCAAAGCCCTGCGCGCTCTACGTCTGGAGGATTTGCGAATCCCCCCTGCTTATTCTAAAACTTTCCAAGGCCCGCCGCATGGTATCCAAGTTGAGAGAGATAAATTGAACAAGTATGGACGCCCTCTATTGGGATGTACTATTAAACCTAAATTGGGATTATCCGCTAAGAATTATGGTAGAGCAGTTTATGAATGTCTCCGCGGTGGACTTGATTTACCAAGATGATGAGAACGTAAACTCCCAACCATTTATGCGTTGGAGAGACCGTTTCTTATTTTGTGCCGAAGCGCTTTATAAAGCACAGACTGAAACAGGTGAAATCAAAGGGCATT
>IonTorrentS5-rbcL1_BOP010254_Cotu
TACTAACATGTTTACTTCCATTGTGGGTAATGTATTTGGGTTCAAAGCCCTGCGCGCTCTACGTCTGGAAGATCTGCGAATCCCTGCTGCTTATGTTAAAACTTTCCAAGGCCCGCCTCATGGCATCCAAGTTGAGAGAGATAAATTGAACAAGTATGGTCGTCCCCTGTTGGGATGTACTATTAAACCTAAATTGGGGTTATCTGCTAAAAACTACGGTAGAGCGGTTTATGAATGTCTCCGCGGTGGACTTGATTTTACCAAAGACGATGAGAACGTGAACTCCCAACCATTTATGCGTTGGAGAGATCGTTTCTTATTTTGTGCCGAAGCAATTTATAAAGCACAAGCTGAAACAGGTGAAATCAAAGGGCATT
>IonTorrentS5-rbcL1_BOP010255_Cotu
TACTAACATGTTTACTTCCATTGTGGGTAATGTATTTGGGTTCAAAGCCCTGCGCGCTCTACGTCTGGAAGATCTGCGAATTCCTGTTGCTTATGTTAAAACTTTCCAAGGCCCGCCTCATGGCATCCAAGTTGAGAGAGATAAATTGAACAAGTATGGTCGTCCCCTGTTGGGATGTACTATTAAACCTAAATTGGGGTTATCTGCTAAAAACTACGGTAGAGCGGTTTATGAATGTCTCCGCGGTGGACTTGATTTTACCAAAGATGATGAGAACGTGAACTCCCAACCATTTATGCGTTGGAGAGATCGTTTCTTATTTTGTGCCGAAGCAATTTATAAAGCACAGGCTGAAACAGGTGAAATCAAAGGGCATT
>IonTorrentS5-rbcL1_BOP010257_Cotu
TACTAACATGTTTACTTCCATTGTGGGTAATGTATTTGGGTTCAAAGCCCTGCGCGCTCTACGTCTGGAAGATCTGCGAATCCCTGTTGCTTATGTTAAAACTTTCCAAGGCCCGCCTCATGGCATCCAAGTTGAGAGAGATAAATTGAACAAGTATGGTCGTCCCCTGTTGGGATGCACTATTAAACCTAAATTGGGGTTATCTGCTAAAAACTACGGTAGAGCGGTTTATGAATGTCTCCGCGGTGGACTTGATTTTACCAAAGACGATGAGAACGTGAACTCCCAACCATTTATGCGTTGGAGAGATCGTTTCTTATTTTGTGCCGAAGCAATTTATAAAGCACAAGCTGAAACAGGTGAAATCAAAGGGCATT
>IonTorrentS5-rbcL1_BOP010257_Otu
TACTAACATGTTTACTTCCATTGTGGGTAATGTATTTGGGTTCAAAGCCCTGCGCGCTCTACGTCCGGAAGATCTGCGAATTCCTGTTGCTTATGTTAAAACTTTCCAAGGCCCGCCTCATGGCATCCAAGTTGAGAGAGATAAATTGAACAAGTATGGTCG
>IonTorrentS5-rbcL1_BOP010257_Zotu
TACTAACATGTTTACTTCCATTGTGGGTAATGTATTTGGGTTCAAAGCCCTGCGCGCTCTACGTCCGGAAGATCTGCGAATTCCTGTTGCTTATGTTAAAACTTTCCAAGGCCCGCCTCATGGCATCCAAGTTGAGAGAGATAAATTGAACAAGTATGGTCG
>IonTorrentS5-rbcL1_BOP010258_Cotu
TACTAACATGTTTACTTCCATTGTGGGTAATGTATTTGGGTTCAAAGCCCTGCGCGCTCTACGTCTGGAAGATCTGCGAATTCCTGTTGCTTATGTTAAAACTTTCCAAGGCCCGCCTCATGGCATCCAAGTTGAGAGAGATAAATTGAACAAGTATGGTCGTCCCCTGTTGGGATGCACTATTAAACCTAAATTGGGGTTATCTGCTAAAAACTACGGTAGAGCGGTTTATGAATGTCTCCGCGGTGGACTTGATTTTACCAAAGACGATGAGAACGTGAACTCCCAACCATTTATGCGTTGGAGAGATCGTTTCTTATTTTGTGCCGAAGCACTTTATAAAGCACAAGCTGAAACAGGTGAAATCAAAGGGCAT
>IonTorrentS5-rbcL1_BOP010258_Dotu
TACTAACATGTTTACTTCCATTGTGGGTAATGTATTTGGGTTCAAAGCCCTGCGCGCTCTACGTCTGGAAGATCTGCGAATTCCTGTTGCTTATGTTAAAACTTTCCAAGGCCCGCCTCATGGTATCCAAGTTGAGAGAGATAAATTGAACAAGTATGGTCGTCCCCTGTTGGGATGCACTATTAAACCTAAATTGGGGTTATCTGCTAAAAACTACGGTAGAGCGGTTTATGAATGTCTCCGCGGTGGACTTGATTTTACCAAAGACGATGAGAACGTGAACTCCCAACCATTTATGCGTTGGAGAGATCGTTTCTTATTTTGTGCCGAAGCACTTTATAAAGCACAAGCTGAAACAGGTGAAATCAAAGGGCATT
>IonTorrentS5-rbcL1_BOP010258_Otu
GAGCGGTTTATGAATGTCTCCGCGGTGGACTTGATTTTACCAAAGACGATGAGAACGTGAACTCCCAACCATTTATGCGTTGGAGAGATCGTTTCTTATTTTGTGCCGAAGCACTTTATAAAGCACAAGCTGAAACAGGTGAAATCAAAGGGCATT
>IonTorrentS5-rbcL1_BOP010258_Zotu
GAGCGGTTTATGAATGTCTCCGCGGTGGACTTGATTTTACCAAAGACGATGAGAACGTGAACTCCCAACCATTTATGCGTTGGAGAGATCGTTTCTTATTTTGTGCCGAAGCACTTTATAAAGCACAAGCTGAAACAGGTGAAATCAAAGGGCATT
>IonTorrentS5-rbcL1_BOP010259_Cotu
TACTAACATGTTTACTTCCATTGTGGGTAATGTATTTGGGTTCAAAGCCCTGCGCGCTCTACGTCTGGAAGATCTGCGAATTCCTGTTGCTTATGTGAAAACTTTCCAAGGCCCGCCTCATGGCATCCAATCTGAGAGAGATAAATTGAACAAGTATGGTCGTCCCCTGTTGGGATGCACTATTAAACCTAAATTGGGGTTATCCGCTAAAAACTACGGTAGAGCGGTTTATGAATGTCTCCGCGGTGGACTTGATTTTACCAAAGACGATGAGAACGTGAACTCCCAACCATTTATGCGTTGGAGAGATCGTTTCTTATTTTGTGCCGAAGCACTTTTTAAAGCACAAGCTGAAACAGGTGAAATCAAAGGGCATT
>IonTorrentS5-rbcL1_BOP010260_Cotu
TACTAACATGTTTACTTCCATTGTGGGTAATGTATTTGGGTTCAAAGCCCTGGCTCTCGTCTGGAAGATCTGCGAATTCCTGTTGCTTATGTTAAAACTTTCCAAGGCCCGCCTCATGGCATCCAAGTTGAGAGAGATAAATTGAACAAGTATGGTCGTCCCCTGTTGGGATGCACTATTAAACCTAAATTGGGGTTATCTGCTAAAAACTACGGTAGAGCGGTTTATGAATGTCTCCGCGGTGGACTTGATTTTACCAAAGACGATGAGAACGTGAACTCCCAACCATTTATGCGTTGGAGAGATCGTTTCTTATTTTGTGCCGAAGCAATTTATAAAGCACAAGCTGAAACAGGTGAAATCAAAGGGCATT
>IonTorrentS5-rbcL1_BOP010260_Otu
TGGGATGCACTATTAAACCTAAATTGGGGTTATCTGCTAAAAACTACGGTAGAGCGGTTTATGAATGTCTCCGCGGTGGACTTGATTTTACCAAAGACGATGAGAACGTGAACTCCCAACCATTTATGCGTTGGAGAGATCGTTTCTTATTTTGTGCCGAAGCAATTTATAAAGCACAAGCTGAAACAGGTGAAATCAAAGGGCATT
>IonTorrentS5-rbcL1_BOP010260_Zotu
TGGGATGCACTATTAAACCTAAATTGGGGTTATCTGCTAAAAACTACGGTAGAGCGGTTTATGAATGTCTCCGCGGTGGACTTGATTTTACCAAAGACGATGAGAACGTGAACTCCCAACCATTTATGCGTTGGAGAGATCGTTTCTTATTTTGTGCCGAAGCAATTTATAAAGCACAAGCTGAAACAGGTGAAATCAAAGGGCATT
>IonTorrentS5-rbcL1_BOP010262_Cotu
TACTAACATGTTTACTTCCATTGTGGGTAATGTATTTGGGTTCAAAGCCCTGCGCGCTCTACGTCTGGAAGATCTGCGAATTCCTGTTGCTTATGTTAAAACTTTCCAAGGCCCGCCTCATGGCATCCAAGTTGAGAGAGATAAATTGAACAAGTATGGTCGTCCCCTGTTGGGATGTACTATTAAACCTAAATTGGGGTTATCTGCTAAAAACTACGGTAGAGCGGTTTATGAATGTCTCCGCGGTGGACTTGATTTTACCAAAGATGATGAGAACGTGAACTCCCAACCATTTATGCGTTGGAGAGATCGTTTCTTATTTTGTGCCGAAGCAATTTATAAAGCACAAGCTGAAACAGGTGAAATCAAAGGGCATT
>IonTorrentS5-rbcL1_BOP010263_Cotu
TACTAACATGTTTACTTCCATTGTGGGTAATGTGTTTGGGTTCAAAGCTCTGCGCGCTCTACGTCTAGAGGATCTGCGAATCCCCCCTGCTTATTCTAAAACTTTCCAAGGCCCGCCTCATGGCATCCAAGTTGAGAGAGATAAATTGAACAAGTATGGTCGTCCCCTATTGGGATGTACTATTAAACCTAAATTGGGGTTATCCGCTAAGAACTATGGTAGAGCAGTTTATGAATGTCTCCGCGGTGGACTTGATTTTACTAAAGATGATGAGAACGTGAACTCCCAACCATTTATGCGTTGGAGAGACCGTTTCTTATTTTGTGCCGAAGCCATTTTTAAATCACAGGCTGAAACAGGTGAAATCAAAGGGCATT
>IonTorrentS5-rbcL1_BOP010263_Otu
TACTAACATGTTTACTTCCATTGTGGGTAATGTGTTTGGGTTCAAAGCTCTGCGCGCTCTACGTCTAGAGGATCTGCGAATCCCCCCTGCTTATTCTAAAACTTTCCAAGGCCCGCCTCATGGCATCCAAGTTGAGAGAGATAAATTGAACAAGTATGGTCGTCCCCTATTGGGATGTACTATTAAACCTAAATTGGGGTTATCCGCTAAGAACTATGGTAGAGCAGTTTATGAATGTCTCCGCGGTGGACTTGATTTTACTAAAGATGATGAGAACGTGAACTCCCAACCATTTATGCGTTGGAGAGACCGTTTCTTATTTTGTGCCGAAGCCATTTTTAAATCACAGGCTGAAACAGGTGAAATCAAAGGGCATT
>IonTorrentS5-rbcL1_BOP010263_Zotu
TACTAACATGTTTACTTCCATTGTGGGTAATGTGTTTGGGTTCAAAGCTCTGCGCGCTCTACGTCTAGAGGATCTGCGAATCCCCCCTGCTTATTCTAAAACTTTCCAAGGCCCGCCTCATGGCATCCAAGTTGAGAGAGATAAATTGAACAAGTATGGTCGTCCCCTATTGGGATGTACTATTAAACCTAAATTGGGGTTATCCGCTAAGAACTATGGTAGAGCAGTTTATGAATGTCTCCGCGGTGGACTTGATTTTACTAAAGATGATGAGAACGTGAACTCCCAACCATTTATGCGTTGGAGAGACCGTTTCTTATTTTGTGCCGAAGCCATTTTTAAATCACAGGCTGAAACAGGTGAAATCAAAGGGCATT
>IonTorrentS5-rbcL1_BOP010264_Cotu
TACTAACATGTTTACTTCCATTGTAGGTAATGTGTTTGGGTTCAAGGCCCTGCGCGCTCTACGTCTGGAGGATTTGCGAATCCCTCCTGCTTATGTTAAAACTTTCCAAGGCCCGCCTCATGGGATCCAAGTTGAGAGAGATAAATTGAACAAGTATGGCCGCCCCCTATTGGGATGTACTATTAAACCTAAATTGGGGTTATCCGCTAAGAATTACGGTAGAGCAGTTTATGAATGTCTTCGCGGTGGACTTGATTTTACCAAAGATGATGAGAATGTTAATTCCCAACCATTTATGCGTTGGAGAGACCGTTTCTTATTTTGTGCCGAAGCAATTTATAAAGCACAGGCTGAAACAGGTGAAATCAAAGGGCATT
>IonTorrentS5-rbcL1_BOP010264_Dotu
TACTAACATGTTTACTTCCATTGTAGGTAATGTGTTTGGGTTCAAGGCCCTGCGCGCTCTACGTCTGGAGGATTTGCGAATCCCTCCTGCTTATGTTAAAACTTTCCAAGGCCCGCCTCATGGGATCCAAGTTGAGAGAGATAAATTGAACAAGTATGGCCGCCCCCTATTGGGATGTACTATTAAACCTAAATTGGGGTTATCCGCTAAGAATTACGGTAGAGCAGTTTATGAATGTCTTCGCGGTGGACTTGATTTTACCAAAGATGATGAGAATGTTAATTCCCAACCATTTATGCGTTGGAGAGACCGTTTCTTATTTTGTGCCGAAGCAATTTATAAAGCACAGGCTGAAACAGGTGAAATCAAAGGGCATT
>IonTorrentS5-rbcL1_BOP010264_Otu
TACTAACATGTTTACTTCCATTGTAGGTAATGTGTTTGGGTTCAAGGCCCTGCGCGCTCTACGTCTGGAGGATTTGCGAATCCCTCCTGCTTATGTTAAAACTTTCCAAGGCCCGCCTCATGGGATCCAAGTTGAGAGAGATAAATTGAACAAGTATGGCCGCCCCCTATTGGGATGTACTATTAAACCTAAATTGGGGTTATCCGCTAAGAATTACGGTAGAGCAGTTTATGAATGTCTTCGCGGTGGACTTGATTTTACCAAAGATGATGAGAATGTTAATTCCCAACCATTTATGCGTTGGAGAGACCGTTTCTTATTTTGTGCCGAAGCAATTTATAAAGCACAGGCTGAAACAGGTGAAATCAAAGGGCATT
>IonTorrentS5-rbcL1_BOP010264_Zotu
TACTAACATGTTTACTTCCATTGTAGGTAATGTGTTTGGGTTCAAGGCCCTGCGCGCTCTACGTCTGGAGGATTTGCGAATCCCTCCTGCTTATGTTAAAACTTTCCAAGGCCCGCCTCATGGGATCCAAGTTGAGAGAGATAAATTGAACAAGTATGGCCGCCCCCTATTGGGATGTACTATTAAACCTAAATTGGGGTTATCCGCTAAGAATTACGGTAGAGCAGTTTATGAATGTCTTCGCGGTGGACTTGATTTTACCAAAGATGATGAGAATGTTAATTCCCAACCATTTATGCGTTGGAGAGACCGTTTCTTATTTTGTGCCGAAGCAATTTATAAAGCACAGGCTGAAACAGGTGAAATCAAAGGGCATT
>IonTorrentS5-rbcL1_BOP010265_Cotu
TACTAACATGTTTACTTCCATTGTAGGTAATGTGTTTGGGTTCAAGGCCCTGCGCGCTCTACGTCTGGAGGATTTGCGAATCCCTACTGCTTATGTTAAAACTTTCCAAGGCCCGCCTCATGGGATCCAAGTTGAGAGAGATAAATTGAACAAGTATGGCCGCCCCCTGTTGGGATGTACTATTAAACCTAAATTGGGGTTATCCGCTAAGAATTACGGTAGAGCAGTTTATGAATGTCTCCGCGGTGGACTTGATTTTACCAAAGATGATGAGAATGTTAATTCCCAACCATTTATGCGTTGGAGAGACCGTTTCTTATTTTGTGCCGAAGCAATTTATAAAGCACAGGCTGAAACAGGTGAAATCAAAGGGCATT
>IonTorrentS5-rbcL1_BOP010265_Otu
TACTAACATGTTTACTTCCATTGTAGGTAATGTGTTTGGGTTCAAGGCCCTGCGCGCTCTACGTCTGGAGGATTTGCGAATCCCTACTGCTTATGTTAAAACTTTCCAAGGCCCGCCTCATGGGATCCAAGTTGAGAGAGATAAATTGAACAAGTATGGCCGCCCCCTGTTGGGATGTACTATTAAACCTAAATTGGGGTTATCCGCTAAGAATTACGGTAGAGCAGTTTATGAATGTCTCCGCGGTGGACTTGATTTTACCAAAGATGATGAGAATGTTAATTCCCAACCATTTATGCGTTGGAGAGACCGTTTCTTATTTTGTGCCGAAGCAATTTATAAAGCACAGGCTGAAACAGGTGAAATCAAAGGGCATT
>IonTorrentS5-rbcL1_BOP010265_Zotu
TACTAACATGTTTACTTCCATTGTAGGTAATGTGTTTGGGTTCAAGGCCCTGCGCGCTCTACGTCTGGAGGATTTGCGAATCCCTACTGCTTATGTTAAAACTTTCCAAGGCCCGCCTCATGGGATCCAAGTTGAGAGAGATAAATTGAACAAGTATGGCCGCCCCCTGTTGGGATGTACTATTAAACCTAAATTGGGGTTATCCGCTAAGAATTACGGTAGAGCAGTTTATGAATGTCTCCGCGGTGGACTTGATTTTACCAAAGATGATGAGAATGTTAATTCCCAACCATTTATGCGTTGGAGAGACCGTTTCTTATTTTGTGCCGAAGCAATTTATAAAGCACAGGCTGAAACAGGTGAAATCAAAGGGCATT
>IonTorrentS5-rbcL1_BOP010266_Cotu
TACTAACATGTTTACTTCCATTGTAGGAAATGTATTTGGATTCAAAGCCCTGCGTGCTCTACGTCTGGAAGATCTGCGAATCCCTACTGCTTATATTAAAACTTTCCAAGGCCCGCCTCATGGGATCCAAGTTGAGAGAGATAAATTGAACAAGTATGGTCGTCCCCTGTTGGGATGTACTATTAAACCTAAATTGGGGTTATCTGCTAAAAACTATGGTAGAGCAGTTTATGAATGTCTTCGCGGTGGACTTGATTTTACCAAAGATGATGAGAACGTGAACTCCCAGCCATTTATGCGTTGGAGAGATCGTTTCTTATTTTGTGCCGAAGCCCTTTATAAAGCACAGGCTGAAACGGGTGAAATCAAAGGGCATT
>IonTorrentS5-rbcL1_BOP010266_Otu
TACTAACATGTTTACTTCCATTGTAGGAAATGTATTTGGATTCAAAGCCCTGCGTGCTCTACGTCTGGAAGATCTGCGAATCCCTACTGCTTATATTAAAACTTTCCAAGGCCCGCCTCATGGGATCCAAGTTGAGAGAGATAAATTGAACAAGTATGGTCGTCCCCTGTTGGGATGTACTATTAAACCTAAATTGGGGTTATCTGCTAAAAACTATGGTAGAGCAGTTTATGAATGTCTTCGCGGTGGACTTGATTTTACCAAAGATGATGAGAACGTGAACTCCCAGCCATTTATGCGTTGGAGAGATCGTTTCTTATTTTGTGCCGAAGCCCTTTATAAAGCACAGGCTGAAACGGGTGAAATCAAAGGGCATT
>IonTorrentS5-rbcL1_BOP010266_Zotu
TACTAACATGTTTACTTCCATTGTAGGAAATGTATTTGGATTCAAAGCCCTGCGTGCTCTACGTCTGGAAGATCTGCGAATCCCTACTGCTTATATTAAAACTTTCCAAGGCCCGCCTCATGGGATCCAAGTTGAGAGAGATAAATTGAACAAGTATGGTCGTCCCCTGTTGGGATGTACTATTAAACCTAAATTGGGGTTATCTGCTAAAAACTATGGTAGAGCAGTTTATGAATGTCTTCGCGGTGGACTTGATTTTACCAAAGATGATGAGAACGTGAACTCCCAGCCATTTATGCGTTGGAGAGATCGTTTCTTATTTTGTGCCGAAGCCCTTTATAAAGCACAGGCTGAAACGGGTGAAATCAAAGGGCATT
>IonTorrentS5-rbcL1_BOP010267_Cotu
TACTAACATGTTTACTTCCATTGTAGGTAATGTGTTTGGGTTCAAGGCCTTGCGCGCTCTACGTCTGGAGGATTTACGAATCCCTACTGCTTATGTTAAAACTTTCCAAGGCCCGCCTCACGGGATCCAAGTTGAAAGAGATAAATTGAACAAGTATGGCCGCCCCCTATTGGGATGTACTATTAAACCTAAATTGGGGTTATCCGCTAAGAATTACGGTAGAGCAGTTTATGAATGTCTCCGCGGTGGACTTGATTTTACCAAAGATGATGAGAATGTTAATTCCCAACCATTTATGCGTTGGAGAGACCGTTTCTTATTTTGTGCCGAAGCAATTTATAAAGCGCAGGCTGAAACAGGTGAAATCAAAGGGCATT
>IonTorrentS5-rbcL1_BOP010267_Dotu
TACTAACATGTTTACTTCCATTGTAGGTAATGTGTTTGGGTTCAAGGCCTTGCGCGCTCTACGTCTGGAGGATTTACGAATCCCTACTGCTTATGTTAAAACTTTCCAAGGCCCGCCTCACGGGATCCAAGTTGAAAGAGATAAATTGAACAAGTATGGCCGCCCCCTATTGGGATGTACTATTAAACCTAAATTGGGGTTATCCGCTAAGAATTACGGTAGAGCAGTTTATGAATGTCTCCGCGGTGGACTTGATTTTACCAAAGATGATGAGAATGTTAATTCCCAACCATTTATGCGTTGGAGAGACCGTTTCTTATTTTGTGCCGAAGCAATTTATAAAGCGCAGGCTGAAACAGGTGAAATCAAAGGGCATT
>IonTorrentS5-rbcL1_BOP010267_Otu
TACTAACATGTTTACTTCCATTGTAGGTAATGTGTTTGGGTTCAAGGCCTTGCGCGCTCTACGTCTGGAGGATTTACGAATCCCTACTGCTTATGTTAAAACTTTCCAAGGCCCGCCTCACGGGATCCAAGTTGAAAGAGATAAATTGAACAAGTATGGCCGCCCCCTATTGGGATGTACTATTAAACCTAAATTGGGGTTATCCGCTAAGAATTACGGTAGAGCAGTTTATGAATGTCTCCGCGGTGGACTTGATTTTACCAAAGATGATGAGAATGTTAATTCCCAACCATTTATGCGTTGGAGAGACCGTTTCTTATTTTGTGCCGAAGCAATTTATAAAGCGCAGGCTGAAACAGGTGAAATCAAAGGGCATT
>IonTorrentS5-rbcL1_BOP010267_Zotu
TACTAACATGTTTACTTCCATTGTAGGTAATGTGTTTGGGTTCAAGGCCTTGCGCGCTCTACGTCTGGAGGATTTACGAATCCCTACTGCTTATGTTAAAACTTTCCAAGGCCCGCCTCACGGGATCCAAGTTGAAAGAGATAAATTGAACAAGTATGGCCGCCCCCTATTGGGATGTACTATTAAACCTAAATTGGGGTTATCCGCTAAGAATTACGGTAGAGCAGTTTATGAATGTCTCCGCGGTGGACTTGATTTTACCAAAGATGATGAGAATGTTAATTCCCAACCATTTATGCGTTGGAGAGACCGTTTCTTATTTTGTGCCGAAGCAATTTATAAAGCGCAGGCTGAAACAGGTGAAATCAAAGGGCATT
>IonTorrentS5-rbcL1_BOP010269_Cotu
TACTAACATGTTTACTTCCATTGTGGGTAATGTATTTGGGTTCAAAGCCCTGCGCGCTCTACGTCTGGAAGATCTGCGAATTCCTGTTGCTTATGTTAAAACTTTCCAAGGCCCGCCTCATGGTATCCAAGTTGAGAGAGATAAATTGAACAAGTATGGTCGTCCCCTGTTGGGATGTACTATTAAACCTAAATTGGGGTTATCTGCTAAAAACTACGGTAGAGCGGTTTATGAATGTCTCCGCGGTGGACTTGATTTTACCAAAGACGATGAGAACGTGAACTCTCAACCATTTATGCGTTGGAGAGATCGTTTCTTATTTTGTGCCGAAGCACTTTATAAAGCACAAGCTGAAACAGGCGAAATCAAAGGGCATT
>IonTorrentS5-rbcL1_BOP010269_Otu
TACTAACATGTTTACTTCCATTGTGGGTAATGTATTTGGGTTCAAAGCCCTGCGCGCTCTACGTCTGGAAGATCTGCGAATTCCTGTTGCTTATGTTAAAACTTTCCAAGGCCCGCCTCATGGTATCCAAGTTGAGAGAGATAAATTGAACAAGTATGGTCGTCCCCTGTTGGGATGTACTATTAAACCTAAATTGGGGTTATCTGCTAAAAACTACGGTAGAGCGGTTTATGAATGTCTCCGCGGTGGACTTGATTTTACCAAAGACGATGAGAACGTGAACTCTCAACCATTTATGCGTTGGAGAGATCGTTTCTTATTTTGTGCCGAAGCACTTTATAAAGCACAAGCTGAAACAGGCGAAATCAAAGGGCATT
>IonTorrentS5-rbcL1_BOP010269_Zotu
TACTAACATGTTTACTTCCATTGTGGGTAATGTATTTGGGTTCAAAGCCCTGCGCGCTCTACGTCTGGAAGATCTGCGAATTCCTGTTGCTTATGTTAAAACTTTCCAAGGCCCGCCTCATGGTATCCAAGTTGAGAGAGATAAATTGAACAAGTATGGTCGTCCCCTGTTGGGATGTACTATTAAACCTAAATTGGGGTTATCTGCTAAAAACTACGGTAGAGCGGTTTATGAATGTCTCCGCGGTGGACTTGATTTTACCAAAGACGATGAGAACGTGAACTCTCAACCATTTATGCGTTGGAGAGATCGTTTCTTATTTTGTGCCGAAGCACTTTATAAAGCACAAGCTGAAACAGGCGAAATCAAAGGGCATT
>IonTorrentS5-rbcL1_BOP010270_Cotu
TACTAACATGTTTACCTCCATTGTTGGTAATGTATTTGGATTCAAGGCCTTTGCGCGCTCTACGTTTGGAGGATTTGCGAATCCCTACTGCTTATATTAAAACTTTCCAAGGTCCGCCTCACGGAATCCAAGTTGAGAGAGATAAATTGAACAAGTATGGACGTCCCCTATTGGGATGTACCATTAAACCTAAGTTGGGGTTATCCGCTAAGAATTACGGTAGAGCTGTTTATGAATGTCTCCGCGGAGGACTTGATTTTACCAAAGATGATGAAAATGTGAACTCCCAACCATTTATGCGTTGGAGAGACCGTTTCTTATTTTGTGCCGAAGCAATTTATAAAGCACAGGCCGAAACTGGTGAAATCAAAGGACATT
>IonTorrentS5-rbcL1_BOP010270_Otu
GTCCGCCTCACGGAATCCAAGTTGAGAGAGATAAATTGAACAAGTATGGACGTCCCCTATTGGGATGTACCATTAAACCTAAGTTGGGGTTATCCGCTAAGAATTACGGTAGAGCTGTTTATGAATGTCTCCGCGGAGGACTTGATTTTACCAAAGATGATGAAAATGTGAACTCCCAACCATTTATGCGTTGGAGAGACCGTTTCTTATTTTGTGCCGAAGCAATTTATAAAGCACAGGCCGAAACTGGTGAAATCAAAGGACATT
>IonTorrentS5-rbcL1_BOP010270_Zotu
GTCCGCCTCACGGAATCCAAGTTGAGAGAGATAAATTGAACAAGTATGGACGTCCCCTATTGGGATGTACCATTAAACCTAAGTTGGGGTTATCCGCTAAGAATTACGGTAGAGCTGTTTATGAATGTCTCCGCGGAGGACTTGATTTTACCAAAGATGATGAAAATGTGAACTCCCAACCATTTATGCGTTGGAGAGACCGTTTCTTATTTTGTGCCGAAGCAATTTATAAAGCACAGGCCGAAACTGGTGAAATCAAAGGACATT
>IonTorrentS5-rbcL1_BOP010271_Cotu
TACTAACATGTTTACTTCCATTGTGGGTAATGTATTTGGATTCAAGGCCCTGCGCGCTCTACGTCTGGAGGATTTGCGAATCCCTACTTCTTATTCTAAAACTTTCCAAGGTCCGCCTCATGGCATCCAGGTTGAGAGGGATAAATTAAACAAGTATGGCCGCCCCCTATTAGGATGTACTATTAAACCTAAATTGGGATTATCCGCTAAGAATTACGGTAGAGCAGTTTATGAATGTCTCCGCGGTGGGCTTGATTTTACCAAAGATGATGAGAACGTTAATTCCCAACCATTTATGCGTTGGAGAGACCGTTTCCTATTTTGTGCCGAAGCAATTTATAAAGCGCAGGCGGAAACAGGTGAAATCAAAGGGCATT
>IonTorrentS5-rbcL1_BOP010271_Dotu
TACTAACATGTTTACTTCCATTGTGGGTAATGTATTTGGATTCAAGGCCCTGCGCGCTCTACGTCTGGAGGATTTGCGAATCCCTACTTCTTATTCTAAAACTTTCCAAGGTCCGCCTCATGGCATCCAGGTTGAGAGGGATAAATTAAACAAGTATGGCCGCCCCCTATTAGGATGTACTATTAAACCTAAATTGGGATTATCCGCTAAGAATTACGGTAGAGCAGTTTATGAATGTCTCCGCGGTGGGCTTGATTTTACCAAAGATGATGAGAACGTTAATTCCCAACCATTTATGCGTTGGAGAGACCGTTTCCTATTTTGTGCCGAAGCAATTTATAAAGCGCAGGCGGAAACAGGTGAAATCAAAGGGCATT
>IonTorrentS5-rbcL1_BOP010271_Otu
TACTAACATGTTTACTTCCATTGTGGGTAATGTATTTGGATTCAAGGCCCTGCGCGCTCTACGTCTGGAGGATTTGCGAATCCCTACTTCTTATTCTAAAACTTTCCAAGGTCCGCCTCATGGCATCCAGGTTGAGAGGGATAAATTAAACAAGTATGGCCGCCCCCTATTAGGATGTACTATTAAACCTAAATTGGGATTATCCGCTAAGAATTACGGTAGAGCAGTTTATGAATGTCTCCGCGGTGGGCTTGATTTTACCAAAGATGATGAGAACGTTAATTCCCAACCATTTATGCGTTGGAGAGACCGTTTCCTATTTTGTGCCGAAGCAATTTATAAAGCGCAGGCGGAAACAGGTGAAATCAAAGGGCATT
>IonTorrentS5-rbcL1_BOP010271_Zotu
TACTAACATGTTTACTTCCATTGTGGGTAATGTATTTGGATTCAAGGCCCTGCGCGCTCTACGTCTGGAGGATTTGCGAATCCCTACTTCTTATTCTAAAACTTTCCAAGGTCCGCCTCATGGCATCCAGGTTGAGAGGGATAAATTAAACAAGTATGGCCGCCCCCTATTAGGATGTACTATTAAACCTAAATTGGGATTATCCGCTAAGAATTACGGTAGAGCAGTTTATGAATGTCTCCGCGGTGGGCTTGATTTTACCAAAGATGATGAGAACGTTAATTCCCAACCATTTATGCGTTGGAGAGACCGTTTCCTATTTTGTGCCGAAGCAATTTATAAAGCGCAGGCGGAAACAGGTGAAATCAAAGGGCATT
>IonTorrentS5-rbcL1_BOP010272_Cotu
TACTAACATGTTTACTTCCATTGTAGGTAATGTATTTGGGTTCAAGGCCCTGCGCGCTTTACGTCTGGAAGATTTGCGAATCCCCACTTCTTATGTTAAAACTTTCCAAGGCCCGCCTCACGGGATCCAAGTTGAGAGAGATAAATTGAACAAGTATGGCCGTCCCCTATTGGGATGCACTATTAAACCTAAATTGGGGTTATCCGCTAAGAATTACGGTAGAGCTGTTTATGAAGTCCTCCGCGGTGGACTTGATTTTACCAAAGATGATGAAAATGTGAATTCCCAACCATTTATGCGTTGGAGAGACCGTTTCTTATTTTGTGCCGAAGCAATTTATAAAGCACAGGCCGAAACAGGTGAAATCAAAGGACATT
>IonTorrentS5-rbcL1_BOP010272_Otu
TACTAACATGTTTACTTCCATTGTAGGTAATGTATTTGGGTTCAAGGCCCTGCGCGCTTTACGTCTGGAAGATTTGCGAATCCCCACTTCTTATGTTAAAACTTTCCAAGGCCCGCCTCACGGGATCCAAGTTGAGAGAGATAAATTGAACAAGTATGGCCGTCCCCTATTGGGATGCACTATTAAACCTAAATTGGGGTTATCCGCTAAGAATTACGGTAGAGCTGTTTATGAAGTCCTCCGCGGTGGACTTGATTTTACCAAAGATGATGAAAATGTGAATTCCCAACCATTTATGCGTTGGAGAGACCGTTTCTTATTTTGTGCCGAAGCAATTTATAAAGCACAGGCCGAAACAGGTGAAATCAAAGGACATT
>IonTorrentS5-rbcL1_BOP010272_Zotu
TACTAACATGTTTACTTCCATTGTAGGTAATGTATTTGGGTTCAAGGCCCTGCGCGCTTTACGTCTGGAAGATTTGCGAATCCCCACTTCTTATGTTAAAACTTTCCAAGGCCCGCCTCACGGGATCCAAGTTGAGAGAGATAAATTGAACAAGTATGGCCGTCCCCTATTGGGATGCACTATTAAACCTAAATTGGGGTTATCCGCTAAGAATTACGGTAGAGCTGTTTATGAAGTCCTCCGCGGTGGACTTGATTTTACCAAAGATGATGAAAATGTGAATTCCCAACCATTTATGCGTTGGAGAGACCGTTTCTTATTTTGTGCCGAAGCAATTTATAAAGCACAGGCCGAAACAGGTGAAATCAAAGGACATT
>IonTorrentS5-rbcL1_BOP010273_Cotu
TACTAACATGTTTACTTCCATTGTAGGTAATGTATTTGGGTTCAAAGCCCTGCGTGCTCTACGTCTGGAAGATCTGCGAATCCCTCCTGCTTATATTAAAACTTTCCAAGGCCCGCCTCATGGGATCCAAGTTGAGAGAGATAAATTGAACAAGTATGGTCGTCCCCTGTTGGGATGTACTATTAAACCAAAATTGGGGTTATCTGCTAAAAACTATGGTAGAGCAGTTTATGAATGTCTTCGCGGTGGACTTGATTTTACCAAAGATGATGAGAACGTGAACTCCCAGCCATTTATGCGTTGGAGAGATCGTTTCTTATTTTGTACCGAAGCAATTTATAAATCACAGGCTGAAACAGGTGAAATCAAAGGGCATT
>IonTorrentS5-rbcL1_BOP010273_Otu
TACTAACATGTTTACTTCCATTGTAGGTAATGTATTTGGGTTCAAAGCCCTGCGTGCTCTACGTCTGGAAGATCTGCGAATCCCTCCTGCTTATATTAAAACTTTCCAAGGCCCGCCTCATGGGATCCAAGTTGAGAGAGATAAATTGAACAAGTATGGTCGTCCCCTGTTGGGATGTACTATTAAACCAAAATTGGGGTTATCTGCTAAAAACTATGGTAGAGCAGTTTATGAATGTCTTCGCGGTGGACTTGATTTTACCAAAGATGATGAGAACGTGAACTCCCAGCCATTTATGCGTTGGAGAGATCGTTTCTTATTTTGTACCGAAGCAATTTATAAATCACAGGCTGAAACAGGTGAAATCAAAGGGCATT
>IonTorrentS5-rbcL1_BOP010273_Zotu
TACTAACATGTTTACTTCCATTGTAGGTAATGTATTTGGGTTCAAAGCCCTGCGTGCTCTACGTCTGGAAGATCTGCGAATCCCTCCTGCTTATATTAAAACTTTCCAAGGCCCGCCTCATGGGATCCAAGTTGAGAGAGATAAATTGAACAAGTATGGTCGTCCCCTGTTGGGATGTACTATTAAACCAAAATTGGGGTTATCTGCTAAAAACTATGGTAGAGCAGTTTATGAATGTCTTCGCGGTGGACTTGATTTTACCAAAGATGATGAGAACGTGAACTCCCAGCCATTTATGCGTTGGAGAGATCGTTTCTTATTTTGTACCGAAGCAATTTATAAATCACAGGCTGAAACAGGTGAAATCAAAGGGCATT
>IonTorrentS5-rbcL1_BOP010274_Cotu
TACTAACATGTTTACTTCCATTGTAGGTAATGTATTTGGGTTCAAAGCCCTGCGTGCTCTACGTCTGGAAGATCTGCGAATCCCTACTGCTTATATTAAAACTTTCCAAGGCCCGCCTCATGGGATCCAAGTTGAGAGAGATAAATTGAACAAGTATGGTCGTCCCCTGTTGGGATGTACTATTAAACCAAAATTGGGGTTATCTGCTAAAAACTATGGTAGAGCAGTTTATGAATGTCTTCGCGGTGGACTTGATTTTACCAAAGATGATGAGAACGTGAACTCCCAGCCATTTATGCGTTGGAGAGATCGTTTCTTATTTTGTGCCGAAGCAATTTATAAATCACAGGCTGAAACAGGTGAAATCAAAGGGCATT
>IonTorrentS5-rbcL1_BOP010274_Otu
TACTAACATGTTTACTTCCATTGTAGGTAATGTATTTGGGTTCAAAGCCCTGCGTGCTCTACGTCTGGAAGATCTGCGAATCCCTACTGCTTATATTAAAACTTTCCAAGGCCCGCCTCATGGGATCCAAGTTGAGAGAGATAAATTGAACAAGTATGGTCGTCCCCTGTTGGGATGTACTATTAAACCAAAATTGGGGTTATCTGCTAAAAACTATGGTAGAGCAGTTTATGAATGTCTTCGCGGTGGACTTGATTTTACCAAAGATGATGAGAACGTGAACTCCCAGCCATTTATGCGTTGGAGAGATCGTTTCTTATTTTGTGCCGAAGCAATTTATAAATCACAGGCTGAAACAGGTGAAATCAAAGGGCATT
>IonTorrentS5-rbcL1_BOP010274_Zotu
TACTAACATGTTTACTTCCATTGTAGGTAATGTATTTGGGTTCAAAGCCCTGCGTGCTCTACGTCTGGAAGATCTGCGAATCCCTACTGCTTATATTAAAACTTTCCAAGGCCCGCCTCATGGGATCCAAGTTGAGAGAGATAAATTGAACAAGTATGGTCGTCCCCTGTTGGGATGTACTATTAAACCAAAATTGGGGTTATCTGCTAAAAACTATGGTAGAGCAGTTTATGAATGTCTTCGCGGTGGACTTGATTTTACCAAAGATGATGAGAACGTGAACTCCCAGCCATTTATGCGTTGGAGAGATCGTTTCTTATTTTGTGCCGAAGCAATTTATAAATCACAGGCTGAAACAGGTGAAATCAAAGGGCATT
>IonTorrentS5-rbcL1_BOP010275_Cotu
TACTAACATGTTTACTTCCATTGTAGGTAATGTATTTGGGTTCAAAGCCCTGCGTGCTCTACGTCTGGAAGATCTGCGAATCCCTCCTGCTTATATTAAAACTTTCCAAGGCCCGCCTCATGGGATCCAAGTTGAGAGAGATAAATTGAACAAGTATGGTCGTCCCCTGTTGGGATGTACTATTAAACCAAAATTGGGGTTATCTGCTAAAAACTATGGTAGAGCAGTTTATGAATGTCTTCGCGGTGGACTTGATTTTACCAAAGATGATGAGAACGTGAACTCCCAGCCATTTATGCGTTGGAGAGATCGTTTCTTATTTTGTGCCGAAGCAATTTATAAATCACAGGCTGAAACAGGTGAAATCAAAGGGCATT
>IonTorrentS5-rbcL1_BOP010275_Otu
TACTAACATGTTTACTTCCATTGTAGGTAATGTATTTGGGTTCAAAGCCCTGCGTGCTCTACGTCTGGAAGATCTGCGAATCCCTCCTGCTTATATTAAAACTTTCCAAGGCCCGCCTCATGGGATCCAAGTTGAGAGAGATAAATTGAACAAGTATGGTCGTCCCCTGTTGGGATGTACTATTAAACCAAAATTGGGGTTATCTGCTAAAAACTATGGTAGAGCAGTTTATGAATGTCTTCGCGGTGGACTTGATTTTACCAAAGATGATGAGAACGTGAACTCCCAGCCATTTATGCGTTGGAGAGATCGTTTCTTATTTTGTGCCGAAGCAATTTATAAATCACAGGCTGAAACAGGTGAAATCAAAGGGCATT
>IonTorrentS5-rbcL1_BOP010275_Zotu
TACTAACATGTTTACTTCCATTGTAGGTAATGTATTTGGGTTCAAAGCCCTGCGTGCTCTACGTCTGGAAGATCTGCGAATCCCTCCTGCTTATATTAAAACTTTCCAAGGCCCGCCTCATGGGATCCAAGTTGAGAGAGATAAATTGAACAAGTATGGTCGTCCCCTGTTGGGATGTACTATTAAACCAAAATTGGGGTTATCT
>IonTorrentS5-rbcL1_BOP010276_Cotu
TACTAACATGTTTACTTCCATTGTAGGAAATGTATTTGGATTCAAAGCCCTACGTGCTCTACGTCTGGAAGATCTGCGAATCCCTCCTGCTTATATTAAAACTTTCCAAGGCCCGCCTCATGGGATCCAGGTTGAGAGAGATAAATTGAACAAGTATGGTCGTCCTCTGTTGGGATGTACTATTAAACCAAAATTGGGGTTATCTGCTAAAAACTATGGTAGAGCAGTTTATGAATGTCTTCGCGGTGGACTTGATTTTACCAAAGATGATGAGAACGTGAACTCCCAGCCATTTATGCGTTGGAGAGATCGCTTTTTATTTTGTGCCGAAGCAATTTATAAAGCACAGGCGGAAACAGGTGAAATCAAGGGGCATT
>IonTorrentS5-rbcL1_BOP010277_Cotu
TACTAACATGTTTACTTCCATTGTAGGTAATGTATTTGGGTTCAAAGCCCTGCGTGCTCTACGTCTGGAAGATCTGCGAATCCCTACTGCTTATATTAAAACTTTCCAAGGCCCGCCTCATGGGATCCAAGTTGAGAGAGATAAATTGAACAAGTATGGTCGTCCCCTGTTGGGATGTACTATTAAACCAAAATTGGGGTTATCTGCTAAAAACTATGGTAGAGCAGTTTATGAATGTCTTCGCGGTGGACTTGATTTTACCAAAGATGATGAGAACGTGAACTCCCAGCCATTTATGCGTTGGAGAGATCGTTTCTTATTTTGCGCCGAAGCAATTTATAAATCACAGGCTGAAACAGGTGAAATCAAAGGGCATT
>IonTorrentS5-rbcL1_BOP010277_Otu
TACTAACATGTTTACTTCCATTGTAGGTAATGTATTTGGGTTCAAAGCCCTGCGTGCTCTACGTCTGGAAGATCTGCGAATCCCTACTGCTTATATTAAAACTTTCCAAGGCCCGCCTCATGGGATCCAAGTTGAGAGAGATAAATTGAACAAGTATGGTCGTCCCCTGTTGGGATGTACTATTAAACCAAAATTGGGGTTATCTGCTAAAAACTATGGTAGAGCAGTTTATGAATGTCTTCGCGGTGGACTTGATTTTACCAAAGATGATGAGAACGTGAACTCCCAGCCATTTATGCGTTGGAGAGATCGTTTCTTATTTTGCGCCGAAGCAATTTATAAATCACAGGCTGAAACAGGTGAAATCAAAGGGCATT
>IonTorrentS5-rbcL1_BOP010277_Zotu
TACTAACATGTTTACTTCCATTGTAGGTAATGTATTTGGGTTCAAAGCCCTGCGTGCTCTACGTCTGGAAGATCTGCGAATCCCTACTGCTTATATTAAAACTTTCCAAGGCCCGCCTCATGGGATCCAAGTTGAGAGAGATAAATTGAACAAGTATGGTCGTCCCCTGTTGGGATGTACTATTAAACCAAAATTGGGGTTATCTGCTAAAAACTATGGTAGAGCAGTTTATGAATGTCTTCGCGGTGGACTTGATTTTACCAAAGATGATGAGAACGTGAACTCCCAGCCATTTATGCGTTGGAGAGATCGTTTCTTATTTTGCGCCGAAGCAATTTATAAATCACAGGCTGAAACAGGTGAAATCAAAGGGCATT
>IonTorrentS5-rbcL1_BOP010278_Cotu
TACTAACATGTTTACTTCCATTGTAGGTAATGTATTTGGGTTCAAAGCCCTGCGTGCTCTACGTCTGGAAGATCTGCGAATCCCTACTGCTTATATTAAAACTTTCCAAGGCCCGCCTCATGGGATCCAAGTTGAGAGAGATAAATTGAACAAGTATGGTCGTCCCCTGTTGGGATGTACTATTAAACCAAAATTGGGGTTATCTGCTAAAAACTATGGTAGAGCAGTTTATGAATGTCTTCGCGGTGGACTTGATTTTACCAAAGATGATGAGAACGTGAACTCCCAGCCATTTATGCGTTGGAGAGATCGTTTCTTATTTTGCGCCGAAGCAATTTATAAATCACAGGCTGAAACAGGTGAAATCAAAGGGCATT
>IonTorrentS5-rbcL1_BOP010278_Dotu
TACTAACATGTTTACTTCCATTGTAGGTAATGTATTTGGGTTCAAAGCCCTGCGTGCTCTACGTCTGGAAGATCTGCGAATCCCTACTGCTTATATTAAAACTTTCCAAGGCCCGCCTCATGGGATCCAAGTTGAGAGAGATAAATTGAACAAGTATGGTCGTCCCCTGTTGGGATGTACTATTAAACCAAAATTGGGGTTATCTGCTAAAAACTATGGTAGAGCAGTTTATGAATGTCTTCGCGGTGGACTTGATTTTACCAAAGATGATGAGAACGTGAACTCCCAGCCATTTATGCGTTGGAGAGATCGTTTCTTATTTTGCGCCGAAGCAATTTATAAATCACAGGCTGAAACAGGTGAAATCAAAGGGCATT
>IonTorrentS5-rbcL1_BOP010278_Otu
TACTAACATGTTTACTTCCATTGTAGGTAATGTATTTGGGTTCAAAGCCCTGCGTGCTCTACGTCTGGAAGATCTGCGAATCCCTACTGCTTATATTAAAACTTTCCAAGGCCCGCCTCATGGGATCCAAGTTGAGAGAGATACATTGAACAAGTATGGTCGTCCCCTGTTGGGATGTACTATTAAACCAAAATTGGGGTTATCTGCTAAAAACTATGGTAGAGCAGTTTATGAATGTCTTCGCGGTGGACTTGATTTTACCAAAGATGATGAGAACGTGAACTCCCAGCCATTTATGCGTTGGAGAGATCGTTTCTTATTTTGCGCCGAAGCAATTTATAAATCACAGGCTGAAACAGGTGAAATCAAAGGACATT
>IonTorrentS5-rbcL1_BOP010278_Zotu
TACTAACATGTTTACTTCCATTGTAGGTAATGTATTTGGGTTCAAAGCCCTGCGTGCTCTACGTCTGGAAGATCTGCGAATCCCTACTGCTTATATTAAAACTTTCCAAGGCCCGCCTCATGGGATCCAAGTTGAGAGAGATAAATTGAACAAGTATGGTCGTCCCCTGTTGGGATGTACTATTAAACCAAAATTGGGGTTATCTGCTAAAAACTATGGTAGAGCAGTTTATGAATGTCTTCGCGGTGGACTTGATTTTACCAAAGATGATGAGAACGTGAACTCCCAGCCATTTATGCGTTGGAGAGATCGTTTCTTATTTTGCGCCGAAGCAATTTATAAATCACAGGCTGAAACAGGTGAAATCAAAGGGCATT
>IonTorrentS5-rbcL1_BOP010279_Cotu
TACTAACATGTTTACTTCCATTGTAGGTAATGTATTTGGGTTCAAAGCCCTGCGTGCTCTACGTCTGGAAGATCTGCGAATCCCTCCTGCTTATATTAAAACTTTCCAAGGCCCGCCTCATGGGATCCAAGTTGAGAGAGATAAATTGAACAAGTATGGTCGTCCCCTGTTGGGATGTACTATTAAACCAAAATTGGGGTTATCTGCTAAAAACTATGGTAGAGCAGTTTATGAATGTCTTCGCGGTGGACTTGATTTTACCAAAGATGATGAGAACGTGAACTCCCAGCCATTTATGCGTTGGAGAGATCGTTTCTTATTTTGCGCCGAAGCACTTTATAAATCACAGGCTGAAACAGGTGAAATCAAAGGGCATT
>IonTorrentS5-rbcL1_BOP010279_Dotu
AAAAAACTATGGTAGAGCAGTTTATGAATGTCTTCGCGGTGGACTTGATTTTACCAAAGATGATGAGAACGTGAACTCCCAGCCATTTATGCGTTGGAGAGATCGTTTCTTATTTTGCGCCGAAGCACTTTATAAATCACAGGCTGAAACAGGTGAAATCAAAGGGCAT
>IonTorrentS5-rbcL1_BOP010279_Otu
TACTAACATGTTTACTTCCATTGTAGGTAATGTATTTGGGTTCAAAGCCCTGCGTGCTCTACGTCTGGAAGATCTGCGAATCCCTCCTGCTTATATTAAAACTTTCCAAGGCCCGCCTCATGGGATCCAAGTTGAGAGAGATAAATTGAACAAGTATGGTCGTCCCCTGTTGGGATGTACTATTAAACCAAAATTGGGGTTATCTGCTAAAAACTATGGTAGAGCAGTTTATGAATGTCTTCGCGGTGGACTTGATTTTACCAAAGATGATGAGAACGTGAACTCCCAGCCATTTATGCGTTGGAGAGATCGTTTCTTATTTTGCGCCGAAGCACTTTATAAATCACAGGCTGAAACAGGTGAAATCAAAGGGCATT
>IonTorrentS5-rbcL1_BOP010279_Zotu
TACTAACATGTTTACTTCCATTGTAGGTAATGTATTTGGGTTCAAAGCCCTGCGTGCTCTACGTCTGGAAGATCTGCGAATCCCTCCTGCTTATATTAAAACTTTCCAAGGCCCGCCTCATGGGATCCAAGTTGAGAGAGATAAATTGAACAAGTATGGTCGTCCCCTGTTGGGATGTACTATTAAACCAAAATTGGGGTTATCTGCTAAAAACTATGGTAGAGCAGTTTATGAATGTCTTCGCGGTGGACTTGATTTTACCAAAGATGATGAGAACGTGAACTCCCAGCCATTTATGCGTTGGAGAGATCGTTTCTTATTTTGCGCCGAAGCACTTTATAAATCACAGGCTGAAACAGGTGAAATCAAAGGGCATT
>IonTorrentS5-rbcL1_BOP010281_Cotu
TACTAACATGTTTACTTCTATTGTGGGTAATGTATTTGGGTTCAAAGCCCTGCGCGCTCTACGTCTGGAAGATCTGCGAATCCCTGTGGCTTATGTTAAAACTTTCCAAGGCCCGCCTCATGGTATCCAAGTTGAGAGAGATAAATTGAACAAGTACGGTCGCCCCCTGTTGGGATGTACTATTAAACCTAAATTGGGGTTATCTGCTAAAAACTACGGTAGGGCGGTTTATGAATGTCTACGTGGTGGACTTGATTTTACCAAAGATGATGAGAACGTGAACTCCCAACCATTTATGCGTTGGAGAGATCGTTTCTTATTTTGTGCCGAAGCCCTTTATAAAGCACAAACTGAAACAGGTGAAATCAAAGGGCATT
>IonTorrentS5-rbcL1_BOP010281_Dotu
TACTAACATGTTTACTTCTATTGTGGGTAATGTATTTGGGTTCAAAGCCCTGCGCGCTCTACGTCTGGAAGATCTGCGAATCCCTGTCGCTTATGTTAAAACTTTCCAAGGCCCGCCTCATGGTATCCAAGTTGAGAGAGATAAATTGAACAAGTACGGTCGCCCCCTGTTGGGATGTACTATTAAACCTAAATTGGGGTTATCTGCTAAAAACTACGGTAGGGCGGTTTATGAATGTCTACGTGGTGGACTTGATTTTACCAAAGATGATGAGAACGTGAACTCCCAACCATTTATGCGTTGGAGAGATCGTTTCTTATTTTGTGCCGAAGCCCTTTATAAAGCACAAACTGAAACAGGTGAAATCAAAGGGCATT
>IonTorrentS5-rbcL1_BOP010281_Otu
TACTAACATGTTTACTTCTATTGTGGGTAATGTATTTGGGTTCAAAGCCCTGCGCGCTCTACGTCTGGAAGATCTGCGAATCCCTGTCGCTTATGTTAAAACTTTCCAAGGCCCGCCTCATGGTATCCAAGTTGAGAGAGATAAATTGAACAAGTACGGTCGCCCCCTGTTGGGATGTACTATTAAACCTAAATTGGGGTTATCTGCTAAAAACTACGGTAGGGCGGTTTATGAATGTCTACGTGGTGGACTTGATTTTACCAAAGATGATGAGAACGTGAACTCCCAACCATTTATGCGTTGGAGAGATCGTTTCTTATTTTGTGCCGAAGCCCTTTATAAAGCACAAACTGAAACAGGTGAAATCAAAGGGCATT
>IonTorrentS5-rbcL1_BOP010281_Zotu
AATTGAACAAGTAGGTCGCCCCCCTGTTGGGATGTACTATTAAACCTAAATTGGGGTTATCTGCTAAAAACTACGGTAGGGCGGTTTATGAATGTCTACGTGGTGGACTTGATTTTACCAAAGATGATGAGAACGTGAACTCCCAACCATTTATGCGTTGGAGAGATCGTTTCTTATTTTGTGCCGAAGCCCTTTATAAAGCACAAACTGAAACAGGTGAAATCAAAGGGCATT
>IonTorrentS5-rbcL1_BOP010282_Cotu
TACTAACATGTTTACTTCCATTGTAGGAAATGTATTTGGATTCAAAGCCCTGCGTGCTCTACGTCTGGAAGATCTGCGAATCCCTCCTGCTTATGTTAAAACTTTCCAAGGCCCGCCTCATGGGATCCAAGTTGAGAGAGATAAATTGAACAAGTATGGTCGTCCCCTGTTGGGATGTACTATTAAACCTAAATTGGGGTTATCTGCTAAAAACTATGGTAGAGCAGTTTATGAATGTCTTCGCGGTGGACTTGATTTTACCAAAGATGATGAGAACGTGAACTCCCAGCCATTTATGCGTTGGAGAGATCGTTTCTTATTTTGTGCCGAAGCACTTTATAAAGCACAGGCTGAAACAGGTGAAATCAAAGGGCATT
>IonTorrentS5-rbcL1_BOP010282_Otu
AACTATGGTAGAGCAGTTTATGAATGTCTTCGCGGTGGACTTGATTTTACCAAAGATGATGAGAACGTGAACTCCCAGCCATTTATGCGTTGGAGAGATCGTTTCTTATTTTGTGCCGAAGCACTTTATAAAGCACAGGCTGAAACAGGTGAAATCAAAGGGCATT
>IonTorrentS5-rbcL1_BOP010282_Zotu
AACTATGGTAGAGCAGTTTATGAATGTCTTCGCGGTGGACTTGATTTTACCAAAGATGATGAGAACGTGAACTCCCAGCCATTTATGCGTTGGAGAGATCGTTTCTTATTTTGTGCCGAAGCACTTTATAAAGCACAGGCTGAAACAGGTGAAATCAAAGGGCATT
>IonTorrentS5-rbcL1_BOP010283_Cotu
TACTAACATGTTTACTTCTATTGTGGGTAATGTATTTGGGTTCAAAGCCCTGCGCGCTCTACGTCTGGAAGATCTGCGAATCCCTGTCGCTTATGTTAAAACTTTCCAAGGCCCGCCTCATGGTATCCAAGTTGAGAGAGATAAATTGAACAAGTACGGTCGCCCCCTGTTGGGATGTACTATTAAACCTAAATTGGGGTTATCTGCTAAAAACTACGGTAGGGCGGTTTATGAATGTCTACGTGGTGGACTTGATTTTACCAAAGATGATGAGAACGTGAACTCCCAACCATTTATGCGTTGGAGAGATCGTTTCTTATTTTGTGCCGAAGCCCTTTATAAAGCACAAACTGAAACAGGTGAAATCAAAGGGCATT
>IonTorrentS5-rbcL1_BOP010283_Dotu
TACTAACATGTTTACTTCTATTGTGGGTAATGTATTTGGGTTCAAAGCCCTGCGCGCTCTACGTCTGGAAGATCTGCGAATCCCTGTCGCTTATGTTAAAACTTTCCAAGGCCCGCCTCATGGTATCCAAGTTGAGAGAGATAAATTGAACAAGTACGGTCGCCCCCTGTTGGGATGTACTATTAAACCTAAATTGGGGTTATCTGCTAAAAACTACGGTAGGGCGGTTTATGAATGTCTACGTGGTGGACTTGATTTTACCAAAGATGATGAGAACGTGAACTCCCAACCATTTATGCGTTGGAGAGATCGTTTCTTATTTTGTGCCGAAGCCCTTTATAAAGCACAAACTGAAACAGGTGAAATCAAAGGGCATT
>IonTorrentS5-rbcL1_BOP010283_Otu
TACTAACATGTTTACTTCTATTGTGGGTAATGTATTTGGGTTCAAAGCCCTGCGCGCTCTACGTCTGGAAGATCTGCGAATCCCTGTCGCTTATGTTAAAACTTTCCAAGGCCCGCCTCATGGTATCCAAGTTGAGAGAGATAAATTGAACAAGTACGGTCGCCCCCTGTTGGGATGTACTATTAAACCTAAATTGGGGTTATCTGCTAAAAACTACGGTAGGGCGGTTTATGAATGTCTACGTGGTGGACTTGATTTTACCAAAGATGATGAGAACGTGAACTCCCAACCATTTATGCGTTGGAGAGATCGTTTCTTATTTTGTGCCGAAGCCCTTTATAAAGCACAAACTGAAACAGGTGAAATCAAAGGGCATT
>IonTorrentS5-rbcL1_BOP010283_Zotu
TACTAACATGTTTACTTCTATTGTGGGTAATGTATTTGGGTTCAAAGCCCTGCGCGCTCTACGTCTGGAAGATCTGCGAATCCCTGTCGCTTATGTTAAAACTTTCCAAGGCCCGCCTCATGGTATCCAAGTTGAGAGAGATAAATTGAACAAGTACGGTCGCCCCCTGTTGGGATGTACTATTAAACCTAAATTGGGGTTATCTGCTAAAAACTACGGTAGGGCGGTTTATGAATGTCTACGTGGTGGACTTGATTTTACCAAAGATGATGAGAACGTGAACTCCCAACCATTTATGCGTTGGAGAGATCGTTTCTTATTTTGTGCCGAAGCCCTTTATAAAGCACAAACTGAAACAGGTGAAATCAAAGGGCATT
>IonTorrentS5-rbcL1_BOP010286_Cotu
TACTAACATGTTTACTTCCATTGTGGGTAATGTATTTGGATTTAAAGCACTGCGTGCTCTACGTCTAGAAGATTTGCGAATCCCACCTGCGTATATTAAAACATTCCAAGGCCCGCCTCACGGCATCCAAGTTGAGAGAGATAAATTGAACAAGTATGGTCGTCCCCTGTTGGGATGTACTATTAAACCAAAATTAGGGTTATCCGCTAAAAACTACGGCAGAGCAGTTTATGAATGTCTTCGGGGTGGACTTGATTTTACTAAAGATGATGAGAACGTCAACTCCCAACCCTTTATGCGGTGGAGAGATCGTTTCTTATTTTGTGCCGAAGCAATTTATAAAGCACAGGCTGAAACAGGTGAAATCAAAGGGCATT
>IonTorrentS5-rbcL1_BOP010286_Otu
TACTAACATGTTTACTTCCATTGTGGGTAATGTATTTGGATTTAAAGCACTGCGTGCTCTACGTCTAGAAGATTTGCGAATCCCACCTGCGTATATTAAAACATTCCAAGGCCCGCCTCACGGCATCCAAGTTGAGAGAGATAAATTGAACAAGTATGGTCGTCCCCTGTTGGGATGTACTATTAAACCAAAATTAGGGTTATCCGCTAAAAACTACGGCAGAGCAGTTTATGAATGTCTTCGGGGTGGACTTGATTTTACTAAAGATGATGAGAACGTCAACTCCCAACCCTTTATGCGGTGGAGAGATCGTTTCTTATTTTGTGCCGAAGCAATTTATAAAGCACAGGCTGAAACAGGTGAAATCAAAGGGCATT
>IonTorrentS5-rbcL1_BOP010286_Zotu
TACTAACATGTTTACTTCCATTGTGGGTAATGTATTTGGATTTAAAGCACTGCGTGCTCTACGTCTAGAAGATTTGCGAATCCCACCTGCGTATATTAAAACATTCCAAGGCCCGCCTCACGGCATCCAAGTTGAGAGAGATAAATTGAACAAGTATGGTCGTCCCCTGTTGGGATGTACTATTAAACCAAAATTAGGGTTATCCGCTAAAAACTACGGCAGAGCAGTTTATGAATGTCTTCGGGGTGGACTTGATTTTACTAAAGATGATGAGAACGTCAACTCCCAACCCTTTATGCGGTGGAGAGATCGTTTCTTATTTTGTGCCGAAGCAATTTATAAAGCACAGGCTGAAACAGGTGAAATCAAAGGGCATT
>IonTorrentS5-rbcL1_BOP010287_Cotu
TACTAACATGTTTACTTCTATTGTGGGTAATGTATTTGGGTTCAAAGCCCTGCGCGCTCTACGTCTGGAAGATCTGCGAATCCCTGTCGCTTATGTTAAAACTTTCCAAGGCCCGCCTCATGGTATCCAAGTTGAGAGAGATAAATTGAACAAGTACGGCCGCCCCCTGTTGGGATGTACTATTAAACCTAAATTGGGGTTATCCGCTAAAAACTACGGTAGGGCGGTTTATGAATGTCTACGTGGTGGACTTGATTTTACCAAAGATGATGAGAACGTGAACTCCCAACCATTTATGCGTTGGAGAGATCGTTTCTTATTTTGTGCCGAAGCCCTTTATAAAGCACAAGCTGAAACAGGTGAAATCAAAGGGCATT
>IonTorrentS5-rbcL1_BOP010287_Otu
TACTAACATGTTTACTTCTATTGTGGGTAATGTATTTGGGTTCAAAGCCCTGCGCGCTCTACGTCTGGAAGATCTGCGAATCCCTGTCGCTTATGTTAAAACTTTCCAAGGCCCGCCTCATGGTATCCAAGTTGAGAGAGATAAATTGAACAAGTACGGCCGCCCCCTGTTGGGATGTACTATTAAACCTAAATTGGGGTTATCCGCTAAAAACTACGGTAGGGCGGTTTATGAATGTCTACGTGGTGGACTTGATTTTACCAAAGATGATGAGAACGTGAACTCCCAACCATTTATGCGTTGGAGAGATCGTTTCTTATTTTGTGCCGAAGCCCTTTATAAAGCACAAGCTGAAACAGGTGAAATCAAAGGGCATT
>IonTorrentS5-rbcL1_BOP010287_Zotu
TACTAACATGTTTACTTCTATTGTGGGTAATGTATTTGGGTTCAAAGCCCTGCGCGCTCTACGTCTGGAAGATCTGCGAATCCCTGTCGCTTATGTTAAAACTTTCCAAGGCCCGCCTCATGGTATCCAAGTTGAGAGAGATAAATTGAACAAGTACGGCCGCCCCCTGTTGGGATGTACTATTAAACCTAAATTGGGGTTATCCGCTAAAAACTACGGTAGGGCGGTTTATGAATGTCTACGTGGTGGACTTGATTTTACCAAAGATGATGAGAACGTGAACTCCCAACCATTTATGCGTTGGAGAGATCGTTTCTTATTTTGTGCCGAAGCCCTTTATAAAGCACAAGCTGAAACAGGTGAAATCAAAGGGCATT
>IonTorrentS5-rbcL1_BOP010288_Cotu
TACTAACATGTTTACTTCTATTGTGGGTAATGTATTTGGGTTCAAAGCCCTGCGCGCTCTACGTCTAGAAGATCTGCGAATCCCTGTCGCTTATGTTAAAACTTTCCAAGGCCCGCCTCATGGTATCCAAGTTGAGAGAGATAAATTGAACAAGTACGGCCGTCCCCTGTTGGGATGTACTATTAAACCTAAATTGGGGTTATCTGCTAAAAACTACGGTAGGGCGGTTTATGAATGTCTACGTGGTGGACTTGATTTTACCAAAGATGATGAGAACGTGAACTCCCAACCATTTATGCGTTGGAGAGATCGTTTCTTATTTTGTGCCGAAGCCATTTATAAAGCACAAGCTGAAACAGGTGAAATCAAAGGGCATT
>IonTorrentS5-rbcL1_BOP010288_Otu
TACTAACATGTTTACTTCTATTGTGGGTAATGTATTTGGGTTCAAAGCCCTGCGCGCTCTACGTCTAGAAGATCTGCGAATCCCTGTCGCTTATGTTAAAACTTTCCAAGGCCCGCCTCATGGTATCCAAGTTGAGAGAGATAAATTGAACAAGTACGGCCGTCCCCTGTTGGGATGTACTATTAAACCTAAATTGGGGTTATCTGCTAAAAACTACGGTAGGGCGGTTTATGAATGTCTACGTGGTGGACTTGATTTTACCAAAGATGATGAGAACGTGAACTCCCAACCATTTATGCGTTGGAGAGATCGTTTCTTATTTTGTGCCGAAGCCATTTATAAAGCACAAGCTGAAACAGGTGAAATCAAAGGGCATT
>IonTorrentS5-rbcL1_BOP010288_Zotu
TACTAACATGTTTACTTCTATTGTGGGTAATGTATTTGGGTTCAAAGCCCTGCGCGCTCTACGTCTAGAAGATCTGCGAATCCCTGTCGCTTATGTTAAAACTTTCCAAGGCCCGCCTCATGGTATCCAAGTTGAGAGAGATAAATTGAACAAGTACGGCCGTCCCCTGTTGGGATGTACTATTAAACCTAAATTGGGGTTATCTGCTAAAAACTACGGTAGGGCGGTTTATGAATGTCTACGTGGTGGACTTGATTTTACCAAAGATGATGAGAACGTGAACTCCCAACCATTTATGCGTTGGAGAGATCGTTTCTTATTTTGTGCCGAAGCCATTTATAAAGCACAAGCTGAAACAGGTGAAATCAAAGGGCATT
>IonTorrentS5-rbcL1_BOP010290_Cotu
TACTAACATGTTTACCTCCATTGTTGGTAATGTATTTGGGTTCAAGGCCTTGCGCGCTCTACGTCTGGAGGATTTACGAATCCCTAATGCTTACATTAAAACTTTCCAAGGTCCGCCTCACGGAATCCAAGTTGAGAGAGATAAATTGAACAAGTATGGCCGTCCCCTATTGGGATGTACTATTAAACCAAAATTGGGGTTATCCGCTAAGAATTACGGTAGAGCAGTTTATGAATGTCTACGCGGTGGACTTGATTTTACCAAAGATGATGAAAATGTGAACTCCCAACCATTTATGCGTTGGAGAGACCGTTTCTTATTTTGTGCCGAAGCAATTTATAAAGCACAGGCCGAAACTGGTGAAATCAAAGGACATT
>IonTorrentS5-rbcL1_BOP010290_Dotu
TACTAACATGTTTACCTCCATTGTTGGTAATGTATTTGGGTTCAAGGCCTTGCGCGCTCTACGTCTGGAGGATTTACGAATCCCTAATGCTTACATTAAAACTTTCCAAGGTCCGCCTCACGGAATCCAAGTTGAGAGAGATAAATTGAACAAGTATGGCCGTCCCCTATTGGGATGTACTATTAAACCAAAATTGGGGTTATCCGCTAAGAATTACGGTAGAGCAGTTTATGAATGTCTACGCGGTGGACTTGATTTTACCAAAGATGATGAAAATGTGAACTCCCAACCATTTATGCGTTGGAGAGACCGTTTCTTATTTTGTGCCGAAGCAATTTATAAAGCACAGGCCGAAACTGGTGAAATCAAAGGACATT
>IonTorrentS5-rbcL1_BOP010290_Otu
TACTAACATGTTTACCTCCATTGTTGGTAATGTATTTGGGTTCAAGGCCTTGCGCGCTCTACGTCTGGAGGATTTACGAATCCCTAATGCTTACATTAAAACTTTCCAAGGTCCGCCTCACGGAATCCAAGTTGAGAGAGATAAATTGAACAAGTATGGCCGTCCCCTATTGGGATGTACTATTAAACCAAAATTGGGGTTATCCGCTAAGAATTACGGTAGAGCAGTTTATGAATGTCTACGCGGTGGACTTGATTTTACCAAAGATGATGAAAATGTGAACTCCCAACCATTTATGCGTTGGAGAGACCGTTTCTTATTTTGTGCCGAAGCAATTTATAAAGCACAGGCCGAAACTGGTGAAATCAAAGGACATT
>IonTorrentS5-rbcL1_BOP010290_Zotu
TACTAACATGTTTACCTCCATTGTTGGTAATGTATTTGGGTTCAAGGCCTTGCGCGCTCTACGTCTGGAGGATTTACGAATCCCTAATGCTTACATTAAAACTTTCCAAGGTCCGCCTCACGGAATCCAAGTTGAGAGAGATAAATTGAACAAGTATGGCCGTCCCCTATTGGGATGTACTATTAAACCAAAATTGGGGTTATCCGCTAAGAATTACGGTAGAGCAGTTTATGAATGTCTACGCGGTGGACTTGATTTTACCAAAGATGATGAAAATGTGAACTCCCAACCATTTATGCGTTGGAGAGACCGTTTCTTATTTTGTGCCGAAGCAATTTATAAAGCACAGGCCGAAACTGGTGAAATCAAAGGACATT
>IonTorrentS5-rbcL1_BOP010291_Cotu
TACTAATATGTTTACTTCTATTGTGGGTAATGTATTTGGGTTCAAAGCCCTGCGCGCTCTACGTCTGGAAGATCTGCGAATCCCTGTCGCTTATGTTAAAACTTTCCAAGGCCCGCCTCATGGTATCCAAGTTGAGAGAGATAAATTGAACAAGTACGGCCGCCCCCTGTTGGGATGTACTATTAAACCTAAATTGGGGTTATCTGCTAAAAACTACGGTAGGGCGGTTTATGAATGTCTACGTGGTGGACTTGATTTTACCAAAGATGATGAGAACGTGAACTCCCAACCATTTATGCGTTGGAGAGATCGTTTCTTATTTTGTGCCGAAGCCCTTTATAAAGCACAAACTGAAACAGGTGAAATCAAAGGGCATT
>IonTorrentS5-rbcL1_BOP010291_Dotu
TACTAATATGTTTACTTCTATTGTGGGTAATGTATTTGGGTTCAAAGCCCTGCGCGCTCTACGTCTGGAAGATCTGCGAATCCCTGTCGCTTATGTTAAAACTTTCCAAGGCCCGCCTCATGGTATCCAAGTTGAGAGAGATAAATTGAACAAGTACGGCCGCCCCCTGTTGGGATGTACTATTAAACCTAAATTGGGGTTATCTGCTAAAAACTACGGTAGGGCGGTTTATGAATGTCTACGTGGTGGACTTGATTTTACCAAAGATGATGAGAACGTGAACTCCCAACCATTTATGCGTTGGAGAGATCGTTTCTTATTTTGTGCCGAAGCCCTTTATAAAGCACAAACTGAAACAGGTGAAATCAAAGGGCATT
>IonTorrentS5-rbcL1_BOP010291_Otu
TACTAATATGTTTACTTCTATTGTGGGTAATGTATTTGGGTTCAAAGCCCTGCGCGCTCTACGTCTGGAAGATCTGCGAATCCCTGTCGCTTATGTTAAAACTTTCCAAGGCCCGCCTCATGGTATCCAAGTTGAGAGAGATAAATTGAACAAGTACGGCCGCCCCCTGTTGGGATGTACTATTAAACCTAAATTGGGGTTATCTGCTAAAAACTACGGTAGGGCGGTTTATGAATGTCTACGTGGTGGACTTGATTTTACCAAAGATGATGAGAACGTGAACTCCCAACCATTTATGCGTTGGAGAGATCGTTTCTTATTTTGTGCCGAAGCCCTTTATAAAGCACAAACTGAAACAGGTGAAATCAAAGGGCATT
>IonTorrentS5-rbcL1_BOP010291_Zotu
TACTAATATGTTTACTTCTATTGTGGGTAATGTATTTGGGTTCAAAGCCCTGCGCGCTCTACGTCTGGAAGATCTGCGAATCCCTGTCGCTTATGTTAAAACTTTCCAAGGCCCGCCTCATGGTATCCAAGTTGAGAGAGATAAATTGAACAAGTACGGCCGCCCCCTGTTGGGGATGTACTATTAAACCTAAATTGGGGTTATCTGCTAAAAACTACGGTAGGGCGGTTTATGAATGTCTACGTGGTGGACTTGATTTTACCAAAGATGATGAGAACGTGAACTCCCAACCATTTATGCGTTGGAGAGATCGTTTCTTATTTTGTGCCGAAGCCCTTTATAAAGCACAAACTGAAACAGGTGAAATCAAAGGGCATT
>IonTorrentS5-rbcL1_BOP010292_Cotu
TACTAACATGTTTACTTCTATTGTGGGTAATGTATTTGGGTTCAAAGCCCTGCGCGCTCTACGTCTGGAAGATCTGCGAATCCCTGTCGCTTATGTTAAAACTTTCCAAGGCCCGCCTCATGGTATCCAAGTTGAGAGAGATAAATTGAACAAGTACGGTCGCCCCCTGTTGGGATGTACTATTAAACCTAAATTGGGGTTATCTGCTAAAAACTACGGTAGGGCGGTTTATGAATGTCTACGTGGTGGACTTGATTTTACCAAAGATGATGAGAACGTGAACTCCCAACCATTTATGCGTTGGAGAGATCGTTTCTTATTTTGTGCCGAAGCCCTTTATAAAGCACAAACTGAAACAGGTGAAATCAAAGGGCATT
>IonTorrentS5-rbcL1_BOP010292_Otu
TACTAACATGTTTACTTCTATTGTGGGTAATGTATTTGGGTTCAAAGCCCTGCGCGCTCTACGTCTGGAAGATCTGCGAATCCCTGTCGCTTATGTTAAAACTTTCCAAGGCCCGCCTCATGGTATCCAAGTTGAGAGAGATAAATTGAACAAGTACGGTCGCCCCCTGTTGGGATGTACTATTAAACCTAAATTGGGGTTATCTGCTAAAAACTACGGTAGGGCGGTTTATGAATGTCTACGTGGTGGACTTGATTTTACCAAAGATGATGAGAACGTGAACTCCCAACCATTTATGCGTTGGAGAGATCGTTTCTTATTTTGTGCCGAAGCCCTTTATAAAGCACAAACTGAAACAGGTGAAATCAAAGGGCATT
>IonTorrentS5-rbcL1_BOP010292_Zotu
TACTAACATGTTTACTTCTATTGTGGGTAATGTATTTGGGTTCAAAGCCCTGCGCGCTCTACGTCTGGAAGATCTGCGAATCCCTGTCGCTTATGTTAAAACTTTCCAAGGCCCGCCTCATGGTATCCAAGTTGAGAGAGATAAATTGAACAAGTACGGTCGCCCCCTGTTGGGATGTACTATTAAACCTAAATTGGGGTTATCTGCTAAAAACTACGGTAGGGCGGTTTATGAATGTCTACGTGGTGGACTTGATTTTACCAAAGATGATGAGAACGTGAACTCCCAACCATTTATGCGTTGGAGAGATCGTTTCTTATTTTGTGCCGAAGCCCTTTATAAAGCACAAACTGAAACAGGTGAAATCAAAGGGCATT
>IonTorrentS5-rbcL1_BOP010293_Cotu
TACTAACATGTTTACTTCCATTGTAGGAAATGTATTTGGATTCAAAGCCCTACGTGCTCTACGTCTGGAAGATCTGCGAATCCCTACTGCTTATGTTAAAACTTTCCAAGGCCCGCCTCATGGGATCCAAGTTGAGAGAGATAAATTGAACAAGTATGGTCGTCCTCTGTTGGGATGTACTATTAAACCGAAATTGGGGTTATCTGCTAAAAACTATGGTAGAGCAGTTTATGAATGTCTTCGCGGTGGACTTGATTTTACCAAAGATGATGAGAACGTGAACTCCCAGCCATTTATGCGTTGGAGAGACCGCTTCTTATTTTGTGCCGAAGCACTTTATAAAGCACAGTGTGAAACAGGCGAAATCAAAGGGCATT
>IonTorrentS5-rbcL1_BOP010293_Otu
TACTAACATGTTTACTTCCATTGTAGGAAATGTATTTGGATTCAAAGCCCTACGTGCTCTACGTCTGGAAGATCTGCGAATCCCTACTGCTTATGTTAAAACTTTCCAAGGCCCGCCTCATGGGATCCAAGTTGAGAGAGATAAATTGAACAAGTATGGTCGTCCTCTGTTGGGATGTACTATTAAACCGAAATTGGGGTTATCTGCTAAAAACTATGGTAGAGCAGTTTATGAATGTCTTCGCGGTGGACTTGATTTTACCAAAGATGATGAGAACGTGAACTCCCAGCCATTTATGCGTTGGAGAGACCGCTTCTTATTTTGTGCCGAAGCACTTTATAAAGCACAGTGTGAAACAGGCGAAATCAAAGGGCATT
>IonTorrentS5-rbcL1_BOP010293_Zotu
TACTAACATGTTTACTTCCATTGTAGGAAATGTATTTGGATTCAAAGCCCTACGTGCTCTACGTCTGGAAGATCTGCGAATCCCTACTGCTTATGTTAAAACTTTCCAAGGCCCGCCTCATGGGATCCAAGTTGAGAGAGATAAATTGAACAAGTATGGTCGTCCTCTGTTGGGATGTACTATTAAACCGAAATTGGGGTTATCTGCTAAAAACTATGGTAGAGCAGTTTATGAATGTCTTCGCGGTGGACTTGATTTTACCAAAGATGATGAGAACGTGAACTCCCAGCCATTTATGCGTTGGAGAGACCGCTTCTTATTTTGTGCCGAAGCACTTTATAAAGCACAGTGTGAAACAGGCGAAATCAAAGGGCATT
>IonTorrentS5-rbcL1_BOP010294_Cotu
TACTAACATGTTTACTTCTATTGTGGGTAATGTATTTGGGTTCAAAGCCCTGCGCGCTCTACGTCTGGAAGATCTGCGAATCCCTGTCGCTTATGTTAAAACTTTCCAAGGCCCGCCTCATGGTATCCAAGTTGAGAGAGATAAATTGAACAAGTACGGTCGCCCCCTGTTGGGATGTACTATTAAACCTAAATTGGGGTTATCTGCTAAAAACTACGGTAGGGCGGTTTATGAATGTCTACGTGGTGGACTTGATTTTACCAAAGATGATGAGAACGTGAACTCCCAACCATTTATGCGTTGGAGAGATCGTTTCTTATTTTGTGCCGAAGCCCTTTATAAAGCACAAACTGAAACAGGTGAAATCAAAGGGCATT
>IonTorrentS5-rbcL1_BOP010294_Otu
TACTAACATGTTTACTTCTATTGTGGGTAATGTATTTGGGTTCAAAGCCCTGCGCGCTCTACGTCTGGAAGATCTGCGAATCCCTGTCGCTTATGTTAAAACTTTCCAAGGCCCGCCTCATGGTATCCAAGTTGAGAGAGATAAATTGAACAAGTACGGTCGCCCCCTGTTGGGATGTACTATTAAACCTAAATTGGGGTTATCTGCTAAAAACTACGGTAGGGCGGTTTATGAATGTCTACGTGGTGGACTTGATTTTACCAAAGATGATGAGAACGTGAACTCCCAACCATTTATGCGTTGGAGAGATCGTTTCTTATTTTGTGCCGAAGCCCTTTATAAAGCACAAACTGAAACAGGTGAAATCAAAGGGCATT
>IonTorrentS5-rbcL1_BOP010294_Zotu
TACTAACATGTTTACTTCTATTGTGGGTAATGTATTTGGGTTCAAAGCCCTGCGCGCTCTACGTCTGGAAGATCTGCGAATCCCTGTCGCTTATGTTAAAACTTTCCAAGGCCCGCCTCATGGTATCCAAGTTGAGAGAGATAAATTGAACAAGTACGGTCGCCCCCTGTTGGGATGTACTATTAAACCTAAATTGGGGTTATCTGCTAAAAACTACGGTAGGGCGGTTTATGAATGTCTACGTGGTGGACTTGATTTTACCAAAGATGATGAGAACGTGAACTCCCAACCATTTATGCGTTGGAGAGATCGTTTCTTATTTTGTGCCGAAGCCCTTTATAAAGCACAAACTGAAACAGGTGAAATCAAAGGGCATT
>IonTorrentS5-rbcL1_BOP010295_Cotu
TACTAACATGTTTACTTCCATTGTAGGAAATGTATTTGGATTCAAAGCCCTACGTGCTCTACGTCTGGAAGATCTGCGAATCCCTACTGCTTATGTTAAAACTTTCCAAGGCCCGCCTCATGGGATCCAAGTTGAGAGAGATAAATTGAACAAGTATGGTCGTCCTCTGTTGGGATGTACTATTAAACCGAAATTGGGGTTATCTGCTAAAAACTATGGTAGAGCCGTTTATGAATGTCTTCGCGGTGGACTTGATTTTACCAAAGATGATGAGAACGTGAACTCCCAGCCATTTATGCGTTGGAGAGACCGCTTCTTATTTTGTGCCGAAGCACTTTATAAAGCACAGTGTGAAACAGGCGAAATCAAAGGGCATT
>IonTorrentS5-rbcL1_BOP010295_Otu
TACTAACATGTTTACTTCCATTGTAGGAAATGTATTTGGATTCAAAGCCCTACGTGCTCTACGTCTGGAAGATCTGCGAATCCCTACTGCTTATGTTAAAACTTTCCAAGGCCCGCCTCATGGGATCCAAGTTGAGAGAGATAAATTGAACAAGTATGGTCGTCCTCTGTTGGGATGTACTATTAAACCGAAATTGGGGTTATCTGCTAAAAACTATGGTAGAGCCGTTTATGAATGTCTTCGCGGTGGACTTGATTTTACCAAAGATGATGAGAACGTGAACTCCCAGCCATTTATGCGTTGGAGAGACCGCTTCTTATTTTGTGCCGAAGCACTTTATAAAGCACAGTGTGAAACAGGCGAAATCAAAGGGCATT
>IonTorrentS5-rbcL1_BOP010295_Zotu
TACTAACATGTTTACTTCCATTGTAGGAAATGTATTTGGATTCAAAGCCCTACGTGCTCTACGTCTGGAAGATCTGCGAATCCCTACTGCTTATGTTAAAACTTTCCAAGGCCCGCCTCATGGGATCCAAGTTGAGAGAGATAAATTGAACAAGTATGGTCGTCCTCTGTTGGGATGTACTATTAAACCGAAATTGGGGTTATCTGCTAAAAACTATGGTAGAGCCGTTTATGAATGTCTTCGCGGTGGACTTGATTTTACCAAAGATGATGAGAACGTGAACTCCCAGCCATTTATGCGTTGGAGAGACCGCTTCTTATTTTGTGCCGAAGCACTTTATAAAGCACAGTGTGAAACAGGCGAAATCAAAGGGCATT
>IonTorrentS5-rbcL1_BOP010296_Cotu
TACTAACATGTTTACTTCCATTGTGGGTAATGTATTTGGATTCAAGGCCCTGCGCGCTCTACGTCTGGAGGATTTGCGAATCCCTCCTGCTTATTCTAAAACTTTCCAAGGCCCGCCTCATGGAATCCAAGTTGAGAGAGATAAATTAAACAAGTATGGCCGCCCTCTATTGGGATGTACTATTAAACCTAAATTGGGATTATCCGCTAAGAATTACGGTAGAGCAGTTTATGAATGTCTCCGCGGTGGGCTTGATTTTACCAAAGATGATGAGAACGTAAATTCCCAACCATTTATGCGTTGGAGAGACCGTTTCCTATTTTGTGCCGAAGCAATTTATAAAGCGCAGGCTGAAACCGGTGAAATCAAAGGGCATT
>IonTorrentS5-rbcL1_BOP010296_Otu
TACTAACATGTTTTACTTCCATTGTGGGGTAATGTATTTGGATTCAAGGCCCTGCGCGCTCTACGTCTGGAGGATTTGCGAATCCCTCCTGCTTATTCTAAAACTTTCCAAGGCCCGCCTCATGGAATCCAAGTTGAGAGAGATAAATTAAACAAGTATGGCCGCCCTCTATTGGGATGTACTATTAAACCTAAATTGGGATTATCCGCTAAGAATTACGGTAGAGCAGTTTATGAATGTCTCCGCGGTGGGCTTGATTTTACCAAAGATGATGAGAACGTAAATTCCCAACCATTTATGCGTTGGAGAGACCGTTTCCTATTTTGTGCCGAAGCAATTTATAAAGCGCAGGCTGAAACCGGTGAAATCAAAGGGCATT
>IonTorrentS5-rbcL1_BOP010296_Zotu
TACTAACATGTTTTACTTCCATTGTGGGGTAATGTATTTGGATTCAAGGCCCTGCGCGCTCTACGTCTGGAGGATTTGCGAATCCCTCCTGCTTATTCTAAAACTTTCCAAGGCCCGCCTCATGGAATCCAAGTTGAGAGAGATAAATTAAACAAGTATGGCCGCCCTCTATTGGGATGTACTATTAAACCTAAATTGGGATTATCCGCTAAGAATTACGGTAGAGCAGTTTATGAATGTCTCCGCGGTGGGCTTGATTTTACCAAAGATGATGAGAACGTAAATTCCCAACCATTTATGCGTTGGAGAGACCGTTTCCTATTTTGTGCCGAAGCAATTTATAAAGCGCAGGCTGAAACCGGTGAAATCAAAGGGCATT
>IonTorrentS5-rbcL1_BOP010297_Cotu
TACTAACATGTTTACTTCCATTGTGGGTAATGTATTTGGATTCAAGGCCCTGCGCGCTCTACGTCTGGAGGATTTGCGAATCCCTCCTGCTTATTCTAAAACTTTCCAAGGCCCGCCTCATGGAATCCAAGTTGAGAGAGATAAATTAAACAAGTATGGCCGCCCTCTATTGGGATGTACTATTAAACCTAAATTGGGATTATCCGCTAAGAATTACGGTAGAGCAGTTTATGAATGTCTCCGCGGTGGGCTTGATTTTACCAAAGATGATGAGAACGTAAATTCCCAACCATTTATGCGTTGGAGAGACCGTTTCCTATTTTGTGCCGAAGCAATTTATAAAGCGCAGGCTGAAACCGGTGAAATCAAAGGGCAT
>IonTorrentS5-rbcL1_BOP010297_Dotu
TTGGTAAAATCAAGCCCACCGCTAAGAATTACGGTAGAGCAGTTTATGAATGTCTCCGCGGTGGCTTGATTTTACCAAAGATGATGAGAACGTAAATTCCCAACCATTTATGCGTTGGAGAGACCGTTTCCTATTTTGTGCCGAAGCAATTTATAAAGCGCAGGCTGAAACCGGTGAAATCAAAGGGCATT
>IonTorrentS5-rbcL1_BOP010297_Otu
TACTAACATGTTTACTTCCATTGTGGGTAATGTATTTGGATTCAAGGCCCTGCGCGCTCTACGTCTGGAGGATTTGCGAATCCCTCCTGCTTATTCTAAAACTTTCCAAGGCCCGCCTCATGGAATCCAAGTTGAGAGAGATAAATTAAACAAGTATGGCCGCCCTCTATTGGGATGTACTATTAAACCTAAATTGGGATTATCCGCTAAGAATTACGGTAGAGCAGTTTATGAATGTCTCCGCGGTGGGCTTGATTTTACCAAAGATGATGAGAACGTAAATTCCCAACCATTTATGCGTTGGAGAGACCGTTTCCTATTTTGTGCCGAAGCAATTTATAAAGCGCAGGCTGAAACCGGTGAAATCAAAGGGCATT
>IonTorrentS5-rbcL1_BOP010297_Zotu
TACTAACATGTTTACTTCCATTGTGGGTAATGTATTTGGATTCAAGGCCCTGCGCGCTCTACGTCTGGAGGATTTGCGAATCCCTCCTGCTTATTCTAAAACTTTCCAAGGCCCGCCTCATGGAATCCAAGTTGAGAGAGATAAATTAAACAAGTATGGCCGCCCTCTATTGGGATGTACTATTAAACCTAAATTGGGATTATCCGCTAAGAATTACGGTAGAGCAGTTTATGAATGTCTCCGCGGTGGGCTTGATTTTACCAAAGATGATGAGAACGTAAATTCCCAACCATTTATGCGTTGGAGAGACCGTTTCCTATTTTGTGCCGAAGCAATTTATAAAGCGCAGGCTGAAACCGGTGAAATCAAAGGGCATT
>IonTorrentS5-rbcL1_BOP010299_Cotu
TACTAACATGTTTACTTCCATTGTGGGTAATGTATTTGGATTCAAGGCCCTGCGCGCTCTACGTCTGGAGGATTTGCGAATCCCTCCTGCTTATTCTAAAACTTTCCAAGGCCCGCCTCATGGAATCCAAGTTGAGAGAGATAAATTAAACAAGTATGGCCGCCCTCTATTGGGATGTACTATTAAACCTAAATTGGGATTATCCGCTAAGAATTACGGTCGAGCAGTTTATGAATGTCTCCGCGGTGGGCTTGATTTTACCAAAGATGATGAGAACGTGAATTCCCAACCATTTATGCGTTGGAGAGACCGTTTCCTATTTTGTGCCGAAGCAATTTATAAAGCGCAGGCTGAAACCGGTGAAATCAAAGGGCAT
>IonTorrentS5-rbcL1_BOP010299_Dotu
TACTAACATGTTTACTTCCATTGTGGGTAATGTATTTGGATTCAAGGCCCTGCGCGCTCTACGTCTGGAGGATTTGCGAATCCCTCCTGCTTATTCTAAAACTTTCCAAGGCCCGCCTTATGGAATCCAAGTTGAGAGAGATAAATTAAACAAGTATGGCCGCCCTCTATTGGGATGTACTATTAAACCTAAATTGGGATTATCCGCTAAGAATTACGGTAGAGCAGTTTATGAATGTCTCCGCGGTGGGCTTGAT
>IonTorrentS5-rbcL1_BOP010299_Otu
TACTAACATGTTTACTTCCATTGTGGGTAATGTATTTGGATTCAAGGCCCTGCGCGCTCTACGTCTGGAGGATTTGCGAATCCCTCCTGCTTATTCTAAAACTTTCCAAGGCCCGCCTCATGGAATCCAAGTTGAGAGAGATAAATTAAACAAGTATGGCCGCCCTCTATTGGGATGTACTATTAAACCTAAATTGGGATTATCCGCTAAGAATTACGGTCGAGCAGTTTATGAATGTCTCCGCGGTGGGCTTGATTTTACCAAAGATGATGAGAACGTGAATTCCCAACCATTTATGCGTTGGAGAGACCGTTTCCTATTTTGTGCCGAAGCAATTTATAAAGCGCAGGCTGAAACCGGTGAAATCAAAGGGCATT
>IonTorrentS5-rbcL1_BOP010299_Zotu
TACTAACATGTTTACTTCCATTGTGGGTAATGTATTTGGATTCAAGGCCCTGCGCGCTCTACGTCTGGAGGATTTGCGAATCCCTCCTGCTTATTCTAAAACTTTCCAAGGCCCGCCTCATGGAATCCAAGTTGAGAGAGATAAATTAAACAAGTATGGCCGCCCTCTATTGGGATGTACTATTAAACCTAAATTGGGATTATCCGCTAAGAATTACGGTCGAGCAGTTTATGAATGTCTCCGCGGTGGGCTTGATTTTACCAAAGATGATGAGAACGTGAATTCCCAACCATTTATGCGTTGGAGAGACCGTTTCCTATTTTGTGCCGAAGCAATTTATAAAGCGCAGGCTGAAACCGGTGAAATCAAAGGGCATT
>IonTorrentS5-rbcL1_BOP010300_Cotu
TACTAACATGTTTACTTCTATTGTGGGTAATGTATTTGGGTTCAAGGCCCTGCGCGCTCTACGTCTGGAGGATTTACGAATCCCTCCTGCTTATTCGAAAACTTTCCAAGGCCCGCCTCATGGCATCCAAGTTGAGAGAGATAAATTGAACAAGTATGGTCGCCCCCTATTAGGATGTACTATTAAACCTAAATTGGGGTTATCTGCGAAGAATTATGGTAGAGCAGTTTATGAATGTCTTCGCGGTGGACTTGATTTTACCAAAGATGATGAGAACGTGAATTCCCAACCATTTATGCGTTGGAGAGACCGTTTCTTATTTTGTGCCGAAGCAATTTATAAATCACAGGCTGAAACAGGTGAAATCAAAGGACATT
>IonTorrentS5-rbcL1_BOP010300_Otu
CATGGCATCCAAGTTGAGAGAGATAAATTGAACAAGTATGGTCGCCCCCTATTAGGATGTACTATTAAACCTAAATTGGGGTTATCTGCGAAGAATTATGGTAGAGCAGTTTATGAATGTCTTCGCGGTGGACTTGATTTTACCAAAGATGATGAGAACGTGAATTCCCAACCATTTATGCGTTGGAGAGACCGTTTCTTATTTTGTGCCGAAGCAATTTATAAATCACAGGCTGAAACAGGTGAAATCAAAGGACATT
>IonTorrentS5-rbcL1_BOP010300_Zotu
CATGGCATCCAAGTTGAGAGAGATAAATTGAACAAGTATGGTCGCCCCCTATTAGGATGTACTATTAAACCTAAATTGGGGTTATCTGCGAAGAATTATGGTAGAGCAGTTTATGAATGTCTTCGCGGTGGACTTGATTTTACCAAAGATGATGAGAACGTGAATTCCCAACCATTTATGCGTTGGAGAGACCGTTTCTTATTTTGTGCCGAAGCAATTTATAAATCACAGGCTGAAACAGGTGAAATCAAAGGACATT
>IonTorrentS5-rbcL1_BOP010301_Cotu
TACTAACATGTTTACTTCCATTGTGGGTAATGTATTTGGGTTCAAGGCCCTGCGCGCTCTACGTCTAGAGGATTTACGAATCCCTCCTGCTTATTCTAAAACTTTCCAAGGTCCGCCTCATGGCATCCAAGTTGAGAGAGATAAATTGAACAAGTATGGCCGCCCCCTATTAGGATGTACTATTAAACCTAAATTGGGGTTATCTGCTAAGAATTATGGTAGAGCTGTTTATGAATGTCTTCGCGGTGGACTTGATTTTACCAAAGATGATGAGAACGTGAATTCCCAACCATTTATGCGTTGGAGAGACCGTTTCTTATTTTGTGCCGAAGCTCTTTATAAATCACAGGCTGAAACAGGTGAAATCAAAGGACATT
>IonTorrentS5-rbcL1_BOP010301_Otu
TACTAACATGTTTACTTCCATTGTGGGTAATGTATTTGGGTTCAAGGCCCTGCGCGCTCTACGTCTAGAGGATTTACGAATCCCTCCTGCTTATTCTAAAACTTTCCAAGGTCCGCCTCATGGCATCCAAGTTGAGAGAGATAAATTGAACAAGTATGGCCGCCCCCTATTAGGATGTACTATTAAACCTAAATTGGGGTTATCTGCTAAGAATTATGGTAGAGCTGTTTATGAATGTCTTCGCGGTGGACTTTGATTTTACCAAAGATGATGAGAACGTGAATTCCCAACCATTTATGCGTTGGAGAGACCGTTTCTTATTTTGTGCCGAAGCTCTTTATAAATCACAGGCTGAAACAGGTGAAATCAAAGGACATT
>IonTorrentS5-rbcL1_BOP010301_Zotu
TACTAACATGTTTACTTCCATTGTGGGTAATGTATTTGGGTTCAAGGCCCTGCGCGCTCTACGTCTAGAGGATTTACGAATCCCTCCTGCTTATTCTAAAACTTTCCAAGGTCCGCCTCATGGCATCCAAGTTGAGAGAGATAAATTGAACAAGTATGGCCGCCCCCTATTAGGATGTACTATTAAACCTAAATTGGGGTTATCTGCTAAGAATTATGGTAGAGCTGTTTATGAATGTCTTCGCGGTGGACTTGATTTTACCAAAGATGATGAGAACGTGAATTCCCAACCATTTATGCGTTGGAGAGACCGTTTCTTATTTTGTGCCGAAGCTCTTTATAAATCACAGGCTGAAACAGGTGAAATCAAAGGACATT
>IonTorrentS5-rbcL1_BOP010302_Cotu
TACTAACATGTTTACTTCCATTGTGGGTAATGTATTTGGGTTCAAGGCCCTGCGCGCTCTACGTCTAGAGGATTTACGAATCCCTCCTGCTTATTCTAAAACTTTCCAAGGTCCGCCTCATGGCATCCAAGTTGAGAGAGATAAATTGAACAAGTATGGCCGCCCCCTATTAGGATGTACTATTAAACCTAAATTGGGGTTATCTGCTAAGAATTATGGTAGAGCTGTTTATGAATGTCTTCGCGGTGGACTTGATTTTACCAAAGATGATGAGAACGTGAATTCCCAACCATTTATGCGTTGGAGAGACCGTTTCTTATTTTGTGCCGAAGCTCTTTATAAATCACAGGCTGAAACAGGTGAAATCAAAGGACATT
>IonTorrentS5-rbcL1_BOP010302_Otu
TACTAACATGTTTACTTCCATTGTGGGTAATGTATTTGGGTTCAAGGCCCTGCGCGCTCTACGTCTAGAGGATTTACGAATCCCTCCTGCTTATTCTAAAACTTTCCAAGGTCCGCCTCATGGCATCCAAGTTGAGAGAGATAAATTGAACAAGTATGGCCGCCCCCTATTAGGATGTACTATTAAACCTAAATTGGGGTTATCTGCTAAGAATTATGGTAGAGCTGTTTATGAATGTCTTCGCGGTGGACTTGATTTTACCAAAGATGATGAGAACGTGAATTCCCAACCATTTATGCGTTGGAGAGACCGTTTCTTATTTTGTGCCGAAGCTCTTTATAAATCACAGGCTGAAACAGGTGAAATCAAAGGACATT
>IonTorrentS5-rbcL1_BOP010302_Zotu
TACTAACATGTTTACTTCCATTGTGGGTAATGTATTTGGGTTCAAGGCCCTGCGCGCTCTACGTCTAGAGGATTTACGAATCCCTCCTGCTTATTCTAAAACTTTCCAAGGTCCGCCTCATGGCATCCAAGTTGAGAGAGATAAATTGAACAAGTATGGCCGCCCCCTATTAGGATGTACTATTAAACCTAAATTGGGGTTATCTGCTAAGAATTATGGTAGAGCTGTTTATGAATGTCTTCGCGGTGGACTTGATTTTACCAAAGATGATGAGAACGTGAATTCCCAACCATTTATGCGTTGGAGAGACCGTTTCTTATTTTGTGCCGAAGCTCTTTATAAATCACAGGCTGAAACAGGTGAAATCAAAGGACATT
>IonTorrentS5-rbcL1_BOP010303_Cotu
TACTAACATGTTTACTTCCATTGTGGGTAATGTATTTGGGTTCAAGGCCCTGCGCGCTCTACGTCTGGAGGATTTGAGAATCCCTACTGCTTATGTTAAAACTTTCCAAGGCCCGCCTCATGGCATCCAAGTTGAGAGAGATAAATTGAACAAGTATGGCCGCCCCCTATTGGGATGTACTATTAAACCTAAATTGGGGTTATCCGCTAAGAATTACGGTAGAGCTGTTTATGAATGTCTTCGCGGTGGACTTGATTTTACCAAAGATGATGAGAACGTGAATTCCCAACCATTTATGCGTTGGAGAGACCGTTTTCTTATTTTGTGCCGAAGCGATTTATAAATCACAGGCTGAAACAGGTGAAATCAAAGGACATT
>IonTorrentS5-rbcL1_BOP010304_Cotu
TACTAACATGTTTACTTCCATTGTGGGTAATGTATTTGGGTTCAAGGCCCTGCGCGCTCTACGTCTAGAGGATTTACGAATCCCTACTGCTTATACTAAAACTTTCCAAGGTCCGCCTCATGGCATCCAAGTTGAGAGAGATAAATTGAACAAGTATGGCCGCCCCCTATTAGGATGTACTATTAAACCTAAATTGGGGTTATCTGCTAAGAATTATGGTAGAGCAGTTTATGAATGTCTTCGCGGTGGACTTTGATTTTACCAAAGATGATGAGAACGTGAATTCCCAACCATTTATGCGTTGGAGAGACCGTTTCTTATTTTGTGCCGAAGCTATTTTTAAATCACAGGCTGAAACAGGTGAAATCAAAGGACATT
>IonTorrentS5-rbcL1_BOP010304_Otu
TACTAACATGTTTACTTCCATTGTGGGTAATGTATTTGGGTTCAAGGCCCTGCGCGCTCTACGTCTAGAGGATTTACGAATCCCTACTGCTTATACTAAAACTTTCCAAGGTCCGCCTCATGGCATCCAAGTTGAGAGAGATAAATTGAACAAGTATGGCCGCCCCCTATTAGGATGTACTATTAAACCTAAATTGGGGTTATCTGCTAAGAATTATGGTAGAGCAGTTTATGAATGTCTTCGCGGTGGACTTTGATTTTACCAAAGATGATGAGAACGTGAATTCCCAACCATTTATGCGTTGGAGAGACCGTTTCTTATTTTGTGCCGAAGCTATTTTTAAATCACAGGCTGAAACAGGTGAAATCAAAGGACATT
>IonTorrentS5-rbcL1_BOP010304_Zotu
TACTAAAACTTTCCAAGGTCCGACCTCATGGCATCCAAGTTGAGAGAGATAAATTGAACAAGTATGGCCGCCCCCTATTAGGATGTACTATTAAACCTAAATTGGGGTTATCTGCTAAGAATTATGGTAGAGCAGTTTATGAATGTCTTCGCGGTGGACTTGATTTTACCAAAGATGATGAGAACGTGAATTCCCAACCATTTATGCGTTGGAGAGACCGTTTCTTATTTTGTGCCGAAGCTATTTTTAAATCACAGGCTGAAACAGGTGAAATCAAAGGACATT
>IonTorrentS5-rbcL1_BOP010305_Cotu
TACTAACATGTTTACTTCCATTGTGGGTAATGTATTTGGGTTCAAGGCCCTGCGCGCTCTACGTCTAGAGGATTTACGAATCCCTACTGCTTATACTAAAACTTTCCAAGGTCCGCCTCATGGCATCCAAGTTGAGAGAGATAAATTGAACAAGTATGGCCGCCCCCTATTAGGATGTACTATTAAACCTAAATTGGGGTTATCTGCTAAGAATTATGGTAGAGCAGTTTATGAATGTCTTCGCGGTGGACTTGATTTTACCAAAGATGATGAGAACGTGAATTCCCAACCATTTATGCGTTGGAGAGACCGTTTCTTATTTTGTGCCGAAGCTATTTTTAAATCACAGGCTGAAACAGGTGAAATCAAAGGACATT
>IonTorrentS5-rbcL1_BOP010305_Dotu
TACTAACATGTTTACTTCCATTGTGGGTAATGTATTTGGGTTCAAGGCCCTGCGCGCTCTACGTCTAGAGGATTTACGAATCCCTACTGCTTATACTAAAACTTTCCAAGGTCCGCCTCATGGCATCCAAGTTGAGAGAGATAAATTGAACAAGTATGGCCGCCCCCTATTAGGATGTACTATTAAACCTAAATTGGGATTATCCGCTAAGAATTACGGTAGAGCAGTTTATGAATGTCTCCGCGGTGGGCTTGATTTTACCAAAGATGATGAGAACGTTAATTCCCAACCATTTATGCGTTGGAGAGACCGTTTCCTATTTTGTGCCGAAGCAATTTTTAAAGCGCAGGCTGAAACAGGTGAAATCAAAGGGCATT
>IonTorrentS5-rbcL1_BOP010305_Otu
TACTAACATGTTTACTTCCATTGTGGGTAATGTATTTGGGTTCAAGGCCCTGCGCGCTCTACGTCTAGAGGATTTACGAATCCCTACTGCTTATACTAAAACTTTCCAAGGTCCGCCTCATGGCATCCAAGTTGAGAGAGATAAATTGAACAAGTATGGCCGCCCCCTATTAGGATGTACTATTAAACCTAAATTGGGGTTATCTGCTAAGAATTATGGTAGAGCAGTTTATGAATGTCTTCGCGGTGGACTTTGATTTTACCAAAGATGATGAGAACGTGAATTCCCAACCATTTATGCGTTGGAGAGACCGTTTCTTATTTTGTGCCGAAGCTATTTTTAAATCACAGGCTGAAACAGGTGAAATCAAAGGACATT
>IonTorrentS5-rbcL1_BOP010305_Zotu
TACTAACATGTTTACTTCCATTGTGGGTAATGTATTTGGGTTCAAGGCCCTGCGCGCTCTACGTCTAGAGGATTTACGAATCCCTACTGCTTATACTAAAACTTTCCAAGGTCCGCCTCATGGCATCCAAGTTGAGAGAGATAAATTGAACAAGTATGGCCGCCCCCTATTAGGATGTACTATTAAACCTAAATTGGGGTTATCTGCTAAGAATTATGGTAGAGCAGTTTATGAATGTCTTCGCGGTGGACTTTGATTTTACCAAAGATGATGAGAACGTGAATTCCCAACCATTTATGCGTTGGAGAGACCGTTTCTTATTTTGTGCCGAAGCTATTTTTAAATCACAGGCTGAAACAGGTGAAATCAAAGGACATT
>IonTorrentS5-rbcL1_BOP010306_Cotu
TACTAACATGTTTACTTCCATTGTGGGTAATGTATTTGGGTTCAAGGCCCTGCGCGCTCTACGTCTAGAGGATTTACGAATCCCTCCTGCTTATTCTAAAACTTTCCAAGGTCCGCCTCATGGCATCCAAGTTGAGAGAGATAAATTGAACAAGTATGGCCGCCCCCTATTAGGATGTACTATTAAACCTAAATTGGGGTTATCTGCTAAGAATTATGGTAGAGCAGTTTATGAATGTCTTCGCGGTGGACTTGATTTTACCAAAGATGATGAGAACGTGAATTCCCAACCATTTATGCGTTGGAGAGACCGTTTCTTATTTTGTGCCGAAGCTATTTATAAATCACAGGCTGAAACAGGTGAAATCAAAGGACATT
>IonTorrentS5-rbcL1_BOP010306_Otu
TACTAACATGTTTACTTCCATTGTGGGTAATGTATTTGGGTTCAAGGCCCTGCGCGCTCTACGTCTAGAGGATTTACGAATCCCTCCTGCTTATTCTAAAACTTTCCAAGGTCCGCCTCATGGCATCCAAGTTGAGAGAGATAAATTGAACAAGTATGGCCGCCCCCTATTAGGATGTACTATTAAACCTAAATTGGGGTTATCTGCTAAGAATTATGGTAGAGCAGTTTATGAATGTCTTCGCGGTGGACTTGATTTTACCAAAGATGATGAGAACGTGAATTCCCAACCATTTATGCGTTGGAGAGACCGTTTCTTATTTTGTGCCGAAGCTATTTATAAATCACAGGCTGAAACAGGTGAAATCAAAGGACATT
>IonTorrentS5-rbcL1_BOP010306_Zotu
TACTAACATGTTTACTTCCATTGTGGGTAATGTATTTGGGTTCAAGGCCCTGCGCGCTCTACGTCTAGAGGATTTACGAATCCCTCCTGCTTATTCTAAAACTTTCCAAGGTCCGCCTCATGGCATCCAAGTTGAGAGAGATAAATTGAACAAGTATGGCCGCCCCCTATTAGGATGTACTATTAAACCTAAATTGGGGTTATCTGCTAAGAATTATGGTAGAGCAGTTTATGAATGTCTTCGCGGTGGACTTGATTTTACCAAAGATGATGAGAACGTGAATTCCCAACCATTTATGCGTTGGAGAGACCGTTTCTTATTTTGTGCCGAAGCTATTTATAAATCACAGGCTGAAACAGGTGAAATCAAAGGACATT
>IonTorrentS5-rbcL1_BOP010307_Cotu
TACTAACATGTTTACTTCCATTGTGGGTAATGTATTTGGGTTCAAGGCCCTGCGCGCTCTACGTCTAGAGGATTTACGAATCCCTACTGCTTATACTAAAACTTTCCAAGGTCCGCCTCATGGCATCCAAGTTGAGAGAGATAAATTGAACAAGTATGGCCGCCCCCTATTAGGATGTACTATTAAACCTAAATTGGGGTTATCTGCTAAGAATTATGGTAGAGCAGTTTATGAATGTCTTCGCGGTGGACTTGATTTTACCAAAGATGATGAGAACGTGAATTCCCAACCATTTATGCGTTGGAGAGACCGTTTCTTATTTTGTGCCGAAGCTATTTTTAAATCACAGGCTGAAACAGGTGAAATCAAAGGACATT
>IonTorrentS5-rbcL1_BOP010307_Otu
GGTCCGACCTTCATGGCATCCAAGTTGAGAGAGATAAATTGAACAAGTATGGCCGCCCCCTATTAGGATGTACTATTAAACCTAAATTGGGGTTATCTGCTAAGAATTATGGTAGAGCAGTTTATGAATGTCTTCGCGGTGGACTTGATTTTACCAAAGATGATGAGAACGTGAATTCCCAACCATTTATGCGTTGGAGAGACCGTTTCTTATTTTGTGCCGAAGCTATTTTTAAATCACAGGCTGAAACAGGTGAAATCAAAGGACATT
>IonTorrentS5-rbcL1_BOP010307_Zotu
CGTCTAGAGGATTTACGAATCCCTACTGCTTATACTAAAACTTTCCAAGGTCCGCCTCATGGCATCCAAGTTGAGAGAGATAAATTGAACAAGTATGGCCGCCCCCTATTAGGATGTACTATTAAACCTAAATTGGGGTTATCTGCTAAGAATTATGGTAGAGCAGTTTACGAATGTCTTCGCGGTGGACTTGATTTTACCAAAGATGATGAGAACGTGAATTCCCAACCATTTATGCGTTGGAGAGACCGTTTCTTATTTTGTGCCGAAGCTATTTTTAAATCACAGGCTGAAACAGGTGAAATCAAAGGACATT
>IonTorrentS5-rbcL1_BOP010308_Cotu
TACTAACATGTTTACTTCCATTGTGGGTAATGTATTTGGGTTCAAAGCCCTGCGCGCTCTACGTCTAGAGGATTTACGAATCCCTACTGCTTATACTAAAACTTTCCAAGGTCCGCCTCATGGCATCCAAGTTGAGAGAGATAAATTGAACAAGTATGGCCGCCCCCTATTAGGATGTACTATTAAACCTAAATTGGGGTTATCTGCTAAGAATTATGGTAGAGCAGTTTATGAATGTCTTCGCGGTGGACTTGATTTTACCAAAGATGATGAGAACGTGAATTCCCAACCATTTATGCGTTGGAGAGACCGTTTCTTATTTTGTGCCGAAGCTATTTTTAAATCACAGGCTGAAACAGGTGAAATCAAAGGACATT
>IonTorrentS5-rbcL1_BOP010308_Otu
ACCTAAATTGGGGTTATCTGCTAAGAATTATGGTAGAGCAGTTTATGAATGTCTTCGCGGTGGACTTGATTTTACCAAAGATGATGAGAACGTGAATTCCCAACCATTTATGCGTTGGAGAGACCGTTTCTTATTTTGTGCCGAAGCTATTTTTAAATCACAGGCTGAAACAGGTGAAATCAAAGGACATT
>IonTorrentS5-rbcL1_BOP010308_Zotu
ACCTAAATTGGGGTTATCTGCTAAGAATTATGGTAGAGCAGTTTATGAATGTCTTCGCGGTGGACTTGATTTTACCAAAGATGATGAGAACGTGAATTCCCAACCATTTATGCGTTGGAGAGACCGTTTCTTATTTTGTGCCGAAGCTATTTTTAAATCACAGGCTGAAACAGGTGAAATCAAAGGACATT
>IonTorrentS5-rbcL1_BOP010309_Cotu
TACTAACATGTTTACTTCCATTGTAGGAAATGTATTTGGATTCAAAGCCCTGCGTGCTCTACGTCTGGAAGATCTGCGAATCCCTCCTGCTTATGTTAAAACTTTCCAAGGCCCGCCTCATGGGATCCAAGTTGAGAGAGATAAATTGAACAAGTATGGTCGTCCCCTGTTGGGATGTACTATTAAACCTAAATTGGGGTTATCTGCTAAAAACTATGGTAGAGCAGTTTATGAATGTCTTCGCGGTGGACTTGATTTTACCAAAGATGATGAGAACGTGAACTCCCAGCCATTTATGCGTTGGAGAGATCGTTTCTTATTTTGTGCCGAAGCACTTTATAAAGCACAGGCTGAAACAGGTGAAATCAAAGGGCATT
>IonTorrentS5-rbcL1_BOP010309_Dotu
TACTAACATGTTTACTTCCATTGTAGGAAATGTATTTGGATTCAAAGCCCTGCGTGCTCTACGTCTGGAAGATCTGCGAATCCCTCCTGCTTATGTTAAAACTTTCCAAAGGCCCGCCTCATGGGATCCAAGTTGAGAGAGATAAATTGAACAAGTATGGTCGTCCCCTGTTGGGATGTACTATTAAACCTAAATTGGGGTTATCTGCTAAAAACTATGGTAGAGCAGTTTATGAATGTCTTCGCGGTGGACTTGATTTTACCAAAGATGATGAGAACGTGAACTCCCAGCCATTTATGCGTTGGAGAGATCGTTTCTTATTTTGTGCCGAAGCACTTTATAAAGCACAGGCTGAAACAGGTGAAATCAAAGGGCATT
>IonTorrentS5-rbcL1_BOP010309_Otu
TACTAACATGTTTACTTCCATTGTAGGAAATGTATTTGGATTCAAAGCCCTGCGTGCTCTACGTCTGGAAGATCTGCGAATCCCTCCTGCTTATGTTAAAACTTTCCAAGGCCCGCCTCATGGGATCCAAGTTGAGAGAGATAAATTGAACAAGTATGGTCGTCCCCTGTTGGGATGTACTATTAAACCTAAATTGGGGTTATCTGCTAAAAACTATGGTAGAGCAGTTTATGAATGTCTTCGCGGTGGACTTGATTTTACCAAAGATGATGAGAACGTGAACTCCCAGCCATTTATGCGTTGGAGAGATCGTTTCTTATTTTGTGCCGAAGCACTTTATAAAGCACAGGCTGAAACAGGTGAAATCAAAGGGCATT
>IonTorrentS5-rbcL1_BOP010309_Zotu
TACTAACATGTTTACTTCCATTGTAGGAAATGTATTTGGATTCAAAGCCCTGCGTGCTCTACGTCTGGAAGATCTGCGAATCCCTCCTGCTTATGTTAAAACTTTCCAAGGCCCGCCTCATGGGATCCAAGTTGAGAGAGATAAATTGAACAAGTATGGTCGTCCCCTGTTGGGATGTACTATTAAACCTAAATTGGGGTTATCTGCTAAAAACTATGGTAGAGCAGTTTATGAATGTCTTCGCGGTGGACTTGATTTTACCAAAGATGATGAGAACGTGAACTCCCAGCCATTTATGCGTTGGAGAGATCGTTTCTTATTTTGTGCCGAAGCACTTTATAAAGCACAGGCTGAAACAGGTGAAATCAAAGGGCATT
>IonTorrentS5-rbcL1_BOP010311_Cotu
TACTAACATGTTTACTTCCATTGTAGGTAATGTATTTGGGTTCAAAGCCCTGCGTGCTCTACGTCTGGAAGATCTGCGAATTCCTACTGCTTATACTAAAACTTTCCAAGGCCCGCCTCATGGCATCCAAGTTGAGAGAGATAAATTGAACAAGTACGGTCGTCCCCTGTTGGGATGTACTATTAAACCTAAATTGGGGTTATCTGCTAAAAACTACGGTAGAGCTGTTTATGAATGTCTCCGCGGTGGGCTTGATTTTACCAAAGACGATGAGAACGTGAACTCCCAACCATTTATGCGTTGGAGAGACCGTTTCTTATTTTGTGCAGAAGCAATTTATAAATCACAGGCCGAAACAGGTGAAATCAAGGGGCATT
>IonTorrentS5-rbcL1_BOP010311_Otu
TACTAACATGTTTACTTCCATTGTAGGTAATGTATTTGGGTTCAAAGCCCTGCGTGCTCTACGTCTGGAAGATCTGCGAATTCCTACTGCTTATACTAAAACTTTCCAAGGCCCGCCTCATGGCATCCAAGTTGAGAGAGATAAATTGAACAAGTACGGTCGTCCCCTGTTGGGATGTACTATTAAACCTAAATTGGGGTTATCTACTAAAAACTACGGTAGAGCTGTTTATGAATGTCTCCG
>IonTorrentS5-rbcL1_BOP010311_Zotu
TACTAACATGTTTACTTCCATTGTAGGTAATGTATTTGGGTTCAAAGCCCTGCGTGCTCTACGTCTGGAAGATCTGCGAATTCCTACTGCTTATACTAAAACTTTCCAAGGCCCGCCTCATGGCATCCAAGTTGAGAGAGATAAATTGAACAAGTACGGTCGTCCCCTGTTGGGATGTACTATTAAACCTAAATTGGGGTTATCTACTAAAAACTACGGTAGAGCTGTTTATGAATGTCTCCG
>IonTorrentS5-rbcL1_BOP010312_Cotu
TACTAATATGTTTACTTCCATTGTGGGTAATGTATTTGGGTTCAAAGCCCTGCGTGCTCTACGTCTGGAAGATCTGCGAATTCCTCCTGCTTATGTTAAAACTTTCCAAGGCCCGCCTCATGGCATCCAAGTTGAGAGAGATAAGTTGAACAAGTATGGTCGTCCTCTGTTGGGATGTACTATTAAACCTAAATTGGGGTTATCGGCTAAAAACTACGGTAGAGCTGTTTATGAATGTCTACGTGGTGGACTTGATTTTACCAAAGATGATGAGAACGTGAACTCCCAACCATTTATGCGTTGGAGAGACCGTTTCTTATTTTGTGCAGAAGCAATTTATAAAGCACAGGCTGAAACAGGTGAAATCAAGGGGCATT
>IonTorrentS5-rbcL1_BOP010312_Otu
TACTAATATGTTTACTTCCATTGTGGGTAATGTATTTGGGTTCAAAGCCCTGCGTGCTCTACGTCTGGAAGATCTGCGAATTCCTCCTGCTTATGTTAAAACTTTCCAAGGCCCGCCTCATGGCATCCAAGTTGAGAGAGATAAGTTGAACAAGTATGGTCGTCCTCTGTTGGGATGTACTATTAAACCTAAATTGGGGTTATCGGCTAAAAACTACGGTAGAGCTGTTTATGAATGTCTACGTGGTGGACTTGATTTTACCAAAGATGATGAGAACGTGAACTCCCAACCATTTATGCGTTGGAGAGACCGTTTCTTATTTTGTGCAGAAGCAATTTATAAAGCACAGGCTGAAACAGGTGAAATCAAGGGGCATT
>IonTorrentS5-rbcL1_BOP010312_Zotu
TACTAATATGTTTACTTCCATTGTGGGTAATGTATTTGGGTTCAAAGCCCTGCGTGCTCTACGTCTGGAAGATCTGCGAATTCCTCCTGCTTATGTTAAAACTTTCCAAGGCCCGCCTCATGGCATCCAAGTTGAGAGAGATAAGTTGAACAAGTATGGTCGTCCTCTGTTGGGATGTACTATTAAACCTAAATTGGGGTTATCGGCTAAAAACTACGGTAGAGCTGTTTATGAATGTCTACGTGGTGGACTTGATTTTACCAAAGATGATGAGAACGTGAACTCCCAACCATTTATGCGTTGGAGAGACCGTTTCTTATTTTGTGCAGAAGCAATTTATAAAGCACAGGCTGAAACAGGTGAAATCAAGGGGCATT
>IonTorrentS5-rbcL1_BOP010313_Cotu
TACTAATATGTTTACTTCCATTGTGGGTAATGTATTTGGGTTCAAAGCCCTGCGTGCTCTACGTCTGGAAGATCTGCGAATTCCTCCTGCTTATGTTAAAACTTTCCAAGGCCCGCCTCATGGCATCCAAGTTGAGAGAGATAAGTTGAACAAGTATGGTCGTCCTCTGTTGGGATGTACTATTAAACCTAAATTGGGGTTATCGGCTAAAAACTACGGTAGAGCTGTTTATGAATGTCTACGTGGTGGACTTGATTTTACCAAAGATGATGAGAACGTGAACTCCCAACCATTTATGCGTTGGAGAGACCGTTTCTTATTTTGTGCAGAAGCAATTTATAAAGCACAGGCTGAAACAGGTGAAATCAAGGGGCATT
>IonTorrentS5-rbcL1_BOP010313_Dotu
TACTAATATGTTTACTTCCATTGTGGGTAATGTATTTGGGTTCAAAGCCCTGCGTGCTCTACGTCTGGAAGATCTGCGAATTCCTCCTGCTTATGTTAAAACTTTCCAAGGCCCGCCTCATGGCATCCAAGTTGAGAGAGATAAGTTGAACAAGTATGGTCGTCCTCTGTTGGGATGTACTATTAAACCTAAATTGGGGTTATCGGCTAAAAACTACGGTAGAGCTGTTTATGAATGTCTACGTGGTGGACTTGATTTTACCAAAGATGATGAGAACGTGAACTCCCAACCATTTATGCGTTGGAGAGACCGTTTCTTATTTTGTGCAGAAGCAATTTATAAAGCACAGGCTGAAACAGGTGAAATCAAGGGGCATT
>IonTorrentS5-rbcL1_BOP010313_Otu
TACTAATATGTTTACTTCCATTGTGGGTAATGTATTTGGGTTCAAAGCCCTGCGTGCTCTACGTCTGGAAGATCTGCGAATTCCTCCTGCTTATGTTAAAACTTTCCAAGGCCCGCCTCATGGCATCCAAGTTGAGAGAGATAAGTTGAACAAGTATGGTCGTCCTCTGTTGGGATGTACTATTAAACCTAAATTGGGGTTATCGGCTAAAAACTACGGTAGAGCTGTTTATGAATGTCTACGTGGTGGACTTGATTTTACCAAAGATGATGAGAACGTGAACTCCCAACCATTTATGCGTTGGAGAGACCGTTTCTTATTTTGTGCAGAAGCAATTTATAAAGCACAGGCTGAAACAGGTGAAATCAAGGGGCATT
>IonTorrentS5-rbcL1_BOP010313_Zotu
TACTAATATGTTTACTTCCATTGTGGGTAATGTATTTGGGTTCAAAGCCCTGCGTGCTCTACGTCTGGAAGATCTGCGAATTCCTCCTGCTTATGTTAAAACTTTCCAAGGCCCGCCTCATGGCATCCAAGTTGAGAGAGATAAGTTGAACAAGTATGGTCGTCCTCTGTTGGGATGTACTATTAAACCTAAATTGGGGTTATCGGCTAAAAACTACGGTAGAGCTGTTTATGAATGTCTACGTGGTGGACTTGATTTTACCAAAGATGATGAGAACGTGAACTCCCAACCATTTATGCGTTGGAGAGACCGTTTCTTATTTTGTGCAGAAGCAATTTATAAAGCACAGGCTGAAACAGGTGAAATCAAGGGGCATT
>IonTorrentS5-rbcL1_BOP010314_Cotu
TACTAACATGTTTACTTCCATTGTAGGTAATGTATTTGGGTTCAAAGCCCTGCGTGCTCTACGTCTGGAAGATCTGCGAATCCCTACTGCTTATATTAAAACTTTCCAAGGCCCGCCTCATGGGATCCAAGTTGAGAGAGATAAATTGAACAAGTATGGTCGTCCCCTGTTGGGATGTACTATTAAACCAAAATTGGGGTTATCTGCTAAAAACTATGGTAGAGCAGTTTTTGAATGTCTTCGCGGTGGACTTGATTTTACCAAAGATGATGAGAACGTGAACTCCCAGCCATTTATGCGTTGGAGAGATCGTTTCTTATTTTGCGCCGAAGCACTTTATAAATCACAGGCTGAAACAGGTGAAATCAAAGGGCAT
>IonTorrentS5-rbcL1_BOP010315_Cotu
TACTAATATGTTTACTTCCATTGTGGGTAATGTATTTGGGTTCAAAGCCCTGCGTGCTCTACGTCTGGAAGATCTGCGAATTCCTGTTGCTTATGTTAAAACTTTCCAAGGCCCGCCTCATGGCATCCAAGTTGAGAGAGATAAATTGAACAAGTACGGTCGTCCCCTGTTGGGATGTACTATTAAACCTAAATTGGGGTTATCCGCTAAAAACTACGGTAGAGCGGTTTATGAATGTCTACGCGGTGGACTTGATTTTACCAAAGATGATGAGAACGTGAACTCCCAACCATTTATGCGTTGGAGAGACCGTTTCTTATTTTGTGCAGAAGCACTTTATAAAGCACAGACTGAAACAGGCGAAATCAAAGGGCATT
>IonTorrentS5-rbcL1_BOP010315_Dotu
TACTAATATGTTTACTTCCATTGTGGGTAATGTATTTGGGTTCAAAGCCCTGCGTGCTCTACGTCTGGAAGATCTGCGAATTCCTGTTGCTTATGTTAAAACTTTCCAAGGCCCGCCTCATGGCATCCAAGTTGAGAGAGATAAATTGAACAAGTACGGTCGTCCCCTGTTGGGATGTACTATTAAACCTAAATTGGGGTTATCCGCTAAAAACTACGGTAGAGCGGTTTATGAATGTCTACGCGGTGGACTTGATTTTACCAAAGATGATGAGAACGTGAACTCCCAACCATTTATGCGTTGGAGAGACCGTTTCTTATTTTGTGCAGAAGCACTTTATAAAGCACAGACTGAAACAGGCGAAATCAAAGGGCATT
>IonTorrentS5-rbcL1_BOP010315_Otu
TACTAATATGTTTACTTCCATTGTGGGTAATGTATTTGGGTTCAAAGCCCTGCGTGCTCTACGTCTGGAAGATCTGCGAATTCCTGTTGCTTATGTTAAAACTTTCCAAGGCCCGCCTCATGGCATCCAAGTTGAGAGAGATAAATTGAACAAGTACGGTCGTCCCCTGTTGGGATGTACTATTAAACCTAAATTGGGGTTATCCGCTAAAAACTACGGTAGAGCGGTTTATGAATGTCTACGCGGTGGACTTGATTTTACCAAAGATGATGAGAACGTGAACTCCCAACCATTTATGCGTTGGAGAGACCGTTTCTTATTTTGTGCAGAAGCACTTTATAAAGCACAGACTGAAACAGGCGAAATCAAAGGGCATT
>IonTorrentS5-rbcL1_BOP010315_Zotu
TACTAATATGTTTACTTCCATTGTGGGTAATGTATTTGGGTTCAAAGCCCTGCGTGCTCTACGTCTGGAAGATCTGCGAATTCCTGTTGCTTATGTTAAAACTTTCCAAGGCCCGCCTCATGGCATCCAAGTTGAGAGAGATAAATTGAACAAGTACGGTCGTCCCCTGTTGGGATGTACTATTAAACCTAAATTGGGGTTATCCGCTAAAAACTACGGTAGAGCGGTTTATGAATGTCTACGCGGTGGACTTGATTTTACCAAAGATGATGAGAACGTGAACTCCCAACCATTTATGCGTTGGAGAGACCGTTTCTTATTTTGTGCAGAAGCACTTTATAAAGCACAGACTGAAACAGGCGAAATCAAAGGGCATT
>IonTorrentS5-rbcL1_BOP010316_Cotu
TACTAATATGTTTACTTCCATTGTGGGTAATGTATTTGGGTTCAAAGCCCTGCGTGCTCTACGTCTGGAAGATCTGCGAATTCCTGTTGCTTATGTTAAAACTTTCCAAGGCCCGCCTCATGGCATCCAAGTTGAGAGAGATAAATTGAACAAGTACGGTCGTCCCCTGTTGGGATGTACTATTAAACCTAAATTGGGGTTATCCGCTAAAAACTACGGTAGAGCGGTTTATGAATGTCTACGCGGTGGACTTGATTTTACCAAAGATGATGAGAACGTGAACTCCCAACCATTTATGCGTTGGAGAGACCGTTTCTTATTTTGTGCAGAAGCACTTTATAAAGCACAGACTGAAACAGGCGAAATCAAAGGGCATT
>IonTorrentS5-rbcL1_BOP010316_Otu
TACTAATATGTTTACTTCCATTGTGGGTAATGTATTTGGGTTCAAAGCCCTGCGTGCTCTACGTCTGGAAGATCTGCGAATTCCTGTTGCTTATGTTAAAACTTTCCAAGGCCCGCCTCATGGCATCCAAGTTGAGAGAGATAAATTGAACAAGTACGGTCGTCCCCTGTTGGGATGTACTATTAAACCTAAATTGGGGTTATCCGCTAAAAACTACGGTAGAGCGGTTTATGAATGTCTACGCGGTGGACTTGATTTTACCAAAGATGATGAGAACGTGAACTCCCAACCATTTATGCGTTGGAGAGACCGTTTCTTATTTTGTGCAGAAGCACTTTATAAAGCACAGACTGAAACAGGCGAAATCAAAGGGCATT
>IonTorrentS5-rbcL1_BOP010316_Zotu
TACTAATATGTTTACTTCCATTGTGGGTAATGTATTTGGGTTCAAAGCCCTGCGTGCTCTACGTCTGGAAGATCTGCGAATTCCTGTTGCTTATGTTAAAACTTTCCAAGGCCCGCCTCATGGCATCCAAGTTGAGAGAGATAAATTGAACAAGTACGGTCGTCCCCTGTTGGGATGTACTATTAAACCTAAATTGGGGTTATCCGCTAAAAACTACGGTAGAGCGGTTTATGAATGTCTACGCGGTGGACTTGATTTTACCAAAGATGATGAGAACGTGAACTCCCAACCATTTATGCGTTGGAGAGACCGTTTCTTATTTTGTGCAGAAGCACTTTATAAAGCACAGACTGAAACAGGCGAAATCAAAGGGCATT
>IonTorrentS5-rbcL1_BOP010317_Cotu
TACTAACATGTTTACTTCCATTGTGGGTAATGTATTTGGGTTTAAGGCCCTGCGTGCGCTACGTCTGGAAGATTTGCGAATCCCTACTTCTTATTCTAAAACTTTCCAAGGACCACCTCATGGTATCCAAGTTGAGAGAGATAAATTGAACAAGTACGGCCGCCCCCTATTGGGATGTACTATTAAACCTAAATTGGGGTTATCCGCTAAGAATTACGGTAGAGCAGTTTATGAATGTCTTCGCGGTGGACTTGATTTTACCAAAGATGATGAGAACGTGAATTCCCAACCATTTATGCGTTGGAGAGACCGTTTTCTTATTTTGTGCCGAAGCACTTTATAAAAGCACAAGCTGAAACAGGTGAAATAAAAGGACATT
>IonTorrentS5-rbcL1_BOP010318_Cotu
TACTAACATGTTTACTTCCATTGTGGGTAATGTATTTGGGTTCAAGGCCCTGCGTGCTCTACGTCTGGAAGATTTGCGAATCCCTAATGCTTATATTAAAACTTTCCAAGGACCACCTCATGGTATCCAAGTTGAGAGAGATAAATTGAACAAGTATGGCCGCCCACTATTGGGATGTACTATTAAACCTAAATTGGGGTTATCCGCTAAGAATTACGGTAGAGCAGTTTATGAATGTCTTCGCGGTGGACTTGATTTTACCAAAGATGATGAGAACGTGAATTCCCAACCCTTTATGCGTTGGAGAGATCGTTTCTTATTTTGTGCAGAAGCAATTTATAAATCACAGGCTGAAACAGGTGAAATCAAAGGACATT
>IonTorrentS5-rbcL1_BOP010318_Otu
TACTAACATGTTTACTTCCATTGTGGGTAATGTATTTGGGTTCAAGGCCCTGCGTGCTCTACGTCTGGAAGATTTGCGAATCCCTAATGCTTATATTAAAACTTTCCAAGGACCACCTCATGGTATCCAAGTTGAGAGAGATAAATTGAACAAGTATGGCCGCCCACTATTGGGATGTACTATTAAACCTAAATTGGGGTTATCCGCTAAGAATTACGGTAGAGCAGTTTATGAATGTCTTCGCGGTGGACTTGATTTTACCAAAGATGATGAGAACGTGAATTCCCAACCCTTTATGCGTTGGAGAGATCGTTTCTTATTTTGTGCAGAAGCAATTTATAAATCACAGGCTGAAACAGGTGAAATCAAAGGACATT
>IonTorrentS5-rbcL1_BOP010318_Zotu
TACTAACATGTTTACTTCCATTGTGGGTAATGTATTTGGGTTCAAGGCCCTGCGTGCTCTACGTCTGGAAGATTTGCGAATCCCTAATGCTTATATTAAAACTTTCCAAGGACCACCTCATGGTATCCAAGTTGAGAGAGATAAATTGAACAAGTATGGCCGCCCACTATTGGGATGTACTATTAAACCTAAATTGGGGTTATCCGCTAAGAATTACGGTAGAGCAGTTTATGAATGTCTTCGCGGTGGACTTGATTTTACCAAAGATGATGAGAACGTGAATTCCCAACCCTTTATGCGTTGGAGAGATCGTTTCTTATTTTGTGCAGAAGCAATTTATAAATCACAGGCTGAAACAGGTGAAATCAAAGGACATT
>IonTorrentS5-rbcL1_BOP010319_Cotu
TACTAACATGTTTACTTCCATTGTGGGTAATGTGTTTGGATTCAAGGCCCTGCGCGCTCTACGTCTGGAGGATTTGCGAATCCCTACTGCTTATACTAAAACTTTCCAAGGCCCGCCTCATGGTATCCAAGTTGAGAGAGATAAATTGAACAAGTATGGCCGTCCCCTATTAGGATGTACTATTAAACCTAAATTGGGGTTATCCGCTAAGAATTATGGTAGAGCTGTTTATGAATGTCTTCGCGGTGGGCTTGATTTTACCAAAGATGATGAGAACGTGAATTCCCAACCATTTATGCGTTGGAGAGACCGTTTCTTATTTTGTGCCGAAGCCCTTTTTAAAGCACAGGCTGAAACAGGTGAAATCAAAGGGCATT
>IonTorrentS5-rbcL1_BOP010319_Otu
TACTAACATGTTTACTTCCATTGTGGGTAATGTGTTTGGATTCAAGGCCCTGCGCGCTCTACGTCTGGAGGATTTGCGAATCCCTACTGCTTATACTAAAACTTTCCAAGGCCCGCCTCATGGTATCCAAGTTGAGAGAGATAAATTGAACAAGTATGGCCGTCCCCTATTAGGATGTACTATTAAACCTAAATTGGGGTTATCCGCTAAGAATTATGGTAGAGCTGTTTATGAATGTCTTCGCGGTGGGCTTGATTTTACCAAAGATGATGAGAACGTGAATTCCCAACCATTTATGCGTTGGAGAGACCGTTTCTTATTTTGTGCCGAAGCCCTTTTTAAAGCACAGGCTGAAACAGGTGAAATCAAAGGGCATT
>IonTorrentS5-rbcL1_BOP010319_Zotu
TACTAACATGTTTACTTCCATTGTGGGTAATGTGTTTGGATTCAAGGCCCTGCGCGCTCTACGTCTGGAGGATTTGCGAATCCCTACTGCTTATACTAAAACTTTCCAAGGCCCGCCTCATGGTATCCAAGTTGAGAGAGATAAATTGAACAAGTATGGCCGTCCCCTATTAGGATGTACTATTAAACCTAAATTGGGGTTATCCGCTAAGAATTATGGTAGAGCTGTTTATGAATGTCTTCGCGGTGGGCTTGATTTTACCAAAGATGATGAGAACGTGAATTCCCAACCATTTATGCGTTGGAGAGACCGTTTCTTATTTTGTGCCGAAGCCCTTTTTAAAGCACAGGCTGAAACAGGTGAAATCAAAGGGCATT
>IonTorrentS5-rbcL1_BOP010320_Cotu
TACTAACATGTTTACTTCCATTGTGGGTAATGTGTTTGGATTCAAGGCCCTGCGCGCTCTACGTCTGGAGGATTTGCGAATCCCTACTGCTTATACTAAAACTTTCCAAGGCCCGCCTCATGGTATCCAAGTTGAGAGAGATAAATTGAACAAGTATGGCCGTCCCCTATTAGGATGTACTATTAAACCTAAATTGGGGTTATCCGCTAAGAATTATGGTAGAGCTGTTTATGAATGTCTTCGCGGTGGGCTTGATTTTACCAAAGATGATGAGAACGTGAATTCCCAACCATTTATGCGTTGGAGAGACCGTTTCTTATTTTGTGCCGAAGCCCTTTTTAAAGCACAGGCTGAAACAGGTGAAATCAAAGGGCATT
>IonTorrentS5-rbcL1_BOP010320_Otu
TACTAACATGTTTACTTCCATTGTGGGTAATGTGTTTGGATTCAAGGCCCTGCGCGCTCTACGTCTGGAGGATTTGCGAATCCCTACTGCTTATACTAAAACTTTCCAAGGCCCGCCTCATGGTATCCAAGTTGAGAGAGATAAATTGAACAAGTATGGCCGTCCCCTATTAGGATGTACTATTAAACCTAAATTGGGGTTATCCGCTAAGAATTATGGTAGAGCTGTTTATGAATGTCTTCGCGGTGGGCTTGATTTTACCAAAGATGATGAGAACGTGAATTCCCAACCATTTATGCGTTGGAGAGACCGTTTCTTATTTTGTGCCGAAGCCCTTTTTAAAGCACAGGCTGAAACAGGTGAAATCAAAGGGCATT
>IonTorrentS5-rbcL1_BOP010320_Zotu
TACTAACATGTTTACTTCCATTGTGGGTAATGTGTTTGGATTCAAGGCCCTGCGCGCTCTACGTCTGGAGGATTTGCGAATCCCTACTGCTTATACTAAAACTTTCCAAGGCCCGCCTCATGGTATCCAAGTTGAGAGAGATAAATTGAACAAGTATGGCCGTCCCCTATTAGGATGTACTATTAAACCTAAATTGGGGTTATCCGCTAAGAATTATGGTAGAGCTGTTTATGAATGTCTTCGCGGTGGGCTTGATTTTACCAAAGATGATGAGAACGTGAATTCCCAACCATTTATGCGTTGGAGAGACCGTTTCTTATTTTGTGCCGAAGCCCTTTTTAAAGCACAGGCTGAAACAGGTGAAATCAAAGGGCATT
>IonTorrentS5-rbcL1_BOP010322_Cotu
TACTAACATGTTTACTTCCATTGTAGGTAATGTATTTGGGTTCAAAGCCCTGCGTGCTCTACGTCTGGAAGATCTGCGAATCCCTGTTGCTTATGTTAAAACTTTCCAAGGCCCGCCTCATGGCATCCAAGTTGAGAGAGATAAATTGAACAAGTATGGTCGTCCCCTGTTGGGATGTAACTATTGAACCTAAATTGGGGTTATCTGCTAAAAACTACGGTAGAGCAGTTTATGAATGTCTCCGCGGTGGACTTGATTTTACCAAAGACGATGAGAACGTGAACTCCCAACCATTTATGCGTTGGAGAGACCGTTTCTTATTTTGTGCCGAAGCGCTTTATAAAGCACAGACTGAAACAGGTGAAATCAAAGGGCAT
>IonTorrentS5-rbcL1_BOP010323_Cotu
TACTAACATGTTTACTTCCATTGTAGGTAATGTATTTGGGTTCAAAGCCCTGCGTGCTCTACGTCTGGAAGATCTGCGAATCCCTGTTGCTTATGTTAAAACTTTCCAAGGCCCGCCTCATGGCATCCAAGTTGAGAGAGATAAATTGAACAAGTATGGTCGTCCCCTGTTGGGATGTACTATTAAACCTAAATTGGGGTTATCTGCTAAAAACTACGGTAGAGCGGTTTATGAATGTCTCCGTGGTGGACTTGATTTTACCAAAGACGATGAGAACGTGAACTCCCAACCATTTATGCGCTGGAGAGATCGTTTCGTATTTTGTGCCGAAGCACTTTATAAAGCACAGGCTGAAACAGGTGAAATCAAAGGGCATT
>IonTorrentS5-rbcL1_BOP010323_Otu
TACTAACATGTTTACTTCCATTGTAGGTAATGTATTTGGGTTCAAAGCCCTGCGTGCTCTACGTCTGGAAGATCTGCGAATCCCTGTTGCTTATGTTAAAACTTTCCAAGGCCCGCCTCATGGCATCCAAGTTGAGAGAGATAAATTGAACAAGTATGGTCGTCCCCTGTTGGGATGTAACTATTGA
>IonTorrentS5-rbcL1_BOP010323_Zotu
TACTAACATGTTTACTTCCATTGTAGGTAATGTATTTGGGTTCAAAGCCCTGCGTGCTCTACGTCTGGAAGATCTGCGAATCCCTGTTGCTTATGTTAAAACTTTCCAAGGCCCGCCTCATGGCATCCAAGTTGAGAGAGATAAATTGAACAAGTATGGTCGTCCCCTGTTGGGATGTAACTATTGA
>IonTorrentS5-rbcL1_BOP010324_Cotu
TACTAACATGTTTACTTCGATTGTGGGTAATGTATTTGGGTTCAAGGCCCTGCGCGCTCTACGTCTGGAAGATTTGCGAATCCCCCCTTCCTATTCTAAAACTTTCCAAGGTCCGCCTCACGGCATCCAAGTTGAGAGAGATAAATTGAACAAGTACGGCCGTCCCCTATTGGGATGTACTATTAAACCAAAATTGGGGTTATCCGCGAAGAATTACGGTAGAGCGGTTTATGAATGTCTCCGTGGTGGACTTGATTTTACCAAAGATGATGAGAATGTTAATTCCCAACCATTTATGCGTTGGAGAGACCGTTTCTTATTTTGTGCCGAAGCACTTTATAAAGCACAGGCCGAAACAGGTGAAATCAAAGGGCATT
>IonTorrentS5-rbcL1_BOP010324_Otu
TACTAACATGTTTACTTCGATTGTGGGTAATGTATTTGGGTTCAAGGCCCTGCGCGCTCTACGTCTGGAAGATTTGCGAATCCCCCCTTCCTATTCTAAAACTTTCCAAGGTCCGCCTCACGGCATCCAAGTTGAGAGAGATAAATTGAACAAGTACGGCCGTCCCCTATTGGGATGTACTATTAAACCAAAATTGGGGTTATCCGCGAAGAATTACGGTAGAGCGGTTTATGAATGTCTCCGTGGTGGACTTGATTTTACCAAAGATGATGAGAATGTTAATTCCCAACCATTTATGCGTTGGAGAGACCGTTTCTTATTTTGTGCCGAAGCACTTTATAAAGCACAGGCCGAAACAGGTGAAATCAAAGGGCATT
>IonTorrentS5-rbcL1_BOP010324_Zotu
TACTAACATGTTTACTTCGATTGTGGGTAATGTATTTGGGTTCAAGGCCCTGCGCGCTCTACGTCTGGAAGATTTGCGAATCCCCCCCTTCCTATTCTAAAACTTTCCAAGGTCCGCCTCACGGCATCCAAGTTGAGAGAGATAAATTGAACAAGTACGGCCGTCCCCTATTGGGATGTACTATTAAACCAAAATTGGGGTTATCCGCGAAGAATTACGGTAGAGCGGTTTATGAATGTCTCCGTGGTGGACTTGATTTTACCAAAGATGATGAGAATGTTAATTCCCAACCATTTATGCGTTGGAGAGACCGTTTCTTATTTTGTGCCGAAGCACTTTATAAAGCACAGGCCGAAACAGGTGAAATCAAAGGGCATT
>IonTorrentS5-rbcL1_BOP010325_Cotu
TACTAACATGTTTACTTCCATTGTAGGTAATGTATTTGGGTTCAAAGCCCTGCGTGCTCTACGTCTGGAAGATCTGCGAATCCCTGTTGCTTATGTTAAAACTTTCCAAGGCCCGCCTCATGGCATCCAAGTTGAGAGAGATAAATTGAACAAGTATGGTCGTCCCCTGTTGGGATGTACTATTAAACCTAAATTGGGGTTATCTGACTAAAAACTACGGTAGAGCGGTTTATGAATGTCTCCGTGGTGGACTTGATTTTACCAAAGACGATGAGAACGTGAACTCCCAACCATTTATGCGCTGGAGAGATCGTTTCGTATTTTGTGCCGAAGCACTTTATAAAGCACAGGCTGAAACAGGTGAAATCAAAGGGCATT
>IonTorrentS5-rbcL1_BOP010325_Dotu
TACTAACATGTTTACTTCCATTGTAGGTAATGTATTTGGGTTCAAAGCCCTGCGTGCTCTACGTCTGGAAGATCTGCGAATCCCTGTTGCTTATGTTAAAACTTTCCAAGGCCCGCCTCATGGCATCCAAGTTGAGAGAGATAAATTGAACAAGTATGGTCGTCCCCTGTTGGGATGTAACTATTGAACCTA
>IonTorrentS5-rbcL1_BOP010325_Otu
TACTAACATGTTTACTTCCATTGTAGGTAATGTATTTGGGTTCAAAGCCCTGCGTGCTCTACGTCTGGAAGATCTGCGAATCCCTGTTGCTTATGTTAAAACTTTCCAAGGCCCGCCTCATGGCATCCAAGTTGAGAGAGATAAATTGAACAAGTATGGTCGTCCCCTGTTGGGATGTACTATTAAACCTAAATTGGGGTTATCTGACTAAAAACTACGGTAGAGCGGTTTATGAATGTCTCCGTGGTGGACTTGATTTTACCAAAGACGATGAGAACGTGAACTCCCAACCATTTATGCGCTGGAGAGATCGTTTCGTATTTTGTGCCGAAGCACTTTATAAAGCACAGGCTGAAACAGGTGAAATCAAAGGGCATT
>IonTorrentS5-rbcL1_BOP010325_Zotu
TACTAACATGTTTACTTCCATTGTAGGTAATGTATTTGGGTTCAAAGCCCTGCGTGCTCTACGTCTGGAAGATCTGCGAATCCCTGTTGCTTATGTTAAAACTTTCCAAGGCCCGCCTCATGGCATCCAAGTTGAGAGAGATAAATTGAACAAGTATGGTCGTCCCCTGTTGGGATGTACTATTAAACCTAAATTGGGGTTATCTGACTAAAAACTACGGTAGAGCGGTTTATGAATGTCTCCGTGGTGGACTTGATTTTACCAAAGACGATGAGAACGTGAACTCCCAACCATTTATGCGCTGGAGAGATCGTTTCGTATTTTGTGCCGAAGCACTTTATAAAGCACAGGCTGAAACAGGTGAAATCAAAGGGCATT
>IonTorrentS5-rbcL1_BOP010326_Cotu
TACTAACATGTTTACTTCCATTGTGGGTAATGTATTTGGATTCAAGGCTCTACGCGCTCTACGTCTGGAGGATTTGCGAATCCCTACTGCTTATACTAAAACTTTCCAAGGCCCGCCTCATGGTATCCAAGTTGAGAGAGATAAATTGAACAAGTATGGCCGTCCCCTATTAGGATGTACTATTAAACCTAAATTGGGGTTATCCGCTAAAAATTATGGTAGAGCTGTTTATGAATGTCTTCGCGGTGGGCTTGATTTTACCAAAGATGATGAGAACGTGAATTCCCAACCATTTATGCGTTGGAGAGACCGTTTCTTATTTTGTGCCGAAGCTCTTTTTAAAGCACAGGCTGAAACAGGTGAAATCAAAGGGCACT
>IonTorrentS5-rbcL1_BOP010326_Otu
TACTAACATGTTTACTTCCATTGTGGGTAATGTATTTGGATTCAAGGCTCTACGCGCTCTACGTCTGGAGGATTTGCGAATCCCTACTGCTTATACTAAAACTTTCCAAGGCCCGCCTCATGGTATCCAAGTTGAGAGAGATAAATTGAACAAGTATGGCCGTCCCCTATTAGGATGTACTATTAAACCTAAATTGGGGTTATCCGCTAAAAATTATGGTAGAGCTGTTTATGAATGTCTTCGCGGTGGGCTTGATTTTACCAAAGATGATGAGAACGTGAATTCCCAACCATTTATGCGTTGGAGAGACCGTTTTCTTATTTTGTGCCGAAGCTCTTTTTAAAGCACAGGCTGAAACAGGTGAAATCAAAGGGCACT
>IonTorrentS5-rbcL1_BOP010326_Zotu
TACTAACATGTTTACTTCCATTGTGGGTAATGTATTTGGATTCAAGGCTCTACGCGCTCTACGTCTGGAGGATTTGCGAATCCCTACTGCTTATACTAAAACTTTCCAAGGCCCGCCTCATGGTATCCAAGTTGAGAGAGATAAATTGAACAAGTATGGCCGTCCCCTATTAGGATGTACTATTAAACCTAAATTGGGGTTATCCGCTAAAAATTATGGTAGAGCTGTTTATGAATGTCTTCGCGGTGGGCTTGATTTTACCAAAGATGATGAGAACGTGAATTCCCAACCATTTATGCGTTGGAGAGACCGTTTCTTATTTTGTGCCGAAGCTCTTTTTAAAGCACAGGCTGAAACAGGTGAAATCAAAGGGCACT
>IonTorrentS5-rbcL1_BOP010328_Cotu
TACTAACATGTTTACTTCCATTGTGGGTAATGTATTTGGATTCAAGGCCCTGCGCGCTCTACGTCTGGAGGATTTGCGAATCCCTACTTCTTATTCTAAAACTTTCCAAGGTCCGCCTCATGGCATCCAAGTTGAGAGGGATAAATTAAACAAGTATGGCCGCCCCCTATTAGGATGTACTATTAAACCTAAATTGGGATTATCCGCTAAGAATTACGGTAGAGCAGTTTATGAATGTCTCCGCGGTGGGCTTGATTTTACCAAAGATGATGAGAACGTTAATTCCCAACCATTTATGCGTTGGAGAGACCGTTTCCTATTTTGTGCCGAAGCAATTTATAAAGCGCAGGCTGAAACAGGTGAAATCAAGGGGCATT
>IonTorrentS5-rbcL1_BOP010328_Otu
TACTAACATGTTTACTTCCATTGTGGGTAATGTATTTGGATTCAAGGCCCTGCGCGCTCTACGTCTGGAGGATTTGCGAATCCCTACTTCTTATTCTAAAACTTTCCAAGGTCCGCCTCATGGCATCCAAGTTGAGAGGGATAAATTAAACAAGTATGGCCGCCCCCTATTAGGATGTACTATTAAACCTAAATTGGGATTATCCGCTAAGAATTACGGTAGAGCAGTTTATGAATGTCTCCGCGGTGGGCTTGATTTTACCAAAGATGATGAGAACGTTAATTCCCAACCATTTATGCGTTGGAGAGACCGTTTCCTATTTTGTGCCGAAGCAATTTATAAAGCGCAGGCTGAAACAGGTGAAATCAAGGGGCATT
>IonTorrentS5-rbcL1_BOP010328_Zotu
TACTAACATGTTTACTTCCATTGTGGGTAATGTATTTGGATTCAAGGCCCTGCGCGCTCTACGTCTGGAGGATTTGCGAATCCCTACTTCTTATTCTAAAACTTTCCAAGGTCCGCCTCATGGCATCCAAGTTGAGAGGGATAAATTAAACAAGTATGGCCGCCCCCTATTAGGATGTACTATTAAACCTAAATTGGGATTATCCGCTAAGAATTACGGTAGAGCAGTTTATGAATGTCTCCGCGGTGGGCTTGATTTTACCAAAGATGATGAGAACGTTAATTCCCAACCATTTATGCGTTGGAGAGACCGTTTCCTATTTTGTGCCGAAGCAATTTATAAAGCGCAGGCTGAAACAGGTGAAATCAAGGGGCATT
>IonTorrentS5-rbcL1_BOP010330_Cotu
TACTAACATGTTTACTTCCATTGTGGGTAATGTATTTGGATTCAAGGCCCTGCGTGCTCTACGTCTGGAGGATTTGCGAATCCCTCCTGCTTATACTAAAACTTTCCAAGGCCCGCCTCACGGCATCCAAGTTGAGAGAGATAAATTAAACAAGTATGGCCGCCCCCTATTGGGATGTACTATTAAACCTAAATTGGGATTATCCGCTAAGAATTACGGTAGAGCGGTTTATGAATGTCTCCGCGGTGGGCTTGATTTTACCAAAGATGATGAAAACGTGAATTCCCAACCATTTATGCGTTGGAGAGACCGTTTCCTATTTTGTGCCGAAGCAATTTATAAAGCGCAGGCTGAAACAGGTGAAATCAAAGGGCATT
>IonTorrentS5-rbcL1_BOP010330_Dotu
TACTAACATGTTTACTTCCATTGTGGGTAATGTATTTGGATTCAAGGCCCTGCGTGCTCTACGTCTGGAGGATTTGCGAATCCCTCCTGCTTATACTAAAACTTTCCAAGGCCCGCCTCACGGCATCCAAGTTGAGAGAGATAAATTAAACAAGTATGGCCGCCCCCTATTGGGATGTACTATTAAACCTAAATTGGGATTATCCGCTAAGAATTACGGTAGAGCGGTTTATGAATGTCTCCGCGGTGGGCTTGATTTTACCAAAGATGATGAAAACGTGAATTCCCAACCATTTATGCGTTGGAGAGACCGTTTCCTATTTTGTGCCGAAGCAATTTATAAAGCGCAGGCTGAAACAGGTGAAATCAAAGGGCATT
>IonTorrentS5-rbcL1_BOP010330_Otu
TACTAACATGTTTACTTCCATTGTGGGTAATGTATTTGGATTCAAGGCCCTGCGTGCTCTACGTCTGGAGGATTTGCGAATCCCTCCTGCTTATACTAAAACTTTCCAAGGCCCGCCTCACGGCATCCAAGTTGAGAGAGATAAATTAAACAAGTATGGCCGCCCCCTATTGGGATGTACTATTAAACCTAAATTGGGATTATCCGCTAAGAATTACGGTAGAGCGGTTTATGAATGTCTCCGCGGTGGGCTTGATTTTACCAAAGATGATGAAAACGTGAATTCCCAACCATTTATGCGTTGGAGAGACCGTTTCCTATTTTGTGCCGAAGCAATTTATAAAGCGCAGGCTGAAACAGGTGAAATCAAAGGGCATT
>IonTorrentS5-rbcL1_BOP010330_Zotu
TACTAACATGTTTACTTCCATTGTGGGTAATGTATTTGGATTCAAGGCCCTGCGTGCTCTACGTCTGGAGGATTTGCGAATCCCTCCTGCTTATACTAAAACTTTCCAAGGCCCGCCTCACGGCATCCAAGTTGAGAGAGATAAATTAAACAAGTATGGCCGCCCCCTATTGGGATGTACTATTAAACCTAAATTGGGATTATCCGCTAAGAATTACGGTAGAGCGGTTTATGAATGTCTCCGCGGTGGGCTTGATTTTACCAAAGATGATGAAAACGTGAATTCCCAACCATTTATGCGTTGGAGAGACCGTTTCCTATTTTGTGCCGAAGCAATTTATAAAGCGCAGGCTGAAACAGGTGAAATCAAAGGGCATT
>IonTorrentS5-rbcL1_BOP010331_Cotu
TACTAACATGTTTACTTCCATTGTAGGTAATGTGTTTGGGTTCAAGGCCCTGCGCGCGCTACGTCTGGAGGATTTGCGAATCCCTACTGCTTATGTTAAAACCTTCCAAGGCCCGCCTCATGGGATCCAAGTTGAGAGAGATAAATTGAACAAGTATGGCCGCCCCCTATTGGGATGTACTATTAAACCTAAATTGGGGTTATCCGCTAAGAATTACGGTAGAGCAGTTTATGAATGTCTCCGCGGTGGACTTGATTTTACCAAAGATGATGAGAATGTTAATTCCCAACCATTTATGCGTTGGAGAGACCGTTTCGTATTTTGTGCCGAAGCGATTTATAAAGCACAGGCTGAAACAGGTGAAATCAAAGGGCATT
>IonTorrentS5-rbcL1_BOP010331_Otu
TACTAACATGTTTACTTCCATTGTAGGTAATGTGTTTGGGTTCAAGGCCCTGCGCGCGCTACGTCTGGAGGATTTGCGAATCCCTACTGCTTATGTTAAAACCTTCCAAGGCCCGCCTCATGGGATCCAAGTTGAGAGAGATAAATTGAACAAGTATGGCCGCCCCCTATTGGGATGTACTATTAAACCTAAATTGGGGTTATCCGCTAAGAATTACGGTAGAGCAGTTTATGAATGTCTCCGCGGTGGACTTGATTTTACCAAAGATGATGAGAATGTTAATTCCCAACCATTTATGCGTTGGAGAGACCGTTTCGTATTTTGTGCCGAAGCGATTTATAAAGCACAGGCTGAAACAGGTGAAATCAAAGGGCATT
>IonTorrentS5-rbcL1_BOP010331_Zotu
TACTAACATGTTTACTTCCATTGTAGGTAATGTGTTTGGGTTCAAGGCCCTGCGCGCGCTACGTCTGGAGGATTTGCGAATCCCTACTGCTTATGTTAAAACCTTCCAAGGCCCGCCTCATGGGATCCAAGTTGAGAGAGATAAATTGAACAAGTATGGCCGCCCCCTATTGGGATGTACTATTAAACCTAAATTGGGGTTATCCGCTAAGAATTACGGTAGAGCAGTTTATGAATGTCTCCGCGGTGGACTTGATTTTACCAAAGATGATGAGAATGTTAATTCCCAACCATTTATGCGTTGGAGAGACCGTTTCGTATTTTGTGCCGAAGCGATTTATAAAGCACAGGCTGAAACAGGTGAAATCAAAGGGCATT
>IonTorrentS5-rbcL1_BOP010333_Cotu
TACTAACATGTTTACTTCCATTGTAGGTAATGTGTTTGGGTTCAAGGCCCTGCGCGCGCTACGTCTGGAGGATTTGCGAATCCCTACTGCTTATGTTAAAACCTTCCAAGGCCCGCCTCATGGGATCCAAGTTGAGAGAGATAAATTGAACAAGTATGGCCGCCCCCTATTGGGATGTACTATTAAACCTAAATTGGGGTTATCCGCTAAGAATTACGGTAGAGCAGTTTATGAATGTCTCCGCGGTGGACTTGATTTTACCAAAGATGATGAGAATGTTAATTCCCAACCATTTATGCGTTGGAGAGACCGTTTCGTATTTTGTGCCGAAGCGATTTATAAAGCACAGGCTGAAACAGGTGAAATCAAAGGGCATT
>IonTorrentS5-rbcL1_BOP010334_Cotu
TACTAACATGTTTACTTCCATTGTAGGTAATGTGTTTGGGTTCAAGGCCCTGCGCGCGCTACGTCTGGAGGATTTGCGAATCCCTACTGCTTATGTTAAAACCTTCCAAGGCCCGCCTCATGGGATCCAAGTTGAGAGAGATAAATTGAACAAGTATGGCCGCCCCCTATTGGGATGTACTATTAAACCTAAATTGGGGTTATCCGCTAAGAATTACGGTAGAGCAGTTTATGAATGTCTCCGCGGTGGACTTGATTTTACCAAAGATGATGAGAATGTTAATTCCCAACCATTTATGCGTTGGAGAGACCGTTTCGTATTTTGTGCCGAAGCGATTTATAAAGCACAGGCTGAAACAGGTGAAATCAAAGGGCATT
>IonTorrentS5-rbcL1_BOP010334_Dotu
TACTAACATGTTTACTTCCATTGTAGGTAATGTGTTTGGGTTCAAGGCCCTGCGCGCGCTACGTCTGGAGGATTTGCGAATCCCTACTGCTTATGTTAAAACCTTCCAAGGCCCGCCTCATGGGATCCAAGTTGAGAGAGATAAATTGAACAAGTATGGCCGCCCCCTATTGGGATGTACTATTAAACCTAAATTGGGGTTATCCGCTAAGAATTACGGTAGAGCAGTTTATGAATGTCTCCGCGGTGGACTTGATTTTACCAAAGATGATGAGAATGTTAATTCCCAACCATTTATGCGTTGGAGAGACCGTTTCGTATTTTGTGCCGAAGCGATTTATAAAGCACAGGCTGAAACAGGTGAAATCAAAGGGCATT
>IonTorrentS5-rbcL1_BOP010334_Otu
TACTAACATGTTTACTTCCATTGTAGGTAATGTGTTTGGGTTCAAGGCCCTGCGCGCGCTACGTCTGGAGGATTTGCGAATCCCTACTGCTTATGTTAAAACCTTCCAAGGCCCGCCTCATGGGATCCAAGTTGAGAGAGATAAATTGAACAAGTATGGCCGCCCCCTATTGGGATGTACTATTAAACCTAAATTGGGGTTATCCGCTAAGAATTACGGTAGAGCAGTTTATGAATGTCTCCGCGGTGGACTTGATTTTACCAAAGATGATGAGAATGTTAATTCCCAACCATTTATGCGTTGGAGAGACCGTTTCGTATTTTGTGCCGAAGCGATTTATAAAGCACAGGCTGAAACAGGTGAAATCAAAGGGCATT
>IonTorrentS5-rbcL1_BOP010334_Zotu
TACTAACATGTTTACTTCCATTGTAGGTAATGTGTTTGGGTTCAAGGCCCTGCGCGCGCTACGTCTGGAGGATTTGCGAATCCCTACTGCTTATGTTAAAACCTTCCAAGGCCCGCCTCATGGGATCCAAGTTGAGAGAGATAAATTGAACAAGTATGGCCGCCCCCTATTGGGATGTACTATTAAACCTAAATTGGGGTTATCCGCTAAGAATTACGGTAGAGCAGTTTATGAATGTCTCCGCGGTGGACTTGATTTTACCAAAGATGATGAGAATGTTAATTCCCAACCATTTATGCGTTGGAGAGACCGTTTCGTATTTTGTGCCGAAGCGATTTATAAAGCACAGGCTGAAACAGGTGAAATCAAAGGGCATT
>IonTorrentS5-rbcL1_BOP010335_Cotu
TACTAACATGTTTACTTCCATTGTAGGTAATGTGTTTGGGTTCAAGGCCCTGCGCGCTCTACGTCTGGAGGATTTGCGAATCCCTACTGCTTATGTTAAAACTTTCCAAGGCCCGCCTCATGGGATCCAAGTTGAGAGAGATAAATTGAACAAGTATGGCCGCCCCCTATTGGGATGTACTATTAAACCTAAATTGGGGTTATCCGCTAAGAATTACGGTAGAGCAGTTTATGAATGTCTCCGCGGTGGACTTGATTTTACCAAAGATGATGAGAATGTTAATTCCCAACCATTTATGCGTTGGAGAGACCGTTTCGTATTTTGTGCCGAAGCAATTTATAAAGCACAGGCTGAAACAGGTGAAATCAAAGGGCATT
>IonTorrentS5-rbcL1_BOP010335_Otu
TACTAACATGTTTACTTCCATTGTAGGTAATGTGTTTGGGTTCAAGGCCCTGCGCGCTCTACGTCTGGAGGATTTGCGAATCCCTACTGCTTATGTTAAAACTTTCCAAGGCCCGCCTCATGGGATCCAAGTTGAGAGAGATAAATTGAACAAGTATGGCCGCCCCCTATTGGGATGTACTATTAAACCTAAATTGGGGTTATCCGCTAAGAATTACGGTAGAGCAGTTTATGAATGTCTCCGCGGTGGACTTGATTTTACCAAAGATGATGAGAATGTTAATTCCCAACCATTTATGCGTTGGAGAGACCGTTTCGTATTTTGTGCCGAAGCAATTTATAAAGCACAGGCTGAAACAGGTGAAATCAAAGGGCATT
>IonTorrentS5-rbcL1_BOP010335_Zotu
TACTAACATGTTTACTTCCATTGTAGGTAATGTGTTTGGGTTCAAGGCCCTGCGCGCTCTACGTCTGGAGGATTTGCGAATCCCTACTGCTTATGTTAAAACTTTCCAAGGCCCGCCTCATGGGATCCAAGTTGAGAGAGATAAATTGAACAAGTATGGCCGCCCCCTATTGGGATGTACTATTAAACCTAAATTGGGGTTATCCGCTAAGAATTACGGTAGAGCAGTTTATGAATGTCTCCGCGGTGGACTTGATTTTACCAAAGATGATGAGAATGTTAATTCCCAACCATTTATGCGTTGGAGAGACCGTTTCGTATTTTGTGCCGAAGCAATTTATAAAGCACAGGCTGAAACAGGTGAAATCAAAGGGCATT
>IonTorrentS5-rbcL1_BOP010336_Cotu
TACTAACATGTTTACTTCCATTGTAGGTAATGTGTTTGGGTTCAAGGCCCTGCGCGCTCTACGTCTGGAGGATTTGCGAATCCCTACTGCTTATGTTAAAACTTTCCAAGGCCCGCCTCATGGGATCCAAGTTGAGAGAGATAAATTGAACAAGTATGGCCGCCCCCTATTGGGATGTACTATTAAACCTAAATTGGGGTTATCCGCTAAGAATTACGGTAGAGCAGTTTATGAATGTCTCCGCGGTGGACTTGATTTTACCAAAGATGATGAGAATGTTAATTCCCAACCATTTATGCGTTGGAGAGACCGTTTCTTATTTTGTGCCGAAGCAATTTATAAAGCACAGGCTGAAACAGGTGAAATCAAAGGGCATT
>IonTorrentS5-rbcL1_BOP010336_Otu
TACTAACATGTTTACTTCCATTGTAGGTAATGTGTTTGGGTTCAAGGCCCTGCGCGCTCTACGTCTGGAGGATTTGCGAATCCCTACTGCTTATGTTAAAACTTTCCAAGGCCCGCCTCATGGGATCCAAGTTGAGAGAGATAAATTGAACAAGTATGGCCGCCCCCTATTGGGATGTACTATTAAACCTAAATTGGGGTTATCCGCTAAGAATTACGGTAGAGCAGTTTATGAATGTCTCCGCGGTGGACTTGATTTTACCAAAGATGATGAGAATGTTAATTCCCAACCATTTATGCGTTGGAGAGACCGTTTCTTATTTTGTGCCGAAGCAATTTATAAAGCACAGGCTGAAACAGGTGAAATCAAAGGGCATT
>IonTorrentS5-rbcL1_BOP010336_Zotu
TACTAACATGTTTACTTCCATTGTAGGTAATGTGTTTGGGTTCAAGGCCCTGCGCGCTCTACGTCTGGAGGATTTGCGAATCCCTACTGCTTATGTTAAAACTTTCCAAGGCCCGCCTCATGGGATCCAAGTTGAGAGAGATAAATTGAACAAGTATGGCCGCCCCCTATTGGGATGTACTATTAAACCTAAATTGGGGTTATCCGCTAAGAATTACGGTAGAGCAGTTTATGAATGTCTCCGCGGTGGACTTGATTTTACCAAAGATGATGAGAATGTTAATTCCCAACCATTTATGCGTTGGAGAGACCGTTTCTTATTTTGTGCCGAAGCAATTTATAAAGCACAGGCTGAAACAGGTGAAATCAAAGGGCATT
>IonTorrentS5-rbcL1_BOP010337_Cotu
TACTAACATGTTTACTTCCATTGTAGGTAATGTGTTTGGGTTCAAGGCCCTGCGCGCTCTACGTCTGGAGGATTTGCGAATCCCTACTGCTTATGTTAAAACTTTCCAAGGCCCGCCTCATGGGATCCAAGTTGAGAGAGATAAATTGAACAAGTATGGCCGCCCCCTATTGGGATGTACTATTAAACCTAAATTGGGGTTATCCGCTAAGAATTACGGTAGAGCAGTTTATGAATGTCTCCGCGGTGGACTTGATTTTACCAAAGATGATGAGAATGTTAATTCCCAACCATTTATGCGTTGGAGAGACCGTTTCTTATTTTGTGCCGAAGCAATTTATAAAGCACAGGCTGAAACAGGTGAAATCAAAGGGCATT
>IonTorrentS5-rbcL1_BOP010337_Otu
TACTAACATGTTTACTTCCATTGTAGGTAATGTGTTTGGGTTCAAGGCCCTGCGCGCTCTACGTCTGGAGGATTTGCGAATCCCTACTGCTTATGTTAAAACTTTCCAAGGCCCGCCTCATGGGATCCAAGTTGAGAGAGATAAATTGAACAAGTATGGCCGCCCCCTATTGGGATGTACTATTAAACCTAAATTGGGGTTATCCGCTAAGAATTACGGTAGAGCAGTTTATGAATGTCTCCGCGGTGGACTTGATTTTACCAAAGATGATGAGAATGTTAATTCCCAACCATTTATGCGTTGGAGAGACCGTTTCTTATTTTGTGCCGAAGCAATTTATAAAGCACAGGCTGAAACAGGTGAAATCAAAGGGCATT
>IonTorrentS5-rbcL1_BOP010337_Zotu
TACTAACATGTTTACTTCCATTGTAGGTAATGTGTTTGGGTTCAAGGCCCTGCGCGCTCTACGTCTGGAGGATTTGCGAATCCCTACTGCTTATGTTAAAACTTTCCAAGGCCCGCCTCATGGGATCCAAGTTGAGAGAGATAAATTGAACAAGTATGGCCGCCCCCTATTGGGATGTACTATTAAACCTAAATTGGGGTTATCCGCTAAGAATTACGGTAGAGCAGTTTATGAATGTCTCCGCGGTGGACTTGATTTTACCAAAGATGATGAGAATGTTAATTCCCAACCATTTATGCGTTGGAGAGACCGTTTCTTATTTTGTGCCGAAGCAATTTATAAAGCACAGGCTGAAACAGGTGAAATCAAAGGGCATT
>IonTorrentS5-rbcL1_BOP010338_Cotu
TACTAACATGTTTACTTCCATTGTAGGTAATGTGTTTGGGTTCAAGGCCCTGCGCGCGCTACGTCTGGAGGATTTGCGAATCCCTACTGCTTATGTTAAAACCTTCCAAGGCCCGCCTCATGGGATCCAAGTTGAGAGAGATAAATTGAACAAGTATGGCCGCCCCCTATTGGGATGTACTATTAAACCTAAATTGGGGTTATCCGCTAAGAATTACGGTAGAGCAGTTTATGAATGTCTCCGCGGTGGACTTGATTTTACCAAAGATGATGAGAATGTTAATTCCCAACCATTTATGCGTTGGAGAGACCGTTTCGTATTTTGTGCCGAAGCGATTTATAAAGCACAGGCTGAAACAGGTGAAATCAAAGGGCATT
>IonTorrentS5-rbcL1_BOP010338_Otu
TACTAACATGTTTACTTCCATTGTAGGTAATGTGTTTGGGTTCAAGGCCCTGCGCGCGCTACGTCTGGAGGATTTGCGAATCCCTACTGCTTATGTTAAAACCTTCCAAGGCCCGCCTCATGGGATCCAAGTTGAGAGAGATAAATTGAACAAGTATGGCCGCCCCCTATTGGGATGTACTATTAAACCTAAATTGGGGTTATCCGCTAAGAATTACGGTAGAGCAGTTTATGAATGTCTCCGCGGTGGACTTGATTTTACCAAAGATGATGAGAATGTTAATTCCCAACCATTTATGCGTTGGAGAGACCGTTTCGTATTTTGTGCCGAAGCGATTTATAAAGCACAGGCTGAAACAGGTGAAATCAAAGGGCATT
>IonTorrentS5-rbcL1_BOP010338_Zotu
TACTAACATGTTTACTTCCATTGTAGGTAATGTGTTTGGGTTCAAGGCCCTGCGCGCGCTACGTCTGGAGGATTTGCGAATCCCTACTGCTTATGTTAAAACCTTCCAAGGCCCGCCTCATGGGATCCAAGTTGAGAGAGATAAATTGAACAAGTATGGCCGCCCCCTATTGGGATGTACTATTAAACCTAAATTGGGGTTATCCGCTAAGAATTACGGTAGAGCAGTTTATGAATGTCTCCGCGGTGGACTTGATTTTACCAAAGATGATGAGAATGTTAATTCCCAACCATTTATGCGTTGGAGAGACCGTTTCGTATTTTGTGCCGAAGCGATTTATAAAGCACAGGCTGAAACAGGTGAAATCAAAGGGCATT
>IonTorrentS5-rbcL1_BOP010339_Cotu
TACTAACATGTTTACTTCCATTGTAGGTAATGTGTTTGGGTTCAAGGCCCTGCGCGCTCTACGTCTGGAGGATTTGCGAATCCCTACTGCTTATGTTAAAACCTTCCAAGGCCCGCCTCATGGGATCCAAGTTGAGAGAGATAAATTGAACAAGTATGGCCGCCCCCTATTGGGATGTACTATTAAACCTAAATTGGGGTTATCCGCTAAGAATTACGGTAGAGCAGTTTATGAATGTCTCCGCGGTGGACTTGATTTTACCAAAGATGATGAGAATGTTAATTCCCAACCATTTATGCGTTGGAGAGACCGTTTCGTATTTTGTGCCGAAGCTATTTATAAAGCACAGGCTGAAACAGGTGAAATCAAAGGGCATT
>IonTorrentS5-rbcL1_BOP010339_Otu
TACTAACATGTTTACTTCCATTGTAGGTAATGTGTTTGGGTTCAAGGCCCTGCGCGCTCTACGTCTGGAGGATTTGCGAATCCCTACTGCTTATGTTAAAACCTTCCAAGGCCCGCCTCATGGGATCCAAGTTGAGAGAGATAAATTGAACAAGTATGGCCGCCCCCTATTGGGATGTACTATTAAACCTAAACTTGGGGTTATCCGCTAAGAATTACGGTAGAGCAGTTTATGAATGTCTCCGCGGTGGACTTGATTTTACCAAAGATGATGAGAATGTTAATTCCCAACCATTTATGCGTTGGAGAGACCGTTTCGTATTTTGTGCCGAAGCTATTTATAAAGCACAGGCTGAAACAGGTGAAATCAAAGGGCATT
>IonTorrentS5-rbcL1_BOP010339_Zotu
TACTAACATGTTTACTTCCATTGTAGGTAATGTGTTTGGGTTCAAGGCCCTGCGCGCTCTACGTCTGGAGGATTTGCGAATCCCTACTGCTTATGTTAAAACCTTCCAAGGCCCGCCTCATGGGATCCAAGTTGAGAGAGATAAATTGAACAAGTATGGCCGCCCCCTATTGGGATGTACTATTAAACCTAAACTTGGGGTTATCCGCTAAGAATTACGGTAGAGCAGTTTATGAATGTCTCCGCGGTGGACTTGATTTTACCAAAGATGATGAGAATGTTAATTCCCAACCATTTATGCGTTGGAGAGACCGTTTCGTATTTTGTGCCGAAGCTATTTATAAAGCACAGGCTGAAACAGGTGAAATCAAAGGGCATT
>IonTorrentS5-rbcL1_BOP010340_Cotu
TACTAACATGTTTACTTCCATTGTAGGTAATGTGTTTGGGTTCAAGGCCCTGCGCGCTCTACGTCTGGAGGATTTGCGAATCCCTACTGCTTATGTTAAAACTTTCCAAGGCCCGCCTCATGGGATCCAAGTTGAGAGAGATAAATTGAACAAGTATGGCCGCCCCCTATTGGGATGTACTATTAAACCTAAATTGGGGTTATCCGCTAAGAATTACGGTAGAGCAGTTTATGAATGTCTCCGCGGTGGACTTGATTTTACCAAAGATGATGAGAATGTTAATTCCCAACCATTTATGCGTTGGAGAGACCGTTTCTTATTTTGTGCCGAAGCAATTTATAAAGCACAGGCTGAAACAGGTGAAATCAAAGGGCATT
>IonTorrentS5-rbcL1_BOP010340_Otu
TACTAACATGTTTACTTCCATTGTAGGTAATGTGTTTGGGTTCAAGGCCCTGCGCGCTCTACGTCTGGAGGATTTGCGAATCCCTACTGCTTATGTTAAAACTTTCCAAGGCCCGCCTCATGGGATCCAAGTTGAGAGAGATAAATTGAACAAGTATGGCCGCCCCCTATTGGGATGTACTATTAAACCTAAATTGGGGTTATCCGCTAAGAATTACGGTAGAGCAGTTTATGAATGTCTCCGCGGTGGACTTGATTTTACCAAAGATGATGAGAATGTTAATTCCCAACCATTTATGCGTTGGAGAGACCGTTTCTTATTTTGTGCCGAAGCAATTTATAAAGCACAGGCTGAAACAGGTGAAATCAAAGGGCATT
>IonTorrentS5-rbcL1_BOP010340_Zotu
TACTAACATGTTTACTTCCATTGTAGGTAATGTGTTTGGGTTCAAGGCCCTGCGCGCTCTACGTCTGGAGGATTTGCGAATCCCTACTGCTTATGTTAAAACTTTCCAAGGCCCGCCTCATGGGATCCAAGTTGAGAGAGATAAATTGAACAAGTATGGCCGCCCCCTATTGGGATGTACTATTAAACCTAAATTGGGGTTATCCGCTAAGAATTACGGTAGAGCAGTTTATGAATGTCTCCGCGGTGGACTTGATTTTACCAAAGATGATGAGAATGTTAATTCCCAACCATTTATGCGTTGGAGAGACCGTTTCTTATTTTGTGCCGAAGCAATTTATAAAGCACAGGCTGAAACAGGTGAAATCAAAGGGCATT
>IonTorrentS5-rbcL1_BOP010341_Cotu
TACTAACCTGTTTACTTCCATTGTAGGTAATGTGTTTGGGTTCAAGGCCCTGCGCGCTCTACGTCTGGAAGATTTGCGAATCCCTCCTGCTTATGTTAAAACTTTCCAAGGCCCGCCTCATGGGATCCAAGTTGAGAGAGATAAATTGAACAAGTATGGCCGCCCCCTATTGGGATGTACTATTAAACCTAAATTGGGGTTATCCGCTAAGAATTACGGTAGAGCAGTTTATGAATGTCTCCGCGGTGGACTTGATTTTACCAAAGATGATGAGAATGTTAATTCCCAACCATTTATGCGTTGGAGAGACCGTTTCTTATTTTGTGCCGAAGCACTTTTTAAAAGCACAGGCTGAAACAGGTGAAATCAAAGGGCATT
>IonTorrentS5-rbcL1_BOP010341_Dotu
TACTAACCTGTTTACTTCCATTGTAGGTAATGTGTTTGGGTTCAAGGCCCTGCGCGCTCTACGTCTGGAAGATTTGCGAATCCCTCCTGCTTATGTTAAAACTTTCCAAGGCCCGCCTCATGGGATCCAAGTTGAGAGAGATAAATTGAACAAGTATGGCCGCCCCCTATTGGGATGTACTATTAAACCTAAATTGGGGTTATCCGCTAAGAATTACGGTAGAGCAGTTTATGAATGTCTCCGCGGTGGACTTGATTTTACCAAAGATGATGAGAATGTTAATTCCCAACCATTTATGCGTTGGAGAGACCGTTTCTTATTTTGTGCCGAAGCACTTTTTTAAAAGCACAGGCTGAAACAGGTGAAATCAAAGGGCATT
>IonTorrentS5-rbcL1_BOP010341_Otu
TACTAACCTGTTTACTTCCATTGTAGGTAATGTGTTTGGGTTCAAGGCCCTGCGCGCTCTACGTCTGGAAGATTTGCGAATCCCTCCTGCTTATGTTAAAACTTTCCAAGGCCCGCCTCATGGGATCCAAGTTGAGAGAGATAAATTGAACAAGTATGGCCGCCCCCTATTGGGATGTACTATTAAACCTAAATTGGGGTTATCCGCTAAGAATTACGGTAGAGCAGTTTATGAATGTCTCCGCGGTGGACTTGATTTTACCAAAGATGATGAGAATGTTAATTCCCAACCATTTATGCGTTGGAGAGACCGTTTCTTATTTTGTGCCGAAGCACTTTTTTAAAAGCACAGGCTGAAACAGGTGAAATCAAAGGGCATT
>IonTorrentS5-rbcL1_BOP010341_Zotu
TACTAACCTGTTTACTTCCATTGTAGGTAATGTGTTTGGGTTCAAGGCCCTGCGCGCTCTACGTCTGGAAGATTTGCGAATCCCTCCTGCTTATGTTAAAACTTTCCAAGGCCCGCCTCATGGGATCCAAGTTGAGAGAGATAAATTGAACAAGTATGGCCGCCCCCTATTGGGATGTACTATTAAACCTAAATTGGGGTTATCCGCTAAGAATTACGGTAGAGCAGTTTATGAATGTCTCCGCGGTGGACTTGATTTTACCAAAGATGATGAGAATGTTAATTCCCAACCATTTATGCGTTGGAGAGACCGTTTCTTATTTTGTGCCGAAGCACTTTTTTAAAAGCACAGGCTGAAACAGGTGAAATCAAAGGGCATT
>IonTorrentS5-rbcL1_BOP010342_Cotu
TACTAACATGTTTACTTCCATTGTAGGTAATGTGTTTGGGTTCAAGGCCCTGCGCGCTCTACGTCTGGAGGATTTGCGAATCCCTCCTGCTTATGTTAAAACTTTCCAAGGCCCGCCTCATGGGATCCAAGTTGAGAGAGATAAATTGAACAAGTATGGCCGCCCCCTATTGGGATGTACTATTAAACCTAAATTGGGGTTATCCGCTAAGAATTACGGTAGAGCAGTTTATGAATGTCTCCGCGGTGGACTTGATTTTACCAAAGATGATGAGAATGTTAATTCCCAACCATTTATGCGTTGGAGAGACCGTTTCTTATTTTGTGCCGAAGCAATTTATAAAGCACAGGCTGAAACAGGTGAAATCAAAGGGCATT
>IonTorrentS5-rbcL1_BOP010342_Dotu
TACTAACATGTTTACTTCCATTGTAGGTAATGTGTTTGGGTTCAAGGCCCTGCGCGCTCTACGTCTGGAGGATTTGCGAATCCCTCCTGCTTATGTTAAAACTTTCCAAGGCCCGCCTCATGGGATCCAAGTTGAGAGAGATAAATTGAACAAGTATGGCCGCCCCCTATTGGGATGTACTATTAAACCTAAATTGGGGTTATCCGCTAAGAATTACGGTAGAGCAGTTTATGAATGTCTCCGCGGTGGACTTGATTTTACCAAAGATGATGAGAATGTTAATTCCCAACCATTTATGCGTTGGAGAGACCGTTTCTTATTTTGTGCCGAAGCAATTTATAAAGCACAGGCTGAAACAGGTGAAATCAAAGGGCATT
>IonTorrentS5-rbcL1_BOP010342_Otu
TACTAACATGTTTACTTCCATTGTAGGTAATGTGTTTGGGTTCAAGGCCCTGCGCGCTCTACGTCTGGAGGATTTGCGAATCCCTCCTGCTTATGTTAAAACTTTCCAAGGCCCGCCTCATGGGATCCAAGTTGAGAGAGATAAATTGAACAAGTATGGCCGCCCCCTATTGGGATGTACTATTAAACCTAAATTGGGGTTATCCGCTAAGAATTACGGTAGAGCAGTTTATGAATGTCTCCGCGGTGGACTTGATTTTACCAAAGATGATGAGAATGTTAATTCCCAACCATTTATGCGTTGGAGAGACCGTTTCTTATTTTGTGCCGAAGCAATTTATAAAGCACAGGCTGAAACAGGTGAAATCAAAGGGCATT
>IonTorrentS5-rbcL1_BOP010342_Zotu
TACTAACATGTTTACTTCCATTGTAGGTAATGTGTTTGGGTTCAAGGCCCTGCGCGCTCTACGTCTGGAGGATTTGCGAATCCCTCCTGCTTATGTTAAAACTTTCCAAGGCCCGCCTCATGGGATCCAAGTTGAGAGAGATAAATTGAACAAGTATGGCCGCCCCCTATTGGGATGTACTATTAAACCTAAATTGGGGTTATCCGCTAAGAATTACGGTAGAGCAGTTTATGAATGTCTCCGCGGTGGACTTGATTTTACCAAAGATGATGAGAATGTTAATTCCCAACCATTTATGCGTTGGAGAGACCGTTTCTTATTTTGTGCCGAAGCAATTTATAAAGCACAGGCTGAAACAGGTGAAATCAAAGGGCATT
>IonTorrentS5-rbcL1_BOP010344_Cotu
TACTAACATGTTTACTTCCATTGTAGGTAATGTGTTTGGGTTCAAGGCCCTGCGCGCTCTACGTCTGGAGGATTTGCGAATCCCTACTGCTTATGTTAAAACTTTCCAGGGCCCGCCTCATGGTATCCAAGTTGAGAGAGATAAATTGAACAAGTATGGCCGCCCTCTATTGGGATGTACTATAAAACCAAAATTGGGGTTATCCGCTAAGAATTACGGTAGAGCAGTTTATGAATGTCTACGCGGTGGACTTGATTTTACCAAAGATGATGAGAATGTTAATTCCCAACCATTTATGCGTTGGAGAGACCGTTTCTTATTTTGTGCCGAAGCAATTTATAAAGCACAGGCTGAAACAGGTGAAATCAAAGGGCATT
>IonTorrentS5-rbcL1_BOP010344_Otu
TACTAACATGTTTACTTCCATTGTAGGTAATGTGTTTGGGTTCAAGGCCCTGCGCGCTCTACGTCTGGAGGATTTGCGAATCCCTACTGCTTATGTTAAAACTTTCCAGGGCCCGCCTCATGGTATCCAAGTTGAGAGAGATAAATTGAACAAGTATGGCCGCCCTCTATTGGGATGTACTATAAAACCAAAATTGGGGTTATCCGCTAAGAATTACGGTAGAGCAGTTTATGAATGTCTACGCGGTGGACTTGATTTTACCAAAGATGATGAGAATGTTAATTCCCAACCATTTATGCGTTGGAGAGACCGTTTCTTATTTTGTGCCGAAGCAATTTATAAAGCACAGGCTGAAACAGGTGAAATCAAAGGGCATT
>IonTorrentS5-rbcL1_BOP010344_Zotu
TACTAACATGTTTACTTCCATTGTAGGTAATGTGTTTGGGTTCAAGGCCCTGCGCGCTCTACGTCTGGAGGATTTGCGAATCCCTACTGCTTATGTTAAAACTTTCCAGGGCCCGCCTCATGGTATCCAAGTTGAGAGAGATAAATTGAACAAGTATGGCCGCCCTCTATTGGGATGTACTATAAAACCAAAATTGGGGTTATCCGCTAAGAATTACGGTAGAGCAGTTTATGAATGTCTACGCGGTGGACTTGATTTTACCAAAGATGATGAGAATGTTAATTCCCAACCATTTATGCGTTGGAGAGACCGTTTCTTATTTTGTGCCGAAGCAATTTATAAAGCACAGGCTGAAACAGGTGAAATCAAAGGGCATT
>IonTorrentS5-rbcL1_BOP010345_Cotu
TACTAACATGTTTACTTCCATTGTAGGTAATGTGTTTGGGTTCAAGGCCCTGCGCGCTCTACGTCTGGAGGATTTGCGAATCCCTACTGCTTATGTTAAAACTTTCCAGGGCCCGCCTCATGGTATCCAAGTTGAGAGAGATAAATTGAACAAGTATGGCCGCCCTCTATTGGGATGTACTATAAAACCAAAATTGGGGTTATCCGCTAAGAATTACGGTAGAGCAGTTTATGAATGTCTACGCGGTGGACTTGATTTTACCAAAGATGATGAGAATGTTAATTCCCAACCATTTATGCGTTGGAGAGACCGTTTCTTATTTTGTGCCGAAGCAATTTATAAAGCACAGGCTGAAACAGGTGAAATCAAAGGGCATT
>IonTorrentS5-rbcL1_BOP010345_Dotu
TACTAACATGTTTACTTCCATTGTAGGTAATGTGTTTGGGTTCAAGGCCCTGCGCGCTCTACGTCTGGAGGATTTGCGAATCCCTACTGCTTATGTTAAAACTTTCCAGGGCCCGCCTCATGGTATCCAAGTTGAGAGAGATAAATTGAACAAGTATGGCCGCCCTCTATTGGGATGTACTATAAAACCAAAATTGGGGTTATCCGCTAAGAATTACGGTAGAGCAGTTTATGAATGTCTACGCGGTGGACTTGATTTTACCAAAGATGATGAGAATGTTAATTCCCAACCATTTATGCGTTGGAGAGACCGTTTCTTATTTTGTGCCGAAGCAATTTATAAAGCACAGGCTGAAACAGGTGAAATCAAAGGGCATT
>IonTorrentS5-rbcL1_BOP010345_Otu
TACTAACATGTTTACTTCCATTGTAGGTAATGTGTTTGGGTTCAAGGCCCTGCGCGCTCTACGTCTGGAGGATTTGCGAATCCCTACTGCTTATGTTAAAACTTTCCAGGGCCCGCCTCATGGTATCCAAGTTGAGAGAGATAAATTGAACAAGTATGGCCGCCCTCTATTGGGATGTACTATAAAACCAAAATTGGGGTTATCCGCTAAGAATTACGGTAGAGCAGTTTATGAATGTCTACGCGGTGGACTTGATTTTACCAAAGATGATGAGAATGTTAATTCCCAACCATTTATGCGTTGGAGAGACCGTTTCTTATTTTGTGCCGAAGCAATTTATAAAGCACAGGCTGAAACAGGTGAAATCAAAGGGCATT
>IonTorrentS5-rbcL1_BOP010345_Zotu
TACTAACATGTTTACTTCCATTGTAGGTAATGTGTTTGGGTTCAAGGCCCTGCGCGCTCTACGTCTGGAGGATTTGCGAATCCCTACTGCTTATGTTAAAACTTTCCAGGGCCCGCCTCATGGTATCCAAGTTGAGAGAGATAAATTGAACAAGTATGGCCGCCCTCTATTGGGATGTACTATAAAACCAAAATTGGGGTTATCCGCTAAGAATTACGGTAGAGCAGTTTATGAATGTCTACGCGGTGGACTTGATTTTACCAAAGATGATGAGAATGTTAATTCCCAACCATTTATGCGTTGGAGAGACCGTTTCTTATTTTGTGCCGAAGCAATTTATAAAGCACAGGCTGAAACAGGTGAAATCAAAGGGCATT
>IonTorrentS5-rbcL1_BOP010346_Cotu
TACTAACATGTTTACTTCCATTGTAGGTAATGTGTTTGGGTTCAAGGCCCTGCGCGCTCTACGTCTGGAGGATTTGCGAATCCCTACTGCTTATGTTAAAACTTTCCAGGGCCCGCCTCATGGTATCCAAGTTGAGAGAGATAAATTGAACAAGTATGGCCGCCCTCTATTGGGATGTACTATAAAACCAAAATTGGGGTTATCCGCTAAGAATTACGGTAGAGCAGTTTATGAATGTCTACGCGGTGGACTTGATTTTACCAAAGATGATGAGAATGTTAATTCCCAACCATTTATGCGTTGGAGAGACCGTTTCTTATTTTGTGCCGAAGCAATTTATAAAAGCACAGGCTGAAACAGGTGAAATCAAAGGGCATT
>IonTorrentS5-rbcL1_BOP010346_Otu
TACTAACATGTTTACTTCCATTGTAGGTAATGTGTTTGGGTTCAAGGCCCTGCGCGCTCTACGTCTGGAGGATTTGCGAATCCCTACTGCTTATGTTGAAACTTTCCAGGGCCCGCCTCATGGTATCCAAGTTGAGAGAGATAAATTGAACAAGTATGGCCGCCCTCTATTGGGATGTACTATAAAACCAAAATTGGGGTTATCCGCTAAGAATTACGGTAGAGCAGTTTATGAATGTCTACGCGGTGGACTTGATTTTACCAAAGATGATGAGAATGTTAATTCCCAACCATTTATGCGTTGGAGAGACC
>IonTorrentS5-rbcL1_BOP010346_Zotu
TACTAACATGTTTACTTCCATTGTAGGTAATGTGTTTGGGTTCAAGGCCCTGCGCGCTCTACGTCTGGAGGATTTGCGAATCCCTACTGCTTATGTTGAAACTTTCCAGGGCCCGCCTCATGGTATCCAAGTTGAGAGAGATAAATTGAACAAGTATGGCCGCCCTCTATTGGGATGTACTATAAAACCAAAATTGGGGTTATCCGCTAAGAATTACGGTAGAGCAGTTTATGAATGTCTACGCGGTGGACTTGATTTTACCAAAGATGATGAGAATGTTAATTCCCAACCATTTATGCGTTGGAGAGACC
>IonTorrentS5-rbcL1_BOP010347_Cotu
TACTAACATGTTTACTTCCATTGTAGGTAATGTGTTTGGGTTCAAGGCCCTGCGCGCTCTACGTCTGGAGGATTTGCGAATCCCTACTGCTTATGTTAAAACTTTCCAGGGCCCGCCTCATGGTATCCAAGTTGAGAGAGATAAATTGAACAAGTATGGCCGCCCTCTATTGGGATGTACTATAAAACCAAAATTGGGGTTATCCGCTAAGAATTACGGTAGAGCAGTTTATGAATGTCTACGCGGTGGACTTGATTTTACCAAAGATGATGAGAATGTTAATTCCCAACCATTTATGCGTTGGAGAGACCGTTTCTTATTTTGTGCCGAAGCAATTTATAAAGCACAGGCTGAAACAGGTGAAATCAAAGGGCATT
>IonTorrentS5-rbcL1_BOP010347_Otu
TACTAACATGTTTACTTCCATTGTAGGTAATGTGTTTGGGTTCAAGGCCCTGCGCGCTCTACGTCTGGAGGATTTGCGAATCCCTACTGCTTATGTTAAAACTTTCCAGGGCCCGCCTCATGGTATCCAAGTTGAGAGAGATAAATTGAACAAGTATGGCCGCCCTCTATTGGGATGTACTATAAAACCAAAATTGGGGTTATCCGCTAAGAATTACGGTAGAGCAGTTTATGAATGTCTACGCGGTGGACTTGATTTTACCAAAGATGATGAGAATGTTAATTCCCAACCATTTATGCGTTGGAGAGACCGTTTCTTATTTTGTGCCGAAGCAATTTATAAAGCACAGGCTGAAACAGGTGAAATCAAAGGGCATT
>IonTorrentS5-rbcL1_BOP010347_Zotu
TACTAACATGTTTACTTCCATTGTAGGTAATGTGTTTGGGTTCAAGGCCCTGCGCGCTCTACGTCTGGAGGATTTGCGAATCCCTACTGCTTATGTTAAAACTTTCCAGGGCCCGCCTCATGGTATCCAAGTTGAGAGAGATAAATTGAACAAGTATGGCCGCCCTCTATTGGGATGTACTATAAAACCAAAATTGGGGTTATCCGCTAAGAATTACGGTAGAGCAGTTTATGAATGTCTACGCGGTGGACTTGATTTTACCAAAGATGATGAGAATGTTAATTCCCAACCATTTATGCGTTGGAGAGACCGTTTCTTATTTTGTGCCGAAGCAATTTATAAAGCACAGGCTGAAACAGGTGAAATCAAAGGGCATT
>IonTorrentS5-rbcL1_BOP010348_Cotu
TACTAACATGTTTACTTCCATTGTGGGTAATGTATTTGGATTCAAGGCCCTGCGCGCTCTACGTCTGGAGGATTTGCGAATCCCTCCTGCTTATTCTAAAACTTTCCAAGGCCCGCCTCATGGAATCCAAGTTGAGAGAGATAAATTAAACAAGTATGGCCGCCCTCTATTGGGATGTACTATTAAACCTAAATTGGGATTATCCGCTAAGAATTACGGTAGAGCAGTTTATGAATGTCTCCGCGGTGGGCTTGATTTTACCAAAGATGATGAGAACGTGAATTCCCAACCATTTATGCGTTGGAGAGACCGTTTCCTATTTTGTGCCGAAGCAATTTATAAAGCGCAGGCTGAAACCGGTGAAATCAAAGGGCATT
>IonTorrentS5-rbcL1_BOP010350_Cotu
TACTAACATGTTTACTTCCATTGTAGGTAATGTGTTTGGGTTCAAGGCCCTGCGCGCTCTACGTCTGGAGGATTTGCGAATCCCTACTGCTTATGTTAAAACTTTCCAGGGCCCGCCTCATGGTATCCAAGTTGAGAGAGATAAATTGAACAAGTATGGCCGCCCTCTATTGGGATGTACTATAAAACCAAAATTGGGGTTATCCGCTAAGAATTACGGTAGAGCAGTTTATGAATGTCTACGCGGTGGACTTGATTTTACCAAAGATGATGAGAATGTTAATTCCCAACCATTTATGCGTTGGAGAGACCGTTTCTTATTTTGTGCCGAAGCAATTTATAAAGCACAGGCTGAAACAGGTGAAATCAAAGGGCATT
>IonTorrentS5-rbcL1_BOP010350_Otu
TACTAACATGTTTACTTCCATTGTAGGTAATGTGTTTGGGTTCAAGGCCCTGCGCGCTCTACGTCTGGAGGATTTGCGAATCCCTACTGCTTATGTTAAAACTTTCCAGGGCCCGCCTCATGGTATCCAAGTTGAGAGAGATAAATTGAACAAGTATGGCCGCCCTCTATTGGGATGTACTATAAAACCAAAATTGGGGTTATCCGCTAAGAATTACGGTAGAGCAGTTTATGAATGTCTACGCGGTGGACTTGATTTTACCAAAGATGATGAGAATGTTAATTCCCAACCATTTATGCGTTGGAGAGACCGTTTCTTATTTTGTGCCGAAGCAATTTATAAAGCACAGGCTGAAACAGGTGAAATCAAAGGGCATT
>IonTorrentS5-rbcL1_BOP010350_Zotu
TACTAACATGTTTACTTCCATTGTAGGTAATGTGTTTGGGTTCAAGGCCCTGCGCGCTCTACGTCTGGAGGATTTGCGAATCCCTACTGCTTATGTTAAAACTTTCCAGGGCCCGCCTCATGGTATCCAAGTTGAGAGAGATAAATTGAACAAGTATGGCCGCCCTCTATTGGGATGTACTATAAAACCAAAATTGGGGTTATCCGCTAAGAATTACGGTAGAGCAGTTTATGAATGTCTACGCGGTGGACTTGATTTTACCAAAGATGATGAGAATGTTAATTCCCAACCATTTATGCGTTGGAGAGACCGTTTCTTATTTTGTGCCGAAGCAATTTATAAAGCACAGGCTGAAACAGGTGAAATCAAAGGGCATT
>IonTorrentS5-rbcL1_BOP010351_Cotu
TACTAACATGTTTACTTCCATTGTAGGTAATGTGTTTGGGTTCAAGGCCCTGCGCGCTCTACGTCTGGAGGATTTGCGAATCCCTACTGCTTATGTTAAAACTTTCCAGGGCCCGCCTCATGGTATCCAAGTTGAGAGAGATAAATTGAACAAGTATGGCCGCCCTCTATTGGGATGTACTATAAAACCAAAATTGGGGTTATCCGCTAAGAATTACGGTAGAGCAGTTTATGAATGTCTACGCGGTGGACTTGATTTTACCAAAGATGATGAGAATGTTAATTCCCAACCATTTATGCGTTGGAGAGACCGTTTCTTATTTTGTGCCGAAGCAATTTATAAAGCACAGGCTGAAACAGGTGAAATCAAAGGGCATT
>IonTorrentS5-rbcL1_BOP010351_Dotu
TACTAACATGTTTACTTCCATTGTAGGTAATGTGTTTGGGTTCAAGGCCCTGCGCGCTCTACGTCTGGAGGATTTGCGAATCCCTACTGCTTATGTTAAAACTTTCCAGGGCCCGCCTCATGGTATCCAAGTTGAGAGAGATAAATTGAACAAGTATGGCCGCCCTCTATTGGGATGTACTATAAAACCAAAATTGGGGTTATCCGCTAAGAATTACGGTAGAGCAGTTTATGAATGTCTACGCGGTGGACTTGATTTTACCAAAGATGATGAGAATGTTAATTCCCAACCATTTATGCGTTGGAGAGACCGTTTCTTATTTTGTGCCGAAGCAATTTATAAAGCACAGGCTGAAACAGGTGAAATCAAAGGGCATT
>IonTorrentS5-rbcL1_BOP010351_Otu
TACTAACATGTTTACTTCCATTGTAGGTAATGTGTTTGGGTTCAAGGCCCTGCGCGCTCTACGTCTGGAGGATTTGCGAATCCCTACTGCTTATGTTAAAACTTTCCAGGGCCCGCCTCATGGTATCCAAGTTGAGAGAGATAAATTGAACAAGTATGGCCGCCCTCTATTGGGATGTACTATAAAACCAAAATTGGGGTTATCCGCTAAGAATTACGGTAGAGCAGTTTATGAATGTCTACGCGGTGGACTTGATTTTACCAAAGATGATGAGAATGTTAATTCCCAACCATTTATGCGTTGGAGAGACCGTTTCTTATTTTGTGCCGAAGCAATTTATAAAGCACAGGCTGAAACAGGTGAAATCAAAGGGCATT
>IonTorrentS5-rbcL1_BOP010351_Zotu
TACTAACATGTTTACTTCCATTGTAGGTAATGTGTTTGGGTTCAAGGCCCTGCGCGCTCTACGTCTGGAGGATTTGCGAATCCCTACTGCTTATGTTAAAACTTTCCAGGGCCCGCCTCATGGTATCCAAGTTGAGAGAGATAAATTGAACAAGTATGGCCGCCCTCTATTGGGATGTACTATAAAACCAAAATTGGGGTTATCCGCTAAGAATTACGGTAGAGCAGTTTATGAATGTCTACGCGGTGGACTTGATTTTACCAAAGATGATGAGAATGTTAATTCCCAACCATTTATGCGTTGGAGAGACCGTTTCTTATTTTGTGCCGAAGCAATTTATAAAGCACAGGCTGAAACAGGTGAAATCAAAGGGCATT
>IonTorrentS5-rbcL1_BOP010352_Cotu
TACTAACATGTTTACTTCCATTGTAGGTAATGTGTTTGGGTTCAAGGCCCTGCGCGCTCTACGTCTGGAGGATTTGCGAATCCCTACTGCTTATGTTAAAACTTTCCAGGGCCCGCCTCATGGTATCCAAGTTGAGAGAGATAAATTGAACAAGTATGGCCGCCCTCTATTGGGATGTACTATAAAACCAAAATTGGGGTTATCCGCTAAGAATTACGGTAGAGCAGTTTATGAATGTCTACGCGGTGGACTTGATTTTACCAAAGATGATGAGAATGTTAATTCCCAACCATTTATGCGTTGGAGAGACCGTTTCTTATTTTGTGCCGAAGCAATTTATAAAGCACAGGCTGAAACAGGTGAAATCAAAGGGCATT
>IonTorrentS5-rbcL1_BOP010352_Dotu
TACTAACATGTTTACTTCCATTGTAGGTAATGTGTTTGGGTTCAAGGCCCTGCGCGCTCTACGTCTGGAGGATTTGCGAATCCCTACTGCTTATGTTAAAACTTTCCAGGGCCCGCCTCATGGTATCCAAGTTGAGAGAGATAAATTGAACAAGTATGGCCGCCCTCTATTGGGATGTACTATAAAACCAAAATTGGGGTTATCCGCTAAGAATTACGGTAGAGCAGTTTATGAATGTCTACGCGGTGGACTTGATTTTACCAAAGATGATGAGAATGTTAATTCCCAACCATTTATGCGTTGGAGAGACCGTTTCTTATTTTGTGCCGAAGCAATTTATAAAGCACAGGCTGAAACAGGTGAAATCAAAGGGCATT
>IonTorrentS5-rbcL1_BOP010352_Otu
TACTAACATGTTTACTTCCATTGTAGGTAATGTGTTTGGGTTCAAGGCCCTGCGCGCTCTACGTCTGGAGGATTTGCGAATCCCTACTGCTTATGTTAAAACTTTCCAGGGCCCGCCTCATGGTATCCAAGTTGAGAGAGATAAATTGAACAAGTATGGCCGCCCTCTATTGGGATGTACTATAAAACCAAAATTGGGGTTATCCGCTAAGAATTACGGTAGAGCAGTTTATGAATGTCTACGCGGTGGACTTGATTTTACCAAAGATGATGAGAATGTTAATTCCCAACCATTTATGCGTTGGAGAGACCGTTTCTTATTTTGTGCCGAAGCAATTTATAAAGCACAGGCTGAAACAGGTGAAATCAAAGGGCATT
>IonTorrentS5-rbcL1_BOP010352_Zotu
TACTAACATGTTTACTTCCATTGTAGGTAATGTGTTTGGGTTCAAGGCCCTGCGCGCTCTACGTCTGGAGGATTTGCGAATCCCTACTGCTTATGTTAAAACTTTCCAGGGCCCGCCTCATGGTATCCAAGTTGAGAGAGATAAATTGAACAAGTATGGCCGCCCTCTATTGGGATGTACTATAAAACCAAAATTGGGGTTATCCGCTAAGAATTACGGTAGAGCAGTTTATGAATGTCTACGCGGTGGACTTGATTTTACCAAAGATGATGAGAATGTTAATTCCCAACCATTTATGCGTTGGAGAGACCGTTTCTTATTTTGTGCCGAAGCAATTTATAAAGCACAGGCTGAAACAGGTGAAATCAAAGGGCATT
>IonTorrentS5-rbcL1_BOP010359_Cotu
TACTAACATGTTTACTTCCATTGTGGGTAATGTATTTGGGTTCAAAGCCCTGCGCGCTCTACGTCTAGAGGATCTACGAATCCCTACCGCGTATACCAAAACTTTCCAAGGACCGCCGCATGGGATCCAAGTTGAGAGAGATAAATTGAACAAGTATGGACGTCCCCTATTGGGATGTACTATTAAACCTAAATTAGGTTTATCCGCTAAGAACTACGGTAGAGCTGTTTATGAATGTCTACGTGGTGGACTTGACTTTACCAAAGATGATGAGAACGTGAACTCCCAACCGTTTATGCGTTGGAGAGACCGTTTCCTATTTTGTGCGGAAGCAATTTATAAAGCGCAGGCCGAAACAGGTGAAATTAAAGGTCATT
>IonTorrentS5-rbcL1_BOP010359_Dotu
TACTAACATGTTTACTTCCATTGTGGGTAATGTATTTGGGTTCAAAGCCCTGCGCGCTCTACGTCTAGAGGATCTACGAATCCCTACCGCGTATACCAAAACTTTCCAAGGACCGCCGCATGGGATCCAAGTTGAGAGAGATAAATTGAACAAGTATGGACGTCCCCTATTGGGATGTACTATTAAACCTAAATTAGGTTTATCCGCTAAGAACTACGGTAGAGCTGTTTATGAATGTCTACGTGGTGGACTTGACTTTACCAAAGATGATGAGAACGTGAACTCCCAACCGTTTATGCGTTGGAGAGACCGTTTCCTATTTTGTGCGGAAGCAATTTATAAAGCGCAGGCCGAAACAGGTGAAATTAAAGGTCATT
>IonTorrentS5-rbcL1_BOP010359_Otu
TACTAACATGTTTACTTCCATTGTGGGTAATGTATTTGGGTTCAAAGCCCTGCGCGCTCTACGTCTAGAGGATCTACGAATCCCTACCGCGTATACCAAAACTTTCCAAGGACCGCCGCATGGGATCCAAGTTGAGAGAGATAAATTGAACAAGTATGGACGTCCCCTATTGGGATGTACTATTAAACCTAAATTAGGTTTATCCGCTAAGAACTACGGTAGAGCTGTTTATGAATGTCTACGTGGTGGACTTGACTTTACCAAAGATGATGAGAACGTGAACTCCCAACCGTTTATGCGTTGGAGAGACCGTTTCCTATTTTGTGCGGAAGCAATTTATAAAGCGCAGGCCGAAACAGGTGAAATTAAAGGTCATT
>IonTorrentS5-rbcL1_BOP010359_Zotu
TACTAACATGTTTACTTCCATTGTGGGTAATGTATTTGGGTTCAAAGCCCTGCGCGCTCTACGTCTAGAGGATCTACGAATCCCTACCGCGTATACCAAAACTTTCCAAGGACCGCCGCATGGGATCCAAGTTGAGAGAGATAAATTGAACAAGTATGGACGTCCCCTATTGGGATGTACTATTAAACCTAAATTAGGTTTATCCGCTAAGAACTACGGTAGAGCTGTTTATGAATGTCTACGTGGTGGACTTGACTTTACCAAAGATGATGAGAACGTGAACTCCCAACCGTTTATGCGTTGGAGAGACCGTTTCCTATTTTGTGCGGAAGCAATTTATAAAGCGCAGGCCGAAACAGGTGAAATTAAAGGTCATT
>IonTorrentS5-rbcL1_BOP010360_Cotu
TACTAACATGTTTACTTCCATTGTAGGTAATGTGTTTGGGTTCAAGGCCCTGCGTGCTCTACGTCTGGAGGATTTGCGAATCCCTACTGCTTATGTTAAAACTTTCCAAGGCCCGCCTCATGGGATCCAAGTTGAGAGAGATAAATTGAACAAGTATGGACGCCCCCTATTGGGATGTACTATTAAACCTAAATTGGGGTTATCCGCTAAGAATTACGGTAGAGCAGTTTATGAGTGTCTCCGCGGTGGACTTGATTTTACCAAAGATGATGAGAATGTTAATTCCCAACCATTTATGCGTTGGAGAGACCGTTTCTTATTTTGTGCCGAAGCAATTTATAAAGCACAGGCTGAAACAGGTGAAATCAAAGGGCATT
>IonTorrentS5-rbcL1_BOP010360_Dotu
TACTAACATGTTTACTTCCATTGTAGGTAATGTGTTTGGGTTCAAGGCCCTGCGTGCTCTACGTCTGGAGGATTTGCGAATCCCTACTGCTTATGTTAAAACTTTCCAAGGCCCGCCTCATGGGATCCAAGTTGAGAGAGATAAATTGAACAAGTATGGACGCCCCCTATTGGGATGTACTATTAAACCTAAATTGGGGTTATCCGCTAAGAATTACGGTAGAGCAGTTTATGAGTGTCTCCGCGGTGGACTTGATTTTACCAAAGATGATGAGAATGTTAATTCCCAACCATTTATGCGTTGGAGAGACCGTTTCTTATTTTGTGCCGAAGCAATTTATAAAGCACAGGCTGAAACAGGTGAAATCAAAGGGCATT
>IonTorrentS5-rbcL1_BOP010360_Otu
TACTAACATGTTTACTTCCATTGTAGGTAATGTGTTTGGGTTCAAGGCCCTGCGTGCTCTACGTCTGGAGGATTTGCGAATCCCTACTGCTTATGTTAAAACTTTCCAAGGCCCGCCTCATGGGATCCAAGTTGAGAGAGATAAATTGAACAAGTATGGACGCCCCCTATTGGGATGTACTATTAAACCTAAATTGGGGTTATCCGCTAAGAATTACGGTAGAGCAGTTTATGAGTGTCTCCGCGGTGGACTTGATTTTACCAAAGATGATGAGAATGTTAATTCCCAACCATTTATGCGTTGGAGAGACCGTTTCTTATTTTGTGCCGAAGCAATTTATAAAGCACAGGCTGAAACAGGTGAAATCAAAGGGCATT
>IonTorrentS5-rbcL1_BOP010360_Zotu
TACTAACATGTTTACTTCCATTGTAGGTAATGTGTTTGGGTTCAAGGCCCTGCGTGCTCTACGTCTGGAGGATTTGCGAATCCCTACTGCTTATGTTAAAACTTTCCAAGGCCCGCCTCATGGGATCCAAGTTGAGAGAGATAAATTGAACAAGTATGGACGCCCCCTATTGGGATGTACTATTAAACCTAAATTGGGGTTATCCGCTAAGAATTACGGTAGAGCAGTTTATGAGTGTCTCCGCGGTGGACTTGATTTTACCAAAGATGATGAGAATGTTAATTCCCAACCATTTATGCGTTGGAGAGACCGTTTCTTATTTTGTGCCGAAGCAATTTATAAAGCACAGGCTGAAACAGGTGAAATCAAAGGGCATT
>IonTorrentS5-rbcL1_BOP010416_Cotu
TACAAACATGTTTACTTCTATTGTGGGTAATGTATTTGGGTTCAAAGCCCTGCGCGCTCTACGTCTGGAAGATCTGCGAATCCCTGTCGCTTATACTAAAACTTTCCAAGGCCCGCCTCATGGCATCCAAGTTGAGAGAGATAAATTGAACAAGTATGGTCGCCCCCTGTTGGGATGTACTATTAAACCTAAATTGGGGTTATCTGCTAAAAACTATGGTAGAGCGGTTTATGAATGTCTACGTGGTGGACTTGATTTTACCAAAGATGATGAGAACGTGAACTCCCAACCATTTATGCGTTGGAGAGATCGTTTCTTATTTTGTGCCGAAGCCCTTTATAAAGCACAAGCTGAAACAGGTGAAATCAAAGGGCATT
>IonTorrentS5-rbcL1_BOP010416_Otu
TACAAACATGTTTACTTCTATTGTGGGTAATGTATTTGGGTTCAAAGCCCTGCGCGCTCTACGTCTGGAAGATCTGCGAATCCCTGTCGCTTATACTAAAACTTTCCAAGGCCCGCCTCATGGCATCCAAGTTGAGAGAGATAAATTGAACAAGTATGGTCGCCCCCTGTTGGGATGTACTATTAAACCTAAATTGGGGTTATCTGCTAAAAACTATGGTAGAGCGGTTTATGAATGTCTACGTGGTGGACTTGATTTTACCAAAGATGATGAGAACGTGAACTCCCAACCATTTATGCGTTGGAGAGATCGTTTCTTATTTTGTGCCGAAGCCCTTTATAAAGCACAAGCTGAAACAGGTGAAATCAAAGGGCATT
>IonTorrentS5-rbcL1_BOP010416_Zotu
TACAAACATGTTTACTTCTATTGTGGGTAATGTATTTGGGTTCAAAGCCCTGCGCGCTCTACGTCTGGAAGATCTGCGAATCCCTGTCGCTTATACTAAAACTTTCCAAGGCCCGCCTCATGGCATCCAAGTTGAGAGAGATAAATTGAACAAGTATGGTCGCCCCCTGTTGGGATGTACTATTAAACCTAAATTGGGGTTATCTGCTAAAAACTATGGTAGAGCGGTTTATGAATGTCTACGTGGTGGACTTGATTTTACCAAAGATGATGAGAACGTGAACTCCCAACCATTTATGCGTTGGAGAGATCGTTTCTTATTTTGTGCCGAAGCCCTTTATAAAGCACAAGCTGAAACAGGTGAAATCAAAGGGCATT
>IonTorrentS5-rbcL1_BOP010417_Cotu
TACTAACATGTTTACTTCCATTGTGGGTAATGTATTTGGATTCAAGGCCCTGCGCGCTCTACGTCTGGAGGATTTGCGAATCCCTACTTCTTATTCTAAAACTTTCCAAGGTCCGCCTCATGGCATCCAAGTTGAGAGGGATAAATTAAACAAGTATGGCCGCCCCCTATTAGGATGTACTATTAAACCTAAATTGGGATTATCCGCTAAGAATTACGGTAGAGCAGTTTATGAATGTCTCCGCGGTGGGCTTGATTTTACCAAAGATGATGAGAACGTTAATTCCCAACCATTTATGCGTTGGAGAGACCGTTTCCTATTTTGTGCCGAAGCAATTTATAAAGCGCAGGCTGAAACAGGTGAAATCAAAGGGCATT
>IonTorrentS5-rbcL1_BOP010417_Dotu
TACTAACATGTTTACTTCCATTGTGGGTAATGTATTTGGATTCAAGGCCCTGCGCGCTCTACGTCTGGAGGATTTGCGAATCCCTACTTCTTATTCTAAAACTTTCCAAGGTCCGCCTCATGGCATCCAAGTTGAGAGGGATAAATTAAACAAGTATGGCCGCCCCC
>IonTorrentS5-rbcL1_BOP010417_Otu
TACTAACATGTTTACTTCCATTGTGGGTAATGTATTTGGATTCAAGGCCCTGCGCGCTCTACGTCTGGAGGATTTGCGAATCCCTACTTCTTATTCTAAAACTTTCCAAGGTCCGCCTCATGGCATCCAAGTTGAGAGGGATAAATTAAACAAGTATGGCCGCCCCCTATTAGGATGTACTATTAAACCTAAATTGGGATTATCCGCTAAGAATTACGGTAGAGCAGTTTATGAATGTCTCCGCGGTGGGCTTGATTTTACCAAAGATGATGAGAACGTTAATTCCCAACCATTTATGCGTTGGAGAGACCGTTTCCTATTTTGTGCCGAAGCAATTTATAAAGCGCAGGCTGAAACAGGTGAAATCAAAGGGCATT
>IonTorrentS5-rbcL1_BOP010417_Zotu
TACTAACATGTTTACTTCCATTGTGGGTAATGTATTTGGATTCAAGGCCCTGCGCGCTCTACGTCTGGAGGATTTGCGAATCCCTACTTCTTATTCTAAAACTTTCCAAGGTCCGCCTCATGGCATCCAAGTTGAGAGGGATAAATTAAACAAGTATGGCCGCCCCCTATTAGGATGTACTATTAAACCTAAATTGGGATTATCCGCTAAGAATTACGGTAGAGCAGTTTATGAATGTCTCCGCGGTGGGCTTGATTTTACCAAAGATGATGAGAACGTTAATTCCCAACCATTTATGCGTTGGAGAGACCGTTTCCTATTTTGTGCCGAAGCAATTTATAAAGCGCAGGCTGAAACAGGTGAAATCAAAGGGCATT
>IonTorrentS5-rbcL1_BOP010418_Cotu
TACTAACATGTTTACTTCCATTGTGGGTAATGTATTTGGATTCAAGGCCCTGCGCGCTCTACGTCTGGAGGATTTGCGAATCCCTACTTCTTATTCTAAAACTTTCCAAGGTCCGCCTCATGGCATCCAAGTTGAGAGGGATAAATTAAACAAGTATGGCCGCCCCCTATTAGGATGTACTATTAAACCTAAATTGGGATTATCCGCTAAGAATTACGGTAGAGCAGTTTATGAATGTCTCCGCGGTGGGCTTGATTTTACCAAAGATGATGAGAACGTTAATTCCCAACCATTTATGCGTTGGAGAGACCGTTTCCTATTTTGTGCCGAAGCAATTTATAAAGCGCAGGCGGAAACAGGTGAAATCAAAGGGCAT
>IonTorrentS5-rbcL1_BOP010418_Otu
TACTAACATGTTTACTTCCATTGTGGGTAATGTATTTGGATTCAAGGCCCTGCGCGCTCTACGTCTGGAGGATTTGCGAATCCCTACTTCTTATTCTAAAACTTTCCAAGGTCCGCCTCATGGCATCCAAGTTGAGAGGGATAAATTAAACAAGTATGGCCGCCCCCTATTAGGATGTACTATTAAACCTAAATTGGGATTATCCGCTAAGAATTACGGTAGAGCAGTTTATGAATGTCTCCGCGGTGGGCTTGATTTTACCAAAGATGATGAGAACGTTAATTCCCAACCATTTATGCGTTGGAGAGACCGTTTCCTATTTTGTGCCGAAGCAATTTATAAAGCGCAGGCGGAAACAGGTGAAATCAAAGGGCATT
>IonTorrentS5-rbcL1_BOP010418_Zotu
TACTAACATGTTTACTTCCATTGTGGGTAATGTATTTGGATTCAAGGCCCTGCGCGCTCTACGTCTGGAGGATTTGCGAATCCCTACTTCTTATTCTAAAACTTTCCAAGGTCCGCCTCATGGCATCCAAGTTGAGAGGGATAAATTAAACAAGTATGGCCGCCCCCTATTAGGATGTACTATTAAACCTAAATTGGGATTATCCGCTAAGAATTACGGTAGAGCAGTTTATGAATGTCTCCGCGGTGGGCTTGATTTTACCAAAGATGATGAGAACGTTAATTCCCAACCATTTATGCGTTGGAGAGACCGTTTCCTATTTTGTGCCGAAGCAATTTATAAAGCGCAGGCGGAAACAGGTGAAATCAAAGGGCATT
>IonTorrentS5-rbcL1_BOP010419_Cotu
TACTAACATGTTTACTTCCATTGTGGGTAATGTATTTGGATTCAAGGCCCTGCGCGCTCTACGTCTGGAGGATTTGCGAATCCCTACTTCTTATTCTAAAACTTTCCAAGGTCCGCCTCATGGCATCCAAGTTGAGAGGGATAAATTAAACAAGTATGGCCGCCCCCTATTAGGATGTACTATTAAACCTAAATTGGGATTATCCGCTAAGAATTACGGTAGAGCAGTTTATGAATGTCTCCGCGGTGGGCTTGATTTTACCAAAGATGATGAGAACGTTAATTCCCAACCATTTATGCGTTGGAGAGACCGTTTCCTATTTTGTGCCGAAGCAATTTATAAAGCGCAGGCGGAAACAGGTGAAATCAAAGGGCATT
>IonTorrentS5-rbcL1_BOP010419_Dotu
TACTAACATGTTTACTTCCATTGTGGGTAATGTATTTGGATTCAAGGCCCTGCGCGCTCTACGTCTGGAGGATTTGCGAATCCCTACTTCTTATTCTAAAACTTTCCAAGGTCCGCCTCATGGCATCCAAGTTGAGAGGGATAAATTAAACAAGTATGGCCGCCCCCTATTAGGATGTACTATTAAACCTAAATTGGGATTATCCGCTAAGAATTACGGTAGAGCAGTTTATGAATGTCTCCGCGGTGGGCTTGATTTTACCAAAGATGATGAGAACGTTAATTCCCAACCATTTATGCGTTGGAGAGACCGTTTCCTATTTTGTGCCGAAGCAATTTATAAAGCGCAGGCGGAAACAGGTGAAATCAAAGGGCATT
>IonTorrentS5-rbcL1_BOP010419_Otu
TACTAACATGTTTACTTCCATTGTGGGTAATGTATTTGGATTCAAGGCCCTGCGCGCTCTACGTCTGGAGGATTTGCGAATCCCTACTTCTTATTCTAAAACTTTCCAAGGTCCGCCTCATGGCATCCAAGTTGAGAGGGATAAATTAAACAAGTATGGCCGCCCCCTATTAGGATGTACTATTAAACCTAAATTGGGATTATCCGCTAAGAATTACGGTAGAGCAGTTTATGAATGTCTCCGCGGTGGGCTTGATTTTACCAAAGATGATGAGAACGTTAATTCCCAACCATTTATGCGTTGGAGAGACCGTTTCCTATTTTGTGCCGAAGCAATTTATAAAGCGCAGGCGGAAACAGGTGAAATCAAAGGGCATT
>IonTorrentS5-rbcL1_BOP010419_Zotu
TACTAACATGTTTACTTCCATTGTGGGTAATGTATTTGGATTCAAGGCCCTGCGCGCTCTACGTCTGGAGGATTTGCGAATCCCTACTTCTTATTCTAAAACTTTCCAAGGTCCGCCTCATGGCATCCAAGTTGAGAGGGATAAATTAAACAAGTATGGCCGCCCCCTATTAGGATGTACTATTAAACCTAAATTGGGATTATCCGCTAAGAATTACGGTAGAGCAGTTTATGAATGTCTCCGCGGTGGGCTTGATTTTACCAAAGATGATGAGAACGTTAATTCCCAACCATTTATGCGTTGGAGAGACCGTTTCCTATTTTGTGCCGAAGCAATTTATAAAGCGCAGGCGGAAACAGGTGAAATCAAAGGGCATT
>IonTorrentS5-rbcL1_BOP010420_Cotu
TACTAACATGTTTACTTCCATTGTGGGTAATGTATTTGGATTCAAGGCCCTGCGCGCTCTACGTCTGGAGGATTTGCGAATCCCTACTTCTTATTCTAAAACTTTCCAAGGTCCGCCTCATGGCATCCAAGTTGAGAGGGATAAATTAAACAAGTATGGCCGCCCCCTATTAGGATGTACTATTAAACCTAAATTGGGATTATCCGCTAAGAATTACGGTAGAGCAGTTTATGAATGTCTCCGCGGTGGGCTTGATTTTACCAAAGATGATGAGAACGTTAATTCCCAACCATTTATGCGTTGGAGAGACCGTTTCCTATTTTGTGCCGAAGCAATTTATAAAGCGCAGGCTGAAACAGGTGAAATCAAAGGGCATT
>IonTorrentS5-rbcL1_BOP010420_Otu
TACTAACATGTTTACTTCCATTGTGGGTAATGTATTTGGATTCAAGGCCCTGCGCGCTCTACGTCTGGAGGATTTGCGAATCCCTACTTCTTATTCTAAAACTTTCCAAGGTCCGCCTCATGGCATCCAAGTTGAGAGGGATAAATTAAACAAGTATGGCCGCCCCCTATTAGGATGTACTATTAAACCTAAATTGGGATTATCCGCTAAGAATTACGGTAGAGCAGTTTATGAATGTCTCCGCGGTGGGCTTGATTTTACCAAAGATGATGAGAACGTTAATTCCCAACCATTTATGCGTTGGAGAGACCGTTTCCTATTTTGTGCCGAAGCAATTTATAAAGCGCAGGCTGAAACAGGTGAAATCAAAGGGCATT
>IonTorrentS5-rbcL1_BOP010420_Zotu
TACTAACATGTTTACTTCCATTGTGGGTAATGTATTTGGATTCAAGGCCCTGCGCGCTCTACGTCTGGAGGATTTGCGAATCCCTACTTCTTATTCTAAAACTTTCCAAGGTCCGCCTCATGGCATCCAAGTTGAGAGGGATAAATTAAACAAGTATGGCCGCCCCCTATTAGGATGTACTATTAAACCTAAATTGGGATTATCCGCTAAGAATTACGGTAGAGCAGTTTATGAATGTCTCCGCGGTGGGCTTGATTTTACCAAAGATGATGAGAACGTTAATTCCCAACCATTTATGCGTTGGAGAGACCGTTTCCTATTTTGTGCCGAAGCAATTTATAAAGCGCAGGCTGAAACAGGTGAAATCAAAGGGCATT
>IonTorrentS5-rbcL1_BOP010421_Cotu
TACTAACATGTTTTACTTCCATTGTGGGTAATGTATTTGGATTCAAGGCCCTGCGCGCTCTACGTCTGGAGGATTTGCGAATCCCTACTTCTTATTCTAAAACTTTCCAAGGTCCGCCTCATGGCATCCAAGTTGAGAGGGATAAATTAAACAAGTATGGCCGCCCCCTATTAGGATGTACTATTAAACCTAAATTGGGATTATCCGCTAAGAATTACGGTAGAGCAGTTTATGAATGTCTCCGCGGTGGGCTTGATTTTACCAAAGATGATGAGAACGTTAATTCCCAACCATTTATGCGTTGGAGAGACCGTTTCCTATTTTGTGCCGAAGCAATTTATAAAGCGCAGGCGGAAACAGGTGAAATCAAAGGGCATT
>IonTorrentS5-rbcL1_BOP010421_Otu
TACTAACATGTTTACTTCCATTGTGGGTAATGTATTTGGATTCAAGGCCCTGCGCGCTCTACGTCTGGAGGATTTGCGAATCCCTACTTCTTATTCTAAAACTTTCCAAGGTCCGCCTCATGGCATCCAAGTTGAGAGGGATAAATTAAACAAGTATGGCCGCCCCCTATTAGGATGTACTATTAAACCTAAATTGGGATTATCCGCTAAGAATTACGGTAGAGCAGTTTATGAATGTCTCCGCGGTGGGCTTGATTTTACCAAAGATGATGAGAACGTTAATTCCCAACCATTTATGCGTTGGAGAGACCGTTTCCTATTTTGTGCCGAAGCAATTTATAAAGCGCAGGCGGAAACAGGTGAAATCAAAGGGCATT
>IonTorrentS5-rbcL1_BOP010421_Zotu
TACTAACATGTTTACTTCCATTGTGGGTAATGTATTTGGATTCAAGGCCCTGCGCGCTCTACGTCTGGAGGATTTGCGAATCCCTACTTCTTATTCTAAAACTTTCCAAGGTCCGCCTCATGGCATCCAAGTTGAGAGGGATAAATTAAACAAGTATGGCCGCCCCCTATTAGGATGTACTATTAAACCTAAATTGGGATTATCCGCTAAGAATTACGGTAGAGCAGTTTATGAATGTCTCCGCGGTGGGCTTGATTTTACCAAAGATGATGAGAACGTTAATTCCCAACCATTTATGCGTTGGAGAGACCGTTTCCTATTTTGTGCCGAAGCAATTTATAAAGCGCAGGCGGAAACAGGTGAAATCAAAGGGCATT
>IonTorrentS5-rbcL1_BOP010422_Cotu
TACTAACATGTTTACTTCCATTGTGGGTAATGTATTTGGATTCAAGGCCCTGCGCGCTCTACGTCTGGAGGATTTGCGAATCCCTACTTCTTATTCTAAAACTTTCCAAGGTCCGCCTCATGGCATCCAAGTTGAGAGGGATAAATTAAACAAGTATGGCCGCCCCCTATTAGGATGTACTATTAAACCTAAATTGGGATTATCCGCTAAGAATTACGGTAGAGCAGTTTATGAATGTCTCCGCGGTGGGCTTGATTTTACCAAAGATGATGAGAACGTTAATTCCCAACCATTTATGCGTTGGAGAGACCGTTTCCTATTTTGTGCCGAAGCAATTTATAAAGCGCAGGCGGAAACAGGTGAAATCAAAGGGCATT
>IonTorrentS5-rbcL1_BOP010422_Dotu
TACTAACATGTTTACTTCCATTGTGGGTAATGTATTTGGATTCAAGGCCCTGCGCGCTCTACGTCTGGAGGATTTGCGAATCCCTACTTCTTATTCTAAAACTTTCCAAGGTCCGCCTCATGGCATCCAAGTTGAGAGGGATAAATTAAACAAGTATGGCCGCCCCCTATTAGGATGTACTATTAAACCTAAATTGGGATTATCCGCTAAGAATTACGGTAGAGCAGTTTATGAATGTCTCCGCGGTGGGCTTGATTTTACCAAAGATGATGAGAACGTTAATTCCCAACCATTTATGCGTTGGAGAGACCGTTTCCTATTTTGTGCCGAAGCAATTTATAAAGCGCAGGCGGAAACAGGTGAAATCAAAGGGCATT
>IonTorrentS5-rbcL1_BOP010422_Otu
TACTAACATGTTTACTTCCATTGTGGGTAATGTATTTGGATTCAAGGCCCTGCGCGCTCTACGTCTGGAGGATTTGCGAATCCCTACTTCTTATTCTAAAACTTTCCAAGGTCCGCCTCATGGCATCCAAGTTGAGAGGGATAAATTAAACAAGTATGGCCGCCCCCTATTAGGATGTACTATTAAACCTAAATTGGGATTATCCGCTAAGAATTACGGTAGAGCAGTTTATGAATGTCTCCGCGGTGGGCTTGATTTTACCAAAGATGATGAGAACGTTAATTCCCAACCATTTATGCGTTGGAGAGACCGTTTCCTATTTTGTGCCGAAGCAATTTATAAAGCGCAGGCGGAAACAGGTGAAATCAAAGGGCATT
>IonTorrentS5-rbcL1_BOP010422_Zotu
TACTAACATGTTTACTTCCATTGTGGGTAATGTATTTGGATTCAAGGCCCTGCGCGCTCTACGTCTGGAGGATTTGCGAATCCCTACTTCTTATTCTAAAACTTTCCAAGGTCCGCCTCATGGCATCCAAGTTGAGAGGGATAAATTAAACAAGTATGGCCGCCCCCTATTAGGATGTACTATTAAACCTAAATTGGGATTATCCGCTAAGAATTACGGTAGAGCAGTTTATGAATGTCTCCGCGGTGGGCTTGATTTTACCAAAGATGATGAGAACGTTAATTCCCAACCATTTATGCGTTGGAGAGACCGTTTCCTATTTTGTGCCGAAGCAATTTATAAAGCGCAGGCGGAAACAGGTGAAATCAAAGGGCATT
>IonTorrentS5-rbcL1_BOP010423_Cotu
TACTAACATGTTTACTTCCATTGTGGGTAATGTATTTGGATTCAAGGCCCTGCGCGCTCTACGTCTGGAGGATTTGCGAATCCCTACTTCTTATTCTAAAACTTTCCAAGGTCCGCCTCATGGCATCCAAGTTGAGAGGGATAAATTAAACAAGTATGGCCGCCCCCTATTAGGATGTACTATTAAACCTAAATTGGGATTATCCGCTAAGAATTACGGTAGAGCAGTTTATGAATGTCTCCGCGGTGGGCTTGATTTTACCAAAGATGATGAGAACGTTAATTCCCAACCATTTATGCGTTGGAGAGACCGTTTCCTATTTTGTGCCGAAGCAATTTATAAAGCGCAGGCTGAAACAGGTGAAATCAAAGGGCATT
>IonTorrentS5-rbcL1_BOP010423_Dotu
TACTAACATGTTTACTTCCCATTGTGGGTAATGTATTTGGATTCAAGGCCCTGCGCGCTCTACGTCTGGAGGATTTGCGAATCCCTACTTCTTATTCTAAAACTTTCCAAGGTCCGCCTCATGGCATCCAAGTTGAGAGGGATAAATTAAACAAGTATGGCCGCCCCCTATTAGGATGTACTATTAAACCTAAATTGGGATTATCCGCTAAGAATTACGGTAGAGCAGTTTATGAATGTCTCCGCGGTGGGCTTGATTTTACCAAAGATGATGAGAACGTTAATTCCCAACCATTTATGCGTTGGAGAGACCGTTTCCTATTTTGTGCCGAAGCAATTTATAAAGCGCAGGCTGAAACAGGTGAAATCAAAGGGCATT
>IonTorrentS5-rbcL1_BOP010423_Otu
TACTAACATGTTTACTTCCATTGTGGGTAATGTATTTGGATTCAAGGCCCTGCGCGCTCTACGTCTGGAGGATTTGCGAATCCCTACTTCTTATTCTAAAACTTTCCAAGGTCCGCCTCATGGCATCCAAGTTGAGAGGGATAAATTAAACAAGTATGGCCGCCCCCTATTAGGATGTACTATTAAACCTAAATTGGGATTATCCGCTAAGAATTACGGTAGAGCAGTTTATGAATGTCTCCGCGGTGGGCTTGATTTTACCAAAGATGATGAGAACGTTAATTCCCAACCATTTATGCGTTGGAGAGACCGTTTCCTATTTTGTGCCGAAGCAATTTATAAAGCGCAGGCTGAAACAGGTGAAATCAAAGGGCATT
>IonTorrentS5-rbcL1_BOP010423_Zotu
TACTAACATGTTTACTTCCATTGTGGGTAATGTATTTGGATTCAAGGCCCTGCGCGCTCTACGTCTGGAGGATTTGCGAATCCCTACTTCTTATTCTAAAACTTTCCAAGGTCCGCCTCATGGCATCCAAGTTGAGAGGGATAAATTAAACAAGTATGGCCGCCCCCTATTAGGATGTACTATTAAACCTAAATTGGGATTATCCGCTAAGAATTACGGTAGAGCAGTTTATGAATGTCTCCGCGGTGGGCTTGATTTTACCAAAGATGATGAGAACGTTAATTCCCAACCATTTATGCGTTGGAGAGACCGTTTCCTATTTTGTGCCGAAGCAATTTATAAAGCGCAGGCTGAAACAGGTGAAATCAAAGGGCATT
>IonTorrentS5-rbcL1_BOP010424_Cotu
TACTAACATGTTTACTTCCATTGTGGGTAATGTATTTGGATTCAAGGCCCTGCGCGCTCTACGTCTGGAGGATTTGCGAATCCCTACTTCTTATTCTAAAACTTTCCAAGGTCCGCCTCATGGGATCCAAGTTGAGAGGGATAAATTAAACAAGTATGGCCGCCCCCTATTAGGATGTACTATTAAACCTAAATTGGGATTATCCGCTAAGAATTACGGTAGAGCAGTTTATGAATGTCTCCGCGGTGGGCTTGATTTTACCAAAGATGATGAGAACGTTAATTCCCAACCATTTATGCGTTGGAGAGACCGTTTCCTATTTTGTGCCGAAGCAATTTTTAAAGCGCAGGCTGAAACAGGTGAAATCAAAGGGCATT
>IonTorrentS5-rbcL1_BOP010424_Dotu
TACTAACATGTTTTACTTCCATTGTGGGTAATGTATTTGGATTCAAGGCCCTGCGCGCTCTACGTCTGGAGGATTTGCGAATCCCTACTTCTTATTCTAAAACTTTCCAAGGTCCGCCTCATGGGATCCAAGTTGAGAGGGATAAATTAAACAAGTATGGCCGCCCCCTATTAGGATGTACTATTAAACCTAAATTGGGATTATCCGCTAAGAATTACGGTAGAGCAGTTTATGAATGTCTCCGCGGTGGGCTTGATTTTACCAAAGATGATGAGAACGTTAATTCCCAACCATTTATGCGTTGGAGAGACCGTTTCCTATTTTGTGCCGAAGCAATTTTTAAAGCGCAGGCTGAAACAGGTGAAATCAAAGGGCATT
>IonTorrentS5-rbcL1_BOP010424_Otu
TACTAACATGTTTACTTCCATTGTGGGTAATGTATTTGGATTCAAGGCCCTGCGCGCTCTACGTCTGGAGGATTTGCGAATCCCTACTTCTTATTCTAAAACTTTCCAAGGTCCGCCTCATGGGATCCAAGTTGAGAGGGATAAATTAAACAAGTATGGCCGCCCCCTATTAGGATGTACTATTAAACCTAAATTGGGATTATCCGCTAAGAATTACGGTAGAGCAGTTTATGAATGTCTCCGCGGTGGGCTTGATTTTACCAAAGATGATGAGAACGTTAATTCCCAACCATTTATGCGTTGGAGAGACCGTTTCCTATTTTGTGCCGAAGCAATTTTTAAAGCGCAGGCTGAAACAGGTGAAATCAAAGGGCATT
>IonTorrentS5-rbcL1_BOP010424_Zotu
TACTAACATGTTTACTTCCATTGTGGGTAATGTATTTGGATTCAAGGCCCTGCGCGCTCTACGTCTGGAGGATTTGCGAATCCCTACTTCTTATTCTAAAACTTTCCAAGGTCCGCCTCATGGGATCCAAGTTGAGAGGGATAAATTAAACAAGTATGGCCGCCCCCTATTAGGATGTACTATTAAACCTAAATTGGGATTATCCGCTAAGAATTACGGTAGAGCAGTTTATGAATGTCTCCGCGGTGGGCTTGATTTTACCAAAGATGATGAGAACGTTAATTCCCAACCATTTATGCGTTGGAGAGACCGTTTCCTATTTTGTGCCGAAGCAATTTTTAAAGCGCAGGCTGAAACAGGTGAAATCAAAGGGCATT
>IonTorrentS5-rbcL1_BOP010425_Cotu
TACTAACATGTTTACTTCCATTGTGGGTAATGTATTTGGATTCAAGGCCCTGCGCGCTCTACGTCTGGAGGATTTGCGAATCCCTACTTCTTATTCTAAAACTTTCCAAGGTCCGCCTCATGGGATCCAAGTTGAGAGGGATAAATTAAACAAGTATGGCCGCCCCCTATTAGGATGTACTATTAAACCTAAATTGGGATTATCCGCTAAGAATTACGGTAGAGCAGTTTATGAATGTCTCCGCGGTGGGCTTGATTTTACCAAAGATGATGAGAACGTTAATTCCCAACCATTTATGCGTTGGAGAGACCGTTTCCTATTTTGTGCCGAAGCAATTTTTAAAGCGCAGGCTGAAACAGGTGAAATCAAAGGGCATT
>IonTorrentS5-rbcL1_BOP010425_Dotu
TACTAACATGTTTACTTCCATTGTGGGTAATGTATTTGGATTCAAGGCCCTGCGCGCTCTACGTCTGGAGGATTTGCGAATCCCTACTTCTTATTCTAAAACTTTCCAAGGTCCGCCTCATGGGATCCAAGTTGAGAGGGATAAATTAAACAAGTATGGCCGCCCCCTATTAGGATGTACTATTAAACCTAAATTGGGATTATCCGCTAAGAATTACGGTAGAGCAGTTTATGAATGTCTCCGCGGTGGGCTTGATTTTACCAAAGATGATGAGAACGTTAATTCCCAACCATTTATGCGTTGGAGAGACCGTTTCCTATTTTGTGCCGAAGCAATTTTTAAAGCGCAGGCTGAAACAGGTGAAATCAAAGGGCATT
>IonTorrentS5-rbcL1_BOP010425_Otu
TACTAACATGTTTACTTCCATTGTGGGTAATGTATTTGGATTCAAGGCCCTGCGCGCTCTACGTCTGGAGGATTTGCGAATCCCTACTTCTTATTCTAAAACTTTCCAAGGTCCGCCTCATGGGATCCAAGTTGAGAGGGATAAATTAAACAAGTATGGCCGCCCCCTATTAGGATGTACTATTAAACCTAAATTGGGATTATCCGCTAAGAATTACGGTAGAGCAGTTTATGAATGTCTCCGCGGTGGGCTTGATTTTACCAAAGATGATGAGAACGTTAATTCCCAACCATTTATGCGTTGGAGAGACCGTTTCCTATTTTGTGCCGAAGCAATTTTTAAAGCGCAGGCTGAAACAGGTGAAATCAAAGGGCATT
>IonTorrentS5-rbcL1_BOP010425_Zotu
TACTAACATGTTTACTTCCATTGTGGGTAATGTATTTGGATTCAAGGCCCTGCGCGCTCTACGTCTGGAGGATTTGCGAATCCCTACTTCTTATTCTAAAACTTTCCAAGGTCCGCCTCATGGGATCCAAGTTGAGAGGGATAAATTAAACAAGTATGGCCGCCCCCTATTAGGATGTACTATTAAACCTAAATTGGGATTATCCGCTAAGAATTACGGTAGAGCAGTTTATGAATGTCTCCGCGGTGGGCTTGATTTTACCAAAGATGATGAGAACGTTAATTCCCAACCATTTATGCGTTGGAGAGACCGTTTCCTATTTTGTGCCGAAGCAATTTTTAAAGCGCAGGCTGAAACAGGTGAAATCAAAGGGCATT
>IonTorrentS5-rbcL1_BOP010426_Cotu
TACTAACATGTTTACTTCCATTGTGGGTAATGTATTTGGATTCAAGGCCCTGCGCGCTCTACGTCTGGAGGATTTGCGAATCCCTACTTCTTATTCTAAAACTTTCCAAGGTCCGCCTCATGGCATCCAAGTTGAGAGGGATAAATTAAACAAGTATGGCCGCCCCCTATTAGGATGTACTATTAAACCTAAATTGGGATTATCCGCTAAGAATTACGGTAGAGCAGTTTATGAATGTCTCCGCGGTGGGCTTGATTTTACCAAAGATGATGAGAACGTTAATTCCCAACCATTTATGCGTTGGAGAGACCGTTTCCTATTTTGTGCCGAAGCAATTTATAAAGCGCAGGCTGAAACAGGTGAAATCAAAGGGCATT
>IonTorrentS5-rbcL1_BOP010426_Otu
TACTAACATGTTTACTTCCATTGTGGGTAATGTATTTGGATTCAAGGCCCTGCGTGCTCTACGTCTGGAGGATTTGCGAATCCCTCCTGCTTATACTAAAACTTTCCAAGGCCCGCCTCACGGCATCCAAGTTGAGAGAGATAAATTAAACAAGTATGGCCGCCCCCTATTGGGATGTACTATTAAACCTAAATTGGGATTATCCGCTAAGAATTACGGTAGAGCGGTTTATGAATGTCTCCGCGGTGGGCTTGATTTTACCAAAGATGATGAAAACGTGAATTCCCAACCATTTATGCGTTGGAGAGACCGTTTCCTATTTTGTGCCGAAGCAATTTATAAAGCGCAGGCTGAAACAGGTGAAATCAAAGGGCATT
>IonTorrentS5-rbcL1_BOP010426_Zotu
TACTAACATGTTTACTTCCATTGTGGGTAATGTATTTGGATTCAAGGCCCTGCGTGCTCTACGTCTGGAGGATTTGCGAATCCCTCCTGCTTATACTAAAACTTTCCAAGGCCCGCCTCACGGCATCCAAGTTGAGAGAGATAAATTAAACAAGTATGGCCGCCCCCTATTGGGATGTACTATTAAACCTAAATTGGGATTATCCGCTAAGAATTACGGTAGAGCGGTTTATGAATGTCTCCGCGGTGGGCTTGATTTTACCAAAGATGATGAAAACGTGAATTCCCAACCATTTATGCGTTGGAGAGACCGTTTCCTATTTTGTGCCGAAGCAATTTATAAAGCGCAGGCTGAAACAGGTGAAATCAAAGGGCATT
>IonTorrentS5-rbcL1_BOP010427_Cotu
TACTAACATGTTTACTTCCATTGTGGGTAATGTATTTGGATTCAAGGCCCTGCGCGCTCTACGTCTGGAGGATTTGCGAATCCCTACTTCTTATTCTAAAACTTTCCAAGGTCCGCCTCATGGCATCCAAGTTGAGAGGGATAAATTAAACAAGTATGGCCGCCCCCTATTAGGATGTACTATTAAACCTAAATTGGGATTATCCGCTAAGAATTACGGTAGAGCAGTTTATGAATGTCTCCGCGGTGGGCTTGATTTTACCAAAGATGATGAGAACGTTAATTCCCAACCATTTATGCGTTGGAGAGACCGTTTCCTATTTTGTGCCGAAGCAATTTATAAAGCGCAGGCGGAAACAGGTGAAATCAAAGGGCAT
>IonTorrentS5-rbcL1_BOP010427_Otu
TACTAACATGTTTACTTCCATTGTGGGTAATGTATTTGGATTCAAGGCCCTGCGCGCTCTACGTCTGGAGGATTTGCGAATCCCTACTTCTTATTCTAAAACTTTCCAAGGTCCGCCTCATGGCATCCAAGTTGAGAGGGATAAATTAAACAAGTATGGCCGCCCCCTATTAGGATGTACTATTAAACCTAAATTGGGATTATCCGCTAAGAATTACGGTAGAGCAGTTTATGAATGTCTCCGCGGTGGGCTTGATTTTACCAAAGATGATGAGAACGTTAATTCCCAACCATTTATGCGTTGGAGAGACCGTTTCCTATTTTGTGCCGAAGCAATTTATAAAGCGCAGGCGGAAACAGGTGAAATCAAAGGGCATT
>IonTorrentS5-rbcL1_BOP010427_Zotu
TACTAACATGTTTACTTCCATTGTGGGTAATGTATTTGGATTCAAGGCCCTGCGCGCTCTACGTCTGGAGGATTTGCGAATCCCTACTTCTTATTCTAAAACTTTCCAAGGTCCGCCTCATGGCATCCAAGTTGAGAGGGATAAATTAAACAAGTATGGCCGCCCCCTATTAGGATGTACTATTAAACCTAAATTGGGATTATCCGCTAAGAATTACGGTAGAGCAGTTTATGAATGTCTCCGCGGTGGGCTTGATTTTACCAAAGATGATGAGAACGTTAATTCCCAACCATTTATGCGTTGGAGAGACCGTTTCCTATTTTGTGCCGAAGCAATTTATAAAGCGCAGGCGGAAACAGGTGAAATCAAAGGGCATT
>IonTorrentS5-rbcL1_BOP010428_Cotu
TACTAACATGTTTACTTCCATTGTGGGTAATGTATTTGGATTCAAGGCCCTGCGCGCTCTACGTCTGGAGGATTTGCGAATCCCTACTTCTTATTCTAAAACTTTCCAAGGTCCGCCTCATGGGATCCAAGTTGAGAGGGATAAATTAAACAAGTATGGCCGCCCCCTATTAGGATGTACTATTAAACCTAAATTGGGATTATCCGCTAAGAATTACGGTAGAGCAGTTTATGAATGTCTCCGCGGTGGGCTTGATTTTACCAAAGATGATGAGAACGTTAATTCCCAACCATTTATGCGTTGGAGAGACCGTTTCCTATTTTGTGCCGAAGCAATTTTTAAAGCGCAGGCTGAAACAGGTGAAATCAAAGGGCATT
>IonTorrentS5-rbcL1_BOP010428_Otu
TACGAACATGTTTACTTCTATTGTGGGTAATGTATTTGGGTTCAAAGCTCTACGAGCTCTACGTCTGGAGGATCTGCGAATTCCTCCTGCTTATTCCAAAACTTTCCAAGGCCCGCCCCATGGCATCCAAGTTGAGAGAGATAAATTGAACAAGTATGGTCGTCCCCTATTGGGATGTACTATTAAACCAAAATTGGGGTTATCCGCCAAGAACTACGGTAGAGCGGTTTATGAATGTCTCCGTGGTGGACTTGATTTTACCAAGGATGATGAGAACGTGAACTCCCAACCATTTATGCGTTGGAGAGACCGTTTCTTATTTTGTGCCGAAGCAATTTATAAAGCGCAGGCCGAAACAGGTGAAATCAAAGGACATT
>IonTorrentS5-rbcL1_BOP010428_Zotu
TACGAACATGTTTACTTCTATTGTGGGTAATGTATTTGGGTTCAAAGCTCTACGAGCTCTACGTCTGGAGGATCTGCGAATTCCTCCTGCTTATTCCAAAACTTTCCAAGGCCCGCCCCATGGCATCCAAGTTGAGAGAGATAAATTGAACAAGTATGGTCGTCCCCTATTGGGATGTACTATTAAACCAAAATTGGGGTTATCCGCCAAGAACTACGGTAGAGCGGTTTATGAATGTCTCCGTGGTGGACTTGATTTTACCAAGGATGATGAGAACGTGAACTCCCAACCATTTATGCGTTGGAGAGACCGTTTCTTATTTTGTGCCGAAGCAATTTATAAAGCGCAGGCCGAAACAGGTGAAATCAAAGGACATT
>IonTorrentS5-rbcL1_BOP010429_Cotu
TACTAACATGTTTACTTCCATTGTGGGTAATGTATTTGGATTCAAGGCCCTGCGCGCTCTACGTCTGGAGGATTTGCGAATCCCTACTTCTTATTCTAAAACTTTCCAAGGTCCGCCTCATGGCATCCAAGTTGAGAGGGATAAATTAAACAAGTATGGCCGCCCCCTATTAGGATGTACTATTAAACCTAAATTGGGATTATCCGCTAAGAATTACGGTAGAGCAGTTTATGAATGTCTCCGCGGTGGGCTTGATTTTACCAAAGATGATGAGAACGTTAATTCCCAACCATTTATGCGTTGGAGAGACCGTTTCGTATTTTGTGCCGAAGCAATTTATAAAGCGCAGGCTGAAACAGGTGAAATCAAAGGGCATT
>IonTorrentS5-rbcL1_BOP010429_Dotu
TACTAACATGTTTACTTCCATTGTGGGTAATGTATTTGGATTCAAGGCCCTGCGCGCTCTACGTCTGGAGGATTTGCGAATCCCTACTTCTTATTCTAAAACTTTCCAAGGTCCGCCTCATGGCATCCAAGTTGAGAGGGATAAATTAAACAAGTATGGCCGCCCCCTATTAGGATGTACTATTAAACCTAAATTGGGATTATCCGCTAAGAATTACGGTAGAGCAGTTTATGAATGTCTCCGCGGTGGGCTTGATTTTACCAAAGATGATGAGAACGTTAATTCCCAACCATTTATGCGTTGGAGAGACCGTTTCGTATTTTGTGCCGAAGCAATTTATAAAGCGCAGGCTGAAACAGGTGAAATCAAAGGGCATT
>IonTorrentS5-rbcL1_BOP010429_Otu
TACTAACATGTTTACTTCCATTGTGGGTAATGTATTTGGATTCAAGGCCCTGCGCGCTCTACGTCTGGAGGATTTGCGAATCCCTACTTCTTATTCTAAAACTTTCCAAGGTCCGCCTCATGGCATCCAAGTTGAGAGGGATAAATTAAACAAGTATGGCCGCCCCCTATTAGGATGTACTATTAAACCTAAATTGGGATTATCCGCTAAGAATTACGGTAGAGCAGTTTATGAATGTCTCCGCGGTGGGCTTGATTTTACCAAAGATGATGAGAACGTTAATTCCCAACCATTTATGCGTTGGAGAGACCGTTTCGTATTTTGTGCCGAAGCAATTTATAAAGCGCAGGCTGAAACAGGTGAAATCAAAGGGCATT
>IonTorrentS5-rbcL1_BOP010429_Zotu
TACTAACATGTTTACTTCCATTGTGGGTAATGTATTTGGATTCAAGGCCCTGCGCGCTCTACGTCTGGAGGATTTGCGAATCCCTACTTCTTATTCTAAAACTTTCCAAGGTCCGCCTCATGGCATCCAAGTTGAGAGGGATAAATTAAACAAGTATGGCCGCCCCCTATTAGGATGTACTATTAAACCTAAATTGGGATTATCCGCTAAGAATTACGGTAGAGCAGTTTATGAATGTCTCCGCGGTGGGCTTGATTTTACCAAAGATGATGAGAACGTTAATTCCCAACCATTTATGCGTTGGAGAGACCGTTTCGTATTTTGTGCCGAAGCAATTTATAAAGCGCAGGCTGAAACAGGTGAAATCAAAGGGCATT
>IonTorrentS5-rbcL1_BOP010430_Cotu
TACTAACATGTTTACTTCCATTGTGGGTAATGTATTTGGATTCAAGGCCCTGCGCGCTCTACGTCTGGAGGATTTGCGAATCCCTACTTCTTATTCTAAAACTTTCCAAGGTCCGCCTCATGGGATCCAAGTTGAGAGGGATAAATTAAACAAGTATGGCCGCCCCCTATTAGGATGTACTATTAAACCTAAATTGGGATTATCCGCTAAGAATTACGGTAGAGCAGTTTATGAATGTCTCCGCGGTGGGCTTGATTTTACCAAAGATGATGAGAACGTTAATTCCCAACCATTTATGCGTTGGAGAGACCGTTTCCTATTTTGTGCCGAAGCAATTTTTAAAGCGCAGGCTGAAACAGGTGAAATCAAAGGGCATT
>IonTorrentS5-rbcL1_BOP010430_Dotu
AAAACTTTCCAAGGTCCGCCTTATGGGATCCAAGTTGAGAGGGATAAATTAAACAAGTATGGCCGCCCCCCTATTAGGATGTACTATTAAACCTAAATTGGGATTATCCGCTAAGAATTACGGTAGAGCAGTTTATGAATGTCTCCGCGGTGGGCTTGATTTTACCAAAGATGATGAGAACGTTAATTCCCAACCATTTATGCGTTGGAGAGACCGTTTCCTATTTTGTGCCGAAGCAATTTTTAAAGCGCAGGCTGAAACAGGTGAAATCAAAGGGCATT
>IonTorrentS5-rbcL1_BOP010431_Cotu
TACTAACATGTTTTACTTCCATTTGTGGGTAATGTAATTTGGATTCAAAGGCCCTGCGCGCTCTACGTCTGGAGGATTTGCGAATCCCTACTTCTTATTCTAAAACTTTCCAAGGTCCGCCTCATGGGATCCAAGTTGAGAGGGATAAATTAAACAAGTATGGCCGCCCCCTATTAGGATGTACTATTAAACCTAAATTGGGATTATCCGCTAAGAATTACGGTAGAGCAGTTTATGAATGTCTCCGCGGTGGGCTTGATTTTACCAAAGATGATGAGAACGTTAATTCCCAACCATTTATGCGTTGGAGAGACCGTTTCCTATTTTTGTGCCGAAGCAATTTTTTAAAGCGCAGGCTGAAACAGGTGAAATCAAAGGGCAT
>IonTorrentS5-rbcL1_BOP010432_Cotu
TACTAACATGTTTACTTCCATTGTAGGTAATGTGTTTGGGTTCAAGGCCCTGCGCGCTCTACGTCTGGAGGATTTGCGAATCCCTACTGCTTATGTTAAAACTTTCCAAGGCCCGCCTCATGGGATCCAAGTTGAGAGAGATAAATTGAACAAGTATGGCCGCCCCCTATTGGGATGTACTATTAAACCTAAATTGGGGTTATCCGCTAAGAATTACGGTAGAGCAGTTTATGAATGTCTCCGCGGTGGACTTGATTTTACCAAAGATGATGAGAATGTTAATTCCCAACCATTTATGCGTTGGAGAGACCGTTTCTTATTTTGTGCCGAAGCAATTTATAAAGCACAGGCTGAAACAGGTGAAATCAAAGGGCATT
>IonTorrentS5-rbcL1_BOP010432_Otu
TACTAACATGTTTACTTCCATTGTAGGTAATGTGTTTGGGTTCAAGGCCCTGCGCGCTCTACGTCTGGAGGATTTGCGAATCCCTACTGCTTATGTTAAAACTTTCCAAGGCCCGCCTCATGGGATCCAAGTTGAGAGAGATAAATTGAACAAGTATGGCCGCCCCCTATTGGGATGTACTATTAAACCTAAATTGGGGTTATCCGCTAAGAATTACGGTAGAGCAGTTTATGAATGTCTCCGCGGTGGACTTGATTTTACCAAAGATGATGAGAATGTTAATTCCCAACCATTTATGCGTTGGAGAGACCGTTTCTTATTTTGTGCCGAAGCAATTTATAAAGCACAGGCTGAAACAGGTGAAATCAAAGGGCATT
>IonTorrentS5-rbcL1_BOP010432_Zotu
TACTAACATGTTTACTTCCATTGTAGGTAATGTGTTTGGGTTCAAGGCCCTGCGCGCTCTACGTCTGGAGGATTTGCGAATCCCTACTGCTTATGTTAAAACTTTCCAAGGCCCGCCTCATGGGATCCAAGTTGAGAGAGATAAATTGAACAAGTATGGCCGCCCCCTATTGGGATGTACTATTAAACCTAAATTGGGGTTATCCGCTAAGAATTACGGTAGAGCAGTTTATGAATGTCTCCGCGGTGGACTTGATTTTACCAAAGATGATGAGAATGTTAATTCCCAACCATTTATGCGTTGGAGAGACCGTTTCTTATTTTGTGCCGAAGCAATTTATAAAGCACAGGCTGAAACAGGTGAAATCAAAGGGCATT
>IonTorrentS5-rbcL1_BOP010433_Cotu
TACTAACATGTTTACTTCCATTGTAGGTAATGTGTTTGGGTTCAAGGCCCTGCGCGCTCTACGTCTGGAGGATTTGCGAATCCCTACTGCTTATTTTAAAACTTTCCAAGGTCCGCCTCATGGCATCCAAGTTGAGAGAGATAAATTAAACAAGTATGGCCGCCCCCTATTAGGATGTACTATTAAACCTAAATTGGGATTATCCGCTAAGAATTACGGTAGAGCAGTTTATGAATGTCTCCGCGGTGGACTTGATTTTACCAAAGATGATGAGAACGTTAATTCCCAACCATTTATGCGTTGGAGAGACCGTTTCTTATTTTGTGCCGAAGCAATTTATAAAGCACAGGCTGAAACAGGTGAAATCAAAGGGCATT
>IonTorrentS5-rbcL1_BOP010433_Otu
TACTAACATGTTTACTTCCATTGTAGGTAATGTGTTTGGGTTCAAGGCCCTGCGCGCTCTACGTCTGGAGGATTTGCGAATCCCTACTGCTTATGTTAAAACTTTCCAAGGCCCGCCTCATGGGATCCAAGTTGAGAGAGATAAATTGAACAAGTATGGCCGCCCCCTGTTGGGATGTACTATTAAACCTAAATTGGGGTTATCCGCTAAGAATTACGGTAGAGCAGTTTATGAATGTCTCCGCGGTGGACTTGATTTTACCAAAGATGATGAGAATGTTAATTCCCAACCATTTATGCGTTGGAGAGACCGTTTCTTATTTTGTGCCGAAGCAATTTATAAAGCACAGGCTGAAACAGGTGAAATCAAAGGGCATT
>IonTorrentS5-rbcL1_BOP010433_Zotu
TACTAACATGTTTACTTCCATTGTAGGTAATGTGTTTGGGTTCAAGGCCCTGCGCGCTCTACGTCTGGAGGATTTGCGAATCCCTACTGCTTATGTTAAAACTTTCCAAGGCCCGCCTCATGGGATCCAAGTTGAGAGAGATAAATTGAACAAGTATGGCCGCCCCCTGTTGGGATGTACTATTAAACCTAAATTGGGGTTATCCGCTAAGAATTACGGTAGAGCAGTTTATGAATGTCTCCGCGGTGGACTTGATTTTACCAAAGATGATGAGAATGTTAATTCCCAACCATTTATGCGTTGGAGAGACCGTTTCTTATTTTGTGCCGAAGCAATTTATAAAGCACAGGCTGAAACAGGTGAAATCAAAGGGCATT
>IonTorrentS5-rbcL1_BOP010434_Cotu
TACTAACATGTTTACTTCCATTGTGGGTAATGTATTTGGATTCAAGGCCCTGCGTGCTCTACGTCTGGAGGATTTGCGAATCCCCACTGCTTATACTAAAACTTTCCAAGGCCCGCCTCACGGCATCCAAGTTGAGAGAGATAAATTAAACAAGTATGGCCGCCCCCTATTGGGATGTACTATTAAACCTAAATTGGGATTATCCGCTAAGAATTATGGTAGAGCGGTTTATGAATGTCTCCGCGGTGGGCTTGATTTTACCAAAGATGATGAAAACGTGAATTCCCAACCATTTATGCGTTGGAGAGACCGTTTCCTATTTTGTGCCGAAGCAATTTATAAAGCGCAGGCTGAAACAGGTGAAATCAAAGGGCATT
>IonTorrentS5-rbcL1_BOP010434_Dotu
TACTAACATGTTTACTTCCATTGTGGGTAATGTATTTGGATTCAAGGCCCTGCGTGCTCTACGTCTGGAGGATTTGCGAATCCCCACTGCTTATACTAAAACTTTCCAAGGCCCGCCTCACGGCATCCAAGTTGAGAGAGATAAATTAAACAAGTATGGCCGCCCCCTATTGGGATGTACTATTAAACCTAAATTGGGATTATCCGCTAAGAATTATGGTAGAGCGGTTTATGAATGTCTCCGCGGTGGGCTTGATTTTACCAAAGATGATGAAAACGTGAATTCCCAACCATTTATGCGTTGGAGAGACCGTTTCCTATTTTGTGCCGAAGCAATTTATAAAGCGCAGGCTGAAACAGGTGAAATCAAAGGGCATT
>IonTorrentS5-rbcL1_BOP010434_Otu
TACTAACATGTTTACTTCCATTGTGGGTAATGTATTTGGATTCAAGGCCCTGCGTGCTCTACGTCTGGAGGATTTGCGAATCCCCACTGCTTATACTAAAACTTTCCAAGGCCCGCCTCACGGCATCCAAGTTGAGAGAGATAAATTAAACAAGTATGGCCGCCCCCTATTGGGATGTACTATTAAACCTAAATTGGGATTATCCGCTAAGAATTATGGTAGAGCGGTTTATGAATGTCTCCGCGGTGGGCTTGATTTTACCAAAGATGATGAAAACGTGAATTCCCAACCATTTATGCGTTGGAGAGACCGTTTCCTATTTTGTGCCGAAGCAATTTATAAAGCGCAGGCTGAAACAGGTGAAATCAAAGGGCATT
>IonTorrentS5-rbcL1_BOP010434_Zotu
TACTAACATGTTTACTTCCATTGTGGGTAATGTATTTGGATTCAAGGCCCTGCGTGCTCTACGTCTGGAGGATTTGCGAATCCCCACTGCTTATACTAAAACTTTCCAAGGCCCGCCTCACGGCATCCAAGTTGAGAGAGATAAATTAAACAAGTATGGCCGCCCCCTATTGGGATGTACTATTAAACCTAAATTGGGATTATCCGCTAAGAATTATGGTAGAGCGGTTTATGAATGTCTCCGCGGTGGGCTTGATTTTACCAAAGATGATGAAAACGTGAATTCCCAACCATTTATGCGTTGGAGAGACCGTTTCCTATTTTGTGCCGAAGCAATTTATAAAGCGCAGGCTGAAACAGGTGAAATCAAAGGGCATT
>IonTorrentS5-rbcL1_BOP010435_Cotu
TACTAACATGTTTACTTCCATTGTGGGTAATGTATTTGGGTTCAAGGCCCTGCGCGCTCTACGTCTAGAGGATTTACGAATCCCTCCTGCTTATTCTAAAACTTTCCAAGGTCCGCCTCATGGCATCCAAGTTGAGAGAGATAAATTGAACAAGTATGGCCGCCCCCTATTAGGATGTACTATTAAACCTAAATTGGGGTTATCTGCTAAGAATTATGGTAGAGCAGTTTATGAATGTCTTCGCGGTGGACTTGATTTTACCAAAGATGATGAGAACGTGAATTCCCAACCATTTATGCGTTGGAGAGACCGTTTCTTATTTTGTGCCGAAGCTATTTATAAATCACAGGCTGAAACAGGTGAAATCAAAGGACATT
>IonTorrentS5-rbcL1_BOP010436_Cotu
TACTAACATGTTTACTTCCATTGTGGGTAATGTATTTGGATTCAAGGCCCTGCGTGCTCTACGTCTGGAGGATTTGCGAATCCCCACTGCTTATACTAAAACTTTCCAAGGCCCGCCTCACGGCATCCAAGTTGAGAGAGATAAATTAAACAAGTATGGCCGCCCCCTATTGGGATGTACTATTAAACCTAAATTGGGATTATCCGCTAAGAATTATGGTAGAGCGGTTTATGAATGTCTCCGCGGTGGGCTTGATTTTACCAAAGATGATGAAAACGTGAATTCCCAACCATTTATGCGTTGGAGAGACCGTTTCCTATTTTGTGCCGAAGCAATTTATAAAGCGCAGGCTGAAACAGGTGAAATCAAAGGGCATT
>IonTorrentS5-rbcL1_BOP010436_Dotu
TACTAACATGTTTACTTCCATTGTGGGTAATGTATTTGGATTCAAGGCCCTGCGTGCTCTACGTCTGGAGGATTTGCGAATCCCCACTGCTTATACTAAAACTTTCCAAGGCCCGCCTCACGGCATCCAAGTTGAGAGAGATAAATTAAACAAGTATGGCCGCCCCCTATTGGGATGTACTATTAAACCTAAATTGGGATTATCCGCTAAGAATTATGGTAGAGCGGTTTATGAATGTCTCCGCGGTGGGCTTGATTTTACCAAAGATGATGAAAACGTGAATTCCCAACCATTTATGCGTTGGAGAGACCGTTTCCTATTTTGTGCCGAAGCAATTTATAAAGCGCAGGCTGAAACAGGTGAAATCAAAGGGCATT
>IonTorrentS5-rbcL1_BOP010436_Otu
TACTAACATGTTTACTTCCATTGTGGGTAATGTATTTGGATTCAAGGCCCTGCGTGCTCTACGTCTGGAGGATTTGCGAATCCCCACTGCTTATACTAAAACTTTCCAAGGCCCGCCTCACGGCATCCAAGTTGAGAGAGATAAATTAAACAAGTATGGCCGCCCCCTATTGGGATGTACTATTAAACCTAAATTGGGATTATCCGCTAAGAATTATGGTAGAGCGGTTTATGAATGTCTCCGCGGTGGGCTTGATTTTACCAAAGATGATGAAAACGTGAATTCCCAACCATTTATGCGTTGGAGAGACCGTTTCCTATTTTGTGCCGAAGCAATTTATAAAGCGCAGGCTGAAACAGGTGAAATCAAAGGGCATT
>IonTorrentS5-rbcL1_BOP010436_Zotu
TACTAACATGTTTACTTCCATTGTGGGTAATGTATTTGGATTCAAGGCCCTGCGTGCTCTACGTCTGGAGGATTTGCGAATCCCCACTGCTTATACTAAAACTTTCCAAGGCCCGCCTCACGGCATCCAAGTTGAGAGAGATAAATTAAACAAGTATGGCCGCCCCCTATTGGGATGTACTATTAAACCTAAATTGGGATTATCCGCTAAGAATTATGGTAGAGCGGTTTATGAATGTCTCCGCGGTGGGCTTGATTTTACCAAAGATGATGAAAACGTGAATTCCCAACCATTTATGCGTTGGAGAGACCGTTTCCTATTTTGTGCCGAAGCAATTTATAAAGCGCAGGCTGAAACAGGTGAAATCAAAGGGCATT
>IonTorrentS5-rbcL1_BOP010437_Cotu
TACTAACATGTTTACTTCCATTGTAGGTAATGTGTTTGGGTTCAAGGCCCTGCGTGCTCTACGTCTGGAGGATTTGCGAATCCCTACTGCTTATGTTAAAACTTTCCAAGGCCCGCCTCATGGGATCCAAGTTGAGAGAGATAAATTAAACAAGTATGGACGCCCCCTATTGGGATGTACTATTAAACCTAAATTGGGGTTATCCGCTAAGAATTACGGTAGAGCAGTTTATGAGTGTCTCCGCGGTGGACTTGATTTTACCAAAGATGATGAGAATGTTAATTCCCAACCATTTATGCGTTGGAGAGACCGTTTCGTATTTTGTGCCGAAGCAATTTATAAAGCACAGGCTGAAACAGGTGAAATCAAAGGGCATT
>IonTorrentS5-rbcL1_BOP010437_Otu
CCCTATTGGGATGTACTATTAAACCTAAATTGGGGTTATCCGCTAAGAATTACGGTAGAGCAGTTTATGAGTGTCTCCGCGGTGGACTTGATTTTACCAAAGATGATGAGAATGTTAATTCCCAACCATTTATGCGTTGGAGAGACCGTTTCGTATTTTGTGCCGAAGCAATTTATAAAGCACAGGCTGAAACAGGTGAAATCAAAGGGCATT
>IonTorrentS5-rbcL1_BOP010437_Zotu
CCCTATTGGGATGTACTATTAAACCTAAATTGGGGTTATCCGCTAAGAATTACGGTAGAGCAGTTTATGAGTGTCTCCGCGGTGGACTTGATTTTACCAAAGATGATGAGAATGTTAATTCCCAACCATTTATGCGTTGGAGAGACCGTTTCGTATTTTGTGCCGAAGCAATTTATAAAGCACAGGCTGAAACAGGTGAAATCAAAGGGCATT
>IonTorrentS5-rbcL1_BOP010438_Cotu
TACTAACATGTTTACTTCCATTGTAGGTAATGTGTTTGGGTTCAAGGCCCTGCGTGCTCTACGTCTGGAGGATTTGCGAATCCCTACTGCTTATGTTAAAACTTTCCAAGGCCCGCCTCATGGGATCCAAGTTGAGAGAGATAAATTAAACAAGTATGGACGCCCCCTATTGGGATGTACTATTAAACCTAAATTGGGGTTATCCGCTAAGAATTACGGTAGAGCAGTTTATGAGTGTCTCCGCGGTGGACTTGATTTTACCAAAGATGATGAGAATGTTAATTCCCAACCATTTATGCGTTGGAGAGACCGTTTCGTATTTTGTGCCGAAGCAATTTATAAAGCACAGGCTGAAACAGGTGAAATCAAAGGGCATT
>IonTorrentS5-rbcL1_BOP010438_Otu
TACTAACATGTTTACTTCCATTGTAGGTAATGTGTTTGGGTTCAAGGCCCTGCGTGCTCTACGTCTGGAGGATTTGCGAATCCCTACTGCTTATGTTAAAACTTTCCAAGGCCCGCCTCATGGGATCCAAGTTGAGAGAGATAAATTAAACAAGTATGGACGCCCCCTATTGGGATGTACTATTAAACCTAAATTGGGGTTATCCGCTAAGAATTACGGTAGAGCAGTTTATGAGTGTCTCCGCGGTGGACTTGATTTTACCAAAGATGATGAGAATGTTAATTCCCAACCATTTATGCGTTGGAGAGACCGTTTCGTATTTTGTGCCGAAGCAATTTATAAAGCACAGGCTGAAACAGGTGAAATCAAAGGGCATT
>IonTorrentS5-rbcL1_BOP010438_Zotu
TACTAACATGTTTACTTCCATTGTAGGTAATGTGTTTGGGTTCAAGGCCCTGCGTGCTCTACGTCTGGAGGATTTGCGAATCCCTACTGCTTATGTTAAAACTTTCCAAGGCCCGCCTCATGGGATCCAAGTTGAGAGAGATAAATTAAACAAGTATGGACGCCCCCTATTGGGATGTACTATTAAACCTAAATTGGGGTTATCCGCTAAGAATTACGGTAGAGCAGTTTATGAGTGTCTCCGCGGTGGACTTGATTTTACCAAAGATGATGAGAATGTTAATTCCCAACCATTTATGCGTTGGAGAGACCGTTTCGTATTTTGTGCCGAAGCAATTTATAAAGCACAGGCTGAAACAGGTGAAATCAAAGGGCATT
>IonTorrentS5-rbcL1_BOP010439_Cotu
TACTAACATGTTTACTTCCATTGTGGGTAATGTATTTGGATTCAAGGCCCTGCGCGCTCTACGTCTGGAGGATTTGCGAATCCCTACTTCTTATTCTAAAACTTTCCAAGGTCCGCCTCATGGCATCCAAGTTGAGAGGGATAAATTAAACAAGTATGGCCGCCCCCTATTAGGATGTACTATTAAACCTAAATTGGGATTATCCGCTAAGAATTACGGTAGAGCAGTTTATGAATGTCTCCGCGGTGGGCTTGATTTTACCAAAGATGATGAGAACGTTAATTCCCAACCATTTATGCGTTGGAGAGATCGTTTCCTATTTTGTGCCGAAGCAATTTATAAAGCGCAGGCGGAAACAGGTGAAATCAAAGGGCATT
>IonTorrentS5-rbcL1_BOP010439_Otu
TACTAACATGTTTACTTCCATTGTGGGTAATGTATTTGGATTCAAGGCCCTGCGCGCTCTACGTCTGGAGGATTTGCGAATCCCTACTTCTTATTCTAAAACTTTCCAAGGTCCGCCTCATGGCATCCAAGTTGAGAGGGATAAATTAAACAAGTATGGCCGCCCCCTATTAGGATGTACTATTAAACCTAAATTGGGATTATCCGCTAAGAATTACGGTAGAGCAGTTTATGAATGTCTCCGCGGTGGGCTTGATTTTACCAAAGATGATGAGAACGTTAATTCCCAACCATTTATGCGTTGGAGAGATCGTTTCCTATTTTGTGCCGAAGCAATTTATAAAGCGCAGGCGGAAACAGGTGAAATCAAAGGGCATT
>IonTorrentS5-rbcL1_BOP010439_Zotu
TACTAACATGTTTACTTCCATTGTGGGTAATGTATTTGGATTCAAGGCCCTGCGCGCTCTACGTCTGGAGGATTTGCGAATCCCTACTTCTTATTCTAAAACTTTCCAAGGTCCGCCTCATGGCATCCAAGTTGAGAGGGATAAATTAAACAAGTATGGCCGCCCCCTATTAGGATGTACTATTAAACCTAAATTGGGATTATCCGCTAAGAATTACGGTAGAGCAGTTTATGAATGTCTCCGCGGTGGGCTTGATTTTACCAAAGATGATGAGAACGTTAATTCCCAACCATTTATGCGTTGGAGAGATCGTTTCCTATTTTGTGCCGAAGCAATTTATAAAGCGCAGGCGGAAACAGGTGAAATCAAAGGGCATT
>IonTorrentS5-rbcL1_BOP010440_Cotu
TACTAACATGTTTACTTCCATTGTGGGTAATGTATTTGGATTCAAGGCCCTGCGCGCTCTACGTCTGGAGGATTTGCGAATCCCTACTTCTTATTCTAAAACTTTCCAAGGTCCGCCTCATGGCATCCAAGTTGAGAGGGATAAATTAAACAAGTATGGCCGCCCCCTATTAGGATGTACTATTAAACCTAAATTGGGATTATCCGCTAAGAATTACGGTAGAGCAGTTTATGAATGTCTCCGCGGTGGGCTTGATTTTACCAAAGATGATGAGAACGTTAATTCCCAACCATTTATGCGTTGGAGAGACCGTTTCGTATTTTTGTGCCGAAGCAATTTATAAAGCGCAGGCTGAAACAGGTGAAATCAAAGGGCATT
>IonTorrentS5-rbcL1_BOP010441_Cotu
TACTAACATGTTTACTTCCATTGTGGGTAATGTATTTGGATTCAAGGCCCTGCGCGCTCTACGTCTGGAGGATTTGCGAATCCCTACTTCTTATTCTAAAACTTTCCAAGGTCCGCCTCATGGCATCCAAGTTGAGAGGGATAAATTAAACAAGTATGGCCGCCCCCTATTAGGATGTACTATTAAACCTAAATTGGGATTATCCGCTAAGAATTACGGTAGAGCAGTTTATGAATGTCTCCGCGGTGGGCTTGATTTTACCAAAGATGATGAGAACGTTAATTCCCAACCATTTATGCGTTGGAGAGACCGTTTCCTATTTTGTGCCGAAGCAATTTATAAAGCGCAGGCTGAAACAGGTGAAATCAAAGGGCATT
>IonTorrentS5-rbcL1_BOP010441_Otu
CCCCCTATTAGGATGTACTATTAAACCTAAATTGGGATTATCCGCTAAGAATTACGGTAGAGCAGTTTATGAATGTCTCCGCGGTGGGCTTGATTTTACCAAAGATGATGAGAACGTTAATTCCCAACCATTTATGCGTTGGAGAGACCGTTTCCTATTTTGTGCCGAAGCAATTTATAAAGCGCAGGCTGAAACAGGTGAAATCAAAGGGCATT
>IonTorrentS5-rbcL1_BOP010441_Zotu
CCCCCTATTAGGATGTACTATTAAACCTAAATTGGGATTATCCGCTAAGAATTACGGTAGAGCAGTTTATGAATGTCTCCGCGGTGGGCTTGATTTTACCAAAGATGATGAGAACGTTAATTCCCAACCATTTATGCGTTGGAGAGACCGTTTCCTATTTTGTGCCGAAGCAATTTATAAAGCGCAGGCTGAAACAGGTGAAATCAAAGGGCATT
>IonTorrentS5-rbcL1_BOP010442_Cotu
TACTAACATGTTTACTTCCATTGTGGGTAATGTATTTGGATTCAAGGCCCTGCGCGCTCTACGTCTGGAGGATTTGCGAATCCCTACTTCTTATTCTAAAACTTTCCAAGGTCCGCCTCATGGCATCCAAGTTGAGAGGGATAAATTAAACAAGTATGGCCGCCCCCTATTAGGATGTACTATTAAACCTAAATTGGGATTATCCGCTAAGAATTACGGTAGAGCAGTTTATGAATGTCTCCGCGGTGGGCTTGATTTTACCAAAGATGATGAGAACGTTAATTCCCAACCATTTATGCGTTGGAGAGACCGTTTCCTATTTTGTGCCGAAGCAATTTATAAAGCGCAGGCGGAAACAGGTGAAATCAAAGGGCATT
>IonTorrentS5-rbcL1_BOP010442_Dotu
TACTAACATGTTTACTTCCATTGTGGGTAATGTATTTGGATTCAAGGCCCTGCGCGCTCTACGTCTGGAGGATTTGCGAATCCCTACTTCTTATTCTAAAACTTTCCAAGGTCCGCCTCATGGCATCCAAGTTGAGAGGGATAAATTAAACAAGTATGGCCGCCCCCTATTAGGATGTACTATTAAACCTAAATTGGGATTATCCGCTAAGAATTACGGTAGAGCAGTTTATGAATGTCTCCGCGGTGGGCTTGATTTTACCAAAGATGATGAGAACGTTAATTCCCAACCATTTATGCGTTGGAGAGACCGTTTCCTATTTTGTGCCGAAGCAATTTATAAAGCGCAGGCGGAAACAGGTGAAATCAAAGGGCATT
>IonTorrentS5-rbcL1_BOP010442_Otu
TACTAACATGTTTACTTCCATTGTGGGTAATGTATTTGGATTCAAGGCCCTGCGCGCTCTACGTCTGGAGGATTTGCGAATCCCTACTTCTTATTCTAAAACTTTCCAAGGTCCGCCTCATGGCATCCAAGTTGAGAGGGATAAATTAAACAAGTATGGCCGCCCCCTATTAGGATGTACTATTAAACCTAAATTGGGATTATCCGCTAAGAATTACGGTAGAGCAGTTTATGAATGTCTCCGCGGTGGGCTTGATTTTACCAAAGATGATGAGAACGTTAATTCCCAACCATTTATGCGTTGGAGAGACCGTTTCCTATTTTGTGCCGAAGCAATTTATAAAGCGCAGGCGGAAACAGGTGAAATCAAAGGGCATT
>IonTorrentS5-rbcL1_BOP010442_Zotu
TACTAACATGTTTACTTCCATTGTGGGTAATGTATTTGGATTCAAGGCCCTGCGCGCTCTACGTCTGGAGGATTTGCGAATCCCTACTTCTTATTCTAAAACTTTCCAAGGTCCGCCTCATGGCATCCAAGTTGAGAGGGATAAATTAAACAAGTATGGCCGCCCCCTATTAGGATGTACTATTAAACCTAAATTGGGATTATCCGCTAAGAATTACGGTAGAGCAGTTTATGAATGTCTCCGCGGTGGGCTTGATTTTACCAAAGATGATGAGAACGTTAATTCCCAACCATTTATGCGTTGGAGAGACCGTTTCCTATTTTGTGCCGAAGCAATTTATAAAGCGCAGGCGGAAACAGGTGAAATCAAAGGGCATT
>IonTorrentS5-rbcL1_BOP010443_Cotu
TACTAACATGTTTACTTCCATTGTGGGTAATGTATTTGGATTCAAGGCCCTGCGCGCTCTACGTCTGGAGGATTTGCGAATCCCTACTTCTTATTCTAAAACTTTCCAAGGTCCGCCTCATGGGATCCAAGTTGAGAGGGATAAATTAAACAAGTATGGCCGCCCCCTATTAGGATGTACTATTAAACCTAAATTGGGATTATCCGCTAAGAATTACGGTAGAGCAGTTTATGAATGTCTCCGCGGTGGGCTTGATTTTACCAAAGATGATGAGAACGTTAATTCCCAACCATTTATGCGTTGGAGAGACCGTTTCCTATTTTGTGCCGAAGCAATTTTTAAAGCGCAGGCTGAAACAGGTGAAATCAAAGGGCATT
>IonTorrentS5-rbcL1_BOP010443_Dotu
TACTAACATGTTTACTTCCATTGTGGGTAATGTATTTGGATTCAAGGCCCTGCGCGCTCTACGTCTGGAGGATTTGCGAATCCCTACTTCTTATTCTAAAACTTTCCAAGGTCCGCCTCATGGGATCCAAGTTGAGAGGGATAAATTAAACAAGTATGGCCGCCCCCTATTAGGATGTACTATTAAACCTAAATTGGGATTATCCGCTAAGAATTACGGTAGAGCAGTTTATGAATGTCTCCGCGGTGGGCTTGATTTTACCAAAGATGATGAGAACGTTAATTCCCAACCATTTATGCGTTGGAGAGACCGTTTCCTATTTTGTGCCGAAGCAATTTTTAAAGCGCAGGCTGAAACAGGTGAAATCAAAGGGCATT
>IonTorrentS5-rbcL1_BOP010443_Otu
TACTAACATGTTTACTTCCATTGTGGGTAATGTATTTGGATTCAAGGCCCTGCGCGCTCTACGTCTGGAGGATTTGCGAATCCCTACTTCTTATTCTAAAACTTTCCAAGGTCCGCCTCATGGGATCCAAGTTGAGAGGGATAAATTAAACAAGTATGGCCGCCCCCTATTAGGATGTACTATTAAACCTAAATTGGGATTATCCGCTAAGAATTACGGTAGAGCAGTTTATGAATGTCTCCGCGGTGGGCTTGATTTTACCAAAGATGATGAGAACGTTAATTCCCAACCATTTATGCGTTGGAGAGACCGTTTCCTATTTTGTGCCGAAGCAATTTTTAAAGCGCAGGCTGAAACAGGTGAAATCAAAGGGCATT
>IonTorrentS5-rbcL1_BOP010443_Zotu
TACTAACATGTTTACTTCCATTGTGGGTAATGTATTTGGATTCAAGGCCCTGCGCGCTCTACGTCTGGAGGATTTGCGAATCCCTACTTCTTATTCTAAAACTTTCCAAGGTCCGCCTCATGGGATCCAAGTTGAGAGGGATAAATTAAACAAGTATGGCCGCCCCCTATTAGGATGTACTATTAAACCTAAATTGGGATTATCCGCTAAGAATTACGGTAGAGCAGTTTATGAATGTCTCCGCGGTGGGCTTGATTTTACCAAAGATGATGAGAACGTTAATTCCCAACCATTTATGCGTTGGAGAGACCGTTTCCTATTTTGTGCCGAAGCAATTTTTAAAGCGCAGGCTGAAACAGGTGAAATCAAAGGGCATT
>IonTorrentS5-rbcL1_BOP010444_Cotu
TACTAACATGTTTACTTCCATTGTGGGTAATGTATTTGGGTTCAAGGCCCTGCGCGCTCTACGTCTGGAGGATTTGCGAATCCCGACTTCTTATATTAAAACTTTCCAAGGTCCGCCTCACGGCATCCAAGTTGAGAGAGATAAATTGAACAAATACGGCCGTCCCCTATTGGGATGTACTATTAAACCTAAATTGGGGTTATCCGCTAAGAATTATGGTAGAGCAGTTTATGAATGTCTCCGCGGTGGACTTGATTTTACCAAAGATGATGAGAATGTGAATTCCCAACCATTTATGCGTTGGAGAGACCGTTTCTTATTTTGTGCCGAAGCACTTTTTAAAGCACAGGCCGAAACAGGCGAAATCAAAGGGCATT
>IonTorrentS5-rbcL1_BOP010444_Otu
TACTAACATGTTTACTTCCATTGTGGGTAATGTATTTGGGTTCAAGGCCCTGCGCGCTCTACGTCTGGAGGATTTGCGAATCCCGACTTCTTATATTAAAACTTTCCAAGGTCCGCCTCACGGCATCCAAGTTGAGAGAGATAAATTGAACAAATACGGCCGTCCCCTATTGGGATGTACTATTAAACCTAAATTGGGGTTATCCGCTAAGAATTATGGTAGAGCAGTTTATGAATGTCTCCGCGGTGGACTTGATTTTACCAAAGATGATGAGAATGTGAATTCCCAACCATTTATGCGTTGGAGAGACCGTTTCTTATTTTGTGCCGAAGCACTTTTTAAAGCACAGGCCGAAACAGGCGAAATCAAAGGGCATT
>IonTorrentS5-rbcL1_BOP010444_Zotu
TACTAACATGTTTACTTCCATTGTGGGTAATGTATTTGGGTTCAAGGCCCTGCGCGCTCTACGTCTGGAGGATTTGCGAATCCCGACTTCTTATATTAAAACTTTCCAAGGTCCGCCTCACGGCATCCAAGTTGAGAGAGATAAATTGAACAAATACGGCCGTCCCCTATTGGGATGTACTATTAAACCTAAATTGGGGTTATCCGCTAAGAATTATGGTAGAGCAGTTTATGAATGTCTCCGCGGTGGACTTGATTTTACCAAAGATGATGAGAATGTGAATTCCCAACCATTTATGCGTTGGAGAGACCGTTTCTTATTTTGTGCCGAAGCACTTTTTAAAGCACAGGCCGAAACAGGCGAAATCAAAGGGCATT
>IonTorrentS5-rbcL1_BOP010445_Cotu
TACTAACATGTTTACTTCCATTGTGGGTAATGTATTTGGATTCAAGGCCCTGCGCGCTCTACGTCTGGAGGATTTGCGAATCCCTACTTCTTATTCTAAAACTTTCCAAGGTCCGCCTCATGGCATCCAAGTTGAGAGGGATAAATTAAACAAGTATGGCCGCCCCCTATTAGGATGTACTATTAAACCTAAATTGGGATTATCCGCTAAGAATTACGGTAGAGCAGTTTATGAATGTCTCCGCGGTGGGCTTGATTTTACCAAAGATGATGAGAACGTTAATTCCCAACCATTTATGCGTTGGAGAGACCGTTTCGTATTTTGTGCCGAAGCAATTTATAAAGCGCAGGCTGAAACAGGTGAAATCAAAGGGCATT
>IonTorrentS5-rbcL1_BOP010446_Cotu
TACTAATATGTTTACTTCCATTGTGGGTAATGTATTTGGGTTCAAAGCCCTGCGTGCTCTACGTCTGGAAGATCTGCGAATTCCTCCTGCTTATGTTAAAACTTTCCAAGGCCCGCCTCATGGCATCCAAGTTGAGAGAGATAAGTTGAACAAGTATGGTCGTCCTCTGTTGGGATGTACTATTAAACCTAAATTGGGGTTATCGGCTAAAAACTACGGTAGAGCTGTTTATGAATGTCTACGTGGTGGACTTGATTTTACCAAAGATGATGAGAACGTGAACTCCCAACCATTTATGCGTTGGAGAGACCGTTTCTTATTTTGTGCAGAAGCAATTTATAAAGCACAGGCTGAAACAGGTGAAATCAAGGGGCATT
>IonTorrentS5-rbcL1_BOP010447_Cotu
TACTAACATGTTTACTTCCATTGTGGGTAATGTATTTGGGTTCAAGGCCCTGCGCGCTCTACGTCTAGAGGATTTACGAATCCCTCCTGCTTATTCTAAAACTTTCCAAGGTCCGCCTCATGGCATCCAAGTTGAGAGAGATAAATTGAACAAGTATGGCCGCCCCCTATTAGGATGTACTATTAAACCTAAATTGGGGTTATCTGCTAAGAATTATGGTAGAGCAGTTTATGAATGTCTTCGCGGTGGACTTGATTTTACCAAAGATGATGAGAACGTGAATTCCCAACCATTTATGCGTTGGAGAGACCGTTTCTTATTTTGTGCCGAAGCTCTTTATAAATCACAGGCTGAAACAGGTGAAATCAAAGGACATT
>IonTorrentS5-rbcL1_BOP010447_Otu
TACTAACATGTTTACTTCCATTGTGGGTAATGTATTTGGGTTCAAGGCCCTGCGCGCTCTACGTCTAGAGGATTTACGAATCCCTCCTGCTTATTCTAAAACTTTCCAAGGTCCGCCTCATGGCATCCAAGTTGAGAGAGATAAATTGAACAAGTATGGCCGCCCCCTATTAGGATGTACTATTAAACCTAAATTGGGGTTATCTGCTAAGAATTATGGTAGAGCAGTTTATGAATGTCTTCGCGGTGGACTTGATTTTACCAAAGATGATGAGAACGTGAATTCCCAACCATTTATGCGTTGGAGAGACCGTTTCTTATTTTGTGCCGAAGCTCTTTATAAATCACAGGCTGAAACAGGTGAAATCAAAGGACATT
>IonTorrentS5-rbcL1_BOP010447_Zotu
TACTAACATGTTTACTTCCATTGTGGGTAATGTATTTGGGTTCAAGGCCCTGCGCGCTCTACGTCTAGAGGATTTACGAATCCCTCCTGCTTATTCTAAAACTTTCCAAGGTCCGCCTCATGGCATCCAAGTTGAGAGAGATAAATTGAACAAGTATGGCCGCCCCCTATTAGGATGTACTATTAAACCTAAATTGGGGTTATCTGCTAAGAATTATGGTAGAGCAGTTTATGAATGTCTTCGCGGTGGACTTGATTTTACCAAAGATGATGAGAACGTGAATTCCCAACCATTTATGCGTTGGAGAGACCGTTTCTTATTTTGTGCCGAAGCTCTTTATAAATCACAGGCTGAAACAGGTGAAATCAAAGGACATT
>IonTorrentS5-rbcL1_BOP010448_Cotu
TACTAACATGTTTACTTCTATTGTGGGTAATGTATTTGGGTTCAAAGCCCTGCGCGCTCTACGTCTGGAAGATCTGCGAATCCCTGTCGCTTATGTTAAAACTTTCCAAGGCCCGCCTCATGGTATCCAAGTTGAGAGAGATAAATTGAACAAGTACGGCCGCCCCTTGTTGGGATGTACTATTAAACCTAAATTGGGGTTATCTGCTAAAAACTACGGTAGGGCAGTTTATGAATGTCTACGTGGTGGACTTGATTTTACCAAAGATGATGAGAACGTGAACTCCCAACCATTTATGCGTTGGAGAGATCGTTTCTTATTTTGTGCCGAAGCCCTTTATAAAGCACAAGCTGAAACAGGTGAAATCAAAGGGCATT
>IonTorrentS5-rbcL1_BOP010448_Otu
TACTAACATGTTTACTTCTATTGTGGGTAATGTATTTGGGTTCAAAGCCCTGCGCGCTCTACGTCTGGAAGATCTGCGAATCCCTGTCGCTTATGTTAAAACTTTCCAAGGCCCGCCTCATGGTATCCAAGTTGAGAGAGATAAATTGAACAAGTACGGCCGCCCCTTGTTGGGATGTACTATTAAACCTAAATTGGGGTTATCTGCTAAAAACTACGGTAGGGCAGTTTATGAATGTCTACGTGGTGGACTTGATTTTACCAAAGATGATGAGAACGTGAACTCCCAACCATTTATGCGTTGGAGAGATCGTTTCTTATTTTGTGCCGAAGCCCTTTATAAAGCACAAGCTGAAACAGGTGAAATCAAAGGGCATT
>IonTorrentS5-rbcL1_BOP010448_Zotu
TACTAACATGTTTACTTCTATTGTGGGTAATGTATTTGGGTTCAAAGCCCTGCGCGCTCTACGTCTGGAAGATCTGCGAATCCCTGTCGCTTATGTTAAAACTTTCCAAGGCCCGCCTCATGGTATCCAAGTTGAGAGAGATAAATTGAACAAGTACGGCCGCCCCTTGTTGGGATGTACTATTAAACCTAAATTGGGGTTATCTGCTAAAAACTACGGTAGGGCAGTTTATGAATGTCTACGTGGTGGACTTGATTTTACCAAAGATGATGAGAACGTGAACTCCCAACCATTTATGCGTTGGAGAGATCGTTTCTTATTTTGTGCCGAAGCCCTTTATAAAGCACAAGCTGAAACAGGTGAAATCAAAGGGCATT
>IonTorrentS5-rbcL1_BOP010449_Cotu
TACTAACATGTTTACTTCTATTGTGGGTAATGTATTTGGGTTCAAAGCCCTGCGCGCTCTACGTCTGGAAGATCTGCGAATCCCTGTCTCTTATGTTAAAACTTTCCAAGGCCCGCCTCATGGTATCCAAGTTGAGAGAGATAAATTGAACAAGTACGGCCGCCCCCTGTTGGGATGTACTATTAAACCTAAATTGGGGTTATCTGCTAAAAACTACGGTAGGGCGGTTTATGAATGTCTACGTGGTGGACTTGATTTTACCAAAGATGATGAGAACGTGAACTCTCAACCATTTATGCGTTGGAGAGATCGTTTCTTATTTTGTGCCGAAGCCCTTTTTAAAGCACAAGTTGAAACAGGTGAAATCAAAGGGCATT
>IonTorrentS5-rbcL1_BOP010449_Otu
TACTAACATGTTTACTTCTATTGTGGGTAATGTATTTGGGTTCAAAGCCCTGCGCGCTCTACGTCTGGAAGATCTGCGAATCCCTGTCTCTTATGTTAAAACTTTCCAAGGCCCGCCTCATGGTATCCAAGTTGAGAGAGATAAATTGAACAAGTACGGCCGCCCCCTGTTGGGATGTACTATTAAACCTAAATTGGGGTTATCTGCTAAAAACTACGGTAGGGCGGTTTATGAATGTCTACGTGGTGGACTTGATTTTACCAAAGATGATGAGAACGTGAACTCTCAACCATTTATGCG
>IonTorrentS5-rbcL1_BOP010449_Zotu
TACTAACATGTTTACTTCTATTGTGGGTAATGTATTTGGGTTCAAAGCCCTGCGCGCTCTACGTCTGGAAGATCTGCGAATCCCTGTCTCTTATGTTAAAACTTTCCAAGGCCCGCCTCATGGTATCCAAGTTGAGAGAGATAAATTGAACAAGTACGGCCGCCCCCTGTTGGGATGTACTATTAAACCTAAATTGGGGTTATCTGCTAAAAACTACGGTAGGGCGGTTTATGAATGTCTACGTGGTGGACTTGATTTTACCAAAGATGATGAGAACGTGAACTCTCAACCATTTATGCG
>IonTorrentS5-rbcL1_BOP010450_Cotu
TACTAACATGTTTACTTCTATTGTGGGTAATGTATTTGGGTTCAAAGCGTTACGCGCTCTACGTCTGGAAGATCTGCGAATTCCTGTTGCTTATGTTAAAACTTTCCAAGGCCCGCCTCATGGCATCCAAGTTGAGAGAGATAAATTGAACAAGTATGGTCGTCCCCTATTGGGATGTACTATTAAACCAAAATTGGGCTTATCTGCTAAGAACTATGGTAGAGCAGTTTATGAATGTCTCCGTGGTGGACTTGATTTTACCAAGGATGATGAGAACGTGAACTCCCAACCCTTTATGCGTTGGAGAGACCGTTTCCTATTTTGTGCTGAAGCAATTTATAAAGCACAAGCCGAAACAGGTGAAATCAAAGGGCATT
>IonTorrentS5-rbcL1_BOP010452_Cotu
TACTAACATGTTTACTTCCATTGTGGGTAATGTATTTGGGTTCAAAGCCCTGCGTGCTCTACGTCTGGAAGATCTGCGAATCCCTGTTGCTTATGTTAAAACTTTCCAAGGACCACCTCATGGCATCCAAGTTGAGAGAGATAAATTGAACAAGTATGGTCGTCCCCTGTTGGGATGTACTATTAAACCTAAATTGGGATTATCTGCTAAAAACTACGGTAGAGCGGTTTATGAATGTCTCCGCGGTGGACTTGATTTTACCAAAGATGATGAAAACGTGAACTCCCAACCATTTATGCGTTGGAGAGACCGTTTCTTATTTTGTGCAGAAGCAATTTATAAATCACAGGCTGAAACGGGTGAAATCAAAGGGCATT
>IonTorrentS5-rbcL1_BOP010452_Otu
TACTAACATGTTTACTTCCATTGTGGGTAATGTATTTGGGTTCAAAGCCCTGCGTGCTCTACGTCTGGAAGATCTGCGAATCCCTGTTGCTTATGTTAAAACTTTCCAAGGACCACCTCATGGCATCCAAGTTGAGAGAGATAAATTGAACAAGTATGGTCGTCCCCTGTTGGGATGTACTATTAAACCTAAATTGGGATTATCTGCTAAAAACTACGGTAGAGCGGTTTATGAATGTCTCCGCGGTGGACTTGATTTTACCAAAGATGATGAAAACGTGAACTCCCAACCATTTATGCGTTGGAGAGACCGTTTCTTATTTTGTGCAGAAGCAATTTATAAATCACAGGCTGAAACGGGTGAAATCAAAGGGCATT
>IonTorrentS5-rbcL1_BOP010452_Zotu
TACTAACATGTTTACTTCCATTGTGGGTAATGTATTTGGGTTCAAAGCCCTGCGTGCTCTACGTCTGGAAGATCTGCGAATCCCTGTTGCTTATGTTAAAACTTTCCAAGGACCACCTCATGGCATCCAAGTTGAGAGAGATAAATTGAACAAGTATGGTCGTCCCCTGTTGGGATGTACTATTAAACCTAAATTGGGATTATCTGCTAAAAACTACGGTAGAGCGGTTTATGAATGTCTCCGCGGTGGACTTGATTTTACCAAAGATGATGAAAACGTGAACTCCCAACCATTTATGCGTTGGAGAGACCGTTTCTTATTTTGTGCAGAAGCAATTTATAAATCACAGGCTGAAACGGGTGAAATCAAAGGGCATT
>IonTorrentS5-rbcL1_BOP010453_Cotu
TACTAACATGTTTACTTCCATTGTAGGTAATGTGTTTGGGTTCAAGGCCTTGCGCGCTCTACGTCTGGAGGATTTACGAATCCCTACTGCTTATGTTAAAACTTTCCAAGGCCCGCCTCATGGGATCCAAGTTGAAAGAGATAAATTGAACAAGTATGGCCGCCCCCTATTGGGATGTACTATTAAACCTAAATTGGGGTTATCCGCTAAGAATTACGGTAGAGCAGTTTATGAATGTCTCCGCGGTGGACTTGATTTTACCAAAGATGATGAGAATGTTAATTCCCAACCATTTATGCGTTGGAGAGACCGTTTCTTATTTTGTGCCGAAGCAATTTATAAAGCGCAGGCTGAAACAGGTGAAATCAAAGGGCATT
>IonTorrentS5-rbcL1_BOP010453_Otu
TACTAACATGTTTACTTCCATTGTAGGTAATGTGTTTGGGTTCAAGGCCTTGCGCGCTCTACGTCTGGAGGATTTACGAATCCCTACTGCTTATGTTAAAACTTTCCAAGGCCCGCCTCATGGGATCCAAGTTGAAAGAGATAAATTGAACAAGTATGGCCGCCCCCTATTGGGATGTACTATTAAACCTAAATTGGGGTTATCCGCTAAGAATTACGGTAGAGCAGTTTATGAATGTCTCCGCGGTGGACTTGATTTTACCAAAGATGATGAGAATGTTAATTCCCAACCATTTATGCGTTGGAGAGACCGTTTCTTATTTTGTGCCGAAGCAATTTATAAAGCGCAGGCTGAAACAGGTGAAATCAAAGGGCATT
>IonTorrentS5-rbcL1_BOP010453_Zotu
TACTAACATGTTTACTTCCATTGTAGGTAATGTGTTTGGGTTCAAGGCCTTGCGCGCTCTACGTCTGGAGGATTTACGAATCCCTACTGCTTATGTTAAAACTTTCCAAGGCCCGCCTCATGGGATCCAAGTTGAAAGAGATAAATTGAACAAGTATGGCCGCCCCCTATTGGGATGTACTATTAAACCTAAATTGGGGTTATCCGCTAAGAATTACGGTAGAGCAGTTTATGAATGTCTCCGCGGTGGACTTGATTTTACCAAAGATGATGAGAATGTTAATTCCCAACCATTTATGCGTTGGAGAGACCGTTTCTTATTTTGTGCCGAAGCAATTTATAAAGCGCAGGCTGAAACAGGTGAAATCAAAGGGCATT
>IonTorrentS5-rbcL1_BOP010454_Cotu
TACTAACATGTTTACTTCCATTGTAGGTAATGTATTTGGGTTCAAAGCCCTGCGTGCTCTACGTCTGGAAGATCTGCGAATCCCCGTTGCTTATGTTAAAACTTTCCAAGGCCCGCCTCATGGCATCCAAGTTGAGAGAGATAAATTGAACAAGTACGGTCGTCCCCTGTTGGGATGTACTATTAAACCTAAATTGGGGTTATCTGCTAAAAACTACGGTAGAGCGGTTTATGAATGTCTCCGTGGTGGACTTGATTTTACCAAAGACGATGAGAACGTGAACTCCCAACCATTTATGCGTTGGAGAGATCGTTTCGTATTTTGTGCCGAAGCACTTTATAAAGCACAGGCTGAAACAGGTGAAATCAAAGGGCATT
>IonTorrentS5-rbcL1_BOP010454_Otu
TACTAACATGTTTACTTCCATTGTAGGTAATGTATTTGGGTTCAAAGCCCTGCGTGCTCTACGTCTGGAAGATCTGCGAATCCCCGTTGCTTATGTTAAAACTTTCCAAGGCCCGCCTCATGGCATCCAAGTTGAGAGAGATAAATTGAACAAGTACGGTCGTCCCCTGTTGGGATGTACTATTAAACCTAAATTGGGGTTATCTGCTAAAAACTACGGTAGAGCGGTTTATGAATGTCTCCGTGGTGGACTTGATTTTACCAAAGACGATGAGAACGTGAACTCCCAACCATTTATGCGTTGGAGAGATCGTTTCGTATTTTGTGCCGAAGCACTTTATAAAGCACAGGCTGAAACAGGTGAAATCAAAGGGCATT
>IonTorrentS5-rbcL1_BOP010454_Zotu
TACTAACATGTTTACTTCCATTGTAGGTAATGTATTTGGGTTCAAAGCCCTGCGTGCTCTACGTCTGGAAGATCTGCGAATCCCCGTTGCTTATGTTAAAACTTTCCAAGGCCCGCCTCATGGCATCCAAGTTGAGAGAGATAAATTGAACAAGTACGGTCGTCCCCTGTTGGGATGTACTATTAAACCTAAATTGGGGTTATCTGCTAAAAACTACGGTAGAGCGGTTTATGAATGTCTCCGTGGTGGACTTGATTTTACCAAAGACGATGAGAACGTGAACTCCCAACCATTTATGCGTTGGAGAGATCGTTTCGTATTTTGTGCCGAAGCACTTTATAAAGCACAGGCTGAAACAGGTGAAATCAAAGGGCATT
>IonTorrentS5-rbcL1_BOP010455_Cotu
TACTAACATGTTTACTTCCATTGTAGGTAATGTATTTGGGTTCAAAGCCCTACGAGCTCTACGTCTGGAGGATCTGCGAATTCCTACTGCTTATGTCAAAACTTTCCAAGGCCCGCCCCATGGCATCCAAGTTGAGAGAGATAAATTGAACAAGTACGGTCGTCCACTATTGGGATGTACTATTAAACCAAAATTGGGGTTATCCGCCAAGAACTACGGTAGGGCGGTTTATGAATGTCTCCGTGGTGGACTTGATTTTACCAAGGATGATGAGAACGTGAACTCCCAACCATTTATGCGTTGGAGAGACCGTTTCTTATTTTGTGCCGAAGCAATTTATAAAAGCGCAGGCCGAAAACAGGTGAAATCAAAGGACATT
>IonTorrentS5-rbcL1_BOP010457_Cotu
[truncated: 38,331 more chars]
