# Supplementary material for: Method for quick DNA barcode reference library construction
Source: Ecol Evol. 2021 Aug 4;11(17):11627–38. doi: 10.1002/ece3.7788 (PMC8427591; doi:10.1002/ece3.7788)
Supplement: Supplementary file 15 — Result S1 [file ECE3-11-11627-s016.zip › IonTorrentS5-rbcL2.fasta]

>IonTorrentS5-rbcL2_BOP010001_Cotu
CGAAGAAATGATGAAAAGGGCTGCATGTGCCAGAGAATTGGGAGTTCCTATCGTAATGCACGATTACTTAACGGGGGGATTCACTGCAAATACTACCTTGGCTCATTATTGCCGAGATAATGGTCTGCTTCTTCACATCCACCGTGCAATGCATGCGGTTATTGATAGACAGAAAAATCATGGTATGCACTTTCGTGTACTAGCTAAAGCGTTACGTATGTCTGGTGGAGATCATATTCACGCTGGTACTGTAGTGGGTAAACTTGAAGGGGAAAGAGAGATCACTTTAGGCTTTGTTGATTTACTACGTGATGATTTTGTTGATAAAGATCGAAGCCGTGGTATTTATTTCACTCAAGATTGGGTCTCTTTACCGGGTGTTCTGCCCGTGGCTTCAGGGGGTATTCACGTTTT
>IonTorrentS5-rbcL2_BOP010002_Cotu
CGAAGAAATGATCAAAAGAGCTGTATTTGCTAGAGAATTGGGAGTTCCTATCGTAATGCATGACTACTTAACAGGAGGATTCACTGCAAATACTAGCTTGGCTCATTATTGCCGAGATAATGGCCTACTTCTTCACATTCACCGTGCAATGCATGCAGTTATTGATAGACAGAAGAATCATGGTATACACTTCCGTGTACTAGCTAAAGCGTTACGTATGTCTGGTGGAGATCATATTCACTCTGGTACCGTAGTAGGGAAACTTGAAGGGGAAAGAGACATCACTTTGGGCTTTGTTGATTTACTGCGCGATGATTTTATTGAAAAAGATCGAAGTCGCGGTATTTATTTCACTCAAGATTGGGTCTCTCTACCAGGTGTTCTGCCCGTGGCTTCAGGGGGTATTCACGTT
>IonTorrentS5-rbcL2_BOP010002_Otu
GCGAAGAAATGATCAAAAGAGCTGTATTTGCTAGAGAATTGGGAGTTCCTATCGTAATGCATGACTACTTAACAGGAGGATTCACTGCAAATACTAGCTTGGCTCATTATTGCCGAGATAATGGCCTACTTCTTCACATTCACCGTGCAATGCATGCAGTTATTGATAGACAGAAGAATCATGGTATACACTTCCGTGTACTAGCTAAAGCGTTACGTATGTCTGGTGGAGATCATATTCACTCTGGTACCGTAGTAGGGAAACTTGAAGGGGAAAGAGACATCACTTTGGGCTTTGTTGATTTACTGCGCGATGATTTTATTGAAaaaGATCGAAGTCGCGGTATTTATTTCACTCAAGATTGGGTCtctctACCAGGTGTTCTGCCCGTGGCTTCAGGgggTATTCACGTT
>IonTorrentS5-rbcL2_BOP010002_Zotu
GCGAAGAAATGATCAAAAGAGCTGTATTTGCTAGAGAATTGGGAGTTCCTATCGTAATGCATGACTACTTAACAGGAGGATTCACTGCAAATACTAGCTTGGCTCATTATTGCCGAGATAATGGCCTACTTCTTCACATTCACCGTGCAATGCATGCAGTTATTGATAGACAGAAGAATCATGGTATACACTTCCGTGTACTAGCTAAAGCGTTACGTATGTCTGGTGGAGATCATATTCACTCTGGTACCGTAGTAGGGAAACTTGAAGGGGAAAGAGACATCACTTTGGGCTTTGTTGATTTACTGCGCGATGATTTTATTGAAaaaGATCGAAGTCGCGGTATTTATTTCACTCAAGATTGGGTCtctctACCAGGTGTTCTGCCCGTGGCTTCAGGgggTATTCACGTT
>IonTorrentS5-rbcL2_BOP010003_Cotu
CGAAGAAATGATCAAAAGAGCTGTATTTGCTAGAGAATTGGGAGTTCCTATCGTAATGCATGACTACTTAACAGGAGGATTCACTGCAAATACTAGCTTGGCTCATTATTGCCGAGATAATGGCCTACTTCTTCACATTCACCGTGCAATGCATGCAGTTATTGATAGACAGAAGAATCATGGTATACACTTCCGTGTACTAGCTAAAGCGTTACGTATGTCTGGTGGAGATCATATTCACTCTGGTACCGTAGTAGGGAAACTTGAAGGGGAAAGAGACATCACTTTGGGCTTTGTTGATTTACTGCGCGATGATTTTATTGAAAAAGATCGAAGTCGCGGTATTTATTTCACTCAAGATTGGGTCTCTCTACCAGGTGTTCTGCCCGTGGCTTCAGGGGGTATTCACGTT
>IonTorrentS5-rbcL2_BOP010003_Dotu
CGAAGAAATGATCAAAAGAGCTGTATTTGCTAGAGAATTGGGAGTTCCTATCGTAATGCATGACTACTTAACAGGAGGATTCACTGCAAATACTAGCTTGGCTCATTATTGCCGAGATAATGGCCTACTTCTTCACATTCACCGTGCAATGCATGCAGTTATTGATAGACAGAAGAATCATGGTATACACTTCCGTGTACTAGCTAAAGCGTTACGTATGTCTGGTGGAGATCATATTCACTCTGGTACCGTAGTAGGGAAACTTGAAGGGGAAAGAGACATCACTTTGGGCTTTGTTGATTTACTGCGCGATGATTTTATTGAAAAAGATCGAAGTCG
>IonTorrentS5-rbcL2_BOP010003_Otu
GCCGAGATAATGGCCTACTTCTTCACATCCACCGCGCAATGCATGCAGTTATTGATAGACAGAAGAATCATGGTATACACTTCCGTGTACTAGCTAAAGCGTTACGTATGTCTGGTGGAGATCATATTCACTCTGGTACCGTAGTAGGGAAACTTGAAGGGGAAAGAGACATCACTTTGGGCTTTGTTGATTTACTGCGCGATGATTTTATTGAAaaaGATCGAAGTCGCGGTATTTATTTCACTCAAGATTGGGTCtctctACCAGGTGTTCTGCCCGTGGCTTCAGGgggTATTCACGTT
>IonTorrentS5-rbcL2_BOP010003_Zotu
GCCGAGATAATGGCCTACTTCTTCACATTCACCGTGCAATGCATGCAGTTATTGATAGACAGAAGAATCATGGTATACACTTCCGTGTACTAGCTAAAGCGTTACGTATGTCTGGTGGAGATCATATTCACTCTGGTACCGTAGTAGGGAAACTTGAAGGGGAAAGAGACATCACTTTGGGCTTTGTTGATTTACTGCGCGATGATTTTATTGAAaaaGATCGAAGTCGCGGTATTTATTTCACTCAAGATTGGGTCtctctACCAGGTGTTCTGCCCGTGGCTTCAGGgggTATTCACGTT
>IonTorrentS5-rbcL2_BOP010004_Cotu
CGAAGAAATGATCAAAAGAGCTGTATTTGCTAGAGAATTGGGAGCTCCTATCGTAATGCATGACTACTTAACAGGAGGATTCACTGCAAATACTAGCTTGGCTCATTATTGCCGAGATAATGGCCTACTTCTTCACATTCACCGTGCAATGCATGCAGTTATTGATAGACAGAAGAATCATGGTATACACTTCCGTGTACTAGCTAAAGCGTTACGTATGTCTGGTGGAGATCATATTCACTCTGGTACCGTAGTAGGTAAACTTGAAGGGGAAAGAGACATCACTTTGGGCTTTGTTGATTTACTGCGTGATGATTTTATTGAAAAAGATCGAAGTCGCGGTATTTATTTCACTCAAGATTGGGTCTCTCTACCAGGTGTTCTGCCCGTGGCTTCAGGGGGTATTCACGTT
>IonTorrentS5-rbcL2_BOP010004_Dotu
ACTACTTAACAGGAGGATTCACTGCAAATACTAGCTTGGCTCATTATTGCCGAGATAATGGCCTACTTCTTCACATTCACCGTGCAATGCATGCAGTTATTGATAGACAGAAGAATCATGGTATACACTTCCGTGTACTAGCTAAAGCGTTACGTATGTCTGGTGGAGATCATATTCACTCTGGTACCGTAGTAGGTAAACTTGAAGGGGAAAGAGACATCACTTTGGGCTTTGTTGATTTACTGCGTGATGATTTTATTGAAAAAGATCGAAGTCGCGGTATTTATTTCACTCAAGATTGGGTCTCTCTACCAGGTGTTCTGCCCGTGGCTTCAGGGGGTATTCACGTT
>IonTorrentS5-rbcL2_BOP010004_Otu
TCGTAATGCATGACTACTTAACAGGAGGATTCACTGCAAATACTAGCTTGGCTCATTATTGCCGAGATAATGGCCTACTTCTTCACATTCACCGTGCAATGCATGCAGTTATTGATAGACAGAAGAATCATGGTATACACTTCCGTGTACTAGCTAAAGCGTTACGTATGTCTGGTGGAGATCATATTCACTCTGGTACCGTAGTAGGTAAACTTGAAGGGGAAAGAGACATCACTTTGGGCTTTGTTGATTTACTGCGTGATGATTTTATTGAAaaaGATCGAAGTCGCGGTATTTATTTCACTCAAGATTGGGTCtctctACCAGGTGTTCTGCCCGTGGCTTCAGGgggTATTCACGTT
>IonTorrentS5-rbcL2_BOP010004_Zotu
TCGTAATGCATGACTACTTAACAGGAGGATTCACTGCAAATACTAGCTTGGCTCATTATTGCCGAGATAATGGCCTACTTCTTCACATTCACCGTGCAATGCATGCAGTTATTGATAGACAGAAGAATCATGGTATACACTTCCGTGTACTAGCTAAAGCGTTACGTATGTCTGGTGGAGATCATATTCACTCTGGTACCGTAGTAGGTAAACTTGAAGGGGAAAGAGACATCACTTTGGGCTTTGTTGATTTACTGCGTGATGATTTTATTGAAaaaGATCGAAGTCGCGGTATTTATTTCACTCAAGATTGGGTCtctctACCAGGTGTTCTGCCCGTGGCTTCAGGgggTATTCACGTT
>IonTorrentS5-rbcL2_BOP010005_Cotu
CGAAGAAATGATCAAAAGAGCTGTATTTGCTAGAGAATTGGGAGTTCCTATCGTAATGCATGACTACTTAACAGGAGGATTCACTGCAAATACTAGCTTGGCTCATTATTGCCGAGATAATGGCCTACTTCTTCACATTCACCGTGCAATGCATGCAGTTATTGATAGACAGAAGAATCATGGTATACACTTCCGTGTACTAGCTAAAGCGTTACGTATGTCTGGTGGAGATCATATTCACTCTGGTACCGTAGTAGGTAAACTTGAAGGGGAAAGAGACATCACTTTGGGCTTTGTTGATTTACTGCGTGATGATTTTATTGAAAAAGATCGAAGTCGCGGTATTTATTTCACTCAAGATTGGGTCTCTCTACCAGGTGTTCTGCCCGTGGCTTCAGGGGGTATTCACGTT
>IonTorrentS5-rbcL2_BOP010005_Dotu
ATTCACTGCAAATACTAGCTTGGCTCATTATTGCCGAGATAATGGCCTACTTCTTCACATTCACCGTGCAATGCATGCAGTTATTGATAGACAGAAGAATCATGGTATACACTTCCGTGTACTAGCTAAAGCGTTACGTATGTCTGGTGGAGATCATATTCACTCTGGTACCGTAGTAGGTAAACTTGAAGGGGAAAGAGACATCACTTTGGGCTTTGTTGATTTACTGCGTGATGATTTTATTGAAAAAGATCGAAGTCGCGGTATTTATTTCACTCAAGATTGGGTCTCTCTACCAGGTGTTCTGCCCGTGGCTTCAGGGGGTATTCACGTT
>IonTorrentS5-rbcL2_BOP010005_Otu
ATTCACTGCAAATACTAGCTTGGCTCATTATTGCCGAGATAATGGCCTACTTCTTCACATTCACCGTGCAATGCATGCAGTTATTGATAGACAGAAGAATCATGGTATACACTTCCGTGTACTAGCTAAAGCGTTACGTATGTCTGGTGGAGATCATATTCACTCTGGTACCGTAGTAGGTAAACTTGAAGGGGAAAGAGACATCACTTTGGGCTTTGTTGATTTACTGCGTGATGATTTTATTGAAaaaGATCGAAGTCGCGGTATTTATTTCACTCAAGATTGGGTCtctctACCAGGTGTTCTGCCCGTGGCTTCAGGgggTATTCACGTT
>IonTorrentS5-rbcL2_BOP010005_Zotu
ATTCACTGCAAATACTAGCTTGGCTCATTATTGCCGAGATAATGGCCTACTTCTTCACATTCACCGTGCAATGCATGCAGTTATTGATAGACAGAAGAATCATGGTATACACTTCCGTGTACTAGCTAAAGCGTTACGTATGTCTGGTGGAGATCATATTCACTCTGGTACCGTAGTAGGTAAACTTGAAGGGGAAAGAGACATCACTTTGGGCTTTGTTGATTTACTGCGTGATGATTTTATTGAAaaaGATCGAAGTCGCGGTATTTATTTCACTCAAGATTGGGTCtctctACCAGGTGTTCTGCCCGTGGCTTCAGGgggTATTCACGTT
>IonTorrentS5-rbcL2_BOP010006_Cotu
TGCAGGTACATGCGAAGATATGATGAAAAGAGCTGTATTTGCCAGAGAATTGGGGGTTCCTATCGTAATGCATGATTACTTAACAGGGGGATTCACTGCAAATACTAGCTTGGCTCATTATTGCCGAGATAATGGTTTACTTCTTCACATCCACCGTGCAATGCATGCAGTTATTGATAGACAGAAGAATCATGGTATGCACTTTCGTGTACTAGCTAAAGCGTTACGTATGTCTGGTGGAGATCATATACACGCTGGTACCGTAGTAGGTAAACTTGAGGGGGAAAGGGAGATCACTTTAGGCTTTGTTGATTTACTACGTGATGATTTTGTTGAAAAAGATCGAAGCCGCGGTATTTATTTCACTCAAGATTGGGTCTCTCTGCCAGGTGTTTTGCCTGTAGCTTCAGGGGGTATTCACGTT
>IonTorrentS5-rbcL2_BOP010006_Otu
ATGCATGCAGTTATTGATAGACAGAAGAATCATGGTATGCACTTTCGTGTACTAGCTAAAGCGTTACGTATGTCTGGTGGAGATCATATACACGCTGGTACCGTAGTAGGTAAACTTGAGGgggAAAGGGAGATCACTTTAGGCTTTGTTGATTTACTACGTGATGATTTTGTTGAAaaaGATCGAAGCCGCGGTATTTATTTCACTCAAGATTGGGTCtctctGCCAGGTGTTTTGCCTGTAGCTTCAGGgggTATTCACGTT
>IonTorrentS5-rbcL2_BOP010006_Zotu
ATGCATGCAGTTATTGATAGACAGAAGAATCATGGTATGCACTTTCGTGTACTAGCTAAAGCGTTACGTATGTCTGGTGGAGATCATATACACGCTGGTACCGTAGTAGGTAAACTTGAGGgggAAAGGGAGATCACTTTAGGCTTTGTTGATTTACTACGTGATGATTTTGTTGAAaaaGATCGAAGCCGCGGTATTTATTTCACTCAAGATTGGGTCtctctGCCAGGTGTTTTGCCTGTAGCTTCAGGgggTATTCACGTT
>IonTorrentS5-rbcL2_BOP010007_Cotu
CGAAGAGATGATGAAAAGAGCCATATTTGCCAGAGAATTGGGAGTTCCTATCGTAATGCACGATTACTTAACGGGGGGATTCACTGCAAATACTAGCTTGGCTCATTATTGCCGAGATAATGGTCTACTTCTTCACATCCACCGTGCAATGCATGCTGTTATTGATAGACAGAAGAATCATGGTATACACTTTCGTGTACTAGCTAAAGCATTACGTATGTCTGGTGGAGATCATATCCACGCTGGTACCGTAGTAGGTAAACTTGAGGGGGAAAGAGAAATCACTTTAGGCTTTGTTGATTTACTACGTGATGATTATATTGAAAAGACCATTTATTTCACTCAAGATTGGGTTTCTTTACCGGGTGTTTTACCTGTGGCTTCCGGGGGTATTCACGTT
>IonTorrentS5-rbcL2_BOP010007_Otu
CGAAGAGATGATGAAAAGAGCCATATTTGCCAGAGAATTGGGAGTTCCTATCGTAATGCACGATTACTTAACGGggggATTCACTGCAAATACTAGCTTGGCTCATTATTGCCGAGATAATGGTCTACTTCTTCACATCCACCGTGCAATGCATGCTGTTATTGATAGACAGAAGAATCATGGTATACACTTTCGTGTACTAGCTAAAGCATTACGTATGTCTGGTGGAGATCATATCCACGCTGGTACCGTAGTAGGTAAACTTGAGGgggAAAGAGAAATCACTTT
>IonTorrentS5-rbcL2_BOP010007_Zotu
CGAAGAGATGATGAAAAGAGCCATATTTGCCAGAGAATTGGGAGTTCCTATCGTAATGCACGATTACTTAACGGggggATTCACTGCAAATACTAGCTTGGCTCATTATTGCCGAGATAATGGTCTACTTCTTCACATCCACCGTGCAATGCATGCTGTTATTGATAGACAGAAGAATCATGGTATACACTTTCGTGTACTAGCTAAAGCATTACGTATGTCTGGTGGAGATCATATCCACGCTGGTACCGTAGTAGGTAAACTTGAGGgggAAAGAGAAATCACTTT
>IonTorrentS5-rbcL2_BOP010009_Cotu
CGAAGAGATGATCAAAAGAGCTGTATTTGCCAGAGAATTGGGGGTTCCTATCGTAATGCATGATTACTTAACAGGGGGATTCACTGCAAATACTAGCTTGGCTCATTATTGCCGAGATAATGGTTTACTTCTTCACATCCACCGTGCAATGCATGCAGTTATTGATAGACAGAAGAATCATGGTATGCACTTTCGTGTACTAGCTAAAGCGTTACGTATGTCTGGTGGAGATCATATACACGCTGGTACCGTAGTAGGTAAACTTGAGGGGGAAAGGGAGATCACTTTAGGCTTTGTTGATTTACTACGTGATGATTTTGTTGAAAAAGATCGAAGCCGCGGTATTTATTTCACTCAAGATTGGGTCTCTATGCCAGGTGTTTTGCCTGTAGCTTCAGGGGGTATTCACGTT
>IonTorrentS5-rbcL2_BOP010009_Otu
CGAAGAGATGATCAAAAGAGCTGTATTTGCCAGAGAATTGGgggTTCCTATCGTAATGCATGATTACTTAACAGGgggATTCACTGCAAATACTAGCTTGGCTCATTATTGCCGAGATAATGGTTTACTTCTTCACATCCACCGTGCAATGCATGCAGTTATTGATAGACAGAAGAATCATGGTATGCACTTTCGTGTACTAGCTAAAGCGTTACGTATGTCTGGTGGAGATCATATACACGCTGGTACCGTAGTAGGTAAACTTGAGGgggAAAGGGAGATCACTTTAGGCTTTGTTGATTTACTACGTGATGATTTTGTTGAAaaaGATCG
>IonTorrentS5-rbcL2_BOP010009_Zotu
CGAAGAGATGATCAAAAGAGCTGTATTTGCCAGAGAATTGGgggTTCCTATCGTAATGCATGATTACTTAACAGGgggATTCACTGCAAATACTAGCTTGGCTCATTATTGCCGAGATAATGGTTTACTTCTTCACATCCACCGTGCAATGCATGCAGTTATTGATAGACAGAAGAATCATGGTATGCACTTTCGTGTACTAGCTAAAGCGTTACGTATGTCTGGTGGAGATCATATACACGCTGGTACCGTAGTAGGTAAACTTGAGGgggAAAGGGAGATCACTTTAGGCTTTGTTGATTTACTACGTGATGATTTTGTTGAAaaaGATCG
>IonTorrentS5-rbcL2_BOP010011_Cotu
GGAAGAGATGCTAAAAAGGGCGGTATTTGCCAGAGAGTTGGGAGTTCCTATCGTAATGCATGACTACTTAACAGGGGGATTCACCGCAAATACTAGCTTGGCTCATTATTGCCGAGATAATGGTCTACTTCTTCACATCCATCGTGCAATGCATGCAGTTATTGATAGACAGAAGAATCATGGTATACACTTTCGTGTACTAGCTAAAGCTTTGCGTATGTCAGGTGGAGATCATATTCACGCAGGTACAGTAGTAGGTAAACTTGAAGGAGAAAGAGACATAACTTTGGGCTTTGTTGATTTACTACGTGATGATTTTATTGAAAAAGACCGAAGCCGCGGCATTTATTTCACTCAAGATTGGGTCTCTTTACCAGGTGTTCTGCCCGTGGCTTCAGGGGGTATTCATGTT
>IonTorrentS5-rbcL2_BOP010011_Otu
GGAAGAGATGCTAAaaaGGGCGGTATTTGCCAGagagTTGGGAGTTCCTATCGTAATGCATGACTACTTAACAGGgggATTCACCGCAAATACTAGCTTGGCTCATTATTGCCGAGATAATGGTCTACTTCTTCACATCCATCGTGCAATGCATGCAGTTATTGATAGACAGAAGAATCATGGTATACACTTTCGTGTACTAGCTAAAGCTTTGCGTATGTCAGGTGGAGATCATATTCACGCAGGTACAGTAGTAGGTAAACTTGAAGGAGAAAGAGACATAACTTTGGGCTTTGTTGATTTACTACGTGATGATTTTATTGAAaaaGACCGAAGCCGCGGCATTTATTTCACTCAAGATTGGGTCTCTTTACCAGGTGTTCTGCCCGTGGCTTCAGGgggTATTCATGTT
>IonTorrentS5-rbcL2_BOP010011_Zotu
GGAAGAGATGCTAAaaaGGGCGGTATTTGCCAGagagTTGGGAGTTCCTATCGTAATGCATGACTACTTAACAGGgggATTCACCGCAAATACTAGCTTGGCTCATTATTGCCGAGATAATGGTCTACTTCTTCACATCCATCGTGCAATGCATGCAGTTATTGATAGACAGAAGAATCATGGTATACACTTTCGTGTACTAGCTAAAGCTTTGCGTATGTCAGGTGGAGATCATATTCACGCAGGTACAGTAGTAGGTAAACTTGAAGGAGAAAGAGACATAACTTTGGGCTTTGTTGATTTACTACGTGATGATTTTATTGAAaaaGACCGAAGCCGCGGCATTTATTTCACTCAAGATTGGGTCTCTTTACCAGGTGTTCTGCCCGTGGCTTCAGGgggTATTCATGTT
>IonTorrentS5-rbcL2_BOP010012_Cotu
ACTGCAGGTACATGCGAAGAGATGATCAAAAGAGCTGTATTTGCCAGAGAATTGGGGGTTCCTATCGTAATGCATGATTACTTAACAGGGGGATTCACTGCAAATACTAGCTTGGCTCATTATTGCCGAGATAATGGTTTACTTCTTCACATCCACCGTGCAATGCATGCAGTTATTGATAGACAGAAGAATCATGGTATGCACTTTCGTGTACTAGCTAAAGCGTTACGTCTGTCTGGTGGAGATCATATACACTCTGGTACCGTAGTAGGTAAACTTGAGGGGGAAAGGGAGATCACTTTAGGCTTTGTTGATTTACTACGTGATGATTTTGTTGAAAAAGATCGAAGCCGCGGTATTTATTTCACTCAAGATTGGGTCTCTCTGCCAGGTGTTTTGCCTGTAGCTTCAGGGGGTATTCACGTT
>IonTorrentS5-rbcL2_BOP010012_Otu
ACTGCAGGTACATGCGAgagaTGATCAAAAGAGCTGTATTTGCCAGAGAATTGGgggTTCCTATCGTAATGCATGATTACTTAACAGGgggATTCACTGCAAATACTAGCTTGGCTCATTATTGCCGAGATAATGGTTTACTTCTTCACATCCACCGTGCAATGCATGCAGTTATTGATAGACAGAAGAATCATGGTATGCACTTTCGTGTACTAGCTAAAGCGTTACGTCTGTCTGGTGGAGATCATATACACTCTGGTACCGTAGTAGGTAAACTTGAGGgggAAAGGGAGATCACTTTAGGCTTTGTTGATTTACTACGTGATGATTTTGTTGAAaaaGATCGAAGCCGCGGTATTTATTTCACTCAAGATTGGGTCtctctGCCAGGTGTTTTGCCTGTAGCTTCAGGgggTATTCACGTT
>IonTorrentS5-rbcL2_BOP010012_Zotu
ACTGCAGGTACATGCGAgagaTGATCAAAAGAGCTGTATTTGCCAGAGAATTGGgggTTCCTATCGTAATGCATGATTACTTAACAGGgggATTCACTGCAAATACTAGCTTGGCTCATTATTGCCGAGATAATGGTTTACTTCTTCACATCCACCGTGCAATGCATGCAGTTATTGATAGACAGAAGAATCATGGTATGCACTTTCGTGTACTAGCTAAAGCGTTACGTCTGTCTGGTGGAGATCATATACACTCTGGTACCGTAGTAGGTAAACTTGAGGgggAAAGGGAGATCACTTTAGGCTTTGTTGATTTACTACGTGATGATTTTGTTGAAaaaGATCGAAGCCGCGGTATTTATTTCACTCAAGATTGGGTCtctctGCCAGGTGTTTTGCCTGTAGCTTCAGGgggTATTCACGTT
>IonTorrentS5-rbcL2_BOP010013_Cotu
CGAAGAAATGCTCAAAAGGGCTGTATTTGCCAGAGAATTAGGAGTTCCTATCGTAATGCATGATTACTTAACAGGGGGATTCACTGCAAATACTACCCTGGCTCATTATTGTAGAGATAATGGTTTACTTCTTCACATCCACCGTGCAATGCACGCAGTTATTGATAGACAGAAGAATCATGGTATGCATTTCCGTGTACTAGCTAAAGCGTTACGTATGTCTGGTGGAGATCATATTCACGCTGGTACTGTAGTAGGTAAACTTGAAGGAGAAAGAGAGATCACTTTAGGCTTTGTTGATTTACTACGTGATGATTTTATTGAAAAAGATCGAAGCCGTGGTATTTATTTCACTCAAGATTGGGTCTCTCTACCAGGTGTTCTACCCGTGGCTTCAGGGGGTATTCATGTT
>IonTorrentS5-rbcL2_BOP010013_Dotu
TTCTTCACATCCACCGTGCAATGCACGCAGTTATTGATAGACAGAAGAATCATGGTATGCATTTCCGTGTACTAGCTAAAGCGTTACGTATGTCTGGTGGAGATCATATTCACGCTGGTACTGTAGTAGGTAAACTTGAAGGAGAAAGAGAGATCACTTTAGGCTTTGTTGATTTACTACGTGATGATTTTATTGAAAAAGATCGAAGCCGTGGTATTTATTTCACTCAAGATTGGGTCTCTCTACCAGGTGTTCTACCCGTGGCTTCAGGGGGTATTCATGTT
>IonTorrentS5-rbcL2_BOP010013_Otu
CGAAGAAATGCTCAAAAGGGCTGTATTTGCCAGAGAATTAGGAGTTCCTATCGTAATGCATGATTACTTAACAGGgggATTCACTGCAAATACTACCCTGGCTCATTATTGTAGAGATAATGGTTTACTTCTTCACATCCACCGTGCAATGCACGCAGTTATTGATAGACAGAAGAATCATGGTATGCATTTCCGTGTACTAGCTAAAGCGTTACGTATGTCTGGTGGAGATCATATTCACGCTGGTACTGTAGTAGGTAAACTTGAAGGAGAAAGagagaTCACTTTAGGCTTTGTTGATTTACTACGTGATGATTTTATTGAAaaaGATCGAAGCCGTGGTATTTATTTCACTCAAGATTGGGTCtctctACCAGGTGTTCTACCCGTGGCTTCAGGgggT
>IonTorrentS5-rbcL2_BOP010013_Zotu
CTTCACATCCACCGTGCAATGCACGCAGTTATTGATAGACAGAAGAATCATGGTATGCATTTCCGTGTACTAGCTAAAGCGTTACGTATGTCTGGTGGAGATCATATTCACGCTGGTACTGTAGTAGGTAAACTTGAAGGAGAAAGagagaTCACTTTAGGCTTTGTTGATTTACTACGTGATGATTTTATTGAAaaaGATCGAAGCCGTGGTATTTATTTCACTCAAGATTGGGTCtctctACCAGGTGTTCTACCCGTGGCTTCAGGgggTATTCATGTT
>IonTorrentS5-rbcL2_BOP010014_Cotu
CGAAGAAATGATGAAAAGGGCTATATTTGCCAGAGAATTGGGAGTTCCTATCGTAATGCATGACTACTTAACCGGGGGATTCACTGCAAATACTAGCTTGGCTCATTATTGCCGAGATAATGGTCTACTTCTTCACATCCATCGTGCAATGCATGCAGTTATTGATAGACAGAAGAATCATGGTATACACTTTCGTGTACTAGCTAAAGCGTTACGTATGTCTGGTGGAGATCATATTCACGCTGGTACCGTAGTAGGTAAACTTGAAGGGGAAAGAGAGATCACTTTAGGCTTTGTTGATTTACTACGTGATGATTATATTGAAAAAGATCGAAGCCGCGGTATTTATTTCACTCAAGATTGGGTCTCTCTACCTGGCGTTCTGCCCGTGGCTTCAGGGGGTATTCACGTT
>IonTorrentS5-rbcL2_BOP010014_Otu
CGAAGAAATGATGAAAAGGGCTATATTTGCCAGAGAATTGGGAGTTCCTATCGTAATGCATGACTACTTAACCGGgggATTCACTGCAAATACTAGCTTGGCTCATTATTGCCGAGATAATGGTCTACTTCTTCACATCCATCGTGCAATGCATGCAGTTATTGATAGACAGAAGAATCATGGTATACACTTTCGTGTACTAGCTAAAGCGTTACGTATGTCTGGTGGAGATCATATTCACGCTGGTACCGTAGTAGGTAAACTTGAAGGGGAAAGagagaTCACTTTAGGCTTTGTTGATTTACTACGTGATGATTATATTGAAaaaGATCGAAGCCGCGGTATTTATTTCACTCAAGATTGGGTCtctctACCTGGCGTTCTGCCCGTGGCTTCAGGgggTATTC
>IonTorrentS5-rbcL2_BOP010014_Zotu
TTGGCTCATTATTGCCGAGATAATGGTCTACTTCTTCACATCCATCGTGCAATGCATGCAGTTATTGATAGACAGAAGAATCATGGTATACACTTTCGTGTACTAGCTAAAGCGTTACGTATGTCTGGTGGAGATCATATTCACGCTGGTACCGTAGTAGGTAAACTTGAAGGGGAAAGagagaTCACTTTAGGCTTTGTTGATTTACTACGTGATGATTATATTGAAaaaGATCGAAGCCGCGGTATTTATTTCACTCAAGATTGGGTCtctctACCTGGCGTTCTGCCCGTGGCTTCAGGgggTATTCACGTT
>IonTorrentS5-rbcL2_BOP010015_Cotu
CGAAGAAATGATCAAAAGGGCTGTATTTGCCAGAGAATTAGGAGTTCCTATCGTAATGCATGATTACTTAACAGGGGGATTCACTGCAAATACTAGCCTGGCTCATTATTGTAGAGATAATGGTTTACTTCTTCACATCCACCGTGCAATGCATGCAGTTATTGATAGACAGAAGAATCATGGTATGCATTTCCGTGTACTAGCTAAAGCGTTACGTCTGTCTGGTGGAGATCATATTCACGCTGGTACTGTAGTAGGTAAACTTGAAGGAGAAAGAGAGATCACTTTAGGCTTTGTTGATTTACTACGTGATGATTTTGTTGAAAAAGATCGAAGCCGTGGTATTTATTTCACTCAAGATTGGGTCTCTCTACCAGGTGTTCTACCCGTGGCTTCAGGGGGTATTCATGT
>IonTorrentS5-rbcL2_BOP010017_Cotu
CGAAGATATGATGAAAAGAGCTGTATTTGCCAGAGAATTGGGGGTTCCAATCGTAATGCATGATTACTTAACAGGGGGATTCACTGCAAATACTACCTTGGCTCATTATTGCCGAGATAATGGTCTACTTCTTCACATCCACCGTGCAATGCATGCAGTTATCGATAGACAGAAGAATCATGGTATGCACTTTCGTGTACTAGCTAAAGCGTTACGTATGTCTGGTGGAGATCATATACACGCTGGTACCGTAGTAGGTAAACTTGAGGGGGAAAGAGAGATTACTTTAGGCTTTGTTGATTTACTACGTGATGATTTTGTTGAAAAAGATCGAAGCCGCGGTATTTATTTCACTCAAGATTGGGTCTCTCTGCCAGGTGTTTTGCCTGTGGCTTCAGGGGGTATTCACGTT
>IonTorrentS5-rbcL2_BOP010017_Otu
ACTGCAGGTACATGCGAAGATATGATGAAAAGAGCTGTATTTGCCAGAGAATTGGgggTTCCAATCGTAATGCATGATTACTTAACAGGgggATTCACTGCAAATACTACCTTGGCTCATTATTGCCGAGATAATGGTCTACTTCTTCACATCCACCGTGCAATGCATGCAGTTATCGATAGACAGAAGAATCATGGTATGCACTTTCGTGTACTAGCTAAAGCGTTACGTATGTCTGGTGGAGATCATATACACGCTGGTACCGTAGTAGGTAAACTTGAGGgggAAAGagagaTTACTTTAGGCTTTGTTGATTTACTACGTGATGATTTTGTTGAAaaaGATCGAAGCCGCGGTATTTATTTCACTCAAGATTGGGTCtctctGCCAGGTGTTTTGCCTGTGGCTTCAGGgggTATTCACGTT
>IonTorrentS5-rbcL2_BOP010017_Zotu
ACTGCAGGTACATGCGAAGATATGATGAAAAGAGCTGTATTTGCCAGAGAATTGGgggTTCCAATCGTAATGCATGATTACTTAACAGGgggATTCACTGCAAATACTACCTTGGCTCATTATTGCCGAGATAATGGTCTACTTCTTCACATCCACCGTGCAATGCATGCAGTTATCGATAGACAGAAGAATCATGGTATGCACTTTCGTGTACTAGCTAAAGCGTTACGTATGTCTGGTGGAGATCATATACACGCTGGTACCGTAGTAGGTAAACTTGAGGgggAAAGagagaTTACTTTAGGCTTTGTTGATTTACTACGTGATGATTTTGTTGAAaaaGATCGAAGCCGCGGTATTTATTTCACTCAAGATTGGGTCtctctGCCAGGTGTTTTGCCTGTGGCTTCAGGgggTATTCACGTT
>IonTorrentS5-rbcL2_BOP010018_Cotu
CGAAGAGATGATGAAAAGAGCTATATTTGCCAGAGAATTGGGGGCTCCAATCGTAATGCATGATTACTTAACAGGGGGATTCACTGCAAATACTACCTTGGCTCATTATTGCCGAGATAATGGTCTACTTCTTCACATCCACCGTGCAATGCATGCAGTTATCGATAGACAGAAGAATCATGGTATGCACTTTCGTGTACTAGCTAAAGCGTTACGTATGTCTGGTGGAGATCATATACACGCTGGTACCGTAGTAGGTAAACTTGAGGGGGAAAGAGAGATTACTTTAGGCTTTGTTGATTTACTACGTGATGATTTTGTTGAAAAAGATCGAAGCCGCGGTATTTATTTCACTCAAGATTGGGTCTCTCTGCCAGGTGTTTTGCCTGTGGCTTCAGGGGGTATTCACGTT
>IonTorrentS5-rbcL2_BOP010018_Otu
AACTGCAGGTACATGCGAAGAGATGATGAAAAGAGCTATATTTGCCAGAGAATTGGgggCTCCAATCGTAATGCATGATTACTTAACAGGgggATTCACTGCAAATACTACCTTGGCTCATTATTGCCGAGATAATGGTCTACTTCTTCACATCCACCGTGCAATGCATGCAGTTATCGATAGACAGAAGAATCATGGTATGCACTTTCGTGTACTAGCTAAAGCGTTACGTATGTCTGGTGGAGATCATATACACGCTGGTACCGTAGTAGGTAAACTTGAGGgggAAAGagagaTTACTTTAGGCTTTGTTGATTTACTACGTGATGATTTTGTTGAAaaaGATCGAAGCCGCGGTATTTATTTCACTCAAGATTGGGTCtctctGCCAGGTGTTTTGCCTGTGGCTTCAGGgggTATTCACGTT
>IonTorrentS5-rbcL2_BOP010018_Zotu
AACTGCAGGTACATGCGAAGAGATGATGAAAAGAGCTATATTTGCCAGAGAATTGGgggCTCCAATCGTAATGCATGATTACTTAACAGGgggATTCACTGCAAATACTACCTTGGCTCATTATTGCCGAGATAATGGTCTACTTCTTCACATCCACCGTGCAATGCATGCAGTTATCGATAGACAGAAGAATCATGGTATGCACTTTCGTGTACTAGCTAAAGCGTTACGTATGTCTGGTGGAGATCATATACACGCTGGTACCGTAGTAGGTAAACTTGAGGgggAAAGagagaTTACTTTAGGCTTTGTTGATTTACTACGTGATGATTTTGTTGAAaaaGATCGAAGCCGCGGTATTTATTTCACTCAAGATTGGGTCtctctGCCAGGTGTTTTGCCTGTGGCTTCAGGgggTATTCACGTT
>IonTorrentS5-rbcL2_BOP010019_Cotu
TGCAGGTACAAGCGAAGAAATGATGAAAAGGGCTGTATTTGCCAGAGAATTGGGAGTTCCTATCGTAATGCATGATTACTTAACAGGGGGATTCACTGCAAATACTACCTTGGCTCATTATTGCCGAGATAATGGCCTACTTCTTCACATCCACCGCGCAATGCATGCAGTTATTGATAGACAGAAGAATCATGGTATGCACTTTCGTGTACTAGCTAAAGGGTTACGTATGTCTGGTGGAGATCATATTCACTCCGGTACCGTAGTAGGTAAACTTGAAGGGGAAAGAGACATCACTTTGGGCTTTGTTGATTTACTGCGTGATGATTTCATTGAAAAAGATCGAAGTCGCGGTATTTATTTCACCCAAGATTGGGTCTCTCTACCAGGTGTTCTGCCCGTGGCTTCGGGGGGTATTCACGTT
>IonTorrentS5-rbcL2_BOP010019_Otu
TGCAGGTACATGCGAAGAAATGATGAAAAGGGCTGTATTTGCCAGAGAATTGGGAGTTCCTATCGTAATGCATGATTACTTAACAGGgggATTCACTGCAAATACTACCTTGGCTCATTATTGCCGAGATAATGGCCTACTTCTTCACATCCACCGCGCAATGCATGCAGTTATTGATAGACAGAAGAATCATGGTATGCACTTTCGTGTACTAGCTAAAGGGTTACGTATGTCTGGTGGAGATCATATTCACTCCGGTACCGTAGTAGGTAAACTTGAAGGGGAAAGAGACATCACTTTGGGCTTTGTTGATTTACTGCGTGATGATTTCATTGAAaaaGATCGAAGTCGCGGTATTTATTTCACCCAAGATTGGGTCtctctACCAGGTGTTCTGCCCGTGGCTTCGGggggTATTCACGTT
>IonTorrentS5-rbcL2_BOP010019_Zotu
TGCAGGTACATGCGAAGAAATGATGAAAAGGGCTGTATTTGCCAGAGAATTGGGAGTTCCTATCGTAATGCATGATTACTTAACAGGgggATTCACTGCAAATACTACCTTGGCTCATTATTGCCGAGATAATGGCCTACTTCTTCACATCCACCGCGCAATGCATGCAGTTATTGATAGACAGAAGAATCATGGTATGCACTTTCGTGTACTAGCTAAAGGGTTACGTATGTCTGGTGGAGATCATATTCACTCCGGTACCGTAGTAGGTAAACTTGAAGGGGAAAGAGACATCACTTTGGGCTTTGTTGATTTACTGCGTGATGATTTCATTGAAaaaGATCGAAGTCGCGGTATTTATTTCACCCAAGATTGGGTCtctctACCAGGTGTTCTGCCCGTGGCTTCGGggggTATTCACGTT
>IonTorrentS5-rbcL2_BOP010020_Cotu
ACTGCAGGTACATGCGAAGATATGATGAAAAGAGCTGTATTTGCCAGAGAATTGGGGGTTCCAATCGTAATGCATGATTACTTAACAGGGGGATTCACTGCAAATACTACCTTGGCTCATTATTGCCGAGATAATGGTCTACTTCTTCACATCCACCGTGCAATGCATGCAGTTATCGATAGACAGAAGAATCATGGTATGCACTTTCGTGTACTAGCTAAAGCGTTACGTATGTCTGGTGGAGATCATATACACGCTGGTACCGTAGTAGGTAAACTTGAGGGGGAAAGAGAGATTACTTTAGGCTTTGTTGATTTACTACGTGATGATTTTGTTGAAAAAGATCGAAGCCGCGGTATTTATTTCACTCAAGATTGGGTCTCTCTGCCAGGTGTTTTGCCTGTGGCTTCAGGGGGTATTCACGTT
>IonTorrentS5-rbcL2_BOP010020_Otu
ACTGCAGGTACATGCGAAGATATGATGAAAAGAGCTGTATTTGCCAGAGAATTGGgggTTCCAATCGTAATGCATGATTACTTAACAGGgggATTCACTGCAAATACTACCTTGGCTCATTATTGCCGAGATAATGGTCTACTTCTTCACATCCACCGTGCAATGCATGCAGTTATCGATAGACAGAAGAATCATGGTATGCACTTTCGTGTACTAGCTAAAGCGTTACGTATGTCTGGTGGAGATCATATACACGCTGGTACCGTAGTAGGTAAACTTGAGGgggAAAGagagaTTACTTTAGGCTTTGTTGATTTACTACGTGATGATTTTGTTGAAaaaGATCGAAGCCGCGGTATTTATTTCACTCAAGATTGGGTCtctctGCCAGGTGTTTTGCCTGTGGCTTCAGGgggTATTCACGTT
>IonTorrentS5-rbcL2_BOP010020_Zotu
ACTGCAGGTACATGCGAAGATATGATGAAAAGAGCTGTATTTGCCAGAGAATTGGgggTTCCAATCGTAATGCATGATTACTTAACAGGgggATTCACTGCAAATACTACCTTGGCTCATTATTGCCGAGATAATGGTCTACTTCTTCACATCCACCGTGCAATGCATGCAGTTATCGATAGACAGAAGAATCATGGTATGCACTTTCGTGTACTAGCTAAAGCGTTACGTATGTCTGGTGGAGATCATATACACGCTGGTACCGTAGTAGGTAAACTTGAGGgggAAAGagagaTTACTTTAGGCTTTGTTGATTTACTACGTGATGATTTTGTTGAAaaaGATCGAAGCCGCGGTATTTATTTCACTCAAGATTGGGTCtctctGCCAGGTGTTTTGCCTGTGGCTTCAGGgggTATTCACGTT
>IonTorrentS5-rbcL2_BOP010023_Cotu
CGAAGAAATGATGAAAAGAGCTGTATTTGCTAGAGAATTGGGAGTTCCTATCGTAATGCATGACTACTTAACAGGGGGATTCACTGCAAATACTAGCTTGGCTCATTATTGCCGAGATAATGGTCTACTTCTTCACATCCACCGTGCAATGCATGCAGTTATTGATAGACAGAAGAATCATGGTATGCACTTTCGTGTACTAGCTAAAGCGTTACGTATGTCTGGTGGAGATCATATTCACGCTGGTACCGTAGTAGGTAAACTTGAAGGGGAAAGAGAAATTACTTTAGGCTTTGTTGATTTACTACGTGATGATTTTATTGAAAAAGATCGAAGCCGCGGTATTTATTTCACTCAAGATTGGGTCTCTCTACCAGGTGTTCTTCCCGTGGCTTCAGGGGGTATTCACGTT
>IonTorrentS5-rbcL2_BOP010023_Otu
CGAAGAAATGATCAAAAGAGCTGTATTTGCTAGAGAATTGGGAGTTCCTATCGTAATGCATGACTACTTAACAGGAGGATTCACTGCAAATACTAGCTTGGCTCATTATTGCCGAGATAATGGCTTACTTCTTCACATTCACCGTGCAATGCATGCAGTTATTGATAGACAGAAGAATCATGGTATGCACTTCCGTGTACTAGCTAAAGCGTTACGTATGTCTGGTGGAGATCATATTCACGCTGGTACCGTAGTAGGTAAACTTGAAGGAGAAAGAGAAATTTAC
>IonTorrentS5-rbcL2_BOP010023_Zotu
CGAAGAAATGATCAAAAGAGCTGTATTTGCTAGAGAATTGGGAGTTCCTATCGTAATGCATGACTACTTAACAGGAGGATTCACTGCAAATACTAGCTTGGCTCATTATTGCCGAGATAATGGCTTACTTCTTCACATTCACCGTGCAATGCATGCAGTTATTGATAGACAGAAGAATCATGGTATGCACTTCCGTGTACTAGCTAAAGCGTTACGTATGTCTGGTGGAGATCATATTCACGCTGGTACCGTAGTAGGTAAACTTGAAGGAGAAAGAGAAATTTAC
>IonTorrentS5-rbcL2_BOP010024_Cotu
CGAAGAAATGATCAAAAGGGCTGTATTTGCCAGAGAATTGGGAGTTCCTATCGTAATGCATGACTACTTAACAGGGGGATTCACCGCAAACACTACTTTGGCTCATTATTGCCGAGATAATGGTTTACTTCTTCACATCCATCGCGCAATGCATGCAGTTATTGATAGACAGAAAAATCATGGTATGCACTTTCGTGTACTAGCTAAGGCATTACGTATGTCTGGTGGAGATCATATTCACTCTGGTACCGTAGTAGGTAAACTTGAAGGGGAAAGAGACATAACTTTGGGTTTTGTTGATTTACTGCGTGATGATTTTATTGAAAAAGATCGAAGCCGCGGTATTTATTTCACTCAAGATTGGGTCTCTCTACCGGGTGTTCTGCCCGTGGCTTCGGGGGGTATTCACGTT
>IonTorrentS5-rbcL2_BOP010025_Cotu
CGAAGAAATGATCAAAAGGGCTGTATTTGCGAGAGAATTGGGTGTTCCTATCGTAATGCATGACTACTTAACAGGGGGATTCACTGCAAATACTAGCTTAGCTCATTATTGTCGAGATAATGGCCTACTTCTTCACATCCACCGCGCAATGCATGCAGTTATTGATAGACAGAAGAATCATGGTATACACTTCCGTGTACTAGCTAAAGCGTTACGCATGTCTGGCGGAGATCATATTCACGCTGGTACCGTAGTAGGTAAACTTGAAGGGGAAAGAGACATAACTTTGGGCTTTGTTGATTTACTACGCGATGATTTTATTGAAAAAGACCGAAGTCGCGGTATTTATTTCACTCAAGATTGGGTCTCTCTACCTGGCGTTCTGCCCGTGGCTTCCGGGGGTATTCACGTTTGGCA
>IonTorrentS5-rbcL2_BOP010025_Otu
CGAAGAAATGATCAAAAGGGCTGTATTTGCGAgagaATTGGGTGTTCCTATCGTAATGCATGACTACTTAACAGGgggATTCACTGCAAATACTAGCTTAGCTCATTATTGTCGAGATAATGGCCTACTTCTTCACATCCACCGCGCAATGCATGCAGTTATTGATAGACAGAAGAATCATGGTATACACTTCCGTGTACTAGCTAAAGCGTTACGCATGTCTGGCGGAGATCATATTCACGCTGGTACCGTAGTAGGTAAACTTGAAGGGGAAAGAGACATAACTTTGGGCTTTGTTGATTTACTACGCGATGATTTTATTGAAaaaGACCGAAGTCGCGGTATTTATTTCACTCAAGATTGGGTCtctctACCTGGCGTTCTGCCCGTGGCTTCCGGgggTATTCACGTTTGGCACAT
>IonTorrentS5-rbcL2_BOP010025_Zotu
CGAAGAAATGATCAAAAGGGCTGTATTTGCGAgagaATTGGGTGTTCCTATCGTAATGCATGACTACTTAACAGGgggATTCACTGCAAATACTAGCTTAGCTCATTATTGTCGAGATAATGGCCTACTTCTTCACATCCACCGCGCAATGCATGCAGTTATTGATAGACAGAAGAATCATGGTATACACTTCCGTGTACTAGCTAAAGCGTTACGCATGTCTGGCGGAGATCATATTCACGCTGGTACCGTAGTAGGTAAACTTGAAGGGGAAAGAGACATAACTTTGGGCTTTGTTGATTTACTACGCGATGATTTTATTGAAaaaGACCGAAGTCGCGGTATTTATTTCACTCAAGATTGGGTCtctctACCTGGCGTTCTGCCCGTGGCTTCCGGgggTATTCACGTTTGGCAT
>IonTorrentS5-rbcL2_BOP010029_Cotu
CGAAGAGATGATGAAAAGAGCTGTATTTGCCAGAGAATTGGGGGTTCCAATCGTAATGCATGATTACTTAACAGGGGGATTCACTGCAAATACTAGCTTGGCTCATTATTGCCGAGATAATGGTCTACTTCTTCACATCCACCGTGCAATGCATGCAGTTATCGATAGACAGAAGAATCATGGTATACACTTTCGTGTACTAGCTAAAGCGTTACGTATGTCTGGTGGAGATCATATACACGCTGGTACCGTAGTAGGTAAACTTGAGGGGGAAAGAGAGATTACTTTAGGCTTTGTTGATTTACTACGTGATGATTTTGTTGAAAAAGATCGAAGCCGCGGTATTTATTTCACTCAAGATTGGGTCTCTCTGCCAGGTGTTTTGCCTGTGGCTTCAGGGGGTATTCACGTT
>IonTorrentS5-rbcL2_BOP010029_Otu
CGAAGAGATGATGAAAAGAGCTGTATTTGCCAGAGAATTGGgggTTCCAATCGTAATGCATGATTACTTAACAGGgggATTCACTGCAAATACTAGCTTGGCTCATTATTGCCGAGATAATGGTCTACTTCTTCACATCCACCGTGCAATGCATGCAGTTATCGATAGACAGAAGAATCATGGTATACACTTTCGTGTACTAGCTAAAGCGTTACGTATGTCTGGTGGAGATCATATACACGCTGGTACCGTAGTAGGTAAACTTGAGGgggAAAGagagaTTACTTTAGGCTTTGTTGATTTACTACGTGATGATTTTGTTGAAaaaGATCGAAGCCGCGGTATTTATTTCACTCAAGATTGGGTCtctctGCCAGGTGTTTTGCTGTGGCTTCAGGgggTATTCACGTT
>IonTorrentS5-rbcL2_BOP010029_Zotu
CGAAGAGATGATGAAAAGAGCTGTATTTGCCAGAGAATTGGgggTTCCAATCGTAATGCATGATTACTTAACAGGgggATTCACTGCAAATACTAGCTTGGCTCATTATTGCCGAGATAATGGTCTACTTCTTCACATCCACCGTGCAATGCATGCAGTTATCGATAGACAGAAGAATCATGGTATACACTTTCGTGTACTAGCTAAAGCGTTACGTATGTCTGGTGGAGATCATATACACGCTGGTACCGTAGTAGGTAAACTTGAGGgggAAAGagagaTTACTTTAGGCTTTGTTGATTTACTACGTGATGATTTTGTTGAAaaaGATCGAAGCCGCGGTATTTATTTCACTCAAGATTGGGTCtctctGCCAGGTGTTTTGCTGTGGCTTCAGGgggTATTCACGTT
>IonTorrentS5-rbcL2_BOP010030_Cotu
CGAAGAGATGATGAAAAGAGCTGTATTTGCCAGAGAATTGGGGGTTCCAATCGTAATGCATGATTACTTAACAGGGGGATTCACTGCAAATACTAGCTTGGCTCATTATTGCCGAGATAATGGTCTACTTCTTCACATCCACCGTGCAATGCATGCAGTTATCGATAGACAGAAGAATCATGGTATACACTTTCGTGTACTAGCTAAAGCGTTACGTATGTCTGGTGGAGATCATATACACGCTGGTACCGTAGTAGGTAAACTTGAGGGGGAAAGAGAGATTACTTTAGGCTTTGTTGATTTACTACGTGATGATTTTGTTGAAAAAGATCGAAGCCGCGGTATTTATTTCACTCAAGATTGGGTCTCTCTGCCAGGTGTTTTGCCTGTGGCTTCAGGGGGTATTCACGTT
>IonTorrentS5-rbcL2_BOP010030_Otu
CTAGCTAAAGCGTTACGTATGTCTGGTGGAGATCATATACACGCTGGTACCGTAGTAGGTAAACTTGAGGgggAAAGagagaTTACTTTAGGCTTTGTTGATTTACTACGTGATGATTTTGTTGAAaaaGATCGAAGCCGCGGTATTTATTTCACTCAAGATTGGGTCtctctGCCAGGTGTTTTGCCTGTGGCTTCAGGgggTATTCACGTT
>IonTorrentS5-rbcL2_BOP010030_Zotu
CGAAGAGATGATGAAAAGAGCTGTATTTGCCAGAGAATTGGgggTTCCAATCGTAATGCATGATTACTTAACAGGgggATTCACTGCAAATACTAGCTTGGCTCATTATTGCCGAGATAATGGTCTACTTCTTCACATCCACCGTGCAATGCATGCAGTTATCGATAGACAGAAGAATCATGGTATACACTTTCGTGTACTAGCTAAAGCGTTACGTATGTCTGGTGGAGATCATATACACGCTGGTACCGTAGTAGGTAAACTTG
>IonTorrentS5-rbcL2_BOP010036_Cotu
CGAAGAGATGATGAAAAGAGCTGTATTTGCCAGAGAATTGGGGGTTCCAATCGTAATGCATGATTACTTAACAGGGGGATTCACTGCAAATACTAGCTTGGCTCATTATTGCCGAGATAATGGTCTACTTCTTCACATCCACCGTGCAATGCATGCAGTTATCGATAGACAGAAGAATCATGGTATACACTTTCGTGTACTAGCTAAAGCGTTACGTATGTCTGGTGGAGATCATATACACGCTGGTACCGTAGTAGGTAAACTTGAGGGGGAAAGAGAGATTACTTTAGGCTTTGTTGATTTACTACGTGATGATTTTGTTGAAAAAGATCGAAGCCGCGGTATTTATTTCACTCAAGATTGGGTCTCTCTGCCAGGTGTTTTGCCTGTGGCTTCAGGGGGTATTCACGTT
>IonTorrentS5-rbcL2_BOP010037_Cotu
GCGAAGACATGATGAAAAGGGCCGTATTTGCCAGAGAATTGGGAGTTCCTATCGTAATGCATGACTACTTAACAGGGGGATTCACTGCAAATACTACTTTAGCTCATTATTGCCGAGATAATGGCCTACTTCTTCACATCCATCGTGCAATGCATGCAGTTATTGATAGACAGAAGAATCATGGTATGCACTTTCGTGTACTAGCTAAAGCGTTACGTATGTCTGGTGGAGATCATATTCACGCTGGTACCGTAGTAGGTAAACTTGAAGGGGAAAGAGACATCACTTTGGGCTTTGTTGATTTACTACGTGATGATTTTATTGAAAAAGACCGAAGTCGCGGTATTTATTTCACTCAAGATTGGGTCTCTCTACCAGGTGTTCTGCCCGTGGCTTCAGGGGGTATTCACGTT
>IonTorrentS5-rbcL2_BOP010038_Cotu
CGAAGAGATGATCAAAAGAGCTGTATTTGCCAGAGAATTGGGGGTTCCTATCGTAATGCATGATTACTTAACAGGGGGATTCACTGCAAATACTAGCTTGGCTCATTATTGCCGAGATAATGGTTTACTTCTTCACATCCACCGTGCAATGCATGCAGTTATTGATAGACAGAAGAATCATGGTATGCACTTTCGTGTACTAGCTAAAGCGTTACGTCTGTCTGGTGGAGATCATATACACTCTGGTACCGTAGTAGGTAAACTTGAGGGGGAAAGGGAGATCACTTTAGGCTTTGTTGATTTACTACGTGATGATTTTGTTGAAAAAGATCGAAGCCGCGGTATTTATTTCACTCAAGATTGGGTCTCTCTGCCAGGTGTTTTGCCTGTAGCTTCAGGGGGTATTCACGTT
>IonTorrentS5-rbcL2_BOP010038_Otu
ACTGCAGGTACATGCGAgagaTGATCAAAAGAGCTGTATTTGCCAGAGAATTGGgggTTCCTATCGTAATGCATGATTACTTAACAGGgggATTCACTGCAAATACTAGCTTGGCTCATTATTGCCGAGATAATGGTTTACTTCTTCACATCCACCGTGCAATGCATGCAGTTATTGATAGACAGAAGAATCATGGTATGCACTTTCGTGTACTAGCTAAAGCGTTACGTCTGTCTGGTGGAGATCATATACACTCTGGTACCGTAGTAGGTAAACTTGAGGgggAAAGGGAGATCACTTTAGGCTTTGTTGATTTACTACGTGATGATTTTGTTGAAaaaGATCGAAGCCGCGGTATTTATTTCACTCAAGATTGGGTCtctctGCCAGGTGTTTTGCCTGTAGCTTCAGGgggTATTCACGTT
>IonTorrentS5-rbcL2_BOP010038_Zotu
ACTGCAGGTACATGCGAgagaTGATCAAAAGAGCTGTATTTGCCAGAGAATTGGgggTTCCTATCGTAATGCATGATTACTTAACAGGgggATTCACTGCAAATACTAGCTTGGCTCATTATTGCCGAGATAATGGTTTACTTCTTCACATCCACCGTGCAATGCATGCAGTTATTGATAGACAGAAGAATCATGGTATGCACTTTCGTGTACTAGCTAAAGCGTTACGTCTGTCTGGTGGAGATCATATACACTCTGGTACCGTAGTAGGTAAACTTGAGGgggAAAGGGAGATCACTTTAGGCTTTGTTGATTTACTACGTGATGATTTTGTTGAAaaaGATCGAAGCCGCGGTATTTATTTCACTCAAGATTGGGTCtctctGCCAGGTGTTTTGCCTGTAGCTTCAGGgggTATTCACGTT
>IonTorrentS5-rbcL2_BOP010040_Cotu
CGAAGAAATGATCAAAAGGGCTGTATTTGCCAGAGAATTGGGAGTTCCTATCGTAATGCATGACTACTTAACAGGGGGATTCACTGCAAATACTAGCTTGGCTCATTATTGCCGAGATAATGGTCTACTTCTTCACATCCACCGTGCAATGCATGCAGTTATTGATAGACAGAAGAATCATGGTATGCACTTTCGTGTACTAGCTAAAGCGTTACGTATGTCTGGTGGAGATCATATTCACGCTGGTACCGTAGTAGGTAAACTTGAGGGGGAAAGAGACATCACTTTGGGCTTTGTTGATTTACTACGTGATGATTTTGTTGAAAAAGATCGAAGTCGCGGTATTTATTTCACTCAAGATTGGGTCTCTCTACCAGGTGTTCTGCCCGTGGCTTCAGGGGGTATTCACGTTT
>IonTorrentS5-rbcL2_BOP010041_Cotu
ATGCAGGTACATGCGAAGAGATGATGAAAAGAGCTATATTTGCCAGAGAATTGGGGGTTCCTATCGTAATGCATGATTACTTAACAGGGGGATTCACTGCAAATACTAGCTTGGCTCATTATTGCCGAGATAATGGTTTACTTCTTCACATCCACCGTGCAATGCATGCAGTTATTGATAGACAGAAGAATCATGGTATGCACTTTCGTGTACTAGCTAAAGCGTTACGTATGTCTGGTGGAGATCATATACACGCTGGTACCGTAGTAGGTAAACTTGAGGGGGAAAGGGAGATCACTTTAGGCTTTGTTGATTTACTACGTGATGATTTTGTTGAAAAAGATCGAAGCCGCGGTATTTATTTCACTCAAGATTGGGTCTCTCTGCCAGGTGTTTTGCCTGTAGCTTCAGGGGGTATTCACGTT
>IonTorrentS5-rbcL2_BOP010041_Otu
ACTGCAGGTACATGCGAgagaTGATGAAAAGAGCTATATTTGCCAGAGAATTGGgggTTCCTATCGTAATGCATGATTACTTAACAGGgggATTCACTGCAAATACTAGCTTGGCTCATTATTGCCGAGATAATGGTTTACTTCTTCACATCCACCGTGCAATGCATGCAGTTATTGATAGACAGAAGAATCATGGTATGCACTTTCGTGTACTAGCTAAAGCGTTACGTATGTCTGGTGGAGATCATATACACGCTGGTACCGTAGTAGGTAAACTTGAGGgggAAAGGGAGATCACTTTAGGCTTTGTTGATTTACTACGTGATGATTTTGTTGAAaaaGATCGAAGCCGCGGTATTTATTTCACTCAAGATTGGGTCtctctGCCAGGTGTTTTGCCTGTAGCTTCAGGgggTATTCACGTT
>IonTorrentS5-rbcL2_BOP010041_Zotu
ACTGCAGGTACATGCGAgagaTGATGAAAAGAGCTATATTTGCCAGAGAATTGGgggTTCCTATCGTAATGCATGATTACTTAACAGGgggATTCACTGCAAATACTAGCTTGGCTCATTATTGCCGAGATAATGGTTTACTTCTTCACATCCACCGTGCAATGCATGCAGTTATTGATAGACAGAAGAATCATGGTATGCACTTTCGTGTACTAGCTAAAGCGTTACGTATGTCTGGTGGAGATCATATACACGCTGGTACCGTAGTAGGTAAACTTGAGGgggAAAGGGAGATCACTTTAGGCTTTGTTGATTTACTACGTGATGATTTTGTTGAAaaaGATCGAAGCCGCGGTATTTATTTCACTCAAGATTGGGTCtctctGCCAGGTGTTTTGCCTGTAGCTTCAGGgggTATTCACGTT
>IonTorrentS5-rbcL2_BOP010044_Cotu
AGTACATGCGAAGATATGATGAAAAGAGCTGTATTTGCCAGAGAATTGGGGGTTCCAATCGTAATGCATGATTACTTAACAGGGGGATTCACTGCAAATACTACCTTGGCTCATTATTGCCGAGATAATGGTCTACTTCTTCACATCCACCGTGCAATGCATGCAGTTATCGATAGACAGAAGAATCATGGTATGCACTTTCGTGTACTAGCTAAAGCGTTACGTATGTCTGGTGGAGATCATATACACGCTGGTACCGTAGTAGGTAAACTTGAGGGGGAAAGAGAGATTACTTTAGGCTTTGTTGATTTACTACGTGATGATTTTGTTGAAAAAGATCGAAGCCGCGGTATTTATTTCACTCAAGATTGGGTCTCTCTGCCAGGTGTTTTGCCTGTGGCTTCAGGGGGTATTCACGTT
>IonTorrentS5-rbcL2_BOP010044_Otu
ATGCGAAGAGATGATGAAAAGAGCTGCATTTGCCAGAGAATTGGGAGTTCCTATCGTAATGCATGATTACTTAACAGGgggATTCACTGCAAATACTACCTTGGCTCATTATTGCCGAGATAATGGTCTACTTCTTCACATCCACCGTGCAATGCATGCAGTTATCGATAGACAGAAGAATCATGGTATGCACCTTCGTGTACTAGCTAAAGCGTTACGTATGTCTGGTGGAGATCATATACACGCTGGTACCGTAGTAGGTAAACTTGAGGgggAAAGagagaTTACTTTTAGGCTTTGTTGATTTACTACGTGATGATTTTGTTGAAaaaGATCGAAGCCGCGGTATTTATTTCACTCAAGATTGGGTCtctctGCCAGGTGTTTTGCCTGTGGCTTCAGGgggTATTCACGTT
>IonTorrentS5-rbcL2_BOP010044_Zotu
ATTCACTGCAAATACTACCTTGGCTCATTATTGCCGAGATAATGGTCTACTTCTTCACATCCACCGTGCAATGCATGCAGTTATCGATAGACAGAAGAATCATGGTATGCACTTTCGTGTACTAGCTAAAGCGTTACGTATGTCTGGTGGAGATCATATACACGCTGGTACCGTAGTAGGTAAACTTGAGGgggAAAGagagaTTACTTTAGGCTTTGTTGATTTACTACGTGATGATTTTGTTGAAaaaGATCGAAGCCGCGGTATTTATTTCACTCAAGATTGGGTCtctctGTCAGGTGTTTTGCCTGTGGCTTCAGGgggTATTCACGTT
>IonTorrentS5-rbcL2_BOP010045_Dotu
CGAAGAAATGATGAAAAGGGCTATATTTGCTAGAGAATTGGGAGTTCCTATCGTAATGCATGACTACTTAACAGGGGGATTCACTGCAAATACTAGTTTGGCTCATTATTGCCGAGATAATGGCCTACTTCTTCACATCCACCGTGCAATGCATGCGGTTATTGATAGACAGAAGAATCATGGTATGCACTTCCGTGTACTAGCTAAAGCGTTACGTATGTCTGGTGGAGACCATATTCACTCTGGTACTGTAGTAGGTAAACTTGAAGGGGAAAGAGATATCACTTTGGGCTTTGTTGATTTACTGCGTGACGATTTTATTGAAAAA
>IonTorrentS5-rbcL2_BOP010045_Otu
CGAAGAAATGATGAAAAGGGCTATATTTGCTAGAGAATTGGGAGTTCCTATCGTAATGCATGACTACTTAACAGGgggATTCACTGCAAATACTAGTTTGGCTCATTATTGCCGAGATAATGGCCTACTTCTTCACATCCACCGTGCAATGCATGCGGTTATTGATAGACAGAAGAATCATGGTATGCACTTCCGTGTACTAGCTAAAGCGTTACGTATGTCTGGTGGAGACCATATTCACTCTGGTACTGTAGTAGGTAAACTTGAAGGGGAAAGAGATATCACTTTGGGCTTTGTTGATTTACTGCGTGACGATTTTATTGAAaaaGATCGAAGTCGCGGTATTTATTTCACCCAAGATTGGGTCtctctACCAGGTGTTCTACCCGTGGCTTCAGGAGGTATTCACGTTTGGCAC
>IonTorrentS5-rbcL2_BOP010045_Zotu
CGAAGAAATGATGAAAAGGGCTATATTTGCTAGAGAATTGGGAGTTCCTATCGTAATGCATGACTACTTAACAGGgggATTCACTGCAAATACTAGTTTGGCTCATTATTGCCGAGATAATGGCCTACTTCTTCACATCCACCGTGCAATGCATGCGGTTATTGATAGACAGAAGAATCATGGTATGCACTTCCGTGTACTAGCTAAAGCGTTACGTATGTCTGGTGGAGACCATATTCACTCTGGTACTGTAGTAGGTAAACTTGAAGGGGAAAGAGATATCACTTTGGGCTTTGTTGATTTACTGCGTGACGATTTTATTGAAaaaGATCGAAGTCGCGGTATTTATTTCACCCAAGATTGGGTCtctctACCAGGTGTTCTACCCGTGGCTTCAGGAGGTATTCACGTTTGGCAC
>IonTorrentS5-rbcL2_BOP010046_Cotu
CGAAGAAATGATGAAAAGGGCTGTATTTGCCAGAGAATTGGGAGTTCCTATCGTAATGCATGACTACTTAACAGGGGGATTCACTGCAAATACTACTTTGGCTCATTATTGCCGAGATAATGGCCTACTTCTTCACATCCATCGTGCAATGCATGCAGTTATTGATAGACAGAAGAATCATGGTATGCACTTTCGTGTACTAGCTAAAGCGTTACGTATGTCTGGTGGAGACCATATTCACGCTGGTACTGTAGTAGGTAAACTTGAAGGGGAAAGAGAGATCACTTTGGGCTTTGTTGATTTACTGCGTGATGATTTTATTGAAAAAGACCGAAGTCGCGGTATTTATTTCACCCAAGATTGGGTCTCTCTACCAGGTGTTTTGCCCGTGGCTTCAGGAGGTATTCACGTT
>IonTorrentS5-rbcL2_BOP010046_Otu
CGAAGAAATGATGAAAAGGGCTGTATTTGCCAGAGAATTGGGAGTTCCTATCGTAATGCATGACTACTTAACAGGgggATTCACTGCAAATACTACTTTGGCTCATTATTGCCGAGATAATGGCCTACTTCTTCACATCCATCGTGCAATGCATGCAGTTATTGATAGACAGAAGAATCATGGTATGCACTTTCGTGTACTAGCTAAGCGTTACGTATGTCTGGTGGAGACCATATTCACGGCT
>IonTorrentS5-rbcL2_BOP010046_Zotu
CGAAGAAATGATGAAAAGGGCTGTATTTGCCAGAGAATTGGGAGTTCCTATCGTAATGCATGACTACTTAACAGGgggATTCACTGCAAATACTACTTTGGCTCATTATTGCCGAGATAATGGCCTACTTCTTCACATCCATCGTGCAATGCATGCAGTTATTGATAGACAGAAGAATCATGGTATGCACTTTCGTGTACTAGCTAAGCGTTACGTATGTCTGGTGGAGACCATATTCACGGCT
>IonTorrentS5-rbcL2_BOP010048_Cotu
ATCGAAGAAATGATGAAAAGGGCTGTATTTGCCAGAGAGTTGGGGGTTCCTATCGTAATGCATGACTACTTAACAGGGGGATTCACTGCAAATACTACCTTGGCTCATTATTGCCGAGATAATGGTCTACTTCTTCACATCCACCGTGCAATGCATGCAGTTATTGATAGACAGAAGAATCATGGTATGCATTTTCGTGTACTAGCTAAAGCGTTACGTATGTCTGGTGGAGACCATATTCACGCTGGTACTGTAGTAGGTAAACTTGAAGGGGAAAGAGAGATCACTTTGGGCTTTGTTGATTTACTGCGTGACGATTTTATTGAAAAAGACCGAAGTCGCGGTCTTTTTTTTCACTCAAGATTGGGTCTCTCTACCAGGTGTTCTGCCCGTGGCTTCGGGGGGTATTCACGTT
>IonTorrentS5-rbcL2_BOP010048_Otu
ATGCGAAGAGATGATGAAAAGAGCTGTATTTGCCAGAGAATTGGGAGTTCCTATCGTAATGCATGATTACTTAACAGGgggATTCACTGCAAATACTACCTTGGCTCATTATTGCCGAGATAATGGTCTACTTCTTCACATCCACCGTGCAATGCATGCAGTTATTGATAGACAGAAGAATCATGGTATGCACTTTCGTGTACTAGCTAAAGCGTTACGTATGTCTGGTGGAGATCATATACACGCTGGTACCGTAGTAGGTAAACTTGAGGgggAAAGagagaTAACTTTAGGCTTTGTTGATTTACTACGTGATGATTTTATTGAAaaaGACAGAAGCCGCGGTATTTATTTCACTCAAGATTGGGTCtctctGCCAGGTGTTTTGCCTGTGGCTTCCGGgggTATTCACGTT
>IonTorrentS5-rbcL2_BOP010048_Zotu
ATGCGAAGAGATGATGAAAAGAGCTGTATTTGCCAGAGAATTGGGAGTTCCTATCGTAATGCATGATTACTTAACAGGgggATTCACTGCAAATACTACCTTGGCTCATTATTGCCGAGATAATGGTCTACTTCTTCACATCCACCGTGCAATGCATGCAGTTATTGATAGACAGAAGAATCATGGTATGCACTTTCGTGTACTAGCTAAAGCGTTACGTATGTCTGGTGGAGATCATATACACGCTGGTACCGTAGTAGGTAAACTTGAGGgggAAAGagagaTAACTTTAGGCTTTGTTGATTTACTACGTGATGATTTTATTGAAaaaGACAGAAGCCGCGGTATTTATTTCACTCAAGATTGGGTCtctctGCCAGGTGTTTTGCCTGTGGCTTCCGGgggTATTCACGTT
>IonTorrentS5-rbcL2_BOP010049_Otu
GCGAAGACATGATGAAAAGGGCCGTATTTGCCAGAGAATTGGGAGTTCCTATCGTAATGCATGACTACTTAACAGGgggATTCACTGCAAATACTACTTTAGCTCATTATTGCCGAGATAATGGCCTACTTCTTCACATCCATCGTGCAATGCATGCAGTTATTGATAGACAGAAGAATCATGGTATGCACTTTCGTGTACTAGCTAAAGCGTTACGTATGTCTGGTGGAGATCATATTCACGCTGGTACCGTAGTAGGTAAACTTGAAGGGGAAAGAGAAATCACTTTGGGCTTTGTTGATTTACTACGTGATGATTTTATTGAAaaaGACCGAAGTCGCGGTATTTATTTCACTCAAGATTGGGTCtctctACCAGGTGTTCTGCCCGTGGCTTCAGGgggTATTCACGTT
>IonTorrentS5-rbcL2_BOP010049_Zotu
GCGAAGACATGATGAAAAGGGCCGTATTTGCCAGAGAATTGGGAGTTCCTATCGTAATGCATGACTACTTAACAGGgggATTCACTGCAAATACTACTTTAGCTCATTATTGCCGAGATAATGGCCTACTTCTTCACATCCATCGTGCAATGCATGCAGTTATTGATAGACAGAAGAATCATGGTATGCACTTTCGTGTACTAGCTAAAGCGTTACGTATGTCTGGTGGAGATCATATTCACGCTGGTACCGTAGTAGGTAAACTTGAAGGGGAAAGAGAAATCACTTTGGGCTTTGTTGATTTACTACGTGATGATTTTATTGAAaaaGACCGAAGTCGCGGTATTTATTTCACTCAAGATTGGGTCtctctACCAGGTGTTCTGCCCGTGGCTTCAGGgggTATTCACGTT
>IonTorrentS5-rbcL2_BOP010050_Otu
CGAAGAAATGATAAaaaGAGCTGTATTTGCCAGAGAATTGGGCGTTCCTATCGTAATGCATGACTACTTAACAGGgggATTCACTGCAAATACTAGCTTGGCTCATTATTGCCGGGATAATGGTCTACTTCTTCATATCCATCGTGCAATGCATGCAGTTATCGATAGACAGAAGAATCATGGTATGCACTTTCGTGTACTAGCTAAAGCGTTACGTTTGTCTGGTGGAGATCATATTCACGCCGGTACCGTAGTAGGTAAACTTGAAGGGGAAAGagagaTTACTTTAGGTTTTGTTGATTTACTACGTGATGATTTTGTTGAAaaaGATCGAAGCCGCGG
>IonTorrentS5-rbcL2_BOP010050_Zotu
CGAAGAAATGATAAaaaGAGCTGTATTTGCCAGAGAATTGGGCGTTCCTATCGTAATGCATGACTACTTAACAGGgggATTCACTGCAAATACTAGCTTGGCTCATTATTGCCGGGATAATGGTCTACTTCTTCATATCCATCGTGCAATGCATGCAGTTATCGATAGACAGAAGAATCATGGTATGCACTTTCGTGTACTAGCTAAAGCGTTACGTTTGTCTGGTGGAGATCATATTCACGCCGGTACCGTAGTAGGTAAACTTGAAGGGGAAAGagagaTTACTTTAGGTTTTGTTGATTTACTACGTGATGATTTTGTTGAAaaaGATCGAAGCCGCGG
>IonTorrentS5-rbcL2_BOP010051_Cotu
CGAAGAAATGATAAAAAGGGCTGTATTTGCCAGAGAGTTGGGAGTTCCTATCATAATGCATGACTATTTAACAGGGGGATTCACCGCAAATACTAGCTTGGCTCATTATTGCCGAGATAATGGTCTACTTCTTCACATCCATCGTGCAATGCATGCAGTTATTGATAGACAGAAGAATCATGGTATACACTTTCGTGTACTGGCTAAAGCTTTACGTATGTCTGGTGGAGATCATATTCACGCTGGTACAGTAGTAGGTAAACTTGAAGGAGAAAGAGACATAACTTTGGGCTTTGTTGATTTACTACGTGATGATTTTATTGAAAAAGACCGAAGCCGCGGTATTTATTTCACTCAAGATTGGGTCTCTCTACCAGGTGTTATACCCGTGGCTTCAGGGGGTATTCACGTTTGGCA
>IonTorrentS5-rbcL2_BOP010051_Otu
CGAAGAAATGATAAaaaGGGCTGTATTTGCCAGagagTTGGGAGTTCCTATCATAATGCATGACTATTTAACAGGgggATTCACCGCAAATACTAGCTTGGCTCATTATTGCCGAGATAATGGTCTACTTCTTCACATCCATCGTGCAATGCATGCAGTTATTGATAGACAGAAGAATCATGGTATACACTTTCGTGTACTGGCTAAAGCTTTACGTATGTCTGGTGGAGATCATATTCACGCTGGTACAGTAGTAGGTAAACTTGAAGGAGAAAGAGACATAACTTTGGGCTTTGTTGATTTACTACGTGATGATTTTATTGAAAAGACCGAAGCCGCGGTATTTATTTCACTCAAGATTGGGTCtctctACCAGGTGTTATACCCGTGGCTTCAGGgggTATTCACGTTTGGCACAT
>IonTorrentS5-rbcL2_BOP010051_Zotu
CGAAGAAATGATAAaaaGGGCTGTATTTGCCAGagagTTGGGAGTTCCTATCATAATGCATGACTATTTAACAGGgggATTCACCGCAAATACTAGCTTGGCTCATTATTGCCGAGATAATGGTCTACTTCTTCACATCCATCGTGCAATGCATGCAGTTATTGATAGACAGAAGAATCATGGTATACACTTTCGTGTACTGGCTAAAGCTTTACGTATGTCTGGTGGAGATCATATTCACGCTGGTACAGTAGTAGGTAAACTTGAAGGAGAAAGAGACATAACTTTGGGCTTTGTTGATTTACTACGTGATGATTTTATTGAAAAGACCGAAGCCGCGGTATTTATTTCACTCAAGATTGGGTCtctctACCAGGTGTTATACCCGTGGCTTCAGGgggTATTCACGTTTGGCAT
>IonTorrentS5-rbcL2_BOP010052_Cotu
CGAAGAAATGATGAAAAGGGCTGTATTTGCCAGAGAATTGGGAGTTCCTATCGTAATGCATGACTACTTAACAGGGGGATTCACCGCAAATACTAGCTTGGCTCATTATTGCCGAGATAATGGTTTACTTCTTCACATCCACCGCGCAATGCATGCAGTTATTGATAGACAGAAGAATCATGGTATGCACTTCCGTGTACTAGCTAAGGCGTTACGTATGTCTGGTGGAGATCATATTCACGCTGGTACCGTAGTAGGTAAACTTGAAGGGGAAAGAGATATCACTTTGGGCTTTGTTGATCTACTGCGTGATGATTATGTTGAAAAAGATCGAAGCCGCGGTATTTATTTCACTCAAGATTGGGTCTCTATGCCGGGTGTTATACCTGTGGCTTCAGGAGGTATTCACGTT
>IonTorrentS5-rbcL2_BOP010052_Otu
CGAAGAAATGATGAAAAGGGCTGTATTTGCCAGAGAATTGGGAGTTCCTATCGTCATGCATGACCACTTAACAGGgggATTCACCGCAAATACTAGCTTGGCTCATTATTGCCGAGATAATGGTTTACTTCTTCACATCCACCGCGCAATGCATGCAGTTATTGATAGACAGAAGAACCATGGTATGCACTTCCGTGTACTAGCTAAGGCGTTACGTATGTCTGGTGGAGATCATATTCACGCTGGTACCGTAGTAGGTAAACTTGAAGGGG
>IonTorrentS5-rbcL2_BOP010052_Zotu
CGAAGAAATGATGAAAAGGGCTGTATTTGCCAGAGAATTGGGAGTTCCTATCGTCATGCATGACCACTTAACAGGgggATTCACCGCAAATACTAGCTTGGCTCATTATTGCCGAGATAATGGTTTACTTCTTCACATCCACCGCGCAATGCATGCAGTTATTGATAGACAGAAGAACCATGGTATGCACTTCCGTGTACTAGCTAAGGCGTTACGTATGTCTGGTGGAGATCATATTCACGCTGGTACCGTAGTAGGTAAACTTGAAGGGG
>IonTorrentS5-rbcL2_BOP010053_Cotu
TGCAGGTACATGTGAAGACATGATGAAAAGGGCTGTATTTGCCAGAGAATTGGGAGTTCCTATCGTAATGCACGACTACTTAACAGGGGGATTCACTGCAAATACCACCTTGGCTCACTATTGCCGAGATAATGGCCTACTTCTTCACATCCACCGCGCAATGCATGCAGTTATTGATAGACAGAAGAATCATGGTATGCACTTTCGTGTACTAGCTAAAGCGTTACGTATGTCTGGTGGAGATCATATTCACGCCGGTACCGTAGTAGGTAAACTTGAAGGGGAAAGAGAAATCACTTTGGGCTTTGTTGATTTACTGCGTGATGATTTTATTGAAAAGGATCGAAGTCGCGGTATTTATTTCACTCAAGATTGGGTCTCTCTACCGGGTGTTCTGCCCGTGGCTTCGGGGGGTATTCACGTTTGGCAT
>IonTorrentS5-rbcL2_BOP010053_Otu
ACTGCAGGTACATGTGAAGACATGATGAAAAGGGCTGTATTTGCCAGAGAATTGGGAGTTCCTATCGTAATGCACGACTACTTAACAGGgggATTCACTGCAAATACCACCTTGGCTCACTATTGCCGAGATAATGGCCTACTTCTTCACATCCACCGCGCAATGCATGCAGTTATTGATAGACAGAAGAATCATGGTATGCACTTTCGTGTACTAGCTAAAGCGTTACGTATGTCTGGTGGAGATCATATTCACGCCGGTACCGTAGTAGGTAAACTTGAAGGGGAAAGAGAAATCACTTTGGGCTTTGTTGATTTACTGCGTGATGATTTTATTGAAAAGGATCGAAGTCGCGGTATTTATTTCACTCAAGATTGGGTCtctctACCGGGTGTTCTGCCCGTGGCTTCGGggggTATTCACGTT
>IonTorrentS5-rbcL2_BOP010053_Zotu
ACTGCAGGTACATGTGAAGACATGATGAAAAGGGCTGTATTTGCCAGAGAATTGGGAGTTCCTATCGTAATGCACGACTACTTAACAGGgggATTCACTGCAAATACCACCTTGGCTCACTATTGCCGAGATAATGGCCTACTTCTTCACATCCACCGCGCAATGCATGCAGTTATTGATAGACAGAAGAATCATGGTATGCACTTTCGTGTACTAGCTAAAGCGTTACGTATGTCTGGTGGAGATCATATTCACGCCGGTACCGTAGTAGGTAAACTTGAAGGGGAAAGAGAAATCACTTTGGGCTTTGTTGATTTACTGCGTGATGATTTTATTGAAAAGGATCGAAGTCGCGGTATTTATTTCACTCAAGATTGGGTCtctctACCGGGTGTTCTGCCCGTGGCTTCGGggggTATTCACGTT
>IonTorrentS5-rbcL2_BOP010054_Cotu
CGAAGAAATGATGAAAAGAGCTGCATGTGCGAGAGAATTGGGCGTTCCTATCGTAATGCATGACTACTTAACAGGGGGATTCACTGCAAATACTACCTTGGCTCATTATTGCCGGGATAATGGTCTACTTCTTCATATCCATCGTGCAATGCATGCAGTTATCGATAGACAGAAGAATCATGGTATGCACTTTCGTGTACTAGCTAAAGCGTTACGTTTGTCTGGTGGAGATCATATTCACGCTGGTACCGTAGTAGGTAAACTTGAAGGGGAAAGAGAGATCACTTTAGGCTTTGTTGATTTACTACGTGATGATTTTATTGAAAAAGATCGAAGCCGCGGTATTTATTTCACTCAGGATTGGGTCTCTCTACCGGGTGTTCTGCCCGTTGCTTCGGGGGGTATTCACGTTT
>IonTorrentS5-rbcL2_BOP010054_Dotu
CGAAGAAATGATGAAAAGAGCTGCATGTGCGAGAGAATTGGGCGTTCCTATCGTAATGCATGACTACTTAACAGGGGGATTCACTGCAAATACTACCTTGGCTCATTATTGCCGGGATAATGGTCTACTTCTTCATATCCATCGTGCAATGCATGCAGTTATCGATAGACAGAAGAATCATGGTATGCACTTTCGTGTACTAGCTAAAGCGTTACGCTTGTCTGGTGGAGATC
>IonTorrentS5-rbcL2_BOP010054_Otu
CGAAGAAATGATGAAAAGAGCTGCATGTGCGAgagaATTGGGCGTTCCTATCGTAATGCATGACTACTTAACAGGgggATTCACTGCAAATACTACCTTGGCTCATTATTGCCGGGATAATGGTCTACTTCTTCATATCCATCGTGCAATGCATGCAGTTATCGATAGACAGAAGAATCATGGTATGCACTTTCGTGTACTAGCTAAAGCGTTACGCTTGTCTGGTGGAGATC
>IonTorrentS5-rbcL2_BOP010054_Zotu
CGAAGAAATGATGAAAAGAGCTGCATGTGCGAgagaATTGGGCGTTCCTATCGTAATGCATGACTACTTAACAGGgggATTCACTGCAAATACTACCTTGGCTCATTATTGCCGGGATAATGGTCTACTTCTTCATATCCATCGTGCAATGCATGCAGTTATCGATAGACAGAAGAATCATGGTATGCACTTTCGTGTACTAGCTAAAGCGTTACGCTTGTCTGGTGGAGATC
>IonTorrentS5-rbcL2_BOP010055_Cotu
GGTACTGTGAAGAAATGATCAAAAGGGCTGTATTTGCTAGAGAATTGGGAGTTCCTATCGTAATGCATGATTACTTAACAGGAGGATTCACTGCAAATACTAGCCTGGCTCATTATTGTCGAGATAATGGTCTACTTCTTCACATCCACCGTGCAATGCATGCAGTTATTGATAGACAAAAGAATCATGGTATGCATTTTCGTGTACTAGCTAAAGCGTTACGTCTGTCTGGTGGAGATCATATTCACGCCGGTACTGTAGTAGGTAAACTTGAAGGGGAAAGAGAAATCACTTTAGGCTTTGTTGATTTACTACGTGATGATTTTATTGAAAAAGATCGAAGTCGTGGTATTTATTTCACTCAAGATTGGGTCTCTCTACCAGGTGTTCTGCCCGTGGCTTCAGGGGGTATTCACGTT
>IonTorrentS5-rbcL2_BOP010055_Dotu
TGAAGAAATGATCAAAAGGGCTGTATTTGCTAGAGAATTGGGAGTTCCTATCGTAATGCATGATTACTTAACAGGAGGATTCACTGCAAATACTAGCCTGGCTCATTATTGTCGAGATAATGGTCTACTTCTTCACATCCACCGTGCAATGCATGCAGTTATTGATAGACAAAAGAATCATGGTATGCATTTTCGTG
>IonTorrentS5-rbcL2_BOP010055_Otu
GCTAGAGAATTGGGAGTTCCTATCGTAATGCATGATTACTTAACAGGAGGATTCACTGCAAATACTAGCCTGGCTCATTATTGTCGAGATAATGGTCTACTTCTTCACATCCACCGTGCAATGCATGCAGTTATTGATAGACAAAAGAATCATGGTATGCATTTTCGTGTACTAGCTAAAGCGTTACGTCTGTCTGGTGGAGATCATATTCACGCCGGTACTGTAGTAGGTAAACTTGAAGGGGAAAGAGAAATCACTTTAGGCTTTGTTGATTTACTACGTGATGATTTTATTGAAaaaGATCGAAGTCGTGGTATTTATTTCACTCAAGATTGGGTCtctctACCAGGTGTTCTGCCCGTGGCTTCAGGgggTATTCACGTT
>IonTorrentS5-rbcL2_BOP010055_Zotu
TGAAGAAATGATCAAAAGGGCTGTATTTGCTAGAGAATTGGGAGTTCCTATCGTAATGCATGATTACTTAACAGGAGGATTCACTGCAAATACTAGCCTGGCTCATTATTGTCGAGATAATGGTCTACTTCTTCACATCCACCGTGCAATGCATGCAGTTATTGATAGACAAAAGAATCATGGTATGCATTTTCGTG
>IonTorrentS5-rbcL2_BOP010056_Cotu
CGAAGAAATGATCAAAAGAGCTGTATTTGCTAGAGAATTGGGAGTTCCTATCGTAATGCATGACTACTTAACAGGAGGATTCACTGCAAATACTAGCTTGGCTCATTATTGCCGAGATAATGGCCTACTTCTTCACATTCACCGCGCAATGCATGCAGTTATTGATAGACAGAAGAATCATGGTATACACTTCCGTGTACTAGCTAAAGCGTTACGTATGTCTGGTGGAGATCATATTCACTCTGGTACTGTAGTAGGTAAACTTGAAGGGGAAAGAGACATCACTTTGGGCTTTGTTGATTTACTGCGTGATGATTTTATTGAAAAAGATCGAAGTCGCGGTATTTATTTCACTCAAGATTGGGTTTCTCTACCAGGTGTTCTGCCCGTGGCTTCAGGGGGTATTCACGTTTGGCA
>IonTorrentS5-rbcL2_BOP010056_Dotu
CGAAGAAATGATCAAAAGAGCTGTATTTGCTAGAGAATTGGGAGTTCCTATCGTAATGCATGACTACTTAACAGGAGGATTCACTGCAAATACTAGCTTGGCTCATTATTGCCGAGATAATGGCCTACTTCTTCACATTCACCGCGCAATGCATGCAGTTATTGATAGACAGAAGAATCATGGTATACACTTCCGTGTACTAGCTAAAGCGTTACGTATGTCTGGTGGAGATCATATTCACTCTGGTACTGTAGTAGGTAAACTTGAAGGGGAAAGAGACATCACTTTGGGCTTTGTTGATTTACTGCGTGATGATTTTATTGAAAAAGATCGAAGTCGCGGTATTTATTTCACTCAAGATTGGGTTTCTCTACCAGGTGTTCTGCCCGTGGCTTCAGGGGGTATTCACGTTTGGCAT
>IonTorrentS5-rbcL2_BOP010056_Otu
CGAAGAAATGATCAAAAGAGCTGTATTTGCTAGAGAATTGGGAGTTCCTATCGTAATGCATGACTACTTAACAGGAGGATTCACTGCAAATACTAGCTTGGCTCATTATTGCCGAGATAATGGCCTACTTCTTCACATTCACCGCGCAATGCATGCAGTTATTGATAGACAGAAGAATCATGGTATACACTTCCGTGTACTAGCTAAAGCGTTACGTATGTCTGGTGGAGATCATATTCACTCTGGTACTGTAGTAGGTAAACTTGAAGGGGAAAGAGACATCACTTTGGGCTTTGTTGATTTACTGCGTGATGATTTTATTGAAaaaGATCGAAGTCGCGGTATTTATTTCACTCAAGATTGGGTTTCTCTACCAGGTGTTCTGCCCGTGGCTTCAGGgggTATTCACGTTTGGCAT
>IonTorrentS5-rbcL2_BOP010056_Zotu
CGAAGAAATGATCAAAAGAGCTGTATTTGCTAGAGAATTGGGAGTTCCTATCGTAATGCATGACTACTTAACAGGAGGATTCACTGCAAATACTAGCTTGGCTCATTATTGCCGAGATAATGGCCTACTTCTTCACATTCACCGCGCAATGCATGCAGTTATTGATAGACAGAAGAATCATGGTATACACTTCCGTGTACTAGCTAAAGCGTTACGTATGTCTGGTGGAGATCATATTCACTCTGGTACTGTAGTAGGTAAACTTGAAGGGGAAAGAGACATCACTTTGGGCTTTGTTGATTTACTGCGTGATGATTTTATTGAAaaaGATCGAAGTCGCGGTATTTATTTCACTCAAGATTGGGTTTCTCTACCAGGTGTTCTGCCCGTGGCTTCAGGgggTATTCACGTTTGGCAT
>IonTorrentS5-rbcL2_BOP010057_Cotu
CGAAGAAATGATCAAAAGGGCTGTATTTGCCAGAGAATTAGGAGTTCCTATCGTAATGCATGATTACTTAACAGGGGGATTCACTGCAAATACTAGCCTGGCTCATTATTGTAGAGATAATGGTTTACTTCTTCACATCCACCGTGCAATGCATGCAGTTATTGATAGACAGAAGAATCATGGTATGCATTTCCGTGTACTAGCTAAAGCGTTACGTATGTCTGGTGGAGATCATATTCACGCTGGTACTGTAGTAGGTAAACTTGAAGGAGAAAGAGAGATCACTTTAGGCTTTGTTGATTTACTACGTGATGATTTTGTTGAAAAAGATCGAAGCCGTGGTATTTATTTCACTCAAGATTGGGTCTCTCTACCAGGTGTTCTACCCGTGGCTTCAGGGGGTATTCATGTT
>IonTorrentS5-rbcL2_BOP010057_Otu
TGCAGGTACATGCGAAGAAATGATCAAAAGGGCTGTATTTGCCAGAGAATTAGGAGTTCCTATCGTAATGCATGATTACTTAACAGGgggATTCACTGCAAATACTAGCCTGGCTCATTATTGTAGAGATAATGGTTTACTTCTTCACATCCACCGTGCAATGCATGCAGTTATTGATAGACAGAAGAATCATGGTATGCATTTCCGTGTACTAGCTAAAGCGTTACGTATGTCTGGTGGAGATCATATTCACGCTGGTACTGTAGTAGGTAAACTTGAAGGAGAAAGagagaTCACTTTAGGCTTTGTTGATTTACTACGTGATGATTTTGTTGAAaaaGATCGAAGCCGTGGTATTTATTTCACTCAAGATTGGGTCtctctACCAGGTGTTCTACCCGTGGCTTCAGGgggTATTCATGTT
>IonTorrentS5-rbcL2_BOP010057_Zotu
CGAAGAAATGATCAAAAGGGCTGTATTTGCCAGAGAATTAGGAGTTCCTATCGTAATGCATGATTACTTAACAGGgggATTCACTGCAAATACTAGCCTGGCTCATTATTGTAGAGATAATGGTTTACTTCTTCACATCCACCGTGCAATGCATGCAGTTATTGATAGACAGAAGAATCATGGTATGCATTTCCGTGTACTAGCTAAAGCGTTACGTATGTCTGGTGGAGATCATATTCACGCTGGTACTGTAGTAGGTAAACTTGAAGGAGAAAGagagaTCACTTTAGGCTTTGTTGATTTACTACGTGATGATTTTGTTGAAaaaGATCGAAG
>IonTorrentS5-rbcL2_BOP010059_Cotu
CGAAGAAATGATCAAAAGGGCTGTATTTGCCAGAGAACTGGGAGTTCCCATCGTAATGCATGACTACTTAACCGGGGGGTTCACTGCAAATACTAGCTTGGCTCATTATTGCCGAGATAATGGTCTACTTCTTCACATCCATCGTGCAATGCATGCAGTTATTGATCGACAGAAGAATCATGGTATACACTTTCGTGTACTAGCTAAAGCATTACGTATGTCTGGTGGAGATCATATTCATGCCGGTACCGTAGTAGGTAAACTTGAAGGGGAAAGAGAAATCACTTTAGGCTTTGTTGATTTACTACGTGATGATTATATTGAAAAAGATCGAAGCCGCGGTATTTATTTCACTCAAGATTGGGTCTCTTTACCAGGTGTTCTGCCCGTGGCTTCAGGGGGTATTCACGTTGGCA
>IonTorrentS5-rbcL2_BOP010060_Cotu
CGAAGAAATGATAAAAAGAGCTGTATTTGCGAGAGAATTGGGAGTTCCTATCGTAATGCATGACTACTTAACAGGGGGATTCACTGCAAATACTAGCTTGGCTCATTATTGCCGGGATAATGGTCTACTTCTTCACATCCATCGTGCAATGCACGCAGTTATCGATAGACAGAAGAATCATGGTATGCATTTTCGTGTACTAGCTAAAGCGTTACGTTTGTCTGGTGGAGATCATATTCACGCTGGTACCGTAGTAGGTAAACTTGAAGGGGAAAGAGAGATCACTTTAGGCTTTGTTGATTTACTACGTGATGATTTTGTTGAAAAAGATCGAAGCCGCGGTATTTATTTCACTCAGGATTGGGTCTCTCTACCAGGTGTTTTGCCCGTTGCTTCAGGGGGTATTCACGTT
>IonTorrentS5-rbcL2_BOP010060_Otu
TGCAGGTACATGCGAAGAAATGATAAaaaGAGCTGTATTTGCGAgagaATTGGGAGTTCCTATCGTAATGCATGACTACTTAACAGGgggATTCACTGCAAATACTAGCTTGGCTCATTATTGCCGGGATAATGGTCTACTTCTTCACATCCATCGTGCAATGCACGCAGTTATCGATAGACAGAAGAATCATGGTATGCATTTTCGTGTACTAGCTAAAGCGTTACGTTTGTCTGGTGGAGATCATATTCACGCTGGTACCGTAGTAGGTAAACTTGAAGGGGAAAGagagaTCACTTTAGGCTTTGTTGATTTACTACGTGATGATTTTGTTGAAaaaGATCGAAGCCGCGGTATTTATTTCACTCAGGATTGGGTCtctctACCAGGTGTTTTGCCCGTTGCTTCAGGgggTATTCACGTT
>IonTorrentS5-rbcL2_BOP010060_Zotu
TGCAGGTACATGCGAAGAAATGATAAaaaGAGCTGTATTTGCGAgagaATTGGGAGTTCCTATCGTAATGCATGACTACTTAACAGGgggATTCACTGCAAATACTAGCTTGGCTCATTATTGCCGGGATAATGGTCTACTTCTTCACATCCATCGTGCAATGCACGCAGTTATCGATAGACAGAAGAATCATGGTATGCATTTTCGTGTACTAGCTAAAGCGTTACGTTTGTCTGGTGGAGATCATATTCACGCTGGTACCGTAGTAGGTAAACTTGAAGGGGAAAGagagaTCACTTTAGGCTTTGTTGATTTACTACGTGATGATTTTGTTGAAaaaGATCGAAGCCGCGGTATTTATTTCACTCAGGATTGGGTCtctctACCAGGTGTTTTGCCCGTTGCTTCAGGgggTATTCACGTT
>IonTorrentS5-rbcL2_BOP010061_Cotu
TGAAGAGATGATAAAAAGAGCCGTATTTGCCAGAGAATTAGGTGCTCCTATCGTAATGCATGATTATTTAACAGGGGGATTCACTGCAAATACTACCTTGGCTCATTATTGTCGGGATAATGGTCTACTTCTTCATATACACCGTGCAATGCATGCAGTTATCGATAGACAAAAGAATCATGGTATGCACTTTCGTGTACTAGCTAAAGCGTTACGTTTATCTGGTGGAGATCATATTCACGCTGGTACCGTAGTAGGTAAACTTGAAGGGGAAAGAGAAATCACTTTAGGTTTTGTTGATTTACTACGTGATGATTTTGTTGAAAAAGATAGAAGTCGCGGTATTTATTTCACTCAGGATTGGGTTTCTCTACCCGGTGTTCTGCCTGTTGCTTCCGGAGGTATTCACGTTGGCACAT
>IonTorrentS5-rbcL2_BOP010061_Otu
TGAAGAGATGATAAaaaGAGCCGTATTTGCCAGAGAATTAGGTGCTCCTATCGTAATGCATGATTATTTAACAGGgggATTCACTGCAAATACTACCTTGGCTCATTATTGTCGGGATAATGGTCTACTTCTTCATATACACCGTGCAATGCATGCAGTTATCGATAGACAAAAGAATCATGGTATGCACTTTCGTGTACTAGCTAAAGCGTTACGTTTATCTGGTGGAGATCATATTCACGCTGGTACCGTAGTAGGTAAACTTGAAGGGGAAAGAGAAATCACTTTAGGTTTTGTTGATTTACTACGTGATGATTTTGTTGAAaaaGATAGAAGTCGCGGTATTTATTTCACTCAGGATTGGGTTTCTCTACCCGGTGTTCTGCCTGTTGCTTCCGGAGGTATTCACGTTTGGCACATGCCCGCTC
>IonTorrentS5-rbcL2_BOP010061_Zotu
TGAAGAGATGATAAaaaGAGCCGTATTTGCCAGAGAATTAGGTGCTCCTATCGTAATGCATGATTATTTAACAGGgggATTCACTGCAAATACTACCTTGGCTCATTATTGTCGGGATAATGGTCTACTTCTTCATATACACCGTGCAATGCATGCAGTTATCGATAGACAAAAGAATCATGGTATGCACTTTCGTGTACTAGCTAAAGCGTTACGTTTATCTGGTGGAGATCATATTCACGCTGGTACCGTAGTAGGTAAACTTGAAGGGGAAAGAGAAATCACTTTAGGTTTTGTTGATTTACTACGTGATGATTTTGTTGAAaaaGATAGAAGTCGCGGTATTTATTTCACTCAGGATTGGGTTTCTCTACCCGGTGTTCTGCCTGTTGCTTCCGGAGGTATTCACGTTTGGCACATGCCCGCTC
>IonTorrentS5-rbcL2_BOP010062_Cotu
TGAAGAAATGATAAAAAGAGCCGTATGTGCCAGAGAATTGGGCGTTCCTATTGTAATGCATGACTATTTAACAGGGGGATTCACTGCAAATACTAGTTTAGCTCATTATTGCCGGGATAATGGTTTACTTCTTCATATCCATCGTGCAATGCATGCAGTTATCGATAGACAGAAGAATCATGGTATGCACTTTCGTGTACTAGCTAAAGCCTTACGTATGTCTGGTGGAGATCATATTCACGCTGGTACCGTAGTAGGTAAACTTGAAGGGGAAAGAGAGATCACTTTAGGTTTTGTTGATTTACTACGTGATGATTTTATTGAAAAAGATCGAAGTCGCGGTATTTATTTCACTCAGGATTGGGTTTCTCTACCGGGTGTTCTGCCCGTTGCTTCGGGGGGTATTCACGTT
>IonTorrentS5-rbcL2_BOP010062_Otu
TGAAGAAATGATAAaaaGAGCCGTATGTGCCAGAGAATTGGGCGTTCCTATTGTAATGCATGACTATTTAACAGGgggATTCACTGCAAATACTAGTTTAGCTCATTATTGCCGGGATAATGGTTTACTTCTTCATATCCATCGTGCAATGCATGCAGTTATCGATAGACAGAAGAATCATGGTATGCACTTTCGTGTACTAGCTAAAGCCTTACGTATGTCTGGTGGAGATCATATTCACGCTGGTACCGTAGTAGGTAAACTTGAAGGGGAAAG
>IonTorrentS5-rbcL2_BOP010062_Zotu
TGAAGAAATGATAAaaaGAGCCGTATGTGCCAGAGAATTGGGCGTTCCTATTGTAATGCATGACTATTTAACAGGgggATTCACTGCAAATACTAGTTTAGCTCATTATTGCCGGGATAATGGTTTACTTCTTCATATCCATCGTGCAATGCATGCAGTTATCGATAGACAGAAGAATCATGGTATGCACTTTCGTGTACTAGCTAAAGCCTTACGTATGTCTGGTGGAGATCATATTCACGCTGGTACCGTAGTAGGTAAACTTGAAGGGGAAAG
>IonTorrentS5-rbcL2_BOP010063_Cotu
CGAAGAAATGATGAAAAGGGCTGTATTTGCCAGAGAATTGGGAGTTCCTATCGTAATGCATGACTACTTAACAGGGGGATTCACTGCAAATACTACCTTGGCTCATTATTGCCGAGATAATGGTCTACTTCTTCACATCCACCGTGCAATGCATGCAGTTATTGATAGACAGAAGAATCATGGTATGCACTTTCGTGTACTAGCTAAAGCGTTACGTATGTCTGGTGGAGATCATATTCACGCTGGTACTGTAGTAGGTAAACTTGAAGGGGAAAGAGAGATCACTTTAGGGCTTTGTTGATTTACTACGTGATGATTTTATTGAAAAAGATCGAAGCCGCGGTATTTATTTCACTCAAGATTGGGTCTCTTTACCGGGTGTTCTGCCCGTGGCTTCAGGGGGTATTCACGT
>IonTorrentS5-rbcL2_BOP010064_Cotu
TGCAGGTACATGCGAAGAAATGCTAAAAAGGGCTGTATTTGCAAGAGAGTTGGGAGTTCCTATCGTAATGCATGACTACTTAACAGGGGGATTCACCGCAAATACTAGCTTGGCTCATTATTGCCGAGATAATGGTCTACTTCTTCACATCCACCGTGCAATGCATGCAGTTATTGATAGACAGAAGAATCATGGTATGCACTTTCGTGTACTAGCTAAAGCTTTACGTCTGTCTGGTGGAGATCATATTCACGCCGGTACAGTAGTAGGTAAACTTGAAGGGGAAAGAGACATCACTTTGGGCTTTGTTGATTTACTACGTGATGATTTTATTGAAAAAGATCGAAGCCGTGGTATTTATTTCACTCAAGATTGGGTCTCTTTACCAGGTGTTCTACCCGTGGCTTCAGGGGGTATTCACGTT
>IonTorrentS5-rbcL2_BOP010064_Otu
TGCAGGTACATGCGAAGAAATGCTAAaaaGGGCTGTATTTTGCAAGagagTTGGGAGTTCCTATCGTAATGCATGACTACTTAACAGGgggATTCACCGCAAATACTAGCTTGGCTCATTATTGCCGAGATAATGGTCTACTTCTTCACATCCACCGTGCAATGCATGCAGTTATTGATAGACAGAAGAATCATGGTATGCACTTTCGTGTACTAGCTAAAGCTTTACGTCTGTCTGGTGGAGATCATATTCACGCCGGTACAGTAGTAGGTAAACTTGAAGGGGAAAGAGACATCACTTTGGGCTTTGTTGATTTACTACGTGATGATTTTATTGAAaaaGATCGAAGCCGTGGTATTTATTTCACTCAAGATTGGGTCTCTTTACCAGGTGTTCTACCCGTGGCTTCAGGgggTATTCACGTT
>IonTorrentS5-rbcL2_BOP010064_Zotu
TGCAGGTACATGCGAAGAAATGCTAAaaaGGGCTGTATTTTGCAAGagagTTGGGAGTTCCTATCGTAATGCATGACTACTTAACAGGgggATTCACCGCAAATACTAGCTTGGCTCATTATTGCCGAGATAATGGTCTACTTCTTCACATCCACCGTGCAATGCATGCAGTTATTGATAGACAGAAGAATCATGGTATGCACTTTCGTGTACTAGCTAAAGCTTTACGTCTGTCTGGTGGAGATCATATTCACGCCGGTACAGTAGTAGGTAAACTTGAAGGGGAAAGAGACATCACTTTGGGCTTTGTTGATTTACTACGTGATGATTTTATTGAAaaaGATCGAAGCCGTGGTATTTATTTCACTCAAGATTGGGTCTCTTTACCAGGTGTTCTACCCGTGGCTTCAGGgggTATTCACGTT
>IonTorrentS5-rbcL2_BOP010065_Cotu
CGAAGAAATGATAAAAAGAGCTGTATTTGCTAGAGAATTGGGCGCTCCTATCGTAATGCACGATTACTTAACAGGGGGATTCACTGCAAATACTAGCTTGGCTCATTATTGCCGGGATAATGGGCTACTTCTTCATATCCATCGTGCAATGCACGCAGTTATCGATAGACAGAAGAATCATGGTATGCACTTTCGTGTACTAGCTAAAGCGTTACGTTTGTCTGGTGGAGATCATATTCACGCCGGTACCGTTGTAGGGAAACTTGAAGGGGAAAGAGAGATTACTTTTAGGTTTTGTTGATTTACTACGTGATGATTTTATTGAAAAGGATCGAAGCCGCGGTATTTATTTCACTCAAGATTGGGTCTCTCTACCAGGTGTTATACCCGTGGCTTCGGGGGTATTCACGT
>IonTorrentS5-rbcL2_BOP010066_Cotu
ATGCGAAGAGATGATGAAAAGAGCTGCATTTGCCAGAGAATTGGGAGTTCCTATCGTAATGCATGATTACTTAACAGGGGGATTCACTGCAAATACTACCTTGGCTCATTATTGCCGAGATAATGGTCTACTTCTTCACATCCACCGTGCAATGCATGCAGTTATTGATAGACAGAAGAATCATGGTATGCACTTTCGTGTACTAGCTAAAGCGTTACGTATGTCTGGTGGAGATCATATACACGCTGGTACCGTAGTAGGTAAACTTGAGGGGGAAAGAGAGATAACTTTAGGCTTTGTTGATTTACTACGTGATGATTTTATTGAAAAAGACAGAAGCCGCGGTATTTATTTCACTCAAGATTGGGTCTCTCTCCCAGGTGTTTTGCCTGTGGCTTCCGGGGGTATTCACGTT
>IonTorrentS5-rbcL2_BOP010067_Cotu
CGAAGAAATGATGAAAAGGGCTGTATTTGCCAGAGAGTTGGGAGCACCCATCGTAATGCATGACTACTTAACGGGGGGGTTCACTGCAAATACTACCTTGGCTCATTATTGCCGAGATAATGGTCTACTTCTTCACATCCACCGCGCAATGCATGCAGTTATTGATAGACAGAAGAATCATGGTATGCATTTCCGTGTACTAGCTAAAGGGTTACGTATGTCTGGTGGAGATCATATTCACGCCGGTACCGTAGTAGGTAAACTGGAAGGAGAAAGAGAGATCACCTTGGGTTTTGTTGATTTATTGCGTGATGATTTTATTGAAAAAGACCGAAGTCGCGGTATTTATTTCACTCAAGATTGGGTCTCTCTACCAGGTGTTCTGCCCGTGGCATCAGGGGGTATTCACGTT
>IonTorrentS5-rbcL2_BOP010067_Otu
CGAAGAAATGATGAAAAGGGCTGTATTTGCCAGagagTTGGGAGCACCCATCGTAATGCATGACTACTTAACGGgggggTTCACTGCAAATACTACCTTGGCTCATTATTGCCGAGATAATGGTCTACTTCTTCACATCCACCGCGCAATGCATGCAGTTATTGATAGACAGAAGAATCATGGTATGCATTTCCGTGTACTAGCTAAAGGGTTACGTATGTCTGGTGGAGATCATATTCACGCCGGTACCGTAGTAGGTAAACTGGAAGG
>IonTorrentS5-rbcL2_BOP010067_Zotu
CGAAGAAATGATGAAAAGGGCTGTATTTGCCAGagagTTGGGAGCACCCATCGTAATGCATGACTACTTAACGGgggggTTCACTGCAAATACTACCTTGGCTCATTATTGCCGAGATAATGGTCTACTTCTTCACATCCACCGCGCAATGCATGCAGTTATTGATAGACAGAAGAATCATGGTATGCATTTCCGTGTACTAGCTAAAGGGTTACGTATGTCTGGTGGAGATCATATTCACGCCGGTACCGTAGTAGGTAAACTGGAAGG
>IonTorrentS5-rbcL2_BOP010068_Cotu
CGAAGAAATGATGAAAAGGGCTGTATTTGCCAGAGAGTTGGGAGCACCCATCGTAATGCATGACTACTTAACGGGGGGGTTCACTGCAAATACTACCTTGGCTCATTATTGCCGAGATAATGGTCTACTTCTTCACATCCACCGCGCAATGCATGCAGTTATTGATAGACAGAAGAATCATGGTATGCATTTCCGTGTACTAGCTAAAGGGTTACGTATGTCTGGTGGAGATCATATTCACTCCGGTACCGTAGTAGGTAAACTGGAAGGAGAAAGAGAGATCGACCTTGGGTTTTGTTGATTTATTGCGTGATGATTTTATTGAAAAAGACCGAAGTCGCGGTATTTATTTCACTCAAGATTGGGTCTCTCTAC
>IonTorrentS5-rbcL2_BOP010068_Otu
CGAAGAAATGATGAAAAGGGCTGTATTTGCCAGagagTTGGGAGCACCCATCGTAATGCATGACTACTTAACGGgggggTTCACTGCAAATACTACCTTGGCTCATTATTGCCGAGATAATGGTCTACTTCTTCACATCCACCGCGCAATGCATGCAGTTATTGATAGACAGAAGAATCATGGTATGCATTTCCGTGTACTAGCTAAAGGGTTACGTATGTCTGGTGGAGATCATATTCACTCCGGTACCGTAGTAGGTAAACTGGAAGGAGAAAGagagaTCGACCTTGGGTTTTGTTGATTTATTGCGTGATTGATTTT
>IonTorrentS5-rbcL2_BOP010068_Zotu
CGAAGAAATGATGAAAAGGGCTGTATTTGCCAGagagTTGGGAGCACCCATCGTAATGCATGACTACTTAACGGgggggTTCACTGCAAATACTACCTTGGCTCATTATTGCCGAGATAATGGTCTACTTCTTCACATCCACCGCGCAATGCATGCAGTTATTGATAGACAGAAGAATCATGGTATGCATTTCCGTGTACTAGCTAAAGGGTTACGTATGTCTGGTGGAGATCATATTCACTCCGGTACCGTAGTAGGTAAACTGGAAGGAGAAAGagagaTCGACCTTGGGTTTTGTTGATTTATTGCGTGATTGATTTT
>IonTorrentS5-rbcL2_BOP010069_Cotu
CGAAGAAATGATGAAAAGGGCTGTATTTGCCAGAGAGTTGGGAGCACCCATCGTAATGCATGACTACTTAACGGGGGGGGTTCACTGCAAATACTACCTTGGCTCATTATTGCCGAGATAATGGTCTACTTCTTCACATCCACCGCGCAATGCATGCAGTTATTGATAGACAGAAGAATCATGGTATGCATTTCCGTGTACTAGCTAAAGGGTTACGTATGTCTGGTGGAGATCATATTCACGCCGGTACCGTAGTAGGTAAACTGGAAGGAGAAAGAGAGATCACCTTGGGTTTTGTTGATTTATTGCGTGATGATTTTATTGAAAAAGACCGAAGTCGCGGTATTTATTTCACTCAAGATTGGGTCTCTCTACCAGGTGTTCTGCCCGTGGCATCAGGGGGTATTCACGTT
>IonTorrentS5-rbcL2_BOP010069_Otu
TGACTACTTAACAGGAGGATTCACTGCAAATACTAGCTTGGCTCATTATTGCCGAGATAATGGCCTACTTCTTCACATTCACCGCGCAATGCATGCAGTTATTGATAGACAGAAGAATCATGGTATGCATTTCCGTGTACTAGCTAAAGGGTTACGTATGTCTGGTGGAGATCATATTCACGCCGGTACCGTAGTAGGTAAACTGGAAGGAGAAAGagagaTCACCTTGGGTTTTGTTGATTTATTGCGTGATGATTTTATTGAAaaaGACTGAAGTCGCGGTATTTATTTCACTCAAGATTGGGTCtctctACCAGGTGTTCTGCCCGTGGCATCAGGgggTATTCACGTT
>IonTorrentS5-rbcL2_BOP010069_Zotu
TGACTACTTAACAGGAGGATTCACTGCAAATACTAGCTTGGCTCATTATTGCCGAGATAATGGCCTACTTCTTCACATTCACCGCGCAATGCATGCAGTTATTGATAGACAGAAGAATCATGGTATGCATTTCCGTGTACTAGCTAAAGGGTTACGTATGTCTGGTGGAGATCATATTCACGCCGGTACCGTAGTAGGTAAACTGGAAGGAGAAAGagagaTCACCTTGGGTTTTGTTGATTTATTGCGTGATGATTTTATTGAAaaaGACTGAAGTCGCGGTATTTATTTCACTCAAGATTGGGTCtctctACCAGGTGTTCTGCCCGTGGCATCAGGgggTATTCACGTT
>IonTorrentS5-rbcL2_BOP010070_Cotu
CGAAGAAATGATGAAAAGGGCTGTATTTGCCAGAGAGTTGGGAGCACCCATCGTAATGCATGACTACTTAACGGGGGGGTTCACTGCAAATACTACCTTGGCTCATTATTGCCGAGATAATGGTCTACTTCTTCACATCCACCGCGCAATGCATGCAGTTATTGATAGACAGAAGAATCATGGTATGCATTTCCGTGTACTAGCTAAAGGGTTACGTATGTCTGGTGGAGATCATATTCACTCCGGTACCGTAGTAGGTAAACTGGAAGGAGAAAGAGAGATCACCTTGGGTTTTGTTGATTTATTGCGTGATGATTTTATTGAAAAAGACCGAAGTCGCGGTATTTATTTCACTCAAGATTGGGTCTCTCTACCAGGTGTTCTGCCCGTGGCATCAGGGGGTATTCACGTT
>IonTorrentS5-rbcL2_BOP010070_Otu
CGAAGAAATGATGAAAAGGGCTGTATTTGCCAGagagTTGGGAGCACCCATCGTAATGCATGACTACTTAACGGgggggTTCACTGCAAATACTACCTTGGCTCATTATTGCCGAGATAATGGTCTACTTCTTCACATCCACCGCGCAATGCATGCAGTTATTGATAGACAGAAGAATCATGGTATGCATTTCCGTGTACTAGCTAAAGGGTTACGTATGTCTGGTGGAGATCATATTCACTCCGGTACCGTAGTAGGTAAACTGGAAGGAGAAAGagagaTCGACCTTGGGTTT
>IonTorrentS5-rbcL2_BOP010070_Zotu
CGAAGAAATGATGAAAAGGGCTGTATTTGCCAGagagTTGGGAGCACCCATCGTAATGCATGACTACTTAACGGgggggTTCACTGCAAATACTACCTTGGCTCATTATTGCCGAGATAATGGTCTACTTCTTCACATCCACCGCGCAATGCATGCAGTTATTGATAGACAGAAGAATCATGGTATGCATTTCCGTGTACTAGCTAAAGGGTTACGTATGTCTGGTGGAGATCATATTCACTCCGGTACCGTAGTAGGTAAACTGGAAGGAGAAAGagagaTCGACCTTGGGTTT
>IonTorrentS5-rbcL2_BOP010071_Cotu
GCGAAGAGATGATGAAAAGAGCTGCATTTGCCAGAGAATTGGGAGTTCCTATCGTAATGCATGATTACTTAACAGGGGGATTCACTGCAAATACTACCTTGGCTCATTATTGCCGAGATAATGGTCTACTTCTTCACATCCACCGTGCAATGCATGCAGTTATTGATAGACAGAAGAATCATGGTATGCACTTTCGTGTACTAGCTAAAGCGTTACGTATGTCTGGTGGAGATCATATACACGCTGGTACCGTAGTAGGTAAACTTGAGGGGGAAAGAGAGATAACTTTAGGCTTTGTTGATTTACTACGTGATGATTTTATTGAAAAAGACAGAAGCCGCGGTATTTATTTCACTCAAGATTGGGTCTCTCTCCCAGGTGTTTTGCCTGTGGCTTCCGGGGGTATTCACGTT
>IonTorrentS5-rbcL2_BOP010071_Otu
ATGCGAAGAGATGATGAAAAGAGCTGCATTTGCCAGAGAATTGGGAGTTCCTATCGTAATGCATGATTACTTAACAGGgggATTCACTGCAAACACTACCTTGGCTCATTATTGCCGAGATAATGGTCTACTTCTTCACATCCACCGTGCAATGCATGCAGTTATTGATAGACAGAAGAATCATGGTATGCACTTTCGTGTACTAGCTAAAGCGTTACGTATGTCTGGTGGAGATCATATACACGCTGGTACCGTAGTAGGTAAACTTGAGGgggAAAGagagaTAACTTTAGGCTTTGTTGATTTACTACGTGATGATTTTATTGAAAAGGACAGAAGCATCGATATTTATTTCACTCAAGATTGGGTCtctctcCCAGGTGTTTTGCCTGTGGCTTCCGGgggTATTCACGTT
>IonTorrentS5-rbcL2_BOP010071_Zotu
ATGCGAAGAGATGATGAAAAGAGCTGCATTTGCCAGAGAATTGGGAGTTCCTATCGTAATGCATGATTACTTAACAGGgggATTCACTGCAAACACTACCTTGGCTCATTATTGCCGAGATAATGGTCTACTTCTTCACATCCACCGTGCAATGCATGCAGTTATTGATAGACAGAAGAATCATGGTATGCACTTTCGTGTACTAGCTAAAGCGTTACGTATGTCTGGTGGAGATCATATACACGCTGGTACCGTAGTAGGTAAACTTGAGGgggAAAGagagaTAACTTTAGGCTTTGTTGATTTACTACGTGATGATTTTATTGAAAAGGACAGAAGCATCGATATTTATTTCACTCAAGATTGGGTCtctctcCCAGGTGTTTTGCCTGTGGCTTCCGGgggTATTCACGTT
>IonTorrentS5-rbcL2_BOP010072_Cotu
ATGCGAAGAGATGATGAAAAGAGCTGCATTTGCCAGAGAATTGGGAGTTCCTATCGTAATGCATGATTACTTAACAGGGGGATTCACTGCAAATACTACCTTGGCTCATTATTGCCGAGATAATGGTCTACTTCTTCACATCCACCGTGCAATGCATGCAGTTATTGATAGACAGAAGAATCATGGTATGCACTTTCGTGTACTAGCTAAAGCGTTACGTATGTCTGGTGGAGATCATATACACGCTGGTACCGTAGTAGGTAAACTTGAGGGGGAAAGAGAGATAACTTTAGGCTTTGTTGATTTACTACGTGATGATTTTATTGAAAAAGACAGAAGCCGCGGTATTTATTTCACTCAAGATTGGGTCTCTCTCCCAGGTGTTTTGCCTGTGGCTTCCGGGGGTATTCACGTTTGGCA
>IonTorrentS5-rbcL2_BOP010072_Otu
ATGCGAAGAGATGATGAAAAGAGCTGCATTTGCCAGAGAATTGGGAGTTCCTATCGTAATGCATGATTACTTAACAGGgggATTCACTGCAAATACTACCTTGGCTCATTATTGCCGAGATAATGGTCTACTTCTTCACATCCACCGTGCAATGCATGCAGTTATTGATAGACAGAAGAATCATGGTATGCACTTTCGTGTACTAGCTAAAGCGTTACGTATGTCTGGTGGAGATCATATACACGCTGGTACCGTAGTAGGTAAACTTGAGGgggAAAGagagaTAACTTTAGGCTTTGTTGATTTACTACGTGATGATTTTATTGAAaaaGACAGAAGCCGCGGTATTTATTTCACTCAAGATTGGGTCtctctcCCAGGTGTTTTGCCTGTGGCTTCCGGgggTATTCACGTT
>IonTorrentS5-rbcL2_BOP010072_Zotu
ATGCGAAGAGATGATGAAAAGAGCTGCATTTGCCAGAGAATTGGGAGTTCCTATCGTAATGCATGATTACTTAACAGGgggATTCACTGCAAATACTACCTTGGCTCATTATTGCCGAGATAATGGTCTACTTCTTCACATCCACCGTGCAATGCATGCAGTTATTGATAGACAGAAGAATCATGGTATGCACTTTCGTGTACTAGCTAAAGCGTTACGTATGTCTGGTGGAGATCATATACACGCTGGTACCGTAGTAGGTAAACTTGAGGgggAAAGagagaTAACTTTAGGCTTTGTTGATTTACTACGTGATGATTTTATTGAAaaaGACAGAAGCCGCGGTATTTATTTCACTCAAGATTGGGTCtctctcCCAGGTGTTTTGCCTGTGGCTTCCGGgggTATTCACGTT
>IonTorrentS5-rbcL2_BOP010073_Cotu
TGCAGGTACAATCGAAGAAATGATGAAAAGGGCTGTATTTGCCAGAGAGTTGGGAGCACCCATCGTAATGGCATGACTACTTAACGGGGGGGTTCACTGCAAATACTACCTTGGCTCATTATTGCCGAGATAATGGTCTACTTCTTCACATCCACCGCGCAATGCATGCAGTTATTGATAGACAGAAGAATCATGGTATGCATTTCCGTGTACTAGCTAAAGGGTTACGTATGTCTGGTGGAGATCATATTCACGCCGGTACCGTAGTAGGTAAACTGGAAGGAGAAAGAGAGATCACCTTGGGTTTTGTTGATTTATTGCGTGATGATTTTATTGAAAAAGACCGAAGTCGCGGTATTTATTTCACTCAAGATTGGGTCTCTCTACCAGGTGTTCTGCCCGTGGCATCAGGGGGTATTCACGTT
>IonTorrentS5-rbcL2_BOP010073_Otu
ATGCAGGTACAATGGCGAAGAAATGATGAAAAGGGCTGTATTTGCCAGagagTTGGGAGCACCCATCGTAATGGCATGACTACTTAACGGgggggTTCACTGCAAATACTACCTTGGCTCATTATTGCCGAGATAATGGTCTACTTCTTCACATCCACCGCGCAATGCATGCAGTTATTGATAGACAGAAGAATCATGGTATGCATTTCCGTGTACTAGCTAAAGGGTTACGTATGTCTGGTGGAGATCATATTCACGCCGGTACCGTAGTAGGTAAACTGGAAGGAGAAAGagagaTCACCTTGGGTTTTGTTGATTTATTGCGTGATGATTTTATTGAAaaaGACCGAAGTCGCGGTATTTATTTCACTCAAGATTGGGTCtctctACCAGGTGTTCTGCCCGTGGCATCAGGgggTATTCACGTT
>IonTorrentS5-rbcL2_BOP010073_Zotu
ATGCAGGTACAATGGCGAAGAAATGATGAAAAGGGCTGTATTTGCCAGagagTTGGGAGCACCCATCGTAATGGCATGACTACTTAACGGgggggTTCACTGCAAATACTACCTTGGCTCATTATTGCCGAGATAATGGTCTACTTCTTCACATCCACCGCGCAATGCATGCAGTTATTGATAGACAGAAGAATCATGGTATGCATTTCCGTGTACTAGCTAAAGGGTTACGTATGTCTGGTGGAGATCATATTCACGCCGGTACCGTAGTAGGTAAACTGGAAGGAGAAAGagagaTCACCTTGGGTTTTGTTGATTTATTGCGTGATGATTTTATTGAAaaaGACCGAAGTCGCGGTATTTATTTCACTCAAGATTGGGTCtctctACCAGGTGTTCTGCCCGTGGCATCAGGgggTATTCACGTT
>IonTorrentS5-rbcL2_BOP010074_Cotu
GCGAAGATATGATGAAAAGGGCTGTATTTGCAAGAGAGTTGGGAGTTCCTATCGTAATGCATGACTACTTAACAGGGGGATTCACCGCAAATACTAGCTTGGCTCATTATTGCCGAGATAATGGTCTACTTCTTCACATCCACCGTGCAATGCATGCAGTTATTGATAGACAGAAGAATCATGGTATGCACTTTCGTGTACTAGCTAAAGCTTTACGTATGTCTGGTGGAGATCATATTCACGCCGGTACAGTAGTAGGTAAACTTGAAGGGGAAAGAGACATTACTTTGGGCTTTGTTGATTTACTACGTGATGATTTTATTGAAAAAGATCGAAGCCGTGGTATTTATTTCACTCAAGATTGGGTCTCTTTACCAGGTGTTCTACCCGTGGCTTCAGGGGGTATTCACGTT
>IonTorrentS5-rbcL2_BOP010074_Otu
GCGAAGATATGATGAAAAGGGCTGTATTTGCAAGagagTTGGGAGTTCCTATCGTAATGCATGACTACTTAACAGGgggATTCACCGCAAATACTAGCTTGGCTCATTATTGCCGAGATAATGGTCTACTTCTTCACATCCACCGTGCAATGCATGCAGTTATTGATAGACAGAAGAATCATGGTATGCACTTTCGTGTACTAGCTAAAGCTTTACGTATGTCTGGTGGAGATCATATTCACGCCGGTACAGTAGTAGGTAAACTTGAAGGGGAAAGAGACATTACTTTGGGCTTTGTTGATTTACTACGTGATGATTTTATTGAAaaaGATCGAAGCCGTGGTATTTATTTCACTCAAGATTGGGTCTCTTTACCAGGTGTTCTACCCGTGGCTTCAGGgggTATTCACGTT
>IonTorrentS5-rbcL2_BOP010074_Zotu
GCGAAGATATGATGAAAAGGGCTGTATTTGCAAGagagTTGGGAGTTCCTATCGTAATGCATGACTACTTAACAGGgggATTCACCGCAAATACTAGCTTGGCTCATTATTGCCGAGATAATGGTCTACTTCTTCACATCCACCGTGCAATGCATGCAGTTATTGATAGACAGAAGAATCATGGTATGCACTTTCGTGTACTAGCTAAAGCTTTACGTATGTCTGGTGGAGATCATATTCACGCCGGTACAGTAGTAGGTAAACTTGAAGGGGAAAGAGACATTACTTTGGGCTTTGTTGATTTACTACGTGATGATTTTATTGAAaaaGATCGAAGCCGTGGTATTTATTTCACTCAAGATTGGGTCTCTTTACCAGGTGTTCTACCCGTGGCTTCAGGgggTATTCACGTT
>IonTorrentS5-rbcL2_BOP010075_Cotu
CGAAGAAATGATCAAAAGAGCTGTATTTGCCAGAGAATTGGGAGTTCCTATCGTAATGCATGACTACTTAACAGGGGGATTCACTGCAAATACTAGCTTGGCTCATTATTGCCGAGATAATGGCCTACTTCTTCACATCCACCGTGCAATGCATGCAGTTATTGATAGACAGAAGAATCATGGTATACACTTTCGTGTACTAGCTAAAGCGTTACGTATGTCTGGTGGAGATCATATTCACTCTGGTACCGTAGTAGGTAAACTTGAAGGGGAAAGAGACATCACTTTGGGCTTTGTTGATTTACTGCGCGATGATTTTATTGAAAAAGATCGAAGTCGCGGTATTTATTTCACTCAAGATTGGGTCTCTCTACCAGGTGTTCTGCCCGTGGCTTCAGGGGGTATTCACGTT
>IonTorrentS5-rbcL2_BOP010076_Cotu
CGAAGAAATGATGAAAAGGGCTGTATTTGCCAGAGAATTGGGAGTTCCTATCGTAATGCATGACTACTTAACGAGGGGGATTCACTGCAAATACTACCTTGGCTCATTATTGCCGAGATAATGGTCTACTTCTTCACATCCACCGCGCAATGCATGCAGTTATTGATAGACAGAAGAATCATGGTATGCACTTTCGTGTACTAGCTAAAGCGTTACGTATGTCTGGTGGAGATCATATTCACGCTGGTACCGTAGTAGGTAAACTTGAAGGGGAAAGAGAGATCACCTTGGGCTTTGTTGATTTACTGCGTGATGATTTTATTGAAAAAGACCGAAGTCGCGGTATTTATTTCACTCAAGATTGGGTCTCTCTACCAGGTGTTCTGCCCGTGGCTTCAGGGGGTATTCACGT
>IonTorrentS5-rbcL2_BOP010077_Cotu
CGAAGAAATGATGAAAAGGGCTGTATTTGCCAGAGAGTTGGGAGCACCCATCGTAATGCATGACTACTTAACGGGGGGGTTCACTGCAAATACTACCTTGGCTCATTATTGCCGAGATAATGGTCTACTTCTTCACATCCACCGCGCAATGCATGCAGTTATTGATAGACAGAAGAATCATGGTATGCATTTCCGTGTACTAGCTAAAGGGTTACGTATGTCTGGTGGAGATCATATTCACGCCGGTACCGTAGTAGGTAAACTGGAAGGAGAAAGAGAGATCACCTTGGGTTTTGTTGATTTATTGCGTGATGATTTTATTGAAAAAGACCGAAGTCGCGGTATTTATTTCACTCAAGATTGGGTCTCTCTACCAGGTGTTCTGCCCGTGGCATCAGGGGGTATTCACGTT
>IonTorrentS5-rbcL2_BOP010077_Otu
CGAAGAAATGATGAAAAGGGCTGTATTTGCCAGagagTTGGGAGCACCCATCGTAATGCATGACTACTTAACGGgggggTTCACTGCAAATACTACCTTGGCTCATTATTGCCGAGATAATGGTCTACTTCTTCACATCCACCGCGCAATGCATGCAGTTATTGATAGACAGAAGAATCATGGTATGCATTTCCGTGTACTAGCTAAAGGGTTACGTATGTCTGGTGGAGATCATATTCACGCCGGTACCGTAGTAGGTAAACTGGAAGGAGAAAGagagTA
>IonTorrentS5-rbcL2_BOP010077_Zotu
CGAAGAAATGATGAAAAGGGCTGTATTTGCCAGagagTTGGGAGCACCCATCGTAATGCATGACTACTTAACGGgggggTTCACTGCAAATACTACCTTGGCTCATTATTGCCGAGATAATGGTCTACTTCTTCACATCCACCGCGCAATGCATGCAGTTATTGATAGACAGAAGAATCATGGTATGCATTTCCGTGTACTAGCTAAAGGGTTACGTATGTCTGGTGGAGATCATATTCACGCCGGTACCGTAGTAGGTAAACTGGAAGGAGAAAGagagTA
>IonTorrentS5-rbcL2_BOP010078_Cotu
CGAAGAAATGATGAAAAGGGCTATATTTGCCAGAGAGTTGGGAGCACCCATCGTAATGCATGACTACTTAACGGGGGGGTTCACTGCAAATACTACCTTGGCTCATTATTGCCGAGATAATGGTCTACTTCTTCACATCCACCGCGCAATGCATGCAGTTATTGATAGACAGAAGAATCATGGTATGCATTTCCGTGTACTAGCTAAAGGGTTACGTATGTCTGGTGGAGATCATATTCACTCCGGTACCGTAGTAGGTAAACTGGAAGGAGAAAGAGATATCACCTTGGGTTTTGTTGATTTATTGCGTGATGATTTTATTGAAAAAGACCGAAGTCGCGGTATTTATTTCACTCAAGATTGGGTCTCTCTACCAGGTGTTCTGCCCGTGGCATCAGGGGGTATTCACGTT
>IonTorrentS5-rbcL2_BOP010078_Otu
CATGACTACTTAACGGgggggTTCACTGCAAATACTACCTTGGCTCATTATTGCCGAGATAATGGTCTACTTCTTCACATCCATCGCGCAATGCATGCAGTTATTGATAGACAGAAGAATCATGGTATGCATTTCCGTGTACTAGCTAAAGGGTTACGTATGTCTGGTGGAGATCATATTCACTCCGGTACCGTAGTAGGTAAACTGGAAGGAGAAAGAGATATCACCTTGGGTTTTGTTGATTTATTGCGTGATGATTTTATTGAAaaaGACCGAAGTCGCGGTATTTATTTCACTCAAGATTGGGTCtctctACCAGGTGTTCTGCCCGTGGCATCAGGgggTATTCACGTT
>IonTorrentS5-rbcL2_BOP010078_Zotu
CATGACTACTTAACGGgggggTTCACTGCAAATACTACCTTGGCTCATTATTGCCGAGATAATGGTCTACTTCTTCACATCCATCGCGCAATGCATGCAGTTATTGATAGACAGAAGAATCATGGTATGCATTTCCGTGTACTAGCTAAAGGGTTACGTATGTCTGGTGGAGATCATATTCACTCCGGTACCGTAGTAGGTAAACTGGAAGGAGAAAGAGATATCACCTTGGGTTTTGTTGATTTATTGCGTGATGATTTTATTGAAaaaGACCGAAGTCGCGGTATTTATTTCACTCAAGATTGGGTCtctctACCAGGTGTTCTGCCCGTGGCATCAGGgggTATTCACGTT
>IonTorrentS5-rbcL2_BOP010079_Cotu
CGAAGATATGATGAAAAGGGCTGTATTTGCCAGAGAGTTGGGAGTACCCATCGTAATGCATGACTACTTAACGGGGGGGTTCACTGCAAATACTACCTTGGCTCATTATTGCCGAGATAATGGTCTACTTCTTCACATCCACCGCGCAATGCATGCAGTTATTGATAGACAGAAGAATCATGGTATGCATTTCCGTGTACTAGCTAAAGCGTTACGTATGTCTGGTGGAGATCATATTCACGCCGGTACCGTAGTAGGTAAACTGGAAGGAGAAAGAGAGATCACCTTGGGTTTTGTTGATTTATTGCGTGATGATTTTATTGAAAAAGACCGAAGTCGCGGTATTTATTTCACTCAAGATTGGGTCTCTCTACCAGGTGTTCTGCCCGTGGCATCAGGGGGTATTCACGTT
>IonTorrentS5-rbcL2_BOP010079_Otu
CGAAGATATGATGAAAAGGGCTGTATTTGCCAGagagTTGGGAGTACCCATCGTAATGCATGACTACTTAACGGgggggTTCACTGCAAATACTACCTTGGCTCATTATTGCCGAGATAATGGTCTACTTCTTCACATCCACCGCGCAATGCATGCAGTTATTGATAGACAGAAGAATCATGGTATGCATTTCCGTGTACTAGCTAAAGCGTTACGTATGTCTGGTGGAGATCATATTCACGCCGGTACCGTAGTAGGTAAACTGGAAGGAGAAAGagagaTCTGACCTTGGG
>IonTorrentS5-rbcL2_BOP010079_Zotu
CGAAGATATGATGAAAAGGGCTGTATTTGCCAGagagTTGGGAGTACCCATCGTAATGCATGACTACTTAACGGggggggTTCACTGCAAATACTACCTTGGCTCATTATTGCCGAGATAATGGTCTACTTCTTCACATCCACCGCGCAATGCATGCAGTTATTGATAGACAGAAGAATCATGGTATGCATTTCCGTGTACTAGCTAAAGCGTTACGTATGTCTGGTGGAGATCATATTCACGCCGGTAAC
>IonTorrentS5-rbcL2_BOP010080_Cotu
CGAAGAAATGATGAAAAGGGCTGTATTTGCCAGAGAGTTGGGAGCACCCATCGTAATGCATGACTACTTAACGGGGGGGTTCACTGCAAATACTACCTTGGCTCATTATTGCCGAGATAATGGTCTACTTCTTCACATCCACCGCGCAATGCATGCAGTTATTGATAGACAGAAGAATCATGGTATGCATTTCCGTGTACTAGCTAAAGGGTTACGTATGTCTGGTGGAGATCATATTCACGCCGGTACCGTAGTAGGTAAACTGGAAGGAGAAAGAGAGATCACCTTGGGTTTTGTTGATTTATTGCGTGATGATTTTATTGAAAAAGACCGAAGTCGCGGTATTTATTTCACTCAAGATTGGGTC
>IonTorrentS5-rbcL2_BOP010080_Otu
CGAAGAAATGATGAAAAGGGCTGTATTTGCCAGagagTTGGGAGCACCCATCGTAATGCATGACTACTTAACGGgggggTTCACTGCAAATACTACCTTGGCTCATTATTGCCGAGATAATGGTCTACTTCTTCACATCCACCGCGCAATGCATGCAGTTATTGATAGACAGAAGAATCATGGTATGCATTTCCGTGTACTAGCTAAAGGGTTACGTATGTCTGG
>IonTorrentS5-rbcL2_BOP010080_Zotu
CGAAGAAATGATGAAAAGGGCTGTATTTGCCAGagagTTGGGAGCACCCATCGTAATGCATGACTACTTAACGGgggggTTCACTGCAAATACTACCTTGGCTCATTATTGCCGAGATAATGGTCTACTTCTTCACATCCACCGCGCAATGCATGCAGTTATTGATAGACAGAAGAATCATGGTATGCATTTCCGTGTACTAGCTAAAGGGTTACGTATGTCTGG
>IonTorrentS5-rbcL2_BOP010081_Cotu
CGAAGAAATGATCAAAAGGGCTGTATTTGCCAGAGAACTGGGAGTTCCTATCGTAATGCATGACTACTTAACCGGGGGGTTCACTGCAAATACTAGCTTGGCTCATTATTGCCGAGATAATGGTCTACTTCTTCACATCCATCGTGCAATGCATGCAGTTATTGATCGCCAGAAGAATCATGGTATGCACTTTCGTGTACTAGCTAAAGCATTACGTATGTCTGGTGGAGATCATATTCATGCCGGTACCGTAGTAGGTAAACTTGAAGGGGAAAGAGAAATCACTTTAGGCTTTGTTGATTTACTACGTGATGATTATATTGAAAAAGATCGAAGCCGCGGTATTTATTTCACTCAAGATTGGGTCTCTTTACCAGGTGTTCTGCCCGTGGCTTCGGGGGGTATTCACGTT
>IonTorrentS5-rbcL2_BOP010081_Otu
CGAAGAAATGATCAAAAGGGCTGTATTTGCCAGAGAACTGGGAGTTCCTATCGTAATGCATGACTACTTAACCGGggggTTCACTGCAAATACTAGCTTGGCTCATTATTGCCGAGATAATGGTCTACTTCTTCACATCCATCGTGCAATGCATGCAGTTATTGATCGCCAGAAGAATCATGGTATGCACTTTCGTGTACTAGCTAAAGCATTACGTATGTCTGGTGGAGATCATATTCATGCCGGTACCGTAGTAGGTAAACTTGAAGGgggAAAGAGAAATCACTTTAGGCTTTGTTGATTTACTACGTGATGATTATATTGAAaaaGATCGAAGCCGCGGTATTTATTTCACTCAAGATTGGGTCTCTTTACCAGGTGTTCTGCCCGTGGCTTCGGggggTATTCACGTTTGGCAT
>IonTorrentS5-rbcL2_BOP010081_Zotu
CGAAGAAATGATCAAAAGGGCTGTATTTGCCAGAGAACTGGGAGTTCCTATCGTAATGCATGACTACTTAACCGGggggTTCACTGCAAATACTAGCTTGGCTCATTATTGCCGAGATAATGGTCTACTTCTTCACATCCATCGTGCAATGCATGCAGTTATTGATCGCCAGAAGAATCATGGTATGCACTTTCGTGTACTAGCTAAAGCATTACGTATGTCTGGTGGAGATCATATTCATGCCGGTACCGTAGTAGGTAAACTTGAAGGgggAAAGAGAAATCACTTTAGGCTTTGTTGATTTACTACGTGATGATTATATTGAAaaaGATCGAAGCCGCGGTATTTATTTCACTCAAGATTGGGTCTCTTTACCAGGTGTTCTGCCCGTGGCTTCGGggggTATTCACGTTTGGCAT
>IonTorrentS5-rbcL2_BOP010082_Cotu
CGAAGAAATGATGAAAAGGGCTGTATTTGCCAGAGAGTTGGGAGCACCCATCGTAATGCATGACTACTTAACGGGGGGGTTCACTGCAAATACTACCTTGGCTCATTATTGCCGAGATAATGGTCTACTTCTTCACATCCACCGCGCAATGCATGCAGTTATTGATAGACAGAAGAATCATGGTATGCATTTCCGTGTACTAGCTAAAGGGTTACGTATGTCTGGTGGAGATCATATTCACTCCGGTACCGTAGTAGGTAAACTGGAAGGAGAAAGAGATATCACCTTGGGTTTTGTTGATTTATTGCGTGATGAATTTATTGAAAAAGACCGAAGTCGCGGTATTTATTTCACTCAAGATTGGGTCTCTCTACCAGGTGT
>IonTorrentS5-rbcL2_BOP010082_Otu
CGAAGAAATGATGAAAAGGGCTGTATTTGCCAGagagTTGGGAGCACCCATCGTAATGCATGACTACTTAACGGgggggTTCACTGCAAATACTACCTTGGCTCATTATTGCCGAGATAATGGTCTACTTCTTCACATCCACCGCGCAATGCATGCAGTTATTGATAGACAGAAGAATCATGGTATGCATTTCCGTGTACTAGCTAAAGGGTTACGTATGTCTGGTGGAGATCATATTCACTCCGGTACCGTAGTAGGTAAACTGGAAGGAGAAAGAGATATCGACCTTGGGTTTTGTTGATTTATTGCGTGATGATTTTA
>IonTorrentS5-rbcL2_BOP010082_Zotu
CGAAGAAATGATGAAAAGGGCTGTATTTGCCAGagagTTGGGAGCACCCATCGTAATGCATGACTACTTAACGGgggggTTCACTGCAAATACTACCTTGGCTCATTATTGCCGAGATAATGGTCTACTTCTTCACATCCACCGCGCAATGCATGCAGTTATTGATAGACAGAAGAATCATGGTATGCATTTCCGTGTACTAGCTAAAGGGTTACGTATGTCTGGTGGAGATCATATTCACTCCGGTACCGTAGTAGGTAAACTGGAAGGAGAAAGAGATATCGACCTTGGGTTTTGTTGATTTATTGCGTGATGATTTTA
>IonTorrentS5-rbcL2_BOP010083_Cotu
CGAAGAAATGATGAAAAGGGCTGTATTTGCCAGAGAGTTGGGAGCACCCATCGTAATGCATGACTACTTAACGGGGGGGTTCACTGCAAATACTACCTTGGCTCATTATTGCCGAGATAATGGTCTACTTCTTCACATCCACCGCGCAATGCATGCAGTTATTGATAGACAGAAGAATCATGGTATGCATTTCCGTGTACTAGCTAAAGGGTTACGTATGTCTGGTGGAGATCATATTCACGCCGGTACCGTAGTAGGTAAACTGGAAGGAGAAAGAGAGATCACCTTGGGTTTTGTTGATTTATTGCGTGATGATTTTATTGAAAAAGACCGAAGTCGCGGT
>IonTorrentS5-rbcL2_BOP010083_Otu
CGAAGAAATGATGAAAAGGGCTGTATTTGCCAGagagTTGGGAGCACCCATCGTAATGCATGACTACTTAACGGgggggTTCACTGCAAATACTACCTTGGCTCATTATTGCCGAGATAATGGTCTACTTCTTCACATCCACCGCGCAATGCATGCAGTTATTGATAGACAGAAGAATCATGGTATGCATTTCCGTGTACTAGCTAAAGGGTTACGTATGTCTGGTGGAGATCATATTCACGCCGGTACCGTAGTA
>IonTorrentS5-rbcL2_BOP010083_Zotu
CGAAGAAATGATGAAAAGGGCTGTATTTGCCAGagagTTGGGAGCACCCATCGTAATGCATGACTACTTAACGGgggggTTCACTGCAAATACTACCTTGGCTCATTATTGCCGAGATAATGGTCTACTTCTTCACATCCACCGCGCAATGCATGCAGTTATTGATAGACAGAAGAATCATGGTATGCATTTCCGTGTACTAGCTAAAGGGTTACGTATGTCTGGTGGAGATCATATTCACGCCGGTACCGTAGTA
>IonTorrentS5-rbcL2_BOP010084_Cotu
CGAAGAAATGATGAAAAGGGCTGTATTTGCCAGAGAATTGGGAGTTCCTATCGTAATGCATGACTACTTAACAGGGGGATTCACTGCAAATACTAGCTTGGCTCATTATTGCCGAGATAATGGTCTACTTCTTCACATCCACCGTGCAATGCATGCAGTTATTGATAGACAGAAGAATCATGGTATGCACTTTCGTGTACTAGCTAAAGCGTTACGTATGTCTGGTGGAGATCATATTCACGCCGGTACCGTAGTAGGTAAACTTGAAGGGGAAAGAGACATCACTTTGGGCTTTGTTGATTTACTACGTGATGATTTTATTGAAAAAGATCGAAGCCGCGGTATTTATTTCACTCAAGATTGGGTCTCTCTACCAGGTGTTCTGCCCGTGGCTTCAGGGGGTATTCACGTTTGGCA
>IonTorrentS5-rbcL2_BOP010085_Cotu
CGAAGAAATGATCAAAAGAGCTGTATTTGCTAGAGAATTGGGAGTTCCTATCGTAATGCATGACTACTTAACAGGAGGATTCACTGCAAATACTAGCTTGGCTCATTATTGCCGAGATAATGGCCTACTTCTTCACATTCACCGTGCAATGCATGCAGTTATTGATAGACAGAAGAATCATGGTATACACTTCCGTGTACTAGCTAAAGCGTTACGTATGTCTGGTGGAGATCATATTCACTCTGGTACCGTAGTAGGTAAACTTGAAGGGGAAAGAGACATCACTTTGGGCTTTGTTGATTTACTGCGTGATGATTTTATTGAAAAAGATCGAAGTCGCGGTATTTATTTCACTCAAGATTGGGTCTCTCTACCAGGTGTTCTGCCCGTGGCTTCAGGGGGTATTCACGTTTT
>IonTorrentS5-rbcL2_BOP010085_Otu
CGAAGAAATGATCAAAAGAGCTGTATTTGCTAGAGAATTGGGAGTTCCTATCGTAATGCATGACTACTTAACAGGAGGATTCACTGCAAATACTAGCTTGGCTCATTATTGCCGAGATAATGGCCTACTTCTTCACATTCACCGTGCAATGCATGCAGTTATTGATAGACAGAAGAATCATGGTATACACTTCCGTGTACTAGCTAAAGCGTTACGTATGTCTGGTGGAGATCATATTCACTCTGGTACCGTAGTAGGTAAACTTGAAGGGGAAAGAGACATCACTTTGGGCTTTGTTGATTTACTGCGTGATGATTTTATTGAAaaaGATCGAAGTCGCGGTATTTATTTCACTCAAGATTGGGTCtctctACCAGGTGTTCTGCCCGTGGCTTCAGGgggTATTCACGTTTGGCAC
>IonTorrentS5-rbcL2_BOP010085_Zotu
CGAAGAAATGATCAAAAGAGCTGTATTTGCTAGAGAATTGGGAGTTCCTATCGTAATGCATGACTACTTAACAGGAGGATTCACTGCAAATACTAGCTTGGCTCATTATTGCCGAGATAATGGCCTACTTCTTCACATTCACCGTGCAATGCATGCAGTTATTGATAGACAGAAGAATCATGGTATACACTTCCGTGTACTAGCTAAAGCGTTACGTATGTCTGGTGGAGATCATATTCACTCTGGTACCGTAGTAGGTAAACTTGAAGGGGAAAGAGACATCACTTTGGGCTTTGTTGATTTACTGCGTGATGATTTTATTGAAaaaGATCGAAGTCGCGGTATTTATTTCACTCAAGATTGGGTCtctctACCAGGTGTTCTGCCCGTGGCTTCAGGgggTATTCACGTTTGGCAC
>IonTorrentS5-rbcL2_BOP010086_Cotu
GCGAAGAAATGATCAAAAGAGCTGTATTTGCTAGAGAATTGGGAGTTCCTATCGTAATGCATGACTACTTAACAGGAGGATTCACTGCAAATACTAGCTTGGCTCATTATTGCCGAGATAATGGCTTACTTCTTCACATTCACCGTGCAATGCATGCAGTTATTGATAGACAGAAGAATCATGGTATGCACTTCCGTGTACTAGCTAAAGCGTTACGTCTGTCTGGTGGGGATCATATTCACGCTGGTACCGTAGTAGGTAAACTTGAAGGAGAAAGAGAAATTACTTTAGGCTTTGTTGATTTACTGCGTGATGATTTTATTGAAAAAGATCGAAGTCGCGGTATTTATTTCACTCAAGATTGGGTCTCTCTACCAGGTGTTATTCCCGTGGCTTCCGGGGGTATTCACGTT
>IonTorrentS5-rbcL2_BOP010087_Cotu
TGCAGGTACATGCGAAGAAATGATCAAAAGGGCTGTATTTGCTAGAGAACTAGGTGTCCCTATCGTAATGCATGACTACTTAACGGGGGGATTCACTGCAAATACTAGCTTGGCTCATTATTGCCGAGATAATGGTCTACTTCTTCACATCCACCGTGCAATGCATGCAGTTATTGATAGACAGAAAAATCATGGTATACACTTTCGTGTACTAGCGAAGGCCCTACGTATGTCTGGTGGAGACCATATTCATTCTGGTACCGTAGTAGGTAAACTTGAGGGTGAAAGAGATATCACTTTAGGCTTTGTTGATTTACTACGTGATGATTTTATTGAAAAAGACCGAAGCCGCGGTATTTATTTCACTCAAGATTGGGTCTCTCTACCGGGTGTTCTGCCTGTGGCTTCCGGGGGTATTCACGTT
>IonTorrentS5-rbcL2_BOP010087_Otu
TGCAGGTACATGCGAAGAAATGATCAAAAGGGCTGTATTTGCTAGAGAACTAGGTGTCCCTATCGTAATGCATGACTACTTAACGGggggATTCACTGCAAATACTAGCTTGGCTCATTATTGCCGAGATAATGGTCTACTTCTTCACATCCACCGTGCAATGCATGCAGTTATTGATAGACAGAAaaaTCATGGTATACACTTTCGTGTACTAGCGAAGGCCCTACGTATGTCTGGTGGAGACCATATTCATTCTGGTACCGTAGTAGGTAAACTTGAGGGTGAAAGAGATATCACTTTAGGCTTTGTTGATTTACTACGTGATGATTTTATTGAAaaaGACCGAAGCCGCGGTATTTATTTCACTCAAGATTGGGTCtctctACCGGGTGTTCTGCCTGTGGCTTCCGGgggTATTCACGTT
>IonTorrentS5-rbcL2_BOP010087_Zotu
TGCAGGTACATGCGAAGAAATGATCAAAAGGGCTGTATTTGCTAGAGAACTAGGTGTCCCTATCGTAATGCATGACTACTTAACGGggggATTCACTGCAAATACTAGCTTGGCTCATTATTGCCGAGATAATGGTCTACTTCTTCACATCCACCGTGCAATGCATGCAGTTATTGATAGACAGAAaaaTCATGGTATACACTTTCGTGTACTAGCGAAGGCCCTACGTATGTCTGGTGGAGACCATATTCATTCTGGTACCGTAGTAGGTAAACTTGAGGGTGAAAGAGATATCACTTTAGGCTTTGTTGATTTACTACGTGATGATTTTATTGAAaaaGACCGAAGCCGCGGTATTTATTTCACTCAAGATTGGGTCtctctACCGGGTGTTCTGCCTGTGGCTTCCGGgggTATTCACGTT
>IonTorrentS5-rbcL2_BOP010088_Cotu
TGCAGGTACATGCGAAGAAATGATAAAAAGAGCTGTATTTGCCAGAGAATTGGGCGTTCCTATCGTAATGCATGACTACTTAACAGGGGGATTCACTGCAAATACTAGCTTGGCTCATTATTGCCGGGATAATGGTCTACTTCTTCATATCCATCGTGCAATGCATGCAGTTATCGATAGACAGAAGAATCATGGTATGCACTTTCGTGTACTAGCTAAAGCGTTACGTTTGTCTGGTGGAGATCATATTCACGCTGGTACCGTAGTAGGTAAACTTGAAGGGGAAAGAGAGATCACTTTAGGTTTTGTTGATTTACTACGTGATGATTTTATTGAAAAAGATCGAAGCCGCGGTATTTATTTCACTCAGGATTGGGTTTCTCTACCAGGTGTTCTGCCCGTTGCTTCGGGGGGTATTCACGTT
>IonTorrentS5-rbcL2_BOP010088_Otu
TGCAGGTACATGCGAAGAAATGATAAaaaGAGCTGTATTTGCCAGAGAATTGGGCGTTCCTATCGTAATGCATGACTACTTAACAGGgggATTCACTGCAAATACTAGCTTGGCTCATTATTGCCGGGATAATGGTCTACTTCTTCATATCCATCGTGCAATGCATGCAGTTATCGATAGACAGAAGAATCATGGTATGCACTTTCGTGTACTAGCTAAAGCGTTACGTTTGTCTGGTGGAGATCATATTCACGCTGGTACCGTAGTAGGTAAACTTGAAGGGGAAAGagagaTCACTTTAGGTTTTGTTGATTTACTACGTGATGATTTTATTGAAaaaGATCGAAGCCGCGGTATTTATTTCACTCAGGATTGGGTTTCTCTACCAGGTGTTCTGCCCGTTGCTTCGGggggTATTCACGTT
>IonTorrentS5-rbcL2_BOP010088_Zotu
TGCAGGTACATGCGAAGAAATGATAAaaaGAGCTGTATTTGCCAGAGAATTGGGCGTTCCTATCGTAATGCATGACTACTTAACAGGgggATTCACTGCAAATACTAGCTTGGCTCATTATTGCCGGGATAATGGTCTACTTCTTCATATCCATCGTGCAATGCATGCAGTTATCGATAGACAGAAGAATCATGGTATGCACTTTCGTGTACTAGCTAAAGCGTTACGTTTGTCTGGTGGAGATCATATTCACGCTGGTACCGTAGTAGGTAAACTTGAAGGGGAAAGagagaTCACTTTAGGTTTTGTTGATTTACTACGTGATGATTTTATTGAAaaaGATCGAAGCCGCGGTATTTATTTCACTCAGGATTGGGTTTCTCTACCAGGTGTTCTGCCCGTTGCTTCGGggggTATTCACGTT
>IonTorrentS5-rbcL2_BOP010090_Cotu
TGAAGAAATGATGAAAAGGGCCATGTGTGCCAGAGAATTGGGAGTTCCTATCGTAATGCATGACTACTTAACAGGTGGGTTCACTGCAAATACTACCTTGGCTCATTATTGCCGAGATAACGGTCTACTTCTTCACATCCACCGCGCAATGCACGCAGTTATTGATAGACAGAAGAATCATGGTATGCACTTTCGTGTACTAGCTAAAGCTTTACGTATGTCTGGTGGAGATCATATTCACGCTGGTACAGTAGTAGGTAAACTTGAAGGAGAAAGGGAAATAACTTTGGGCTTTGTTGATTTATTACGTGATGATTTTATTAAACAAGATTCAAGCCGTGGTATTTATTTCACTCAAGATTGGGTTTCTCTACCAGGTGTTCTGCCCGTAGCTTCGGGGGGTATTCACGTT
>IonTorrentS5-rbcL2_BOP010090_Dotu
TGAAGAAATGATGAAAAGGGCCATGTGTGCCAGAGAATTGGGAGTTCCTATCGTAATGCATGACTACTTAACAGGTGGGTTCACTGCAAATACTACCTTGGCTCATTATTGCCGAGATAACGGTCTACTTCTTCACATCCACCGCGCAATGCACGCAGTTATTGATAGACAGAAGAATCATGGTATGCACTTTCGTGTACTAGCTAAAGCTTTACGTATGTCTGGTGGAGATCATATTCACGCTGGTACAGTAGTAGGTAAACTTG
>IonTorrentS5-rbcL2_BOP010090_Otu
TGAAGAAATGATGAAAAGGGCCATGtgtgCCAGAGAATTGGGAGTTCCTATCGTAATGCATGACTACTTAACAGGTGGGTTCACTGCAAATACTACCTTGGCTCATTATTGCCGAGATAACGGTCTACTTCTTCACATCCACCGCGCAATGCACGCAGTTATTGATAGACAGAAGAATCATGGTATGCACTTTCGTGTACTAGCTAAAGCTTTACGTATGTCTGGTGGAGATCATATTCACGCTGGTACAGTAGTAGGTAAACTTGAAGGAGAAAGGGAAATAACTTTGGGCTTTGTTGATTTATTACGTGATGATTTTATTAAACAAGATTCAAGCCGTGGTATTTATTTCACTCAAGATTGGGTTTCTCTACCAGG
>IonTorrentS5-rbcL2_BOP010090_Zotu
TGAAGAAATGATGAAAAGGGCCATGtgtgCCAGAGAATTGGGAGTTCCTATCGTAATGCATGACTACTTAACAGGTGGGTTCACTGCAAATACTACCTTGGCTCATTATTGCCGAGATAACGGTCTACTTCTTCACATCCACCGCGCAATGCACGCAGTTATTGATAGACAGAAGAATCATGGTATGCACTTTCGTGTACTAGCTAAAGCTTTACGTATGTCTGGTGGAGATCATATTCACGCTGGTACAGTAGTAGGTAAACTTG
>IonTorrentS5-rbcL2_BOP010091_Cotu
GGAAGAGATGCTAAAAAGGGCGGTATTTGCCAGAGAGTTGGGAGTTCCTATCGTAATGCATGACTACTTAACAGGGGGATTCACCGCAAATACTAGCTTGGCTCATTATTGCCGAGATAACGGTCTACTTCTTCACATCCATCGTGCAATGCATGCAGTTATTGATAGACAGAAGAATCATGGTATACACTTTCGTGTACTAGCTAAAGCTTTGCGTATGTCAGGTGGAGATCATATTCATGCAGGTACAGTAGTAGGTAAACTTGAAGGAGAAAGAGACATAACTTTGGGCTTTGTTGATTTACTACGTGATGATTTTATTGAAAAGACCGAAGCCGCGGTATTTATTTCACTCAAGATTGGGTCTCTCTACCAGGTGTTCTGCCCGTGGCTTCAGGGGGTATTCACGTTTGGACAT
>IonTorrentS5-rbcL2_BOP010091_Otu
GGAAGAGATGCTAAaaaGGGCGGTATTTGCCAGagagTTGGGAGTTCCTATCGTAATGCATGACTACTTAACAGGgggATTCACCGCAAATACTAGCTTGGCTCATTATTGCCGAGATAACGGTCTACTTCTTCACATCCATCGTGCAATGCATGCAGTTATTGATAGACAGAAGAATCATGGTATACACTTTCGTGTACTAGCTAAAGCTTTGCGTATGTCAGGTGGAGATCATATTCATGCAGGTACAGTAGTAGGTAAACTTGAAGGAGAAAGAGACA
>IonTorrentS5-rbcL2_BOP010091_Zotu
GGAAGAGATGCTAAaaaGGGCGGTATTTGCCAGagagTTGGGAGTTCCTATCGTAATGCATGACTACTTAACAGGgggATTCACCGCAAATACTAGCTTGGCTCATTATTGCCGAGATAACGGTCTACTTCTTCACATCCATCGTGCAATGCATGCAGTTATTGATAGACAGAAGAATCATGGTATACACTTTCGTGTACTAGCTAAAGCTTTGCGTATGTCAGGTGGAGATCATATTCATGCAGGTACAGTAGTAGGTAAACTTGAAGGAGAAAGAGACA
>IonTorrentS5-rbcL2_BOP010092_Cotu
CGAAGAAATGATGAAAAGGGCCATATTTGCCAGGGAATTGGGAGTTCCTATCGTAATGCATGACTACTTAACGGGGGGATTCACTGCAAATACTACCTTGGCTCATTATTGCCGAGACAACGGTCTACTTCTTCACATCCATCGCGCAATGCATGCAGTTATTGATAGACAGAAAAATCATGGTATGCACTTTCGTGTACTAGCTAAAGCGTTACGTATGTCTGGTGGAGATCATATTCACGCTGGTACCGTAGTAGGTAAACTGGAAGGGGAACGGGACATCACTTTGGGTTTTGTTGATTTACTACGCGATGATTTTATTGAAAAAGACCGAAGCCGCGGTATTTATTTCACTCAAGATTGGGTCTCTTTGCCAGGTGTTCTGCCCGTGGCTTCAGGCGGTATTCACGTT
>IonTorrentS5-rbcL2_BOP010092_Otu
CGAAGAAATGATGAAAAGGGCCATATTTGCCAGGGAATTGGGAGTTCCTATCGTAATGCATGACTACTTAACGGgggggATTCACTGCAAATACTACCTTGGCTCATTATTGCCGAGACAACGGTCTACTTCTTCACATCCATCGCGCAATGCATGCAGTTATTGATAGACAGAAaaaTCATGGTATGCACTTTCGTGTACTAGCTAAAGCGTTACGTATGTCTGGTGGAGATCATATTCACGCTGGTACCGTAGTAGGTAAACTGGAAGGGGAACGGGACATCACTTTGGGTTTTGTTGATTTACTACGCGATGATTTTATTGAAaaaGACCGAAGCCGCGGTATTTATTTCACTCAAGATTGGGTCTCTTTGCCAGGTGTTCTGCCCGTGGCTTCAGGCGGTATTCACGTT
>IonTorrentS5-rbcL2_BOP010092_Zotu
CGAAGAAATGATGAAAAGGGCCATATTTGCCAGGGAATTGGGAGTTCCTATCGTAATGCATGACTACTTAACGGgggggATTCACTGCAAATACTACCTTGGCTCATTATTGCCGAGACAACGGTCTACTTCTTCACATCCATCGCGCAATGCATGCAGTTATTGATAGACAGAAaaaTCATGGTATGCACTTTCGTGTACTAGCTAAAGCGTTACGTATGTCTGGTGGAGATCATATTCACGCTGGTACCGTAGTAGGTAAACTGGAAGGGGAACGGGACATCACTTTGGGTTTTGTTGATTTACTACGCGATGATTTTATTGAAaaaGACCGAAGCCGCGGTATTTATTTCACTCAAGATTGGGTCTCTTTGCCAGGTGTTCTGCCCGTGGCTTCAGGCGGTATTCACGTT
>IonTorrentS5-rbcL2_BOP010093_Cotu
CGAAGAAATGATAAAAAGGGCTGTATTTGCCAGAGAGTTGGGGGTTCCTATCGTAATGCATGACTACTTAACAGGGGGATTCACTGCAAATACTAGCTTGGCTCATTATTGCCGAGATAATGGTCTACTTCTTCACATCCACCGTGCAATGCATGCAGTTATTGATAGACAGAAGAATCATGGTATGCATTTTCGTGTACTAGCTAAAGCGTTACGTATGTCTGGTGGAGACCATGTTCACTCTGGTACCGTAGTAGGTAAACTTGAAGGGGAAAGAGATATCACTTTGGGCTTTGTTGATTTACTACGTGACGATTTTGTTGAAAAAGACCGAAGTCGCGGTATTTTTTTCACTCAAGATTGGGTCTCTCTACCAGGTGTTCTGCCCGTGGCTTCGGGGGGTATTCACGTT
>IonTorrentS5-rbcL2_BOP010093_Otu
CAAATACTAGCTTGGCTCATTATTGCCGAGATAATGGTCTACTTCTTCACATCCACCGTGCAATGCATGCAGTTATTGATAGACAGAAGAATCATGGTATGCATTTTCGTGTACTAGCTAAAGCGTTACGTATGTCTGGTGGAGACCATGTTCACTCTGGTACCGTAGTAGGTAAACTTGAAGGGGAAAGAGATATCACTTTGGGCTTTGTTGATTTACTACGTGACGATTTTGTTGAAaaaGACCGAAGTCGCGGTATTtttttCACTCAAGATTGGGTCtctctACCAGGTGTTCTGCCCGTGGCTTCGGggggTATTCACGTT
>IonTorrentS5-rbcL2_BOP010093_Zotu
CAAATACTAGCTTGGCTCATTATTGCCGAGATAATGGTCTACTTCTTCACATCCACCGTGCAATGCATGCAGTTATTGATAGACAGAAGAATCATGGTATGCATTTTCGTGTACTAGCTAAAGCGTTACGTATGTCTGGTGGAGACCATGTTCACTCTGGTACCGTAGTAGGTAAACTTGAAGGGGAAAGAGATATCACTTTGGGCTTTGTTGATTTACTACGTGACGATTTTGTTGAAaaaGACCGAAGTCGCGGTATTtttttCACTCAAGATTGGGTCtctctACCAGGTGTTCTGCCCGTGGCTTCGGggggTATTCACGTT
>IonTorrentS5-rbcL2_BOP010094_Cotu
CGAAGAAATGATCAAAAGAGCTGTATTTGCTAGAGAATTGGGAGTTCCTATCGTAATGCATGACTACTTAACAGGAGGATTCACCGCAAATACTAGCTTGGCTCATTATTGCCGAGATAATGGCCTACTTCTTCACATTCACCGTGCAATGCATGCAGTTATTGATAGACAGAAGAATCATGGTATACACTTCCGTGTACTAGCTAAAGCCTTACGTATGTCTGGTGGAGATCATATTCACTCTGGTACCGTAGTAGGTAAACTTGAAGGGGAAAGAGACATCACTTTGGGCTTTGTTGATTTACTGCGTGATGATTTTATTGAAAAAGATCGAAGTCGCGGTATTTATTTCACTCAAGATTGGGTCTCTCTACCAGGTGTTCTGCCCGTGGCTTCAGGGGGTATTCACGTTTGCAT
>IonTorrentS5-rbcL2_BOP010094_Otu
CGAAGAAATGATCAAAAGAGCTGTATTTGCTAGAGAATTGGGAGTTCCTATCGTAATGCATGACTACTTAACAGGAGGATTCACCGCAAATACTAGCTTGGCTCATTATTGCCGAGATAATGGCCTACTTCTTCACATTCACCGTGCAATGCATGCAGTTATTGATAGACAGAAGAATCATGGTATACACTTCCGTGTACTAGCTAAAGCCTTACGTATGTCTGGTGGAGATCATATTCACTCTGGTACCGTAGTAGGTAAACTTGAAGGGGAAAGAGACATCACTTTGGGCTTTGTTGATTTACTGCGTGATGATTTTATTGAAaaaGATCGAAGTCGCGGTATTTATTTCACTCAAGATTGGGTCtctctACCAGGTGTTCTGCCCGTGGCTTCAGGgggTATTCACGTTTGGCAT
>IonTorrentS5-rbcL2_BOP010094_Zotu
CGAAGAAATGATCAAAAGAGCTGTATTTGCTAGAGAATTGGGAGTTCCTATCGTAATGCATGACTACTTAACAGGAGGATTCACCGCAAATACTAGCTTGGCTCATTATTGCCGAGATAATGGCCTACTTCTTCACATTCACCGTGCAATGCATGCAGTTATTGATAGACAGAAGAATCATGGTATACACTTCCGTGTACTAGCTAAAGCCTTACGTATGTCTGGTGGAGATCATATTCACTCTGGTACCGTAGTAGGTAAACTTGAAGGGGAAAGAGACATCACTTTGGGCTTTGTTGATTTACTGCGTGATGATTTTATTGAAaaaGATCGAAGTCGCGGTATTTATTTCACTCAAGATTGGGTCtctctACCAGGTGTTCTGCCCGTGGCTTCAGGgggTATTCACGTTTGGCAT
>IonTorrentS5-rbcL2_BOP010095_Cotu
TGAAGACATGATGAAAAGGGCCGTATTTGCCAGAGAATTGGGAGTTCCTATCGTAATGCATGACTACTTAACAGGTGGGTTCACTGCAAATACTACCTTGGCTCATTATTGCCGAGATAATGGTCTACTTCTTCACATCCATCGCGCAATGCACGCAGTTATTGATAGACAGAAGAATCATGGTATGCACTTTCGTGTACTAGCTAAAGCTTTACGTCTGTCTGGTGGAGATCATATTCACGCTGGTACAGTAGTAGGTAAACTTGAAGGAGAAAGGGACATAACTTTGGGCTTTGTTGATTTACTACGTGATGATTTTATTGAAAAAGATCGAAGCCGTGGTATTTATTTCACTCAAGATTGGGTTTCTCTACCAGGTGTTCTGCCCGTAGCTTCGGGGGGTATTCACGTT
>IonTorrentS5-rbcL2_BOP010096_Cotu
GTGAAGACATGATGAAAAGGGCCGTATTTGCCAGAGAATTGGGAGTTCCTATCGTAATGCATGACTACTTAACAGGTGGGTTCACTGCAAATACTACCTTGGCTCATTATTGCCGAGATAATGGTCTACTTCTTCACATCCATCGCGCAATGCACGCAGTTATTGATAGACAGAAGAATCATGGTATGCACTTTCGTGTACTAGCTAAAGCTTTACGTCTGTCTGGTGGAGATCATATTCACGCTGGTACAGTAGTAGGTAAACTTGAAGGAGAAAGGGACATAACTTTGGGCTTTGTTGATTTACTACGTGATGATTTTATTGAAAAAGATCGAAGCCGTGGTATTTATTTCACTCAAGATTGGGTTTCTCTACCAGGTGTTCTGCCCGTAGCTTCGGGGGGTATTCACGTT
>IonTorrentS5-rbcL2_BOP010096_Otu
AGGTACATGTGAAGACATGATGAAAAGGGCCGTATTTGCCAGAGAATTGGGAGTTCCTATCGTAATGCATGACTACTTAACAGGTGGGTTCACTGCAAATACTACCTTGGCTCATTATTGCCGAGATAATGGTCTACTTCTTCACATCCATCGCGCAATGCACGCAGTTATTGATAGACAGAAGAATCATGGTATGCACTTTCGTGTACTAGCTAAAGCTTTACGTCTGTCTGGTGGAGATCATATTCACGCTGGTACAGTAGTAGGTAAACTTGAAGGAGAAAGGGACATAACTTTGGGCTTTGTTGATTTACTACGTGATGATTTTATTGAAaaaGATCGAAGCCGTGGTATTTATTTCACTCAAGATTGGGTTTCTCTACCAGGTGTTCTGCCCGTAGCTTCGGggggTATTCACGTT
>IonTorrentS5-rbcL2_BOP010096_Zotu
AGGTACATGTGAAGACATGATGAAAAGGGCCGTATTTGCCAGAGAATTGGGAGTTCCTATCGTAATGCATGACTACTTAACAGGTGGGTTCACTGCAAATACTACCTTGGCTCATTATTGCCGAGATAATGGTCTACTTCTTCACATCCATCGCGCAATGCACGCAGTTATTGATAGACAGAAGAATCATGGTATGCACTTTCGTGTACTAGCTAAAGCTTTACGTCTGTCTGGTGGAGATCATATTCACGCTGGTACAGTAGTAGGTAAACTTGAAGGAGAAAGGGACATAACTTTGGGCTTTGTTGATTTACTACGTGATGATTTTATTGAAaaaGATCGAAGCCGTGGTATTTATTTCACTCAAGATTGGGTTTCTCTACCAGGTGTTCTGCCCGTAGCTTCGGggggTATTCACGTT
>IonTorrentS5-rbcL2_BOP010097_Cotu
CGAAGAAATGATGAAAAGGGCTATCTTTGCCAGAGAGTTGGGAGTTCCTATCGTAATGCATGACTACTTAACAGGGGGATTCACCGCAAATACTAGCTTGGCTCATTATTGCCGAGATAATGGTCTACTTCTTCACATCCACCGTGCAATGCATGCAGTTATTGATAGACAGAAGAATCATGGTATACACTTTCGTGTACTAGCTAAAGCTTTACGTATGTCTGGTGGAGATCATATTCACGCTGGTACAGTAGTAGGTAAACTTGAAGGGGAAAGAGACATAACTTTGGGATTTGTTGATTTACTACGTGATGATTTTATTGAAAAAGATAGAAGCCGCGGTATTTATTTCACTCAAGATTGGGTCTCTCTACCAGGTGTTCTGCCCGTGGCTTCCGGAGGTATTCACGTTTGGCAT
>IonTorrentS5-rbcL2_BOP010097_Otu
CGAAGAAATGATGAAAAGGGCTATCTTTGCCAGagagTTGGGAGTTCCTATCGTAATGCATGACTACTTAACAGGgggATTCACCGCAAATACTAGCTTGGCTCATTATTGCCGAGATAATGGTCTACTTCTTCACATCCACCGTGCAATGCATGCAGTTATTGATAGACAGAAGAATCATGGTATACACTTTCGTGTACTAGCTAAAGCTTTACGTATGTCTGGTGGAGATCATATTCACGCTGGTACAGTAGTAGGTAAACTTGAAGGGGAAAGAGACATAACTTTGGGATTTGTTGATTTACTACGTGATGATTTTATTGAAaaaGATAGAAGCCGCGGTATTTATTTCACTCAAGATTGGGTCtctctACCAGGTGTTCTGCCCGTGGCTTCCGGAGGTATTCACGTTTGGCAC
>IonTorrentS5-rbcL2_BOP010097_Zotu
CGAAGAAATGATGAAAAGGGCTATCTTTGCCAGagagTTGGGAGTTCCTATCGTAATGCATGACTACTTAACAGGgggATTCACCGCAAATACTAGCTTGGCTCATTATTGCCGAGATAATGGTCTACTTCTTCACATCCACCGTGCAATGCATGCAGTTATTGATAGACAGAAGAATCATGGTATACACTTTCGTGTACTAGCTAAAGCTTTACGTATGTCTGGTGGAGATCATATTCACGCTGGTACAGTAGTAGGTAAACTTGAAGGGGAAAGAGACATAACTTTGGGATTTGTTGATTTACTACGTGATGATTTTATTGAAaaaGATAGAAGCCGCGGTATTTATTTCACTCAAGATTGGGTCtctctACCAGGTGTTCTGCCCGTGGCTTCCGGAGGTATTCACGTTTGGCAC
>IonTorrentS5-rbcL2_BOP010098_Cotu
CGAAGAAATGATGAAAAGGGCCATATTTGCCAGGGAATTGGGAGTTCCTATCGTAATGCATGACTACTTAACGGGGGGATTCACTGCAAATACTACCTTGGCTCATTATTGCCGAGACAACGGTCTACTTCTTCACATCCATCGCGCAATGCATGCAGTTATTGATAGACAGAAAAATCATGGTATGCACTTTCGTGTACTAGCTAAAGCGTTACGTATGTCTGGTGGAGATCATATTCACGCTGGTACCGTAGTAGGTAAACTGGAAGGGGAACGGGACATCACTTTGGGTTTTGTTGATTTACTACGCGATGATTTTATTGAAAAAGACCGAAGCCGCGGTATTTATTTCACTCAAGATTGGGTCTCTTTGCCAGGTGTTCTGCCCGTGGCTTCAGGCGGTATTCACGTT
>IonTorrentS5-rbcL2_BOP010098_Otu
CGAAGAAATGATGAAAAGGGCCATATTTGCCAGGGAATTGGGAGTTCCTATCGTAATGCATGACTACTTAACGGgggggATTCACTGCAAATACTACCTTGGCTCATTATTGCCGAGACAACGGTCTACTTCTTCACATCCATCGCGCAATGCATGCAGTTATTGATAGACAGAAaaaTCATGGTATGCACTTTCGTGTACTAGCTAAAGCGTTACGTATGTCTGGTGGAGATCATATTCACGCTGGTACCGTAGTAGGTAAACTGGAAGGGGAACGGGACATCACTTTGGGTTTTGTTGATTTACTACGCGATGATTTTATTGAAaaaGACCGAAGCCGCGGTATTTATTTCACTCAAGATTGGGTCTCTTTGCCAGGTGTTCTGCCCGTGGCTTCAGGCGGTATTCACGTT
>IonTorrentS5-rbcL2_BOP010098_Zotu
CGAAGAAATGATGAAAAGGGCCATATTTGCCAGGGAATTGGGAGTTCCTATCGTAATGCATGACTACTTAACGGgggAGTTCACTGCAAATACTACCTTGGCTCATTATTGCCGAGACAACGGTCTACTTCTTCACATCCATCGCGCAATGCATGCAGTTATTGATAGACAGAAaaaTCATGGTATGCACTTTCGTGTACTAGCTAAAGCGTTACGTATGTCTGGTGGAGATCATATTCACGCTGGTACCGTAGTAGGTAAACTGGAAGGGGAACGGGACATCACTTTGGGTTTTGTTGATTT
>IonTorrentS5-rbcL2_BOP010099_Cotu
CGAAGAAATGATGAAAAGGGCCGTATTTGCCAGGGAATTGGGAGTTCCTATCGTAATGCATGACTACTTAACGGGAGGATTCACTGCAAATACTAGCTTGGCTCATTATTGCCGAGACAACGGTCTACTTCTTCACATCCATCGCGCAATGCATGCAGTTATTGATAGACAGAAGAATCATGGTATACACTTTCGTGTACTAGCTAAAGCATTACGTATGTCTGGTGGAGATCATATTCACTCTGGTACCGTAGTAGGTAAACTGGAAGGGGAACGGGATATCACTTTGGGTTTGTTGATTTACTACGTGATGATTTTATTGAAAAAGACCGAAGCCGCGGTATTTATTTCTCTCAAGATTGGGTCTCTTTGCCAGGTGTTCTGCCCGTGGCTTCAGGCGGTATTCACGT
>IonTorrentS5-rbcL2_BOP010099_Otu
CGAAGAAATGATGAAAAGGGCCGTATTTGCCAGGGAATTGGGAGTTCCTATCGTAATGCATGACTACTTAACGGGAGGATTCACTGCAAATACTAGCTTGGCTCATTATTGCCGAGACAACGGTCTACTTCTTCACATCCATCGCGCAATGCATGCAGTTATTGATAGACAGAAGAATCATGGTATACACTTTCGTGTACTAGCTAAAGCATTACGTATGTCTGGTGGAGATCATATTCACTCTGGTACCGTAGTAGGTAAACTGGGAAGGGGAACGGGTACGTATCACTTTT
>IonTorrentS5-rbcL2_BOP010099_Zotu
CGAAGAAATGATGAAAAGGGCCGTATTTGCCAGGGAATTGGGAGTTCCTATCGTAATGCATGACTACTTAACGGGAGGATTCACTGCAAATACTAGCTTGGCTCATTATTGCCGAGACAACGGTCTACTTCTTCACATCCATCGCGCAATGCATGCAGTTATTGATAGACAGAAGAATCATGGTATACACTTTCGTGTACTAGCTAAAGCATTACGTATGTCTGGTGGAGATCATATTCACTCTGGTACCGTAGTAGGTAAACTGGGAAGGGGAACGGGTACGTATCACTTTT
>IonTorrentS5-rbcL2_BOP010100_Cotu
CGAAGAAATGATGAAAAGGGCCATATTTGCCAGGGAATTGGGAGTTCCTATCGTAATGCATGACTACTTAACGGGGGGATTCACTGCAAATACTACCTTGGCTCATTATTGCCGAGACAACGGTCTACTTCTTCACATCCATCGCGCAATGCATGCAGTTATTGATAGACAGAAAAATCATGGTATGCACTTTCGTGTACTAGCTAAAGCATTACGTATGTCTGGTGGAGATCATATTCACGCTGGTACCGTAGTAGGTAAACTGGAAGGGGAACGGGACATCACTTTGGGTTTTGTTGATTTACTACGCGATGATTTTATTGAAAAAGACCGAAGCCGCGGTATTTTATTTCACTCAAGATTGGGTCTCTTTGCCAGGTGTTCTGCCCGTGGCTTCAGGCGGTATTCACGTT
>IonTorrentS5-rbcL2_BOP010101_Cotu
TGAAGAAATGATCAAAAGGGCCGTATTTGCCAGAGAATTGGGAGTTCCTATCGTCATGCATGACTACATAACGGGAGGATTCACCGCAAATACTAGCTTGGCTCATTATTGCCGAGACAATGGCCTACTTCTTCACATCCATCGCGCAATGCATGCAGTTATTGATAGACAGAAGAATCATGGTATGCACTTCCGGGTACTTGCAAAAGCATTACGTTTGTCCGGTGGAGATCATATTCACGCCGGTACCGTAGTAGGTAAATTGGAAGGGGAGCGGGAAATCACTTTGGGTTTTGTTGATTTACTACGTGATGATTTTGTTGAAAAAGACCGAAGTCGCGGTATTTATTTCACTCAAGATTGGGTCTCTCTTCCAGGTGTTTTGCCCGTGGCTTCCGGGGGTATTCACGTT
>IonTorrentS5-rbcL2_BOP010101_Otu
TGAAGAAATGATCAAAAGGGCCGTATTTGCCAGAGAATTGGGAGTTCCTATCGTCATGCATGACTACATAACGGGAGGATTCACCGCAAATACTAGCTTGGCTCATTATTGCCGAGACAATGGCCTACTTCTTCACATCCATCGCGCAATGCATGCAGTTATTGATAGACAGAAGAATCATGGTATGCACTTCCGGGTACTTGCAAAAGCATTACGTTTGTCCGGTGGAGATCATATTCACGCCGGTACCGTAGTAGGTAAATTGGAAGGGGAGCGGGAAATCACTTTGGGTTTTGTTGATTTACTACGTGATGATTTTGTTGAAaaaGACCGAAGTCGCGGTATTTATTTCACTCAAGATTGGGTCtctctTCCAGGTGTTTTGCCCGTGGCTTCCGGgggTATTCACGTT
>IonTorrentS5-rbcL2_BOP010101_Zotu
TGAAGAAATGATCAAAAGGGCCGTATTTGCCAGAGAATTGGGAGTTCCTATCGTCATGCATGACTACATAACGGGAGGATTCACCGCAAATACTAGCTTGGCTCATTATTGCCGAGACAATGGCCTACTTCTTCACATCCATCGCGCAATGCATGCAGTTATTGATAGACAGAAGAATCATGGTATGCACTTCCGGGTACTTGCAAAAGCATTACGTTTGTCCGGTGGAGATCATATTCACGCCGGTACCGTAGTAGGTAAATTGGAAGGGGAGCGGGAAATCACTTTGGGTTTTGTTGATTTACTACGTGATGATTTTGTTGAAaaaGACCGAAGTCGCGGTATTTATTTCACTCAAGATTGGGTCtctctTCCAGGTGTTTTGCCCGTGGCTTCCGGgggTATTCACGTT
>IonTorrentS5-rbcL2_BOP010102_Cotu
CGAAGATATGATGAAAAGAGCTGTATTTGCCAGAGAATTAGGCGTTCCTATCGTAATGCATGACTACTTAACAGGGGGGTTCACTGCAAATACTACCTTAGCTCACTATTGCCGGGATAATGGTCTACTTCTTCATATCCATCGTGCAATGCATGCAGTTATCGATAGACAGAAAAATCATGGTATGCACTTTCGTGTATTAGCTAAAGCGTTACGTTTGTCTGGTGGAGATCATATTCACGCTGGTACTGTAGTAGGTAAACTTGAAGGAGAAAGGGAGATTACTTTAGGTTTTGTTGATTTACTACGTGATGATTTTGTTGAAAAAGATCGAAGTCGCGGTATTTATTTCACTCAGGATTGGGTTTCTTTACCAGGTGTTTTGCCCGTTGCTTCAGGGGGTATTCACGTT
>IonTorrentS5-rbcL2_BOP010102_Otu
CGAAGATATGATGAAAAGAGCTGTATTTGCCAGAGAATTAGGCGTTCCTATCGTAATGCATGACTACTTAACAGGggggTTCACTGCAAATACTACCTTAGCTCACTATTGCCGGGATAATGGTCTACTTCTTCATATCCATCGTGCAATGCATGCAGTTATCGATAGACAGAAaaaTCATGGTATGCACTTTCGTGTATTAGCTAAAGCGTTACGTTTGTCTGGT
>IonTorrentS5-rbcL2_BOP010102_Zotu
CGAAGATATGATGAAAAGAGCTGTATTTGCCAGAGAATTAGGCGTTCCTATCGTAATGCATGACTACTTAACAGGggggTTCACTGCAAATACTACCTTAGCTCACTATTGCCGGGATAATGGTCTACTTCTTCATATCCATCGTGCAATGCATGCAGTTATCGATAGACAGAAaaaTCATGGTATGCACTTTCGTGTATTAGCTAAAGCGTTACGTTTGTCTGGT
>IonTorrentS5-rbcL2_BOP010104_Cotu
CGAAGAAATGATGAAAAGGGCCATATTTGCCAGGGAATTGGGAGTTCCTATCGTAATGCATGACTACTTAACGGGGGGATTCACTGCAAATACTACCTTGGCTCATTATTGCCGAGACAACGGTCTACTTCTTCACATCCATCGCGCAATGCATGCAGTTATTGATAGACAGAAAAATCATGGTATGCACTTTCGTGTACTAGCTAAAGCGTTACGTATGTCTGGTGGAGATCATATTCACGCTGGTACCGTAGTAGGTAAACTGGAAGGGGAACGGGACATCACTTTGGGTTTTGTTGATTTACTACGCGATGATTTTATTGAAAAAGACCGAAGCCGCGGTATTTATTTCACTCAAGATTGGGTCTCTTTGCCAGGTGTTCTGCCCGTGGCTTCAGGCGGTATTCACGTT
>IonTorrentS5-rbcL2_BOP010104_Otu
CGAAGAAATGATGAAAAGGGCCATATTTGCCAGGGAATTGGGAGTTCCTATCGTAATGCATGACTACTTAACGGggggATTCACTGCAAATACTACCTTGGCTCATTATTGCCGAGACAACGGTCTACTTCTTCACATCCATCGCGCAATGCATGCAGTTATTGATAGACAGAAaaaTCATGGTATGCACTTTCGTGTACTAGCTAAAGCGTTACGTATGTCTGGTGGAGATCATATTCACGCTGGTACCGTAGTAGGTAAACTGGAAGGGGAACGGGACATCACTTTGGGTTTTGTTGATTTACTACGCGATGATTTTATTGAAaaaGACCGAAGCCGCGGTATTTATTTCACTCAAGATTGGGTCTCTTTGCCAGGTGTTCTGCCCGTGGCTTCAGGCGGTATTCACGTT
>IonTorrentS5-rbcL2_BOP010104_Zotu
CGAAGAAATGATGAAAAGGGCCATATTTGCCAGGGAATTGGGAGTTCCTATCGTAATGCATGACTACTTAACGGggggATTCACTGCAAATACTACCTTGGCTCATTATTGCCGAGACAACGGTCTACTTCTTCACATCCATCGCGCAATGCATGCAGTTATTGATAGACAGAAaaaTCATGGTATGCGCTTTCGTGTACTAGCTAAAGC
>IonTorrentS5-rbcL2_BOP010105_Cotu
TGAAGAAATGCTTAAAAGGGCTATATTTGCCAGAGAATTAGGAGTTCCTATTGTAATGCATGACTATTTAACAGGGGGATTCACTGCAAATACTAGCTTGGCTCATTATTGCCGAGATAATGGCCTACTTCTTCACATCCATCGTGCAATGCATGCAGTTATTGATAGACAGAAGAATCATGGTATACACTTTCGTGTACTAGCTAAAGCGTTACGTATGTCTGGTGGAGATCATATTCACTCCGGTACTGTAGTAGGTAAACTTGAAGGGGAAAGAGATATCACTTTGGGCTTTGTTGATTTACTGCGTGATGATTTTGTTGAAAAAGATCGAAGCCGCGGTATTTATTTCACTCAAGATTGGGTCTCTTTACCAGGTATTCTGCCCGTGGCTTCGGGGGGTATTCACGTT
>IonTorrentS5-rbcL2_BOP010105_Otu
TGAAGAAATGCTTAAAAGGGCTATATTTGCCAGAGAATTAGGAGTTCCTATTGTAATGCATGACTATTTAACAGGgggATTCACTGCAAATACTAGCTTGGCTCATTATTGCCGAGATAATGGCCTACTTCTTCACATCCATCGTGCAATGCATGCAGTTATTGATAGACAGAAGAATCGTGGTATACACTTTCGTGTAC
>IonTorrentS5-rbcL2_BOP010105_Zotu
TGAAGAAATGCTTAAAAGGGCTATATTTGCCAGAGAATTAGGAGTTCCTATTGTAATGCATGACTATTTAACAGGgggATTCACTGCAAATACTAGCTTGGCTCATTATTGCCGAGATAATGGCCTACTTCTTCACATCCATCGTGCAATGCATGCAGTTATTGATAGACAGAAGAATCGTGGTATACACTTTCGTGTAC
>IonTorrentS5-rbcL2_BOP010106_Cotu
ACTGCAGGTACATGCGAAGAAATGATCAAAAGAGCTATATTTGCCAGAGAATTGGGAGTTCCTATCGTAATGCATGATTACTTAACAGGGGGATTCACTGCAAATACTAGCTTGGCTCATTATTGCCGAGATAATGGTCTACTTCTTCACATCCACCGTGCAATGCATGCAGTTATTGATAGACAGAAGAATCATGGTATGCACTTCCGTGTACTAGCTAAAGCGTTACGTATGTCTGGTGGAGATCATATTCACGCTGGTACCGTAGTAGGTAAACTTGAAGGGGAAAGAGACATCACTTTTAGGCTTTTGTTGATTTACTACGTGATTGATTTTATTGAAAAAGATCGAAGCCGCGGTATTTATTTCACTCAAGATTGGGTCTCTCTACCAGGTGTTCTGGCCCGTGGCTTCAGGGGGTATTCACGT
>IonTorrentS5-rbcL2_BOP010107_Cotu
AGGTACATGCGAAGAGATGATAAAAAGAGCTGTATTTGCCAGAGAGTTGGGAGCTCCTATCGTAATGCATGACTACTTAACAGGGGGATTCACCGCAAATACTAGCTTGGCTCATTATTGCCGAGATAATGGTCTACTTCTTCACATCCATCGTGCAATGCATGCAGTTATTGATAGACAGAAGAATCATGGTATGCATTTTCGTGTACTAGCTAAAGCTTTACGTATGTCTGGTGGAGATCATATTCACGCTGGTACAGTAGTAGGTAAACTTGAAGGGGAAAGAGACATAACTTTGGGCTTTGTTGATTTACTACGTGATGATTTTATTGAAAAAGACCGAAGCCGCGGTATTTATTTCACTCAAGATTGGGTCTCTCTACCAGGTGTTCTACCCGTGGCTTCAGGGGGTATTCACGTT
>IonTorrentS5-rbcL2_BOP010107_Otu
AGGTACATGCGAAGAGATGATAAaaaGAGCTGTATTTGCCAGagagTTGGGAGCTCCTATCGTAATGCATGACTACTTAACAGGgggATTCACCGCAAATACTAGCTTGGCTCATTATTGCCGAGATAATGGTCTACTTCTTCACATCCATCGTGCAATGCATGCAGTTATTGATAGACAGAAGAATCATGGTATGCATTTTCGTGTACTAGCTAAAGCTTTACGTATGTCTGGTGGAGATCATATTCACGCTGGTACAGTAGTAGGTAAACTTGAAGGGGAAAGAGACATAACTTTGGGCTTTGTTGATTTACTACGTGATGATTTTATTGAAaaaGACCGAAGCCGCGGTATTTATTTCACTCAAGATTGGGTCtctctACCAGGTGTTCTACCCGTGGCTTCAGGgggTATTCACGTT
>IonTorrentS5-rbcL2_BOP010107_Zotu
AGGTACATGCGAAGAGATGATAAaaaGAGCTGTATTTGCCAGagagTTGGGAGCTCCTATCGTAATGCATGACTACTTAACAGGgggATTCACCGCAAATACTAGCTTGGCTCATTATTGCCGAGATAATGGTCTACTTCTTCACATCCATCGTGCAATGCATGCAGTTATTGATAGACAGAAGAATCATGGTATGCATTTTCGTGTACTAGCTAAAGCTTTACGTATGTCTGGTGGAGATCATATTCACGCTGGTACAGTAGTAGGTAAACTTGAAGGGGAAAGAGACATAACTTTGGGCTTTGTTGATTTACTACGTGATGATTTTATTGAAaaaGACCGAAGCCGCGGTATTTATTTCACTCAAGATTGGGTCtctctACCAGGTGTTCTACCCGTGGCTTCAGGgggTATTCACGTT
>IonTorrentS5-rbcL2_BOP010108_Cotu
ACTGCAGGTACATGCGAAGAAATGATCAAAAGGGCCGTGTTTGCTAGAGAATTGGGAGTTCCTATCGTAATGCATGACTATTTAACAGGGGGATTCACTGCAAATACTAGCTTGGCTCATTATTGCCGGGACAACGGCCTACTTCTTCACATCCATCGCGCAATGCATGCAGTTATTGATAGACAGAAGAATCATGGTATACACTTTCGTGTACTAGCTAAAGCGTTACGTATGTCTGGTGGAGATCATATTCACGCTGGTACCGTAGTAGGTAAACTGGAAGGGGAACGGGAGATCACTTTGGGTTTTGTTGATTTACTACGTGATGATTTTATTGAAAAAGACCGAAGTCGCGGCATTTATTTCACTCAAGATTGGGTCTCTATGCCAGGTGTTCTGCCCGTGGCTTCAGGGGGTATTCACGTT
>IonTorrentS5-rbcL2_BOP010108_Otu
ACTGCAGGTACATGCGAAGAAATGATCAAAAGGGCCGTGTTTGCTAGAGAATTGGGAGTTCCTATCGTAATGCATGACTATTTTAACAGGggggATTCACTGCAAATACTAGCTTGGCTCATTATTGCCGGGACAACGGCCTACTTCTTCACATCCATCGCGCAATGCATGCAGTTATTGATAGACAGAAGAATCATGGTATACACTTTCGTGTACTAGCTAAAGCGTTACGTATGTCTGGTGGAGATCATATTCACGCTGGTACCGTAGTAGGTAAACTGGAAGGGGAACGGGAGATCACTTTGGGTTTTGTTGATTTACTACGTGATGATTTTATTGAAaaaaGACCGAAGTCGCGGCATTTATTTCACTCAAGATTGGGTCTCTATGCCAGGTGTTCTGCCCGTGGCTTCAGGgggTATTCACGTT
>IonTorrentS5-rbcL2_BOP010108_Zotu
ACTGCAGGTACATGCGAAGAAATGATCAAAAGGGCCGTGTTTGCTAGAGAATTGGGAGTTCCTATCGTAATGCATGACTATTTAACAGGgggATTCACTGCAAATACTAGCTTGGCTCATTATTGCCGGGACAACGGCCTACTTCTTCACATCCATCGCGCAATGCATGCAGTTATTGATAGACAGAAGAATCATGGTATACACTTTCGTGTACTAGCTAAAGCGTTACGTATGTCTGGTGGAGATCATATTCACGCTGGTACCGTAGTAGGTAAACTGGAAGGGGAACGGGAGATCACTTTGGGTTTTGTTGATTTACTACGTGATGATTTTATTGAAaaaGACCGAAGTCGCGGCATTTATTTCACTCAAGATTGGGTCTCTATGCCAGGTGTTCTGCCCGTGGCTTCAGGgggTATTCACGTT
>IonTorrentS5-rbcL2_BOP010110_Cotu
CGAAGAAATGATCAAAAGGGCTGTATTTGCCAGAGAATTAGGAGTTCCTATCGTAATGCATGATTACTTAACAGGGGGATTCACTGCAAATACTAGCCTGGCTCATTATTGTAGAGATAATGGTTTACTTCTTCACATCCACCGTGCAATGCATGCAGTTATTGATAGACAGAAGAATCATGGTATGCATTTCCGTGTACTAGCTAAAGCGTTACGTATGTCTGGTGGAGATCATATTCACGCTGGTACTGTAGTAGGTAAACTTGAAGGAGAAAGAGAGATCACTTTAGGCTTTGTTGATTTACTACGTGATGATTTTATTGAAAAAGATCGAAGCCGTGGTATTTATTTCACTCAAGATTGGGTCTCTCTACCAGGTGTTCTACCCGTGGCTTCAGGGGGTATTCATGTT
>IonTorrentS5-rbcL2_BOP010110_Dotu
GATAATGGTTTACTTCTTCACATCCACCGTGCAATGCATGCAGTTATTGATAGACAGAAGAATCATGGTATGCATTTCCGTGTACTAGCTAAAGCGTTACGTATGTCTGGTGGAGATCATATTCACGCTGGTACTGTAGTAGGTAAACTTGAAGGAGAAAGAGAGATCACTTTAGGCTTTGTTGATTTACTACGTGATGATTTTATTGAAAAAGATCGAAGCCGTGGTATTTATTTCACTCAAGATTGGGTCTCTCTACCAGGTGTTCTACCCGTGGCTTCAGGGGGTATTCATGTT
>IonTorrentS5-rbcL2_BOP010110_Otu
GATAATGGTTTACTTCTTCACATCCACCGTGCAATGCATGCAGTTATTGATAGACAGAAGAATCATGGTATGCATTTCCGTGTACTAGCTAAAGCGTTACGTATGTCTGGTGGAGATCATATTCACGCTGGTACTGTAGTAGGTAAACTTGAAGGAGAAAGagagaTCACTTTAGGCTTTGTTGATTTACTACGTGATGATTTTATTGAAaaaGATCGAAGCCGTGGTATTTATTTCACTCAAGATTGGGTCtctctACCAGGTGTTCTACCCGTGGCTTCAGGgggTATTCATGTT
>IonTorrentS5-rbcL2_BOP010110_Zotu
GATAATGGTTTACTTCTTCACATCCACCGTGCAATGCATGCAGTTATTGATAGACAGAAGAATCATGGTATGCATTTCCGTGTACTAGCTAAAGCGTTACGTATGTCTGGTGGAGATCATATTCACGCTGGTACTGTAGTAGGTAAACTTGAAGGAGAAAGagagaTCACTTTAGGCTTTGTTGATTTACTACGTGATGATTTTATTGAAaaaGATCGAAGCCGTGGTATTTATTTCACTCAAGATTGGGTCtctctACCAGGTGTTCTACCCGTGGCTTCAGGgggTATTCATGTT
>IonTorrentS5-rbcL2_BOP010111_Cotu
GCGAAGAAATGATGAAAAGGGCTGTATTTGCCAGAGAATTGGGAGTTCCTATCGTAATGCATGACTACTTAACAGGGGGATTCACTGCAAATACTAGCTTGGCTCATTATTGCCGAGATAATGGTCTACTTCTTCACATCCACCGTGCAATGCATGCAGTTATTGATAGACAGAAGAATCATGGTATGCACTTTCGTGTACTAGCTAAAGCGTTACGTATGTCTGGTGGAGATCATATTCACGCTGGTACCGTAGTAGGTAAACTTGAAGGGGAAAGAGAGATCACTTTAGGCTTTGTTGATTTACTACGTGATGATTTTATTGAAAAAGATCGAAGCCGCGGTATTTATTTCACTCAAGATTGGGTCTCTCTACCAGGTGTTCTGCCCGTGGCTTCAGGGGGTATTCACGTT
>IonTorrentS5-rbcL2_BOP010111_Otu
GAGTTCCTATCATAATGCATGACTACTTAACAGGAGGATTCACTGCAAATACTAGCTTGGCTCATTATTGCCGAGATAATGGCCTACTTCTTCACATTCACCGTGCAATGCATGCAGTTATTGATAGACAGAAGAATCATGGTATACACTTTCGTGTACTAGCTAAAGCGTTACGTATGTCTGGTGGAGATCATATTCACTCCGGTACCGTAGTAGGTAAACTTGAAGGGGAAAGagagaTCACTTTAGGCTTTGTTGATTTACTACGTGATGATTTTGTTGAAaaaGATCGAAGCCGCGGTATTTATTTCACTCAAGATTGGGTCtctctGCCAGGTGTTTTGCCTGTAGCTTCAGGgggTATTCACGTT
>IonTorrentS5-rbcL2_BOP010111_Zotu
GAGTTCCTATCATAATGCATGACTACTTAACAGGAGGATTCACTGCAAATACTAGCTTGGCTCATTATTGCCGAGATAATGGCCTACTTCTTCACATTCACCGTGCAATGCATGCAGTTATTGATAGACAGAAGAATCATGGTATACACTTTCGTGTACTAGCTAAAGCGTTACGTATGTCTGGTGGAGATCATATTCACTCCGGTACCGTAGTAGGTAAACTTGAAGGGGAAAGagagaTCACTTTAGGCTTTGTTGATTTACTACGTGATGATTTTGTTGAAaaaGATCGAAGCCGCGGTATTTATTTCACTCAAGATTGGGTCtctctGCCAGGTGTTTTGCCTGTAGCTTCAGGgggTATTCACGTT
>IonTorrentS5-rbcL2_BOP010112_Cotu
TGAAGAAATGATTAAAAGGGCTGTATTTGCCAGAGAATTGGGAGTTCCTATCGTAATGCACGACTACTTAACAGGGGGATTCACTGCAAATACTAGCTTGGCTCATTATTGCCGAGATAATGGCCTACTTCTTCACATCCACCGCGCAATGCATGCAGTTATTGATAGACAGAAGAATCATGGTATACACTTTCGTGTACTAGCTAAAGCGTTACGTATGTCTGGTGGAGATCATATTCACTCCGGTACCGTAGTAGGTAAACTTGAAGGGGAAAGAGAGATCACTTTGGGCTTTGTTGATTTACTGCGTGATGATTTTATTGAAAAAGATCGAAGTCGCGGTATTTATTTCACTCAAGATTGGGTCTCTCTACCAGGTGTTCTGCCCGTGGCTTCGGGGGGTATTCACGTT
>IonTorrentS5-rbcL2_BOP010112_Otu
TGAAGAAATGATTAAAAGGGCTGTATTTGCCAGAGAATTGGGAGTTCCTATCGTAATGCACGACTACTTAACAGGgggATTCACTGCAAATACTAGCTTGGCTCATTATTGCCGAGATAATGGCCTACTTCTTCACATCCACCGCGCAATGCATGCAGTTATTGATAGACAGAAGAATCATGGTATACACTTTCGTGTACTAGCTAAAGCGTTACGTATGTCTGGTGGAGATCATATTCACTCCGGTACCGTAGTAGGTAAACTTGAAGGGGAAAGagagaTCACTTTGGGCTTTGTTGATTTACTGCGCGATGATTTTATTGAAaaaG
>IonTorrentS5-rbcL2_BOP010112_Zotu
TGAAGAAATGATTAAAAGGGCTGTATTTGCCAGAGAATTGGGAGTTCCTATCGTAATGCACGACTACTTAACAGGgggATTCACTGCAAATACTAGCTTGGCTCATTATTGCCGAGATAATGGCCTACTTCTTCACATCCACCGCGCAATGCATGCAGTTATTGATAGACAGAAGAATCATGGTATACACTTTCGTGTACTAGCTAAAGCGTTACGTATGTCTGGTGGAGATCATATTCACTCCGGTACCGTAGTAGGTAAACTTGAAGGGGAAAGagagaTCACTTTGGGCTTTGTTGATTTACTGCGCGATGATTTTATTGAAaaaG
>IonTorrentS5-rbcL2_BOP010116_Cotu
CGAAGAAATGATCAAAAGGGCTGTATTTGCCAGAGAATTGGGAGTTCCTATCGTAATGCATGACTACTTAACCGGGGGATTTACTGCAAATACTAGCTTGGCTCATTATTGCCGAGATAATGGTCTACTTCTTCACATCCATCGTGCAATGCATGCAGTTATTGATAGACAGAAGAATCATGGTATACACTTTCGTGTACTAGCTAAAGCGTTACGTATGTCTGGTGGAGATCATATTCACTCTGGTACCGTAGTAGGTAAACTTGAAGGGGAAAGAGAAATCACTTTAGGCTTTGTTGATTTACTACGTGATGATTTTGTTGAAAAGATCGAAGCCGCGGTATTTATTTCACTCAAGATTGGGTCTCTCTACCTGGTGTTCTGCCCTGG
>IonTorrentS5-rbcL2_BOP010116_Dotu
CGAAGAAATGATCAAAAGGGCTGTATTTGCCAGAGAATTGGGAGTTCCTATCGTAATGCATGACTACTTAACCGGGGGATTTACTGCAAATACTAGCTTGGCTCATTATTGCCGAGATAATGGTCTACTTCTTCACATCCATCGTGCAATGCATGCAGTTATTGATAGACAGAAGAATCATGGTATACACTTTCGTGTACTAGCTAAAGCGTTACGTATGTCTGGTGGAGATCATATTCACTCTGGTAAC
>IonTorrentS5-rbcL2_BOP010116_Otu
CGAAGAAATGATCAAAAGGGCTGTATTTGCCAGAGAATTGGGAGTTCCTATCGTAATGCATGACTACTTAACCGGgggATTTACTGCAAATACTAGCTTGGCTCATTATTGCCGAGATAATGGTCTACTTCTTCACATCCATCGTGCAATGCATGCAGTTATTGATAGACAGAAGAATCATGGTATACACTTTCGTGTACTAGCTAAAGCGTTACGTATGTCTGGTGGAGATCATATTCACTCTGGTACCGTAGTAGGTAAACTTGAAGGGGAAAGAGAAATCACTTTAGGCTTTGTTGATTTACTACGTGATGATTTTGTTGAAaaaGATCGAAGCCGCGGTATTTATTTCACTCAAGATTGGGTCTCT
>IonTorrentS5-rbcL2_BOP010116_Zotu
CGAAGAAATGATCAAAAGGGCTGTATTTGCCAGAGAATTGGGAGTTCCTATCGTAATGCATGACTACTTAACCGGgggATTTACTGCAAATACTAGCTTGGCTCATTATTGCCGAGATAATGGTCTACTTCTTCACATCCATCGTGCAATGCATGCAGTTATTGATAGACAGAAGAATCATGGTATACACTTTCGTGTACTAGCTAAAGCGTTACGTATGTCTGGTGGAGATCATATTCACTCTGGTACCG
>IonTorrentS5-rbcL2_BOP010117_Cotu
ACATGCGAAGAAATGATCAAAAGGGCTGTATTTGCCAGAGAATTGGGAGTTCCTATCGTAATGCATGACTACTTAACCGGGGGATTTACTGCAAATACTAGCTTGGCTCATTATTGCCGAGATAATGGTCTACTTCTTCACATCCATCGTGCAATGCATGCAGTTATTGATAGACAGAAGAATCATGGTATACACTTTCGTGTACTAGCTAAAGCGTTACGTATGTCTGGTGGAGATCATATTCACGCTGGTACCGTAGTAGGTAAACTTGAAGGGGAAAGAGAAATCACTTTAGGCTTTGTTGATTTACTACGTGATGATTTTGTTGAAAAAGATCGAAGCCGCGGTATTTATTTCACTCAAGATTGGGTCTCTCTACCTGGTGTTCTGCCCGTGGCTTCAGGGGGTATTCACGTT
>IonTorrentS5-rbcL2_BOP010117_Otu
ATGCAGGTACAATGCGAAGAAATGATCAAAAGGGCTGTATTTGCCAGAGAATTGGGAGTTCCTATCGTAATGCATGACTACTTAACCGGgggATTTACTGCAAATACTAGCTTGGCTCATTATTGCCGAGATAATGGTCTACTTCTTCACATCCATCGTGCAATGCATGCAGTTATTGATAGACAGAAGAATCATGGTATACACTTTCGTGTACTAGCTAAAGCGTTACGTATGTCTGGTGGAGATCATATTCACGCTGGTACCGTAGTAGGTAAACTTGAAGGGGAAAGAGAAATCACTTTAGGCTTTGTTGATTTACTACGTGATGATTTTGTTGAAaaaGATCGAAGCCGCGGTATTTATTTCACTCAAGATTGGGTCtctctACCTGGTGTTCTGCCCGTGGCTTCAGGgggTATTCACGTT
>IonTorrentS5-rbcL2_BOP010117_Zotu
CGAAGAAATGATCAAAAGGGCTGTATTTGCCAGAGAATTGGGAGTTCCTATCGTAATGCATGACTACTTAACCGGgggATTTACTGCAAATACTAGCTTGGCTCATTATTGCCGAGATAATGGTCTACTTCTTCACATCCATCGTGCAATGCATGCAGTTATTGATAGACAGAAGAATCATGGTATACACTTTCGTGTACTAGCTAAAGCGTTACGTATGTCTGGTGGAGATCATATTCACGCTGGAT
>IonTorrentS5-rbcL2_BOP010118_Cotu
ATGCGAAGATATGATGAAAAGAGCTGTATTTGCCAGAGAATTGGGGGTTCCTATCGTAATGCATGATTACTTAACAGGGGGATTCACTGCAAATACTAGCTTGGCTCATTATTGCCGAGATAATGGTTTACTTCTTCACATCCACCGTGCAATGCATGCAGTTATTGATAGACAGAAGAATCATGGTATGCACTTTCGTGTACTAGCTAAAGCGTTACGTATGTCTGGTGGAGATCATATACACGCTGGTACCGTAGTAGGTAAACTTGAGGGGGAAAGGGAGATCACTTTAGGCTTTGTTGATTTACTACGTGATGATTTTGTTGAAAAAGATCGAAGCCGCGGTATTTATTTCACTCAAGATTGGGTCTCTCTGCCAGGTGTTTTGCCTGTAGCTTCAGGGGGTATTCACGTT
>IonTorrentS5-rbcL2_BOP010119_Cotu
CGAAGAAATGATCAAAAGGGCAGTATTTGCCAGAGAATTGGGAGTTCCTATCGTAATGCACGATTACTTAACTGGGGGATTCACTGCAAACACTACCTTGGCTCATTATTGCCGAGATAATGGTCTACTTCTTCACATCCACCGTGCAATGCATGCAGTTATTGATAGACAGAAAAATCATGGTATGCACTTCCGTGTACTGGCTAAAGCGTTACGTCTGTCTGGTGGAGATCATATTCACGCTGGTACTGTAGTAGGTAAGCTTGAAGGGGAAAGAGAAATTACTTTAGGCTTTGTTGATTTACTACGTGATGATTATATTGAAAAAGATCGAAGTCGTGGTATTTATTTCACCCAAGATTGGGTCTCTCTACCGGGTGTTCTTCCTGTGGCTTCAGGGGGTATTCACGTT
>IonTorrentS5-rbcL2_BOP010119_Otu
CGAAGAAATGATCAAAAGGGCAGTATTTGCCAGAGAATTGGGAGTTCCTATCGTAATGCACGATTACTTAACTGGgggATTCACTGCAAACACTACCTTGGCTCATTATTGCCGAGATAATGGTCTACTTCTTCACATCCACCGTGCAATGCATGCAGTTATTGATAGACAGAAaaaTCATGGTATGCACTTCCGTGTACTGGCTAAAGCGTTACGTCTGTCTGGTGGAGATCATATTCACGCTGGTACTGTAGTAGGTAAGCTTGAAGGGGAAAGAGAAATTACTTTAGGCTTTGTTGATTTACTACGTGATGATTATATTGAAaaaGATCGAAGTCGTGGTATTTATTTCACCCAAGATTGGGTCtctctACCGGGTGTTCTTCCTGTGGCTTCAGGgggTATTCACGTT
>IonTorrentS5-rbcL2_BOP010119_Zotu
CGAAGAAATGATCAAAAGGGCAGTATTTGCCAGAGAATTGGGAGTTCCTATCGTAATGCACGATTACTTAACTGGgggATTCACTGCAAACACTACCTTGGCTCATTATTGCCGAGATAATGGTCTACTTCTTCACATCCACCGTGCAATGCATGCAGTTATTGATAGACAGAAaaaTCATGGTATGCACTTCCGTGTACTGGCTAAAGCGTTACGTCTGTCTGGTGGAGATCATATTCACGCTGGTACTGTAGTAGGTAAGCTTGAAGGGGAAAGAGAAATTACTTTAGGCTTTGTTGATTTACTACGTGATGATTATATTGAAaaaGATCGAAGTCGTGGTATTTATTTCACCCAAGATTGGGTCtctctACCGGGTGTTCTTCCTGTGGCTTCAGGgggTATTCACGTT
>IonTorrentS5-rbcL2_BOP010120_Cotu
CGAAGAAATGATGAAAAGAGCTGTATTTGCTAGAGAATTGGGAGTTCCTATCATAATGCATGACTACTTAACAGGAGGATTCACTGCAAATACTAGCTTGGCTCATTATTGCCGAGATAATGGCCTACTTCTTCACATTCACCGTGCAATGCATGCAGTTATTGATAGACAGAAGAATCATGGTATACACTTCCGTGTACTAGCTAAAGCGTTACGTATGTCTGGTGGAGATCATATTCACTCTGGTACCGTAGTAGGTAAACTTGAAGGGGAAAGAGACATCACTTTGGGCTTTGTTGATTTACTGCGTGATGATTTTATTGAAAAAGATCGAAGTCGTGGTATTTATTTCACTCAAGATTGGGTCTCTCTACCAGGTGTTCTGCCCGTGGCTTCAGGGGGTATTCACGTTTCGGCA
>IonTorrentS5-rbcL2_BOP010121_Cotu
CGAAGAAATGATCAAAAGAGCTGTATTTGCTAGAGAATTGGGAGTTCCTATCGTAATGCATGACTACTTAACAGGAGGATTCACTGCAAATACTAGCTTGGCTCATTATTGCCGAGATAATGGCCTACTTCTTCACATTCACCGCGCAATGCATGCAGTTATTGATAGACAGAAGAATCATGGTATACACTTCCGTGTACTAGCTAAAGCGTTACGTATGTCTGGTGGAGATCATATTCACTCTGGTACTGTAGTAGGTAAACTTGAAGGGGAAAGAGACATCACTTTGGGCTTTGTTGATTTACTGCGTGATGATTTTATTGAAAAAGATCGAAGTCGCGGTATTTATTTCACTCAAGATTGGGTTTCTCTACCAGGTGTTCTGCCCGTGGCTTCAGGGGGTATTCACGTT
>IonTorrentS5-rbcL2_BOP010121_Otu
CGAAGAAATGATCAAAAGAGCTGTATTTGCTAGAGAATTGGGAGTTCCTATCGTAATGCATGACTACTTAACAGGAGGATTCACTGCAAATACTAGCTTGGCTCATTATTGCCGAGATAATGGCCTACTTCTTCACATTCACCGCGCAATGCATGCAGTTATTGATAGACAGAAGAATCATGGTATACACTTCCGTGTACTAGCTAAAGCGTTACGTATGTCTGGTGGAGATCATATTCACTCTGGTACTGTAGTAGGTAAACTTGAAGGGGAAAGAGACATCACTTTGGGCTTTGTTGATTTACTGCGTGATGATTTTATTGAAaaaGATCGAA
>IonTorrentS5-rbcL2_BOP010121_Zotu
CGAAGAAATGATCAAAAGAGCTGTATTTGCTAGAGAATTGGGAGTTCCTATCGTAATGCATGACTACTTAACAGGAGGATTCACTGCAAATACTAGCTTGGCTCATTATTGCCGAGATAATGGCCTACTTCTTCACATTCACCGCGCAATGCATGCAGTTATTGATAGACAGAAGAATCATGGTATACACTTCCGTGTACTAGCTAAAGCGTTACGTATGTCTGGTGGAGATCATATTCACTCTGGTACTGTAGTAGGTAAACTTGAAGGGGAAAGAGACATCACTTTGGGCTTTGTTGATTTACTGCGTGATGATTTTATTGAAaaaGATCGAA
>IonTorrentS5-rbcL2_BOP010122_Cotu
TGAAGAAATGATGAAAAGGGCTATATTTGCCAGAGAATTGGGAGTTCCTATCGTAATGCACGACTACTTAACAGGGGGATTCACTGCAAATACCACCTTGGCTCACTATTGCCGAGATAATGGCCTACTTCTTCACATCCACCGCGCAATGCATGCAGTTATTGATAGACAGAAGAATCATGGTATGCACTTTCGTGTACTAGCTAAAGCGTTACGTATGTCTGGTGGAGATCATATTCACGCCGGTACCGTAGTAGGTAAACTTGAAGGGGAAAGAGAAATCACTTTGGGCTTTGTTGATTTACTGCGCGATGATTTTATTGAAAAAGATCGAAGTCGCGGTATTTATTTCACTCAAGATTGGGTCTCTCTACCGGGTGTTCTGCCCGTGGCTTCGGGGGGTATTCACGTTTT
>IonTorrentS5-rbcL2_BOP010122_Otu
TGAAGAAATGATGAAAAGGGCTATATTTGCCAGAGAATTGGGAGTTCCTATCGTAATGCACGACTACTTAACAGGgggATTCACTGCAAATACCACCTTGGCTCACTATTGCCGAGATAATGGCCTACTTCTTCACATCCACCGCGCAATGCATGCAGTTATTGATAGACAGAAGAATCATGGTATGCACTTTCGTGTACTAGCTAAAGCGTTACGTATGTCTGGTGGAGATCATATTCACGCCGGTACCGTAGTAGGTAAACTTGAAGGGGAAAGAGAAATCACTTTGGGCTTTGTTGATTTACTGCGCGATGATTTTATTGAAaaaGATCGAAGTCGCGGTATTTATTTCACTCAAGATTGGGTCtctctACCGGGTGTTCTGCCCGTGGCTTCGGggggTATTCACGTT
>IonTorrentS5-rbcL2_BOP010122_Zotu
TGAAGAAATGATGAAAAGGGCTATATTTGCCAGAGAATTGGGAGTTCCTATCGTAATGCACGACTACTTAACAGGgggATTCACTGCAAATACCACCTTGGCTCACTATTGCCGAGATAATGGCCTACTTCTTCACATCCACCGCGCAATGCATGCAGTTATTGATAGACAGAAGAATCATGGTATGCACTTTCGTGTACTAGCTAAAGCGTTACGTATGTCTGGTGGAGATCATATTCACGCCGGTACCGTAGTAGGTAAACTTGAAGGGGAAAGAGAAATCACTTTGGGCTTTGTTGATTTACTGCGCGATGATTTTATTGAAaaaGATCGAAGTCGCGGTATTTATTTCACTCAAGATTGGGTCtctctACCGGGTGTTCTGCCCGTGGCTTCGGggggTATTCACGTT
>IonTorrentS5-rbcL2_BOP010125_Cotu
TGAAGAAATGATTAAAAGGGCTGTATTTGCCAGAGAATTGGGAGTTCCTATCGTAATGCACGACTACTTAACAGGGGGATTCACTGCAAATACTAGCTTGGCTCATTATTGCCGAGATAATGGCCTACTTCTTCACATCCACCGCGCAATGCATGCAGTTATTGATAGACAGAAGAATCATGGTATACACTTTCGTGTACTAGCTAAAGCGTTACGTATGTCTGGTGGAGATCATATTCACTCCGGTACCGTAGTAGGTAAACTTGAAGGGGAAAGAGAGATCACTTTGGGCTTTGTTGATTTACTGCGCGATGATTTTATTGAAAAAGATCGAAGTCGCGGTATTTATTTCACTCAAGATTGGGTCTCTCTACCGGGTGTTCTGCCCGTGGCTTCGGGGGGTATTCACGTT
>IonTorrentS5-rbcL2_BOP010125_Otu
CTTAACAGGgggATTCACTGCAAATACTAGCTTGGCTCATTATTGCCGAGATAATGGCCTACTTCTTCACATCCACCGCGCAATGCATGCAGTTATTGATAGACAGAAGAATCATGGTATACACTTTCGTGTACTAGCTAAAGCGTTACGTATGTCTGGTGGAGATCATATTCACTCCGGTACCGTAGTAGGTAAACTTGAAGGGGAAAGagagaTCACTTTGGGCTTTGTTGATTTACTGCGCGATGATTTTATTGAAaaaGATCGAAGTCGCGGTATTTATTTCACTCAAGATTGGGTCtctctACCGGGTGTTCTGCCCGTGGCTTCGGggggTATTCACGTT
>IonTorrentS5-rbcL2_BOP010125_Zotu
CTTAACAGGgggATTCACTGCAAATACTAGCTTGGCTCATTATTGCCGAGATAATGGCCTACTTCTTCACATCCACCGCGCAATGCATGCAGTTATTGATAGACAGAAGAATCATGGTATACACTTTCGTGTACTAGCTAAAGCGTTACGTATGTCTGGTGGAGATCATATTCACTCCGGTACCGTAGTAGGTAAACTTGAAGGGGAAAGagagaTCACTTTGGGCTTTGTTGATTTACTGCGCGATGATTTTATTGAAaaaGATCGAAGTCGCGGTATTTATTTCACTCAAGATTGGGTCtctctACCGGGTGTTCTGCCCGTGGCTTCGGggggTATTCACGTT
>IonTorrentS5-rbcL2_BOP010126_Cotu
TGCAGGTACATGTGAAGAAATGATCAAAAGGGCTGTATTTGCTAGAGAACTGGGTGTCCCTATCGTAATGCATGACTACTTAACGGGGGGATTCACTGCAAATACTAGCTTGGCTCATTATTGCCGAGATAATGGTCTACTTCTTCACATTCACCGTGCAATGCATGCAGTTATTGATAGACAGAAAAATCATGGTATACACTTTCGTGTACTAGCGAAGGCCCTACGTATGTCTGGTGGAGACCATATTCATTCTGGTACCGTAGTAGGTAAACTTGAGGGTGAAAGAGATATCACTTTAGGCTTTGTTGATTTACTACGTGATGATTTTGTTGAAAAAGACCGAAGCCGCGGTATTTATTTCACTCAAGATTGGGTTTCTCTACCGGGTGTTCTGCCTGTGGCTTCTGGGGGTATTCATGTTTGGCACAT
>IonTorrentS5-rbcL2_BOP010126_Otu
TGCAGGTACATGTGAAGAAATGATCAAAAGGGCTGTATTTGCTAGAGAACTGGGTGTCCCTATCGTAATGCATGACTACTTAACGGgggggATTCACTGCAAATACTAGCTTGGCTCATTATTGCCGAGATAATGGTCTACTTCTTCACATTCACCGTGCAATGCATGCAGTTATTGATAGACAGAAaaaTCATGGTATACACTTTCGTGTACTAGCGAAGGCCCTACGTATGTCTGGTGGAGACCATATTCATTCTGGTACCGTAGTAGGTAAACTTGAGGGTGAAAGAGATATCACTTTAGGCTTTGTTGATTTACTACGTGATGATTTTGTTGAAaaaGACCGAAGCCGCGGTATTTATTTCACTCAAGATTGGGTTTCTCTACCGGGTGTTCTGCCTGTGGCTTCTGGgggTATTCATGTT
>IonTorrentS5-rbcL2_BOP010126_Zotu
TGCAGGTACATGTGAAGAAATGATCAAAAGGGCTGTATTTGCTAGAGAACTGGGTGTCCCTATCGTAATGCATGACTACTTAACGGgggggATTCACTGCAAATACTAGCTTGGCTCATTATTGCCGAGATAATGGTCTACTTCTTCACATTCACCGTGCAATGCATGCAGTTATTGATAGACAGAAaaaTCATGGTATACACTTTCGTGTACTAGCGAAGGCCCTACGTATGTCTGGTGGAGACCATATTCATTCTGGTACCGTAGTAGGTAAACTTGAGGGTGAAAGAGATATCACTTTAGGCTTTGTTGATTTACTACGTGATGATTTTGTTGAAaaaGACCGAAGCCGCGGTATTTATTTCACTCAAGATTGGGTTTCTCTACCGGGTGTTCTGCCTGTGGCTTCTGGgggTATTCATGTT
>IonTorrentS5-rbcL2_BOP010127_Cotu
TGCAGGTACATGTGAAGAAATGATCAAAAGGGCTGTATTTGCTAGAGAACTGGGTGTCCCTATCGTAATGCATGACTACTTAACGGGGGGATTCACTGCAAATACTAGCTTGGCTCATTATTGCCGAGATAATGGTCTACTTCTTCACATTCACCGTGCAATGCATGCAGTTATTGATAGACAGAAAAATCATGGTATACACTTTCGTGTACTAGCGAAGGCCCTACGTATGTCTGGTGGAGACCATATTCATTCTGGTACCGTAGTAGGTAAACTTGAGGGTGAAAGAGATATCACTTTAGGCTTTGTTGATTTACTACGTGATGATTTTGTTGAAAAAGACCGAAGCCGCGGTATTTATTTCACTCAAGATTGGGTTTCTCTACCGGGTGTTCTGCCTGTGGCTTCTGGGGGTATTCATGTT
>IonTorrentS5-rbcL2_BOP010127_Otu
TGCAGGTACATGTGAAGAAATGATCAAAAGGGCTGTATTTGCTAGAGAACTGGGTGTCCCTATCGTAATGCATGACTACTTAACGGggggATTCACTGCAAATACTAGCTTGGCTCATTATTGCCGAGATAATGGTCTACTTCTTCACATTCACCGTGCAATGCATGCAGTTATTGATAGACAGAAaaaTCATGGTATACACTTTCGTGTACTAGCGAAGGCCCTACGTATGTCTGGTGGAGACCATATTCATTCTGGTACCGTAGTAGGTAAACTTGAGGGTGAAAGAGATATCACTTTAGGCTTTGTTGATTTACTACGTGATGATTTTGTTGAAaaaGACCGAAGCCGCGGTATTTATTTCACTCAAGATTGGGTTTCTCTACCGGGTGTTCTGCCTGTGGCTTCTGGgggTATTCATGTT
>IonTorrentS5-rbcL2_BOP010127_Zotu
TGCAGGTACATGTGAAGAAATGATCAAAAGGGCTGTATTTGCTAGAGAACTGGGTGTCCCTATCGTAATGCATGACTACTTAACGGggggATTCACTGCAAATACTAGCTTGGCTCATTATTGCCGAGATAATGGTCTACTTCTTCACATTCACCGTGCAATGCATGCAGTTATTGATAGACAGAAaaaTCATGGTATACACTTTCGTGTACTAGCGAAGGCCCTACGTATGTCTGGTGGAGACCATATTCATTCTGGTACCGTAGTAGGTAAACTTGAGGGTGAAAGAGATATCACTTTAGGCTTTGTTGATTTACTACGTGATGATTTTGTTGAAaaaGACCGAAGCCGCGGTATTTATTTCACTCAAGATTGGGTTTCTCTACCGGGTGTTCTGCCTGTGGCTTCTGGgggTATTCATGTT
>IonTorrentS5-rbcL2_BOP010128_Cotu
TGAAGAAATGATCAAAAGGGCTGTATTTGCTAGAGAACTGGGTGTCCCTATCGTAATGCATGACTACTTAACGGGGGGATTCACTGCAAATACTAGCTTGGCTCATTATTGCCGAGATAATGGTCTACTTCTTCACATTCACCGTGCAATGCATGCAGTTATTGATAGACAGAAAAATCATGGTATACACTTTCGTGTACTAGCGAAGGCCCTACGTATGTCTGGTGGAGACCATATTCATTCTGGTACCGTAGTAGGTAAACTTGAGGGTGAAAGAGATATCACTTTAGGCTTTGTTGATTTACTACGTGATGATTTTGTTGAAAAAGACCGAAGCCGCGGTATTTATTTCACTCAAGATTGGGTTTCTCTACCGGGTGTTCTGCCTGTGGCTTCTGGGGGTATTCATGTT
>IonTorrentS5-rbcL2_BOP010128_Otu
GGGGATTCACTGCAAATACTAGCTTGGCTCATTATTGCCGAGATAATGGTCTACTTCTTCACATTCACCGTGCAATGCATGCAGTTATTGATAGACAGAAaaaTCATGGTATACACTTTCGTGTACTAGCGAAGGCCCTACGTATGTCTGGTGGAGACCATATTCATTCTGGTACCGTAGTAGGTAAACTTGAGGGTGAAAGAGATATCACTTTAGGCTTTGTTGATTTACTACGTGATGATTTTGTTGAAaaaGACCGAAGCCGCGGTATCTATTTCACTCAAGATTGGGTTTCTCTACCGGGTGTTCTGCCTGTGGCTTCTGGgggTATTCATGTT
>IonTorrentS5-rbcL2_BOP010128_Zotu
GGGGATTCACTGCAAATACTAGCTTGGCTCATTATTGCCGAGATAATGGTCTACTTCTTCACATTCACCGTGCAATGCATGCAGTTATTGATAGACAGAAaaaTCATGGTATACACTTTCGTGTACTAGCGAAGGCCCTACGTATGTCTGGTGGAGACCATATTCATTCTGGTACCGTAGTAGGTAAACTTGAGGGTGAAAGAGATATCACTTTAGGCTTTGTTGATTTACTACGTGATGATTTTGTTGAAaaaGACCGAAGCCGCGGTATCTATTTCACTCAAGATTGGGTTTCTCTACCGGGTGTTCTGCCTGTGGCTTCTGGgggTATTCATGTT
>IonTorrentS5-rbcL2_BOP010129_Cotu
TGAAGAAATGATCAAAAGGGCTGTATTTGCTAGAGAACTGGGTGTCCCTATCGTAATGCATGACTACTTAACGGGGGGATTCACTGCAAATACTAGCTTGGCTCATTATTGCCGAGATAATGGTCTACTTCTTCACATTCACCGTGCAATGCATGCAGTTATTGATAGACAGAAAAATCATGGTATACACTTTCGTGTACTAGCGAAGGCCCTACGTATGTCTGGTGGAGACCATATTCATTCTGGTACCGTAGTAGGTAAACTTGAGGGTGAAAGAGATATCACTTTAGGCTTTGTTGATTTACTACGTGATGATTTTGTTGAAAAAGACCGAAGCCGCGGTATTTATTTCACTCAAGATTGGGTTTCTCTACCGGGTGTTCTGCCTGTGGCTTCTGGGGGTATTCATGTTT
>IonTorrentS5-rbcL2_BOP010129_Otu
TGAAGAAATGATCAAAAGGGCTGTATTTGCTAGAGAACTGGGTGTCCCTATCGTAATGCATGACTACTTAACGGggggATTCACTGCAAATACTAGCTTGGCTCATTATTGCCGAGATAATGGTCTACTTCTTCACATTCACCGTGCAATGCATGCAGTTATTGATAGACAGAAaaaTCATGGTATACACTTTCGTGTACTAGCGAAGGCCCTACGTATGTCTGGTGGAGACCATATTCATTCTGGTACCGTAGTAGGTAAACTTGAGGGTGAAAGAGATATCACTTTAGGCTTTGTTGATTTACTACGTGATGATTTTGTTGAAaaaGACCGAAGCCGCGGTATTTATTTCACTCAAGATTGGGTTTCTCTACCGGGTGTTCTGCCTGTGGCTTCTGGgggTATTCATGTT
>IonTorrentS5-rbcL2_BOP010129_Zotu
TGAAGAAATGATCAAAAGGGCTGTATTTGCTAGAGAACTGGGTGTCCCTATCGTAATGCATGACTACTTAACGGggggATTCACTGCAAATACTAGCTTGGCTCATTATTGCCGAGATAATGGTCTACTTCTTCACATTCACCGTGCAATGCATGCAGTTATTGATAGACAGAAaaaTCATGGTATACACTTTCGTGTACTAGCGAAGGCCCTACGTATGTCTGGTGGAGACCATATTCATTCTGGTACCGTAGTAGGTAAACTTGAGGGTGAAAGAGATATCACTTTAGGCTTTGTTGATTTACTACGTGATGATTTTGTTGAAaaaGACCGAAGCCGCGGTATTTATTTCACTCAAGATTGGGTTTCTCTACCGGGTGTTCTGCCTGTGGCTTCTGGgggTATTCATGTT
>IonTorrentS5-rbcL2_BOP010131_Cotu
TGCAGGTACATGCGAAGAAATGATCAAAAGGGCTGTATTTGCTAGAGAACTGGGTGTCCCTATCGTAATGCATGACTACTTAACGGGGGGATTCACTGCAAATACTAGCTTGGCTCATTATTGCCGAGATAATGGTCTACTTCTTCACATCCACCGTGCAATGCATGCAGTTATTGATAGACAGAAAAATCATGGTATACACTTTCGTGTACTAGCGAAGGCCCTACGTATGTCTGGTGGAGACCATATTCATTCTGGTACCGTAGTAGGTAAACTTGAGGGTGAAAGAGATATCACTTTAGGCTTTGTTGATTTACTACGTGATGATTTTATTGAAAAAGACCGAAGCCGCGGTATTTATTTCACTCAAGATTGGGTCTCTCTACCGGGTGTTCTGCCTGTGGCTTCCGGGGGTATTCACGTT
>IonTorrentS5-rbcL2_BOP010131_Otu
TGCAGGTACATGCGAAGAAATGATCAAAAGGGCTGTATTTGCTAGAGAACTGGGTGTCCCTATCGTAATGCATGACTACTTAACGGggggATTCACTGCAAATACTAGCTTGGCTCATTATTGCCGAGATAATGGTCTACTTCTTCACATCCACCGTGCAATGCATGCAGTTATTGATAGACAGAAaaaTCATGGTATACACTTTCGTGTACTAGCGAAGGCCCTACGTATGTCTGGTGGAGACCATATTCATTCTGGTACCGTAGTAGGTAAACTTGAGGGTGAAAGAGATATCACTTTAGGCTTTGTTGATTTACTACGTGATGATTTTATTGAAaaaGACCGAAGCCGCGGTATTTATTTCACTCAAGATTGGGTCtctctACCGGGTGTTCTGCCTGTGGCTTCCGGgggTATTCACGTT
>IonTorrentS5-rbcL2_BOP010131_Zotu
TGCAGGTACATGCGAAGAAATGATCAAAAGGGCTGTATTTGCTAGAGAACTGGGTGTCCCTATCGTAATGCATGACTACTTAACGGggggATTCACTGCAAATACTAGCTTGGCTCATTATTGCCGAGATAATGGTCTACTTCTTCACATCCACCGTGCAATGCATGCAGTTATTGATAGACAGAAaaaTCATGGTATACACTTTCGTGTACTAGCGAAGGCCCTACGTATGTCTGGTGGAGACCATATTCATTCTGGTACCGTAGTAGGTAAACTTGAGGGTGAAAGAGATATCACTTTAGGCTTTGTTGATTTACTACGTGATGATTTTATTGAAaaaGACCGAAGCCGCGGTATTTATTTCACTCAAGATTGGGTCtctctACCGGGTGTTCTGCCTGTGGCTTCCGGgggTATTCACGTT
>IonTorrentS5-rbcL2_BOP010132_Cotu
CGAAGACATGATGAAAAGGGCTGTATTTGCCAGAGAATTGGGAGTTCCTATTGTAATGCACGATTACTTAACAGGGGGATTCACTGCAAATACTACCTTGGCTCATTATTGCCGAGATAATGGTCTACTTCTTCACATCCACCGTGCAATGCATGCAGTTATTGATAGACAGAAAAATCATGGTATGCACTTTCGTGTACTAGCTAAAGCGTTACGTCTGTCTGGTGGAGATCATATTCACGCTGGTACTGTAGTAGGTAAACTTGAAGGGGAAAGAGACATCACTTTAGGCTTTGTTGATTTACTACGCGATGATTTTATTGAAAAAGATCGAAGCCGCGGTATTTATTTCACTCAAGATTGGGTCTCTCTACCAGGTGTTATCCCTGTGGCTTCAGGGGGTATTCATGTT
>IonTorrentS5-rbcL2_BOP010132_Otu
CGAAGACATGATGAAAAGGGCTGTATTTGCCAGAGAATTGGGAGTTCCTATTGTAATGCACGATTACTTAACAGGgggATTCACTGCAAATACTACCTTGGCTCATTATTGCCGAGATAATGGTCTACTTCTTCACATCCACCGTGCAATGCATGCAGTTATTGATAGACAGAAaaaTCATGGTATGCACTTTCGTGTACTAGCTAAAGCGTTACGTCTGTCTGGTGGAGATCATATTCACGCTGGTACTGTAGTAGGTAAACTTGAAG
>IonTorrentS5-rbcL2_BOP010132_Zotu
CGAAGACATGATGAAAAGGGCTGTATTTGCCAGAGAATTGGGAGTTCCTATTGTAATGCACGATTACTTAACAGGgggATTCACTGCAAATACTACCTTGGCTCATTATTGCCGAGATAATGGTCTACTTCTTCACATCCACCGTGCAATGCATGCAGTTATTGATAGACAGAAaaaTCATGGTATGCACTTTCGTGTACTAGCTAAAGCGTTACGTCTGTCTGGTGGAGATCATATTCACGCTGGTACTGTAGTAGGTAAACTTGAAG
>IonTorrentS5-rbcL2_BOP010134_Cotu
CGAAGATATGATGAAAAGGGCTGTATTTGCCAGAGAGTTGGGAGTACCCATCGTAATGCATGACTACTTAACGGGGGGGTTCACTGCAAATACTACCTTGGCTCATTATTGCCGAGATAATGGTCTACTTCTTCACATCCACCGCGCAATGCATGCAGTTATTGATAGACAGAAGAATCATGGTATGCATTTCCGTGTACTAGCTAAAGCGTTACGTATGTCTGGTGGAGATCATATTCACGCCGGTACCGTAGTAGGTAAACTTGAAGGGGAAAGAGAGATCACTTTGGGTTTTGTTGATTTACTGCGTGATGATTTTATTGAAAAAGATCGAAGCCGCGGTATTTATTTCACTCAAGATTGGGTCTCTCTACCAGGTGTTCTGCCCGTGGCTTCAGGGGGTATTCACGTT
>IonTorrentS5-rbcL2_BOP010134_Otu
CGAAGATATGATGAAAAGGGCTGTATTTGCCAGagagTTGGGAGTACCCATCGTAATGCATGACTACTTAACGGgggggTTCACTGCAAATACTACCTTGGCTCATTATTGCCGAGATAATGGTCTACTTCTTCACATCCACCGCGCAATGCATGCAGTTATTGATAGACAGAAGAATCATGGTATGCATTTCCGTGTACTAGCTAAAGCGTTACGTATGTCTGGTGGAGATCATATTCACGCCGGTACCGTAGTAGGTAAACTGGAAGGAGAAAGagagaTCACCTTGGGTTTTGTTGATTTATTGCGTG
>IonTorrentS5-rbcL2_BOP010134_Zotu
CGAAGATATGATGAAAAGGGCTGTATTTGCCGGAGAGTTGGGAGTACCCATCGTAATGCATGACTACTTAACGGgggggTTCACTGCAAATACTACCTTGGCTCATTATTGCCGAGATAATGGTCTACTTCTTCACATCCACCGCGCAATGCATGCAGTTATTGATAGACAGAAGAATCATGGTATGCATTTCCGTGTACTAGCTAAAGCGTTACGTATGTCTGGTGGAGATCATATTCACGCCGGTACCGTAGTAGGTAAACTGGAAGGAGAAAGagagaTCA
>IonTorrentS5-rbcL2_BOP010135_Cotu
GCGAAGAAATGATGAAAAGAGCTATATTTGCTAGAGAATTGGGAGTTCCTATCGTAATGCATGACTACTTAACAGGAGGATTCACTGCAAATACTACCTTGGCTCATTATTGCCGAGATAATGGCTTACTTCTTCACATTCACCGTGCAATGCATGCAGTTATTGATAGACAGAAGAATCATGGTATGCACTTCCGTGTACTAGCTAAAGCGTTACGTATGTCTGGTGGAGATCATATTCACGCTGGTACTGTAGTAGGTAAACTTGAAGGAGAAAGAGATATTACTTTAGGCTTTGTTGATTTACTGCGTGATGATTTTATTGAAAAAGATCGAAGTCGCGGTATTTATTTCACTCAAGATTGGGTCTCTCTACCGGGTGTTATTCCCGTGGCTTCAGGGGGTATTCACGTTTGGCAT
>IonTorrentS5-rbcL2_BOP010135_Dotu
GCGAAGAATGATGAAAAGAGCTATATTTGCTAGAGAATTGGGAGTTCCTATCGTAATGCATGACTACTTAACAGGAGGATTCACTGCAAATACTACCTTGGCTCATTATTGCCGAGATAATGGCTTACTTCTTCACATTCACCGTGCAATGCATGCAGTTATTGATAGACAGAAGAATCATGGTATGCACTTCCGTGTACTAGCTAAAGCGTTACGTATGTCTGGTGGAGATCATATTCACGCTGGTACTGTAGTAGGTAAACTTGAAGGAGAAAGAGATATTACTTTAGGCTTTGTTGATTTACTGCGTGATGATTTTATTGAAAAAGATCGAAGTCGCGGTATTTATTTCACTCAAGATTGGGTCTCTCTACCGGGTGTTATTCCCGTGGCTTCAGGGGGTATTCACGTT
>IonTorrentS5-rbcL2_BOP010135_Otu
GCGAAGAATGATGAAAAGAGCTATATTTGCTAGAGAATTGGGAGTTCCTATCGTAATGCATGACTACTTAACAGGAGGATTCACTGCAAATACTACCTTGGCTCATTATTGCCGAGATAATGGCTTACTTCTTCACATTCACCGTGCAATGCATGCAGTTATTGATAGACAGAAGAATCATGGTATGCACTTCCGTGTACTAGCTAAAGCGTTACGTATGTCTGGTGGAGATCATATTCACGCTGGTACTGTAGTAGGTAAACTTGAAGGAGAAAGAGATATTACTTTAGGCTTTGTTGATTTACTGCGTGATGATTTTATTGAAaaaGATCGAAGTCGCGGTATTTATTTCACTCAAGATTGGGTCtctctACCGGGTGTTATTCCCGTGGCTTCAGGgggTATTCACGTT
>IonTorrentS5-rbcL2_BOP010135_Zotu
GCGAAGAATGATGAAAAGAGCTATATTTGCTAGAGAATTGGGAGTTCCTATCGTAATGCATGACTACTTAACAGGAGGATTCACTGCAAATACTACCTTGGCTCATTATTGCCGAGATAATGGCTTACTTCTTCACATTCACCGTGCAATGCATGCAGTTATTGATAGACAGAAGAATCATGGTATGCACTTCCGTGTACTAGCTAAAGCGTTACGTATGTCTGGTGGAGATCATATTCACGCTGGTACTGTAGTAGGTAAACTTGAAGGAGAAAGAGATATTACTTTAGGCTTTGTTGATTTACTGCGTGATGATTTTATTGAAaaaGATCGAAGTCGCGGTATTTATTTCACTCAAGATTGGGTCtctctACCGGGTGTTATTCCCGTGGCTTCAGGgggTATTCACGTT
>IonTorrentS5-rbcL2_BOP010136_Cotu
CGAAGAAATGATGAAAAGGGCTGTATTTGCCAGAGAGTTGGGAGCACCCATCGTAATGCATGACTACTTAACGGGGGGGTTCACTGCAAATACTACCTTGGCTCATTATTGCCGAGATAATGGTCTACTTCTTCACATCCACCGCGCAATGCATGCAGTTATTGATAGACAGAAGAATCATGGTATGCATTTCCGTGTACTAGCTAAAGGGTTACGTATGTCTGGTGGAGATCATATTCACGCCGGTACCGTAGTAGGTAAACTGGAAGGAGAAAGAGAGATCACCTTGGGTTTTGTTGATTTATTGCGTGATGATTTTATTGAAAAAGACCGAAGTCGCGGTATTTATTTCACTCAAGATTGGGTCTCTCTACCAGGTGTTCTGCCCGTGGCATCAGGGGGTATTCACGTT
>IonTorrentS5-rbcL2_BOP010136_Otu
ATGCAGGTACAATGCGAAGAATGATGAAAAGGGCTGTATTTGCCAGagagTTGGGAGCACCCATCGTAATGGCATGACTACTTAACGGgggggTTCACTGCAAATACTACCTTGGCTCATTATTGCCGAGATAATGGTCTACTTCTTCACATCCACCGCGCAATGCATGCAGTTATTGATAGACAGAAGAATCATGGTATGCATTTCCGTGTACTAGCTAAAGGGTTACGTATGTCTGGTGGAGATCATATTCACGCCGGTACCGTAGTAGGTAAACTGGAAGGAGAAAGagagaTCACCTTGGGTTTTGTTGATTTATTGCGTGATGATTTTATTGAAaaaGACCGAAGTCGCGGTATTTATTTCACTCAAGATTGGGTCtctctACCAGGTGTTCTGCCCGTGGCATCAGGgggTATTCACGTT
>IonTorrentS5-rbcL2_BOP010136_Zotu
ATGCAGGTACAATGCGAAGAATGATGAAAAGGGCTGTATTTGCCAGagagTTGGGAGCACCCATCGTAATGGCATGACTACTTAACGGgggggTTCACTGCAAATACTACCTTGGCTCATTATTGCCGAGATAATGGTCTACTTCTTCACATCCACCGCGCAATGCATGCAGTTATTGATAGACAGAAGAATCATGGTATGCATTTCCGTGTACTAGCTAAAGGGTTACGTATGTCTGGTGGAGATCATATTCACGCCGGTACCGTAGTAGGTAAACTGGAAGGAGAAAGagagaTCACCTTGGGTTTTGTTGATTTATTGCGTGATGATTTTATTGAAaaaGACCGAAGTCGCGGTATTTATTTCACTCAAGATTGGGTCtctctACCAGGTGTTCTGCCCGTGGCATCAGGgggTATTCACGTT
>IonTorrentS5-rbcL2_BOP010137_Cotu
CGAAGAAATGATGAAAAGGGCTATATTTGCCAGAGAATTGGGAGTTCCTATCGTAATGCATGACTACTTAACAGGGGGATTCACCGCAAACACTACTTTGGCTCATTATTGCCGAGATAATGGTTTACTTCTTCACATTCACCGCGCAATGCATGCAGTTATTGATAGACAGAAAAATCATGGTATGCACTTTCGTGTACTAGCTAAGGCATTACGTATGTCTGGTGGAGATCATATTCACTCTGGTACCGTAGTAGGTAAACTTGAAGGGGAAAGAGACATAACTTTGGGTTTTGTTGATTTACTGCGTGATGATTTTATTGAAAAAGATCGAAGCCGCGGTATTTATTTCACCCAAGATTGGGTCTCTCTACCGGGTGTTCTGCCTGTGGCTTCGGGGGGTATTC
>IonTorrentS5-rbcL2_BOP010137_Otu
AGGTAAACTTGAAGGGGAAAGAGACATAACTTTGGGTTTTGTTGATTTACTGCGTGATGATTTTATTGAAaaaGATCGAAGCCGCGGTATTTATTTCACCCAAGATTGGGTCtctctACCGGGTGTTCTGCCTGTGGCTTCGGggggTATTCACGTT
>IonTorrentS5-rbcL2_BOP010137_Zotu
AGGTAAACTTGAAGGGGAAAGAGACATAACTTTGGGTTTTGTTGATTTACTGCGTGATGATTTTATTGAAaaaGATCGAAGCCGCGGTATTTATTTCACCCAAGATTGGGTCtctctACCGGGTGTTCTGCCTGTGGCTTCGGggggTATTCACGTT
>IonTorrentS5-rbcL2_BOP010138_Cotu
CGAAGAGATGATGAAAAGAGCTATATTTGCTAGAGAATTGGGTGTTCCGATCGTAATGCATGACTACTTAACGGGGGGATTCACCGCAAATACTAGCTTGGCTCATTATTGCCGAGATAATGGTCTACTTCTTCACATCCACCGTGCAATGCATGCGGTTATTGATAGACAGAAGAATCATGGTATCCACTTCCGGGTATTAGCAAAAGCGTTACGTATGTCTGGTGGAGATCATATTCACGCTGGTACCGTAGTAGGTAAACTTGAAGGTGAAAGAGACATAACTCTGGGCTTTGTTGATTTACTGCGTGATGATTTTGTTGAACAAGATCGAAGTCGCGGTATTTATTTCACTCAAGATTGGGTCTCTTTACCAGGTGTTCTACCCGTGGCTTCAGGAGGTATTCACGTTTGGCAT
>IonTorrentS5-rbcL2_BOP010138_Otu
CGAAGAGATGATGAAAAGAGCTATATTTGCTAGAGAATTGGGTGTTCCGATCGTAATGCATGACTACTTAACGGgggggATTCACCGCAAATACTAGCTTGGCTCATTATTGCCGAGATAATGGTCTACTTCTTCACATCCACCGTGCAATGCATGCGGTTATTGATAGACAGAAGAATCATGGTATCCACTTCCGGGTATTAGCAAAAGCGTTACGTATGTCTGGTGGAGATCATATTCACGCTGGTACCGTAGTAGGTAAACTTGAAGGTGAAAGAGACATAACTCTGGGCTTTGTTGATTTACTGCGTGATGATTTTGTTGAACAAGATCGAAGTCGCGGTATTTATTTCACTCAAGATTGGGTCTCTTTACCAGGTGTTCTACCCGTGGCTTCAGGAGGTATTCACGTTTGGCACAT
>IonTorrentS5-rbcL2_BOP010138_Zotu
CGAAGAGATGATGAAAAGAGCTATATTTGCTAGAGAATTGGGTGTTCCGATCGTAATGCATGACTACTTAACGGgggggATTCACCGCAAATACTAGCTTGGCTCATTATTGCCGAGATAATGGTCTACTTCTTCACATCCACCGTGCAATGCATGCGGTTATTGATAGACAGAAGAATCATGGTATCCACTTCCGGGTATTAGCAAAAGCGTTACGTATGTCTGGTGGAGATCATATTCACGCTGGTACCGTAGTAGGTAAACTTGAAGGTGAAAGAGACATAACTCTGGGCTTTGTTGATTTACTGCGTGATGATTTTGTTGAACAAGATCGAAGTCGCGGTATTTATTTCACTCAAGATTGGGTCTCTTTACCAGGTGTTCTACCCGTGGCTTCAGGAGGTATTCACGTTTGGCACAT
>IonTorrentS5-rbcL2_BOP010139_Cotu
TGAAGAAATGATGAAAAGGGCTGTATTTGCCAGAGAATTGGGAGTTCCTATCGTAATGCATGATTACTTAACAGGAGGATTCACTGCAAATACTAGCCTGGCTCATTATTGTCGAGATAATGGTCTACTTCTTCACATCCACCGTGCAATGCATGCAGTTATTGATAGACAAAAGAATCATGGTATACACTTTCGTGTACTAGCTAAAGCGTTACGTATGTCTGGTGGAGATCATATCCATGCGGGTACTGTAGTAGGTAAACTTGAAGGGGAAAGAGAAATCACTTTAGGCTTTGTTGATTTACTACGTGATGATTTTATTGAAAAAGATCGAAGCCGTGGTATTTATTTCACTCAAGATTGGGTCTCTCTACCAGGTGTTCTGCCCGTGGCTTCAGGGGGTATTCACGTTTGAT
>IonTorrentS5-rbcL2_BOP010139_Dotu
TGAAGAAATGATGAAAAGGGCTGTATTTGCCAGAGAATTGGGAGTTCCTATCGTAATGCATGATTACTTAACAGGAGGATTCACTGCAAATACTAGCCTGGCTCATTATTGTCGAGATAATGGTCTACTTCTTCACATCCACCGTGCAATGCATGCAGTTATTGATAGACAAAAGAATCATGGTATACACTTTCGTGTACTAGCTAAAGCGTTACGTATGTCTGGTGGAGATCATATCCATGCGGGTACTGTAGTAGGTAAACTTGAAGGGGAAAGAGAAATCACTTTAGGCTTTGTTGATTTACTACGTGATGATTTTATGAAAAAG
>IonTorrentS5-rbcL2_BOP010139_Otu
TGCAGGTACATGTGAAGAATGATGAAAAGGGCTGTATTTGCCAGAGAATTGGGAGTTCCTATCGTAATGCATGATTACTTAACAGGAGGATTCACTGCAAATACTAGCCTGGCTCATTATTGTCGAGATAATGGTCTACTTCTTCACATCCACCGTGCAATGCATGCAGTTATTGATAGACAAAAGAATCATGGTATACACTTTCGTGTACTAGCTAAAGCGTTACGTATGTCTGGTGGAGATCATATCCATGCGGGTACTGTAGTAGGTAAACTTGAAGGGGAAAGAGAAATCACTTTAGGCTTTGTTGATTTACTACGTGATGATTTTATTGAAaaaGATCGAAGCCGTGGTATTTATTTCACTCAAGATTGGGTCtctctACCAGGTGTTCTGCCCGTGGCTTCAGGgggTATTCACGTT
>IonTorrentS5-rbcL2_BOP010139_Zotu
GCTGTATTTGCCAGAGAATTGGGAGTTCCTATCGTAATGCATGATTACTTAACAGGAGGATTCACTGCAAATACTAGCCTGGCTCATTATTGTCGAGATAATGGTCTACTTCTTCACATCCACCGTGCAATGCATGCAGTTATTGATAGACAAAAGAATCATGGTATACACTTTCGTGTACTAGCTAAAGCGTTACGTATGTCTGGTGGAGATCATATCCATGCGGGTACTGTAGTAGGTAAACTTGAAGGGGAAAGAGAAATCACTTTAGGCTTTGTTGATTTACTACGTGATGATTTTATTGAAaaaGATCGAAGCCGTGGTATTTATTTCACTCAAGATTGGGTCTCCCTACCAGGTGTTCTGCCCGTGGCTTCAGGgggTATTCACGTT
>IonTorrentS5-rbcL2_BOP010140_Cotu
CGAAGAAATGATAAAAAGGGCTGTATTTGCCAGAGAGTTGGGAGTTCCTATCGTAATGCATGACTACTTAACAGGGGGATTCACCGCAAATACTAGCTTGGCTCATTATTGCCGAGATAATGGTCTACTTCTTCACATCCATCGTGCAATGCATGCAGTTATTGATAGACAGAAGAATCATGGTATACACTTTCGTGTACTAGCTAAAGCTTTGCGTATGTCTGGTGGAGATCATATTCACTCGGGTACAGTAGTAGGTAAACTTGAAGGAGAAAGGGACATAACTTTGGGCTTTGTTGATTTACTACGTGATGATTTTATTGAAAAAGACCGAAGCCGCGGTATTTATTTCACTCAAGATTGGGTTTCTCTACCAGGTGTTCTGCCCGTGGCTTCAGGGGGTATTCACGTTTGGCAT
>IonTorrentS5-rbcL2_BOP010140_Otu
CGAAGAAATGATAAaaaGGGCTGTATTTGCCAGagagTTGGGAGTTCCTATCGTAATGCATGACTACTTAACAGGgggATTCACCGCAAATACTAGCTTGGCTCATTATTGCCGAGATAATGGTCTACTTCTTCACATCCATCGTGCAATGCATGCAGTTATTGATAGACAGAAGAATCATGGTATACACTTTCGTGTACTAGCTAAAGCTTTGCGTATGTCTGGTGGAGATCATATTCACTCGGGTACAGTAGTAGGTAAACTTGAAGGAGAAAGGGACATAACTTTGGGCTTTGTTGATTTACTACGTGATGATTTTATTGAAAAGACCGAAGCCGCGGTATTTATTTCACTCAAGATTGGGTTTCTCTACCAGGTGTTCTGCCCGTGGCTTCAGGgggTATTCACGTTTGGCACAT
>IonTorrentS5-rbcL2_BOP010140_Zotu
CGAAGAAATGATAAaaaGGGCTGTATTTGCCAGagagTTGGGAGTTCCTATCGTAATGCATGACTACTTAACAGGgggATTCACCGCAAATACTAGCTTGGCTCATTATTGCCGAGATAATGGTCTACTTCTTCACATCCATCGTGCAATGCATGCAGTTATTGATAGACAGAAGAATCATGGTATACACTTTCGTGTACTAGCTAAAGCTTTGCGTATGTCTGGTGGAGATCATATTCACTCGGGTACAGTAGTAGGTAAACTTGAAGGAGAAAGGGACATAACTTTGGGCTTTGTTGATTTACTACGTGATGATTTTATTGAAAAGACCGAAGCCGCGGTATTTATTTCACTCAAGATTGGGTTTCTCTACCAGGTGTTCTGCCCGTGGCTTCAGGgggTATTCACGTTTGGCAT
>IonTorrentS5-rbcL2_BOP010141_Cotu
TGAAGAAATGATGAAAAGGGCTGTATTTGCCAGAGAATTAGGAGTTCCTATCGTAATGCATGACTATTTAACAGGGGGATTCACTGCAAATACTTCTTTGGCTCATTATTGCCGAGATAATGGCCTACTTCTTCACATCCATCGTGCAATGCATGCAGTTATTGATAGACAGAAGAATCATGGTATACACTTTCGTGTACTAGCTAAAGCGTTACGTATGTCTGGTGGAGATCATATTCACGCTGGTACTGTAGTAGGTAAACTTGAAGGGGAAAGAGACATCACTTTAGGCTTTGTTGATTTACTGCGTGATGATTATATTGAAAAAGATCGCGCCCGCGGTATTTATTTCTCTCAAGATTGGGTCTCTCTACCAGGTGTTCTACCCGTGGCTTCAGGGGGTATTCACGTT
>IonTorrentS5-rbcL2_BOP010141_Otu
TGAAGAAATGATGAAAAGGGCTGTATTTGCCAGAGAATTAGGAGTTCCTATCGTAATGCATGACTATTTAACAGGgggATTCACTGCAAATACTTCTTTGGCTCATTATTGCCGAGATAATGGCCTACTTCTTCACATCCATCGTGCAATGCATGCAGTTATTGATAGACAGAAGAATCATGGTATACACTTTCGTGTACTAGCTAAAGCGTTACGTATGTCTGGTGGAGATCATATTCACGCTGGTACTGTAGTAGGTAAACTTGAAGGGGAAAGAGACATCACTTTAGGCTTTGTTGATTTACTGCGTGATGATTATATTGAAaaaGATCGCGCCCGCGGTATTTATTTCtctcAAGATTGGGTCtctctACCAGGTGTTCTACCCGTGGCTTCAGGgggTATTC
>IonTorrentS5-rbcL2_BOP010141_Zotu
TGAAGAAATGATGAAAAGGGCTGTATTTGCCAGAGAATTAGGAGTTCCTATCGTAATGCATGACTATTTAACAGGgggATTCACTGCAAATACTTCTTTGGCTCATTATTGCCGAGATAATGGCCTACTTCTTCACATCCATCGTGCAATGCATGCAGTTATTGATAGACAGAAGAATCATGGTATACACTTTCGTGTACTAGCTAAAGCGTTACGTATGTCTGGTGGAGATCATATTCACGCTGGTACTGTAGTAGGTAAACTTGAAGGGGAAAGAGACATCACTTTAGGCTTTGTTGATTTACTGCGTGATGATTATATTGAAaaaGATCGCGCCCGCGGTATTTATTTCtctcAAGATTGGGTCtctctACCAGGTGTTCTACCCGTGGGCTTCAGGgggTATTC
>IonTorrentS5-rbcL2_BOP010142_Cotu
TGAAGAAATGATGAAAAGGGCTGTATTTGCCAGAGAATTAGGAGTTCCTATCGTAATGCATGACTATTTAACAGGGGGATTCACTGCAAATACTACTTTGGCTCATTATTGCCGAGATAATGGCCTACTTCTTCACATCCATCGTGCAATGCATGCAGTTATTGATAGACAGAAGAATCATGGTATGCACTTTCGTGTACTAGCTAAAGCGTTACGTATGTCTGGTGGAGATCATATTCACGCTGGTACTGTAGTAGGTAAACTTGAAGGGGAAAGAGACATCACTTTAGGCTTTGTTGATTTACTGCGTGATGATTATATTGAAAAAGATCGCGCCCGCGGTATTTATTTCACTCAAGATTGGGTCTCTCTACCAGGTGTTCTACCCGTGGCTTCAGGGGGTATTCACGTT
>IonTorrentS5-rbcL2_BOP010142_Otu
TGAAGAAATGATGAAAAGGGCTGTATTTGCCAGAGAATTAGGAGTTCCTATCGTAATGCATGACTATTTAACAGGgggATTCACTGCAAATACTACTTTGGCTCATTATTGCCGAGATAATGGCCTACTTCTTCACATCCATCGTGCAATGCATGCAGTTATTGATAGACAGAAGAATCATGGTATGCACTTTCGTGTACTAGCTAAAGCGTTACGTATGTCTGGTGGAGATCATATTCACGCTGGTACTGTAGTAGGTAAACTTGAAGGGGAAAGAGACATCACTTTAGGCTTTGTTGATTTACTGCGTGATGATTATATTGAAaaaGATCGCGCCCGCGGTATTTATTTCACTCAAGATTGGGTCtctctACCAGGTGTTCTACCCGTGGCTTCAGGgggTATTC
>IonTorrentS5-rbcL2_BOP010142_Zotu
TGAAGAAATGATGAAAAGGGCTGTATTTGCCAGAGAATTAGGAGTTCCTATCGTAATGCATGACTATTTAACAGGgggATTCACTGCAAATACTACTTTGGCTCATTATTGCCGAGATAATGGCCTACTTCTTCACATCCATCGTGCAATGCATGCAGTTATTGATAGACAGAAGAATCATGGTATGCACTTTCGTGTACTAGCTAAAGCGTTACGTATGTCTGGTGGAGATCATATTCACGCTGGTACTGTAGTAGGTAAACTTGAAGGGGAAAGAGACATCACTTTAGGCTTTGTTGATTTACTGCGTGATGATTATATTGAAaaaGATCGCGCCCGCGGTATTTATTTCACTCAAGATTGGGTCtctctACCAGGTGTTCTACCCGTGGCTTCAGGgggTATTC
>IonTorrentS5-rbcL2_BOP010143_Cotu
TGCAGGTACATGCGAAGAAATGATCAAAAGGGCTGTATTTGCCAGAGAATTGGGAGTTCCTATCGTAATGCATGACTACTTAACAGGGGGATTCACCGCAAATACTAGCTTGGCTCATTATTGCCGAGATAATGGCCTACTTCTTCACATCCATCGTGCAATGCATGCAGTTATTGATAGACAGAAGAATCATGGTATGCACTTTCGTGTACTAGCTAAAGCCTTACGTCTGTCTGGAGGAGATCATATTCACGCCGGTACCGTAGTAGGTAAACTTGAAGGAGAAAGAGAGATCACTTTGGGCTTTGTTGATTTATTACGTGATGATTTTGTTGAAAAAGACCGAAGTCGCGGTATTTATTTCACTCAAGATTGGGTCTCTCTACCAGGTGTTCTGCCAGTGGCTTCTGGGGGTATTCACGTT
>IonTorrentS5-rbcL2_BOP010143_Otu
TGCAGGTACATGCGAAGAAATGATCAAAAGGGCTGTATTTGCCAGAGAATTGGGAGTTCCTATCGTAATGCATGACTACTTAACAGGgggATTCACCGCAAATACTAGCTTGGCTCATTATTGCCGAGATAATGGCCTACTTCTTCACATCCATCGTGCAATGCATGCAGTTATTGATAGACAGAAGAATCATGGTATGCACTTTCGTGTACTAGCTAAAGCCTTACGTCTGTCTGGAGGAGATCATATTCACGCCGGTACCGTAGTAGGTAAACTTGAAGGAGAAAGagagaTCACTTTGGGCTTTGTTGATTTATTACGTGATGATTTTGTTGAAaaaGACCGAAGTCGCGGTATTTATTTCACTCAAGATTGGGTCtctctACCAGGTGTTCTGCCAGTGGCTTCTGGgggTATTCACGTT
>IonTorrentS5-rbcL2_BOP010143_Zotu
TGCAGGTACATGCGAAGAAATGATCAAAAGGGCTGTATTTGCCAGAGAATTGGGAGTTCCTATCGTAATGCATGACTACTTAACAGGgggATTCACCGCAAATACTAGCTTGGCTCATTATTGCCGAGATAATGGCCTACTTCTTCACATCCATCGTGCAATGCATGCAGTTATTGATAGACAGAAGAATCATGGTATGCACTTTCGTGTACTAGCTAAAGCCTTACGTCTGTCTGGAGGAGATCATATTCACGCCGGTACCGTAGTAGGTAAACTTGAAGGAGAAAGagagaTCACTTTGGGCTTTGTTGATTTATTACGTGATGATTTTGTTGAAaaaGACCGAAGTCGCGGTATTTATTTCACTCAAGATTGGGTCtctctACCAGGTGTTCTGCCAGTGGCTTCTGGgggTATTCACGTT
>IonTorrentS5-rbcL2_BOP010144_Cotu
TGCAGGTACATGCGAAGAAATGATCAAAAGGGCTGTATTTGCCAGAGAATTGGGAGTTCCTATCGTAATGCATGACTACTTAACAGGGGGATTCACTGCAAATACTAGCTTGGCTCATTATTGCCGAGACAATGGCCTACTTCTTCACATCCATCGCGCAATGCATGCAGTTATTGATAGACAGAGGAATCATGGTATGCACTTTCGTGTACTAGCTAAAGCGTTGCGTATGTCTGGTGGAGATCATATTCACGCTGGTACCGTAGTAGGTAAACTGGAAGGGGAACGGGACGTCACTTTGGGTTTTGTTGATTTACTACGTGATGATTTTATTGAAAAAGACCGAAGTCGCGGCATTTATTTCACTCAAGATTGGGTATCTATGCCAGGTGTTCTGCCCGTGGCTTCAGGGGGTATTCACGTT
>IonTorrentS5-rbcL2_BOP010144_Otu
TGCAGGTACATGCGAAGAAATGATCAAAAGGGCTGTATTTGCCAGAGAATTGGGAGTTCCTATCGTAATGCATGACTACTTAACAGGgggATTCACTGCAAATACTAGCTTGGCTCATTATTGCCGAGACAATGGCCTACTTCTTCACATCCATCGCGCAATGCATGCAGTTATTGATAGACAGAGGAATCATGGTATGCACTTTCGTGTACTAGCTAAAGCGTTGCGTATGTCTGGTGGAGATCATATTCACGCTGGTACCGTAGTAGGTAAACTGGAAGGGGAACGGGACGTCACTTTGGGTTTTGTTGATTTACTACGTGATGATTTTATTGAAaaaGACCGAAGTCGCGGCATTTATTTCACTCAAGATTGGGTATCTATGCCAGGTGTTCTGCCCGTGGCTTCAGGgggTATTCACGTT
>IonTorrentS5-rbcL2_BOP010144_Zotu
TGCAGGTACATGCGAAGAAATGATCAAAAGGGCTGTATTTGCCAGAGAATTGGGAGTTCCTATCGTAATGCATGACTACTTAACAGGgggATTCACTGCAAATACTAGCTTGGCTCATTATTGCCGAGACAATGGCCTACTTCTTCACATCCATCGCGCAATGCATGCAGTTATTGATAGACAGAGGAATCATGGTATGCACTTTCGTGTACTAGCTAAAGCGTTGCGTATGTCTGGTGGAGATCATATTCACGCTGGTACCGTAGTAGGTAAACTGGAAGGGGAACGGGACGTCACTTTGGGTTTTGTTGATTTACTACGTGATGATTTTATTGAAaaaGACCGAAGTCGCGGCATTTATTTCACTCAAGATTGGGTATCTATGCCAGGTGTTCTGCCCGTGGCTTCAGGgggTATTCACGTT
>IonTorrentS5-rbcL2_BOP010146_Cotu
CGAAGAAATGATAAAAAGGGCTGTATTTGCCAGAGAATTGGGAGTTCCTATCGTAATGCATGACTACTTAACAGGGGGATTCACTGCAAATACTAGTTTAGCTCATTATTGCAGAGATAATGGCCTACTTCTTCACATTCACCGCGCAATGCATGCAGTTATTGATAGACAGAAAAATCACGGTATGCACTTCCGTGTACTAGCTAAAGCCTTACGTATGTCTGGTGGAGATCATATTCATGCCGGTACTGTAGTAGGTAAACTTGAAGGGGAAAGGGACATTACTTTAGGGTTTGTTGATTTACTACGTGATGACTTTGTTGAAAAAGACCGAAGTCGCGGTATTTATTTCACTCAACCTTGGGTTTCCATGCCTGGTGTTATTCCTGTGGCTTCCGGGGGTATTCACGTT
>IonTorrentS5-rbcL2_BOP010146_Otu
CGAAGAAATGATAAaaaGGGCTGTATTTGCCAGAGAATTGGGAGTTCCTATCGTAATGCATGACTACTTAACAGGgggATTCACTGCAAATACTAGTTTAGCTCATTATTGCAGAGATAATGGCCTACTTCTTCACATTCACCGCGCAATGCATGCAGTTATTGATAGACAGAAaaaTCACGGTATGCACTTCCGTGTACTAGCTAAAGCCTTACGTATGTCTGGTGGAGATCATATTCATGCCGGTACTGTAGTAGGTAAACTTGAAGGGGAAAGGGACATTACTTTAGGGTTTGTTGATTTACTACGTGATGACTTTGTTGAAaaaGACCGAAGTCGCGGTATTTATTTCACTCAACCTTGGGTTTCCATGCCTGGTGTTATTCCTGTGGCTTCCGGgggTATTCACGTTTGGCATAGTGCCCGCTC
>IonTorrentS5-rbcL2_BOP010146_Zotu
GCTCATTATTGCAGAGATAATGGCCTACTTCTTCACATTCACCGCGCAATGCATGCAGTTATTGATAGACAGAAaaaTCACGGTATGCACTTCCGTGTACTAGCTAAAGCCTTACGTATGTCTGGTGGAGATCATATTCATGCCGGTACTGTAGTAGGTAAACTTGAAGGGGAAAGGGACATTACTTTAGGGTTTGTTGATTTACTACGTGATGACTTTGTTGAAaaaGACCGAAGTCGCGGTATTTATTTCACTCAACCTTGGGTTTCCATGCCTGGTGTTATTCCTGTGGCTTCCGGgggTATTCACGTT
>IonTorrentS5-rbcL2_BOP010147_Cotu
TGAAGAGATGATCAAAAGAGCTGTATTTGCCAGAGAATTGGGAGTTCCTATCGTAATGCATGATTACTTAACAGGGGGATTCACTGCAAATACTAGCTTGGCTCATTATTGCCGAGATAATGGTCTACTTCTTCACATCCACCGTGCAATGCATGCAGTTATTGATAGACAGAAGAATCATGGTATGCACTTTCGTGTACTAGCTAAAGCGTTACGTATGTCTGGTGGAGATCATATACACGCTGGTACCGTAGTAGGTAAACTTGAGGGGGAAAGAGAGATCACTTTAGGCTTTGTTGATTTACTACGTGATGATTTTGTTGAAAAAGACCGAAGCCGCGGTATTTATTTCACTCAAGATTGGGTCTCTCTGCCAGGTGTTTTGCCTGTGGCTTCAGGGGGTATTCACGTTTGCAT
>IonTorrentS5-rbcL2_BOP010147_Otu
GAGATGATCAAAAGAGCTGTATTTGCCAGAGAATTGGGAGTTCCTATCGTAATGCATGATTACTTAACAGGgggATTCACTGCAAATACTAGCTTGGCTCATTATTGCCGAGATAATGGTCTACTTCTTCACATCCACCGTGCAATGCATGCAGTTATTGATAGACAGAAGAATCATGGTATGCACTTTCGTGTACTAGCTAAAGCGTTACGTATGTCTGGTGGAGATCATATACACGCTGGTACCGTAGTAGGTAAACTTGAGGgggAAAGagagaTCACTTTAGGCTTTGTTGATTTACTACGTGATGATTTTGTTGAAaaaGACCGAAGCCGCGGTATTTATTTCACTCAAGATTGGGTCtctctGCCAGGTGTTTTGCCTGTGGCTTCAGGgggTATTCACGTT
>IonTorrentS5-rbcL2_BOP010147_Zotu
GAGATGATCAAAAGAGCTGTATTTGCCAGAGAATTGGGAGTTCCTATCGTAATGCATGATTACTTAACAGGgggATTCACTGCAAATACTAGCTTGGCTCATTATTGCCGAGATAATGGTCTACTTCTTCACATCCACCGTGCAATGCATGCAGTTATTGATAGACAGAAGAATCATGGTATGCACTTTCGTGTACTAGCTAAAGCGTTACGTATGTCTGGTGGAGATCATATACACGCTGGTACCGTAGTAGGTAAACTTGAGGgggAAAGagagaTCACTTTAGGCTTTGTTGATTTACTACGTGATGATTTTGTTGAAaaaGACCGAAGCCGCGGTATTTATTTCACTCAAGATTGGGTCtctctGCCAGGTGTTTTGCCTGTGGCTTCAGGgggTATTCACGTT
>IonTorrentS5-rbcL2_BOP010149_Cotu
TGCAGGTACATGCGAAGAAATGCTAAAAAGGGCTGTCTTTGCCAGAGAGTTGGGAGTTCCTATCGTAATGCATGACTACTTAACAGGGGGATTCACCGCAAATACTACCTTGGCTCATTATTGCCGAGATAATGGTCTACTTCTTCACATCCACCGTGCAATGCATGCAGTTATTGATAGACAGAAGAATCATGGTATGCACTTTCGTGTACTAGCTAAAGCTTTGCGTCTGTCTGGTGGAGATCATATTCACGCCGGTACAGTAGTAGGTAAACTTGAGGGGGAAAGAGACATAACCTTGGGATTTGTTGATTTACTACGTGATGATTTTGTTGAAAAAGATCGAAGCCGCGGTATTTATTTCACTCAAGATTGGGTCTCTATACCAGGTGTTATACCTGTGGCTTCCGGGGGTATTCACGTT
>IonTorrentS5-rbcL2_BOP010149_Otu
TGCAGGTACATGCGAAGAAATGCTAAaaaGGGCTGTCTTTTGCCAGagagTTGGGAGTTCCTATCGTAATGCATGACTACTTAACAGGgggATTCACCGCAAATACTACCTTGGCTCATTATTGCCGAGATAATGGTCTACTTCTTCACATCCACCGTGCAATGCATGCAGTTATTGATAGACAGAAGAATCATGGTATGCACTTTCGTGTACTAGCTAAAGCTTTGCGTCTGTCTGGTGGAGATCATATTCACGCCGGTACAGTAGTAGGTAAACTTGAGGgggAAAGAGACATAACCTTGGGATTTGTTGATTTACTACGTGATGATTTTGTTGAAaaaGATCGAAGCCGCGGTATTTATTTCACTCAAGATTGGGTCTCTATACCAGGTGTTATACCTGTGGCTTCCGGgggTATTCACGTT
>IonTorrentS5-rbcL2_BOP010149_Zotu
TGCAGGTACATGCGAAGAAATGCTAAaaaGGGCTGTCTTTTGCCAGagagTTGGGAGTTCCTATCGTAATGCATGACTACTTAACAGGgggATTCACCGCAAATACTACCTTGGCTCATTATTGCCGAGATAATGGTCTACTTCTTCACATCCACCGTGCAATGCATGCAGTTATTGATAGACAGAAGAATCATGGTATGCACTTTCGTGTACTAGCTAAAGCTTTGCGTCTGTCTGGTGGAGATCATATTCACGCCGGTACAGTAGTAGGTAAACTTGAGGgggAAAGAGACATAACCTTGGGATTTGTTGATTTACTACGTGATGATTTTGTTGAAaaaGATCGAAGCCGCGGTATTTATTTCACTCAAGATTGGGTCTCTATACCAGGTGTTATACCTGTGGCTTCCGGgggTATTCACGTT
>IonTorrentS5-rbcL2_BOP010150_Cotu
TGAAGAAATGATGAAAAGGGCTATATTTGCCAGAGAATTAGGAGTTCCTATCGTAATGCATGACTATTTAACAGGGGGATTCACTGCAAATACTACCTTGGCTCATTATTGCCGAGATAATGGCCTACTTCTTCACATCCATCGTGCAATGCATGCAGTTATTGATAGACAGAAGAATCATGGTATGCACTTTCGTGTACTAGCTAAAGCGTTACGTATGTCTGGTGGAGATCATATTCACGCTGGTACTGTAGTCGGTAAACTTGAAGGGGAAAGAGACATCACTTTGGGCTTTGTTGATTTACTGCGTGATGATTTTATTGAAAAAGATCGAAGCCGCGGTATTTATTTCACTCAAGATTGGGTCTCTCTACCAGGTGTTATACCCGTGGCTTCAGGGGGTATTCATGTT
>IonTorrentS5-rbcL2_BOP010150_Otu
CTTGGCTCATTATTGCCGAGATAATGGCCTACTTCTTCACATCCATCGTGCAATGCATGCAGTTATTGATAGACAGAAGAATCATGGTATGCACTTTCGTGTACTAGCTAAAGCGTTACGTATGTCTGGTGGAGATCATATTCACGCTGGTACTGTAGTCGGTAAACTTGAAGGGGAAAGAGACATCACTTTGGGCTTTGTTGATTTACTGCGTGATGATTTTATTGAAaaaGATCGAAGCCGCGGTATTTATTTCACTCAAGATTGGGTCtctctACCAGGTGTTATACCCGTGGCTTCAGGgggTATTCATGTT
>IonTorrentS5-rbcL2_BOP010150_Zotu
CTTGGCTCATTATTGCCGAGATAATGGCCTACTTCTTCACATCCATCGTGCAATGCATGCAGTTATTGATAGACAGAAGAATCATGGTATGCACTTTCGTGTACTAGCTAAAGCGTTACGTATGTCTGGTGGAGATCATATTCACGCTGGTACTGTAGTCGGTAAACTTGAAGGGGAAAGAGACATCACTTTGGGCTTTGTTGATTTACTGCGTGATGATTTTATTGAAaaaGATCGAAGCCGCGGTATTTATTTCACTCAAGATTGGGTCtctctACCAGGTGTTATACCCGTGGCTTCAGGgggTATTCATGTT
>IonTorrentS5-rbcL2_BOP010151_Cotu
TGAAGAAATGATGAAAAGGGCTATATTTGCCAGAGAATTAGGAGTTCCTATCGTAATGCATGACTATTTAACAGGGGGATTCACTGCAAATACTACCTTGGCTCATTATTGCCGAGATAATGGCCTACTTCTTCACATCCATCGTGCAATGCATGCAGTTATTGATAGACAGAAGAATCATGGTATGCACTTTCGTGTACTAGCTAAAGCGTTACGTATGTCTGGTGGAGATCATATTCACGCTGGTACTGTAGTCGGTAAACTTGAAGGGGAAAGAGACATCACTTTGGGCTTTGTTGATTTACTGCGTGATGATTTTATTGAAAAAGATCGAAGCCGCGGTATTTATTTCACTCAAGATTGGGTCTCTCTACCAGGTGTTATACCCGTGGCTTCAGGGGGTATTCATGTTTG
>IonTorrentS5-rbcL2_BOP010151_Otu
TGAAGAAATGATGAAAAGGGCTATATTTGCCAGAGAATTAGGAGTTCCTATCGTAATGCATGACTATTTAACAGGgggATTCACTGCAAATACTACCTTGGCTCATTATTGCCGAGATAATGGCCTACTTCTTCACATCCATCGTGCAATGCATGCAGTTATTGATAGACAGAAGAATCATGGTATGCACTTTCGTGTACTAGCTAAAGCGTTACGTATGTCTGGTGGAGATCATATTCACGCTGGTACTGTAGTCGGTAAACTTGAAGGGGAAAGAGACATCACTTTGGGCTTTGTTGATTTACTGCGTGATGATTTTATTGAAaaaGATCGAAGCCGCGGTATTTATTTCACTCAAGATTGGGTCtctctACCAGGTGTTATACCCGTGGCTTCAGGgggTATTCATGTTTGGCACCAT
>IonTorrentS5-rbcL2_BOP010151_Zotu
TGAAGAAATGATGAAAAGGGCTATATTTGCCAGAGAATTAGGAGTTCCTATCGTAATGCATGACTATTTAACAGGgggATTCACTGCAAATACTACCTTGGCTCATTATTGCCGAGATAATGGCCTACTTCTTCACATCCATCGTGCAATGCATGCAGTTATTGATAGACAGAAGAATCATGGTATGCACTTTCGTGTACTAGCTAAAGCGTTACGTATGTCTGGTGGAGATCATATTCACGCTGGTACTGTAGTCGGTAAACTTGAAGGGGAAAGAGACATCACTTTGGGCTTTGTTGATTTACTGCGTGATGATTTTATTGAAaaaGATCGAAGCCGCGGTATTTATTTCACTCAAGATTGGGTCtctctACCAGGTGTTATACCCGTGGCTTCAGGgggTATTCATGTTTGGCACAT
>IonTorrentS5-rbcL2_BOP010152_Cotu
TGAAGAAATGATCAAAAGGGCTGTATTTGCCAGAGAATTGGGAGTTCCTATCGTAATGCACGACTACTTAACAGGGGGATTCACTGCAAATACCAGCCTGGCTCACTATTGCCGAGATAATGGCCTACTTCTTCACATCCACCGTGCAATGCATGCAGTTATTGATAGACAGAAGAATCATGGTATACACTTTCGTGTACTAGCTAAAGCGTTACGTATGTCTGGTGGAGATCATATTCACTCCGGTACCGTAGTAGGTAAACTTGAAGGGGAAAGAGAGATCACTTTGGGCTTTGTTGATTTACTGCGCGATGATTTTATTGAAAAAGATCGAAGTCGCGGTATTTATTTCACTCAAGATTGGGTCTCTCTACCGGGTGTTCTGCCCGTGGCTTCGGGGGGTATTCACGTT
>IonTorrentS5-rbcL2_BOP010152_Otu
TGAAGAAATGATCAAAAGGGCTGTATTTGCCAGAGAATTGGGAGTTCCTATCGTAATGCACGACTACTTAACAGGgggATTCACTGCAAATACCAGCCTGGCTCACTATTGCCGAGATAATGGCCTACTTCTTCACATCCACCGTGCAATGCATGCAGTTATTGATAGACAGAAGAATCATGGTATACACTTTCGTGTACTAGCTAAAGCGTTACGTATGTCTGGTGGAGATCATATTCACTCCGGTACCGTAGTAGGTAAACTTGAAGGGGAAAGagagaTCACTTTGGGCTTTGTTGATTTACTGCGCGATGATTTTATTGAAaaaGATCGAAGTCGCGGTATTTATTTCACTCAAGATTGGGTCtctctACCGGGTGTTCTGCCCGTGGCTTCGGggggTATTCACGTT
>IonTorrentS5-rbcL2_BOP010152_Zotu
CTTCTTCACATCCACCGTGCAATGCATGCAGTTATTGATAGACAGAAGAATCATGGTATACACTTTCGTGTACTAGCTAAAGCGTTACGTATGTCTGGTGGAGATCATATTCACTCCGGTACCGTAGTAGGTAAACTTGAAGGGGAAAGagagaTCACTTTGGGCTTTGTTGATTTACTGCGCGATGATTTTATTGAAaaaGATCGAAGTCGCGGTATTTATTTCACTCAAGATTGGGTCtctctACCGGGTGTTCTGCCCGTGGCTTCGGggggTATTCACGTT
>IonTorrentS5-rbcL2_BOP010153_Cotu
CGAAGAAATGATCAAAAGAGCTGTATTTGCTAGAGAATTGGGAGTTCCTATCGTAATGCATGACTACTTAACAGGAGGATTCACTGCAAATACTAGCTTGGCTCATTATTGCCGAGATAATGGCCTACTTCTTCACATTCACCGTGCAATGCATGCAGTTATTGATAGACAGAAGAATCATGGTATACACTTCCGTGTACTAGCTAAAGCGTTACGTATGTCTGGTGGAGATCATATTCACTCTGGTACCGTAGTAGGGAAACTTGAAGGGGAAAGAGACATCACTTTGGGCTTTGTTGATTTACTGCGCGATGATTTTATTGAAAAAGATCGAAGTCGCGGTATTTATTTCACTCAAGATTGGGTCTCTCTACCAGGTGTTCTGCCCGTGGCTTCAGGGGGTATTCACGTT
>IonTorrentS5-rbcL2_BOP010153_Otu
CGAAGAAATGATCAAAAGAGCTGTATTTGCTAGAGAATTGGGAGTTCCTATCGTAATGCATGACTACTTAACAGGAGGATTCACTGCAAATACTAGCTTGGCTCATTATTGCCGAGATAATGGCCTACTTCTTCACATTCACCGTGCAATGCATGCAGTTATTGATAGACAGAAGAATCATGGTATACACTTCCGTGTACTAGCTAAAGCGTTACGTATGTCTGGTGGAGATCATATTCACTCTGGTACCGTAGTAGGGAAACTTGAAGGGGAAAGAGACATCACTTTGGGCTTTGTTGATTTACTGCGCGATGATTTTATTGAAaaaGATCGAAGTCGCGGTATTTATTTCACTCAAGATTGGGTCtctctACCAGGTGTTCTGCCCGTGGCTTCAGGgggTATTCACGTTGGCAT
>IonTorrentS5-rbcL2_BOP010153_Zotu
CGAAGAAATGATCAAAAGAGCTGTATTTGCTAGAGAATTGGGAGTTCCTATCGTAATGCATGACTACTTAACAGGAGGATTCACTGCAAATACTAGCTTGGCTCATTATTGCCGAGATAATGGCCTACTTCTTCACATTCACCGTGCAATGCATGCAGTTATTGATAGACAGAAGAATCATGGTATACACTTCCGTGTACTAGCTAAAGCGTTACGTATGTCTGGTGGAGATCATATTCACTCTGGTACCGTAGTAGGGAAACTTGAAGGGGAAAGAGACATCACTTTGGGCTTTGTTGATTTACTGCGCGATGATTTTATTGAAaaaGATCGAAGTCGCGGTATTTATTTCACTCAAGATTGGGTCtctctACCAGGTGTTCTGCCCGTGGCTTCAGGgggTATTCACGTTGGCAT
>IonTorrentS5-rbcL2_BOP010154_Cotu
CGAAGAAATGATCAAAAGGGCCGTATTTGCCAGAGAATTGGGAGTTCCTATCGTAATGCATGACTATTTAACGGGGGGATTCACTGCAAATACTAGCTTGGCTCATTATTGCCGGGACAACGGCCTACTTCTTCACATCCATCGCGCAATGCATGCAGTTATTGATAGACAGAAGAATCATGGTATGCACTTTCGTGTACTGGCTAAAGCGTTACGTATGTCTGGTGGAGATCATATTCACGCAGGTACCGTAGTAGGTAAACTAGAAGGGGAACGGGACATCACTTTGGGTTTTGTTGATTTACTACGTGATGATTTTATTGAAAAAGACCGAAGTCGCGGTATTTATTTCACTCAAGATTGGGTCTCTATGCCAGGTGTTCTGCCCGTGGCTTCAGGGGGTATTCACGTT
>IonTorrentS5-rbcL2_BOP010154_Otu
CGAAGAAATGATCAAAAGGGCCGTATTTGCCAGAGAATTGGGAGTTCCTATCGTAATGCATGACTATTTAACGGggggATTCACTGCAAATACTAGCTTGGCTCATTATTGCCGGGACAACGGCCTACTTCTTCACATCCATCGCGCAATGCATGCAGTTATTGATAGACAGAAGAATCATGGTATGCACTTTCGCGTACTGGCTAAAGCGTTACGTATGTCTGGTGGAGATCATATTCACGCAGGTACCGTAGTAGGTAAACTAGAAGGGGAACGGGAC
>IonTorrentS5-rbcL2_BOP010154_Zotu
CGAAGAAATGATCAAAAGGGCCGTATTTGCCAGAGAATTGGGAGTTCCTATCGTAATGCATGACTATTTAACGGggggATTCACTGCAAATACTAGCTTGGCTCATTATTGCCGGGACAACGGCCTACTTCTTCACATCCATCGCGCAATGCATGCAGTTATTGATAGACAGAAGAATCATGGTATGCACTTTCGCGTACTGGCTAAAGCGTTACGTATGTCTGGTGGAGATCATATTCACGCAGGTACCGTAGTAGGTAAACTAGAAGGGGAACGGGAC
>IonTorrentS5-rbcL2_BOP010155_Cotu
TGCAGGTACATGCGAAGAAATGATAAAAAGGGCTGTATTTGCCAGAGAGTTGGGAGTTCCTATCGTAATGCATGACTACTTAACAGGGGGATTCACCGCAAATACTAGCTTGGCTCATTATTGCCGAGATAATGGTCTACTTCTTCACATCCATCGTGCAATGCATGCAGTTATTGATAGACAGAAGAATCATGGTATGCACTTTCGTGTACTAGCTAAAGCTTTGCGTATGTCTGGTGGAGATCATATTCACGCGGGTACAGTAGTAGGTAAACTTGAAGGAGAAAGGGACATAACTTTGGGCTTTGTTGATTTACTACGTGATGATTTTATTGAAAAAGACCGAAGCCGCGGTATTTATTTCACTCAAGATTGGGTTTCTCTACCAGGTGTTCTGCCCGTGGCTTCAGGGGGTATTCACGTTTGGCAT
>IonTorrentS5-rbcL2_BOP010155_Otu
CGAAGAAATGATAAaaaGGGCTGTATTTGCCAGagagTTGGGAGTTCCTATCGTAATGCATGACTACTTAACAGGgggATTCACCGCAAATACTAGCTTGGCTCATTATTGCCGAGATAATGGTCTACTTCTTCACATCCATCGTGCAATGCATGCAGTTATTGATAGACAGAAGAATCATGGTATGCACTTTCGTGTACTAGCTAAAGCTTTGCGTATGTCTGGTGGAGATCATATTCACGCGGGTACAGTAGTAGGTAAACTTGAAGGAGAAAGGGACATAACTTTGGGCTTTGTTGATTTACTACGTGATGATTTTATTGAAAAGACCGAAGCCGCGGTATTTATTTCACTCAAGATTGGGTTTCTCTACCAGGTGTTCTGCCCGTGGCTTCAGGgggTATTCACGTTTGGCACAT
>IonTorrentS5-rbcL2_BOP010155_Zotu
CGAAGAAATGATAAaaaGGGCTGTATTTGCCAGagagTTGGGAGTTCCTATCGTAATGCATGACTACTTAACAGGgggATTCACCGCAAATACTAGCTTGGCTCATTATTGCCGAGATAATGGTCTACTTCTTCACATCCATCGTGCAATGCATGCAGTTATTGATAGACAGAAGAATCATGGTATGCACTTTCGTGTACTAGCTAAAGCTTTGCGTATGTCTGGTGGAGATCATATTCACGCGGGTACAGTAGTAGGTAAACTTGAAGGAGAAAGGGACATAACTTTGGGCTTTGTTGATTTACTACGTGATGATTTTATTGAAAAGACCGAAGCCGCGGTATTTATTTCACTCAAGATTGGGTTTCTCTACCAGGTGTTCTGCCCGTGGCTTCAGGgggTATTCACGTTTGGCAT
>IonTorrentS5-rbcL2_BOP010156_Cotu
CGAAGAAATGATGAAAAGGGCCATATTTGCCAGGGAATTGGGAGTTCCTATCGTAATGCATGACTACTTAACGGGGGGATTCACTGCAAATACTACCTTGGCTCATTATTGCCGAGACAACGGTCTACTTCTTCACATCCATCGCGCAATGCATGCAGTTATTGATAGACAGAAAAATCATGGTATGCACTTTCGTGTACTAGCTAAAGCGTTACGTATGTCTGGTGGAGATCATATTCACGCTGGTACCGTAGTAGGTAAACTGGAAGGGGAACGGGACATCACTTTGGGTTTTGTTGATTTACTACGCGATGATTTTATTGAAAAAGACCGAAGCCGCGGTATTTATTTCACTCAAGATTGGGTCTCTTTGCCAGGTGTTCTGCCCGTGGCTTCAGGCGGTATTCACGTT
>IonTorrentS5-rbcL2_BOP010156_Otu
ACCTTGGCTCATTATTGCCGAGACAACGGTCTACTTCTTCACATCCATCGCGCAATGCATGCAGTTATTGATAGACAGAAaaaTCATGGTATGCACTTTCGTGTACTAGCTAAAGCGTTACGTATGTCTGGTGGAGATCATATTCACGCTGGTACCGTAGTAGGTAAACTGGAAGGGGAACGGGACATCACTTTGGGTTTTGTTGATTTACTACGCGATGATTTTATTGAAaaaGACCGAAGCCGCGGTATTTATTTCACTCAAGATTGGGTCTCTTTGCCAGGTGTTCTGCCCGTGGCTTCAGGCGGTATTCACGTT
>IonTorrentS5-rbcL2_BOP010156_Zotu
ACCTTGGCTCATTATTGCCGAGACAACGGTCTACTTCTTCACATCCATCGCGCAATGCATGCAGTTATTGATAGACAGAAaaaTCATGGTATGCACTTTCGTGTACTAGCTAAAGCGTTACGTATGTCTGGTGGAGATCATATTCACGCTGGTACCGTAGTAGGTAAACTGGAAGGGGAACGGGACATCACTTTGGGTTTTGTTGATTTACTACGCGATGATTTTATTGAAaaaGACCGAAGCCGCGGTATTTATTTCACTCAAGATTGGGTCTCTTTGCCAGGTGTTCTGCCCGTGGCTTCAGGCGGTATTCACGTT
>IonTorrentS5-rbcL2_BOP010157_Cotu
ACTGCAGGTACATGCGAAGACATGATGAAAAGAGCCGTATTTGCCAGAGAATTGGGAGTTCCTATCGTAATGCACGATTACTTAACGGGGGGATTCACTGCAAATACTACCTTGGCTCATTATTGCCGAGATAATGGTCTACTTCTTCACATCCACCGTGCAATGCATGCTGTTATTGATAGACAGAAGAATCATGGTATGCACTTTCGTGTACTAGCTAAAGCATTACGTATGTCTGGTGGAGATCATATCCACGCTGGTACCGTAGTAGGTAAACTTGAGGGGGAAAGAGAAATCACTTTAGGCTTTGTTGATTTACTACGTGATGATTATATTGAAAAAGACCGAAGCCGCGGTATTTATTTTACTCAAGATTGGGTTTCTTTACCGGGTGTTTTACCTGTGGCTTCCGGGGGTATTCACGTT
>IonTorrentS5-rbcL2_BOP010157_Otu
ACTGCAGGTACATGCGAAGACATGATGAAAAGAGCCGTATTTGCCAGAGAATTGGGAGTTCCTATCGTAATGCACGATTACTTAACGGggggATTCACTGCAAATACTACCTTGGCTCATTATTGCCGAGATAATGGTCTACTTCTTCACATCCACCGTGCAATGCATGCTGTTATTGATAGACAGAAGAATCATGGTATGCACTTTCGTGTACTAGCTAAAGCATTACGTATGTCTGGTGGAGATCATATCCACGCTGGTACCGTAGTAGGTAAACTTGAGGgggAAAGAGAAATCACTTTAGGCTTTGTTGATTTACTACGTGATGATTATATTGAAaaaGACCGAAGCCGCGGTATTTATTTTACTCAAGATTGGGTTTCTTTACCGGGTGTTTTACCTGTGGCTTCCGGgggTATTCACGTT
>IonTorrentS5-rbcL2_BOP010157_Zotu
ACTGCAGGTACATGCGAAGACATGATGAAAAGAGCCGTATTTGCCAGAGAATTGGGAGTTCCTATCGTAATGCACGATTACTTAACGGggggATTCACTGCAAATACTACCTTGGCTCATTATTGCCGAGATAATGGTCTACTTCTTCACATCCACCGTGCAATGCATGCTGTTATTGATAGACAGAAGAATCATGGTATGCACTTTCGTGTACTAGCTAAAGCATTACGTATGTCTGGTGGAGATCATATCCACGCTGGTACCGTAGTAGGTAAACTTGAGGgggAAAGAGAAATCACTTTAGGCTTTGTTGATTTACTACGTGATGATTATATTGAAaaaGACCGAAGCCGCGGTATTTATTTTACTCAAGATTGGGTTTCTTTACCGGGTGTTTTACCTGTGGCTTCCGGgggTATTCACGTT
>IonTorrentS5-rbcL2_BOP010158_Cotu
GCGAAGACATGATGAAAAGGGCTGTATTTGCCAGAGAATTGGGAGTTCCTATCGTAATGCATGACTACTTAACAGGGGGATTCACTGCAAATACTACCTTGGCTCATTATTGCCGAGATAATGGCCTACTTCTTCACATCCACCGCGCAATGCATGCAGTTATTGATAGACAGAAGAATCATGGTATGCACTTTCGTGTACTAGCTAAAGCGTTACGTATGTCTGGTGGAGATCATATTCACGCCGGTACCGTAGTAGGTAAACTTGAAGGGGAAAGAGAGATCACTTTGGGCTTTGTTGATTTACTGCGCGATGATTTTATTGAAAAAGATCGAAGTCGCGGTATTTATTTCACTCAAGATTGGGTCTCTCTACCAGGTGTTCTGCCCGTGGCTTCGGGGGGTATTCACGTTTGGCAT
>IonTorrentS5-rbcL2_BOP010158_Otu
GCGAAGACATGATGAAAAGGGCTGTATTTGCCAGAGAATTGGGAGTTCCTATCGTAATGCATGACTACTTAACAGGgggATTCACTGCAAATACTACCTTGGCTCATTATTGCCGAGATAATGGCCTACTCTTCACATCCACCGCGCAATGCATGCAGTTATTGATAGACAGAAGAATCATGGTATGCACTTTCGTGTACTAGCTAAAGCGTTACGTATGTCTGGTGGAGATCATATTCACGCCGGTACCGTAGTAGGTAAACTTGAAGGGGAAAGagagaTCACTTTGGGCTTTGTTGATTTACTGCGCGATGATTTTATTGAAaaaGATCGAAGTCGCGGTATTTATTTCACTCAAGATTGGGTCtctctACCAGGTGTTCTGCCCGTGGCTTCGGggggTATTCACGTT
>IonTorrentS5-rbcL2_BOP010158_Zotu
GCGAAGACATGATGAAAAGGGCTGTATTTGCCAGAGAATTGGGAGTTCCTATCGTAATGCATGACTACTTAACAGGgggATTCACTGCAAATACTACCTTGGCTCATTATTGCCGAGATAATGGCCTACTCTTCACATCCACCGCGCAATGCATGCAGTTATTGATAGACAGAAGAATCATGGTATGCACTTTCGTGTACTAGCTAAAGCGTTACGTATGTCTGGTGGAGATCATATTCACGCCGGTACCGTAGTAGGTAAACTTGAAGGGGAAAGagagaTCACTTTGGGCTTTGTTGATTTACTGCGCGATGATTTTATTGAAaaaGATCGAAGTCGCGGTATTTATTTCACTCAAGATTGGGTCtctctACCAGGTGTTCTGCCCGTGGCTTCGGggggTATTCACGTT
>IonTorrentS5-rbcL2_BOP010159_Cotu
ACTGCAGGTACATGCGAAGATATGATGAAAAGAGCTGTATTTGCCAGAGAATTGGGGGTTCCAATCGTAATGCATGATTACTTAACAGGGGGATTCACTGCAAATACTACCTTGGCTCATTATTGCCGAGATAATGGTCTACTTCTTCACATCCACCGTGCAATGCATGCAGTTATCGATAGACAGAAGAATCATGGTATGCACTTTCGTGTACTAGCTAAAGCGTTACGTATGTCTGGTGGAGATCATATACACGCTGGTACCGTAGTAGGTAAACTTGAGGGGGAAAGAGAGATTACTTTAGGCTTTGTTGATTTACTACGTGATGATTTTGTTGAAAAAGATCGAAGCCGCGGTATTTATTTCACTCAAGATTGGGTCTCTCTGCCAGGTGTTTTGCCTGTGGCTTCAGGGGGTATTCACGTT
>IonTorrentS5-rbcL2_BOP010159_Otu
ACTGCAGGTACATGCGAAGATATGATGAAAAGAGCTGTATTTGCCAGAGAATTGGgggTTCCAATCGTAATGCATGATTACTTAACAGGgggATTCACTGCAAATACTACCTTGGCTCATTATTGCCGAGATAATGGTCTACTTCTTCACATCCACCGTGCAATGCATGCAGTTATCGATAGACAGAAGAATCATGGTATGCACTTTCGTGTACTAGCTAAAGCGTTACGTATGTCTGGTGGAGATCATATACACGCTGGTACCGTAGTAGGTAAACTTGAGGgggAAAGagagaTTACTTTAGGCTTTGTTGATTTACTACGTGATGATTTTGTTGAAaaaGATCGAAGCCGCGGTATTTATTTCACTCAAGATTGGGTCtctctGCCAGGTGTTTTGCCTGTGGCTTCAGGgggTATTCACGTT
>IonTorrentS5-rbcL2_BOP010159_Zotu
ACTGCAGGTACATGCGAAGATATGATGAAAAGAGCTGTATTTGCCAGAGAATTGGgggTTCCAATCGTAATGCATGATTACTTAACAGGgggATTCACTGCAAATACTACCTTGGCTCATTATTGCCGAGATAATGGTCTACTTCTTCACATCCACCGTGCAATGCATGCAGTTATCGATAGACAGAAGAATCATGGTATGCACTTTCGTGTACTAGCTAAAGCGTTACGTATGTCTGGTGGAGATCATATACACGCTGGTACCGTAGTAGGTAAACTTGAGGgggAAAGagagaTTACTTTAGGCTTTGTTGATTTACTACGTGATGATTTTGTTGAAaaaGATCGAAGCCGCGGTATTTATTTCACTCAAGATTGGGTCtctctGCCAGGTGTTTTGCCTGTGGCTTCAGGgggTATTCACGTT
>IonTorrentS5-rbcL2_BOP010160_Cotu
CGAAGAAATGATGAAAAGGGCTGTATTTGCAAGAGAGTTGGGAGTTCCTATCGTAATGCATGACTACTTAACAGGGGGATTCACCGCAAATACTAGCTTGGCTCATTATTGCCGAGATAATGGTCTACTTCTTCACATCCACCGTGCAATGCATGCAGTTATTGATAGACAGAAGAATCATGGTATGCACTTTCGTGTACTAGCTAAAGCTTTACGTATGTCTGGTGGAGATCATATTCACGCCGGTACAGTAGTAGGTAAACTTGAAGGGGAAAGAGACATCACTTTGGGCTTTGTTGATTTACTACGTGATGATTTTATTGAAAAAGATCGAAGCCGTGGTATTTATTTCACTCAAGATTGGGTCTCTTTACCAGGTGTTCTACCCGTGGCTTCAGGGGGTATTCACGTT
>IonTorrentS5-rbcL2_BOP010160_Otu
CGAAGAAATGATGAAAAGGGCTGTATTTGCAAGagagTTGGGAGTTCCTATCGTAATGCATGACTACTTAACAGGgggATTCACCGCAAATACTAGCTTGGCTCATTATTGCCGAGATAATGGTCTACTTCTTCACATCCACCGTGCAATGCATGCAGTTATTGATAGACAGAAGAATCATGGTATGCACTTTCGTGTACTAGCTAAAGCTTTACGTATGTCTGGTGGAGATCATATTCACGCCGGTACAGTAGTAGGTAAACTTGAAGGGGAAAGAGACATCACTTTGGGCTTTGTTGATTTACTACGTGATGATTTTATTGAAaaaGATCGAAGCCGTGGTATTTATTTCACTCAAGATTGGGTCTCTTTACCAGGTGTTCTACCCGTGGCTTCAGGgggTATTCACGTTTGGCACAT
>IonTorrentS5-rbcL2_BOP010160_Zotu
CGAAGAAATGATGAAAAGGGCTGTATTTGCAAGagagTTGGGAGTTCCTATCGTAATGCATGACTACTTAACAGGgggATTCACCGCAAATACTAGCTTGGCTCATTATTGCCGAGATAATGGTCTACTTCTTCACATCCACCGTGCAATGCATGCAGTTATTGATAGACAGAAGAATCATGGTATGCACTTTCGTGTACTAGCTAAAGCTTTACGTATGTCTGGTGGAGATCATATTCACGCCGGTACAGTAGTAGGTAAACTTGAAGGGGAAAGAGACATCACTTTGGGCTTTGTTGATTTACTACGTGATGATTTTATTGAAaaaGATCGAAGCCGTGGTATTTATTTCACTCAAGATTGGGTCTCTTTACCAGGTGTTCTACCCGTGGCTTCAGGgggTATTCACGTTTGGCAT
>IonTorrentS5-rbcL2_BOP010161_Cotu
CGAAGAAATGATGAAAAGAGCTGTATTTGCCAGAGAATTAGGCGTTCCTATCGTAATGCATGATTATTTAACGGGGGGATTCACTGCAAATACTAGCTTGGCTCATTATTGCCGAGATAATGGTCTACTTCTTCATATACATCGTGCAATGCATGCAGTTATCGACAGACAAAAGAATCATGGTATGCACTTTCGTGTACTAGCTAAAGCATTACGTTTGTCTGGTGGAGATCATGTTCACGCCGGTACCGTAGTAGGTAAACTTGAAGGGGAAAGAGAAATCACTTTAGGTTTTGTTGATTTACTACGTGATGATTTTATTGAAAAAGATCGAAGTCGTGGTATTTATTTCACTCAGGATTGGGTTTCTCTACCAGGTGTTCTGCCTGTTGCTTCGGGAGGTATTCACGTT
>IonTorrentS5-rbcL2_BOP010161_Otu
TTCATATACATCGTGCAATGCATGCAGTTATCGACAGACAAAAGAATCATAGGTATGCACTTTCGTGTACTAGCTAAAGCATTACGTTTGTCTGGTGGAGATCATGTTCACGCCGGTACCGTAGTAGGTAAACTTGAAGGGGAAAGAGAAATCACTTTAGGTTTTGTTGATTTACTACGTGATGATTTTATTGAAaaaGATCGAAGTCGTGGTATTTATTTCACTCAGGATTGGGTTTCTCTACCAGGTGTTCTGCCTGTTGCTTCGGGAGGTATTCACGTT
>IonTorrentS5-rbcL2_BOP010161_Zotu
TTCATATACATCGTGCAATGCATGCAGTTATCGACAGACAAAAGAATCATAGGTATGCACTTTCGTGTACTAGCTAAAGCATTACGTTTGTCTGGTGGAGATCATGTTCACGCCGGTACCGTAGTAGGTAAACTTGAAGGGGAAAGAGAAATCACTTTAGGTTTTGTTGATTTACTACGTGATGATTTTATTGAAaaaGATCGAAGTCGTGGTATTTATTTCACTCAGGATTGGGTTTCTCTACCAGGTGTTCTGCCTGTTGCTTCGGGAGGTATTCACGTT
>IonTorrentS5-rbcL2_BOP010162_Cotu
TGAAGAAATGATGAAAAGGGCTGTATTTGCTAGAGAATTGGGAGTTCCTATCGTAATGCACGATTACTTAACAGGAGGATTCACTGCAAATACTACTCTAGCTCATTATTGTCGAGATAATGGTTTACTTCTTCACATCCATCGTGCAATGCATGCAGTTATTGATAGACAAAAGAATCATGGTATGCACTTTCGTGTACTAGCTAAAGCGTTACGTATGTCTGGTGGAGATCATATTCACGCTGGTACTGTAGTAGGTAAACTTGAAGGGGAAAGAGAAATCACTTTAGGCTTTGTTGATTTACTACGTGATGATTTTATTGAAAAAGATCGAAGCCGTGGTATTTATTTCACTCAAGATTGGGTCTCTCTACCAGGTGTTCTGCCCGTGGCTTCAGGGGGTATTCATGTT
>IonTorrentS5-rbcL2_BOP010162_Dotu
TGAAGAAATGATGAAAAGGGCTGTATTTGCTAGAGAATTGGGAGTTCCTATCGTAATGCACGATTACTTAACAGGAGGATTCACTGCAAATACTACTCTAGCTCATTATTGTCGAGATAATGGTTTACTTCTTCACATCCATCGTGCAATGCATGCAGTTATTGATAGACAAAAGAATCATGGTATGCACTTTCGTGTACTAGCTAAAGCGTTACGTATGTCTGGTGGAGATCATATTCACGCTGGTACCGTAGTAGGTAAACTTG
>IonTorrentS5-rbcL2_BOP010162_Otu
TGAAGAAATGATGAAAAGGGCTGTATTTGCTAGAGAATTGGGAGTTCCTATCGTAATGCACGATTACTTAACAGGAGGATTCACTGCAAATACTACTCTAGCTCATTATTGTCGAGATAATGGTTTACTTCTTCACATCCATCGTGCAATGCATGCAGTTATTGATAGACAAAAGAATCATGGTATGCACTTTCGTGTACTAGCTAAAGCGTTACGTATGTCTGGTGGAGATCATATTCACGCTGGTACCGTAGTAGGTAAACTTG
>IonTorrentS5-rbcL2_BOP010162_Zotu
TGAAGAAATGATGAAAAGGGCTGTATTTGCTAGAGAATTGGGAGTTCCTATCGTAATGCACGATTACTTAACAGGAGGATTCACTGCAAATACTACTCTAGCTCATTATTGTCGAGATAATGGTTTACTTCTTCACATCCATCGTGCAATGCATGCAGTTATTGATAGACAAAAGAATCATGGTATGCACTTTCGTGTACTAGCTAAAGCGTTACGTATGTCTGGTGGAGATCATATTCACGCTGGTACCGTAGTAGGTAAACTTG
>IonTorrentS5-rbcL2_BOP010163_Cotu
CGAAGATATGATGAAAAGGGCTGTATTTGCAAGAGAGTTGGGAGTTCCTATCGTAATGCATGACTACTTAACAGGGGGATTCACCGCAAATACTAGCTTGGCTCATTATTGCCGAGATAATGGTCTACTTCTTCACATCCACCGTGCAATGCATGCAGTTATTGATAGACAGAAGAATCATGGTATGCACTTTCGTGTACTAGCTAAAGCTTTACGTATGTCTGGTGGAGATCATATTCACGCCGGTACAGTAGTAGGTAAACTTGAAGGGGAAAGAGACATTACTTTGGGCTTTGTTGATTTACTACGTGATGATTTTATTGAAAAAGATCGAAGCCGTGGTATTTATTTCACTCAAGATTGGGTCTCTTTACCAGGTGTTCTACCCGTGGCTTCAGGGGGTATTCACGTT
>IonTorrentS5-rbcL2_BOP010163_Otu
CGAAGATATGATGAAAAGGGCTGTATTTGCAAGagagTTGGGAGTTCCTATCGTAATGCATGACTACTTAACAGGgggATTCACCGCAAATACTAGCTTGGCTCATTATTGCCGAGATAATGGTCTACTTCTTCACATCCACCGTGCAATGCATGCAGTTATTGATAGACAGAAGAATCATGGTATGCACTTTCGTGTACTAGCTAAAGCTTTACGTATGTCTGGTGGAGATCATATTCACGCCGGTACAGTAGTAGGTAAACTTGAAGGGGAAAGAGACATTACTTTGGGCTTTGTTGATTTACTACGTGATGATTTTATTGAAaaaGATCGAAGCCGTGGTATTTATTTCACTCAAGATTGGGTCTCTTTACCAGGTGTTCTACCCGTGGCTTCAGGgggTATTCACGTT
>IonTorrentS5-rbcL2_BOP010163_Zotu
CGAAGATATGATGAAAAGGGCTGTATTTGCAAGagagTTGGGAGTTCCTATCGTAATGCATGACTACTTAACAGGgggATTCACCGCAAATACTAGCTTGGCTCATTATTGCCGAGATAATGGTCTACTTCTTCACATCCACCGTGCAATGCATGCAGTTATTGATAGACAGAAGAATCATGGTATGCACTTTCGTGTACTAGCTAAAGCTTTACGTATGTCTGGTGGAGATCATATTCACGCCGGTACAGTAGTAGGTAAACTTGAAGGGGAAAGAGACATTACTTTGGGCTTTGTTGATTTACTACGTGATGATTTTATTGAAaaaGATCGAAGCCGTGGTATTTATTTCACTCAAGATTGGGTCTCTTTACCAGGTGTTCTACCCGTGGCTTCAGGgggTATTCACGTT
>IonTorrentS5-rbcL2_BOP010164_Cotu
CGAAGAAATGATGAAAAGGGCTGTATTTGCCAGAGAGTTGGGGGTTCCTATCGTAATGCATGACTACTTAACAGGGGGATTCACTGCAAATACTAGTTTGGCTCATTATTGCCGGGATAATGGTCTACTTCTTCACATCCACCGTGCAATGCATGCAGTTATTGATAGACAGAAGAATCATGGTATCCATTTTCGTGTACTAGCTAAAGCGTTACGTATGTCTGGTGGAGATCATATTCACTCTGGTACCGTAGTAGGTAAACTTGAAGGGGAAAGAGATATCACTTTGGGCTTTGTTGATTTATTGCGTGATGATTTTATTGAAAAAGACCGAAGTCGTGGTATTTATTTCACTCAAGATTGGGTCTCCCTGCCGGGTGTTCTACCCGTGGCTTCGGGGGGTATTCACGTT
>IonTorrentS5-rbcL2_BOP010166_Cotu
CAGGTACATGCGAAGAAATGATGAAAAGGGCTGTATTTGCCAGAGAATTGGGAGTTCCTATCGTAATGCATGACTACTTAACAGGGGGATTCACTGCAAATACTACCTTGGCTCATTATTGCCGAGATAACGGCCTACTTCTTCACATCCACCGCGCAATGCATGCAGTTATTGATAGACAGAAGAATCATGGTATGCACTTTCGTGTACTAGCTAAAGCGTTACGTATGTCTGGTGGAGATCATATTCACGCCGGTACCGTAGTAGGTAAACTTGAAGGGGAAAGAGAGATCACTTTGGGCTTTGTTGATTTACTGCGCGATGATTTTATTGAAAAAGATCGAAGTCGCGGTATTTATTTCACTCAAGATTGGGTCTCTCTACCAGGTGTTCTGCCCGTGGCTTCGGGGGGTATTCACGTTT
>IonTorrentS5-rbcL2_BOP010166_Otu
TGCAGGTACATGCGAAGAAATGATGAAAAGGGCTGTATTTGCCAGAGAATTGGGAGTTCCTATCGTAATGCATGACTACTTAACAGGgggATTCACTGCAAATACTACCTTGGCTCATTATTGCCGAGATAACGGCCTACTTCTTCACATCCACCGCGCAATGCATGCAGTTATTGATAGACAGAAGAATCATGGTATGCACTTTCGTGTACTAGCTAAAGCGTTACGTATGTCTGGTGGAGATCATATTCACGCCGGTACCGTAGTAGGTAAACTTGAAGGGGAAAGagagaTCACTTTGGGCTTTGTTGATTTACTGCGCGATGATTTTATTGAAaaaGATCGAAGTCGCGGTATTTATTTCACTCAAGATTGGGTCtctctACCAGGTGTTCTGCCCGTGGCTTCGGggggTATTCACGTT
>IonTorrentS5-rbcL2_BOP010166_Zotu
TGCAGGTACATGCGAAGAAATGATGAAAAGGGCTGTATTTGCCAGAGAATTGGGAGTTCCTATCGTAATGCATGACTACTTAACAGGgggATTCACTGCAAATACTACCTTGGCTCATTATTGCCGAGATAACGGCCTACTTCTTCACATCCACCGCGCAATGCATGCAGTTATTGATAGACAGAAGAATCATGGTATGCACTTTCGTGTACTAGCTAAAGCGTTACGTATGTCTGGTGGAGATCATATTCACGCCGGTACCGTAGTAGGTAAACTTGAAGGGGAAAGagagaTCACTTTGGGCTTTGTTGATTTACTGCGCGATGATTTTATTGAAaaaGATCGAAGTCGCGGTATTTATTTCACTCAAGATTGGGTCtctctACCAGGTGTTCTGCCCGTGGCTTCGGggggTATTCACGTT
>IonTorrentS5-rbcL2_BOP010167_Cotu
TGAAGAAATGATGAAAAGGGCTGTATTTGCCAGAGAATTGGGAGTTCCTATCGTAATGCATGATTACTTAACAGGAGGATTCACTGCAAATACTAGCCTGGCTCATTATTGTCGAGATAATGGTCTACTTCTTCACATCCATCGTGCAATGCATGCAGTTATTGATAGACAGAAGAATCATGGTATACACTTTCGCGTACTAGCTAAAGCCTTACGTATGTCTGGTGGAGATCATATTCACGCAGGTACTGTAGTAGGTAAACTTGAAGGGGAAAGAGAAATCACGTTAGGCTTTGTTGATTTATTACGTGATGATTTTGTTGAAAAAGATCGAAGCCGTGGTATTTATTTCACTCAAGATTGGGTTTCTCTACCAGGTGTTCTGCCCGTGGCTTCAGGGGGTATTCACGTTTGGCACAT
>IonTorrentS5-rbcL2_BOP010167_Otu
TGAAGAAATGATGAAAAGGGCTGTATTTGCCAGAGAATTGGGAGTTCCTATCGTAATGCATGATTACTTAACAGGAGGATTCACTGCAAATACTAGCCTGGCTCATTATTGTCGAGATAATGGTCTACTTCTTCACATCCATCGTGCAATGCATGCAGTTATTGATAGACAGAAGAATCATGGTATACACTTTCGCGTACTAGCTAAAGCCTTACGTATGTCTGGTGGAGATCATATTCACGCAGGTACTGTAGTAGGTAAACTTGAAGGGGAAAGAGAAATCACGTTAGGCTTTGTTGATTTATTACGTGATGATTTTGTTGAAaaaGATCGAAGCCGTGGTATTTATTTCACTCAAGATTGGGTTTCTCTACCAGGTGTTCTGCCCGTGGCTTCAGGgggTATTCACGTTTGGCACAT
>IonTorrentS5-rbcL2_BOP010167_Zotu
TGAAGAAATGATGAAAAGGGCTGTATTTGCCAGAGAATTGGGAGTTCCTATCGTAATGCATGATTACTTAACAGGAGGATTCACTGCAAATACTAGCCTGGCTCATTATTGTCGAGATAATGGTCTACTTCTTCACATCCATCGTGCAATGCATGCAGTTATTGATAGACAGAAGAATCATGGTATACACTTTCGCGTACTAGCTAAAGCCTTACGTATGTCTGGTGGAGATCATATTCACGCAGGTACTGTAGTAGGTAAACTTGAAGGGGAAAGAGAAATCACGTTAGGCTTTGTTGATTTATTACGTGATGATTTTGTTGAAaaaGATCGAAGCCGTGGTATTTATTTCACTCAAGATTGGGTTTCTCTACCAGGTGTTCTGCCCGTGGCTTCAGGgggTATTCACGTTTGGCAT
>IonTorrentS5-rbcL2_BOP010168_Cotu
TGAAGAAATGATAAAAAGAGCTGTATTTGCCAGAGAATTGGGTGTTCCTATCGTAATGCATGACTACTTAACAGGGGGATTCACTGCAAATACTAGCTTGGCTCACTATTGCCGTGATAATGGTCTACTTCTTCATATCCACCGTGCAATGCATGCAGTTATCGATAGACAGAAAAATCATGGTATGCACTTTCGTGTATTAGCTAAAGCGTTACGTATGTCTGGTGGAGATCATATTCACGCTGGTACTGTAGTAGGTAAACTTGAAGGAGAAAGGGAGATTACTTTAGGTTTTGTTGATTTACTACGTGATGATTTTATTGAAAAAGATAGAAGTCGCGGTATTTATTTCACTCAGGATTGGGTTTCTTTACCAGGTGTTTTACCTGTTGCTTCGGGGGGTATTCACGTT
>IonTorrentS5-rbcL2_BOP010168_Otu
TGAAGAAATGATAAaaaGAGCTGTATTTGCCAGAGAATTGGGTGTTCCTATCGTAATGCATGACTACTTAACAGGgggATTCACTGCAAATACTAGCTTGGCTCACTATTGCCGTGATAATGGTCTACTTCTTCATATCCACCGTGCAATGCATGCAGTTATCGATAGACAGAAaaaTCATGGTATGCACTTTCGTGTATTAGCTAAAGCGTTACGTATGTCTGGTGGAGATCATATTCACGCTGGTACTGTAGTAGGTAAACTTGAAGGAGAAAGGGAGATTACTTTAGGTTTTGTTGATTTACTACGTGATGATTTTATTGAAaaaGATAGAAGTCGCGGTATTTATTTCACTCAGGATTGGGTTTCTTTACCAGGTGTTTTACCTGTTGCTTCGGggggTATTCACGTT
>IonTorrentS5-rbcL2_BOP010168_Zotu
TGAAGAAATGATAAaaaGAGCTGTATTTGCCAGAGAATTGGGTGTTCCTATCGTAATGCATGACTACTTAACAGGgggATTCACTGCAAATACTAGCTTGGCTCACTATTGCCGTGATAATGGTCTACTTCTTCATATCCACCGTGCAATGCATGCAGTTATCGATAGACAGAAaaaTCATGGTATGCACTTTCGTGTATTAGCTAAAGCGTTACGTATGTCTGGTGGAGATCATATTCACGCTGGTACTGTAGTAGGTAAACTTGAAGGAGAAAGGGAGATTACTTTAGGTTTTGTTGATTTACTACGTGATGATTTTATTGAAaaaGATAGAAGTCGCGGTATTTATTTCACTCAGGATTGGGTTTCTTTACCAGGTGTTTTACCTGTTGCTTCGGggggTATTCACGTT
>IonTorrentS5-rbcL2_BOP010169_Cotu
TGCAGGTACATGCGAAGAAATGATGAAAAGGGCTATATTTGCCAGAGAATTGGGAGTTCCTATCGTAATGCATGACTACTTAACAGGGGGATTCACCGCAAACACTAGTTTGGCTCATTATTGCCGAGATAATGGTTTACTTCTTCACATCCATCGCGCAATGCATGCAGTTATTGATAGACAGAAAAATCATGGTATACACTTTCGTGTACTAGCTAAGGCATTACGTATGTCTGGTGGAGATCATATTCACTCTGGTACCGTAGTAGGTAAACTTGAAGGGGAAAGAGACATAACTTTGGGTTTTGTTGATTTACTGCGTGATGATTTTGTTGAAAAAGATCGAAGCCGCGGTATTTATTTCACTCAAGATTGGGTCTCTCTACCGGGTGTTCTGCCCGTGGCTTCGGGGGGTATTCACGTT
>IonTorrentS5-rbcL2_BOP010169_Otu
TGTCAGGTACATGCGAAGAAATGATGAAAAGGGCTATATTTGCCAGAGAATTGGGAGTTCCTATCGTAATGCATGACTACTTAACAGGgggATTCACCGCAAACACTAGTTTGGCTCATTATTGCCGAGATAATGGTTTACTTCTTCACATCCATCGCGCAATGCATGCAGTTATTGATAGACAGAAAATCATGGTATACACTTTCGTGTACTAGCTAAGGCATTACGTATGTCTGGTGGAGATCATATTCACTCTGGTACCGTAGTAGGTAAACTTGAAGGGGAAAGAGACATAACTTTGGGTTTTGTTGATTTACTGCGTGATGATTTTGTTGAAaaaGATCGAAGCCGCGGTATTTATTTCACTCAAGATTGGGTCtctctACCGGGTGTTCTGCCCGTGGCTTCGGggggTATTCACGTT
>IonTorrentS5-rbcL2_BOP010169_Zotu
TGCAGGTACATGCGAAGAAATGATGAAAAGGGCTATATTTGCCAGAGAATTGGGAGTTCCTATCGTAATGCATGACTACTTAACAGGgggATTCACCGCAAACACTAGTTTGGCTCATTATTGCCGAGATAATGGTTTACTTCTTCACATCCATCGCGCAATGCATGCAGTTATTGATAGACAGAAAATCATGGTATACACTTTCGTGTACTAGCTAAGGCATTACGTATGTCTGGTGGAGATCATATTCACTCTGGTACCGTAGTAGGTAAACTTGAAGGGGAAAGAGACATAACTTTGGGTTTTGTTGATTTACTGCGTGATGATTTTGTTGAAaaaGATCGAAGCCGCGGTATTTATTTCACTCAAGATTGGGTCtctctACCGGGTGTTCTGCCCGTGGCTTCGGggggTATTCACGTT
>IonTorrentS5-rbcL2_BOP010170_Cotu
ACTGCAGGTACATGCGAAGAGATGATGAAAAGAGCTATATTTGCCAGAGAATTGGGGGTTCCTATCGTAATGCATGATTACTTAACAGGGGGATTCACTGCAAATACTAGCTTGGCTCATTATTGCCGAGATAATGGTTTACTTCTTCACATCCACCGTGCAATGCATGCAGTTATTGATAGACAGAAGAATCATGGTATGCACTTTCGTGTACTAGCTAAAGCGTTACGTATGTCTGGTGGAGATCATATACACGCTGGTACCGTAGTAGGTAAACTTGAGGGGGAAAGGGAGATCACTTTAGGCTTTGTTGATTTACTACGTGATGATTTTGTTGAAAAAGATCGAAGCCGCGGTATTTATTTCACTCAAGATTGGGTCTCTCTGCCAGGTGTTTTGCCTGTAGCTTCAGGGGGTATTCACGTT
>IonTorrentS5-rbcL2_BOP010170_Otu
ACTGCAGGTACATGCGAgagaTGATGAAAAGAGCTATATTTGCCAGAGAATTGGgggTTCCTATCGTAATGCATGATTACTTAACAGGgggATTCACTGCAAATACTAGCTTGGCTCATTATTGCCGAGATAATGGTTTACTTCTTCACATCCACCGTGCAATGCATGCAGTTATTGATAGACAGAAGAATCATGGTATGCACTTTCGTGTACTAGCTAAAGCGTTACGTATGTCTGGTGGAGATCATATACACGCTGGTACCGTAGTAGGTAAACTTGAGGgggAAAGGGAGATCACTTTAGGCTTTGTTGATTTACTACGTGATGATTTTGTTGAAaaaGATCGAAGCCGCGGTATTTATTTCACTCAAGATTGGGTCtctctGCCAGGTGTTTTGCCTGTAGCTTCAGGgggTATTCACGTT
>IonTorrentS5-rbcL2_BOP010170_Zotu
ACTGCAGGTACATGCGAgagaTGATGAAAAGAGCTATATTTGCCAGAGAATTGGgggTTCCTATCGTAATGCATGATTACTTAACAGGgggATTCACTGCAAATACTAGCTTGGCTCATTATTGCCGAGATAATGGTTTACTTCTTCACATCCACCGTGCAATGCATGCAGTTATTGATAGACAGAAGAATCATGGTATGCACTTTCGTGTACTAGCTAAAGCGTTACGTATGTCTGGTGGAGATCATATACACGCTGGTACCGTAGTAGGTAAACTTGAGGgggAAAGGGAGATCACTTTAGGCTTTGTTGATTTACTACGTGATGATTTTGTTGAAaaaGATCGAAGCCGCGGTATTTATTTCACTCAAGATTGGGTCtctctGCCAGGTGTTTTGCCTGTAGCTTCAGGgggTATTCACGTT
>IonTorrentS5-rbcL2_BOP010171_Otu
TGCAGGTACATGCGAAGAAATGATGAAAAGGGCTGTATTTGCCAGAGAATTGGGAGTTCCTATCGTAATGCATGACTACTTAACAGGgggATTCACTGCAAATACTAGCTTGGCTCATTATTGCCGAGATAATGGTCTACTTCTTCACATCCACCGTGCAATGCATGCAGTTATTGATAGACAGAAaaaTCATGGTATGCACTTCCGTGTACTAGCTAAAGCCTTACGTATGTCTGGTGGAGATCATATTCACGCTGGTACCGTAGTAGGTAAACTTGAAGGAGAAAGagagaTTACTTTAGGCTTTGTTGATTTACTACGTGATGATTTTATTGAAaaaGATCGAAGCCGCGGTATTTATTTCACTCAAGATTGGGTCtctctACCAGGTGTTTTGCCTGTGGCTTCTGGgggTATTCACGTT
>IonTorrentS5-rbcL2_BOP010171_Zotu
TGCAGGTACATGCGAAGAAATGATGAAAAGGGCTGTATTTGCCAGAGAATTGGGAGTTCCTATCGTAATGCATGACTACTTAACAGGgggATTCACTGCAAATACTAGCTTGGCTCATTATTGCCGAGATAATGGTCTACTTCTTCACATCCACCGTGCAATGCATGCAGTTATTGATAGACAGAAaaaTCATGGTATGCACTTCCGTGTACTAGCTAAAGCCTTACGTATGTCTGGTGGAGATCATATTCACGCTGGTACCGTAGTAGGTAAACTTGAAGGAGAAAGagagaTTACTTTAGGCTTTGTTGATTTACTACGTGATGATTTTATTGAAaaaGATCGAAGCCGCGGTATTTATTTCACTCAAGATTGGGTCtctctACCAGGTGTTTTGCCTGTGGCTTCTGGgggTATTCACGTT
>IonTorrentS5-rbcL2_BOP010172_Cotu
CGAAGAAATGATGAAAAGGGCTGCATGTGCCAGAGAATTGGGAGTTCCTATCGTAATGCACGATTACTTAACGGGGGGATTCACAGCAAATACTACCTTGGCTCATTATTGCCGAGATAATGGTCTGCTTCTTCACATCCACCGTGCAATGCATGCGGTTATTGATAGACAGAAAAATCATGGTATGCACTTTCGTGTACTAGCTAAAGCGTTACGTATGTCTGGTGGAGATCATATTCACGCTGGTACTGTAGTGGGTAAACTTGAAGGGGAAAGAGAGATCACTTTAGGCTTTGTTGATTTACTACGTGATGATTTTGTGAAAAAGATCGAAGCCGTGGTATTTATTTCACTCAAGATTGGGTCTCTTTACCGGGTGTTCTGCCCGTGGCTTCAGGGGGTATTCACGTT
>IonTorrentS5-rbcL2_BOP010172_Otu
CGAAGAAATGATGAAAAGGGCTGCATGTGCCAGAGAATTGGGAGTTCCTATCGTAATGCACGATTACTTAACGGggggATTCACAGCAAATACTACCTTGGCTCATTATTGCCGAGATAATGGTCTGCTTCTTCACATCCACCGTGCAATGCATGCGGTTATTGATAGACAGAAaaaTCATGGTATGCACTTTCGTGTACTAGCTAAAGCGTTACGTATGTCTGGTGGAGATCATATTCACGCTGGTACTGTAGTGGGTAAACTTGAAGGGGAAAGagagTCACTTTAG
>IonTorrentS5-rbcL2_BOP010172_Zotu
CGAAGAAATGATGAAAAGGGCTGCATGTGCCAGAGAATTGGGAGTTCCTATCGTAATGCACGATTACTTAACGGggggATTCACAGCAAATACTACCTTGGCTCATTATTGCCGAGATAATGGTCTGCTTCTTCACATCCACCGTGCAATGCATGCGGTTATTGATAGACAGAAaaaTCATGGTATGCACTTTCGTGTACTAGCTAAAGCGTTACGTATGTCTGGTGGAGATCATATTCACGCTGGTACTGTAGTGGGTAAACTTGAAGGGGAAAGagagTCACTTTAG
>IonTorrentS5-rbcL2_BOP010173_Cotu
CGAAGAAATGATGAAAAGAGCTGTATTTGCCAGAGAATTGGGAGTTCCTATCGTAATGCATGACTACTTAACAGGGGGATTCACTGCAAATACTACCTTGGCTCATTATTGCCGAGATAATGGCCTACTTCTTCACATCCACCGTGCAATGCATGCAGTTATTGATAGACAGAAGAATCATGGTATACACTTCCGTGTACTAGCTAAAGCGTTACGTATGTCTGGTGGAGATCATATTCACGCTGGTACCGTAGTAGGTAAACTTGAAGGGGAAAGAGACATCACTTTGGGCTTTGTTGATTTTACTGCGTGATGATTTTATTGAAAAAGATCGAAGTCGTGGTATTTATTTCACTCAAGATTGGGTCTCTCTACCAGGTGTTCTGCCCGTGGCTTCAGGGGGTATTCACGT
>IonTorrentS5-rbcL2_BOP010174_Cotu
CGAAGAGATGATGAAAAGAGCTGCATTTGCCAGAGAATTGGGAGTTCCTATCGTAATGCATGATTACTTAACAGGGGGATTCACTGCAAATACTACCTTGGCTCATTATTGCCGAGATAATGGTCTACTTCTTCACATCCACCGTGCAATGCATGCAGTTATTGATAGACAGAAGAATCATGGTATGCACTTTCGTGTACTAGCTAAAGCGTTACGTATGTCTGGTGGAGATCATATACACGCTGGTACCGTAGTAGGTAAACTTGAGGGGGAAAGAGAGATAACTTTAGGCTTTGTTGATTTACTACGTGATGATTTTATTGAAAAAGACAGAAGCCGCGGTATTTATTTCACTCAAGATTGGGTCTCTCTCCCAGGTGTTTTGCCTGTGGCTTCCGGGGGTATTCACGTT
>IonTorrentS5-rbcL2_BOP010175_Cotu
TGAGGTACATGCGAAGAAATGATCAAAAGGGCTGTATTTGCCAGAGAATTGGGAGTTCCTATCGTAATGCATGACTACTTAACAGGGGGATTCACCGCAAACACTACTTTGGCTCATTATTGCCGAGATAATGGTTTACTTCTTCACATCCATCGCGCAATGCATGCAGTTATTGATAGACAGAAAAATCATGGTATGCACTTTCGTGTACTAGCTAAGGCATTACGTATGTCTGGTGGAGATCATATTCACTCTGGTACCGTAGTAGGTAAACTTGAAGGGGAAAGAGACATAACTTTGGGTTTTGTTGATTTACTGCGTGATGATTTTATTGAAAAAGATCGAAGCCGCGGTATTTATTTCACTCAAGATTGGGTCTCTCTACCGGGTGTTCTGCCCGTGGCTTCGGGGGGTATTCACGTT
>IonTorrentS5-rbcL2_BOP010175_Otu
TGTCAGGTACATGCGAAGAAATGATCAAAAGGGCTGTATTTGCCAGAGAATTGGGAGTTCCTATCGTAATGCATGACTACTTAACAGGgggATTCACCGCAAACACTACTTTGGCTCATTATTGCCGAGATAATGGTTTACTTCTTCACATCCATCGCGCAATGCATGCAGTTATTGATAGACAGAAaaaTCATGGTATGCACTTTCGTGTACTAGCTAAGGCATTACGTATGTCTGGTGGAGATCATATTCACTCTGGTACCGTAGTAGGTAAACTTGAAGGGGAAAGAGACATAACTTTGGGTTTTGTTGATTTACTGCGTGATGATTTTATTGAAaaaGATCGAAGCCGCGGTATTTATTTCACTCAAGATTGGGTCtctctACCGGGTGTTCTGCCCGTGGCTTCGGggggTATTCACGTT
>IonTorrentS5-rbcL2_BOP010175_Zotu
TGCAGGTACATGCGAAGAAATGATCAAAAGGGCTGTATTTGCCAGAGAATTGGGAGTTCCTATCGTAATGCATGACTACTTAACAGGgggATTCACCGCAAACACTACTTTGGCTCATTATTGCCGAGATAATGGTTTACTTCTTCACATCCATCGCGCAATGCATGCAGTTATTGATAGACAGAAaaaTCATGGTATGCACTTTCGTGTACTAGCTAAGGCATTACGTATGTCTGGTGGAGATCATATTCACTCTGGTACCGTAGTAGGTAAACTTGAAGGGGAAAGAGACATAACTTTGGGTTTTGTTGATTTACTGCGTGATGATTTTATTGAAaaaGATCGAAGCCGCGGTATTTATTTCACTCAAGATTGGGTCtctctACCGGGTGTTCTGCCCGTGGCTTCGGggggTATTCACGTT
>IonTorrentS5-rbcL2_BOP010176_Cotu
CGAAGAAATGATGAAAAGGGCTATATTTGCCAGAGAATTGGGAGTTCCTATCGTAATGCATGACTACTTAACAGGGGGATTCACCGCAAACACTAGTTTGGCTCATTATTGCCGAGATAATGGTTTACTTCTTCACATCCATCGCGCAATGCATGCAGTTATTGATAGACAGAAAAATCATGGTATACACTTTCGTGTACTAGCTAAGGCATTACGTATGTCTGGTGGAGATCATATTCACTCTGGTACCGTAGTAGGTAAACTTGAAGGGGAAAGAGACATAACTTTGGGTTTTGTTGATTTACTGCGTGATGATTTTGTTGAAAAAGATCGAAGCCGCGGTATTTATTTCACTCAAGATTGGGTCTCTCTACCGGGTGTTCTGCCCGTGGCTTCGGGGGGTATTCACGTT
>IonTorrentS5-rbcL2_BOP010176_Otu
TGGCTCGATTATTGCCGAGATAATGGTTTACTTCTTCACATCCATCGCGCAATGCATGCAGTTATTGATAGACAGAAaaaTCATGGTATACACTTTCGTGTACTAGCTAAGGCATTACGTATGTCTGGTGGAGATCATATTCACTCTGGTACCGTAGTAGGTAAACTTGAAGGGGAAAGAGACATAACTTTGGGTTTTGTTGATTTACTGCGTGATGATTTTGTTGAAaaaGATCGAAGCCGCGGTATTTATTTCACTCAAGATTGGGTCtctctACCGGGTGTTCTGCCCGTGGCTTCAGGgggTATTCACGTT
>IonTorrentS5-rbcL2_BOP010176_Zotu
TGGCTCGATTATTGCCGAGATAATGGTTTACTTCTTCACATCCATCGCGCAATGCATGCAGTTATTGATAGACAGAAaaaTCATGGTATACACTTTCGTGTACTAGCTAAGGCATTACGTATGTCTGGTGGAGATCATATTCACTCTGGTACCGTAGTAGGTAAACTTGAAGGGGAAAGAGACATAACTTTGGGTTTTGTTGATTTACTGCGTGATGATTTTGTTGAAaaaGATCGAAGCCGCGGTATTTATTTCACTCAAGATTGGGTCtctctACCGGGTGTTCTGCCCGTGGCTTCAGGgggTATTCACGTT
>IonTorrentS5-rbcL2_BOP010177_Cotu
TGCAGGTACATGCGAAGAAATGATGAAAAGGGCTATATTTGCCAGAGAATTGGGAGTTCCTATCGTAATGCATGACTACTTAACAGGGGGATTCACCGCAAACACTAGTTTGGCTCATTATTGCCGAGATAATGGTTTACTTCTTCACATCCATCGCGCAATGCATGCAGTTATTGATAGACAGAAAAATCATGGTATACACTTTCGTGTACTAGCTAAGGCATTACGTATGTCTGGTGGAGATCATATTCACTCTGGTACCGTAGTAGGTAAACTTGAAGGGGAAAGAGACATAACTTTGGGTTTTGTTGATTTACTGCGTGATGATTTTGTTGAAAAAGATCGAAGCCGCGGTATTTATTTCACTCAAGATTGGGTCTCTCTACCGGGTGTTCTGCCCGTGGCTTCGGGGGGTATTCACGTT
>IonTorrentS5-rbcL2_BOP010177_Otu
TGCAGGTACATGCGAAGAAATGATGAAAAGGGCTATATTTGCCAGAGAATTGGGAGTTCCTATCGTAATGCATGACTACTTAACAGGgggATTCACCGCAAACACTAGTTTGGCTCATTATTGCCGAGATAATGGTTTACTTCTTCACATCCATCGCGCAATGCATGCAGTTATTGATAGACAGAAaaaTCATGGTATACACTTTCGTGTACTAGCTAAGGCATTACGTATGTCTGGTGGAGATCATATTCACTCTGGTACCGTAGTAGGTAAACTTGAAGGGGAAAGAGACATAACTTTGGGTTTTGTTGATTTACTGCGTGATGATTTTGTTGAAaaaGATCGAAGCCGCGGTATTTATTTCACTCAAGATTGGGTCtctctACCGGGTGTTCTGCCCGTGGCTTCGGggggTATTCACGTT
>IonTorrentS5-rbcL2_BOP010177_Zotu
TGTCAGGTACATGCGAAGAAATGATGAAAAGGGCTATATTTGCCAGAGAATTGGGAGTTCCTATCGTAATGCATGACTACTTAACAGGgggATTCACCGCAAACACTAGTTTGGCTCATTATTGCCGAGATAATGGTTTACTTCTTCACATCCATCGCGCAATGCATGCAGTTATTGATAGACAGAAaaaTCATGGTATACACTTTCGTGTACTAGCTAAGGCATTACGTATGTCTGGTGGAGATCATATTCACTCTGGTACCGTAGTAGGTAAACTTGAAGGGGAAAGAGACATAACTTTGGGTTTTGTTGATTTACTGCGTGATGATTTTGTTGAAaaaGATCGAAGCCGCGGTATTTATTTCACTCAAGATTGGGTCtctctACCGGGTGTTCTGCCCGTGGCTTCGGggggTATTCACGTT
>IonTorrentS5-rbcL2_BOP010178_Cotu
CGAAGAAATGATCAAAAGGGCTGTATTTGCCAGAGAATTGGGAGTTCCTATCGTAATGCATGACTACTTAACAGGGGGATTCACCGCAAACACTACTTTGGCTCATTATTGCCGAGATAATGGTTTACTTCTTCACATCCATCGCGCAATGCATGCAGTTATTGATAGACAGAAAAATCATGGTATGCACTTTCGTGTACTAGCTAAGGCATTACGTATGTCTGGTGGAGATCATATTCACTCTGGTACCGTAGTAGGTAAACTTGAAGGGGAAAGAGACATAACTTTGGGTTTTGTTGATTTACTGCGTGATGATTTTATTGAAAAAGATCGAAGCCGCGGTATTTATTTCACTCAAGATTGGGTCTCTCTACCGGGTGTTCTGCCCGTGGCTTCGGGGGGTATTCACGTT
>IonTorrentS5-rbcL2_BOP010178_Dotu
TGCAGGTACATGCGAAGAAATGATCAAAAGGGCTGTATTTGCCAGAGAATTGGGAGTTCCTATCGTAATGCATGACTACTTAACAGGGGGATTCACCGCAAACACTACTTTGGCTCATTATTGCCGAGATAATGGTTTACTTCTTCACATCCATCGCGCAATGCATGCAGTTATTGATAGACAGAAAAATCATGGTATGCACTTTCGTGTACTAGCTAAGGCATTACGTATGTCTGGTGGAGATCATATTCACTCTGGTACCGTAGTAGGTAAACTTGAAGGGGAAAGAGACATAACTTTGGGTTTTGTTGATTTACTGCGTGATGATTTTATTGAAAAAGATCGAAGCCGCGGTATTTATTTCACTCAAGATTGGGTCTCTCTACCGGGTGTTCTGCCCGTGGCTTCGGGGGGTATTCACGTT
>IonTorrentS5-rbcL2_BOP010178_Otu
TGTCAGGTACATGCGAAGAAATGATCAAAAGGGCTGTATTTGCCAGAGAATTGGGAGTTCCTATCGTAATGCATGACTACTTAACAGGgggATTCACCGCAAACACTACTTTGGCTCATTATTGCCGAGATAATGGTTTACTTCTTCACATCCATCGCGCAATGCATGCAGTTATTGATAGACAGAAaaaTCATGGTATGCACTTTCGTGTACTAGCTAAGGCATTACGTATGTCTGGTGGAGATCATATTCACTCTGGTACCGTAGTAGGTAAACTTGAAGGGGAAAGAGACATAACTTTGGGTTTTGTTGATTTACTGCGTGATGATTTTATTGAAaaaGATCGAAGCCGCGGTATTTATTTCACTCAAGATTGGGTCtctctACCGGGTGTTCTGCCCGTGGCTTCGGggggTATTCACGTT
>IonTorrentS5-rbcL2_BOP010178_Zotu
TGCAGGTACATGCGAAGAAATGATCAAAAGGGCTGTATTTGCCAGAGAATTGGGAGTTCCTATCGTAATGCATGACTACTTAACAGGgggATTCACCGCAAACACTACTTTGGCTCATTATTGCCGAGATAATGGTTTACTTCTTCACATCCATCGCGCAATGCATGCAGTTATTGATAGACAGAAaaaTCATGGTATGCACTTTCGTGTACTAGCTAAGGCATTACGTATGTCTGGTGGAGATCATATTCACTCTGGTACCGTAGTAGGTAAACTTGAAGGGGAAAGAGACATAACTTTGGGTTTTGTTGATTTACTGCGTGATGATTTTATTGAAaaaGATCGAAGCCGCGGTATTTATTTCACTCAAGATTGGGTCtctctACCGGGTGTTCTGCCCGTGGCTTCGGggggTATTCACGTT
>IonTorrentS5-rbcL2_BOP010179_Cotu
GCGAAGAAATGATCAAAAGAGCTGTATTTGCTAGAGAATTGGGAGTTCCTATCGTAATGCATGACTACTTAACAGGAGGATTCACCGCAAATACCAGTTTGTCTCATTATTGCCGAGATAATGGCTTACTTCTTCACATTCACCGTGCAATGCATGCAGTTATTGATAGACAGAAGAATCACGGTATGCACTTCCGTGTACTAGCTAAAGCGTTACGTCTGTCCGGTGGAGATCATATTCACGCTGGTACCGTAGTAGGTAAACTTGAAGGAGAGAGAGATATTACTTTAGGCTTTGTTGATTTACTGCGTGATGATTTTGTTGAAAAAGATAGAAGTCGCGGTATTTATTTCACTCAAGATTGGGTCTCCCTGCCTGGTGTTATTCCCGTGGCTTCAGGGGGTATTCACGTT
>IonTorrentS5-rbcL2_BOP010179_Dotu
GCGAAGAAATGATCAAAAGAGCTGTATTTGCTAGAGAATTGGGAGTTCCTATCGTAATGCATGACTACTTAACAGGAGGATTCACCGCAAATACCAGTTTGTCTCATTATTGCCGAGATAATGGCTTACTTCTTCACATTCACCGTGCAATGCATGCAGTTATTGATAGACAGAAGAATCACGGTATGCACTTCCGTGTACTAGCTAAAGCGTTACGTCTGTCCGGTGGAGATCATATTCACGCTGGTACCGTAGTAGGTAAACTTGAAGGAGAGAGAGATATTACTTTAGGCTTTGTTGATTTACTGCGTGATGATTTTGTTGAAAAAGATAGAAGTCGCGGTATTTATTTCACTCAAGATTGGGTCTCCCTGCCTGGTGTTATTCCCGTGGCTTCAGGGGGTATTCACGTT
>IonTorrentS5-rbcL2_BOP010179_Otu
GCGAAGAAATGATCAAAAGAGCTGTATTTGCTAGAGAATTGGGAGTTCCTATCGTAATGCATGACTACTTAACAGGAGGATTCACCGCAAATACCAGTTTGTCTCATTATTGCCGAGATAATGGCTTACTTCTTCACATTCACCGTGCAATGCATGCAGTTATTGATAGACAGAAGAATCACGGTATGCACTTCCGTGTACTAGCTAAAGCGTTACGTCTGTCCGGTGGAGATCATATTCACGCTGGTACCGTAGTAGGTAAACTTGAAGGAgagagagaTATTACTTTAGGCTTTGTTGATTTACTGCGTGATGATTTTGTTGAAaaaGATAGAAGTCGCGGTATTTATTTCACTCAAGATTGGGTCTCCCTGCCTGGTGTTATTCCCGTGGCTTCAGGgggTATTCACGTT
>IonTorrentS5-rbcL2_BOP010179_Zotu
GCGAAGAAATGATCAAAAGAGCTGTATTTGCTAGAGAATTGGGAGTTCCTATCGTAATGCATGACTACTTAACAGGAGGATTCACCGCAAATACCAGTTTGTCTCATTATTGCCGAGATAATGGCTTACTTCTTCACATTCACCGTGCAATGCATGCAGTTATTGATAGACAGAAGAATCACGGTATGCACTTCCGTGTACTAGCTAAAGCGTTACGTCTGTCCGGTGGAGATCATATTCACGCTGGTACCGTAGTAGGTAAACTTGAAGGAgagagagaTATTACTTTAGGCTTTGTTGATTTACTGCGTGATGATTTTGTTGAAaaaGATAGAAGTCGCGGTATTTATTTCACTCAAGATTGGGTCTCCCTGCCTGGTGTTATTCCCGTGGCTTCAGGgggTATTCACGTT
>IonTorrentS5-rbcL2_BOP010180_Cotu
CGAAGAAATGATGAAAAGGGCTATATTTGCCAGAGAATTGGGAGTTCCTATCGTAATGCATGACTACTTAACAGGGGGATTCACCGCAAACACTACTTTGGCTCATTATTGCCGAGATAATGGTTTACTTCTTCACATTCACCGCGCAATGCATGCAGTTATTGATAGACAGAAAAATCATGGTATGCACTTTCGTGTACTAGCTAAGGCATTACGTATGTCTGGTGGAGATCATATTCACTCTGGTACCGTAGTAGGTAAACTTGAAGGGGAAAGAGACATAACTTTGGGTTTTGTTGATTTACTGCGTGATGATTTTATTGAAAAAGATCGAAGCCGCGGTATTTATTTCACCCAAGATTGGGTCTCTCTACCGGGTGTTCTGCCTGTGGCTTCGGGGGGTATTCACGTT
>IonTorrentS5-rbcL2_BOP010181_Cotu
CGAAGAAATGATGAAAAGGGCTGCATGTGCCAGAGAATTGGGAGTTCCTATCGTAATGCACGATTACTTAACGGGGGGATTCACTGCAAATACTACCTTGGCTCATTATTGCCGAGATAATGGTCTGCTTCTTCACATCCACCGTGCAATGCATGCGGTTATTGATAGACAGAAAAATCATGGTATGCACTTTCGTGTACTAGCTAAAGCGTTACGTATGTCTGGTGGAGATCATATTCACGCTGGTACTGTAGTAGGTAAACTTGAAGGGGAAAGAGAGATCACTTTAGGCTTTGTTGATTTACTACGTGATGATTTTGTTGAAAAAGATCGAAGCCGCGGTATTTATTTCACTCAAGATTGGGTCTCTTTACCGGGTGTTCTGCCCGTGGCTTCAGGGGGTATTCACGTT
>IonTorrentS5-rbcL2_BOP010182_Cotu
CGAAGAAATGATGAAAAGGGCTGCATGTGCCAGAGAATTGGGAGTTCCTATCGTAATGCACGATTACTTAACGGGGGGATTCACAGCAAATACTACCTTGGCTCATTATTGCCGAGATAATGGTCTGCTTCTTCACATCCACCGTGCAATGCATGCGGTTATTGATAGACAGAAAAATCATGGTATGCACTTTCGTGTACTAGCTAAAGCGTTACGTATGTCTGGTGGAGATCATATTCACGCTGGTACTGTAGTGGGTAAACTTGAAGGGGAAAGAGAGATCACTTTAGGCTTTGTTGATTTACTACGTGATGATTTTGTTGAAAAAGATCGAAGCCGTGGTATTTATTTCACTCAAGATTGGGTCTCTTTACCGGGTGTTCTGCCCGTGGCTTCAGGGGGTATTCACGTT
>IonTorrentS5-rbcL2_BOP010182_Otu
CGAAGAAATGATGAAAAGGGCTGCATGTGCCAGAGAATTGGGAGTTCCTATCGTAATGCACGATTACTTAACGGggggATTCACAGCAAATACTACCTTGGCTCATTATTGCCGAGATAATGGTCTGCTTCTTCACATCCACCGTGCAATGCATGCGGTTATTGATAGACAGAAaaaTCATGGTATGCACTTTCGTGTACTAGCTAAAGCGTTACGTATGTCTGGTGGAGATCATATTCACGCTGGTACTGTAGTGGGTAAACTTGAAGG
>IonTorrentS5-rbcL2_BOP010182_Zotu
CGAAGAAATGATGAAAAGGGCTGCATGTGCCAGAGAATTGGGAGTTCCTATCGTAATGCACGATTACTTAACGGggggATTCACAGCAAATACTACCTTGGCTCATTATTGCCGAGATAATGGTCTGCTTCTTCACATCCACCGTGCAATGCATGCGGTTATTGATAGACAGAAaaaTCATGGTATGCACTTTCGTGTACTAGCTAAAGCGTTACGTATGTCTGGTGGAGATCATATTCACGCTGGTACTGTAGTGGGTAAACTTGAAGG
>IonTorrentS5-rbcL2_BOP010183_Cotu
CGAAGAAATGATTAAAAGGGCTGTATTTGCCAGAGAATTGGGAGTTCCTATTGTAATGCACGATTACTTAACAGGGGGATTCACTGCAAATACTAGCTTGGCTCATTATTGCCGAGATAATGGTCTACTTCTTCACATCCACCGTGCAATGCATGCAGTTATTGATAGACAGAAAAATCATGGTATGCACTTTCGTGTACTAGCTAAAGCGTTACGTCTGTCTGGTGGAGATCATATTCACGCTGGTACTGTAGTAGGTAAACTTGAAGGGGAAAGAGACATCACTTTAGGCTTTGTTGATTTACTACGTGATGATTTTGTTGAAAAAGATCGAAGCCGCGGTATTTATTTCACTCAAGATTGGGTCTCTCTACCAGGTGTTCTGCCTGTGGCTTCAGGGGGTATTCACGTT
>IonTorrentS5-rbcL2_BOP010183_Otu
CGAAGAAATGATTAAAAGGGCTGTATTTGCCAGAGAATTGGGAGTTCCTATTGTAATGCACGATTACTTAACAGGgggATTCACTGCAAATACTAGCTTGGCTCATTATTGCCGAGATAATGGTCTACTTCTTCACATCCACCGTGCAATGCATGCAGTTATTGATAGACAGAAaaaTCATGGTATGCACTTTCGTGTACTAGCTAAAGCGTTACGTCTGTCTGGTGGAGATCATATTCACGCTGGTACTGTAGTAGGTAAACTTGAAGGGGAAAGAGACATCACTTTAGGCTTTGTTGATTTACTACGTGATGATTTTGTGAAaaaaG
>IonTorrentS5-rbcL2_BOP010183_Zotu
CGAAGAAATGATTAAAAGGGCTGTATTTGCCAGAGAATTGGGAGTTCCTATTGTAATGCACGATTACTTAACAGGgggATTCACTGCAAATACTAGCTTGGCTCATTATTGCCGAGATAATGGTCTACTTCTTCACATCCACCGTGCAATGCATGCAGTTATTGATAGACAGAAaaaTCATGGTATGCACTTTCGTGTACTAGCTAAAGCGTTACGTCTGTCTGGTGGAGATCATATTCACGCTGGTACTGTAGTAGGTAAACTTGAAGGGGAAAGAGACATCACTTTAGGCTTTGTTGATTTACTACGTGATGATTTTGTGAAaaaaG
>IonTorrentS5-rbcL2_BOP010184_Cotu
CGAAGAAATGATGAAAAGGGCTATATTTGCCAGAGAATTGGGAGTTCCTATCGTAATGCATGACTACTTAACAGGGGGATTCACCGCAAACACTAGTTTGGCTCATTATTGCCGAGATAATGGTTTACTTCTTCACATCCATCGCGCAATGCATGCAGTTATTGATAGACAGAAAAATCATGGTATACACTTTCGTGTACTAGCTAAGGCATTACGTATGTCTGGTGGAGATCATATTCACTCTGGTACCGTAGTAGGTAAACTTGAAGGGGAAAGAGACATAACTTTGGGTTTTGTTGATTTACTGCGTGATGATTTTGTTGAAAAAGATCGAAGCCGCGGTATTTATTTCACTCAAGATTGGGTCTCTCTACCGGGTGTTCTGCCCGTGGCTTCGGGGGGTATTCACGTT
>IonTorrentS5-rbcL2_BOP010184_Otu
TGCAGGTACATGCGAAGAAATGATGAAAAGGGCTATATTTGCCAGAGAATTGGGAGTTCCTATCGTAATGCATGACTACTTAACAGGgggATTCACCGCAAACACTAGTTTGGCTCATTATTGCCGAGATAATGGTTTACTTCTTCACATCCATCGCGCAATGCATGCAGTTATTGATAGACAGAAaaaTCATGGTATACACTTTCGTGTACTAGCTAAGGCATTACGTATGTCTGGTGGAGATCATATTCACTCTGGTACCGTAGTAGGTAAACTTGAAGGGGAAAGAGACATAACTTTGGGTTTTGTTGATTTACTGCGTGATGATTTTGTTGAAaaaGATCGAAGCCGCGGTATTTATTTCACTCAAGATTGGGTCtctctACCGGGTGTTCTGCCCGTGGCTTCGGggggTATTCACGTT
>IonTorrentS5-rbcL2_BOP010184_Zotu
CGAAGAAATGATGAAAAGGGCTATATTTGCCAGAGAATTGGGAGTTCCTATCGTAATGCATGACTACTTAACAGGgggATTCACCGCAAACACTAGTTTGGCTCATTATTGCCGAGATAATGGTTTACTTCTTCACATCCATCGCGCAATGCATGCAGTTATTGATAGACAGAAaaaTCATGGTATACACTTTCGTGTACTAGCTAAGGCATTACGTATGTCTGGTGGAGATCATATTCACTCTGGTACCGTAGTAGGTAAACTTGAAGGGGAAAGAGACATAACTTTGGGTTTTGTTGATTTACTGCGTGATGATT
>IonTorrentS5-rbcL2_BOP010185_Cotu
CGAAGAGATGATGAAAAGAGCTATATTTGCCAGAGAATTGGGGGTTCCAATCGTAATGCATGATTACTTAACAGGGGGATTCACTGCAAATACTAGCTTGGCTCATTATTGCCGAGATAATGGTCTACTTCTTCACATCCACCGTGCAATGCATGCAGTTATCGATAGACAGAAGAATCATGGTATACACTTTCGTGTACTAGCTAAAGCGTTACGTATGTCTGGTGGAGATCATATACACGCTGGTACCGTAGTAGGTAAACTTGAGGGGGAAAGAGAGATTACTTTAGGCTTTGTTGATTTACTACGTGATGATTTTATTGAAAAAGATCGAAGCCGCGGTATTTATTTCACTCAAGATTGGGTCTCTCTGCCAGGTGTTTTGCCTGTGGCTTCAGGGGGTATTCACGTT
>IonTorrentS5-rbcL2_BOP010185_Dotu
CGAAGAGATGATGAAAAGAGCTATATTTGCCAGAGAATTGGGGGTTCCAATCGTAATGCATGATTACTTAACAGGGGGATTCACTGCAAATACTAGCTTGGCTCATTATTGCCGAGATAATGGTCTACTTCTTCACATCCACCGTGCAATGCATGCAGTTATCGATAGACAGAAGAATCATGGTATACACTTTCGTGTACTAGCTAAAGCGTTACGTATGTCTGGTGGAGATCATATACACGCTGGTACCGTAGTAGGTAAACTTGAGGGGG
>IonTorrentS5-rbcL2_BOP010185_Otu
CAAATACTAGCTTGGCTCATTATTGCCGAGATAATGGTCTACTTCTTCATATCCACCGTGCAATGCATGCAGTTATCGATAGACAGAAGAATCATGGTATACACTTTCGTGTACTAGCTAAAGCGTTACGTATGTCTGGTGGAGATCATATACACGCTGGTACCGTAGTAGGTAAACTTGAGGgggAAAGagagaTTACTTTAGGCTTTGTTGATTTACTACGTGATGATTTTATTGAAaaaGATCGAAGCCGCGGTATTTATTTCACTCAAGATTGGGTCtctctGCCAGGTGTTTTGCCTGTGGCTTCAGGgggTATTCACGTT
>IonTorrentS5-rbcL2_BOP010185_Zotu
GGgggATTCACTGCAAATACTAGCTTGGCTCATTATTGCCGAGATAATGGTCTACTTCTTCACATCCACCGTGCAATGCATGCAGTTATCGATAGACAGAAGAATCATGGTATACACTTTCGTGTACTAGCTAAAGCGTTACGTATGTCTGGTGGAGATCATATACACGCTGGTACCGTAGTAGGTAAACTTGAGGgggAAAGagagaTTACTTTAGGCTTTGTTGATTTACTACGTGATGATTTTATTGAAaaaGATCGAAGCCGCGGTATTTATTTCACTCAAGATTGGGTCtctctGCCAGGTGTTTTGCCTGTGGCTTCAGGgggTATTCACGTT
>IonTorrentS5-rbcL2_BOP010186_Cotu
TGAAGAAATGATGAAAAGGGCTATATTTGCCAGAGAATTAGGAGTTCCTATCGTAATGCATGACTATTTAACAGGGGGATTCACTGCAAATACTAGCTTGGCTCATTATTGCCGAGATAATGGCCTACTTCTTCACATCCATCGTGCAATGCATGCAGTTATTGATAGACAGAAGAATCATGGTATGCACTTTCGTGTACTAGCTAAAGCGTTACGTTTGTCTGGTGGAGATCATATTCACGCTGGTACTGTAGTAGGTAAACTTGAAGGGGAAAGAGACATCACTTTGGGCTTTGTTGATTTACTGCGTGATGATTTTATTGAAAAAGATCGAAGCCGCGGTATTTATTTCACTCAAGATTGGGTCTCTCTACCAGGTGTTATACCCGTGGCTTCAGGGGGTATTCATGTTTGGCA
>IonTorrentS5-rbcL2_BOP010186_Otu
TGAAGAAATGATGAAAAGGGCTATATTTGCCAGAGAATTAGGAGTTCCTATCGTAATGCATGACTATTTAACAGGgggATTCACTGCAAATACTAGCTTGGCTCATTATTGCCGAGATAATGGCCTACTTCTTCACATCCATCGTGCAATGCATGCAGTTATTGATAGACAGAAGAATCATGGTATGCACTTTCGTGTACTAGCTAAAGCGTTACGTTTGTCTGGTGGAGATCATATTCACGCTGGTACTGTAGTAGGTAAACTTGAAGGGGAAAGAGACATCACTTTGGGCTTTGTTGATTTACTGCGTGATGATTTTATTGAAaaaGATCGAAGCCGCGGTATTTATTTCACTCAAGATTGGGTCtctctACCAGGTGTTATACCCGTGGCTCAGGgggTATTCATGTTTGGCACT
>IonTorrentS5-rbcL2_BOP010186_Zotu
TGAAGAAATGATGAAAAGGGCTATATTTGCCAGAGAATTAGGAGTTCCTATCGTAATGCATGACTATTTAACAGGgggATTCACTGCAAATACTAGCTTGGCTCATTATTGCCGAGATAATGGCCTACTTCTTCACATCCATCGTGCAATGCATGCAGTTATTGATAGACAGAAGAATCATGGTATGCACTTTCGTGTACTAGCTAAAGCGTTACGTTTGTCTGGTGGAGATCATATTCACGCTGGTACTGTAGTAGGTAAACTTGAAGGGGAAAGAGACATCACTTTGGGCTTTGTTGATTTACTGCGTGATGATTTTATTGAAaaaGATCGAAGCCGCGGTATTTATTTCACTCAAGATTGGGTCtctctACCAGGTGTTATACCCGTGGCTCAGGgggTATTCATGTTTGGCACT
>IonTorrentS5-rbcL2_BOP010187_Cotu
AGGTACATGCGAAGAAATGATGAAAAGGGCTATATTTGCCAGAGAATTGGGAGTTCCTATCGTAATGCATGACTACTTAACAGGGGGATTCACCGCAAACACTAGTTTGGCTCATTATTGCCGAGATAATGGTTTACTTCTTCACATCCATCGCGCAATGCATGCAGTTATTGATAGACAGAAAAATCATGGTATACACTTTCGTGTACTAGCTAAGGCATTACGTATGTCTGGTGGAGATCATATTCACTCTGGTACCGTAGTAGGTAAACTTGAAGGGGAAAGAGACATAACTTTGGGTTTTGTTGATTTACTGCGTGATGATTTTGTTGAAAAAGATCGAAGCCGCGGTATTTATTTCACTCAAGATTGGGTCTCTCTACCGGGTGTTCTGCCCGTGGCTTCGGGGGGTATTCACGTT
>IonTorrentS5-rbcL2_BOP010187_Otu
TGCAGGTACATGCGAAGAAATGATGAAAAGGGCTATATTTGCCAGAGAATTGGGAGTTCCTATCGTAATGCATGACTACTTAACAGGgggATTCACCGCAAACACTAGTTTGGCTCATTATTGCCGAGATAATGGTTTACTTCTTCACATCCATCGCGCAATGCATGCAGTTATTGATAGACAGAAaaaTCATGGTATACACTTTCGTGTACTAGCTAAGGCATTACGTATGTCTGGTGGAGATCATATTCACTCTGGTACCGTAGTAGGTAAACTTGAAGGGGAAAGAGACATAACTTTGGGTTTTGTTGATTTACTGCGTGATGATTTTGTTGAAaaaGATCGAAGCCGCGGTATTTATTTCACTCAAGATTGGGTCtctctACCGGGTGTTCTGCCCGTGGCTTCGGggggTATTCACGTT
>IonTorrentS5-rbcL2_BOP010187_Zotu
CGAAGAAATGATGAAAAGGGCTATATTTGCCAGAGAATTGGGAGTTCCTATCGTAATGCATGACTACTTAACAGGgggATTCACCGCAAACACTAGTTTGGCTCATTATTGCCGAGATAATGGTTTACTTCTTCACATCCATCGCGCAATGCATGCAGTTATTGATAGACAGAAaaaTCATGGTATACACTTTCGTGTACTAGCTAAGGCATTACGTATGTCTGGTGGAGATCATATTCACTC
>IonTorrentS5-rbcL2_BOP010188_Cotu
CGAAGAAATGATGAAAAGGGCTATATTTGCCAGAGAATTGGGAGTTCCTATCGTAATGCATGACTACTTAACAGGGGGATTCACCGCAAACACTAGTTTGGCTCATTATTGCCGAGATAATGGTTTACTTCTTCACATCCATCGCGCAATGCATGCAGTTATTGATAGACAGAAAAATCATGGTATACACTTTCGTGTACTAGCTAAGGCATTACGTATGTCTGGTGGAGATCATATTCACTCTGGTACCGTAGTAGGTAAACTTGAAGGGGAAAGAGACATAACTTTGGGTTTTGTTGATTTACTGCGTGATGATTTTGTTGAAAAAGATCGAAGCCGCGGTATTTATTTCACTCAAGATTGGGTCTCTCTACCGGGTGTTCTGCCCGTGGCTTCGGGGGGTATTCACGTT
>IonTorrentS5-rbcL2_BOP010188_Otu
AAACGTTGAAGGGGAAAGAGACATAACTTTGGGTTTTGTTGATTTACTGCGTGATGATTTTGTTGAAaaaGATCGAAGCCGCGGTATTTATTTCACTCAAGATTGGGTCtctctACCGGGTGTTCTGCCCGTGGCTTCGGggggTATTCACGTT
>IonTorrentS5-rbcL2_BOP010188_Zotu
AAACGTTGAAGGGGAAAGAGACATAACTTTGGGTTTTGTTGATTTACTGCGTGATGATTTTGTTGAAaaaGATCGAAGCCGCGGTATTTATTTCACTCAAGATTGGGTCtctctACCGGGTGTTCTGCCCGTGGCTTCGGggggTATTCACGTT
>IonTorrentS5-rbcL2_BOP010189_Cotu
CGAAGAAATGATGAAAAGGGCTGTATTTGCCAGAGAATTGGGAGTTCCTATCGTAATGCACGATTACTTAACGGGGGGATTCACTGCAAATACCAGTTTGGCTCATTATTGCCGAGATAATGGTCTGCTTCTTCACATCCACCGTGCAATGCATGCCGTTATTGATAGACAGAAAAATCATGGTATGCACTTTCGTGTACTAGCTAAAGCGTTACGTATGTCTGGTGGAGATCATATTCACGCTGGTACTGTAGTGGGTAAACTTGAAGGGGAAAGAGACATCACTTTAGGCTTTGTTGATTTACTACGTGATGATTTTATTGAGAAAGATCGAAGCCGTGGTATTTATTTCACTCAAGATTGGGTCTCTCTACCAGGTGTTCTGCCCGTGGCTTCAGGGGGTATTCACGTT
>IonTorrentS5-rbcL2_BOP010189_Otu
CGAAGAAATGATGAAAAGGGCTGTATTTGCCAGAGAATTGGGAGTTCCTATCGTAATGCACGATTACTTAACGGggggATTCACTGCAAATACCAGTTTGGCTCATTATTGCCGAGATAACGGTCTGCTTCTTCACATCCACCGTGCAATGCATGCCGTTATTGATAGACAGAAaaaTCATGGTATGCACTTTCGTGTACTAGCTAAAGCGTTACGTATGTCTGGTGGAGATCATATTCACGCTGGTACTGTAGTGGGTAAACTTGAAGGGGAAGGAGACATCACTTTAGGCTTTGTTGATTTACTACGTGATGATTTTATTG
>IonTorrentS5-rbcL2_BOP010189_Zotu
CGAAGAAATGATGAAAAGGGCTGTATTTGCCAGAGAATTGGGAGTTCCTATCGTAATGCACGATTACTTAACGGggggATTCACTGCAAATACCAGTTTGGCTCATTATTGCCGAGATAACGGTCTGCTTCTTCACATCCACCGTGCAATGCATGCCGTTATTGATAGACAGAAaaaTCATGGTATGCACTTTCGTGTACTAGCTAAAGCGTTACGTATGTCTGGTGGAGATCATATTCACGCTGGTACTGTAGTGGGTAAACTTGAAGGGGAAGGAGACATCACTTTAGGCTTTGTTGATTTACTACGTGATGATTTTATTG
>IonTorrentS5-rbcL2_BOP010190_Cotu
CGAAGACATGATGAAAAGGGCCGTATTTGCCAGAGAATTGGGAGTTCCTATCGTAATGCATGACTACTTAACAGGGGGATTCACTGCAAATACTACTTTAGCTCATTATTGCCGAGATAATGGCCTACTTCTTCACATCCATCGTGCAATGCATGCAGTTATTGATAGACAGAAGAATCATGGTATGCACTTTCGTGTACTAGCTAAAGCGTTACGTATGTCTGGTGGAGATCATATTCACGCTGGTACCGTAGTAGGTAAACTTGAAGGGGAAAGAGAAATCACTTTGGGCTTTGTTGATTTACTACGTGATGATTTTATTGAAAAAGACCGAAGTCGCGGTATTTATTTCACTCAAGATTGGGTCTCTCTACCAGGTGTTCTGCCCGTGGCTTCAGGGGGTATTCACGTT
>IonTorrentS5-rbcL2_BOP010190_Dotu
CGAAGACATGATGAAAAGGGCCGTATTTGCCAGAGAATTGGGAGTTCCTATCGTAATGCATGACTACTTAACAGGGGGATTCACTGCAAATACTACTTTAGCTCATTATTGCCGAGATAATGGCCTACTTCTTCACATCCATCGTGCAATGCATGCAGTTATTGATAGACAGAAGAATCATGGTATGCACTTTCGTGTACTAGCTAAAGCGTTACGTATGTCTGGTGGAGATCATATTCACGCTAGTACCGTAGTAGGTAAACTTGAAGGGGAAAGAGAAATCACTTTGGGCTTTGTTGATTTACTACGTGATGATTTTATTGAAAA
>IonTorrentS5-rbcL2_BOP010190_Otu
CGAAGACATGATGAAAAGGGCCGTATTTGCCAGAGAATTGGGAGTTCCTATCGTAATGCATGACTACTTAACAGGgggATTCACTGCAAATACTACTTTAGCTCATTATTGCCGAGATAATGGCCTACTTCTTCACATCCATCGTGCAATGCATGCAGTTATTGATAGACAGAAGAATCATGGTATGCACTTTCGTGTACTAGCTAAAGCGTTACGTATGTCTGGTGGAGATCATATTCACGCTGGTACCGTAGTAGGTAAACTTGAAGGGGAAAGAGAAATCACTTTGGGCTTTGTTGATTTACTACGTGATGATTTTATTGAAaaaGACCGAAGTCGCGGTATTTATTTCACTCAAGATTGGGTCtctctACCAGG
>IonTorrentS5-rbcL2_BOP010190_Zotu
CGAAGACATGATGAAAAGGGCCGTATTTGCCAGAGAATTGGGAGTTCCTATCGTAATGCATGACTACTTAACAGGgggATTCACTGCAAATACTACTTTAGCTCATTATTGCCGAGATAATGGCCTACTTCTTCACATCCATCGTGCAATGCATGCAGTTATTGATAGACAGAAGAATCATGGTATGCACTTTCGTGTACTAGCTAAAGCGTTACGTATGTCTGGTGGAGATCATATTCACGCTAGTACCGTAGTAGGTAAACTTGAAGGGGAAAGAGAAATCACTTTGGGCTTTGTTGATTTACTACGTGATGATTTTATTGAAAA
>IonTorrentS5-rbcL2_BOP010191_Cotu
TGAAGAAATGATGAAAAGGGCTGTATTTGCCAGAGAATTGGGAGTTCCTATCGTAATGCATGATTACTTAACAGGAGGATTCACTGCAAATACTAGCCTGGCTCATTATTGTCGAGATAATGGTCTACTTCTTCACATCCATCGTGCAATGCATGCAGTTATTGATAGACAGAAGAATCATGGTATACACTTTCGCGTACTAGCTAAAGCCTTACGTATGTCTGGTGGAGATCATATTCACGCAGGTACTGTAGTAGGTAAACTTGAAGGGGAAAGAGAAATCACGTTAGGCTTTGTTGATTTATTACGTGATGATTTTGTTGAAAAAGATCGAAGCCGTGGTATTTATTTCACTCAAGATTGGGTTTCTCTACCAGGTGTTCTGCCCGTGGCTTCAGGGGGTATTCACGTT
>IonTorrentS5-rbcL2_BOP010191_Otu
TGAAGAAATGATGAAAAGGGCTGTATTTGCCAGAGAATTGGGAGTTCCTATCGTAATGCATGATTACTTAACAGGAGGATTCACTGCAAATACTAGCCTGGCTCATTATTGTCGAGATAATGGTCTACTTCTTCACATCCATCGTGCAATGCATGCAGTTATTGATAGACAGAAGAATCATGGTATACACTTTCGCGTACTAGCTAAAGCCTTACGTATGTCTGGTGGAGATCATATTCACGCAGGTACTGTAGTAGGTAAACTTGAAGGG
>IonTorrentS5-rbcL2_BOP010191_Zotu
TGAAGAAATGATGAAAAGGGCTGTATTTGCCAGAGAATTGGGAGTTCCTATCGTAATGCATGATTACTTAACAGGAGGATTCACTGCAAATACTAGCCTGGCTCATTATTGTCGAGATAATGGTCTACTTCTTCACATCCATCGTGCAATGCATGCAGTTATTGATAGACAGAAGAATCATGGTATACACTTTCGCGTACTAGCTAAAGCCTTACGTATGTCTGGTGGAGATCATATTCACGCAGGTACTGTAGTAGGTAAACTTGAAGGG
>IonTorrentS5-rbcL2_BOP010192_Cotu
GCGAAGACATGATGAAAAGGGCCGTATTTGCCAGAGAATTGGGAGTTCCTATCGTAATGCATGACTACTTAACAGGGGGATTCACTGCAAATACTACTTTAGCTCATTATTGCCGAGATAATGGCCTACTTCTTCACATCCATCGTGCAATGCATGCAGTTATTGATAGACAGAAGAATCATGGTATGCACTTTCGTGTACTAGCTAAAGCGTTACGTATGTCTGGTGGAGATCATATTCACGCTGGTACCGTAGTAGGTAAACTTGAAGGGGAAAGAGAAATCACTTTGGGCTTTGTTGATTTACTACGTGATGATTTTATTGAAAAAGACCGAAGTCGCGGTATTTATTTCACTCAAGATTGGGTCTCTCTACCAGGTGTTCTGCCCGTGGCTTCAGGGGGTATTCACGTT
>IonTorrentS5-rbcL2_BOP010192_Otu
GCGAAGACATGATGAAAAGGGCCGTATTTGCCAGAGAATTGGGAGTTCCTATCGTAATGCATGACTACTTAACAGGgggATTCACTGCAAATACTACTTTAGCTCATTATTGCCGAGATAATGGCCTACTTCTTCACATCCATCGTGCAATGCATGCAGTTATTGATAGACAGAAGAATCATGGTATGCACTTTCGTGTACTAGCTAAAGCGTTACGTATGTCTGGTGGAGATCATATTCACGCTGGTACCGTAGTAGGTAAACTTGAAGGGGAAAGAGAAATCACTTTGGGCTTTGTTGATTTACTACGTGATGATTTTATTGAAaaaGACCGAAGTCGCGGTATTTATTTCACTCAAGATTGGGTCtctctACCAGGTGTTCTGCCCGTGGCTTCAGGgggTATTCACGTT
>IonTorrentS5-rbcL2_BOP010192_Zotu
GCGAAGACATGATGAAAAGGGCCGTATTTGCCAGAGAATTGGGAGTTCCTATCGTAATGCATGACTACTTAACAGGgggATTCACTGCAAATACTACTTTAGCTCATTATTGCCGAGATAATGGCCTACTTCTTCACATCCATCGTGCAATGCATGCAGTTATTGATAGACAGAAGAATCATGGTATGCACTTTCGTGTACTAGCTAAAGCGTTACGTATGTCTGGTGGAGATCATATTCACGCTGGTACCGTAGTAGGTAAACTTGAAGGGGAAAGAGAAATCACTTTGGGCTTTGTTGATTTACTACGTGATGATTTTATTGAAaaaGACCGAAGTCGCGGTATTTATTTCACTCAAGATTGGGTCtctctACCAGGTGTTCTGCCCGTGGCTTCAGGgggTATTCACGTT
>IonTorrentS5-rbcL2_BOP010193_Cotu
CGAAGAAATGATGAAAAGGGCTGCATGTGCCAGAGAATTGGGAGTTCCTATCGTAATGCACGATTACTTAACGGGGGGATTCACTGCAAATACTACCTTGGCTCATTATTGCCGAGATAATGGTCTGCTTCTTCACATCCACCGTGCAATGCATGCGGTTATTGATAGACAGAAAAATCATGGTATGCACTTTCGTGTACTAGCTAAAGCGTTACGTATGTCTGGTGGAGATCATATTCACGCTGGTACTGTAGTGGGTAAACTTGAAGGGGAAAGAGAGATCACTTTAGGCTTTGTTGATTTACTACGTGATGATTTTGTTGATAAAGATCGAAGCCGTGGTATTTATTTCACTCAAGATTGGGTCTCTTTACCGGGTGTTCTGCCCGTGGCTTCAGGGGGTATTCACGTT
>IonTorrentS5-rbcL2_BOP010193_Otu
ACCGTGCAATGCATGCGGTTATTGATAGACAGAAaaaTCATGGTATGCACTTTCGTGTACTAGCTAAAGCGTTACGCATGTCTGGTGGAGATCATATTCACGCTGGTACTGTAGTGGGTAAACTTGAAGGGGAAAGagagaTCACTTTAGGCTTTGTTGATTTACTACGTGATGATTTTGTTGATAAAGATCGAAGCCGTGGTATTTATTTCACTCAAGATTGGGTCTCTTTACCGGGTGTTCTGCCCGTGGCTTCAGGgggTATTCACGTT
>IonTorrentS5-rbcL2_BOP010193_Zotu
ACCGTGCAATGCATGCGGTTATTGATAGACAGAAaaaTCATGGTATGCACTTTCGTGTACTAGCTAAAGCGTTACGCATGTCTGGTGGAGATCATATTCACGCTGGTACTGTAGTGGGTAAACTTGAAGGGGAAAGagagaTCACTTTAGGCTTTGTTGATTTACTACGTGATGATTTTGTTGATAAAGATCGAAGCCGTGGTATTTATTTCACTCAAGATTGGGTCTCTTTACCGGGTGTTCTGCCCGTGGCTTCAGGgggTATTCACGTT
>IonTorrentS5-rbcL2_BOP010194_Cotu
CGAAGATATGATGAAAAGGGCTATATTTGCCAGAGAATTGGGAGTTCCTATCGTAATGCATGACTACTTAACAGGGGGATTCACCGCAAACACTACTTTGGCTCATTATTGCCGAGATAATGGTTTACTTCTTCACATTCACCGCGCAATGCATGCAGTTATTGATAGACAGAAAAATCATGGTATACACTTTCGTGTACTAGCTAAGGCATTACGTATGTCTGGTGGAGATCATATTCACTCTGGTACCGTAGTAGGTAAACTTGAAGGGGAAAGAGACATAACTTTGGGTTTTGTTGATTTACTGCGTGATGATTTTATTGAAAAAGATCGAAGCCGCGGTATTTATTTCACTCAAGATTGGGTCTCTCTACCGGGTGTTCTGCCTGTAGCTTCGGGGGGTATTCACGTT
>IonTorrentS5-rbcL2_BOP010194_Otu
GGCTCATTATTGCCGAGATAATGGTTTACTTCTTCACATTCACCGCGCAATGCATGCAGTTATTGATAGACAGAAaaaTCATGGTATACACTTTCGTGTACTAGCTAAGGCATTACGTATGTCTGGTGGAGATCATATTCACTCTGGTACCGTAGTAGGTAAACTTGAAGGGGAAAGAGACATAACTTTGGGTTTTGTTGATTTACTGCGTGATGATTTTATTGAAaaaGATCGAAGCCGCGGTATTTATTTCACTCAAGATTGGGTCtctctACCGGGTGTTCTGCCTGTAGCTTCGGggggTATTCACGTT
>IonTorrentS5-rbcL2_BOP010194_Zotu
GGCTCATTATTGCCGAGATAATGGTTTACTTCTTCACATTCACCGCGCAATGCATGCAGTTATTGATAGACAGAAaaaTCATGGTATACACTTTCGTGTACTAGCTAAGGCATTACGTATGTCTGGTGGAGATCATATTCACTCTGGTACCGTAGTAGGTAAACTTGAAGGGGAAAGAGACATAACTTTGGGTTTTGTTGATTTACTGCGTGATGATTTTATTGAAaaaGATCGAAGCCGCGGTATTTATTTCACTCAAGATTGGGTCtctctACCGGGTGTTCTGCCTGTAGCTTCGGggggTATTCACGTT
>IonTorrentS5-rbcL2_BOP010195_Cotu
GGAAGAGATGCTAAAAAGGGCGGTATTTGCCAGAGAGTTGGGAGTTCCTATCGTAATGCATGACTACTTAACAGGGGGATTCACCGCAAATACTAGCTTGGCTCATTATTGCCGAGATAATGGTCTACTTCTTCACATCCATCGTGCAATGCATGCAGTTATTGATAGACAGAAGAATCATGGTATACACTTTCGTGTACTAGCTAAAGCTTTGCGTATGTCAGGTGGAGATCATATTCACGCAGGTACAGTAGTAGGTAAACTTGAAGGAGAAAGAGACATAACTTTGGGCTTTGTTGATTTACTACGTGATGATTTTATTGAAAAAGACCGAAGCCGCGGCATTTATTTCACTCAAGATTGGGTCTCTTTACCAGGTGTTCTGCCCGTGGCTTCAGGGGGTATTCATGTT
>IonTorrentS5-rbcL2_BOP010195_Otu
GGAAGAGATGCTAAAAGGGCGGTATTTGCCAGagagTTGGGAGTTCCTATCGTAATGCATGACTACTTAACAGGgggATTCACCGCAAATACTAGCTTGGCTCATTATTGCCGAGATAATGGTCTACTTCTTCACATCCATCGTGCAATGCATGCAGTTATTGATAGACAGAAGAATCATGGTATACACTTTCGTGTACTAGCTAAAGCTTTGCGTATGTCAGGTGGAGATCATATTCACGCAGGTACAGTAGTAGGTAAACTTGAAGGAGAAAGAGACATAACTTTGGGCTTTGTTGATTTACTACGTGATGATTTTATTGAAaaaGACCGAAGCCGCGGCATTTATTTCACTCAAGATTGGGTCTCTTTACCAGGTGTTCTGCCCGTGGCTTCAGGgggTATTCATGTT
>IonTorrentS5-rbcL2_BOP010195_Zotu
GGAAGAGATGCTAAAAGGGCGGTATTTGCCAGagagTTGGGAGTTCCTATCGTAATGCATGACTACTTAACAGGgggATTCACCGCAAATACTAGCTTGGCTCATTATTGCCGAGATAATGGTCTACTTCTTCACATCCATCGTGCAATGCATGCAGTTATTGATAGACAGAAGAATCATGGTATACACTTTCGTGTACTAGCTAAAGCTTTGCGTATGTCAGGTGGAGATCATATTCACGCAGGTACAGTAGTAGGTAAACTTGAAGGAGAAAGAGACATAACTTTGGGCTTTGTTGATTTACTACGTGATGATTTTATTGAAaaaGACCGAAGCCGCGGCATTTATTTCACTCAAGATTGGGTCTCTTTACCAGGTGTTCTGCCCGTGGCTTCAGGgggTATTCATGTT
>IonTorrentS5-rbcL2_BOP010196_Cotu
CGAAGAAATGATGAAAAGGGCTATCTTTGCCAGAGAGTTGGGAGTTCCTATCGTAATGCATGACTACTTAACAGGGGGATTCACCGCAAATACTAGCTTGGCTCATTATTGCCGAGATAATGGTCTACTTCTTCACATCCACCGTGCAATGCATGCAGTTATTGATAGACAGAAGAATCATGGTATACACTTTCGTGTACTAGCTAAAGCTTTACGTATGTCTGGTGGAGATCATATTCACGCTGGTACAGTAGTAGGTAAACTTGAAGGGGAAAGAGACATAACTTTGGGATTTGTTGATTTACTACGTGATGATTTTATTGAAAAAGATAGAAGCCGCGGTATTTATTTCACTCAAGATTGGGTCTCTCTACCAGGTGTTCTGCCCGTGGCTTCCGGAGGTATTCACGTT
>IonTorrentS5-rbcL2_BOP010196_Otu
GAAATGATGAAAAGGGCTACTTTTGCCAGagagTTGGGAGTTCCTATCGTAATGCATGACTACTTAACAGGgggATTCACCGCAAATACTAGCTTGGCTCATTATTGCCGAGATAATGGTCTACTTCTTCACATCCACCGTGCAATGCATGCAGTTATTGATAGACAGAAGAATCATGGTATACACTTTCGTGTACTAGCTAAAGCTTTACGTATGTCTGGTGGAGATCATATTCACGCTGGTACAGTAGTAGGTAAACTTGAAGGGGAAAGAGACATAACTTTGGGATTTGTTGATTTACTACGTGATGATTTTATTGAAaaaGATAGAAGCCGCGGTATTTATTTCACTCAAGATTGGGTCtctctACCAGGTGTTCTGCCCGTGGCTTCCGGAGGTATTCACGTT
>IonTorrentS5-rbcL2_BOP010196_Zotu
CGAAGAAATGATGAAAAGGGCTATCTTTGCCAGagagTTGGGAGTTCCTATCGTAATGCATGACTACTTAACAGGgggATTCACCGCAAATACTAGCTTGGCTCATTATTGCCGAGATAATGGTCTACTTCTTCACATCCACCGTGCAATGCATGCAGTTATTGATAGACAGAAGAATCATGGTATACACTTTCGTGTACTAGCTAAAGCTTTACGTATGTCTGGTGGAGATCATATTCACGCTGGTACAGTAGTAGGTAAACTTGAAGGGGAAAGAGACATAACTTTGGGATTTGTTGATTTACTACGTGATGATTTTATTGAAaaaGATAGAAGCCGCGGTATTTATTTCACTCAAGATTGGGTCtctctACCAGGTGTTCTGCCCGTGGCTTCCGGAGGTATTCACGTTTGGCAC
>IonTorrentS5-rbcL2_BOP010198_Cotu
CGAAGAGATGATAAAAAGGGCGGTATTTGCCAGAGAGTTGGGAGTTCCTATCGTAATGCATGACTACTTAACAGGGGGATTCACCGCAAATACTAGCTTGGCTCATTATTGCCGAGATAATGGTCTACTTCTTCACATCCATCGTGCAATGCATGCAGTTATTGATAGACAGAAGAATCATGGTATACACTTTCGTGTACTAGCTAAAGCTTTGCGTATGTCTGGTGGAGATCATATTCACGCAGGTACAGTAGTAGGTAAACTTGAAGGAGAAAGAGACATAACTTTGGGCTTTGTTGATTTACTACGTGATGATTTTATTGAAAAAGACCGAAGCCGCGGTATTTATTTCACTCAAGATTGGGTCTCTTTACCAGGTGTTCTGCCCGTGGCTTCAGGGGGTATTCACGTT
>IonTorrentS5-rbcL2_BOP010198_Otu
CGAAGAGATGATAAaaaGGGCGGTATTTGCCAGagagTTGGGAGTTCCTATCGTAATGCATGACTACTTAACAGGgggATTCACCGCAAATACTAGCTTGGCTCATTATTGCCGAGATAATGGTCTACTTCTTCACATCCATCGTGCAATGCATGCAGTTATTGATAGACAGAAGAATCATGGTATACACTTTCGTGTACTAGCTAAAGCTTTGCGTATGTCTGGTGGAGATCATATTCACGCAGGTACAGTAGTAGGTAAACTTGAAGGAGAAAGAGACATAACTTTGGGCTTTGTTGATTTACTACGTGATGATTTTATTGAAAAGACCGAAGCCGCGGTATTTATTTCACTCAAGATTGGGTCTCTTTACCAGGTGTTCTGCCCGTGGCTTCAGG
>IonTorrentS5-rbcL2_BOP010198_Zotu
CGAAGAGATGATAAaaaGGGCGGTATTTGCCAGagagTTGGGAGTTCCTATCGTAATGCATGACTACTTAACAGGgggATTCACCGCAAATACTAGCTTGGCTCATTATTGCCGAGATAATGGTCTACTTCTTCACATCCATCGTGCAATGCATGCAGTTATTGATAGACAGAAGAATCATGGTATACACTTTCGTGTACTAGCTAAAGCTTTGCGTATGTCTGGTGGAGATCATATTCACGCAGGTACAGTAGTAGGTAAACTTGAAGGAGAAAGAGACATAACTTTGGGCTTTGTTGATTTACTACGTGATGATTTTATTGAAAAGACCGAAGCCGCGGTATTTATTTCACTCAAGATTGGGTCTCTTTACCAGGTGTTCTGCCCGTGGCTTCAGG
>IonTorrentS5-rbcL2_BOP010199_Cotu
TGCAGGTACATGGGAAGAGATGCTAAAAAGGGCGGTATTTGCCAGAGAGTTGGGAGTTCCTATCGTAATGCATGACTACTTAACAGGGGGATTCACTGCAAATACGAGCTTGGCTCATTATTGCCGAGATAATGGTCTACTTCTTCACATCCATCGTGCAATGCATGCAGTTATTGATAGACAGAAGAATCATGGTATACACTTTCGTGTACTAGCTAAAGCTTTGCGTATGTCAGGTGGAGATCATATTCACGCAGGTACAGTAGTAGGTAAACTTGAAGGAGAAAGAGACATAACTTTGGGCTTTGTTGATTTACTACGTGATGATTTTATTGAAAAAGACCGAAGCCGCGGCATTTATTTCACTCAAGATTGGGTCTCTTTACCAGGTGTTCTGCCCGTGGCTTCAGGGGGTATTCACGTT
>IonTorrentS5-rbcL2_BOP010199_Otu
TGCAGGTACATGGGAAGAGATGCTAAaaaGGGCGGTATTCCAGagagTTGGGAGTTCCTATCGTAATGCATGACTACTTAACAGGgggATTCACTGCAAATACGAGCTTGGCTCATTATTGCCGAGATAATGGTCTACTTCTTCACATCCATCGTGCAATGCATGCAGTTATTGATAGACAGAAGAATCATGGTATACACTTTCGTGTACTAGCTAAAGCTTTGCGTATGTCAGGTGGAGATCATATTCACGCAGGTACAGTAGTAGGTAAACTTGAAGGAGAAAGAGACATAACTTTGGGCTTTGTTGATTTACTACGTGATGATTTTATTGAAaaaGACCGAAGCCGCGGCATTTATTTCACTCAAGATTGGGTCTCTTTACCAGGTGTTCTGCCCGTGGCTTCAGGgggTATTCACGTT
>IonTorrentS5-rbcL2_BOP010199_Zotu
TGCAGGTACATGGGAAGAGATGCTAAaaaGGGCGGTATTCCAGagagTTGGGAGTTCCTATCGTAATGCATGACTACTTAACAGGgggATTCACTGCAAATACGAGCTTGGCTCATTATTGCCGAGATAATGGTCTACTTCTTCACATCCATCGTGCAATGCATGCAGTTATTGATAGACAGAAGAATCATGGTATACACTTTCGTGTACTAGCTAAAGCTTTGCGTATGTCAGGTGGAGATCATATTCACGCAGGTACAGTAGTAGGTAAACTTGAAGGAGAAAGAGACATAACTTTGGGCTTTGTTGATTTACTACGTGATGATTTTATTGAAaaaGACCGAAGCCGCGGCATTTATTTCACTCAAGATTGGGTCTCTTTACCAGGTGTTCTGCCCGTGGCTTCAGGgggTATTCACGTT
>IonTorrentS5-rbcL2_BOP010200_Cotu
GGAAGAGATGATAAAAAGGGCGGTATTTGCCAGAGAGTTGGGAGTTCCTATCGTAATGCATGACTACTTAACAGGGGGATTCACCGCAAATACTAGCTTGGCTCATTATTGCCGAGATAATGGTCTACTTCTTCACATCCATCGTGCAATGCATGCAGTTATTGATAGACAGAAGAATCATGGTATACACTTTCGTGTACTAGCTAAAGCTTTGCGTATGTCTGGTGGAGATCATATTCACTCAGGTACAGTAGTAGGTAAACTTGAAGGAGAAAGAGACATAACTTTGGGCTTTGTTGATTTACTACGTGATGATTTTATTGAAAAGACCGAAGCCGCGGTATTTATTTCACTCAAGATTGGGTCTCTTTACCAGGTGTTCTGCCCGTGGCTTCAGGGGGTATTCACGTTTGGCACA
>IonTorrentS5-rbcL2_BOP010200_Dotu
GGAAGAGATGATAAAAAGGGCGGTATTTGCCAGAGAGTTGGGAGTTCCTATCGTAATGCATGACTACTTAACAGGGGGATTCACCGCAAATACTAGCTTGGCTCATTATTGCCGAGATAATGGTCTGCTTCTTCACATCCATCGTGCAATGCATGCAGTTATTGATAGACAGAAGAATCATGGTATACACTTTCGTGTACTAGCTAAAGCTTTGCGTATGTCTGGTGGAGATCATATTCACTCAGGTACAGTAGTAGGTAAACTTGAAGGAGAAAGAGACATAACTTTGGGCTTTGTTGATTTACTACGTGATG
>IonTorrentS5-rbcL2_BOP010200_Otu
GGAAGAGATGATAAaaaGGGCGGTATTTGCCAGagagTTGGGAGTTCCTATCGTAATGCATGACTACTTAACAGGgggATTCACCGCAAATACTAGCTTGGCTCATTATTGCCGAGATAATGGTCTACTTCTTCACATCCATCGTGCAATGCATGCAGTTATTGATAGACAGAAGAATCATGGTATACACTTTCGTGTACTAGCTAAAGCTTTGCGTATGTCTGGTGGAGATCATATTCACTCAGGTACAGTAGTAGGTAAACTTGAAGGAGAAAGAGACATAACTTTGGGCTTTGTTGATTTACTACGTGATGATTTTATTGAAAAGACCGAAGCCGCGGTATTTATTTCACTCAAGATTGGGTCTCTTTACCAGGTGTTCTGCCCGTGGCTTCAGGgggTATTCACGTTTGGCACAT
>IonTorrentS5-rbcL2_BOP010200_Zotu
GGAAGAGATGATAAaaaGGGCGGTATTTGCCAGagagTTGGGAGTTCCTATCGTAATGCATGACTACTTAACAGGgggATTCACCGCAAATACTAGCTTGGCTCATTATTGCCGAGATAATGGTCTACTTCTTCACATCCATCGTGCAATGCATGCAGTTATTGATAGACAGAAGAATCATGGTATACACTTTCGTGTACTAGCTAAAGCTTTGCGTATGTCTGGTGGAGATCATATTCACTCAGGTACAGTAGTAGGTAAACTTGAAGGAGAAAGAGACATAACTTTGGGCTTTGTTGATTTACTACGTGATGATTTTATTGAAAAGACCGAAGCCGCGGTATTTATTTCACTCAAGATTGGGTCTCTTTACCAGGTGTTCTGCCCGTGGCTTCAGGgggTATTCACGTTTGGCACAT
>IonTorrentS5-rbcL2_BOP010201_Cotu
GGAAGAGATGCTAAAAAGGGCGGTATTTGCCAGAGAGTTGGGAGTTCCTATCGTAATGCATGACTACTTAACAGGGGGATTCACTGCAAATACGAGCTTGGCTCATTATTGCCGAGATAATGGTCTACTTCTTCACATCCATCGTGCAATGCATGCAGTTATTGATAGACAGAAGAATCATGGTATACACTTTCGTGTACTAGCTAAAGCTTTGCGTATGTCAGGTGGAGATCATATTCACGCAGGTACAGTAGTAGGTAAACTTGAAGGAGAAAGAGACATAACTTTGGGCTTTGTTGATTTACTACGTGATGATTTTATTGAAAAAGACCGAAGCCGCGGCATTTATTTCACTCAAGATTGGGTCTCTTTACCAGGTGTTCTGCCCGTGGCTTCAGGGGGTATTCACGTT
>IonTorrentS5-rbcL2_BOP010201_Otu
GGAAGAGATGCTAAaaaGGGCGGTATTTGCCAGagagTTGGGAGTTCCTATCGTAATGCATGACTACTTAACAGGgggATTCACTGCAAATACGAGCTTGGCTCATTATTGCCGAGATAATGGTCTACTTCTTCACATCCATCGTGCAATGCATGCAGTTATTGATAGACAGAAGAATCATGGTATACACTTTCGTGTACTAGCTAAAGCTTTGCGTATGTCAGGTGGAGATCATATTCACGGCAGG
>IonTorrentS5-rbcL2_BOP010201_Zotu
GTCTACTTCTTCACATCCACCGTGCAATGCATGCAGTTATTGATAGACAGAAGAATCATGGTATACACTTTCGTGTACTAGCTAAAGCTTTGCGTATGTCAGGTGGAGATCATATTCACGCAGGTACAGTAGTAGGTAAACTTGAAGGAGAAAGAGACATAACTTTGGGCTTTGTTGATTTACTACGTGATGATTTTATTGAAaaaGACCGAAGCCGCGGCATTTATTTCACTCAAGATTGGGTTTCTTTACCAGGTGTTCTGCCCGTGGCTTCAGGgggTATTCACGTT
>IonTorrentS5-rbcL2_BOP010202_Cotu
AGGTACATGCGAAGAAATGATGAAAAGGGCTGTATTTGCAAGAGAGTTGGGAGTTCCTATCGTAATGCATGACTACTTAACAGGGGGATTCACCGCAAATACTAGCTTGGCTCATTATTGCCGAGATAATGGTCTACTTCTTCACATCCACCGTGCAATGCATGCAGTTATTGATAGACAGAAGAATCATGGTATGCACTTTCGTGTACTAGCTAAAGCTTTACGTCTGTCTGGTGGAGATCATATTCACGCCGGTACAGTAGTAGGTAAACTTGAAGGGGAAAGAGACATCACTTTGGGCTTTGTTGATTTACTACGTGATGATTTTATTGAAAAAGATCGAAGCCGTGGTATTTATTTCACTCAAGATTGGGTCTCTTTACCAGGTGTTCTACCCGTGGCTTCAGGGGGTATTCACGTT
>IonTorrentS5-rbcL2_BOP010202_Otu
TGCAGGTACATGCGAAGAAATGATGAAAAGGGCTGTATTTGCAAGagagTTGGGAGTTCCTATCGTAATGCATGACTACTTAACAGGgggATTCACCGCAAATACTAGCTTGGCTCATTATTGCCGAGATAATGGTCTACTTCTTCACATCCACCGTGCAATGCATGCAGTTATTGATAGACAGAAGAATCATGGTATGCACTTTCGTGTACTAGCTAAAGCTTTACGTCTGTCTGGTGGAGATCATATTCACGCCGGTACAGTAGTAGGTAAACTTGAAGGGGAAAGAGACATCACTTTGGGCTTTGTTGATTTACTACGTGATGATTTTATTGAAaaaGATCGAAGCCGTGGTATTTATTTCACTCAAGATTGGGTCTCTTTACCAGGTGTTCTACCCGTGGCTTCAGGgggTATTCACGTT
>IonTorrentS5-rbcL2_BOP010202_Zotu
TGCAGGTACATGCGAAGAAATGATGAAAAGGGCTGTATTTGCAAGagagTTGGGAGTTCCTATCGTAATGCATGACTACTTAACAGGgggATTCACCGCAAATACTAGCTTGGCTCATTATTGCCGAGATAATGGTCTACTTCTTCACATCCACCGTGCAATGCATGCAGTTATTGATAGACAGAAGAATCATGGTATGCACTTTCGTGTACTAGCTAAAGCTTTACGTCTGTCTGGTGGAGATCATATTCACGCCGGTACAGTAGTAGGTAAACTTGAAGGGGAAAGAGACATCACTTTGGGCTTTGTTGATTTACTACGTGATGATTTTATTGAAaaaGATCGAAGCCGTGGTATTTATTTCACTCAAGATTGGGTCTCTTTACCAGGTGTTCTACCCGTGGCTTCAGGgggTATTCACGTT
>IonTorrentS5-rbcL2_BOP010203_Cotu
CGAAGAAATGATAAAAAGGGCTGTATTTGCAAGAGAGTTGGGAGTTCCTATCGTAATGCATGACTACTTAACAGGGGGATTCACCGCAAATACTAGCTTGGCTCATTATTGCCGAGATAATGGTCTACTTCTTCACATCCACCGTGCAATGCATGCAGTTATTGATAGACAGAAGAATCATGGTATGCACTTTCGTGTACTAGCTAAAGCTTTACGTCTGTCTGGTGGAGATCATATTCACGCCGGTACAGTAGTAGGTAAACTTGAAGGGGAAAGAGACATCACTTTGGGCTTTGTTGATTTACTACGTGATGATTTTATTGAAAAAGATCGAAGCCGTGGTATTTATTTCACTCAAGATTGGGTCTCTTTACCAGGTGTTCTACCCGTGGCTTCAGGGGGTATTCACGTTTGGCA
>IonTorrentS5-rbcL2_BOP010203_Otu
CGAAGAAATGATAAaaaGGGCTGTATTTGCAAGagagTTGGGAGTTCCTATCGTAATGCATGACTACTTAACAGGgggATTCACCGCAAATACTAGCTTGGCTCATTATTGCCGAGATAATGGTCTACTTCTTCACATCCACCGTGCAATGCATGCAGTTATTGATAGACAGGAGAATCATGGTATGCACTTTCGTGTACTAGCTAAAGCTTTACGTCTGTCTGGTGGAGATCATATTCACGCCGGTACAGTAGTAGGTAAACTTGAAGGGGAAAGAGACATCACTTTGGGCTTTGTTGATTTACTACGTGATGATTTTATTGAAaaaGATCGAAGCCGTGGTATTTATTTCACTCAAGATTGGGTCTCTTTACCAGGTGTTCTACCCGTGGCTTCAGGgggTATTCACGTTTTGGCACAT
>IonTorrentS5-rbcL2_BOP010203_Zotu
ACAGTAGTAGGTAAACTTGAAGGGGAAAGAGACATCACTTTGGGCTTTGTTGATTTACTACGTGATGATTTTATTGAAaaaGATCGAAGCCGTGGTATTTATTTCACTCAAGATTGGGTCTCTTTACCAGGTGTTCTACCCGTGGCTTCAGGgggTATTCACGTT
>IonTorrentS5-rbcL2_BOP010204_Cotu
TGCAGGTACATGCGAAGAAATGCTAAAAAGGGCTGTATTTGCAAGAGAGTTGGGAGTTCCTATCGTAATGCATGACTACTTAACAGGGGGATTCACCGCAAATACTAGCTTGGCTCATTATTGCCGAGATAATGGTCTACTTCTTCACATCCACCGTGCAATGCATGCAGTTATTGATAGACAGAAGAATCATGGTATGCACTTTCGTGTACTAGCTAAAGCTTTACGTCTGTCTGGTGGAGATCATATTCACGCCGGTACAGTAGTAGGTAAACTTGAAGGGGAAAGAGACATCACTTTGGGCTTTGTTGATTTACTACGTGATGATTTTATTGAAAAAGATCGAAGCCGTGGTATTTATTTCACTCAAGATTGGGTCTCTTTACCAGGTGTTCTACCCGTGGCTTCAGGGGGTATTCACGTT
>IonTorrentS5-rbcL2_BOP010204_Otu
TGCAGGTACATGCGAAGAAATGCTAAaaaGGGCTGTATTTGCAAGagagTTGGGAGTTCCTATCGTAATGCATGACTACTTAACAGGgggATTCACCGCAAATACTAGCTTGGCTCATTATTGCCGAGATAATGGTCTACTTCTTCACATCCACCGTGCAATGCATGCAGTTATTGATAGACAGAAGAATCATGGTATGCACTTTCGTGTACTAGCTAAAGCTTTACGTCTGTCTGGTGGAGATCATATTCACGCCGGTACAGTAGTAGGTAAACTTGAAGGGGAAAGAGACATCACTTTGGGCTTTGTTGATTTACTACGTGATGATTTTATTGAAaaaGATCGAAGCCGTGGTATTTATTTCACTCAAGATTGGGTCTCTTTACCAGGTGTTCTACCCGTGGCTTCAGGgggTATTCACGTT
>IonTorrentS5-rbcL2_BOP010204_Zotu
TGCAGGTACATGCGAAGAAATGCTAAaaaGGGCTGTATTTGCAAGagagTTGGGAGTTCCTATCGTAATGCATGACTACTTAACAGGgggATTCACCGCAAATACTAGCTTGGCTCATTATTGCCGAGATAATGGTCTACTTCTTCACATCCACCGTGCAATGCATGCAGTTATTGATAGACAGAAGAATCATGGTATGCACTTTCGTGTACTAGCTAAAGCTTTACGTCTGTCTGGTGGAGATCATATTCACGCCGGTACAGTAGTAGGTAAACTTGAAGGGGAAAGAGACATCACTTTGGGCTTTGTTGATTTACTACGTGATGATTTTATTGAAaaaGATCGAAGCCGTGGTATTTATTTCACTCAAGATTGGGTCTCTTTACCAGGTGTTCTACCCGTGGCTTCAGGgggTATTCACGTT
>IonTorrentS5-rbcL2_BOP010205_Cotu
TGAAGACATGATGAAAAGGGCCGTATTTGCCAGAGAATTGGGAGTTCCTATCGTAATGCATGACTACTTAACAGGTGGGTTCACTGCAAATACTACCTTGGCTCATTATTGCCGAGATAATGGTCTACTTCTTCACATCCATCGCGCAATGCACGCAGTTATTGATAGACAGAAGAATCATGGTATGCACTTTCGTGTACTAGCTAAAGCTTTACGTCTGTCTGGTGGAGATCATATTCACGCTGGTACAGTAGTAGGTAAACTTGAAGGAGAAAGGGACATAACTTTGGGCTTTGTTGATTTACTACGTGATGATTTTATTGAAAAAGATCGAAGCCGTGGTATTTATTTCACTCAAGATTGGGTTTCTCTACCAGGTGTTCTGCCCGTAGCTTCGGGGGGTATTCACGTT
>IonTorrentS5-rbcL2_BOP010205_Otu
TGAAGACATGATGAAAAGGGCCGTATTTGCCAGAGAATTGGGAGTTCCTATCGTAATGCATGACTACTTAACAGGTGGGTTCACTGCAAATACTACCTTGGCTCATTATTGCCGAGATAATGGTCTACTTCTTCACATCCATCGCGCAATGCACGCAGTTATTGATAGACAGAAGAATCATGGTATGCACTTTCGTGTACTAGCTAAAGCTTTACGTCTGTCTGGTGGAGATCATATTCACGCTGGTACAGTAGTAGGTAAACTTGAAGGAGAAAGGGACATAACTTTGGGCTTTGTTGATTTACTACGTGATGATTTTATTGAAaaaGATCGAAGCCGTGGTATTTATTTCACTCAAGATTGGGTTTCTCTACCAGGTGTTCTGCCCGTAGCTTCGGggggTATTCACGTT
>IonTorrentS5-rbcL2_BOP010205_Zotu
TGAAGACATGATGAAAAGGGCCGTATTTGCCAGAGAATTGGGAGTTCCTATCGTAATGCATGACTACTTAACAGGTGGGTTCACTGCAAATACTACCTTGGCTCATTATTGCCGAGATAATGGTCTACTTCTTCACATCCATCGCGCAATGCACGCAGTTATTGATAGACAGAAGAATCATGGTATGCACTTTCGTGTACTAGCTAAAGCTTTACGTCTGTCTGGTGGAGATCATATTCACGCTGGTACAGTAGTAGGTAAACTTGAAGGAGAAAGGGACATAACTTTGGGCTTTGTTGATTTACTACGTGATGATTTTATTGAAaaaGATCGAAGCCGTGGTATTTATTTCACTCAAGATTGGGTTTCTCTACCAGGTGTTCTGCCCGTAGCTTCGGggggTATTCACGTT
>IonTorrentS5-rbcL2_BOP010206_Cotu
TGAAGACATGATGAAAAGGGCCGTATTTGCCAGAGAATTGGGAGTTCCTATCGTAATGCATGACTACTTAACAGGTGGGTTCACTGCAAATACTACCTTGGCTCATTATTGCCGAGATAATGGTCTACTTCTTCACATCCATCGCGCAATGCACGCAGTTATTGATAGACAGAAGAATCATGGTATGCACTTTCGTGTACTAGCTAAAGCTTTACGTCTGTCTGGTGGAGATCATATTCACGCTGGTACAGTAGTAGGTAAACTTGAAGGAGAAAGGGACATAACTTTGGGCTTTGTTGATTTACTACGTGATGATTTTATTGAAAAAGATCGAAGCCGTGGTATTTATTTCACTCAAGATTGGGTTTCTCTACCAGGTGTTCTGCCCGTAGCTTCGGGGGGTATTCACGTT
>IonTorrentS5-rbcL2_BOP010206_Dotu
TGAAGACATGATGAAAAGGGCCGTATTTGCCAGAGAATTGGGAGTTCCTATCGTAATGCATGACTACTTAACAGGTGGGTTCACTGCAAATACTACCTTGGCTCATTATTGCCGAGATAATGGTCTACTTCTTCACATCCATCGCGCAATGCACGCAGTTATTGATAGACAGAAGAATCATGGTATGCACTTTCGTGTACTAGCTAAAGCTTTACGTCTGTCTGGTGGAGATCATATTCACGCTGGTACAGTAGTAGGTAAACTTGAAGGAGAAAGGGACATAACTTTGGGCTTTGTTGATTTACTACGTGATGATTTTATTGAAAAAGATCGAAGCCGTGGTATTTATTTCACTCAAGATTGGGTTTCTCTACCAGGTGTTCTGCCCGTAGCTTCGGGGGGTATTCACGTT
>IonTorrentS5-rbcL2_BOP010206_Otu
TGAAGACATGATGAAAAGGGCCGTATTTGCCAGAGAATTGGGAGTTCCTATCGTAATGCATGACTACTTAACAGGTGGGTTCACTGCAAATACTACCTTGGCTCATTATTGCCGAGATAATGGTCTACTTCTTCACATCCATCGCGCAATGCACGCAGTTATTGATAGACAGAAGAATCATGGTATGCACTTTCGTGTACTAGCTAAAGCTTTACGTCTGTCTGGTGGAGATCATATTCACGCTGGTACAGTAGTAGGTAAACTTGAAGGAGAAAGGGACATAACTTTGGGCTTTGTTGATTTACTACGTGATGATTTTATTGAAaaaGATCGAAGCCGTGGTATTTATTTCACTCAAGATTGGGTTTCTCTACCAGGTGTTCTGCCCGTAGCTTCGGggggTATTCACGTT
>IonTorrentS5-rbcL2_BOP010206_Zotu
TGAAGACATGATGAAAAGGGCCGTATTTGCCAGAGAATTGGGAGTTCCTATCGTAATGCATGACTACTTAACAGGTGGGTTCACTGCAAATACTACCTTGGCTCATTATTGCCGAGATAATGGTCTACTTCTTCACATCCATCGCGCAATGCACGCAGTTATTGATAGACAGAAGAATCATGGTATGCACTTTCGTGTACTAGCTAAAGCTTTACGTCTGTCTGGTGGAGATCATATTCACGCTGGTACAGTAGTAGGTAAACTTGAAGGAGAAAGGGACATAACTTTGGGCTTTGTTGATTTACTACGTGATGATTTTATTGAAaaaGATCGAAGCCGTGGTATTTATTTCACTCAAGATTGGGTTTCTCTACCAGGTGTTCTGCCCGTAGCTTCGGggggTATTCACGTT
>IonTorrentS5-rbcL2_BOP010208_Cotu
TGAAGACATGATGAAAAGGGCCGTATTTGCCAGAGAATTGGGAGTTCCTATCGTAATGCATGACTACTTAACAGGTGGGTTCACTGCAAATACTACCTTGGCTCATTATTGCCGAGATAATGGTCTACTTCTTCACATCCATCGCGCAATGCACGCAGTTATTGATAGACAGAAGAATCATGGTATGCACTTTCGTGTACTAGCTAAAGCTTTACGTCTGTCTGGTGGAGATCATATTCACGCTGGTACAGTAGTAGGTAAACTTGAAGGAGAAAGGGACATAACTTTGGGCTTTGTTGATTTACTACGTGATGATTTTATTGAAAAAGATCGAAGCCGTGGTATTTATTTCACTCAAGATTGGGTTTCTCTACCAGGTGTTCTGCCCGTAGCTTCGGGGGGTATTCACGTT
>IonTorrentS5-rbcL2_BOP010208_Dotu
TGAAGACATGATGAAAAGGGCCGTATTTGCCAGAGAATTGGGAGTTCCTATCGTAATGCATGACTACTTAACAGGTGGGTCCACTGCAAATACTACCTTGGCTCATTATTGCCGAGATAATGGTCTACTTCTTCACATCCATCGCGCAATGCACGCAGTTATTGATAGACAGAAGAATCATGGTATGCACTTTCGTGTACTAGCTAAAGCTTTACGTCTGTCTGGTGGAGATCATATTCACGCTGGTACAGTAGTAGGTAAACTTGAAGGAGAAAGGGACATAACTTTGGGCTTTGTTGATTTACTACGTGATGATTTTATTGAAA
>IonTorrentS5-rbcL2_BOP010208_Otu
TGAAGACATGATGAAAAGGGCCGTATTTGCCAGAGAATTGGGAGTTCCTATCGTAATGCATGACTACTTAACAGGTGGGTTCACTGCAAATACTACCTTGGCTCATTATTGCCGAGATAATGGTCTACTTCTTCACATCCATCGCGCAATGCACGCAGTTATTGATAGACAGAAGAATCATGGTATGCACTTTTCGTGTACTAGCTAAAGCTTTACGTCTGTCTGGTGGAGATCATATTCACGCTGGTACAGTAGTAGGTAAACTTGAAGGAGAAAGGGACATAACTTTGGGCTTTGTTGATTTACTACGTGATGATTTTATTGAAaaaGATCGAAGCCGTGGTATTTATTTCACTCAAGATTGGGTTTCTCTACCAGGTGTTCTGCCCGTAGCTTCGGggggTATTCACGTT
>IonTorrentS5-rbcL2_BOP010208_Zotu
TGAAGACATGATGAAAAGGGCCGTATTTGCCAGAGAATTGGGAGTTCCTATCGTAATGCATGACTACTTAACAGGTGGGTTCACTGCAAATACTACCTTGGCTCATTATTGCCGAGATAATGGTCTACTTCTTCACATCCATCGCGCAATGCACGCAGTTATTGATAGACAGAAGAATCATGGTATGCACTTTTCGTGTACTAGCTAAAGCTTTACGTCTGTCTGGTGGAGATCATATTCACGCTGGTACAGTAGTAGGTAAACTTGAAGGAGAAAGGGACATAACTTTGGGCTTTGTTGATTTACTACGTGATGATTTTATTGAAaaaGATCGAAGCCGTGGTATTTATTTCACTCAAGATTGGGTTTCTCTACCAGGTGTTCTGCCCGTAGCTTCGGggggTATTCACGTT
>IonTorrentS5-rbcL2_BOP010210_Cotu
GGGAAGAGATGATAAAAAGGGCGGTATTTGCCAGAGAGTTGGGAGTTCCTATCGTAATGCATGACTACTTAACAGGGGGATTCACCGCAAATACTAGCTTGGCTCATTATTGCCGAGATAATGGTCTACTTCTTCACATCCATCGTGCAATGCATGCAGTTATTGATAGACAGAAGAATCATGGTATACACTTTCGTGTACTAGCTAAAGCTTTGCGTATGTCAGGTGGAGATCATATTCACGCAGGTACAGTAGTAGGTAAACTTGAAGGAGAAAGAGACATAACTTTGGGCTTTGTTGATTTACTACGTGATGATTTTATTGAAAAAGACCGAAGCCGCGGTATTTATTTCACTCAAGATTGGGTCTCTTTACCAGGTGTTCTGCCCGTGGCTTCAGGGGGTATTCACGTTTGGCT
>IonTorrentS5-rbcL2_BOP010210_Otu
GGAAGAGATGATAAaaaGGGCGGTATTTGCCAGagagTTGGGAGTTCCTATCGTAATGCATGACTACTTAACAGGgggATTCACCGCAAATACTAGCTTGGCTCATTATTGCCGAGATAATGGTCTACTTCTTCACATCCATCGTGCAATGCATGCAGTTATTGATAGACAGAAGAATCATGGTATACACTTTCGTGTACTAGCTAAAGCTTTGCGTATGTCAGGTGGAGATCATATTCACTCAGGTACAGTAGTAGGTAAACTTGAAGGAGAAAGAGACATAACTTTGGGCTTTGTTGATTTACTACGTGATGATTTTATTGAAAAGACCGAAGCCGCGGTATTTATTTCACTCAAGATTGGGTCTCTTTACCAGGTGTTCTGCCCGTGGCTTCAGGgggTATTCACGTTTGGCACAT
>IonTorrentS5-rbcL2_BOP010210_Zotu
GGAAGAGATGATAAaaaGGGCGGTATTTGCCAGagagTTGGGAGTTCCTATCGTAATGCATGACTACTTAACAGGgggATTCACCGCAAATACTAGCTTGGCTCATTATTGCCGAGATAATGGTCTACTTCTTCACATCCATCGTGCAATGCATGCAGTTATTGATAGACAGAAGAATCATGGTATACACTTTCGTGTACTAGCTAAAGCTTTGCGTATGTCAGGTGGAGATCATATTCACGCAGGTACAGTAGTAGGTAAACTTGAAGGAGAAAGAGACATAACTTTGGGCTTTGTTGATTTACTACGTGATGATTTTATTGAAAAGACCGAAGCCGCGGTATTTATTTCACTCAAGATTGGGTCTCTTTACCAGGTGTTCTGCCCGTGGCTTCAGGgggTATTCACGTTTGGCAT
>IonTorrentS5-rbcL2_BOP010211_Cotu
GGAAGAGATGATAAAAAGGGCGGTATTTGCCAGAGAGTTGGGAGTTCCTATCGTAATGCATGACTACTTAACAGGGGGATTCACCGCAAATACTAGCTTGGCTCATTATTGCCGAGATAATGGTCTACTTCTTCACATCCATCGTGCAATGCATGCAGTTATTGATAGACAGAAGAATCATGGTATACACTTTCGTGTACTAGCTAAAGCTTTGCGTATGTCAGGTGGAGATCATATTCACGCAGGTACAGTAGTAGGTAAACTTGAAGGAGAAAGAGACATAACTTTGGGCTTTGTTGATTTACTACGTGATGATTTTATTGAAAAAGACCGAAGCCGCGGTATTTATTTCACTCAAGATTGGGTCTCTTTACCAGGTGTTCTGCCCGTGGCTTCAGGGGGTATTCACGTT
>IonTorrentS5-rbcL2_BOP010211_Dotu
GGAAGAGATGATAAAAAGGGCGGTATTTGCCAGAGAGTTGGGAGTTCCTATCGTAATGCATGACTACTTAACAGGGGGATTCACCGCAAATACTAGCTTGGCTCATTATTGCCGAGATAATGGTCTACTTCTTCACATCCATCGTGCAATGCATGCAGTTATTGATAGACAGAAGAATCATGGTATACACTTTCGTGTACTAGCTAAAGC
>IonTorrentS5-rbcL2_BOP010211_Otu
GGAAGAGATGATAAaaaGGGCGGTATTTGCCAGagagTTGGGAGTTCCTATCGTAATGCATGACTACTTAACAGGgggATTCACCGCAAATACTAGCTTGGCTCATTATTGCCGAGATAATGGTCTACTTCTTCACATCCATCGTGCAATGCATGCAGTTATTGATAGACAGAAGAATCATGGTATACACTTTCGTGTACTAGCTAAAGC
>IonTorrentS5-rbcL2_BOP010211_Zotu
GGAAGAGATGATAAaaaGGGCGGTATTTGCCAGagagTTGGGAGTTCCTATCGTAATGCATGACTACTTAACAGGgggATTCACCGCAAATACTAGCTTGGCTCATTATTGCCGAGATAATGGTCTACTTCTTCACATCCATCGTGCAATGCATGCAGTTATTGATAGACAGAAGAATCATGGTATACACTTTCGTGTACTAGCTAAAGC
>IonTorrentS5-rbcL2_BOP010213_Cotu
TGTGAAGACATGATGAAAAGGGCCGTATTTGCCAGAGAATTGGGAGTTCCTATCGTAATGCATGACTACTTAACAGGTGGGTTCACTGCAAATACTACCTTGGCTCATTATTGCCGAGATAATGGTCTACTTCTTCACATCCATCGCGCAATGCACGCAGTTATTGATAGACAGAAGAATCATGGTATGCACTTTCGTGTACTAGCTAAAGCTTTACGTCTGTCTGGTGGAGATCATATTCACGCTGGTACAGTAGTAGGTAAACTTGAAGGAGAAAGGGACATAACTTTGGGCTTTGTTGATTTACTACGTGATGATTTTATTGAAAAAGATCGAAGCCGTGGTATTTATTTCACTCAAGATTGGGTTTCTCTACCAGGTGTTCTGCCCGTAGCTTCGGGGGGTATTCACGTTTG
>IonTorrentS5-rbcL2_BOP010213_Otu
GTGAAGACATGATGAAAAGGGCCGTATTTGCCAGAGAATTGGGAGTTCCTATCGTAATGCATGACTACTTAACAGGTGGGTTCACTGCAAATACTACCTTGGCTCATTATTGCCGAGATAATGGTCTACTTCTTCACATCCATCGCGCAATGCACGCAGTTATTGATAGACAGAAGAATCATGGTATGCACTTTCGTGTACTAGCTAAAGCTTTACGTCTGTCTGGTGGAGATCATATTCACGCTGGTACAGTAGTAGGTAAACTTGAAGGAGAAAGGGACATAACTTTGGGCTTTGTTGATTTACTACGTGATGATTTTATTGAAaaaGATCGAAGCCGTGGTATTTATTTCACTCAAGATTGGGTTTCTCTACCAGGTGTTCTGCCCGTAGCTTCGGggggTATTCACGTT
>IonTorrentS5-rbcL2_BOP010213_Zotu
GTGAAGACATGATGAAAAGGGCCGTATTTGCCAGAGAATTGGGAGTTCCTATCGTAATGCATGACTACTTAACAGGTGGGTTCACTGCAAATACTACCTTGGCTCATTATTGCCGAGATAATGGTCTACTTCTTCACATCCATCGCGCAATGCACGCAGTTATTGATAGACAGAAGAATCATGGTATGCACTTTCGTGTACTAGCTAAAGCTTTACGTCTGTCTGGTGGAGATCATATTCACGCTGGTACAGTAGTAGGTAAACTTGAAGGAGAAAGGGACATAACTTTGGGCTTTGTTGATTTACTACGTGATGATTTTATTGAAaaaGATCGAAGCCGTGGTATTTATTTCACTCAAGATTGGGTTTCTCTACCAGGTGTTCTGCCCGTAGCTTCGGggggTATTCACGTT
>IonTorrentS5-rbcL2_BOP010215_Cotu
AGGTACATGTGAAGACATGATGAAAAGGGCCGTATTTGCCAGAGAATTGGGAGTTCCTATCGTAATGCATGACTACTTAACAGGTGGGTTCACTGCAAATACTACCTTGGCTCATTATTGCCGAGATAATGGTCTACTTCTTCACATCCATCGCGCAATGCACGCAGTTATTGATAGACAGAAGAATCATGGTATGCACTTTCGTGTACTAGCTAAAGCTTTACGTCTGTCTGGTGGAGATCATATTCACGCTGGTACAGTAGTAGGTAAACTTGAAGGAGAAAGGGACATAACTTTGGGCTTTGTTGATTTACTACGTGATGATTTTATTGAAAAAGATCGAAGCCGTGGTATTTATTTCACTCAAGATTGGGTTTCTCTACCAGGTGTTCTGCCCGTAGCTTCGGGGGGTATTCACGTT
>IonTorrentS5-rbcL2_BOP010215_Otu
AGGTACATGTGAAGACATGATGAAAAGGGCCGTATTTGCCAGAGAATTGGGAGTTCCTATCGTAATGCATGACTACTTAACAGGTGGGTTCACTGCAAATACTACCTTGGCTCATTATTGCCGAGATAATGGTCTACTTCTTCACATCCATCGCGCAATGCACGCAGTTATTGATAGACAGAAGAATCATGGTATGCACTTTCGTGTACTAGCTAAAGCTTTACGTCTGTCTGGTGGAGATCATATTCACGCTGGTACAGTAGTAGGTAAACTTGAAGGAGAAAGGGACATAACTTTGGGCTTTGTTGATTTACTACGTGATGATTTTATTGAAaaaGATCGAAGCCGTGGTATTTATTTCACTCAAGATTGGGTTTCTCTACCAGGTGTTCTGCCCGTAGCTTCGGggggTATTCACGTT
>IonTorrentS5-rbcL2_BOP010215_Zotu
AGGTACATGTGAAGACATGATGAAAAGGGCCGTATTTGCCAGAGAATTGGGAGTTCCTATCGTAATGCATGACTACTTAACAGGTGGGTTCACTGCAAATACTACCTTGGCTCATTATTGCCGAGATAATGGTCTACTTCTTCACATCCATCGCGCAATGCACGCAGTTATTGATAGACAGAAGAATCATGGTATGCACTTTCGTGTACTAGCTAAAGCTTTACGTCTGTCTGGTGGAGATCATATTCACGCTGGTACAGTAGTAGGTAAACTTGAAGGAGAAAGGGACATAACTTTGGGCTTTGTTGATTTACTACGTGATGATTTTATTGAAaaaGATCGAAGCCGTGGTATTTATTTCACTCAAGATTGGGTTTCTCTACCAGGTGTTCTGCCCGTAGCTTCGGggggTATTCACGTT
>IonTorrentS5-rbcL2_BOP010216_Cotu
AGGTACATGTGAAGACATGATGAAAAGGGCCGTATTTGCCAGAGAATTGGGAGTTCCTATCGTAATGCATGACTACTTAACAGGTGGGTTCACTGCAAATACTACCTTGGCTCATTATTGCCGAGATAATGGTCTACTTCTTCACATCCATCGCGCAATGCACGCAGTTATTGATAGACAGAAGAATCATGGTATGCACTTTCGTGTACTAGCTAAAGCTTTACGTCTGTCTGGTGGAGATCATATTCACGCTGGTACAGTAGTAGGTAAACTTGAAGGAGAAAGGGACATAACTTTGGGCTTTGTTGATTTACTACGTGATGATTTTATTGAAAAAGATCGAAGCCGTGGTATTTATTTCACTCAAGATTGGGTTTCTCTACCAGGTGTTCTGCCCGTAGCTTCGGGGGGTATTCACGTT
>IonTorrentS5-rbcL2_BOP010216_Otu
AGGTACATGTGAAGACATGATGAAAAGGGCCGTATTTTGCCAGAGAATTGGGAGTTCCTATCGTAATGCATGACTACTTAACAGGTGGGTTCACTGCAAATACTACCTTGGCTCATTATTGCCGAGATAATGGTCTACTTCTTCACATCCATCGCGCAATGCACGCAGTTATTGATAGACAGAAGAATCATGGTATGCACTTTCGTGTACTAGCTAAAGCTTTACGTCTGTCTGGTGGAGATCATATTCACGCTGGTACAGTAGTAGGTAAACTTGAAGGAGAAAGGGACATAACTTTGGGCTTTGTTGATTTACTACGTGATGATTTTATTGAAaaaGATCGAAGCCGTGGTATTTATTTCACTCAAGATTGGGTTTCTCTACCAGGTGTTCTGCCCGTAGCTTCGGggggTATTCACGTT
>IonTorrentS5-rbcL2_BOP010216_Zotu
AGGTACATGTGAAGACATGATGAAAAGGGCCGTATTTTGCCAGAGAATTGGGAGTTCCTATCGTAATGCATGACTACTTAACAGGTGGGTTCACTGCAAATACTACCTTGGCTCATTATTGCCGAGATAATGGTCTACTTCTTCACATCCATCGCGCAATGCACGCAGTTATTGATAGACAGAAGAATCATGGTATGCACTTTCGTGTACTAGCTAAAGCTTTACGTCTGTCTGGTGGAGATCATATTCACGCTGGTACAGTAGTAGGTAAACTTGAAGGAGAAAGGGACATAACTTTGGGCTTTGTTGATTTACTACGTGATGATTTTATTGAAaaaGATCGAAGCCGTGGTATTTATTTCACTCAAGATTGGGTTTCTCTACCAGGTGTTCTGCCCGTAGCTTCGGggggTATTCACGTT
>IonTorrentS5-rbcL2_BOP010218_Cotu
CGAAGAAATGATGAAAAGGGCTGTATTTGCCAGAGAATTGGGAGTTCCTATCGTAATGCATGACTACTTAACAGGGGGATTCACTGCAAATACTACTTTGGCTCATTATTGCCGAGATAATGGCCTACTTCTTCACATCCATCGTGCAATGCATGCAGTTATTGATAGACAGAAGAATCATGGTATGCACTTTCGTGTACTAGCTAAAGCGTTACGTATGTCTGGTGGAGACCATATTCACGCTGGTACTGTAGTAGGTAAACTTGAAGGGGAAAGAGAGATCACTTTGGGCTTTGTTGATTTACTGCGTGACGATTTTATTGAAAAAGACCGAAGTCGCGGTATTTATTTCACCCAAGATTGGGTCTCTCTACCAGGTGTTTTGCCCGTGGCTTCAGGAGGTATTCACGTTTGGACA
>IonTorrentS5-rbcL2_BOP010218_Otu
CGAAGAAATGATGAAAAGGGCTGTATTTGCCAGAGAATTGGGAGTTCCTATCGTAATGCATGACTACTTAACAGGgggATTCACTGCAAATACTACTTTGGCTCATTATTGCCGAGATAATGGCCTACTTCTTCACATCCATCGTGCAATGCATGCAGTTATTGATAGACAGAAGAATCATGGTATGCACTTTCGTGTACTAGCTAAAGCGTTACGTATGTCTGGTGGAGACCATATTCACGCTGGTACTGTAGTAGGTAAACTTGAAGGGGAAAGagagaTCACTTTGGGCTTTGTTGATTTACTGCGTGACGATTTTATTGAAaaaGACCGAAGTCGCGGTATTTATTTCACCCAAGATTGGGTCtctctACCAGGTGTTTTGCCGTGGCTTCAGGAGGTATTCACGTTGGCAT
>IonTorrentS5-rbcL2_BOP010218_Zotu
CGAAGAAATGATGAAAAGGGCTGTATTTGCCAGAGAATTGGGAGTTCCTATCGTAATGCATGACTACTTAACAGGgggATTCACTGCAAATACTACTTTGGCTCATTATTGCCGAGATAATGGCCTACTTCTTCACATCCATCGTGCAATGCATGCAGTTATTGATAGACAGAAGAATCATGGTATGCACTTTCGTGTACTAGCTAAAGCGTTACGTATGTCTGGTGGAGACCATATTCACGCTGGTACTGTAGTAGGTAAACTTGAAGGGGAAAGagagaTCACTTTGGGCTTTGTTGATTTACTGCGTGACGATTTTATTGAAaaaGACCGAAGTCGCGGTATTTATTTCACCCAAGATTGGGTCtctctACCAGGTGTTTTGCCGTGGCTTCAGGAGGTATTCACGTTTGGCACAT
>IonTorrentS5-rbcL2_BOP010219_Cotu
CGAAGAAATGATGAAAAGGGCTGTATTTGCCAGAGAATTGGGAGTTCCTATCGTAATGCATGACTACTTAACAGGGGGATTCACTGCAAATACTACTTTGGCTCATTATTGCCGAGATAATGGCCTACTTCTTCACATCCATCGTGCAATGCATGCAGTTATTGATAGACAGAAGAATCATGGTATGCACTTTCGTGTACTAGCTAAAGCGTTACGTATGTCTGGTGGAGACCATATTCACGCTGGTACTGTAGTAGGTAAACTTGAGGCCGAAGTCGCGGTATTTATTTCACCCAAGATTGGGTCTCTCTACCAGGTGTTTTGCCGTGGCTTCAGGAGGTATTCACGT
>IonTorrentS5-rbcL2_BOP010219_Otu
CGAAGAAATGATGAAAAGGGCTGTATTTGCCAGAGAATTGGGAGTTCCTATCGTAATGCATGACTACTTAACAGGgggATTCACTGCAAATACTACTTTGGCTCATTATTGCCGAGATAATGGCCTACTTCTTCACATCCATCGTGCAATGCATGCAGTTATTGATAGACAGAAGAATCATGGTATGCACTTTCGTGTACTAGCTAAAGCGTTACGTATGTCTGGTGGAGACCATATTCACG
>IonTorrentS5-rbcL2_BOP010219_Zotu
CGAAGAAATGATGAAAAGGGCTGTATTTGCCAGAGAATTGGGAGTTCCTATCGTAATGCATGACTACTTAACAGGgggATTCACTGCAAATACTACTTTGGCTCATTATTGCCGAGATAATGGCCTACTTCTTCACATCCATCGTGCAATGCATGCAGTTATTGATAGACAGAAGAATCATGGTATGCACTTTCGTGTACTAGCTAAAGCGTTACGTATGTCTGGTGGAGACCATATTCACG
>IonTorrentS5-rbcL2_BOP010220_Cotu
CGAAGAAATGATGAAAAGGGCTGTATTTGCCAGAGAATTGGGAGTTCCTATCGTAATGCATGACTACTTAACAGGGGGATTCACTGCAAATACTACTTTGGCTCATTATTGCCGAGATAATGGCCTACTTCTTCACATCCATCGTGCAATGCATGCAGTTATTGATAGACAGAAGAATCATGGTATGCACTTTCGTGTACTAGCTAAAGCGTTACGTATGTCTGGTGGAGACCATATTCACGCTGGTACTGTAGTAGGTAAACTTGAAGGGGAAAGAGAGATCACTTTGGGCTTTGTTGATTTACTGCGTGACGATTTTATTGAAAAAGACCGAAGTCGCGGTATTTATTTCACCCAAGATTGGGTCTCTCTACCAGGTGTTTTGCCCGTGGCTTCAGGAGGTATTCACGTTTACA
>IonTorrentS5-rbcL2_BOP010220_Otu
CGAAGAAATGATGAAAAGGGCTGTATTTGCCAGAGAATTGGGAGTTCCTATCGTAATGCATGACTACTTAACAGGgggATTCACTGCAAATACTACTTTGGCTCATTATTGCCGAGATAATGGCCTACTTCTTCACATCCATCGTGCAATGCATGCAGTTATTGATAGACAGAAGAATCATGGTATGCACTTTCGTGTACTAGCTAAGCGTTACGTATGTCTGGTGGAGACCATATTCACGGCTG
>IonTorrentS5-rbcL2_BOP010220_Zotu
CGAAGAAATGATGAAAAGGGCTGTATTTGCCAGAGAATTGGGAGTTCCTATCGTAATGCATGACTACTTAACAGGgggATTCACTGCAAATACTACTTTGGCTCATTATTGCCGAGATAATGGCCTACTTCTTCACATCCATCGTGCAATGCATGCAGTTATTGATAGACAGAAGAATCATGGTATGCACTTTCGTGTACTAGCTAAGCGTTACGTATGTCTGGTGGAGACCATATTCACGGCTG
>IonTorrentS5-rbcL2_BOP010221_Cotu
CGAAGAAATGATGAAAAGGGCTGTATTTGCCAGAGAATTGGGAGTTCCTATCGTAATGCATGACTACTTAACAGGGGGATTCACTGCAAATACTACTTTGGCTCATTATTGCCGAGATAATGGCCTACTTCTTCACATCCATCGTGCAATGCATGCAGTTATTGATAGACAGAAGAATCATGGTATGCACTTTCGTGTACTAGCTAAAGCGTTACGTATGTCTGGTGGAGACCATATTCACGCTGGTACTGTAGTAGGTAAACTTGAAGGGGAAAGAGAGATCACTTTGGGCTTTGTTGATTTACTGCGTGACGATTTTATTGAAAAAGACCGAAGTCGCGGTATTTATTTCACCCAAGATTGGGTCTCTCTACCAGGTGTTTTGCCCGTGGCTTCAGGAGGTATTCACGTTGGCAT
>IonTorrentS5-rbcL2_BOP010221_Otu
CGAAGAAATGATGAAAAGGGCTGTATTTGCCAGAGAATTGGGAGTTCCTATCGTAATGCATGACTACTTAACAGGgggATTCACTGCAAATACTACTTTGGCTCATTATTGCCGAGATAATGGCCTACTTCTTCACATCCATCGTGCAATGCATGCAGTTATTGATAGACAGAAGAATCATGGTATGCACTTTCGTGTACTAGCTAAAGCGTTACGTATGTCTGGTGGAGACCATATTCACGCTGGTACTGTAGTAGGTAAACTTGAAGGGGAAAGagagaTCACTTTGGGCTTTGTTGATTTACTGCGTGACGATTTTATTGAAaaaGACCGAAGTCGCGGTATTTATTTCACCCAAGATTGGGTCtctctACCAGGTGTTTTGCCCGTGGCTTCAGGAGGTATTCACGTTGGCACAT
>IonTorrentS5-rbcL2_BOP010221_Zotu
CGAAGAAATGATGAAAAGGGCTGTATTTGCCAGAGAATTGGGAGTTCCTATCGTAATGCATGACTACTTAACAGGgggATTCACTGCAAATACTACTTTGGCTCATTATTGCCGAGATAATGGCCTACTTCTTCACATCCATCGTGCAATGCATGCAGTTATTGATAGACAGAAGAATCATGGTATGCACTTTCGTGTACTAGCTAAGCGTTACGTATGTCTGGTGGAGACCATATTCACTGGC
>IonTorrentS5-rbcL2_BOP010222_Cotu
CGAAGAAATGATGAAAAGGGCTGTATTTGCCAGAGAATTGGGAGTTCCTATCGTAATGCATGACTACTTAACAGGGGGATTCACTGCAAATACTACTTTGGCTCATTATTGCCGAGATAATGGCCTACTTCTTCACATCCATCGTGCAATGCATGCAGTTATTGATAGACAGAAGAATCATGGTATGCACTTTCGTGTACTAGCTAAAGCGTTACGTATGTCTGGTGGAGACCATATTCACGCTGGTACTGTAGTAGGTAAACTTGAAGGGGAAAGAGAGATCACTTTGGGCTTTGTTGATTTACTGCGTGACGATTTTATTGAAAAAGACCGAAGTCGCGGTATTTATTTCACCCAAGATTGGGTCTCTCTACCAGGTGTTTTGCCCGTGGCTTCAGGAGGTATTCACGTTTGGCA
>IonTorrentS5-rbcL2_BOP010222_Otu
CGAAGAAATGATGAAAAGGGCTGTATTTGCCAGAGAATTGGGAGTTCCTATCGTAATGCATGACTACTTAACAGGgggATTCACTGCAAATACTACTTTGGCTCATTATTGCCGAGATAATGGCCTACTTCTTCACATCCATCGTGCAATGCATGCAGTTATTGATAGACAGAAGAATCATGGTATGCACTTTCGTGTACTAGCTAAAGCGTTACGTATGTCTGGTGGAGACCATATTCACGCTGGTACTGTAGTAGGTAAACTTGAAGGGGAAAGagagaTCACTTTGGGCTTTGTTGATTTACTGCGTGACGATTTTATTGAAaaaGACCGAAGTCGCGGTATTTATTTCACCCAAGATTGGGTCtctctACCAGGTGTTTTGCCCGTGGCTTCAG
>IonTorrentS5-rbcL2_BOP010222_Zotu
CGAAGAAATGATGAAAAGGGCTGTATTTGCCAGAGAATTGGGAGTTCCTATCGTAATGCATGACTACTTAACAGGgggATTCACTGCAAATACTACTTTGGCTCATTATTGCCGAGATAATGGCCTACTTCTTCACATCCATCGTGCAATGCATGCAGTTATTGATAGACAGAAGAATCATGGTATGCACTTTCGTGTACTAGCTAAAGCGTTACGTATGTCTGGTGGAGACCATATTCACGCTGGTACTGTAGTAGGTAAACTTGAAGGGGAAAGagagaTCACTTTGGGCTTTGTTGATTTACTGCGTGACGATTTTATTGAAaaaGACCGAAGTCGCGGTATTTATTTCACCCAAGATTGGGTCtctctACCAGGTGTTTTGCCCGTGGCTTCAG
>IonTorrentS5-rbcL2_BOP010223_Cotu
CGAAGAAATGATCAAAAGGGCTGTATTTGCGAGAGAATTGGGTGTTCCTATCGTAATGCATGACTACTTAACAGGGGGATTCACTGCAAATACTAGCTTGGCTCATTATTGTCGAGATAATGGACTACTTCTTCACATCCACCGCGCAATGCATGCAGTTATTGATAGACAGAAGAATCATGGTATACACTTCCGTGTACTAGCTAAAGCGTTACGCATGTCTGGCGGAGATCATATTCACTCTGGTACCGTAGTAGGTAAACTTGAAGGGGAAAGAGACATAACTTTGGGCTTTGTTGATTTACTACGCGATGATTTTATTGAAAAAGACCGAAGTCGCGGTATTTATTTCACTCAAGATTGGGTCTCTCTACCTGGCGTTCTGCCCGTGGCTTCCGGGGGTATTCACGTT
>IonTorrentS5-rbcL2_BOP010223_Otu
CGAAGAAATGATCAAAAGGGCTGTATTTGCGAgagaATTGGGTGTTCCTATCGTAATGCATGACTACTTAACAGGgggATTCACTGCAAATACTAGCTTGGCTCATTATTGTCGAGATAATGGACTACTTCTTCACATCCACCGCGCAATGCATGCAGTTATTGATAGACAGAAGAATCATGGTATACACTTCCGTGTACTAGCTAAAGCGTTACGCATGTCTGGCGGAGATCATATTCACTC
>IonTorrentS5-rbcL2_BOP010223_Zotu
CGAAGAAATGATCAAAAGGGCTGTATTTGCGAgagaATTGGGTGTTCCTATCGTAATGCATGACTACTTAACAGGgggATTCACTGCAAATACTAGCTTGGCTCATTATTGTCGAGATAATGGACTACTTCTTCACATCCACCGCGCAATGCATGCAGTTATTGATAGACAGAAGAATCATGGTATACACTTCCGTGTACTAGCTAAAGCGTTACGCATGTCTGGCGGAGATCATATTCACTC
>IonTorrentS5-rbcL2_BOP010224_Cotu
CGAAGAAATGATGAAAAGAGCTGTATTTGCTAGAGAATTGGGAGTTCCTATCATAATGCATGACTACTTAACAGGAGGATTCACTGCAAATACTAGCTTGGCTCATTATTGCCGAGATAATGGCCTACTTCTTCACATTCACCGTGCAATGCATGCAGTTATTGATAGACAGAAGAATCATGGTATACACTTCCGTGTACTAGCTAAAGCGTTACGTATGTCTGGTGGAGATCATATTCACTCTGGTACCGTAGTAGGTAAACTTGAAGGGGAAAGAGACATCACTTTGGGCTTTGTTGATTTACTGCGTGATGATTTTATTGAAAAAGATCGAAGTCGCGGTATTTATTTCACTCAAGATTGGGTCTCTCTACCAGGTGTTCTGCCCGTGGCTTCAGGGGGTATTCACGTT
>IonTorrentS5-rbcL2_BOP010224_Otu
CGAAGAAATGATGAAAAGAGCTGTATTTGCTAGAGAATTGGGAGTTCCTATCATAATGCATGACTACTTAACAGGAGGATTCACTGCAAATACTAGCTTGGCTCATTATTGCCGAGATAATGGCCTACTTCTTCACATTCACCGTGCAATGCATGCAGTTATTGATAGACAGAAGAATCATGGTATACACTTCCGTGTACTAGCTAAAGCGTTACGTATGTCTGGTGGAGATCATATTCACTCTGGTACCGTAGTAGGTAAACTTGAAGGGGAAAGAGACATCACTTTGGGCTTTGTTGATTTACTGCGTGATGATTTTATTGAAaaaGATCGAAGTCGCGGTATTTATTTCACTCAAGATTGGGTCtctctACCAGGTGTTCTGCCCGTGGCTTCAGGgggTATTCACGTTTGGCAC
>IonTorrentS5-rbcL2_BOP010224_Zotu
CGAAGAAATGATGAAAAGAGCTGTATTTGCTAGAGAATTGGGAGTTCCTATCATAATGCATGACTACTTAACAGGAGGATTCACTGCAAATACTAGCTTGGCTCATTATTGCCGAGATAATGGCCTACTTCTTCACATTCACCGTGCAATGCATGCAGTTATTGATAGACAGAAGAATCATGGTATACACTTCCGTGTACTAGCTAAAGCGTTACGTATGTCTGGTGGAGATCATATTCACTCTGGTACCGTAGTAGGTAAACTTGAAGGGGAAAGAGACATCACTTTGGGCTTTGTTGATTTACTGCGTGATGATTTTATTGAAaaaGATCGAAGTCGCGGTATTTATTTCACTCAAGATTGGGTCtctctACCAGGTGTTCTGCCCGTGGCTTCAGGgggTATTCACGTTTGGCATC
>IonTorrentS5-rbcL2_BOP010226_Cotu
CGAAGAAATGATCAAAAGAGCTGTATTTGCTAGAGAATTGGGAGTTCCTATCGTAATGCATGACTACTTAACAGGAGGATTCACTGCAAATACTAGCTTGGCTCATTATTGCCGAGATAATGGCCTACTTCTTCACATTCACCGTGCAATGCATGCAGTTATTGATAGACAGAAGAATCATGGTATACACTTCCGTGTACTAGCTAAAGCGTTACGTATGTCTGGTGGAGATCATATTCACTCTGGTACCGTAGTAGGTAAACTTGAAGGGGAAAGAGACATCACTTTGGGCTTTGTTGATTTACTGCGTGATGATTTTATTGAAAAAGATCGAAGTCGCGGTATTTATTTCACTCAAGATTGGGTCTCTCTACCAGGTGTTCTGCCCGTGGCTTCAGGGGGTATTCACGTT
>IonTorrentS5-rbcL2_BOP010226_Dotu
ACATTCACCGTGCAAGCATGCAGTTATTGATAGACAGAAGAATCATGGTATACACTTCCGTGTACTAGCTAAAGCGTTACGTATGTCTGGTGGAGATCATATTCACTCTGGTACCGTAGTAGGTAAACTTGAAGGGGAAAGAGACATCACTTTGGGCTTTGTTGATTTACTGCGTGATGATTTTATTGAAAAAGATCGAAGTCGCGGTATTTATTTCACTCAAGATTGGGTCTCTCTACCAGGTGTTCTGCCCGTGGCTTCAGGGGGTATTCACGTT
>IonTorrentS5-rbcL2_BOP010226_Otu
CGAAGAAATGATCAAAAGAGCTGTATTTGCTAGAGAATTGGGAGTTCCTATCGTAATGCATGACTACTTAACAGGAGGATTCACTGCAAATACTAGCTTGGCTCATTATTGCCGAGATAATGGCCTACTTCTTCACATTCACCGTGCAATGCATGCAGTTATTGATAGACAGAAGAATCATGGTATACACTTCCGTGTACTAGCTAAAGCGTTACGTATGTCTGGTGGAGATCATATTCACTCTGGTACCGTAGTAGGTAAACTTGAAGGGGAAAGAGACATCACTTTGGGCTTTGTTGATTTACTGCGTGATGATTTTATTGAAaaaGATCGAAGTCGCGGTATTTATTTCACTCAAGATTGGGTCtctctACCAGGTGTTCTGCCCGTGGCTTCAGGgggTATTCACGTTTGGCAC
>IonTorrentS5-rbcL2_BOP010226_Zotu
CGAAGAAATGATCAAAAGAGCTGTATTTGCTAGAGAATTGGGAGTTCCTATCGTAATGCATGACTACTTAACAGGAGGATTCACTGCAAATACTAGCTTGGCTCATTATTGCCGAGATAATGGCCTACTTCTTCACATTCACCGTGCAATGCATGCAGTTATTGATAGACAGAAGAATCATGGTATACACTTCCGTGTACTAGCTAAAGCGTTACGTATGTCTGGTGGAGATCATATTCACTCTGGTACCGTAGTAGGTAAACTTGAAGGGGAAAGAGACATCACTTTGGGCTTTGTTGATTTACTGCGTGATGATTTTATTGAAaaaGATCGAAGTCGCGGTATTTATTTCACTCAAGATTGGGTCtctctACCAGGTGTTCTGCCCGTGGCTTCAGGgggTATTCACGTTTGGCATC
>IonTorrentS5-rbcL2_BOP010227_Cotu
CGAAGAAATGATCAAAAGAGCTGTATTTGCTAGAGAATTAGGAGTTCCTATCGTAATGCATGACTACTTAACAGGAGGATTCACTGCAAATACTAGCTTGGCTCATTATTGCCGAGATAATGGCCTACTTCTTCACATTCACCGTGCAATGCATGCAGTTATTGATAGACAGAAGAATCATGGTATCCACTTCCGTGTACTAGCTAAAGCGTTACGTATGTCTGGTGGAGATCATATTCACTCTGGTACCGTAGTAGGTAAACTTGAAGGAGAAAGAGACATCACTTTGGGCTTTGTTGATTTACTGCGTGATGATTTTATTGAAAAAGATCGAAGCCGCGGTATTTATTTCACTCAAGATTGGGTCTCTCTACCAGGTGTTATTCCCGTGGCTTCAGGGGGTATTCACGTT
>IonTorrentS5-rbcL2_BOP010227_Dotu
CGAAGAAATGATCAAAAGAGCTGTATTTGCTAGAGAATTAGGAGTTCCTATCGTAATGCATGACTACTTAACAGGAGGATTCACTGCAAATACTAGCTTGGCTCATTATTGCCGAGATAATGGCCTACTTCTTCACATTCACCGTGCAATGCATGCAGTTATTGATAGACAGAAGAATCATGGTATCCACTTCCGTGTACTAGCTAAAGCGTTACGTATGTCTGGTGGAGATCATATTCACTCTGGTACCGTAGTAGGTAAACTTGAAGGAGAAAGAGACATCACTTTGGGCTTTGTTGATTTACTGCGTGATGATTTTATTGAAAAAGATCGAAGCCGCGGTATTTATTTCACTCAAGATTGGGTCTCTCTACC
>IonTorrentS5-rbcL2_BOP010227_Otu
GCGAAGAATGATCAAAAGAGCTGTATTTGCTAGAGAATTAGGAGTTCCTATCGTAATGCATGACTACTTAACAGGAGGATTCACTGCAAATACTAGCTTGGCTCATTATTGCCGAGATAATGGCCTACTTCTTCACATTCACCGTGCAATGCATGCAGTTATTGATAGACAGAAGAATCATGGTATCCACTTCCGTGTACTAGCTAAAGCGTTACGTATGTCTGGTGGAGATCATATTCACTCTGGTACCGTAGTAGGTAAACTTGAAGGAGAAAGAGACATCACTTTGGGCTTTGTTGATTTACTGCGTGATGATTTTATTGAAaaaGATCGAAGCCGCGGTATTTATTTCACTCAAGATTGGGTCtctctACCAGGTGTTATTCCCGTGGCTTCAGGgggTATTCACGTT
>IonTorrentS5-rbcL2_BOP010227_Zotu
GCGAAGAATGATCAAAAGAGCTGTATTTGCTAGAGAATTAGGAGTTCCTATCGTAATGCATGACTACTTAACAGGAGGATTCACTGCAAATACTAGCTTGGCTCATTATTGCCGAGATAATGGCCTACTTCTTCACATTCACCGTGCAATGCATGCAGTTATTGATAGACAGAAGAATCATGGTATCCACTTCCGTGTACTAGCTAAAGCGTTACGTATGTCTGGTGGAGATCATATTCACTCTGGTACCGTAGTAGGTAAACTTGAAGGAGAAAGAGACATCACTTTGGGCTTTGTTGATTTACTGCGTGATGATTTTATTGAAaaaGATCGAAGCCGCGGTATTTATTTCACTCAAGATTGGGTCtctctACCAGGTGTTATTCCCGTGGCTTCAGGgggTATTCACGTT
>IonTorrentS5-rbcL2_BOP010228_Cotu
CGAAGAAATGATGAAAAGAGCTGTATTTGCTAGAGAATTGGGAGTTCCTATCATAATGCATGACTACTTAACAGGAGGATTCACTGCAAATACTAGCTTGGCTCATTATTGCCGAGATAATGGCCTACTTCTTCACATTCACCGTGCAATGCATGCAGTTATTGATAGACAGAAGAATCATGGTATACACTTCCGTGTACTAGCTAAAGCGTTACGTATGTCTGGTGGAGATCATATTCACTCTGGTACCGTAGTAGGTAAACTTGAAGGGGAAAGAGACATCACTTTGGGCTTTGTTGATTTACTGCGTGATGATTTTATTGAAAAAGATCGAAGTCGCGGTATTTATTTCACTCAAGATTGGGTCTCTCTACCAGGTGTTCTGCCCGTGGCTTCAGGGGGTATTCACGTT
>IonTorrentS5-rbcL2_BOP010228_Otu
ATGCGAAGAAATGATGAAAAGAGCTGTATTTGCTAGAGAATTGGGAGTTCCTATCATAATGCATGACTACTTAACAGGAGGATTCACTGCAAATACTAGCTTGGCTCATTATTGCCGAGATAATGGCCTACTTCTTCACATTCACCGTGCAATGCATGCAGTTATTGATAGACAGAAGAATCATGGTATACACTTCCGTGTACTAGCTAAAGCGTTACGTATGTCTGGTGGAGATCATATTCACTCTGGTACCGTAGTAGGTAAACTTGAAGGGGAAAGAGACATCACTTTGGGCTTTGTTGATTTACTGCGTGATGATTTTATTGAAaaaGATCGAAGTCGCGGTATTTATTTCACTCAAGATTGGGTCtctctACCAGGTGTTCTGCCCGTGGCTTCAGGgggTATTCACGTT
>IonTorrentS5-rbcL2_BOP010228_Zotu
ATGCGAAGAAATGATGAAAAGAGCTGTATTTGCTAGAGAATTGGGAGTTCCTATCATAATGCATGACTACTTAACAGGAGGATTCACTGCAAATACTAGCTTGGCTCATTATTGCCGAGATAATGGCCTACTTCTTCACATTCACCGTGCAATGCATGCAGTTATTGATAGACAGAAGAATCATGGTATACACTTCCGTGTACTAGCTAAAGCGTTACGTATGTCTGGTGGAGATCATATTCACTCTGGTACCGTAGTAGGTAAACTTGAAGGGGAAAGAGACATCACTTTGGGCTTTGTTGATTTACTGCGTGATGATTTTATTGAAaaaGATCGAAGTCGCGGTATTTATTTCACTCAAGATTGGGTCtctctACCAGGTGTTCTGCCCGTGGCTTCAGGgggTATTCACGTT
>IonTorrentS5-rbcL2_BOP010229_Cotu
CGAAGAAATGATGAAAAGAGCTGTATTTGCTAGAGAATTGGGAGTTCCTATCATAATGCATGACTACTTAACAGGAGGATTCACTGCAAATACTAGCTTGGCTCATTATTGCCGAGATAATGGCCTACTTCTTCACATTCACCGTGCAATGCATGCAGTTATTGATAGACAGAAGAATCATGGTATACACTTCCGTGTACTAGCTAAAGCGTTACGTATGTCTGGTGGAGATCATATTCACTCTGGTACCGTAGTAGGTAAACTTGAAGGGGAAAGAGACATCACTTTGGGCTTTGTTGATTTACTGCGTGATGATTTTATTGAAAAAGATCGAAGTCGCGGTATTTATTTCACTCAAGATTGGGTCTCTCTACCAGGTGTTCTGCCCGTGGCTTCAGGGGGTATTCACGTT
>IonTorrentS5-rbcL2_BOP010229_Dotu
CGAAGAAATGATGAAAAGAGCTGTATTTGCTAGAGAATTGGGAGTTCCTATCATAATGCATGACTACTTAACAGGAGGATTCACTGCAAATACTAGCTTGGCTCATTATTGCCGAGATAATGGCCTACTTCTTCACATTCACCGTGCAATGCATGCAGTTATTGATAGACAGAAGAATCATGGTATACACTTCCGTGTACTAGCTAAAGCGTTACGTATGTCTGGCGGAGATCATATTCACTCTGGTACCGTAGTAGGTAAACTTGAAGGGGAAAGAGACATCACTTTGGGCTTTGTTGATTTGCTGCGTGATGATTTTATTGAAAAAGATCGAAGTCGCGGTATTTATTTCACTC
>IonTorrentS5-rbcL2_BOP010229_Otu
CGAAGAAATGATGAAAAGAGCTGTATTTGCTAGAGAATTGGGAGTTCCTATCATAATGCATGACTACTTAACAGGAGGATTCACTGCAAATACTAGCTTGGCTCATTATTGCCGAGATAATGGCCTACTTCTTCACATTCACCGTGCAATGCATGCAGTTATTGATAGACAGAAGAATCATGGTATACACTTCCGTGTACTAGCTAAAGCGTTACGTATGTCTGGCGGAGATCATATTCACTCTGGTACCGTAGTAGGTAAACTTGAAGGGGAAAGAGACATCACTTTGGGCTTTGTTGATTTGCTGCGTGATGATTTTATTGAAaaaGATCGAAGTCGCGGTATTTATTTCACTC
>IonTorrentS5-rbcL2_BOP010229_Zotu
CGAAGAAATGATGAAAAGAGCTGTATTTGCTAGAGAATTGGGAGTTCCTATCATAATGCATGACTACTTAACAGGAGGATTCACTGCAAATACTAGCTTGGCTCATTATTGCCGAGATAATGGCCTACTTCTTCACATTCACCGTGCAATGCATGCAGTTATTGATAGACAGAAGAATCATGGTATACACTTCCGTGTACTAGCTAAAGCGTTACGTATGTCTGGTGGAGATCATATTCACTCTGGTACCGTAGTAGGTAAACTTGAAGGGGAAAGAGACATCACTTTGGGCTTTGTTGATTTACTGCGTGATGATTTTATTGAAaaaGATCGAAGTCGCGGTATTTATTTCACTCA
>IonTorrentS5-rbcL2_BOP010230_Cotu
TGAAGAAATGATCAAAAGGGCTGTATTTGCCAGAGAATTGGGAGTTCCTATCGTAATGCACGACTACTTAACAGGGGGATTCACTGCAAATACTAGCTTGGCTTTTTATTGCCGAGATAATGGCCTACTTCTTCACATCCACCGCGCAATGCATGCAGTTATTGATAGACAGAAGAATCATGGTATACACTTTCGTGTACTAGCTAAAGCGTTACGTATGTCTGGTGGAGATCATATTCACTCCGGTACCGTAGTAGGTAAACTTGAAGGGGAAAGAGAGATCACTTTGGGCTTTGTTGATTTACTGCGCGATGATTTTATTGAAAAAGATCGAAGTCGCGGTATTTATTTCACTCAAGATTGGGTCTCTCTACCGGGTGTTCTGCCCGTGGCTTCGGGGGGTATTCACGTT
>IonTorrentS5-rbcL2_BOP010231_Cotu
CGAAGAAATGATGAAAAGAGCTGTATTTGCTAGAGAATTGGGAGTTCCTATCGTAATGCATGACTACTTAACAGGAGGATTCACTGCAAATACTAGCTTGGCTCATTATTGCCGAGATAATGGACTACTTCTTCACATTCACCGTGCAATGCATGCAGTTATTGATAGACAGAAGAATCATGGTATACACTTCCGTGTACTAGCTAAAGCGTTACGTATGTCTGGTGGAGATCATATTCACTCTGGTACCGTAGTAGGTAAACTTGAAGGGGAAAGAGACATAACTTTGGGCTTTGTTGATTTACTGCGTGATGATTTTATTGAAAAAGATCGAAGTCGCGGTATTTATTTCACTCAAGATTGGGTCTCTCTACCAGGTGTTCTGCCCGTGGCTTCAGGGGGTATTCACGTT
>IonTorrentS5-rbcL2_BOP010231_Otu
CGAAGAAATGATCAAAAGAGCTGTATTTGCTAGAGAATTGGGAGTTCCTATCGTAATGCATGACTACTTAACAGGAGGATTCACTGCAAATACTAGCTTGGCTCATTATTGCCGAGATAATGGACTACTTCTTCACATTCACCGTGCAATGCATGCAGTTATTGATAGACAGAAGAATCATGGTATACACTTCCGTGTACTAGCTAAAGCGTTACGTATGTCTGGTGGAGATCATATTCACTCTGGTACCGTAGTAGGTAAACTTGAAGGGGAAAGAGACATAACTTTGGGCTTTGTTGATTTACTGCGTGATGATTTTATTGAAaaaGATCGAAGTCGCGGTATTTATTTCACTCAAGATTGGGTCTCTC
>IonTorrentS5-rbcL2_BOP010231_Zotu
CGAAGAAATGATCAAAAGAGCTGTATTTGCTAGAGAATTGGGAGTTCCTATCGTAATGCATGACTACTTAACAGGAGGATTCACTGCAAATACTAGCTTGGCTCATTATTGCCGAGATAATGGACTACTTCTTCACATTCACCGTGCAATGCATGCAGTTATTGATAGACAGAAGAATCATGGTATACACTTCCGTGTACTAGCTAAAGCGTTACGTATGTCTGGTGGAGATCATATTCACTCTGGTACCGTAGTAGGTAAACTTGAAGGGGAAAGAGACATAACTTTGGGCTTTGTTGATTTACTGCGTGATGATTTTATTGAAaaaGATCGAAGTCGCGGTATTTATTTCACTCAAGATTGGGTCTCTC
>IonTorrentS5-rbcL2_BOP010232_Cotu
CGAAGAAATGATGAAAAGAGCTGTATTTGCTAGAGAATTGGGAGTTCCTATCATAATGCATGACTACTTAACAGGAGGATTCACTGCAAATACTAGCTTGGCTCATTATTGCCGAGATAATGGCCTACTTCTTCACATTCACCGTGCAATGCATGCAGTTATTGATAGACAGAAGAATCATGGTATACACTTCCGTGTACTAGCTAAAGCGTTACGTATGTCTGGTGGAGATCATATTCACTCTGGTACCGTAGTAGGTAAACTTGAAGGGGAAAGAGACATCACTTTGGGCTTTGTTGATTTACTGCGTGATGATTTTATTGAAAAAGATCGAAGTCGCGGTATTTATTTCACTCAAGATTGGGTCTCTCTACCAGGTGTTCTGCCCGTGGCTTCAGGGGGTATTCACGTT
>IonTorrentS5-rbcL2_BOP010232_Otu
ATGCGAAGAAATGATGAAAAGAGCTGTATTTGCTAGAGAATTGGGAGTTCCTATCATAATGCATGACTACTTAACAGGAGGATTCACTGCAAATACTAGCTTGGCTCATTATTGCCGAGATAATGGCCTACTTCTTCACATTCACCGTGCAATGCATGCAGTTATTGATAGACAGAAGAATCATGGTATACACTTCCGTGTACTAGCTAAAGCGTTACGTATGTCTGGTGGAGATCATATTCACTCTGGTACCGTAGTAGGTAAACTTGAAGGGGAAAGAGACATCACTTTGGGCTTTGTTGATTTACTGCGTGATGATTTTATTGAAaaaGATCGAAGTCGCGGTATTTATTTCACTCAAGATTGGGTCtctctACCAGGTGTTCTGCCCGTGGCTTCAGGgggTATTCACGTT
>IonTorrentS5-rbcL2_BOP010232_Zotu
ATGCGAAGAAATGATGAAAAGAGCTGTATTTGCTAGAGAATTGGGAGTTCCTATCATAATGCATGACTACTTAACAGGAGGATTCACTGCAAATACTAGCTTGGCTCATTATTGCCGAGATAATGGCCTACTTCTTCACATTCACCGTGCAATGCATGCAGTTATTGATAGACAGAAGAATCATGGTATACACTTCCGTGTACTAGCTAAAGCGTTACGTATGTCTGGTGGAGATCATATTCACTCTGGTACCGTAGTAGGTAAACTTGAAGGGGAAAGAGACATCACTTTGGGCTTTGTTGATTTACTGCGTGATGATTTTATTGAAaaaGATCGAAGTCGCGGTATTTATTTCACTCAAGATTGGGTCtctctACCAGGTGTTCTGCCCGTGGCTTCAGGgggTATTCACGTT
>IonTorrentS5-rbcL2_BOP010233_Cotu
CGAAGAAATGATCAAAAGAGCTGTATTTGCTAGAGAATTGGGAGTTCCTATCGTAATGCATGACTACTTAACAGGAGGATTCACTGCAAATACTAGCTTGGCTCATTATTGCCGAGATAATGGCCTACTTCTTCACATTCACCGTGCAATGCATGCAGTTATTGATAGACAGAAGAATCATGGTATACACTTCCGTGTACTAGCTAAAGCGTTACGTATGTCTGGTGGAGATCATATTCACTCTGGTACCGTAGTAGGTAAACTTGAAGGGGAAAGAGACATCACTTTGGGCTTTGTTGATTTACTGCGTGATGATTTTATTGAAAAAGATCGAAGTCGCGGTATTTATTTCACTCAAGATTGGGTCTCTCTACCAGGTGTTCTGCCCGTGGCTTCAGGGGGTATTCACGTTT
>IonTorrentS5-rbcL2_BOP010233_Dotu
ACATTCACCGTGCAAGCATGCAGTTATTGATAGACAGAAGAATCATGGTATACACTTCCGTGTACTAGCTAAAGCGTTACGTATGTCTGGTGGAGATCATATTCACTCTGGTACCGTAGTAGGTAAACTTGAAGGGGAAAGAGACATCACTTTGGGCTTTGTTGATTTACTGCGTGATGATTTTATTGAAAAAGATCGAAGTCGCGGTATTTATTTCACTCAAGATTGGGTCTCTCTACCAGGTGTTCTGCCCGTGGCTTCAGGGGGTATTCACGTT
>IonTorrentS5-rbcL2_BOP010233_Otu
CGAAGAAATGATCAAAAGAGCTGTATTTGCTAGAGAATTGGGAGTTCCTATCGTAATGCATGACTACTTAACAGGAGGATTCACTGCAAATACTAGCTTGGCTCATTATTGCCGAGATAATGGCCTACTTCTTCACATTCACCGTGCAATGCATGCAGTTATTGATAGACAGAAGAATCATGGTATACACTTCCGTGTACTAGCTAAAGCGTTACGTATGTCTGGTGGAGATCATATTCACTCTGGTACCGTAGTAGGTAAACTTGAAGGGGAAAGAGACATCACTTTGGGCTTTGTTGATTTACTGCGTGATGATTTTATTGAAaaaGATCGAAGTCGCGGTATTTATTTCACTCAAGATTGGGTCtctctACCAGGTGTTCTGCCCGTGGCTTCAGGgggTATTCACGTTTGGCAT
>IonTorrentS5-rbcL2_BOP010233_Zotu
CGAAGAAATGATCAAAAGAGCTGTATTTGCTAGAGAATTGGGAGTTCCTATCGTAATGCATGACTACTTAACAGGAGGATTCACTGCAAATACTAGCTTGGCTCATTATTGCCGAGATAATGGCCTACTTCTTCACATTCACCGTGCAATGCATGCAGTTATTGATAGACAGAAGAATCATGGTATACACTTCCGTGTACTAGCTAAAGCGTTACGTATGTCTGGTGGAGATCATATTCACTCTGGTACCGTAGTAGGTAAACTTGAAGGGGAAAGAGACATCACTTTGGGCTTTGTTGATTTACTGCGTGATGATTTTATTGAAaaaGATCGAAGTCGCGGTATTTATTTCACTCAAGATTGGGTCtctctACCAGGTGTTCTGCCCGTGGCTTCAGGgggTATTCACGTTTGGCAC
>IonTorrentS5-rbcL2_BOP010234_Cotu
CGAAGAAATGATGAAAAGAGCTGTATTTGCTAGAGAATTGGGAGTTCCTATCATAATGCATGACTACTTAACAGGAGGATTCACTGCAAATACTAGCTTGGCTCATTATTGCCGAGATAATGGCCTACTTCTTCACATTCACCGTGCAATGCATGCAGTTATTGATAGACAGAAGAATCATGGTATACACTTCCGTGTACTAGCTAAAGCGTTACGTATGTCTGGTGGAGATCATATTCACTCTGGTACCGTAGTAGGTAAACTTGAAGGGGAAAGAGACATCACTTTGGGCTTTGTTGATTTACTGCGTGATGATTTTATTGAAAAAGATCGAAGTCGTGGTATTTATTTCACTCAAGATTGGGTCTCTCTACCAGGTGTTCTGCCCGTGGCTTCAGGGGGTATTCACGTT
>IonTorrentS5-rbcL2_BOP010234_Otu
TGCCGAGATAATGGCCTACTTCTTCACATTCACCGTGCAATGCATGCAGTTATTGATAGACAGAAGAATCATGGTATACACTTCCGTGTACTAGCTAAAGCGTTACGTATGTCTGGTGGAGATCATATTCACTCTGGTACCGTAGTAGGTAAGCTTGAAGGGGAAAGAGACATCACTTTGGGCTTTGTTGATTTACTGCGTGATGATTTTATTGAAaaaGATCGAAGTCGTGGTATTTATTTCACTCAAGATTGGGTCtctctACCAGGTGTTCTGCCCGTGGCTTCAGGgggTATTCACGTT
>IonTorrentS5-rbcL2_BOP010234_Zotu
TGCCGAGATAATGGCCTACTTCTTCACATTCACCGTGCAATGCATGCAGTTATTGATAGACAGAAGAATCATGGTATACACTTCCGTGTACTAGCTAAAGCGTTACGTATGTCTGGTGGAGATCATATTCACTCTGGTACCGTAGTAGGTAAGCTTGAAGGGGAAAGAGACATCACTTTGGGCTTTGTTGATTTACTGCGTGATGATTTTATTGAAaaaGATCGAAGTCGTGGTATTTATTTCACTCAAGATTGGGTCtctctACCAGGTGTTCTGCCCGTGGCTTCAGGgggTATTCACGTT
>IonTorrentS5-rbcL2_BOP010235_Cotu
CGAAGAAATGATGAAAAGAGCTGTATTTGCTAGAGAATTGGGAGTTCCTATCATAATGCATGACTACTTAACAGGAGGATTCACTGCAAATACTAGCTTGGCTCATTATTGCCGAGATAATGGCCTACTTCTGCACATTCACCGTGCAATGCATGCAGTTATTGATAGACAGAAGAATCATGGTATACACTTCCGTGTACTAGCTAAAGCGTTACGTATGTCTGGTGGAGATCATATTCACTCTGGTACCGTAGTAGGTAAACTTGAAGGGGAAAGAGACATCACTTTGGGCTTTGTTGATTTACTGCGTGATGATTTTATTGAAAAAGATCGAAGTCGTGGTATTTATTTCACTCAAGATTGGGTCTCTCTACCAGGTGTTCTGCCCGTGGCTTCAGGGGGTATTCACGTT
>IonTorrentS5-rbcL2_BOP010235_Dotu
CACATTCACCGTGCAAGCATGCAGTTATTGATAGACAGAAGAATCATGGTATACACTTCCGTGTACTAGCTAAAGCGTTACGTATGTCTGGTGGAGATCATATTCACTCTGGTACCGTAGTAGGTAAACTTGAAGGGGAAAGAGACATCACTTTGGGCTTTGTTGATTTACTGCGTGATGATTTTATTGAAAAAGATCGAAGTCGTGGTATTTATTTCACTCAAGATTGGGTCTCTCTACCAGGTGTTCTGCCCGTGGCTTCAGGGGGTATTCACGTT
>IonTorrentS5-rbcL2_BOP010235_Otu
CGAAGAAATGATGAAAAGAGCTGTATTTGCTAGAGAATTGGGAGTTCCTATCATAATGCATGACTACTTAACAGGAGGATTCACTGCAAATACTAGCTTGGCTCATTATTGCCGAGATAATGGCCTACTTCTGCACATTCACCGTGCAATGCATGCAGTTATTGATAGACAGAAGAATCATGGTATACACTTCCGTGTACTAGCTAAAGCGTTACGTATGTCTGGTGGAGATCATATTCACTCTGGTACCGTAGTAGGTAAACTTGAAGGGGAAAGAGACATCACTTTGGGCTTTGTTGATTTACTGCGTGATGATTTTATTGAAaaaGATCGAAGTCGTGGTATTTATTTCACTCAAGATTGGGTCtctctACCAGGTGTTCTGCCCGTGGCTTCAGGgggTATTCACGTTTGGCATC
>IonTorrentS5-rbcL2_BOP010235_Zotu
CGAAGAAATGATGAAAAGAGCTGTATTTGCTAGAGAATTGGGAGTTCCTATCATAATGCATGACTACTTAACAGGAGGATTCACTGCAAATACTAGCTTGGCTCATTATTGCCGAGATAATGGCCTACTTCTGCACATTCACCGTGCAATGCATGCAGTTATTGATAGACAGAAGAATCATGGTATACACTTCCGTGTACTAGCTAAAGCGTTACGTATGTCTGGTGGAGATCATATTCACTCTGGTACCGTAGTAGGTAAACTTGAAGGGGAAAGAGACATCACTTTGGGCTTTGTTGATTTACTGCGTGATGATTTTATTGAAaaaGATCGAAGTCGTGGTATTTATTTCACTCAAGATTGGGTCtctctACCAGGTGTTCTGCCCGTGGCTTCAGGgggTATTCACGTTTGGCAC
>IonTorrentS5-rbcL2_BOP010236_Cotu
CGAAGAAATGATCAAAAGAGCTGTATTTGCTAGAGAATTGGGAGTTCCTATCATAATGCATGACTACTTAACAGGAGGATTCACTGCAAATACTAGCTTGGCTCATTATTGCCGAGATAATGGCCTACTTCTTCACATTCACCGTGCAATGCATGCAGTTATTGATAGACAGAAGAATCATGGTATACACTTCCGTGTACTAGCTAAAGCGTTACGTATGTCTGGTGGAGATCATATTCACTCTGGTACCGTAGTAGGTAAACTTGAAGGGGAAAGAGACATCACTTTGGGCTTTGTTGATTTACTGCGTGATGATTTTATTGAAAAAGATCGAAGTCGCGGTATTTATTTCACTCAAGATTGGGTCTCTCTACCAGGTGTTCTGCCCGTGGCTTCAGGGGGTATTCACGTT
>IonTorrentS5-rbcL2_BOP010236_Otu
ACATTCACCGTGCAATGCATGCAGTTATTGATAGACAGAAGAATCATGGTATACACTTCCGTGTACTAGCTAAAGCGTTACGTATGTCTGGTGGAGATCATATTCACTCTGGTACCGTAGTAGGTAAACTTGAAGGGGAAAGAGACATCACTTTGGGCTTTGTTGATTTACTGCGTGATGATTTTATTGAAaaaGATCGAAGTCGCGGTATTTATTTCACTCAAGATTGGGTCtctctACCAGGTGTTCTGCCCGTGGCTTCAGGgggTATTCACGTT
>IonTorrentS5-rbcL2_BOP010236_Zotu
ACATTCACCGTGCAATGCATGCAGTTATTGATAGACAGAAGAATCATGGTATACACTTCCGTGTACTAGCTAAAGCGTTACGTATGTCTGGTGGAGATCATATTCACTCTGGTACCGTAGTAGGTAAACTTGAAGGGGAAAGAGACATCACTTTGGGCTTTGTTGATTTACTGCGTGATGATTTTATTGAAaaaGATCGAAGTCGCGGTATTTATTTCACTCAAGATTGGGTCtctctACCAGGTGTTCTGCCCGTGGCTTCAGGgggTATTCACGTT
>IonTorrentS5-rbcL2_BOP010237_Cotu
GCGAAGAAATGATCAAAAGAGCTGTATTTGCTAGAGAATTGGGAGTTCCTATCGTAATGCATGACTACTTAACAGGAGGATTCACTGCAAATACTAGCTTGGCTCATTATTGCCGAGATAATGGCCTACTTCTTCACATTCACCGTGCAATGCATGCAGTTATTGATAGACAGAAGAATCATGGTATACACTTCCGTGTACTAGCTAAAGCGTTACGTATGTCTGGTGGAGATCATATTCACTCTGGTACCGTAGTAGGTAAACTTGAAGGGGAAAGAGACATCACTTTGGGCTTTGTTGATTTACTGCGTGATGATTTTATTGAAAAAGATCGAAGTCGCGGTATTTATTTCACTCAAGATTGGGTCTCTCTACCAGGTGTTCTGCCCGTGGCTTCAGGGGGTATTCACGTT
>IonTorrentS5-rbcL2_BOP010237_Otu
CGAAGAAATGATCAAAAGAGCTGTATTTGCTAGAGAATTGGGAGTTCCTATCGTAATGCATGACTACTTAACAGGAGGATTCACTGCAAATACTAGCTTGGCTCATTATTGCCGAGATAATGGCCTACTTCTTCACATTCACCGTGCAATGCATGCAGTTATTGATAGACAGAAGAATCATGGTATACACTTCCGTGTACTAGCTAAAGCGTTACGTATGTCTGGTGGAGATCATATTCACTCTGGTACCGTAGTAGGTAAACTTGAAGGGGAAAGAGACATCACTTTGGGCTTTGTTGATTTACTGCGTGATGATTTTATTGAAaaaGATCGAAGTCGCGGTATTTATTTCACTCAAGATTGGGTCtctctACCAGGTGTTCTGCCGTGGCTTCAGG
>IonTorrentS5-rbcL2_BOP010237_Zotu
CGAAGAAATGATCAAAAGAGCTGTATTTGCTAGAGAATTGGGAGTTCCTATCGTAATGCATGACTACTTAACAGGAGGATTCACTGCAAATACTAGCTTGGCTCATTATTGCCGAGATAATGGCCTACTTCTTCACATTCACCGTGCAATGCATGCAGTTATTGATAGACAGAAGAATCATGGTATACACTTCCGTGTACTAGCTAAAGCGTTACGTATGTCTGGTGGAGATCATATTCACTCTGGTACCGTAGTAGGTAAACTTGAAGGGGAAAGAGACATCACTTTGGGCTTTGTTGATTTACTGCGTGATGATTTTATTGAAaaaGATCGAAGTCGCGGTATTTATTTCACTCAAGATTGGGTCtctctACCAGGTGTTCTGCCGTGGCTTCAGG
>IonTorrentS5-rbcL2_BOP010238_Cotu
CGAAGAAATGATCAAAAGAGCTGTATTTGCTAGAGAATTAGGAGTTCCTATCGTAATGCATGACTACTTAACAGGAGGATTCACTGCAAATACTAGCTTGGCTCATTATTGCCGAGATAATGGCCTACTTCTTCACATTCACCGTGCAATGCATGCAGTTATTGATAGACAGAAGAATCATGGTATCCACTTCCGTGTACTAGCTAAAGCGTTACGTATGTCTGGTGGAGATCATATTCACTCTGGTACCGTAGTAGGTAAACTTGAAGGAGAAAGAGACATCACTTTGGGCTTTGTTGATTTACTGCGTGATGATTTTATTGAAAAAGATCGAAGCCGCGGTATTTATTTCACTCAAGATTGGGTCTCTCTACCAGGTGTTATTCCCGTGGCTTCAGGGGGTATTCACGTT
>IonTorrentS5-rbcL2_BOP010238_Dotu
CGAAGAAATGATCAAAAGAGCTGTATTTGCTAGAGAATTAGGAGTTCCTATCGTAATGCATGACTACTTAACAGGAGGATTCACTGCAAATACTAGCTTGGCTCATTATTGCCGAGATAATGGCCTACTTCTTCACATTCACCGTGCAATGCATGCAGTTATTGATAGACAGAAGAATCATGGTATCCACTTCCGTGTACTAGCTAAAGCGTTACGTATGTCTGGTGGAGATCATATTCACTCTGGTACCGTAGTAGGTAAACTTGAAGGAGAAAGAGACATCACTTTGGGCTTTGTTGATTTAC
>IonTorrentS5-rbcL2_BOP010238_Otu
GCGAAGAATGATCAAAAGAGCTGTATTTGCTAGAGAATTAGGAGTTCCTATCGTAATGCATGACTACTTAACAGGAGGATTCACTGCAAATACTAGCTTGGCTCATTATTGCCGAGATAATGGCCTACTTCTTCACATTCACCGTGCAATGCATGCAGTTATTGATAGACAGAAGAATCATGGTATCCACTTCCGTGTACTAGCTAAAGCGTTACGTATGTCTGGTGGAGATCATATTCACTCTGGTACCGTAGTAGGTAAACTTGAAGGAGAAAGAGACATCACTTTGGGCTTTGTTGATTTACTGCGTGATGATTTTATTGAAaaaGATCGAAGCCGCGGTATTTATTTCACTCAAGATTGGGTCtctctACCAGGTGTTATTCCCGTGGCTTCAGGgggTATTCACGTT
>IonTorrentS5-rbcL2_BOP010238_Zotu
CGAAGAAATGATCAAAAGAGCTGTATTTGCTAGAGAATTAGGAGTTCCTATCGTAATGCATGACTACTTAACAGGAGGATTCACTGCAAATACTAGCTTGGCTCATTATTGCCGAGATAATGGCCTACTTCTTCACATTCACCGTGCAATGCATGCAGTTATTGATAGACAGAAGAATCATGGTATCCACTTCCGTGTACTAGCTAAAGCGTTACGTATGTCTGGTGGAGATCATATTCACTCTGGTACCGTAGTAGGTAAACTTGAAGGAGAAAGAGACATCACTTTGGGCTTTGTTGATTTAC
>IonTorrentS5-rbcL2_BOP010239_Cotu
TGCGAAGAGATGATGAAAAGAGCTGCATTTGCCAGAGAATTGGGAGTTCCTATCGTAATGCATGATTACTTAACAGGGGGATTCACTGCAAATACTACCTTGGCTCATTATTGCCGAGATAATGGTCTACTTCTTCACATCCACCGTGCAATGCATGCAGTTATTGATAGACAGAAGAATCATGGTATGCACTTTCGTGTACTAGCTAAAGCGTTACGTATGTCTGGTGGAGATCATATACACGCTGGTACCGTAGTAGGTAAACTTGAGGGGGAAAGAGAGATAACTTTAGGCTTTGTTGATTTACTACGTGATGATTTTATTGAAAAAGACAGAAGCCGCGGTATTTATTTCACTCAAGATTGGGTCTCTCTCCCAGGTGTTTTGCCTGTGGCTTCCGGGGGTATTCACGTTTGGCAT
>IonTorrentS5-rbcL2_BOP010239_Otu
ATGCGAAGAGATGATGAAAAGAGCTGCATTTGCCAGAGAATTGGGAGTTCCTATCGTAATGCATGATTACTTAACAGGgggATTCACTGCAAATACTACCTTGGCTCATTATTGCCGAGATAATGGTCTACTTCTTCACATCCACCGTGCAATGCATGCAGTTATTGATAGACAGAAGAATCATGGTATGCACTTTCGTGTACTAGCTAAAGCGTTACGTATGTCTGGTGGAGATCATATACACGCTGGTACCGTAGTAGGTAAACTTGAGGgggAAAGagagaTAACTTTAGGCTTTGTTGATTTACTACGTGATGATTTTATTGAAaaaGACAGAAGCCGCGGTATTTATTTCACTCAAGATTGGGTCtctctcCCAGGTGTTTTGCCTGTGGCTTCCGGgggTATTCACGTT
>IonTorrentS5-rbcL2_BOP010239_Zotu
ATGCGAAGAGATGATGAAAAGAGCTGCATTTGCCAGAGAATTGGGAGTTCCTATCGTAATGCATGATTACTTAACAGGgggATTCACTGCAAATACTACCTTGGCTCATTATTGCCGAGATAATGGTCTACTTCTTCACATCCACCGTGCAATGCATGCAGTTATTGATAGACAGAAGAATCATGGTATGCACTTTCGTGTACTAGCTAAAGCGTTACGTATGTCTGGTGGAGATCATATACACGCTGGTACCGTAGTAGGTAAACTTGAGGgggAAAGagagaTAACTTTAGGCTTTGTTGATTTACTACGTGATGATTTTATTGAAaaaGACAGAAGCCGCGGTATTTATTTCACTCAAGATTGGGTCtctctcCCAGGTGTTTTGCCTGTGGCTTCCGGgggTATTCACGTT
>IonTorrentS5-rbcL2_BOP010241_Cotu
CGAAGAAATGATCAAAAGAGCTGTATTTGCTAGAGAATTGGGAGTTCCTATCGTAATGCATGACTACTTAACAGGAGGATTCACTGCAAATACTAGCTTGGCTCATTATTGCCGAGATAATGGCCTACTTCTTCACATTCACCGTGCAATGCATGCAGTTATTGATAGACAGAAGAATCATGGTATACACTTCCGTGTACTAGCTAAAGCGTTACGTATGTCTGGTGGAGATCATATTCACTCTGGTACCGTAGTAGGTAAACTTGAAGGGGAAAGAGACATCACTTTGGGCTTTGTTGATTTACTGCGTGATGATTTTATTGAAAAAGATCGAAGTCGCGGTATTTATTTCACTCAAGATTGGGTCTCTCTACCAGGTGTTCTGCCCGTGGCTTCAGGGGGTATTCACGTT
>IonTorrentS5-rbcL2_BOP010241_Otu
AGGTACATGCGAAGAAATGATCAAAAGAGCTGTATTTTGCTAGAGAATTGGGGAGTTCCTATCGTAATGCATGACTACTTAACAGGAGGATTCACTGCAAATACTAGCTTGGCTCATTATTGCCGAGATAATGGCCTACTTCTTCACATTCACCGTGCAATGCATGCAGTTATTGATAGACAGAAGAATCATGGTATACACTTCCGTGTACTAGCTAAAGCGTTACGTATGTCTGGTGGAGATCATATTCACTCTGGTACCGTAGTAGGTAAACTTGAAGGGGAAAGAGACATCACTTTGGGCTTTGTTGATTTACTGCGTGATGATTTTATTGAAaaaGATCGAAGTCGCGGTATTTATTTCACTCAAGATTGGGTCtctctACCAGGTGTTCTGCCCGTGGCTTCAGGgggTATTCACGTT
>IonTorrentS5-rbcL2_BOP010241_Zotu
AGGTACATGCGAAGAAATGATCAAAAGAGCTGTATTTTGCTAGAGAATTGGGGAGTTCCTATCGTAATGCATGACTACTTAACAGGAGGATTCACTGCAAATACTAGCTTGGCTCATTATTGCCGAGATAATGGCCTACTTCTTCACATTCACCGTGCAATGCATGCAGTTATTGATAGACAGAAGAATCATGGTATACACTTCCGTGTACTAGCTAAAGCGTTACGTATGTCTGGTGGAGATCATATTCACTCTGGTACCGTAGTAGGTAAACTTGAAGGGGAAAGAGACATCACTTTGGGCTTTGTTGATTTACTGCGTGATGATTTTATTGAAaaaGATCGAAGTCGCGGTATTTATTTCACTCAAGATTGGGTCtctctACCAGGTGTTCTGCCCGTGGCTTCAGGgggTATTCACGTT
>IonTorrentS5-rbcL2_BOP010242_Cotu
TGAAGATATGATGAAAAGGGCTGTTTTTGCCAGAGAATTAGGAGTTCCTATCGTAATGCATGACTATTTAACGGGGGGATTCACTGCAAATACTACCTTGGCTCATTATTGCCGAGATAATGGCCTACTTCTTCACATACATCGTGCAATGCATGCAGTTATTGATAGACAGAAGAATCATGGTATGCACTTTCGTGTACTAGCTAAAGCGTTACGTTTGTCTGGTGGAGATCATATTCACTCTGGTACTGTAGTAGGTAAACTTGAAGGGGAAAGAGAGATCACATTGGGCTTTGTTGATTTACTGCGTGATGATTTTGTTGAAAAAGATCGAAGCCGCGGTATTTATTTCACTCAAGATTGGGTCTCTCTACCAGGTGTTCTGCCCGTGGCTTCAGGGGGTA
>IonTorrentS5-rbcL2_BOP010242_Otu
TGAAGATATGATGAAAAGGGCTGTTtttGCCAGAGAATTAGGAGTTCCTATCGTAATGCATGACTATTTAACGGggggATTCACTGCAAATACTACCTTGGCTCATTATTGCCGAGATAATGGCCTACTTCTTCACATACATCGTGCAATGCATGCAGTTATTGATAGACAGAAGAATCATGGTATGCACTTTCGTGTACTAGCTAAAGCGTTACGTTTGTCTGGTGGAGATCATATTCACTCTGGTACTGTAGTAGGTAAACTTGAAGGGGAAAGagagaTCACAT
>IonTorrentS5-rbcL2_BOP010242_Zotu
TGAAGATATGATGAAAAGGGCTGTTtttGCCAGAGAATTAGGAGTTCCTATCGTAATGCATGACTATTTAACGGggggATTCACTGCAAATACTACCTTGGCTCATTATTGCCGAGATAATGGCCTACTTCTTCACATACATCGTGCAATGCATGCAGTTATTGATAGACAGAAGAATCATGGTATGCACTTTCGTGTACTAGCTAAAGCGTTACGTTTGTCTGGTGGAGATCATATTCACTCTGGTACTGTAGTAGGTAAACTTGAAGGGGAAAGagagaTCACAT
>IonTorrentS5-rbcL2_BOP010243_Cotu
TGAAGAAATGATGAAAAGGGCTATATTTGCCAGAGAATTAGGAGTTCCTATCGTAATGCATGACTATTTAACAGGGGGATTCACTGCAAATACTAGCTTGGCTCATTATTGCCGAGATAATGGCCTACTTCTTCACATCCATCGTGCAATGCATGCAGTTATTGATAGACAGAAGAATCATGGTATGCACTTTCGTGTACTAGCTAAAGCGTTACGTTTGTCTGGTGGAGATCATATTCACGCTGGTACTGTAGTAGGTAAACTTGAAGGGGAAAGAGACATCACTTTGGGCTTTGTTGATTTACTGCGTGATGATTTTACTGAAAAAGATCGAAGCCGCGGTATTTATTTCACTCAAGATTGGGTCTCTCTACCAGGTGTTATACCCGTGGCTTCAAGGGGGTATTCAT
>IonTorrentS5-rbcL2_BOP010243_Otu
TGAAGAAATGATGAAAAGGGCTATATTTGCCAGAGAATTAGGAGTTCCTATCGTAATGCATGACTATTTAACAGGgggATTCACTGCAAATACTAGCTTGGCTCATTATTGCCGAGATAATGGCCTACTTCTTCACATCCATCGTGCAATGCATGCAGTTATTGATAGACAGAAGAATCATGGTATGCACTTTCGTGTACTAGCTAAAGCGTTACGTTTGTCTGGTGGAGATCATATTCACGCTGGTACTGTAGTAGGTAAACTTGAAGGGGAAAGAGACATCACTTTGGGCTTTGTTGATTTACTGCGTGATGATTTTACTGAAaaaGATCGAAGCCGCGGTATTTATTTCACTCAAGATTGGGTCtctctACCAGGTGTTATACCCGGTGGCTTCTAGGgggTATTC
>IonTorrentS5-rbcL2_BOP010243_Zotu
TGAAGAAATGATGAAAAGGGCTATATTTGCCAGAGAATTAGGAGTTCCTATCGTAATGCATGACTATTTAACAGGgggATTCACTGCAAATACTAGCTTGGCTCATTATTGCCGAGATAATGGCCTACTTCTTCACATCCATCGTGCAATGCATGCAGTTATTGATAGACAGAAGAATCATGGTATGCACTTTCGTGTACTAGCTAAAGCGTTACGTTTGTCTGGTGGAGATCATATTCACGCTGGTACTGTAGTAGGTAAACTTGAAGGGGAAAGAGACATCACTTTGGGCTTTGTTGATTTACTGCGTGATGATTTTACTGAAaaaGATCGAAGCCGCGGTATTTATTTCACTCAAGATTGGGTCtctctACCAGGTGTTATACCCGGTGGCTTCTAGGgggTATTC
>IonTorrentS5-rbcL2_BOP010244_Cotu
TGCAGGTACATGTGAAGAAATGATGAAAAGGGCTATATTTGCCAGAGAATTAGGAGTTCCTATCGTAATGCATGACTATTTAACAGGGGGATTCACTGCAAATACTACCTTGGCTCATTATTGCCGAGATAATGGCCTACTTCTTCACATCCATCGTGCAATGCATGCAGTTATTGATAGACAGAAGAATCATGGTATGCACTTTCGTGTACTAGCTAAAGCGTTACGTATGTCTGGTGGAGATCATATTCACGCTGGTACTGTAGTCGGTAAACTTGAAGGGGAAAGAGACATCACTTTGGGCTTTGTTGATTTACTGCGTGATGATTTTATTGAAAAAGATCGAAGCCGCGGTATTTATTTCACTCAAGATTGGGTCTCTCTACCAGGTGTTATACCCGTGGCTTCAGGGGGTATTCATGTT
>IonTorrentS5-rbcL2_BOP010244_Otu
ATGCAGGTACATGTGAAGAAATGATGAAAAGGGCTATATTTGCCAGAGAATTAGGAGTTCCTATCGTAATGCATGACTATTTAACAGGgggATTCACTGCAAATACTACCTTGGCTCATTATTGCCGAGATAATGGCCTACTTCTTCACATCCATCGTGCAATGCATGCAGTTATTGATAGACAGAAGAATCATGGTATGCACTTTCGTGTACTAGCTAAAGCGTTACGTATGTCTGGTGGAGATCATATTCACGCTGGTACTGTAGTCGGTAAACTTGAAGGGGAAAGAGACATCACTTTGGGCTTTGTTGATTTACTGCGTGATGATTTTATTGAAaaaGATCGAAGCCGCGGTATTTATTTCACTCAAGATTGGGTCtctctACCAGGTGTTATACCCGTGGCTTCAGGgggTATTCATGTT
>IonTorrentS5-rbcL2_BOP010244_Zotu
ATGCAGGTACATGTGAAGAAATGATGAAAAGGGCTATATTTGCCAGAGAATTAGGAGTTCCTATCGTAATGCATGACTATTTAACAGGgggATTCACTGCAAATACTACCTTGGCTCATTATTGCCGAGATAATGGCCTACTTCTTCACATCCATCGTGCAATGCATGCAGTTATTGATAGACAGAAGAATCATGGTATGCACTTTCGTGTACTAGCTAAAGCGTTACGTATGTCTGGTGGAGATCATATTCACGCTGGTACTGTAGTCGGTAAACTTGAAGGGGAAAGAGACATCACTTTGGGCTTTGTTGATTTACTGCGTGATGATTTTATTGAAaaaGATCGAAGCCGCGGTATTTATTTCACTCAAGATTGGGTCtctctACCAGGTGTTATACCCGTGGCTTCAGGgggTATTCATGTT
>IonTorrentS5-rbcL2_BOP010245_Cotu
CGAAGACATGATGAAAAGGGCTGTATTTGCCAGAGAATTGGGAGTTCCTATCGTAATGCATGACTACTTAACAGGGGGATTCACTGCAAATACTACCTTGGCTCATTATTGCCGAGATAATGGCCTACTTCTTCACATCCACCGCGCAATGCATGCAGTTATTGATAGACAGAAGAATCATGGTATGCACTTTCGTGTACTAGCTAAAGCGTTACGTATGTCTGGTGGAGATCATATTCACGCCGGTACCGTAGTAGGTAAACTTGAAGGGGAAAGAGATATCACTTTGGGCTTTGTTGATTTACTGCGCGATGATTTTATTGAAAAAGATCGAAGTCGCGGTATTTATTTCACTCAAGATTGGGTCTCTCTACCAGGTGTTCTGCCCGTGGCTTCGGGGGGTATTCACGTT
>IonTorrentS5-rbcL2_BOP010245_Otu
CGAAGACATGATGAAAAGGGCTGTATTTGCCAGAGAATTGGGAGTTCCTATCGTAATGCATGACTACTTAACAGGgggATTCACTGCAAATACTACCTTGGCTCATTATTGCCGAGATAATGGCCTACTTCTTCACATCCACCGCGCAATGCATGCAGTTATTGATAGACAGAAGAATCATGGTATGCACTTTCGTGTACTAGCTAAAGCGTTACGTATGTCTGGTGGAGATCATATTCACGCCGGTACCGTAGTAGGTAAACTTGAAGGGGAAAGAGATATCACTTTGGGCTTTGTTGATTTACTGCGCGATGATTTTATTGAAaaaGATCGAAGTCGCGGTATTTATTTCACTCAAGATTGGGT
>IonTorrentS5-rbcL2_BOP010245_Zotu
CGAAGACATGATGAAAAGGGCTGTATTTGCCAGAGAATTGGGAGTTCCTATCGTAATGCATGACTACTTAACAGGgggATTCACTGCAAATACTACCTTGGCTCATTATTGCCGAGATAATGGCCTACTTCTTCACATCCACCGCGCAATGCATGCAGTTATTGATAGACAGAAGAATCATGGTATGCACTTTCGTGTACTAGCTAAAGCGTTACGTATGTCTGGTGGAGATCATATTCACGCCGGTACCGTAGTAGGTAAACTTGAAGGGGAAAGAGATATCACTTTGGGCTTTGTTGATTTACTGCGCGATGATTTTATTGAAaaaGATCGAAGTCGCGGTATTTATTTCACTCAAGATTGGGT
>IonTorrentS5-rbcL2_BOP010246_Cotu
CGAAGACATGATGAAAAGGGCTGTATTTGCCAGAGAATTGGGAGTTCCTATCGTAATGCATGACTACTTAACAGGGGGATTCACTGCAAATACTACCTTGGCTCATTATTGCCGAGATAATGGCCTACTTCTTCACATCCACCGCGCAATGCATGCAGTTATTGATAGACAGAAGAATCATGGTATGCACTTTCGTGTACTAGCTAAAGCGTTACGTATGTCTGGTGGAGATCATATTCACGCCGGTACCGTAGTAGGTAAACTTGAAGGGGAAAGAGAGATCACTTTGGGCTTTGTTGATTTACTGCGCGATGATTTTATTGAAAAAGATCGAAGTCGCGGTATTTATTTCACTCAAGATTGGGTCTCTCTACCAGGTGTTCTGCCCGTGGCTTCGGGGGGTATTCACGTTT
>IonTorrentS5-rbcL2_BOP010246_Otu
GCGAAGACATGATGAAAAGGGCTGTATTTGCCAGAGAATTGGGAGTTCCTATCGTAATGCATGACTACTTAACAGGgggATTCACTGCAAATACTACCTTGGCTCATTATTGCCGAGATAATGGCCTACTTCTTCACATCCACCGCGCAATGCATGCAGTTATTGATAGACAGAAGAATCATGGTATGCACTTTCGTGTACTAGCTAAAGCGTTACGTATGTCTGGTGGAGATCATATTCACGCCGGTACCGTAGTAGGTAAACTTGAAGGGGAAAGagagaTCACTTTGGGCTTTGTTGATTTACTGCGCGATGATTTTATTGAAaaaGATCGAAGTCGCGGTATTTATTTCACTCAAGATTGGGTCtctctACCAGGTGTTCTGCCCGTGGCTTCGGggggTATTCACGTT
>IonTorrentS5-rbcL2_BOP010246_Zotu
CGAAGACATGATGAAAAGGGCTGTATTTGCCAGAGAATTGGGAGTTCCTATCGTAATGCATGACTACTTAACAGGgggATTCACTGCAAATACTACCTTGGCTCATTATTGCCGAGATAATGGCCTACTTCTTCACATCCACCGCGCAATGCATGCAGTTATTGATAGACAGAAGAATCATGGTATGCACTTTCGTGTACTAGCTAAAGCGTTACGTATGTCTGGTGGAGATCATATTCACGCCGGTACCGTAGTAGGTAAACTTGAAGGGGAAAGagagaTCACTTTGGGCTTTGTTG
>IonTorrentS5-rbcL2_BOP010247_Cotu
GCGAAGACATGATGAAAAGGGCTGTATTTGCCAGAGAATTGGGAGTTCCTATCGTAATGCATGACTACTTAACAGGGGGATTCACTGCAAATACTACCTTGGCTCATTATTGCCGAGATAATGGCCTACTTCTTCACATCCACCGCGCAATGCATGCAGTTATTGATAGACAGAAGAATCATGGTATGCACTTTCGTGTACTAGCTAAAGCGTTACGTATGTCTGGTGGAGATCATATTCACGCCGGTACCGTAGTAGGTAAACTTGAAGGGGAAAGAGAGATCACTTTGGGCTTTGTTGATTTACTGCGCGATGATTTTATTGAAAAAGATCGAAGTCGCGGTATTTATTTCACTCAAGATTGGGTCTCTCTACCAGGTGTTCTGCCCGTGGCTTCGGGGGGTATTCACGTTTGGCA
>IonTorrentS5-rbcL2_BOP010248_Cotu
TGAAGAAATGATCAAAAGGGCTGTATTTGCCAGAGAATTGGGAGTTCCTATCGTAATGCACGACTACTTAACAGGGGGATTCACTGCAAATACTAGCTTGGCTTTTTATTGCCGAGATAATGGCCTACTTCTTCACATCCACCGCGCAATGCATGCAGTTATTGATAGACAGAAGAATCATGGTATACACTTTCGTGTACTAGCTAAAGCGTTACGTATGTCTGGTGGAGATCATATTCACTCCGGTACCGTAGTAGGTAAACTTGAAGGGGAAAGAGAGATCACTTTGGGCTTTGTTGATTTACTGCGCGATGATTTTATTGAAAAAGATCGAAGTCGCGGTATTTATTTCACTCAAGATTGGGTCTCTCTACCGGGTGTTCTGCCCGTGGCTTCGGGGGGTATTCACGTT
>IonTorrentS5-rbcL2_BOP010248_Otu
TGAAGAAATGATCAAAAGGGCTGTATTTGCCAGAGAATTGGGAGTTCCTATCGTAATGCACGACTACTTAACAGGgggATTCACTGCAAATACTAGCTTGGCTTtttATTGCCGAGATAATGGCCTACTTCTTCACATCCACCGCGCAATGCATGCAGTTATTGATAGACAGAAGAATCATGGTATACACTTTCGTGTACTAGCTAAAGCGTTACGTATGTCTGGTGGAGATCATATTCACTCCGGTACCGTAGTAGGTAAACTTGAAGGGGAAAGagagaTCACTTTGGGCTTTGTTGATTTACTGCGCGATGATTTTATTGAAaaaGATCGAAGTCGCGGTATTTATTTCACTCAAGATTGGGTCtctctACCGGGTGTTCTGCCCGTGGCTTCGGggggTATTCACGTT
>IonTorrentS5-rbcL2_BOP010248_Zotu
TGAAGAAATGATCAAAAGGGCTGTATTTGCCAGAGAATTGGGAGTTCCTATCGTAATGCACGACTACTTAACAGGgggATTCACTGCAAATACTAGCTTGGCTTtttATTGCCGAGATAATGGCCTACTTCTTCACATCCACCGCGCAATGCATGCAGTTATTGATAGACAGAAGAATCATGGTATACACTTTCGTGTACTAGCTAAAGCGTTACGTATGTCTGGTGGAGATCATATTCACTCCGGTACCGTAGTAGGTAAACTTGAAGGGGAAAGagagaTCACTTTGGGCTTTGTTGATTTACTGCGCGATGATTTTATTGAAaaaGATCGAAGTCGCGGTATTTATTTCACTCAAGATTGGGTCtctctACCGGGTGTTCTGCCCGTGGCTTCGGggggTATTCACGTT
>IonTorrentS5-rbcL2_BOP010249_Cotu
CGAAGAAATGATAAAAAGGGCTGTATTTGCCAGAGAGTTGGGAGTTCCTATCGTAATGCATGACTACTTAACAGGGGGATTCACCGCAAATACTAGCTTGGCTCATTATTGCCGAGATAATGGTCTACTTCTTCACATCCATCGTGCAATGCATGCAGTTATTGATAGACAGAAGAATCATGGTATACACTTTCGTGTACTAGCTAAAGCTTTGCGTATGTCTGGTGGAGATCATATTCACGCGGGTACAGTAGTAGGTAAACTTGAAGGAGAAAGGGACATAACTTTGGGCTTTGTTGATTTACTACGTGATGATTTTATTGAAAAAGACCGAAGCCGCGGTATTTATTTCACTCAAGATTGGGTTTCTCTACCAGGTGTTCTGCCCGTGGCTTCAGGGGGTATTCACGTT
>IonTorrentS5-rbcL2_BOP010249_Otu
ACTTAACAGGgggATTCACCGCAAATACTAGCTTGGCTCATTATTGCCGAGATAATGGTCTACTTCTTCACATCCATCGTGCAATGCATGCAGTTATTGATAGACAGAAGAATCATGGTATACACTTTCGTGTACTAGCTAAAGCTTTGCGTATGTCTGGTGGAGATCATATTCACGCGGGTACAGTAGTAGGTAAACTTGAAGGAGAAAGGGACATAACTTTGGGCTTTGTTGATTTACTACGTGATGATTTTATTGAAaaaGACCGAAGCCGCGGTATTTATTTCACTCAAGATTGGGTTTCTCTACCAGGTGTTCTGCCCGTGGCTTCAGGgggTATTCACGTT
>IonTorrentS5-rbcL2_BOP010249_Zotu
ACTTAACAGGgggATTCACCGCAAATACTAGCTTGGCTCATTATTGCCGAGATAATGGTCTACTTCTTCACATCCATCGTGCAATGCATGCAGTTATTGATAGACAGAAGAATCATGGTATACACTTTCGTGTACTAGCTAAAGCTTTGCGTATGTCTGGTGGAGATCATATTCACGCGGGTACAGTAGTAGGTAAACTTGAAGGAGAAAGGGACATAACTTTGGGCTTTGTTGATTTACTACGTGATGATTTTATTGAAaaaGACCGAAGCCGCGGTATTTATTTCACTCAAGATTGGGTTTCTCTACCAGGTGTTCTGCCCGTGGCTTCAGGgggTATTCACGTT
>IonTorrentS5-rbcL2_BOP010250_Cotu
TGCAGGTACATGCGAAGAAATGATAAAAAGGGCTGTATTTGCCAGAGAGTTGGGAGTTCCTATCGTAATGCATGACTACTTAACAGGGGGATTCACCGCAAATACTAGCTTGGCTCATTATTGCCGAGATAATGGTCTACTTCTTCACATCCATCGTGCAATGCATGCAGTTATTGATAGACAGAAGAATCATGGTATACACTTTCGTGTACTAGCTAAAGCTTTGCGTATGTCTGGTGGAGATCATATTCACTCGGGTACAGTAGTAGGTAAACTTGAAGGAGAAAGGGACATAACTTTGGGCTTTGTTGATTTACTACGTGATGATTTTATTGAAAAAGACCGAAGCCGCGGTATTTATTTCACTCAAGATTGGGTTTCTCTACCAGGTGTTCTGCCCGTGGCTTCAGGGGGTATTCACGTTTGGCAT
>IonTorrentS5-rbcL2_BOP010250_Otu
TGCAGGTACATGCGAAGAAATGATAAaaaGGGCTGTATTTTGCCAGagagTTGGGAGTTCCTATCGTAATGCATGACTACTTAACAGGgggATTCACCGCAAATACTAGCTTGGCTCATTATTGCCGAGATAATGGTCTACTTCTTCACATCCATCGTGCAATGCATGCAGTTATTGATAGACAGAAGAATCATGGTATACACTTTCGTGTACTAGCTAAAGCTTTGCGTATGTCTGGTGGAGATCATATTCACTCGGGTACAGTAGTAGGTAAACTTGAAGGAGAAAGGGACATAACTTTGGGCTTTGTTGATTTACTACGTGATGATTTTATTGAAaaaGACCGAAGCCGCGGTATTTATTTCACTCAAGATTGGGTTTCTCTACCAGGTGTTCTGCCCGTGGCTTCAGGgggTATTCACGTT
>IonTorrentS5-rbcL2_BOP010250_Zotu
TGCAGGTACATGCGAAGAAATGATAAaaaGGGCTGTATTTTGCCAGagagTTGGGAGTTCCTATCGTAATGCATGACTACTTAACAGGgggATTCACCGCAAATACTAGCTTGGCTCATTATTGCCGAGATAATGGTCTACTTCTTCACATCCATCGTGCAATGCATGCAGTTATTGATAGACAGAAGAATCATGGTATACACTTTCGTGTACTAGCTAAAGCTTTGCGTATGTCTGGTGGAGATCATATTCACTCGGGTACAGTAGTAGGTAAACTTGAAGGAGAAAGGGACATAACTTTGGGCTTTGTTGATTTACTACGTGATGATTTTATTGAAaaaGACCGAAGCCGCGGTATTTATTTCACTCAAGATTGGGTTTCTCTACCAGGTGTTCTGCCCGTGGCTTCAGGgggTATTCACGTT
>IonTorrentS5-rbcL2_BOP010252_Cotu
TGCAGGTACATGCGAAGAAATGATCAAAAGGGCTGTATTTGCTAGAGAACTGGGTGTCCCTATCGTAATGCATGACTACTTAACGGGGGGATTCACTGCAAATACTAGCTTGGCTCATTATTGCCGAGATAATGGTCTACTTCTTCACATCCACCGTGCAATGCATGCAGTTATTGATAGACAGAAAAATCATGGTATACACTTTCGTGTACTAGCGAAGGCCCTACGTATGTCTGGTGGAGACCATATTCATTCTGGTACCGTAGTAGGTAAACTTGAGGGTGAAAGAGATATCACTTTAGGCTTTGTTGATTTACTACGTGATGATTTTATTGAAAAAGACCGAAGCCGCGGTATTTATTTCACTCAAGATTGGGTCTCTCTACCGGGTGTTCTGCCTGTGGCTTCCGGGGGTATTCACGTT
>IonTorrentS5-rbcL2_BOP010252_Otu
TGCAGGTACATGCGAAGAAATGATCAAAAGGGCTGTATTTGCTAGAGAACTGGGTGTCCCTATCGTAATGCATGACTACTTAACGGgggggATTCACTGCAAATACTAGCTTGGCTCATTATTGCCGAGATAATGGTCTACTTCTTCACATCCACCGTGCAATGCATGCAGTTATTGATAGACAGAAaaaTCATGGTATACACTTTCGTGTACTAGCGAAGGCCCTACGTATGTCTGGTGGAGACCATATTCATTCTGGTACCGTAGTAGGTAAACTTGAGGGTGAAAGAGATATCACTTTAGGCTTTGTTGATTTACTACGTGATGATTTTATTGAAaaaGACCGAAGCCGCGGTATTTATTTCACTCAAGATTGGGTCtctctACCGGGTGTTCTGCCTGTGGCTTCCGGgggTATTCACGTT
>IonTorrentS5-rbcL2_BOP010252_Zotu
TGCAGGTACATGCGAAGAAATGATCAAAAGGGCTGTATTTGCTAGAGAACTGGGTGTCCCTATCGTAATGCATGACTACTTAACGGgggggATTCACTGCAAATACTAGCTTGGCTCATTATTGCCGAGATAATGGTCTACTTCTTCACATCCACCGTGCAATGCATGCAGTTATTGATAGACAGAAaaaTCATGGTATACACTTTCGTGTACTAGCGAAGGCCCTACGTATGTCTGGTGGAGACCATATTCATTCTGGTACCGTAGTAGGTAAACTTGAGGGTGAAAGAGATATCACTTTAGGCTTTGTTGATTTACTACGTGATGATTTTATTGAAaaaGACCGAAGCCGCGGTATTTATTTCACTCAAGATTGGGTCtctctACCGGGTGTTCTGCCTGTGGCTTCCGGgggTATTCACGTT
>IonTorrentS5-rbcL2_BOP010254_Cotu
CGAAGATATGATGAAAAGGGCTGTATTTGCCAGAGAATTGGGAGTTCCTATCGTAATGCATGACTACTTAACAGGGGGATTCACTGCAAATACTACCTTGGCTCATTATTGCCGAGATAATGGCCTACTTCTTCACATCCACCGCGCAATGCATGCAGTTATTGATAGACAGAAGAATCATGGTATGCACTTTCGTGTACTAGCTAAAGCGTTACGTATGTCTGGTGGAGATCATATTCACGCCGGTACCGTAGTAGGTAAACTTGAAGGGGAAAGAGAGATCACTTTGGGCTTTGTTGATTTACTGCGCGATGATTTTATTGAAAAAGATCGAAGTCGCGGTATTTATTTCACTCAAGATTGGGTCTCTCTACCAGGTGTTCTGCCCGTGGCTTCGGGGGGTATTCACGTT
>IonTorrentS5-rbcL2_BOP010254_Otu
CGAAGATATGATGAAAAGGGCTGTATTTGCCAGAGAATTGGGAGTTCCTATCGTAATGCATGACTACTTAACAGGgggATTCACTGCAAATACTACCTTGGCTCATTATTGCCGAGATAATGGCCTACTTCTTCACATCCACCGCGCAATGCATGCAGTTATTGATAGACAGAAGAATCACGGTATGCACTTCCGTGTACTAGCTAAAGCGTTACG
>IonTorrentS5-rbcL2_BOP010254_Zotu
CGAAGATATGATGAAAAGGGCTGTATTTGCCAGAGAATTGGGAGTTCCTATCGTAATGCATGACTACTTAACAGGgggATTCACTGCAAATACTACCTTGGCTCATTATTGCCGAGATAATGGCCTACTTCTTCACATCCACCGCGCAATGCATGCAGTTATTGATAGACAGAAGAATCACGGTATGCACTTCCGTGTACTAGCTAAAGCGTTACG
>IonTorrentS5-rbcL2_BOP010255_Cotu
GCGAAGACATGATGAAAAGGGCTGTATTTGCCAGAGAATTGGGAGTCCCTATCGTAATGCATGACTACTTAACAGGGGGATTCACTGCAAATACTACCTTGGCTCATTATTGCCGAGATAATGGCCTACTTCTTCACATCCACCGCGCAATGCATGCAGTTATTGATAGACAGAAGAATCATGGTATGCACTTTCGTGTACTAGCTAAAGCGTTACGTATGTCTGGTGGAGATCATATTCACGCCGGTACCGTAGTAGGTAAACTTGAAGGGGAAAGAGAGATCACTTTGGGCTTTGTTGATTTACTGCGCGATGATTTTATTGAAAAAGATCGAAGTCGCGGTATTTATTTCACTCAAGATTGGGTCTCTCTACCAGGTGTTCTGCCCGTGGCTTCGGGGGGTATTCACGTT
>IonTorrentS5-rbcL2_BOP010255_Dotu
GCGAAGACATGATGAAAAGGGCTGTATTTGCCAGAGAATTGGGAGTCCCTATCGTAATGCATGACTACTTAACAGGGGGATTCACTGCAAATACTACCTTGGCTCATTATTGCCGAGATAATGGCCTACTTCTTCACATCCACCGCGCAATGCATGCAGTTATTGATAGACAGAAGAATCATGGTATGCACTTTCGTGTACTAGCTAAAGCGTTACGTATGTCTGGTGGAGATCATATTCACGCCGGTACCGTAGTAGGTAAACTTGAAGGGGAAAGAGAGATCACTTTGGGCTTTGTTGATTTACTGCGCGATGATTTTATTGAAAAAGATCGAAGTCGCGGTATTTATTTCACTCAAGATTGGGTCTCTCTACCAGGTGTTCTGCCCGTGGCTTCGGGGGGTATTCACGTT
>IonTorrentS5-rbcL2_BOP010255_Otu
GCGAAGACATGATGAAAAGGGCTGTATTTGCCAGAGAATTGGGAGTCCCTATCGTAATGCATGACTACTTAACAGGgggATTCACTGCAAATACTACCTTGGCTCATTATTGCCGAGATAATGGCCTACTCTTCACATCCACCGCGCAATGCATGCAGTTATTGATAGACAGAAGAATCATGGTATGCACTTTCGTGTACTAGCTAAAGCGTTACGTATGTCTGGTGGAGATCATATTCACGCCGGTACCGTAGTAGGTAAACTTGAAGGGGAAAGagagaTCACTTTGGGCTTTGTTGATTTACTGCGCGATGATTTTATTGAAaaaGATCGAAGTCGCGGTATTTATTTCACTCAAGATTGGGTCtctctACCAGGTGTTCTGCCCGTGGCTTCGGggggTATTCACGTT
>IonTorrentS5-rbcL2_BOP010255_Zotu
TCCTATCGTAATGCATGACTACTTAACAGGgggATTCACTGCAAATACTACCTTGGCTCATTATTGCCGAGATAATGGCCTACTTCTTCACATCCACCGCGCAATGCATGCAGTTATTGATAGACAGAAGAATCATGGTATGCACTTTCGTGTACTAGCTAAAGCGTTACGTATGTCTGGTGGAGATCATATTCACGCCGGTACCGTAGTAGGTAAACTTGAAGGGGAAAGagagaTCACTTTGGGCTTTGTTGATTTACTGCGCGATGATTTTATTGAAaaaGATCGAAGTCGCGGTATTTATTTCACTCAAGATTGGGTCtctctACCAGGTGTTCTGCCCGTGGCTTCGGggggTATTCACGTT
>IonTorrentS5-rbcL2_BOP010257_Cotu
CGAAGACATGATGAAAAGGGCTGTATTTGCCAGAGAATTGGGAGTTCCTATCGTAATGCATGACTACTTAACAGGGGGATTCACTGCAAATACTACCTTGGCTCATTATTGCCGAGATAATGGCCTACTTCTTCACATCCACCGCGCAATGCATGCAGTTATTGATAGACAGAAGAATCATGGTATGCACTTTCGTGTACTAGCTAAAGCGTTACGTATGTCTGGTGGAGATCATATTCACGCCGGTACCGTAGTAGGTAAACTTGAAGGGGAAAGAGAGATCACTTTGGGCTTTGTTGATTTACTGCGCGATGATTTTATTGAAAAAGATCGAAGTCGCGGTATTTATTTCACTCAAGATTGGGTCTCTCTACCAGGTGTTCTGCCCGTGGCTTCGGGGGGTATTCACGTT
>IonTorrentS5-rbcL2_BOP010257_Dotu
CGAAGACATGATGAAAAGGGCTGTATTTGCCAGAGAATTGGGAGTTCCTATCGTAATGCATGACTACTTAACAGGGGGATTCACTGCAAATACTACCTTGGCTCATTATTGCCGAGATAATGGCCTACTTCTTCACATCCACCGCGCAATGCATGCAGTTATTGATAGACAGAAGAATCATGGTATGCACTTTCGTGTACTAGCTAAAGCGTTACGTATGTCTGGTGGAGATCATATTCACGCCG
>IonTorrentS5-rbcL2_BOP010257_Otu
ATGATGAAAAGGGCTGTATTTGCCAGAGAATTGGGAGTTCCTATCGTAATGCATGACTACTTAACAGGgggATTCACTGCAAATACTACCTTGGCTCATTATTGCCGAGATAATGGCCTACTTCTTCACATCCACCGCGCAATGCATGCAGTTATTGATAGACAGAAGAATCATGGTATGCACTTTCGTGTACTAGCTAAAGCGTTACGTATGTCTGGTGGAGATCATATTCACGCCGGTACCGTAGTAGGTAAACTTGAAGGGGAAAGagagaTCACTTTGGGCTTTGTTGATTTACTGCGCGATGATTTTATTGAAaaaGATCGAAGTCGCGGTATTTATTTCACTCAAGATTGGGTCtctctACCAGGTGTTCTGCCCGTGGCTTCGGggggTATTCACGTT
>IonTorrentS5-rbcL2_BOP010257_Zotu
GATTCACTGCAAATACTACCTTGGCTCATTATTGCCGAGATAATGGCCTACTTCTTCACATCCACCGCGCAATGCATGCAGTTATTGATAGACAGAAGAATCATGGTATGCACTTTCGTGTACTAGCTAAAGCGTTACGTATGTCTGGTGGAGATCATATTCACGCCGGTACCGTAGTAGGTAAACTTGAAGGGGAAAGagagaTCACTTTGGGCTTTGTTGATTTACTGCGCGATGATTTTATTGAAaaaGATCGAAGTCGCGGTATTTATTTCACTCAAGATTGGGTCtctctACCAGGTGTTCTGCCCGTGGCTTCGGggggTATTCACGTT
>IonTorrentS5-rbcL2_BOP010258_Cotu
GCGAAGACATGATGAAAAGGGCTGTATTTGCCAGAGAATTGGGAGTTCCTATCGTAATGCATGACTACTTAACAGGGGGATTCACTGCAAATACTACCTTGGCTCATTATTGCCGAGATAATGGCCTACTTCTTCACATCCACCGCGCAATGCATGCAGTTATTGATAGACAGAAGAATCATGGTATGCACTTTCGTGTACTAGCTAAAGCGTTACGTATGTCTGGTGGAGATCATATTCACGCCGGTACCGTAGTAGGTAAACTTGAAGGGGAAAGAGAGATCACTTTGGGCTTTGTTGATTTACTGCGCGATGATTTTATTGAAAAAGATCGAAGTCGCGGTATTTATTTCACTCAAGATTGGGTCTCTCTACCAGGTGTTCTGCCCGTGGCTTCGGGGGGTATTCACGTT
>IonTorrentS5-rbcL2_BOP010258_Otu
GCGAAGACATGATGAAAAGGGCTGTATTTGCCAGAGAATTGGGAGTTCCTATCGTAATGCATGACTACTTAACAGGgggATTCACTGCAAATACTACCTTGGCTCATTATTGCCGAGATAATGGCCTACTCTTCACATCCACCGCGCAATGCATGCAGTTATTGATAGACAGAAGAATCATGGTATGCACTTTCGTGTACTAGCTAAAGCGTTACGTATGTCTGGTGGAGATCATATTCACGCCGGTACCGTAGTAGGTAAACTTGAAGGGGAAAGagagaTCACTTTGGGCTTTGTTGATTTACTGCGCGATGATTTTATTGAAaaaGATCGAAGTCGCGGTATTTATTTCACTCAAGATTGGGTCtctctACCAGGTGTTCTGCCCGTGGCTTCGGggggTATTCACGTT
>IonTorrentS5-rbcL2_BOP010258_Zotu
GCGAAGACATGATGAAAAGGGCTGTATTTGCCAGAGAATTGGGAGTTCCTATCGTAATGCATGACTACTTAACAGGgggATTCACTGCAAATACTACCTTGGCTCATTATTGCCGAGATAATGGCCTACTCTTCACATCCACCGCGCAATGCATGCAGTTATTGATAGACAGAAGAATCATGGTATGCACTTTCGTGTACTAGCTAAAGCGTTACGTATGTCTGGTGGAGATCATATTCACGCCGGTACCGTAGTAGGTAAACTTGAAGGGGAAAGagagaTCACTTTGGGCTTTGTTGATTTACTGCGCGATGATTTTATTGAAaaaGATCGAAGTCGCGGTATTTATTTCACTCAAGATTGGGTCtctctACCAGGTGTTCTGCCCGTGGCTTCGGggggTATTCACGTT
>IonTorrentS5-rbcL2_BOP010259_Cotu
TGCAGGTACATGCGAAGAAATGATGAAAAGGGCTATATTTGCCAGAGAATTGGGAGCTCCTATCGTAATGCATGACTACTTAACAGGGGGATTCACTGCAAATACTACCTTGGCCCATTATTGCCGAGATAATGGCCTACTTCTTCACATCCACCGCGCAATGCATGCAGTTATTGATAGACAGAAGAATCATGGTATGCACTTTCGTGTACTAGCTAAAGGGTTACGTATGTCTGGTGGAGATCATATTCACGCCGGTACCGTAGTAGGTAAACTTGAAGGGGAAAGAGACATCACTTTGGGCTTTGTTGATTTACTGCGCGATGATTTTATTGAAAAAGATCGAAGTCGCGGTATTTATTTCACTCAAGATTGGGTCTCTCTACCAGGTGTTCTGCCCGTGGCTTCGGGGGGTATTCACGTT
>IonTorrentS5-rbcL2_BOP010259_Otu
TGCAGGTACATGCGAAGAAATGATGAAAAGGGCTATATTTGCCAGAGAATTGGGAGCTCCTATCGTAATGCATGACTACTTAACAGGgggATTCACTGCAAATACTACCTTGGCCCATTATTGCCGAGATAATGGCCTACTTCTTCACATCCACCGCGCAATGCATGCAGTTATTGATAGACAGAAGAATCATGGTATGCACTTTCGTGTACTAGCTAAAGGGTTACGTATGTCTGGTGGAGATCATATTCACGCCGGTACCGTAGTAGGTAAACTTGAAGGGGAAAGAGACATCACTTTGGGCTTTGTTGATTTACTGCGCGATGATTTTATTGAAaaaGATCGAAGTCGCGGTATTTATTTCACTCAAGATTGGGTCtctctACCAGGTGTTCTGCCCGTGGCTTCGGggggTATTCACGTT
>IonTorrentS5-rbcL2_BOP010259_Zotu
TGCAGGTACATGCGAAGAAATGATGAAAAGGGCTATATTTGCCAGAGAATTGGGAGCTCCTATCGTAATGCATGACTACTTAACAGGgggATTCACTGCAAATACTACCTTGGCCCATTATTGCCGAGATAATGGCCTACTTCTTCACATCCACCGCGCAATGCATGCAGTTATTGATAGACAGAAGAATCATGGTATGCACTTTCGTGTACTAGCTAAAGGGTTACGTATGTCTGGTGGAGATCATATTCACGCCGGTACCGTAGTAGGTAAACTTGAAGGGGAAAGAGACATCACTTTGGGCTTTGTTGATTTACTGCGCGATGATTTTATTGAAaaaGATCGAAGTCGCGGTATTTATTTCACTCAAGATTGGGTCtctctACCAGGTGTTCTGCCCGTGGCTTCGGggggTATTCACGTT
>IonTorrentS5-rbcL2_BOP010260_Cotu
CGAAGACATGATGAAAAGGGCTGTATTTGCCAGAGAATTGGGAGTTCCTATCGTAATGCATGACTACTTAACAGGGGGATTCACTGCAAATACTACCTTGGCTCATTATTGCCGAGATAATGGCCTACTTCTTCACATCCACCGCGCAATGCATGCAGTTATTGATAGACAGAAGAATCATGGTATGCACTTTCGTGTACTAGCTAAAGCGTTACGTATGTCTGGTGGAGATCATATTCACGCCGGTACCGTAGTAGGTAAACTTGAAGGGGAAAGAGAGATCACTTTGGGCTTTGTTGATTTACTGCGCGATGATTTTATTGAAAAAGATCGAAGTCGCGGTATTTATTTCACTCAAGATTGGGTCTCTCTACCAGGTGTTCTGCCCGTGGCTTCGGGGGGTATTCACGTT
>IonTorrentS5-rbcL2_BOP010260_Otu
GCGAAGACATGATGAAAAGGGCTGTATTTGCCAGAGAATTGGGAGTTCCTATCGTAATGCATGACTACTTAACAGGgggATTCACTGCAAATACTACCTTGGCTCATTATTGCCGAGATAATGGCCTACTTCTTCACATCCACCGCGCAATGCATGCAGTTATTGATAGACAGAAGAATCATGGTATGCACTTTCGTGTACTAGCTAAAGCGTTACGTATGTCTGGTGGAGATCATATTCACGCCGGTACCGTAGTAGGTAAACTTGAAGGGGAAAGagagaTCACTTTGGGCTTTGTTGATTTACTGCGCGATGATTTTATTGAAaaaGATCGAAGTCGCGGTATTTATTTCACTCAAGATTGGGTCtctctACCAGGTGTTCTGCCCGTGGCTTCGGggggTATTCACGTT
>IonTorrentS5-rbcL2_BOP010260_Zotu
CGAAGACATGATGAAAAGGGCTGTATTTGCCAGAGAATTGGGAGTTCCTATCGTAATGCATGACTACTTAACAGGgggATTCACTGCAAATACTACCTTGGCTCATTATTGCCGAGATAATGGCCTACTTCTTCACATCCACCGCGCAATGCATGCAGTTATTGATAGACAGAAGAATCATGGTATGCACTTTCGTGTACTAGCTAAAGCGTTACGTATGTCTGGTGGAG
>IonTorrentS5-rbcL2_BOP010262_Cotu
GCGAAGACATGATGAAAAGGGCTGTATTTGCCAGAGAATTGGGAGTTCCTATCGTAATGCATGACTACTTAACAGGGGGATTCACTGCAAATACTACCTTGGCTCATTATTGCCGAGATAATGGCCTACTTCTTCACATCCACCGCGCAATGCATGCAGTTATTGATAGACAGAAGAATCATGGTATGCACTTTCGTGTACTAGCTAAAGCGTTACGTATGTCTGGTGGAGATCATATTCACGCCGGTACCGTAGTAGGTAAACTTGAAGGGGAAAGAGAGATCACTTTGGGCTTTGTTGATTTACTGCGCGATGATTTTATTGAAAAAGATCGAAGTCGCGGTATTTATTTCACTCAAGATTGGGTCTCTCTACCAGGTGTTCTGCCCGTGGCTTCGGGGGGTATTCACGTT
>IonTorrentS5-rbcL2_BOP010262_Otu
GCGAAGACATGATGAAAAGGGCTGTATTTGCCAGAGAATTGGGAGTTCCTATCGTAATGCATGACTACTTAACAGGgggATTCACTGCAAATACTACCTTGGCTCATTATTGCCGAGATAATGGCCTACTCTTCACATCCACCGCGCAATGCATGCAGTTATTGATAGACAGAAGAATCATGGTATGCACTTTCGTGTACTAGCTAAAGCGTTACGTATGTCTGGTGGAGATCATATTCACGCCGGTACCGTAGTAGGTAAACTTGAAGGGGAAAGagagaTCACTTTGGGCTTTGTTGATTTACTGCGCGATGATTTTATTGAAaaaGATCGAAGTCGCGGTATTTATTTCACTCAAGATTGGGTCtctctACCAGGTGTTCTGCCCGTGGCTTCGGggggTATTCACGTT
>IonTorrentS5-rbcL2_BOP010262_Zotu
GCGAAGACATGATGAAAAGGGCTGTATTTGCCAGAGAATTGGGAGTTCCTATCGTAATGCATGACTACTTAACAGGgggATTCACTGCAAATACTACCTTGGCTCATTATTGCCGAGATAATGGCCTACTCTTCACATCCACCGCGCAATGCATGCAGTTATTGATAGACAGAAGAATCATGGTATGCACTTTCGTGTACTAGCTAAAGCGTTACGTATGTCTGGTGGAGATCATATTCACGCCGGTACCGTAGTAGGTAAACTTGAAGGGGAAAGagagaTCACTTTGGGCTTTGTTGATTTACTGCGCGATGATTTTATTGAAaaaGATCGAAGTCGCGGTATTTATTTCACTCAAGATTGGGTCtctctACCAGGTGTTCTGCCCGTGGCTTCGGggggTATTCACGTT
>IonTorrentS5-rbcL2_BOP010263_Cotu
TGCAGGTACATGCGAAGAAATGATCAAAAGGGCTGTATTTGCCAGAGAATTGGGAGTTCCTATCGTAATGCATGACTACTTAACAGGGGGATTCACCGCAAATACTAGCTTGGCTCATTATTGCCGAGATAATGGCCTACTTCTTCACATCCATCGTGCAATGCATGCAGTTATTGATAGACAGAAGAATCATGGTATGCACTTTCGTGTACTAGCTAAAGCCTTACGTCTGTCTGGAGGAGATCATATTCACGCCGGTACCGTAGTAGGTAAACTTGAAGGAGAAAGAGAGATCACTTTGGGCTTTGTTGATTTATTACGTGATGATTTTGTTGAAAAAGACCGAAGTCGCGGTATTTATTTCACTCAAGATTGGGTCTCTCTACCAGGTGTTCTGCCAGTGGCTTCTGGGGGTATTCACGTT
>IonTorrentS5-rbcL2_BOP010263_Dotu
TGCAGGTACATGCGAAGAAATGATCAAAAGGGCTGTATTTGCCAGAGAATTGGGAGTTCCTATCGTAATGCATGACTACTTAACAGGGGGATTCACCGCAAATACTAGCTTGGCTCATTATTGCCGAGATAATGGCCTACTTCTTCACATCCATCGTGCAATGCATGCAGTTATTGATAGACAGAAGAATCATGGTATGCACTTTCGTGTACTAGCTAAAGCCTTACGTCTGTCTGGAGGAGATCATATTCACGCCGGTACCGTAGTAGGTAAACTTGAAGGAGAAAGAGAGATCACTTTGGGCTTTGTTGATTTATTACGTGATGATTTTGTTGAAAAAGACCGAAGTCGCGGTATTTATTTCACTCAAGATTGGGTCTCTCTACCAGGTGTTCTGCCAGTGGCTTCTGGGGGTATTCACGTT
>IonTorrentS5-rbcL2_BOP010263_Otu
TGCAGGTACATGCGAAGAAATGATCAAAAGGGCTGTATTTGCCAGAGAATTGGGAGTTCCTATCGTAATGCATGACTACTTAACAGGgggATTCACCGCAAATACTAGCTTGGCTCATTATTGCCGAGATAATGGCCTACTTCTTCACATCCATCGTGCAATGCATGCAGTTATTGATAGACAGAAGAATCATGGTATGCACTTTCGTGTACTAGCTAAAGCCTTACGTCTGTCTGGAGGAGATCATATTCACGCCGGTACCGTAGTAGGTAAACTTGAAGGAGAAAGagagaTCACTTTGGGCTTTGTTGATTTATTACGTGATGATTTTGTTGAAaaaGACCGAAGTCGCGGTATTTATTTCACTCAAGATTGGGTCtctctACCAGGTGTTCTGCCAGTGGCTTCTGGgggTATTCACGTT
>IonTorrentS5-rbcL2_BOP010263_Zotu
TGCAGGTACATGCGAAGAAATGATCAAAAGGGCTGTATTTGCCAGAGAATTGGGAGTTCCTATCGTAATGCATGACTACTTAACAGGgggATTCACCGCAAATACTAGCTTGGCTCATTATTGCCGAGATAATGGCCTACTTCTTCACATCCATCGTGCAATGCATGCAGTTATTGATAGACAGAAGAATCATGGTATGCACTTTCGTGTACTAGCTAAAGCCTTACGTCTGTCTGGAGGAGATCATATTCACGCCGGTACCGTAGTAGGTAAACTTGAAGGAGAAAGagagaTCACTTTGGGCTTTGTTGATTTATTACGTGATGATTTTGTTGAAaaaGACCGAAGTCGCGGTATTTATTTCACTCAAGATTGGGTCtctctACCAGGTGTTCTGCCAGTGGCTTCTGGgggTATTCACGTT
>IonTorrentS5-rbcL2_BOP010264_Cotu
CGAAGAGATGATCAAAAGAGCTGTATTTGCCAGAGAATTGGGGGTTCCTATCGTAATGCACGATTACTTAACAGGTGGATTGCAAATACTAGCTTGGCTCATTATTGCCGAGATAATGGTCTACTTCTTCACATCCACCGTGCAATGCATGCAGTAATTGATAGACAGAAGAATCATGGTATACACTTTCGTGTACTAGCTAAAGCGTTACGTATGTCTGGTGGAGATCATATACACGCTGGTACCGTAGTAGGTAAACTTGAGGGGGAAAGAGAGATCACTTTAGGCTTTGTTGATTTACTACGTGATGATTTTGTTGAAAAAGATCGAAGCCGCGGTATTTATTTCACTCAAGATTGGGTCTCTCTGCCAGGCGTTTTGCCTGTGGCTTCAGGGGGTATTCACGTT
>IonTorrentS5-rbcL2_BOP010264_Otu
CGAAGAGATGATCAAAAGAGCTGTATTTGCCAGAGAATTGGgggTTCCTATCGTAATGCACGATTACTTAACAGGTGGATTCACTGCAAATACTAGCTTGGCTCATTATTGCCGAGATAATGGTCTACTTCTTCACATCCACCGTGCAATGCATGCAGTAATTGATAGACAGAAGAATCATGGTATACACTTTCGTGTACTAGCTAAAGCGTTACGTATGTCTGGTGGAGATCATATACACGCTGGTACCGTAGTAGGTAAACTTGAGGgggAAAGagagaTCACTTTAGGCTTTGTTGATTTACTACGTGATGATTTTGTTGAAaaaGATCGAAGCCGCGGTATTTATTTCACTCAAGATTGGGTCtctctGCCAGGCGTTTTGCTGTGGCTTCAGGggggTATTCACGTTTGGCACAT
>IonTorrentS5-rbcL2_BOP010264_Zotu
TAATTGATAGACAGAAGAATCATGGTATACACTTTCGTGTACTAGCTAAAGCGTTACGTATGTCTGGTGGAGATCATATACACGCTGGTACCGTAGTAGGTAAACTTGAGGgggAAAGagagaTCACTTTAGGCTTTGTTGATTTACTACGTGATGATTTTGTTGAAaaaGATCGAAGCCGCGGTATTTATTTCACTCAAGATTGGGTCtctctGCCAGGCGTTTTGCCTGTGGCTTCAGGgggTATTCACGTT
>IonTorrentS5-rbcL2_BOP010265_Cotu
CGAAGAGATGATCAAAAGAGCTGTATTTGCCAGAGAATTGGGGGTTCCTATCGTAATGCATGATTACTTAACAGGGGGATTCACTGCAAATACTAGCTTGGCTCATTATTGCCGAGATAATGGTTTACTTCTTCACATCCACCGTGCAATGCATGCAGTTATTGATAGACAGAAGAATCATGGTATGCACTTTCGTGTACTAGCTAAAGCGTTACGTATGTCTGGTGGAGATCATATACACGCTGGTACCGTAGTAGGTAAACTTGAGGGGGAAAGGGAGATCACTTTAGGCTTTGTTGATTTACTACGTGATGATTTTGTTGAAAAAGATCGAAGCCGCGGTATTTATTTCACTCAAGATTGGGTCTCTATGCCAGGTGTTTTGCCTGTAGCTTCAGGGGGTATTCACGTT
>IonTorrentS5-rbcL2_BOP010265_Dotu
AACAGGGGGATTCACTGCAAATACTAGCTTGGCTCATTATTGCCGAGATAATGGTTTACTTCTTCACATCCACCGTGCAATGCATGCAGTTATTGATAGACAGAAGAATCATGGTATGCACTTTCGTGTACTAGCTAAAGCGTTACGTATGTCTGGTGGAGATCATATACACGCTGGTACCGTAGTAGGTAAACTTGAGGGGGAAAGGGAGATCACTTTAGGCTTTGTTGATTTACTACGTGATGATTTTGTTGAAAAAGATCGAAGCCGCGGTATTTATTTCACTCAAGATTGGGTCTCTATGCCAGGTGTTTTGCCTGTAGCTTCAGGGGGTATTCACGTT
>IonTorrentS5-rbcL2_BOP010265_Otu
ACTGCAGGTACATGCGAgagaTGATCAAAAGAGCTGTATTTGCCAGAGAATTGGgggTTCCTATCGTAATGCATGATTACTTAACAGGgggATTCACTGCAAATACTAGCTTGGCTCATTATTGCCGAGATAATGGTTTACTTCTTCACATCCACCGTGCAATGCATGCAGTTATTGATAGACAGAAGAATCATGGTATGCACTTTCGTGTACTAGCTAAAGCGTTACGTATGTCTGGTGGAGATCATATACACGCTGGTACCGTAGTAGGTAAACTTGAGGgggAAAGGGAGATCACTTTAGGCTTTGTTGATTTACTACGTGATGATTTTGTTGAAaaaGATCGAAGCCGCGGTATTTATTTCACTCAAGATTGGGTCTCTATGCCAGGTGTTTTGCCTGTAGCTTCAGGgggTATTCACGTT
>IonTorrentS5-rbcL2_BOP010265_Zotu
CGAAGAGATGATCAAAAGAGCTGTATTTGCCAGAGAATTGGgggTTCCTATCGTAATGCATGATTACTTAACAGGgggATTCACTGCAAATACTAGCTTGGCTCATTATTGCCGAGATAATGGTTTACTTCTTCACATCCACCGTGCAATGCATGCAGTTATTGATAGACAGAAGAATCATGGTATGCACTTTCGTGTACTAGCTAAAGCGTTACGTATGTCTGGTGGAGATCATATACACGCTGGTACCGTAGTAGGTAAACTTGAGGgggAAAGGGAGATCACTTTAGGCTTTGTTGATTTACTACGTGATGATTTTGTTGAAaaaGATCGAAGCCGCGGTATTTATTTCACTCAAGATTGGGTCTCTATGCCAGGTGTTTTGCCTGTAGCTTCAGGgggTATTCACGTT
>IonTorrentS5-rbcL2_BOP010266_Cotu
CGAAGAAATGATGAAAAGAGCTATATTTGCTAGAGAATTGGGAGTTCCTATCGTAATGCATGACTACTTAACAGGAGGATTCACTGCAAATACTAGCTTGGCTCATTATTGCCGAGATAATGGCCTACTTCTTCACATTCACCGTGCAATGCATGCAGTTATTGATAGACAGAAGAATCATGGTATGCACTTCCGTGTACTAGCTAAAGCGTTACGTATGTCCGGTGGAGATCATATTCACGCTGGTACCGTAGTAGGTAAACTTGAAGGAGAAAGAGACATCACTTTGGGCTTTGTTGATTTACTGCGTGATGATTTTATTGAAAAAGATCGAAGTCGCGGTATTTATTTCACTCAAGATTGGGTCTCTCTACCAGGTGTTATTCCCGTGGCTTCAGGGGGTATTCACGTT
>IonTorrentS5-rbcL2_BOP010266_Otu
GCGAAGAATGATGAAAAGAGCTATATTTGCTAGAGAATTGGGAGTTCCTATCGTAATGCATGACTACTTAACAGGAGGATTCACTGCAAATACTAGCTTGGCTCATTATTGCCGAGATAATGGCCTACTTCTTCACATTCACCGTGCAATGCATGCAGTTATTGATAGACAGAAGAATCATGGTATGCACTTCCGTGTACTAGCTAAAGCGTTACGTATGTCCGGTGGAGATCATATTCACGCTGGTACCGTAGTAGGTAAACTTGAAGGAGAAAGAGACATCACTTTGGGCTTTGTTGATTTACTGCGTGATGATTTTATTGAAaaaGATCGAAGTCGCGGTATTTATTTCACTCAAGATTGGGTCtctctACCAGGTGTTATTCCCGTGGCTTCAGGgggTATTCACGTT
>IonTorrentS5-rbcL2_BOP010266_Zotu
GCGAAGAATGATGAAAAGAGCTATATTTGCTAGAGAATTGGGAGTTCCTATCGTAATGCATGACTACTTAACAGGAGGATTCACTGCAAATACTAGCTTGGCTCATTATTGCCGAGATAATGGCCTACTTCTTCACATTCACCGTGCAATGCATGCAGTTATTGATAGACAGAAGAATCATGGTATGCACTTCCGTGTACTAGCTAAAGCGTTACGTATGTCCGGTGGAGATCATATTCACGCTGGTACCGTAGTAGGTAAACTTGAAGGAGAAAGAGACATCACTTTGGGCTTTGTTGATTTACTGCGTGATGATTTTATTGAAaaaGATCGAAGTCGCGGTATTTATTTCACTCAAGATTGGGTCtctctACCAGGTGTTATTCCCGTGGCTTCAGGgggTATTCACGTT
>IonTorrentS5-rbcL2_BOP010267_Cotu
CGAAGACATGATGAAAAGAGCCGTATTTGCCAGAGAATTGGGAGTTCCTATCGTAATGCACGATTACTTAACGGGGGGATTCACTGCAAATACTACCTTGGCTCATTATTGCCGAGATAATGGTCTACTTCTTCACATCCACCGTGCAATGCATGCTGTTATTGATAGACAGAAGAATCATGGTATGCACTTTCGTGTACTAGCTAAAGCATTACGTATGTCTGGTGGAGATCATATCCACGCTGGTACCGTAGTAGGTAAACTTGAGGGGGAAAGAGAAATCACTTTAGGCTTTGTTGATTTACTACGTGATGATTATATTGAAAAAGACCGAAGCCGCGGTATTTATTTTACTCAAGATTGGGTTTCTTTACCGGGTGTTTTACCTGTGGCTTCCGGGGGTATTCACGTT
>IonTorrentS5-rbcL2_BOP010267_Otu
ACTGCAGGTACATGCGAAGACATGATGAAAAGAGCCGTATTTGCCAGAGAATTGGGAGTTCCTATCGTAATGCACGATTACTTAACGGgggggATTCACTGCAAATACTACCTTGGCTCATTATTGCCGAGATAATGGTCTACTTCTTCACATCCACCGTGCAATGCATGCTGTTATTGATAGACAGAAGAATCATGGTATGCACTTTCGTGTACTAGCTAAAGCATTACGTATGTCTGGTGGAGATCATATCCACGCTGGTACCGTAGTAGGTAAACTTGAGGgggAAAGAGAAATCACTTTAGGCTTTGTTGATTTACTACGTGATGATTATATTGAAaaaGACCGAAGCCGCGGTATTTATTTTACTCAAGATTGGGTTTCTTTACCGGGTGTTTTACCTGTGGCTTCCGGgggTATTCACGTT
>IonTorrentS5-rbcL2_BOP010267_Zotu
ACTGCAGGTACATGCGAAGACATGATGAAAAGAGCCGTATTTGCCAGAGAATTGGGAGTTCCTATCGTAATGCACGATTACTTAACGGgggggATTCACTGCAAATACTACCTTGGCTCATTATTGCCGAGATAATGGTCTACTTCTTCACATCCACCGTGCAATGCATGCTGTTATTGATAGACAGAAGAATCATGGTATGCACTTTCGTGTACTAGCTAAAGCATTACGTATGTCTGGTGGAGATCATATCCACGCTGGTACCGTAGTAGGTAAACTTGAGGgggAAAGAGAAATCACTTTAGGCTTTGTTGATTTACTACGTGATGATTATATTGAAaaaGACCGAAGCCGCGGTATTTATTTTACTCAAGATTGGGTTTCTTTACCGGGTGTTTTACCTGTGGCTTCCGGgggTATTCACGTT
>IonTorrentS5-rbcL2_BOP010269_Cotu
GCGAAGATATGATGAAAAGAGCTATATTTGCCAGAGAATTGGGAGTTCCTATCGTAATGCACGACTACTTAACAGGGGGATTCACTGCAAATACTACCTTGGCTCATTATTGCCGAGATAATGGCCTACTTCTTCACATCCACCGCGCAATGCATGCAGTTATTGATAGACAGAAGAATCATGGTATGCACTTTCGTGTACTAGCTAAAGCGTTACGTATGTCTGGTGGAGATCATATTCACGCCGGTACCGTAGTAGGTAAACTTGAAGGGGAAAGAGATATCACTTTGGGTTTTGTTGATTTACTGCGCGATGATTTTATTGAAAAAGATCGAAGTCGCGGTATTTATTTCACTCAAGATTGGGTCTCTCTACCAGGTGTTCTGCCGGTGGCTTCGGGGGGTATTCACGTT
>IonTorrentS5-rbcL2_BOP010269_Otu
GGAGTTCCTATCGTAATGCACGACTACTTAACAGGgggATTCACTGCAAATACTACCTTGGCTCATTATTGCCGAGATAATGGCCTACTTCTTCACATCCACCGCGCAATGCATGCAGTTATTGATAGACAGAAGAATCATGGTATGCACTTTCGTGTACTAGCTAAAGCGTTACGTATGTCTGGTGGAGATCATATTCACGCCGGTACCGTAGTAGGTAAACTTGAAGGGGAAAGAGATATCACTTTGGGTTTTGTTGATTTACTGCGCGATGATTTTATTGAAaaaGATCGAAGTCGCGGTATTTATTTCACTCAAGATTGGGTCtctctACCAGGTGTTCTGCCGGTGGCTTCGGggggTATTCACGTT
>IonTorrentS5-rbcL2_BOP010269_Zotu
GGAGTTCCTATCGTAATGCACGACTACTTAACAGGgggATTCACTGCAAATACTACCTTGGCTCATTATTGCCGAGATAATGGCCTACTTCTTCACATCCACCGCGCAATGCATGCAGTTATTGATAGACAGAAGAATCATGGTATGCACTTTCGTGTACTAGCTAAAGCGTTACGTATGTCTGGTGGAGATCATATTCACGCCGGTACCGTAGTAGGTAAACTTGAAGGGGAAAGAGATATCACTTTGGGTTTTGTTGATTTACTGCGCGATGATTTTATTGAAaaaGATCGAAGTCGCGGTATTTATTTCACTCAAGATTGGGTCtctctACCAGGTGTTCTGCCGGTGGCTTCGGggggTATTCACGTT
>IonTorrentS5-rbcL2_BOP010270_Cotu
TGCAGGTACATGTGAAGAAATGATGAAAAGGGCTATATTTGCCAGAGAATTGGGTGCTCCTATCGTCATGCATGACTACTTAACAGGGGGATTCACTGCAAATACTAGCTTGGCTCACTATTGCCGGGATAATGGTCTACTTCTTCATATCCACCGTGCAATGCATGCAGTTATCGATAGACAGAAAAATCATGGTATGCACTTTCGTGTATTAGCTAAAGCGTTACGTATGTCTGGCGGAGATCATATTCACGCCGGTACTGTAGTAGGTAAACTTGAAGGAGAAAGGGAGATTACTTTAGGTTTTGTTGATTTACTACGTGATGATTTTGTTGAAAAAGATCGCAGTCGCGGTATTTATTTCACTCAGGATTGGGTTTCTTTACCTGGTGTTTTGCCTGTTGCTTCCGGGGGTATTCACGTTTGGCACATGCCCGCT
>IonTorrentS5-rbcL2_BOP010270_Otu
TGCAGGTACAATGTGAAGAAATGATGAAAAGGGCTATATTTGCCAGAGAATTGGGTGCTCCTATCGTCATGCATGACTACTTAACAGGgggATTCACTGCAAATACTAGCTTGGCTCACTATTGCCGGGATAATGGTCTACTTCTTCATATCCACCGTGCAATGCATGCAGTTATCGATAGACAGAAaaaTCATGGTATGCACTTTCGTGTATTAGCTAAAGCGTTACGTATGTCTGGCGGAGATCATATTCACGCCGGTACTGTAGTAGGTAAACTTGAAGGAGAAAGGGAGATTACTTTAGGTTTTGTTGATTTACTACGTGATGATTTTGTTGAAaaaGATCGCAGTCGCGGTATTTATTTCACTCAGGATTGGGTTTCTTTACCTGGTGTTTTGCCTGTTGCTTCCGGgggTATTCACGTT
>IonTorrentS5-rbcL2_BOP010270_Zotu
TGCAGGTACAATGTGAAGAAATGATGAAAAGGGCTATATTTGCCAGAGAATTGGGTGCTCCTATCGTCATGCATGACTACTTAACAGGgggATTCACTGCAAATACTAGCTTGGCTCACTATTGCCGGGATAATGGTCTACTTCTTCATATCCACCGTGCAATGCATGCAGTTATCGATAGACAGAAaaaTCATGGTATGCACTTTCGTGTATTAGCTAAAGCGTTACGTATGTCTGGCGGAGATCATATTCACGCCGGTACTGTAGTAGGTAAACTTGAAGGAGAAAGGGAGATTACTTTAGGTTTTGTTGATTTACTACGTGATGATTTTGTTGAAaaaGATCGCAGTCGCGGTATTTATTTCACTCAGGATTGGGTTTCTTTACCTGGTGTTTTGCCTGTTGCTTCCGGgggTATTCACGTT
>IonTorrentS5-rbcL2_BOP010271_Cotu
TGCAGGTACATGCGAAGAAATGATCAAAAGGGCTGTATTTGCCAGAGAACTGGGAGTTCCCATCGTAATGCATGACTACTTAACCGGGGGGTTCACTGCAAATACTAGCTTGGCTCATTATTGCCGAGATAATGGTCTACTTCTTCACATCCATCGTGCAATGCATGCAGTTATTGATCGACAGAAGAATCATGGTATACACTTTCGTGTACTAGCTAAAGCATTACGTATGTCTGGTGGAGATCATATTCATGCCGGTACCGTAGTAGGTAAACTTGAAGGGGAAAGAGAAATCACTTTAGGCTTTGTTGATTTACTACGTGATGATTATATTGAAAAAGATCGAAGCCGCGGTATTTATTTCACTCAAGATTGGGTCTCTTTACCAGGTGTTCTGCCCGTGGCTTCAGGGGGTATTCACGTTTGGCAT
>IonTorrentS5-rbcL2_BOP010271_Otu
TGCAGGTACATGCGAAGAAATGATCAAAAGGGCTGTATTTGCCAGAGAACTGGGAGTTCCCATCGTAATGCATGACTACTTAACCGGggggTTCACTGCAAATACTAGCTTGGCTCATTATTGCCGAGATAATGGTCTACTTCTTCACATCCATCGTGCAATGCATGCAGTTATTGATCGACAGAAGAATCATGGTATACACTTTCGTGTACTAGCTAAAGCATTACGTATGTCTGGTGGAGATCATATTCATGCCGGTACCGTAGTAGGTAAACTTGAAGGGGAAAGAGAAATCACTTTAGGCTTTGTTGATTTACTACGTGATGATTATATTGAAaaaGATCGAAGCCGCGGTATTTATTTCACTCAAGATTGGGTCTCTTTACCAGGTGTTCTGCCCGTGGCTTCAGGgggTATTCACGTT
>IonTorrentS5-rbcL2_BOP010271_Zotu
TGCAGGTACATGCGAAGAAATGATCAAAAGGGCTGTATTTGCCAGAGAACTGGGAGTTCCCATCGTAATGCATGACTACTTAACCGGggggTTCACTGCAAATACTAGCTTGGCTCATTATTGCCGAGATAATGGTCTACTTCTTCACATCCATCGTGCAATGCATGCAGTTATTGATCGACAGAAGAATCATGGTATACACTTTCGTGTACTAGCTAAAGCATTACGTATGTCTGGTGGAGATCATATTCATGCCGGTACCGTAGTAGGTAAACTTGAAGGGGAAAGAGAAATCACTTTAGGCTTTGTTGATTTACTACGTGATGATTATATTGAAaaaGATCGAAGCCGCGGTATTTATTTCACTCAAGATTGGGTCTCTTTACCAGGTGTTCTGCCCGTGGCTTCAGGgggTATTCACGTT
>IonTorrentS5-rbcL2_BOP010272_Cotu
TGAAGAAATGATAAAAAGAGCCGTATGTGCCAGAGAATTGGGCGTTCCTATTGTAATGCATGACTATTTAACAGGGGGATTCACTGCAAATACTAGTTTAGCTCATTATTGCCGGGATAATGGTTTACTTCTTCATATCCATCGTGCAATGCATGCAGTTATCGATAGACAGAAGAATCATGGTATGCACTTTCGTGTACTAGCTAAAGCCTTACGTATGTCTGGTGGAGATCATATTCACGCTGGTACCGTAGTAGGTAAACTTGAAGGGGAAAGAGAGATCACTTTAGGTTTTGTTGATTTACTACGTGATGATTTTATTGAAAAGATCGAAGTCGCGGTATTTATTTCACTCAGGATTGGGTTTCTCTACCGGGTGTTCTGCCCGTTGCTTCGGGGGGTATTCACGT
>IonTorrentS5-rbcL2_BOP010272_Otu
TGAAGAAATGATAAaaaGAGCCGTATGTGCCAGAGAATTGGGCGTTCCTATTGTAATGCATGACTATTTAACAGGgggATTCACTGCAAATACTAGTTTAGCTCATTATTGCCGGGATAATGGTTTACTTCTTCATATCCATCGTGCAATGCATGCAGTTATCGATAGACAGAAGAATCATGGTATGCACTTTCGTGTACTAGCTAAAGCCTTACGTATGTCTGGTGGAGATCATATTCACGCTGGTACCGTAGTAGGTAAACTTGAAGGGGAAAGagagaTCACTTTTAGGCTTTGTT
>IonTorrentS5-rbcL2_BOP010272_Zotu
TGAAGAAATGATAAaaaGAGCCGTATGTGCCAGAGAATTGGGCGTTCCTATTGTAATGCATGACTATTTAACAGGgggATTCACTGCAAATACTAGTTTAGCTCATTATTGCCGGGATAATGGTTTACTTCTTCATATCCATCGTGCAATGCATGCAGTTATCGATAGACAGAAGAATCATGGTATGCACTTTCGTGTACTAGCTAAAGCCTTACGTATGTCTGGTGGAGATCATATTCACGCTGGTACCGTAGTAGGTAAACTTGAAGGGGAAAGagagaTCACTTTTAGGCTTTGTT
>IonTorrentS5-rbcL2_BOP010273_Cotu
GCGAAGAAATGATCAAAAGAGCTGTATTTGCTAGAGAATTGGGAGTTCCTATCGTAATGCATGACTACTTAACAGGAGGATTCACCGCAAATACTAGCTTGGCTCATTATTGCCGAGATAATGGCCTACTTCTTCACATTCACCGTGCAATGCATGCAGTTATTGATAGACAGAAGAATCATGGTATACACTTCCGTGTACTAGCTAAAGCCTTACGTATGTCTGGTGGAGATCATATTCACTCTGGTACCGTAGTAGGTAAACTTGAAGGGGAAAGAGACATCACTTTGGGCTTTGTTGATTTACTGCGTGATGATTTTATTGAAAAAGATCGAAGTCGCGGTATTTATTTCACTCAAGATTGGGTCTCTCTACCAGGTGTTCTGCCCGTGGCTTCAGGGGGTATTCACGTT
>IonTorrentS5-rbcL2_BOP010273_Otu
GCGAAGAAATGATCAAAAGAGCTGTATTTGCTAGAGAATTGGGAGTTCCTATCGTAATGCATGACTACTTAACAGGAGGATTCACCGCAAATACTAGCTTGGCTCATTATTGCCGAGATAATGGCCTACTTCTTCACATTCACCGTGCAATGCATGCAGTTATTGATAGACAGAAGAATCATGGTATACACTTCCGTGTACTAGCTAAAGCCTTACGTATGTCTGGTGGAGATCATATTCACTCTGGTACCGTAGTAGGTAAACTTGAAGGGGAAAGAGACATCACTTTGGGCTTTGTTGATTTACTGCGTGATGATTTTATTGAAaaaGATCGAAGTCGCGGTATTTATTTCACTCAAGATTGGGTCtctctACCAGGTGTTCTGCCCGTGGCTTCAGGgggTATTCACGTT
>IonTorrentS5-rbcL2_BOP010273_Zotu
GCGAAGAAATGATCAAAAGAGCTGTATTTGCTAGAGAATTGGGAGTTCCTATCGTAATGCATGACTACTTAACAGGAGGATTCACCGCAAATACTAGCTTGGCTCATTATTGCCGAGATAATGGCCTACTTCTTCACATTCACCGTGCAATGCATGCAGTTATTGATAGACAGAAGAATCATGGTATACACTTCCGTGTACTAGCTAAAGCCTTACGTATGTCTGGTGGAGATCATATTCACTCTGGTACCGTAGTAGGTAAACTTGAAGGGGAAAGAGACATCACTTTGGGCTTTGTTGATTTACTGCGTGATGATTTTATTGAAaaaGATCGAAGTCGCGGTATTTATTTCACTCAAGATTGGGTCtctctACCAGGTGTTCTGCCCGTGGCTTCAGGgggTATTCACGTT
>IonTorrentS5-rbcL2_BOP010274_Cotu
CGAAGAAATGATGAAAAGAGCTGTATTTGCTAGAGAATTGGGAGTTCCTATCGTAATGCATGACTACTTAACAGGAGGATTCACCGCAAATACTAGCTTGGCTCATTATTGCCGAGATAATGGCCTACTTCTTCACATTCACCGTGCAATGCATGCAGTTATTGATAGACAGAAGAATCATGGTATACACTTCCGTGTACTAGCTAAAGCCTTACGTATGTCTGGTGGAGATCATATTCACGCTGGTACCGTAGTAGGTAAACTTGAAGGGGAAAGAGACATCACTTTGGGCTTTGTTGATTTACTGCGTGATGATTTTATTGAAAAAGATCGAAGTCGCGGTATTTATTTCACTCAAGATTGGGTCTCTCTACCAGGTGTTCTGCCCGTGGCTTCAGGGGGTATTCACGTT
>IonTorrentS5-rbcL2_BOP010274_Otu
CTTCACATTCACCGTGCAAGCATGCAGTTATTGATAGACAGAAGAATCATGGTATACACTTCCGTGTACTAGCTAAAGCCTTACGTATGTCTGGTGGAGATCATATTCACGCTGGTACCGTAGTAGGTAAACTTGAAGGGGAAAGAGACATCACTTTGGGCTTTGTTGATTTACTGCGTGATGATTTTATTGAAaaaGATCGAAGTCGCGGTATTTATTTCACTCAAGATTGGGTCtctctACCAGGTGTTCTGCCCGTGGCTTCAGGgggTATTCACGTT
>IonTorrentS5-rbcL2_BOP010274_Zotu
CGAAGAAATGATGAAAAGAGCTGTATTTGCTAGAGAATTGGGAGTTCCTATCGTAATGCATGACTACTTAACAGGAGGATTCACCGCAAATACTAGCTTGGCTCATTATTGCCGAGATAATGGCCTACTTCTTCACATTCACCGTGCAATGCATGCAGTTATTGATAGACAGAAGAATCATGGTATACACTTCCGTGTACTAGCTAAAGCCTTACGTATGTCTGGTGGAGATCATATTCACGCTGGTACCGTAGTAGGTAAACTTGAAGGGGAAAGAGACATCACTTTGGGCTTTGTTGATTTACTGCGTGATGATTTTATTGAAaaaGATCGAAGTCGCGGTATTTATTTCACTCAAGATTGGGTCtctctACCAGGTGTTCTGCCCGTGGCTTCAGGgggTATTCACGTT
>IonTorrentS5-rbcL2_BOP010275_Cotu
CGAAGAAATGATCAAAAGAGCTGTATTTGCTAGAGAATTGGGAGTTCCTATCGTAATGCATGACTACTTAACAGGAGGATTCACCGCAAATACTAGCTTGGCTCATTATTGCCGAGATAATGGCCTACTTCTTCACATTCACCGTGCAATGCATGCAGTTATTGATAGACAGAAGAATCATGGTATACACTTCCGTGTACTAGCTAAAGCCTTACGTATGTCTGGTGGAGATCATATTCACTCTGGTACCGTAGTAGGTAAACTTGAAGGGGAAAGAGACATCACTTTGGGCTTTGTTGATTTACTGCGTGATGATTTTATTGAAAAAGATCGAAGTCGCGGTATTTATTTCACTCAAGATTGGGTCTCTCTACCAGGTGTTCTGCCCGTGGCTTCAGGGGGTATTCACGTTTGGCAC
>IonTorrentS5-rbcL2_BOP010275_Otu
GCGAAGAAATGATCAAAAGAGCTGTATTTGCTAGAGAATTGGGAGTTCCTATCGTAATGCATGACTACTTAACAGGAGGATTCACCGCAAATACTAGCTTGGCTCATTATTGCCGAGATAATGGCCTACTTCTTCACATTCACCGTGCAATGCATGCAGTTATTGATAGACAGAAGAATCATGGTATACACTTCCGTGTACTAGCTAAAGCCTTACGTATGTCTGGTGGAGATCATATTCACTCTGGTACCGTAGTAGGTAAACTTGAAGGGGAAAGAGACATCACTTTGGGCTTTGTTGATTTACTGCGTGATGATTTTATTGAAaaaGATCGAAGTCGCGGTATTTATTTCACTCAAGATTGGGTCtctctACCAGGTGTTCTGCCCGTGGCTTCAGGgggTATTCACGTT
>IonTorrentS5-rbcL2_BOP010275_Zotu
GCGAAGAAATGATCAAAAGAGCTGTATTTGCTAGAGAATTGGGAGTTCCTATCGTAATGCATGACTACTTAACAGGAGGATTCACCGCAAATACTAGCTTGGCTCATTATTGCCGAGATAATGGCCTACTTCTTCACATTCACCGTGCAATGCATGCAGTTATTGATAGACAGAAGAATCATGGTATACACTTCCGTGTACTAGCTAAAGCCTTACGTATGTCTGGTGGAGATCATATTCACTCTGGTACCGTAGTAGGTAAACTTGAAGGGGAAAGAGACATCACTTTGGGCTTTGTTGATTTACTGCGTGATGATTTTATTGAAaaaGATCGAAGTCGCGGTATTTATTTCACTCAAGATTGGGTCtctctACCAGGTGTTCTGCCCGTGGCTTCAGGgggTATTCACGTT
>IonTorrentS5-rbcL2_BOP010276_Cotu
CGAAGAAATGATCAAAAGGGCTGTATTTGCTAGAGAATTGGGAGTTCCTATCGTAATGCATGACTACTTAACAGGAGGATTCACTGCAAATACTAGCTTGGCTCATTATTGCCGGGATAATGGCTTACTTCTTCACATTCACCGTGCAATGCATGCAGTTATTGATAGACAGAAAAATCATGGTATGCACTTCCGTGTACTAGCTAAAGCGTTACGTCTGTCTGGTGGAGATCATATTCACGCTGGTACCGTAGTAGGTAAACTTGAAGGAGAAAGAGAAATTACTTTAGGCTTTGTTGATTTGCTGCGTGATGATTTTATTGAAAAAGACCGAAGTCGCGGTATTTATTTCACTCAAGATTGGGTCTCTCTACCAGGTGTTATTCCCGTGGCTTCAGGGGGTATTCACGTT
>IonTorrentS5-rbcL2_BOP010277_Cotu
CGAAGAAATGATCAAAAGAGCTGTATTTGCTAGAGAATTGGGAGCTCCTATCGTAATGCATGACTACTTAACAGGAGGATTCACTGCAAATACTAGCTTGGCTCATTATTGCCGAGATAATGGCCTACTTCTTCACATTCACCGTGCAATGCATGCAGTTATTGATAGACAGAAGAATCATGGTATACACTTCCGTGTACTAGCTAAAGCGTTACGTATGTCTGGTGGAGATCATATTCACTCTGGTACCGTAGTAGGGAAACTTGAAGGGGAAAGAGACATCACTTTGGGCTTTGTTGATTTACTGCGCGATGATTTTATTGAAAAAGATCGAAGTCGCGGTATTTATTTCACTCAAGATTGGGTCTCTCTACCAGGTGTTCTGCCCGTGGCTTCAGGGGGTATTCATGTTT
>IonTorrentS5-rbcL2_BOP010277_Otu
CGAAGAAATGATCAAAAGAGCTGTATTTGCTAGAGAATTGGGAGCTCCTATCGTAATGCATGACTACTTAACAGGAGGATTCACTGCAAATACTAGCTTGGCTCATTATTGCCGAGATAATGGCCTACTTCTTCACATTCACCGTGCAATGCATGCAGTTATTGATAGACAGAAGAATCATGGTATACACTTCCGTGTACTAGCTAAAGCGTTACGTATGTCTGGTGGAGATCATATTCACTCTGGTACCGTAGTAGGGAAACTTGAAGGGGAAAGAGACATCACTTTGGGCTTTGTTGATTTACTGCGCGATGATTTTATTGAAaaaGATCGAAGTCGCGGTATTTATTTCACTCAAGATTGGGTCtctctACCAGGTGTTCTGCCCGTGGCTTCAGGgggTATTCATGCTTT
>IonTorrentS5-rbcL2_BOP010277_Zotu
CGAAGAAATGATCAAAAGAGCTGTATTTGCTAGAGAATTGGGAGCTCCTATCGTAATGCATGACTACTTAACAGGAGGATTCACTGCAAATACTAGCTTGGCTCATTATTGCCGAGATAATGGCCTACTTCTTCACATTCACCGTGCAATGCATGCAGTTATTGATAGACAGAAGAATCATGGTATACACTTCCGTGTACTAGCTAAAGCGTTACGTATGTCTGGTGGAGATCATATTCACTCTGGTACCGTAGTAGGGAAACTTGAAGGGGAAAGAGACATCACTTTGGGCTTTGTTGATTTACTGCGCGATGATTTTATTG
>IonTorrentS5-rbcL2_BOP010278_Cotu
CGAAGAAATGATCAAAAGAGCTGTATTTGCTAGAGAATTGGGAGCTCCTATCGTAATGCATGACTACTTAACAGGAGGATTCACTGCAAATACTAGCTTGGCTCATTATTGCCGAGATAATGGCCTACTTCTTCACATTCACCGTGCAATGCATGCAGTTATTGATAGACAGAAGAATCATGGTATACACTTCCGTGTACTAGCTAAAGCGTTACGTATGTCTGGTGGAGATCATATTCACTCTGGTACCGTAGTAGGGAAACTTGAAGGGGAAAGAGACATCACTTTGGGCTTTGTTGATTTACTGCGCGATGATTTTATTGAAAAAGATCGAAGTCGCGGTATTTATTTCACTCAAGATTGGGTCTCTCTACCAGGTGTTCTGCCCGTGGCTTCAGGGGGTATTCATGTT
>IonTorrentS5-rbcL2_BOP010278_Dotu
GATAATGGCCTACTTCTTCACATTCACCGTGCAATGCATGCAGTTATTGATAGACAGAAGAATCATGGTATACACTTCCGTGTACTAGCTAAAGCGTTACGTATGTCTGGTGGAGATCATATTCACTCTGGTACCGTAGTAGGGAAACTTGAAGGGGAAAGAGACATCACTTTGGGCTTTGTTGATTTACTGCGCGATGATTTTATTGAAAAAGATCGAAGTCGCGGTATTTATTTCACTCAAGATTGGGTCTCTCTACCAGGTGTTCTGCCCGTGGCTTCAGGGGGTATTCATGTT
>IonTorrentS5-rbcL2_BOP010278_Otu
GATAATGGCCTACTTCTTCACATTCACCGTGCAATGCATGCAGTTATTGATAGACAGAAGAATCATGGTATACACTTCCGTGTACTAGCTAAAGCGTTACGTATGTCTGGTGGAGATCATATTCACTCTGGTACCGTAGTAGGGAAACTTGAAGGGGAAAGAGACATCACTTTGGGCTTTGTTGATTTACTGCGCGATGATTTTATTGAAaaaGATCGAAGTCGCGGTATTTATTTCACTCAAGATTGGGTCtctctACCAGGTGTTCTGCCCGTGGCTTCAGGgggTATTCATGTT
>IonTorrentS5-rbcL2_BOP010278_Zotu
GATAATGGCCTACTTCTTCACATTCACCGTGCAATGCATGCAGTTATTGATAGACAGAAGAATCATGGTATACACTTCCGTGTACTAGCTAAAGCGTTACGTATGTCTGGTGGAGATCATATTCACTCTGGTACCGTAGTAGGGAAACTTGAAGGGGAAAGAGACATCACTTTGGGCTTTGTTGATTTACTGCGCGATGATTTTATTGAAaaaGATCGAAGTCGCGGTATTTATTTCACTCAAGATTGGGTCtctctACCAGGTGTTCTGCCCGTGGCTTCAGGgggTATTCATGTT
>IonTorrentS5-rbcL2_BOP010279_Cotu
CGAAGAAATGATCAAAAGAGCTGTATTTGCTAGAGAATTGGGAGCTCCTATCGTAATGCATGACTACTTAACAGGAGGATTCACTGCAAATACTAGCTTGGCTCATTATTGCCGAGATAATGGCCTACTTCTTCACATTCACCGTGCAATGCATGCAGTTATTGATAGACAGAAGAATCATGGTATACACTTCCGTGTACTAGCTAAAGCGTTACGTATGTCTGGTGGAGATCATATTCACTCTGGTACCGTAGTAGGGAAACTTGAAGGGGAAAGAGACATCACTTTGGGCTTTGTTGATTTACTGCGCGATGATTTTATTGAAAAAGATCGAAGTCGCGGTATTTATTTCACTCAAGATTGGGTCTCTCTACCAGGTGTTCTGCCCGTGGCTTCAGGGGGTATTCACGTT
>IonTorrentS5-rbcL2_BOP010279_Dotu
CGAAGAAATGGTCAAAAGAGCTGTATTTGCTAGAGAATTGGGAGCTCCTATCGTAATGCATGACTACTTAACAGGAGGATTCACTGCAAATACTAGCTTGGCTCATTATTGCCGAGATAATGGCCTACTTCTTCACATTCACCGTGCAATGCATGCAGTTATTGATAGACAGAAGAATCATGGTATACACTTCCGTGTACTAGCTAAAGCGTTACGTATGTCTGGTGGAGATCATATTCACTCTGGTACCGTAGTAGGGAAACTTGAAGGGGAAAGAGACATCACTTTGGGCTTTGTTGATTTAC
>IonTorrentS5-rbcL2_BOP010279_Otu
CGAAGAAATGGTCAAAAGAGCTGTATTTGCTAGAGAATTGGGAGCTCCTATCGTAATGCATGACTACTTAACAGGAGGATTCACTGCAAATACTAGCTTGGCTCATTATTGCCGAGATAATGGCCTACTTCTTCACATTCACCGTGCAATGCATGCAGTTATTGATAGACAGAAGAATCATGGTATACACTTCCGTGTACTAGCTAAAGCGTTACGTATGTCTGGTGGAGATCATATTCACTCTGGTACCGTAGTAGGGAAACTTGAAGGGGAAAGAGACATCACTTTGGGCTTTGTTGATTTAC
>IonTorrentS5-rbcL2_BOP010279_Zotu
CGAAGAAATGATCAAAAGAGCTGTATTTGCTAGAGAATTGGGAGCTCCTATCGTAATGCATGACTACTTAACAGGAGGATTCACTGCAAATACTAGCTTGGCTCATTATTGCCGAGATAATGGCCTACTTCTTCACATTCACCGTGCAATGCATGCAGTTATTGATAGACAGAAGAATCATGGTATACACTTCCGTGTACTAGCTAAAGCGTTACGTATGTCTGGTGGAGATCATATTCACTCTGGTACCGTAGTAGGGAAACTTGAAGGGGAAAGAGACATCACTTTGGGCTTTGTTGATTTACTGCGCGATGATTTTATTGAAaaaGATCGAAGTCGCGGTATTTATTTC
>IonTorrentS5-rbcL2_BOP010280_Cotu
CGAAGAAATGATGAAAAGAGCTGTATTTGCTCGAGAATTGGGAGTTCCTATCGTAATGCATGATTACTTAACAGGGGGATTCACTGCAAATACTAGCTTGGCTCATTATTGCCGAGATAATGGCTTACTTCTTCACATTCACCGTGCAATGCATGCAGTTATTGATAGGCAGAAGAATCATGGTATGCACTTCCGCGTACTAGCTAAAGCATTACGTATGTCTGGCGGAGATCATATTCACGCCGGTACTGTAGTAGGGAAACTTGAAGGTGAAAGAGATATCACTTTGGGCTTTGTTGATTTACTGCGTGATGATTATATTGAAAAAGATCGCTCCCGCGGTATTTATTTCACTCAAGATTGGGTCTCTATGCCGGGTGTTCTGCCTGTGGCTTCAGGAGGTATTCACGTT
>IonTorrentS5-rbcL2_BOP010280_Otu
CGAAGAAATGATGAAAAGAGCTGTATTTGCTCGAGAATTGGGAGTTCCTATCGTAATGCATGATTACTTAACAGGgggATTCACTGCAAATACTAGCTTGGCTCATTATTGCCGAGATAATGGCTTACTTCTTCACATTCACCGTGCAATGCATGCAGTTATTGATAGGCAGAAGAATCATGGTATGCACTTCCGCGTACTAGCTAAAGCATTACGTATGTCTGGCGGAGATCATATTCACGCCGGTACTGTAGTAGGGAAACTTGAAGGTGAAAGAGATATCACTTTGGGCTTTGTTGATTTACTGCGTGATGATTATAT
>IonTorrentS5-rbcL2_BOP010280_Zotu
CGAAGAAATGATGAAAAGAGCTGTATTTGCTCGAGAATTGGGAGTTCCTATCGTAATGCATGATTACTTAACAGGgggATTCACTGCAAATACTAGCTTGGCTCATTATTGCCGAGATAATGGCTTACTTCTTCACATTCACCGTGCAATGCATGCAGTTATTGATAGGCAGAAGAATCATGGTATGCACTTCCGCGTACTAGCTAAAGCATTACGTATGTCTGGCGGAGATCATATTCACGCCGGTACTGTAGTAGGGAAACTTGAAGGTGAAAGAGATATCACTTTGGGCTTTGTTGATTTACTGCGTGATGATTATAT
>IonTorrentS5-rbcL2_BOP010281_Cotu
TGAAGAAATGATGAAAAGGGCTGTATTTGCCAGAGAATTGGGAGTTCCTATCGTAATGCACGACTACTTAACAGGGGGATTCACTGCAAATACCACCTTGGCTCACTATTGCCGAGATAATGGCCTACTTCTTCACATCCACCGCGCAATGCATGCAGTTATTGATAGACAGAAGAATCATGGTATACACTTTCGTGTACTAGCTAAAGCGTTACGTATGTCTGGTGGAGATCATATTCACTCCGGTACCGTAGTAGGTAAACTTGAAGGGGAAAGAGACATCACTTTGGGCTTTGTTGATTTACTGCGCGATGATTTTATTGAAAAGGATCGAAGTCGCGGTATTTATTTCACTCAAGATTGGGTCTCTCTACCGGGTGTTCTGCCCGTGGCTTCGGGGGGTATTCACGTT
>IonTorrentS5-rbcL2_BOP010281_Otu
TGAAGAAATGATGAAAAGGGCTGTATTTGCCAGAGAATTGGGAGTTCCTATCGTAATGCACGACTACTTAACAGGgggATTCACTGCAAATACCACCTTGGCTCACTATTGCCGAGATAATGGCCTACTTCTTCACATCCACCGCGCAATGCATGCAGTTATTGATAGACAGAAGAATCATGGTATACACTTTCGTGTACTAGCTAAAGCGTTACGTATGTCTGGTGGAGATCATATTCACTCCGGTACCGTAGTAGGTAAACTTGAAGGGGAAAGAGACATCACTTTGGGCTTTGTTGATTTACTGCGCGATGATTTTATTGAAAAGGATCGAAGTCGCGGTATTTATTTCACTCAAGATTGGGTCtctctACCGGGTGTTCTGCCCGTGGCTTCGGggggTATTCACGTT
>IonTorrentS5-rbcL2_BOP010281_Zotu
TGAAGAAATGATGAAAAGGGCTGTATTTGCCAGAGAATTGGGAGTTCCTATCGTAATGCACGACTACTTAACAGGgggATTCACTGCAAATACCACCTTGGCTCACTATTGCCGAGATAATGGCCTACTTCTTCACATCCACCGCGCAATGCATGCAGTTATTGATAGACAGAAGAATCATGGTATACACTTTCGTGTACTAGCTAAAGCGTTACGTATGTCTGGTGGAGATCATATTCACTCCGGTACCGTAGTAGGTAAACTTGAAGGGGAAAGAGACATCACTTTGGGCTTTGTTGATTTACTGCGCGATGATTTTATTGAAAAGGATCGAAGTCGCGGTATTTATTTCACTCAAGATTGGGTCtctctACCGGGTGTTCTGCCCGTGGCTTCGGggggTATTCACGTT
>IonTorrentS5-rbcL2_BOP010282_Cotu
CGAAGAAATGATGAAAAGAGCTATATTTGCTAGAGAATTGGGAGTTCCTATCGTAATGCATGACTACTTAACAGGAGGATTCACTGCAAATACTAGCTTGGCTCATTATTGCCGAGATAATGGCCTACTTCTTCACATTCACCGTGCAATGCATGCAGTTATTGATAGACAGAAGAATCATGGTATACACTTCCGTGTACTAGCTAAAGCGTTACGTATGTCTGGTGGAGATCATATTCACTCTGGTACCGTAGTAGGTAAACTTGAAGGAGAAAGAGACATCACTTTGGGCTTTGTTGATTTACTGCGTGATGATTTTATTGAAAAAGATCGAAGTCGCGGTATTTATTTCACTCAAGACTGGGTCTCTCTACCGGGTGTTATTCCCGTGGCTTCAGGGGGTATTCACGTTTGCAT
>IonTorrentS5-rbcL2_BOP010282_Dotu
CGAAGAAATGATGAAAAGAGCTATATTTGCTAGAGAATTGGGAGTTCCTATCGTAATGCATGACTACTTAACAGGAGGATTCACTGCAAATACTAGCTTGGCTCATTATTGCCGAGATAATGGCCTACTTCTTCACATTCACCGTGCAATGCATGCAGTTATTGATAGACAGAAGAATCATGGTATACACTTCCGTGTACTAGCTAAAGCGTTACGTATGTCTGGTGGAGATCATATTCACTCTGGTACCGTAGTAGGTAAACTTGAAGGAGAAAGAGACATCACTTTGGGCTTTGTTGATTTACTGCGTGATGATTTTATTGAAAAA
>IonTorrentS5-rbcL2_BOP010282_Otu
CGAAGAAATGATGAAAAGAGCTATATTTGCTAGAGAATTGGGAGTTCCTATCGTAATGCATGACTACTTAACAGGAGGATTCACTGCAAATACTAGCTTGGCTCATTATTGCCGAGATAATGGCCTACTTCTTCACATTCACCGTGCAATGCATGCAGTTATTGATAGACAGAAGAATCATGGTATACACTTCCGTGTACTAGCTAAAGCGTTACGTATGTCTGG
>IonTorrentS5-rbcL2_BOP010282_Zotu
CGAAGAAATGATGAAAAGAGCTATATTTGCTAGAGAATTGGGAGTTCCTATCGTAATGCATGACTACTTAACAGGAGGATTCACTGCAAATACTAGCTTGGCTCATTATTGCCGAGATAATGGCCTACTTCTTCACATTCACCGTGCAATGCATGCAGTTATTGATAGACAGAAGAATCATGGTATACACTTCCGTGTACTAGCTAAAGCGTTACGTATGTCTGGTGGAGATCATATTCACTCTGGTACCGTAGTAGGTAAACTTGAAGGAGAAAGAGACATCACTTTGGGCTTTGTTGATTTACTGCGTGATGATTTTATTGAAaaaGATCGAAGTCGCGGTATTTATTTCACTCAAGACTGGGTCTCT
>IonTorrentS5-rbcL2_BOP010283_Cotu
TGAAGAAATGATGAAAAGGGCTGTATTTGCCAGAGAATTGGGAGTTCCTATCGTAATGCACGACTACTTAACAGGGGGATTCACTGCAAATACCACCTTGGCTCACTATTGCCGAGATAATGGCCTACTTCTTCACATCCACCGCGCAATGCATGCAGTTATTGATAGACAGAAGAATCATGGTATGCACTTTCGTGTACTAGCTAAAGCGTTACGTATGTCTGGTGGAGATCATATTCACTCCGGTACCGTAGTAGGTAAACTTGAAGGGGAAAGAGACATCACTTTGGGCTTTGTTGATTTACTGCGCGATGATTTTATTGAAAAGGATCGAAGTCGCGGTATTTATTTCACTCAAGATTGGGTCTCTCTACCGGGTGTTCTGCCCGTGGCTTCGGGGGGTATTCACGTT
>IonTorrentS5-rbcL2_BOP010283_Otu
TGAAGAAATGATGAAAAGGGCTGTATTTGCCAGAGAATTGGGAGTTCCTATCGTAATGCACGACTACTTAACAGGgggATTCACTGCAAATACCACCTTGGCTCACTATTGCCGAGATAATGGCCTACTTCTTCACATCCACCGCGCAATGCATGCAGTTATTGATAGACAGAAGAATCATGGTATGCACTTTCGTGTACTAGCTAAAGCGTTACGTATGTCTGGTGGAGATCATATTCACTCCGGTACCGTAGTAGGTAAACTTGAAGGGGAAAGAGACATCACTTTGGGCTTTGTTGATTTACTGCGCGATGATTTTATTGAAAAGGATCGAAGTCGCGGTATTTATTTCACTCAAGATTGGGTCtctctACCGGGTGTTCTGCCCGTGGCTTCGGggggTATTCACGTT
>IonTorrentS5-rbcL2_BOP010283_Zotu
TGAAGAAATGATGAAAAGGGCTGTATTTGCCAGAGAATTGGGAGTTCCTATCGTAATGCACGACTACTTAACAGGgggATTCACTGCAAATACCACCTTGGCTCACTATTGCCGAGATAATGGCCTACTTCTTCACATCCACCGCGCAATGCATGCAGTTATTGATAGACAGAAGAATCATGGTATGCACTTTCGTGTACTAGCTAAAGCGTTACGTATGTCTGGTGGAGATCATATTCACTCCGGTACCGTAGTAGGTAAACTTGAAGGGGAAAGAGACATCACTTTGGGCTTTGTTGATTTACTGCGCGATGATTTTATTGAAAAGGATCGAAGTCGCGGTATTTATTTCACTCAAGATTGGGTCtctctACCGGGTGTTCTGCCCGTGGCTTCGGggggTATTCACGTT
>IonTorrentS5-rbcL2_BOP010286_Cotu
TGCAGGTACATGCGAAGAAATGATTAAAAGGGCTGTATTTGCCAGAGAGTTGGGAGTTCCTATCGTAATGCATGACTACATAACCGGGGGATTCACTGCAAATACTAGCTTGGCTCATTATTGCCGAGATAATGGTCTACTTCTTCACATCCACCGCGCAATGCATGCAGTTATTGATAGACAGAAGAATCATGGTATGCACTTTCGTGTATTAGCGAAAGCCTTACGTATGTCTGGTGGAGATCATATTCACTCCGGGACCGTAGTAGGTAAACTTGAAGGGGAAAGAGAGATCACTTTGGGCTTTGTTGATTTACTGCGCGATGATTTTGTGGAAAAAGATCGAAGTCGCGGTATTTATTTCACTCAAGATTGGGTCTCTCTACCAGGTGTTCTGCCCGTGGCTTCAGGCGGTATTCACGTT
>IonTorrentS5-rbcL2_BOP010286_Otu
TGCAGGTACATGCGAAGAAATGATTAAAAGGGCTGTATTTTGCCAGagagTTGGGAGTTCCTATCGTAATGCATGACTACATAACCGGgggATTCACTGCAAATACTAGCTTGGCTCATTATTGCCGAGATAATGGTCTACTTCTTCACATCCACCGCGCAATGCATGCAGTTATTGATAGACAGAAGAATCATGGTATGCACTTTCGTGTATTAGCGAAAGCCTTACGTATGTCTGGTGGAGATCATATTCACTCCGGGACCGTAGTAGGTAAACTTGAAGGGGAAAGagagaTCACTTTGGGCTTTGTTGATTTACTGCGCGATGATTTTGTGGAAaaaGATCGAAGTCGCGGTATTTATTTCACTCAAGATTGGGTCtctctACCAGGTGTTCTGCCCGTGGCTTCAGGCGGTATTCACGTT
>IonTorrentS5-rbcL2_BOP010286_Zotu
TGTCAGGTACATGCGAAGAAATGATTAAAAGGGCTGTATTTGCCAGagagTTGGGAGTTCCTATCGTAATGCATGACTACATAACCGGgggATTCACTGCAAATACTAGCTTGGCTCATTATTGCCGAGATAATGGTCTACTTCTTCACATCCACCGCGCAATGCATGCAGTTATTGATAGACAGAAGAATCATGGTATGCACTTTCGTGTATTAGCGAAAGCCTTACGTATGTCTGGTGGAGATCATATTCACTCCGGGACCGTAGTAGGTAAACTTGAAGGGGAAAGagagaTCACTTTGGGCTTTGTTGATTTACTGCGCGATGATTTTGTGGAAaaaGATCGAAGTCGCGGTATTTATTTCACTCAAGATTGGGTCtctctACCAGGTGTTCTGCCCGTGGCTTCAGGCGGTATTCACGTT
>IonTorrentS5-rbcL2_BOP010287_Cotu
TGAAGAAATGATGAAAAGGGCTATATTTGCCAGAGAATTGGGAGTTCCTATCGTAATGCACGACTACTTAACAGGGGGATTCACTGCAAATACCACCTTGGCTCACTATTGCCGAGATAATGGCCTACTTCTTCACATCCACCGCGCAATGCATGCAGTTATTGATAGACAGAAGAATCATGGTATGCACTTTCGTGTACTAGCTAAAGCGTTACGTATGTCTGGTGGAGATCATATTCACGCCGGTACCGTAGTAGGTAAACTTGAAGGGGAAAGAGAAATCACTTTGGGCTTTGTTGATTTACTGCGCGATGATTTTATTGAAAAAGATCGAAGTCGCGGTATTTATTTCACTCAAGATTGGGTCTCTCTACCGGGTGTTCTGCCCGTGGCTTCGGGGGGTATTCACGTT
>IonTorrentS5-rbcL2_BOP010287_Otu
TGAAGAAATGATGAAAAGGGCTATATTTGCCAGAGAATTGGGAGTTCCTATCGTAATGCACGACTACTTAACAGGgggATTCACTGCAAATACCACCTTGGCTCACTATTGCCGAGATAATGGCCTACTTCTTCACATCCACCGCGCAATGCATGCAGTTATTGATAGACAGAAGAATCATGGTATGCACTTTCGTGTACTAGCTAAAGCGTTACGTATGTCTGGTGGAGATCATATTCACGCCGGTACCGTAGTAGGTAAACTTGAAGGGGAAAGAGAAATCACTTTGGGCTTTGTTGATTTACTGCGCGATGATTTTATTGAAaaaGATCGAAGTCGCGGTATTTATTTCACTCAAGATTGGGTCtctctACCGGGTGTTCTGCCCGTGGCTTCGGggggTATTCACGTT
>IonTorrentS5-rbcL2_BOP010287_Zotu
TGAAGAAATGATGAAAAGGGCTATATTTGCCAGAGAATTGGGAGTTCCTATCGTAATGCACGACTACTTAACAGGgggATTCACTGCAAATACCACCTTGGCTCACTATTGCCGAGATAATGGCCTACTTCTTCACATCCACCGCGCAATGCATGCAGTTATTGATAGACAGAAGAATCATGGTATGCACTTTCGTGTACTAGCTAAAGCGTTACGTATGTCTGGTGGAGATCATATTCACGCCGGTACCGTAGTAGGTAAACTTGAAGGGGAAAGAGAAATCACTTTGGGCTTTGTTGATTTACTGCGCGATGATTTTATTGAAaaaGATCGAAGTCGCGGTATTTATTTCACTCAAGATTGGGTCtctctACCGGGTGTTCTGCCCGTGGCTTCGGggggTATTCACGTT
>IonTorrentS5-rbcL2_BOP010288_Cotu
TGAAGAAATGATGAAAAGGGCTATATTTGCCAGAGAATTGGGAGTTCCTATCGTAATGCACGACTACTTAACAGGGGGATTCACTGCAAATACCACCTTGGCTCACTATTGCCGAGATAATGGCCTACTTCTTCACATCCACCGCGCAATGCATGCAGTTATTGATAGACAGAAGAATCATGGTATGCACTTTCGTGTACTAGCTAAAGCGTTACGTATGTCTGGTGGAGATCATATTCACGCCGGTACCGTAGTAGGTAAACTTGAAGGGGAAAGAGACATCACTTTGGGCTTTGTTGATTTACTGCGCGATGATTTTGTTGAAAAAGATCGAAGTCGCGGTATTTATTTCACTCAAGATTGGGTCTCTCTACCGGGTGTTCTGCCCGTGGCTTCGGGGGGTATTCACGTTTGGCA
>IonTorrentS5-rbcL2_BOP010288_Otu
TGAAGAAATGATGAAAAGGGCTATATTTGCCAGAGAATTGGGAGTTCCTATCGTAATGCACGACTACTTAACAGGgggATTCACTGCAAATACCACCTTGGCTCACTATTGCCGAGATAATGGCCTACTTCTTCACATCCACCGCGCAATGCATGCAGTTATTGATAGACAGAAGAATCATGGTATGCACTTTCGTGTACTAGCTAAAGCGTTACGTATGTCTGGTGGAGATCATATTCACGCCGGTACCGTAGTAGGTAAACTTGAAGGGGAAAGAGACATCACTTTGGGCTTTGTTGATTTACTGCGCGATGATTTTGTTGAAaaaGATCGAAGTCGCGGTATTTATTTCACTCAAGATTGGGTCtctctACCGGGTGTTCTGCCCGTGGCTTCGGggggTATTCACGTT
>IonTorrentS5-rbcL2_BOP010288_Zotu
TGAAGAAATGATGAAAAGGGCTATATTTGCCAGAGAATTGGGAGTTCCTATCGTAATGCACGACTACTTAACAGGgggATTCACTGCAAATACCACCTTGGCTCACTATTGCCGAGATAATGGCCTACTTCTTCACATCCACCGCGCAATGCATGCAGTTATTGATAGACAGAAGAATCATGGTATGCACTTTCGTGTACTAGCTAAAGCGTTACGTATGTCTGGTGGAGATCATATTCACGCCGGTACCGTAGTAGGTAAACTTGAAGGGGAAAGAGACATCACTTTGGGCTTTGTTGATTTACTGCGCGATGATTTTGTTGAAaaaGATCGAAGTCGCGGTATTTATTTCACTCAAGATTGGGTCtctctACCGGGTGTTCTGCCCGTGGCTTCGGggggTATTCACGTT
>IonTorrentS5-rbcL2_BOP010290_Cotu
TGCAGGTACATGTGAAGAAATGATAAAAAGAGCTGTATTTGCCAGAGAATTGGGTGTCCCTATCGTAATGCATGACTACTTAACAGGGGGATTCACTGCAAATACTAGCTTGGCTCACTATTGCCGTGATAATGGTCTACTTCTTCATATCCACCGTGCAATGCATGCAGTTATCGATAGACAGAAAAATCATGGTATGCACTTTCGTGTATTAGCTAAAGCGTTACGTATGTCTGGTGGAGATCATATTCACGCTGGTACTGTAGTAGGTAAACTTGAAGGAGAAAGGGAGATTACTTTAGGTTTTGTTGATTTACTACGTGATGATTTTATTGAAAAAGATAGAAGTCGCGGTATTTATTTCACTCAGGATTGGGTTTCTTTACCAGGTGTTTTACCTGTTGCTTCGGGGGGTATTCACGTT
>IonTorrentS5-rbcL2_BOP010290_Otu
TGCAGGTACATGTGAAGAAATGATAAaaaGAGCTGTATTTGCCAGAGAATTGGGTGTCCCTATCGTAATGCATGACTACTTAACAGGgggATTCACTGCAAATACTAGCTTGGCTCACTATTGCCGTGATAATGGTCTACTTCTTCATATCCACCGTGCAATGCATGCAGTTATCGATAGACAGAAaaaTCATGGTATGCACTTTCGTGTATTAGCTAAAGCGTTACGTATGTCTGGTGGAGATCATATTCACGCTGGTACTGTAGTAGGTAAACTTGAAGGAGAAAGGGAGATTACTTTAGGTTTTGTTGATTTACTACGTGATGATTTTATTGAAaaaGATAGAAGTCGCGGTATTTATTTCACTCAGGATTGGGTTTCTTTACCAGGTGTTTTACCTGTTGCTTCGGggggTATTCACGTT
>IonTorrentS5-rbcL2_BOP010290_Zotu
TGCAGGTACATGTGAAGAAATGATAAaaaGAGCTGTATTTGCCAGAGAATTGGGTGTCCCTATCGTAATGCATGACTACTTAACAGGgggATTCACTGCAAATACTAGCTTGGCTCACTATTGCCGTGATAATGGTCTACTTCTTCATATCCACCGTGCAATGCATGCAGTTATCGATAGACAGAAaaaTCATGGTATGCACTTTCGTGTATTAGCTAAAGCGTTACGTATGTCTGGTGGAGATCATATTCACGCTGGTACTGTAGTAGGTAAACTTGAAGGAGAAAGGGAGATTACTTTAGGTTTTGTTGATTTACTACGTGATGATTTTATTGAAaaaGATAGAAGTCGCGGTATTTATTTCACTCAGGATTGGGTTTCTTTACCAGGTGTTTTACCTGTTGCTTCGGggggTATTCACGTT
>IonTorrentS5-rbcL2_BOP010291_Cotu
TGAAGAAATGATGAAAAGGGCTGTATTTGCCAGAGAATTGGGAGTTCCTATCGTAATGCACGACTACTTAACAGGGGGATTCACTGCAAATACCACCTTGGCTCACTATTGCCGAGATAATGGCCTACTTCTTCACATCCACCGCGCAATGCATGCAGTTATTGATAGACAGAAGAATCATGGTATACACTTTCGTGTACTAGCTAAAGCGTTACGTATGTCTGGTGGAGATCATATTCACTCCGGTACCGTAGTAGGTAAACTTGAAGGGGAAAGAGAAATCACTTTGGGCTTTGTTGATTTACTGCGCGATGATTTTATTGAAAAAGATCGAAGTCGCGGTATTTATTTCACTCAAGATTGGGTCTCTCTACCGGGTGTTCTGCCCGTGGCTTCGGGGGGTATTCACGTT
>IonTorrentS5-rbcL2_BOP010291_Otu
TGAAGAAATGATGAAAAGGGCTGTATTTGCCAGAGAATTGGGAGTTCCTATCGTAATGCACGACTACTTAACAGGgggATTCACTGCAAATACCACCTTGGCTCACTATTGCCGAGATAATGGCCTACTTCTTCACATCCACCGCGCAATGCATGCAGTTATTGATAGACAGAAGAATCATGGTATACACTTTCGTGTACTAGCTAAAGCGTTACGTATGTCTGGTGGAGATCATATTCACTCCGGTACCGTAGTAGGTAAACTTGAAGGGGAAAGAGAAATCACTTTGGGCTTTGTTGATTTACTGCGCGATGATTTTATTGAAaaaGATCGAAGTCGCGGTATTTATTTCACTCAAGATTGGGTCtctctACCGGGTGTTCTGCCCGTGGCTTCGGggggTATTCACGTT
>IonTorrentS5-rbcL2_BOP010291_Zotu
TGAAGAAATGATGAAAAGGGCTGTATTTGCCAGAGAATTGGGAGTTCCTATCGTAATGCACGACTACTTAACAGGgggATTCACTGCAAATACCACCTTGGCTCACTATTGCCGAGATAATGGCCTACTTCTTCACATCCACCGCGCAATGCATGCAGTTATTGATAGACAGAAGAATCATGGTATACACTTTCGTGTACTAGCTAAAGCGTTACGTATGTCTGGTGGAGATCATATTCACTCCGGTACCGTAGTAGGTAAACTTGAAGGGGAAAGAGAAATCACTTTGGGCTTTGTTGATTTACTGCGCGATGATTTTATTGAAaaaGATCGAAGTCGCGGTATTTATTTCACTCAAGATTGGGTCtctctACCGGGTGTTCTGCCCGTGGCTTCGGggggTATTCACGTT
>IonTorrentS5-rbcL2_BOP010292_Cotu
TGAAGAAATGATGAAAAGGGCTGTATTTGCCAGAGAATTGGGAGTTCCTATCGTAATGCACGACTACTTAACAGGGGGATTCACTGCAAATACCACCTTGGCTCACTATTGCCGAGATAATGGCCTACTTCTTCACATCCACCGCGCAATGCATGCAGTTATTGATAGACAGAAGAATCATGGTATACACTTTCGTGTACTAGCTAAAGCGTTACGTATGTCTGGTGGAGATCATATTCACTCCGGTACCGTAGTAGGTAAACTTGAAGGGGAAAGAGACATCACTTTGGGCTTTGTTGATTTACTGCGCGATGATTTTATTGAAAAGGATCGAAGTCGCGGTATTTATTTCACTCAAGATTGGGTCTCTCTACCGGGTGTTCTGCCCGTGGCTTCGGGGGGTATTCACGTT
>IonTorrentS5-rbcL2_BOP010292_Otu
TGAAGAAATGATGAAAAGGGCTGTATTTGCCAGAGAATTGGGAGTTCCTATCGTAATGCACGACTACTTAACAGGgggATTCACTGCAAATACCACCTTGGCTCACTATTGCCGAGATAATGGCCTACTTCTTCACATCCACCGCGCAATGCATGCAGTTATTGATAGACAGAAGAATCATGGTATACACTTTCGTGTACTAGCTAAAGCGTTACGTATGTCTGGTGGAGATCATATTCACTCCGGTACCGTAGTAGGTAAACTTGAAGGGGAAAGAGACATCACTTTGGGCTTTGTTGATTTACTGCGCGATGATTTTATTGAAAAGGATCGAAGTCGCGGTATTTATTTCACTCAAGATTGGGTCtctctACCGGGTGTTCTGCCCGTGGCTTCGGggggTATTCACGTT
>IonTorrentS5-rbcL2_BOP010292_Zotu
TGAAGAAATGATGAAAAGGGCTGTATTTGCCAGAGAATTGGGAGTTCCTATCGTAATGCACGACTACTTAACAGGgggATTCACTGCAAATACCACCTTGGCTCACTATTGCCGAGATAATGGCCTACTTCTTCACATCCACCGCGCAATGCATGCAGTTATTGATAGACAGAAGAATCATGGTATACACTTTCGTGTACTAGCTAAAGCGTTACGTATGTCTGGTGGAGATCATATTCACTCCGGTACCGTAGTAGGTAAACTTGAAGGGGAAAGAGACATCACTTTGGGCTTTGTTGATTTACTGCGCGATGATTTTATTGAAAAGGATCGAAGTCGCGGTATTTATTTCACTCAAGATTGGGTCtctctACCGGGTGTTCTGCCCGTGGCTTCGGggggTATTCACGTT
>IonTorrentS5-rbcL2_BOP010293_Cotu
CGAAGAAATGATGAAAAGAGCTATATTTGCTAGAGAATTGGGAGTTCCTATCGTAATGCATGACTACTTAACAGGAGGATTCACTGCAAATACTACCTTGGCTCATTATTGCCGAGATAATGGCTTACTTCTTCACATTCACCGTGCAATGCATGCAGTTATTGATAGACAGAAGAATCATGGTATGCACTTCCGTGTACTAGCTAAAGCGTTACGTATGTCTGGTGGAGATCATATTCACGCTGGTACTGTAGTAGGTAAACTTGAAGGAGAAAGAGATATTACTTTAGGCTTTGTTGATTTACTGCGTGATGATTTTATTGAAAAAGATCGAAGTCGCGGTATTTATTTCACTCAAGATTGGGTCTCTCTACCGGGTGTTATTCCCGTGGCTTCAGGGGGTATTCACGTTTGGCAT
>IonTorrentS5-rbcL2_BOP010293_Otu
CGAAGAAATGATGAAAAGAGCTATATTTGCTAGAGAATTGGGAGTTCCTATCGTAATGCATGACTACTTAACAGGAGGATTCACTGCAAATACTACCTTGGCTCATTATTGCCGAGATAATGGCTTACTTCTTCACATTCACCGTGCAATGCATGCAGTTATTGATAGACAGAAGAATCATGGTATGCACTTCCGTGTACTAGCTAAAGCGTTACGTATGTCTGGTGGAGATCATATTCACGCTGGTACTGTAGTAGGTAAACTTGAAGGAGAAAGAGATATTACTTTAGGCTTTGTTGATTTACTGCGTGATGATTTTATTGAAaaaGATCGAAGTCGCGGTATTTATTTCACTCAAGATTGGGTCtctctACCGGGTGTTATTCCCGTGGCTTCAGGgggTATTCACGTTTGGCACAT
>IonTorrentS5-rbcL2_BOP010293_Zotu
CGAAGAAATGATGAAAAGAGCTATATTTGCTAGAGAATTGGGAGTTCCTATCGTAATGCATGACTACTTAACAGGAGGATTCACTGCAAATACTACCTTGGCTCATTATTGCCGAGATAATGGCTTACTTCTTCACATTCACCGTGCAATGCATGCAGTTATTGATAGACAGAAGAATCATGGTATGCACTTCCGTGTACTAGCTAAAGCGTTACGTATGTCTGGTGGAGATCATATTCACGCTGGTACTGTAGTAGGTAAACTTGAAGGAGAAAGAGATATTACTTTAGGCTTTGTTGATTTACTGCGTGATGATTTTATTGAAaaaGATCGAAGTCGCGGTATTTATTTCACTCAAGATTGGGTCtctctACCGGGTGTTATTCCCGTGGCTTCAGGgggTATTCACGTTTGGCACAT
>IonTorrentS5-rbcL2_BOP010294_Cotu
TGAAGAAATGATGAAAAGGGCTGTATTTGCCAGAGAATTGGGAGTTCCTATCGTAATGCACGACTACTTAACAGGGGGATTCACTGCAAATACCAGCTTGGCTCACTATTGCCGAGATAATGGCCTACTTCTTCACATCCACCGCGCAATGCATGCAGTTATTGATAGACAGAAGAATCATGGTATACACTTTCGTGTACTAGCTAAAGCGTTACGTATGTCTGGTGGAGATCATATTCACTCCGGTACCGTAGTAGGTAAACTTGAAGGGGAAAGAGACATCACTTTGGGCTTTGTTGATTTACTGCGCGATGATTTTATTGAAAAGGATCGAAGTCGCGGTATTTATTTCACTCAAGATTGGGTCTCTCTACCGGGTGTTCTGCCCGTGGCTTCGGGGGGTATTCACGTTTGGCAT
>IonTorrentS5-rbcL2_BOP010294_Otu
TGAAGAAATGATGAAAAGGGCTGTATTTGCCAGAGAATTGGGAGTTCCTATCGTAATGCACGACTACTTAACAGGgggATTCACTGCAAATACCAGCTTGGCTCACTATTGCCGAGATAATGGCCTACTTCTTCACATCCACCGCGCAATGCATGCAGTTATTGATAGACAGAAGAATCATGGTATACACTTTCGTGTACTAGCTAAAGCGTTACGTATGTCTGGTGGAGATCATATTCACTCCGGTACCGTAGTAGGTAAACTTGAAGGGGAAAGAGACATCACTTTGGGCTTTGTTGATTTACTGCGCGATGATTTTATTGAAAAGGATCGAAGTCGCGGTATTTATTTCACTCAAGATTGGGTCtctctACCGGGTGTTCTGCCCGTGGCTTCGGggggTATTCACGTT
>IonTorrentS5-rbcL2_BOP010294_Zotu
TGAAGAAATGATGAAAAGGGCTGTATTTGCCAGAGAATTGGGAGTTCCTATCGTAATGCACGACTACTTAACAGGgggATTCACTGCAAATACCAGCTTGGCTCACTATTGCCGAGATAATGGCCTACTTCTTCACATCCACCGCGCAATGCATGCAGTTATTGATAGACAGAAGAATCATGGTATACACTTTCGTGTACTAGCTAAAGCGTTACGTATGTCTGGTGGAGATCATATTCACTCCGGTACCGTAGTAGGTAAACTTGAAGGGGAAAGAGACATCACTTTGGGCTTTGTTGATTTACTGCGCGATGATTTTATTGAAAAGGATCGAAGTCGCGGTATTTATTTCACTCAAGATTGGGTCtctctACCGGGTGTTCTGCCCGTGGCTTCGGggggTATTCACGTT
>IonTorrentS5-rbcL2_BOP010295_Cotu
GCGAAGAAATGATGAAAAGAGCTATATTTGCTAGAGAATTGGGAGTTCCTATCGTAATGCATGACTACTTAACAGGAGGATTCACTGCAAATACTACCTTGGCTCATTATTGCCGAGATAATGGCTTACTTCTTCACATTCACCGTGCAATGCATGCAGTTATTGATAGACAGAAGAATCATGGTATGCACTTCCGTGTACTAGCTAAAGCGTTACGTATGTCTGGTGGAGATCATATTCACGCTGGTACTGTAGTAGGTAAACTTGAAGGAGAAAGAGATATTACTTTAGGCTTTGTTGATTTACTGCGTGATGATTTTATTGAAAAAGATCGAAGTCGCGGTATTTATTTCACTCAAGATTGGGTCTCTCTACCGGGTGTTATTCCCGTGGCTTCAGGGGGTATTCACGTTTGGCAT
>IonTorrentS5-rbcL2_BOP010295_Otu
CGAAGAAATGATGAAAAGAGCTATATTTGCTAGAGAATTGGGAGTTCCTATCGTAATGCATGACTACTTAACAGGAGGATTCACTGCAAATACTACCTTGGCTCATTATTGCCGAGATAATGGCTTACTTCTTCACATTCACCGTGCAATGCATGCAGTTATTGATAGACAGAAGAATCATGGTATGCACTTCCGTGTACTAGCTAAAGCGTTACGTATGTCTGGTGGAGATCATATTCACGCTGGTACTGTAGTAGGTAAACTTGAAGGAGAAAGAGATATTACTTTAGGCTTTGTTGATTTACTGCGTGATGATTTTATTGAAaaaGATCGAAGTCGCGGTATTTATTTCACTCAAGATTGGGTCtctctACCGGGTGTTATTCCCGTGGCTTCAGGgggTATTCACGTTTGGCACAT
>IonTorrentS5-rbcL2_BOP010295_Zotu
CGAAGAAATGATGAAAAGAGCTATATTTGCTAGAGAATTGGGAGTTCCTATCGTAATGCATGACTACTTAACAGGAGGATTCACTGCAAATACTACCTTGGCTCATTATTGCCGAGATAATGGCTTACTTCTTCACATTCACCGTGCAATGCATGCAGTTATTGATAGACAGAAGAATCATGGTATGCACTTCCGTGTACTAGCTAAAGCGTTACGTATGTCTGGTGGAGATCATATTCACGCTGGTACTGTAGTAGGTAAACTTGAAGGAGAAAGAGATATTACTTTAGGCTTTGTTGATTTACTGCGTGATGATTTTATTGAAaaaGATCGAAGTCGCGGTATTTATTTCACTCAAGATTGGGTCtctctACCGGGTGTTATTCCCGTGGCTTCAGGgggTATTCACGTTTGGCACAT
>IonTorrentS5-rbcL2_BOP010296_Cotu
CGAAGAAATGATCAAAAGGGCTGTATTTGCCAGAGAATTGGGAGTTCCTATCGTAATGCATGACTACTTAACCGGGGGATTTACTGCAAATACTAGCTTGGCTCATTATTGCCGAGATAATGGTCTACTTCTTCACATCCATCGTGCAATGCATGCAGTTATTGATAGACAGAAGAATCATGGTATACACTTTCGTGTACTAGCTAAAGCGTTACGTATGTCTGGTGGAGATCATATTCACGCTGGTACCGTAGTAGGTAAACTTGAAGGGGAAAGAGAAATCACTTTAGGCTTTGTTGATTTACTACGTGATGATTTTGTTGAAAAAGATCGAAGCCGCGGTATTTATTTCACTCAAGATTGGGTCTCTCTACCTGGTGTTCTGCCCGTGGCTTCAGGGGGTATTCACGTT
>IonTorrentS5-rbcL2_BOP010296_Dotu
TCTTCACATCCATCGTGCAATGCATGCAGTTATTGATAGACAGAAGAATCATGGTATACACTTTCGTGTACTAGCTAAAGCGTTACGTATGTCTGGTGGAGATCATATTCACGCTGGTACCGTAGTAGGTAAACTTGAAGGGGAAAGAGAAATCACTTTAGGCTTTGTTGATTTACTACGTGATGATTTTGTTGAAAAAGATCGAAGCCGCGGTATTTATTTCACTCAAGATTGGGTCTCTCTACCTGGTGTTCTGCCCGTGGCTTCAGGGGGTATTCACGTT
>IonTorrentS5-rbcL2_BOP010296_Otu
CGAAGAAATGATCAAAAGGGCTGTATTTGCCAGAGAATTGGGAGTTCCTATCGTAATGCATGACTACTTAACCGGgggATTTACTGCAAATACTAGCTTGGCTCATTATTGCCGAGATAATGGTCTACTTCTTCACATCCATCGTGCAATGCATGCAGTTATTGATAGACAGAAGAATCATGGTATACACTTTCGTGTACTAGCTAAAGCGTTACGTATGTCTGGTGGAGATCATATTCACGCTGGA
>IonTorrentS5-rbcL2_BOP010296_Zotu
CGAAGAAATGATCAAAAGGGCTGTATTTGCCAGAGAATTGGGAGTTCCTATCGTAATGCATGACTACTTAACCGGgggATTTACTGCAAATACTAGCTTGGCTCATTATTGCCGAGATAATGGTCTACTTCTTCACATCCATCGTGCAATGCATGCAGTTATTGATAGACAGAAGAATCATGGTATACACTTTCGTGTACTAGCTAAAGCGTTACGTATGTCTGGTGGAGATCATATTCACGCTGGA
>IonTorrentS5-rbcL2_BOP010297_Cotu
CGAAGAAATGATCAAAAGGGCTGTATTTGCCAGAGAATTGGGAGTTCCTATCGTAATGCATGACTACTTAACCGGGGGATTTACTGCAAATACTAGCTTGGCTCATTATTGCCGAGATAATGGTCTACTTCTTCACATCCATCGTGCAATGCATGCAGTTATTGATAGACAGAAGAATCATGGTATACACTTTCGTGTACTAGCTAAAGCGTTACGTATGTCTGGTGGAGATCATATTCACGCTGGTACCGTAGTAGGTAAACTTGAAGGGGAAAGAGAAATCACTTTAGGCTTTGTTGATTTACTACGTGATGATTTTGTTGAAAAAGATCGAAGCCGCGGTATTTATTTCACTCAAGATTGGGTCTCTCTACCTGGTGTTCTGCCCGTGGCTTCAGGGGGTATTCACGTT
>IonTorrentS5-rbcL2_BOP010297_Dotu
TGAAGAAATTATCAAAAGGGTTGTATTTGCCAGAGAATTGGGAGTTCCTATCGTAATGCATGACTACTTAACCTTGGGATTTACTGCAAATACTAGCTTGGCTCATTATTGCCGAGATAATGGTCTACTTCTTCACATCCATCGTGCAATGCATGCAGTTATTGATAGACAGAAGAATCATGGTATACACTTTCGTGTACTAGCTAAAGCGTTACGTATGTCTGGTGGAGATCATATTCACGCTGGTACCGTAGTAGGTAAACTTGAAGGGGAAAGAGAAATCACTTTAGGCTTTGTTGATTTACTACGTGATGATTTTGTTGAAAAAGATCGAAGCCGCGGTATTTATTTCACTCAAGATTGGGTCTCTCTA
>IonTorrentS5-rbcL2_BOP010297_Otu
CGAAGAAATGATCAAAAGGGCTGTATTTGCCAGAGAATTGGGAGTTCCTATCGTAATGCATGACTACTTAACCGGgggATTTACTGCAAATACTAGCTTGGCTCATTATTGCCGAGATAATGGTCTACTTCTTCACATCCATCGTGCAATGCATGCAGTTATTGATAGACAGAAGAATCATGGTATACACTTTCGTGTACTAGCTAAAGCGTTACGTATGTCTGGTGGAGATCATATTCACGCTGGTACCGTAGTAGGTAAACTTGAAGGGGAAAGAGAAATCACTTTAGGCTTTGTTGATTTACTACGTGATGATTTTGTTGAAaaaGATCGAAGCCGCGGTATTTATTTCACTCAAGATTGGGTCtctctACCTGGTGTTCTGCCCG
>IonTorrentS5-rbcL2_BOP010297_Zotu
CGAAGAAATGATCAAAAGGGCTGTATTTGCCAGAGAATTGGGAGTTCCTATCGTAATGCATGACTACTTAACCGGgggATTTACTGCAAATACTAGCTTGGCTCATTATTGCCGAGATAATGGTCTACTTCTTCACATCCATCGTGCAATGCATGCAGTTATTGATAGACAGAAGAATCATGGTATACACTTTCGTGTACTAGCTAAAGCGTTACGTATGTCTGGTGGAGATCATATTCACGCTGGTACCGTAGTAGGTAAACTTGAAGGGGAAAGAGAAATCACTTTAGGCTTTGTTGATTTACTACGTGATGATTTTGTTGAAaaaGATCGAAGCCGCGGTATTTATTTCACTCAAGATTGGGTCtctctACCTGGTGTTCTGCCCG
>IonTorrentS5-rbcL2_BOP010299_Cotu
CGAAGAAATGATCAAAAGGGCTGTATTTGCCAGAGAATTGGGAGTTCCTATCGTAATGCATGACTACTTAACCGGGGGATTTACTGCAAATACTAGCTTGGCTCATTATTGCGAGATAATGGTCTACTTCTTCACATCCATCGTGCAATGCATGCAGTTATTGATAGACAGAAGAATCATGGTATACACTTTCGTGTACTAGCTAAAGCGTTACGTATGTCTGGTGGAGATCATATTCACGCTGGTACCGTAGTAGGTAAACTTGAAGGGGAAAGAGAAATCACTTTAGGCTTTGTTGATTTACTACGTGATGATTTTGTTGAAAAAGATCGAAGCCGCGGTATTTATTTCACTCAAGATTGGGTCTCTCTACCTGGTGTTCTGCCCGTGGCTTCAGGGGGTATTCACGTT
>IonTorrentS5-rbcL2_BOP010299_Dotu
TCTACGTTCTTCACATCCATCGTGCAATGCATGCAGTTATTGATAGACAGAAGAATCATGGTATACACTTTCGTGTACTAGCCAAAGCGTTACGTATGTCTGGTGGAGATCATATTCACGCTGGTACCGTAGTAGGTAAACTTGAAGGGGAAAGAGAAATCACTTTAGGCTTTGTTGATTTACTACGTGATGATTTTGTTGAAAAAGATCGAAGCCGCGGTATTTATTTCACTCAAGATTGGGTCTCTCTACCTGGTGTTCTGCCCGTGGCTTCAGGGGGTATTCACGTT
>IonTorrentS5-rbcL2_BOP010299_Otu
CGAAGAAATGATCAAAAGGGCTGTATTTGCCAGAGAATTGGGAGTTCCTATCGTAATGCATGACTACTTAACCGGgggATTTACTGCAAATACTAGCTTGGCTCATTATTGCCGAGATAATGGTCTACTTCTTCACATCCATCGTGCAATGCATGCAGTTATTGATAGACAGAAGAATCATGGTATACACTTTCGTGTACTAGCTAAAGCGTTACGTATGTCTGGTGGAGATCATATTCACGCTGGATACCG
>IonTorrentS5-rbcL2_BOP010299_Zotu
CGAAGAAATGATCAAAAGGGCTGTATTTGCCAGAGAATTGGGAGTTCCTATCGTAATGCATGACTACTTAACCGGgggATTTACTGCAAATACTAGCTTGGCTCATTATTGCCGAGATAATGGTCTACTTCTTCACATCCATCGTGCAATGCATGCAGTTATTGATAGACAGAAGAATCATGGTATACACTTTCGTGTACTAGCTAAAGCGTTACGTATGTCTGGTGGAGATCATATTCACGCTGGATACCG
>IonTorrentS5-rbcL2_BOP010300_Cotu
CGAAGAAATGATCAAAAGGGCTGTATTTGCCAGAGAATTAGGAGTTCCTATCGTAATGCATGATTACTTAACAGGTGGGTTCACTGCAAATACTAGCTTGGCTCATTATTGTAGAGATAATGGTTTACTTCTTCACATCCACCGTGCAATGCATGCAGTTATTGATAGACAGAAGAATCATGGTATGCATTTCCGTGTACTAGCTAAAGCGTTACGTATGTCTGGTGGAGATCATATTCACGCTGGTACTGTAGTAGGTAAACTTGAAGGAGAAAGAGAGATCACTTTAGGCTTTGTTGATTTACTACGTGATGATTTTATTGAAAAAGATCGAAGCCGTGGTATTTATTTCACTCAAGATTGGGTCTCTCTACCAGGTGTTCTACCCGTGGCTTCAGGGGGTATTCATGT
>IonTorrentS5-rbcL2_BOP010300_Dotu
CGAAGAAATGATCAAAAGGGCTGTATTTGCCAGAGAATTAGAAGTTCCTATCGTAATGCATGATTACTTAACAGGTGGGTTCACTGCAAATACTAGCTTGGCTCATTATTGTAGAGATAATGGTTTACTTCTTCACATCCACCGTGCAATGCATGCAGTTATTGATAGACAGAAGAAGTAAACCATT
>IonTorrentS5-rbcL2_BOP010300_Otu
CGAAGAAATGATCAAAAGGGCTGTATTTGCCAGAGAATTAGGAGTTCCTATCGTAATGCATGATTACTTAACAGGTGGGTTCACTGCAAATACTAGCTTGGCTCATTATTGTAGAGATAATGGTTTACTTCTTCACATCCACCGTGCAATGCATGCAGTTATTGATAGACAGAAGAATCATGGTATGCATTTCCGTGTACTAGCTAAAGCGTTACGTATGTCTGGTGGAGATCATATTCACGCTGGTACTGTAGTAGGTAAACTTGAAGGAGAAAGagagaTCACTTTAGGCTTTGTTGATTTACTACGTGATGATTTTATTGAAaaaGATCGAAGCCGTGGTATTTATTTCACTCAAGATTGGGTCtctctACCAGGTGTTCTACCCGTGGCTTCAGGgggT
>IonTorrentS5-rbcL2_BOP010300_Zotu
CGAAGAAATGATCAAAAGGGCTGTATTTGCCAGAGAATTAGGAGTTCCTATCGTAATGCATGATTACTTAACAGGTGGGTTCACTGCAAATACTAGCTTGGCTCATTATTGTAGAGATAATGGTTTACTTCTTCACATCCACCGTGCAATGCATGCAGTTATTGATAGACAGAAGAATCATGGTATGCATTTCCGTGTACTAGCTAAAGCGTTACGTATGTCTGGTGGAGATCATATTCACGCTGGTACTGTAGTAGGTAAACTTGAAGGAGAAAGagagaTCACTTTAGGCTTTGTTGATTTACTACGTGATGATTTTATTGAAaaaGATCGAAGCCGTGGTATTTATTTCACTCAAGATTGGGTCtctctACCAGGTGTTCTACCCGTGGCTTCAGGgggT
>IonTorrentS5-rbcL2_BOP010301_Cotu
CGAAGAAATGATCAAAAGGGCTGTATTTGCCAGAGAATTAGGAGCTCCTATCGTAATGCATGATTACTTAACAGGGGGATTCACTGCAAATACTAGCCTGGCTCATTATTGTAGAGATAATGGTTTACTTCTTCACATCCACCGTGCAATGCATGCAGTTATTGATAGACAGAAGAATCATGGTATCCATTTCCGTGTACTAGCTAAAGCGTTACGTATGTCTGGTGGAGATCATATTCACTCTGGTACTGTAGTAGGTAAACTTGAAGGAGAAAGAGAGATCACTTTAGGCTTTGTTGATTTACTACGTGATGATTTTATTGAAAAAGATCGAAGCCGTGGTATTTATTTCACTCAAGATTGGGTCTCTCTACCAGGTGTTCTACCCGTGGCTTCAGGGGGTATTCATGTT
>IonTorrentS5-rbcL2_BOP010301_Otu
CGAAGAAATGATCAAAAGGGCTGTATTTGCCAGAGAATTAGGAGCTCCTATCGTAATGCATGATTACTTAACAGGgggATTCACTGCAAATACTAGCCTGGCTCATTATTGTAGAGATAATGGTTTACTTCTTCACATCCACCGTGCAATGCATGCAGTTATTGATAGACAGAAGAATCATGGTATCCATTTCCGTGTACTAGCTAAAGCGTTACGTATGTCTGGTGGAGATCATATTCACTCTGGTACTGATAGTAGGTAAACTTGAAGGAGAAAGagagaTCACTTTTATGGCTTTGT
>IonTorrentS5-rbcL2_BOP010301_Zotu
CGAAGAAATGATCAAAAGGGCTGTATTTGCCAGAGAATTAGGAGCTCCTATCGTAATGCATGATTACTTAACAGGgggATTCACTGCAAATACTAGCCTGGCTCATTATTGTAGAGATAATGGTTTACTTCTTCACATCCACCGTGCAATGCATGCAGTTATTGATAGACAGAAGAATCATGGTATCCATTTCCGTGTACTAGCTAAAGCGTTACGTATGTCTGGTGGAGATCATATTCACTCTGGTACTGATAGTAGGTAAACTTGAAGGAGAAAGagagaTCACTTTTATGGCTTTGT
>IonTorrentS5-rbcL2_BOP010302_Cotu
CGAAGAAATGATCAAAAGGGCTGTATTTGCCAGAGAATTAGGAGCTCCTATCGTAATGCATGATTACTTAACAGGGGGATTCACTGCAAATACTAGCCTGGCTCATTATTGTAGAGATAATGGTTTACTTCTTCACATCCACCGTGCAATGCATGCAGTTATTGATAGACAGAAGAATCATGGTATCCATTTCCGTGTACTAGCTAAAGCGTTACGTATGTCTGGTGGAGATCATATTCACTCTGGTACTGTAGTAGGTAAACTTGAAGGAGAAAGAGAGATCACTTTAGGCTTTGTTGATTTACTACGTGATGATTTTATTGAAAAAGATCGAAGCCGTGGTATTTATTTCACTCAAGATTGGGTCTCTCTACCAGGTGTTCTACCCGTGGCTTCAGGGGGTATTCATGTT
>IonTorrentS5-rbcL2_BOP010302_Otu
CCTATCGTAATGCATGATTACTTAACAGGgggATTCACTGCAAATACTAGCCTGGCTCATTATTGTAGAGATAATGGTTTACTTCTTCACATCCACCGTGCAATGCATGCAGTTATTGATAGACAGAAGAATCATGGTATCCATTTCCGTGTACTAGCTAAAGCGTTACGTATGTCTGGTGGAGATCATATTCACTCTGGTACTGTAGTAGGTAAACTTGAAGGAGAAAGagagaTCACTTTAGGCTTTGTTGATTTACTACGTGATGATTTTATTGAAaaaGATCGAAGCCGTGGTATTTATTTCACTCAAGATTGGGTCtctctACCAGGTGTTCTACCCGTGGCTTCAGGgggTATTCATGTT
>IonTorrentS5-rbcL2_BOP010302_Zotu
CCTATCGTAATGCATGATTACTTAACAGGgggATTCACTGCAAATACTAGCCTGGCTCATTATTGTAGAGATAATGGTTTACTTCTTCACATCCACCGTGCAATGCATGCAGTTATTGATAGACAGAAGAATCATGGTATCCATTTCCGTGTACTAGCTAAAGCGTTACGTATGTCTGGTGGAGATCATATTCACTCTGGTACTGTAGTAGGTAAACTTGAAGGAGAAAGagagaTCACTTTAGGCTTTGTTGATTTACTACGTGATGATTTTATTGAAaaaGATCGAAGCCGTGGTATTTATTTCACTCAAGATTGGGTCtctctACCAGGTGTTCTACCCGTGGCTTCAGGgggTATTCATGTT
>IonTorrentS5-rbcL2_BOP010303_Cotu
TGAAGACATGATGAAAAGGGCTGTATTTGCTAGAGAATTGGGAGTTCCTATCGTAATGCACGATTACTTAACAGGAGGATTCACTGCAAATACTACTCTAGCTCATTATTGTCGAGATAATGGTTTACTTCTTCACATCCATCGTGCAATGCATGCAGTTATTGATAGACAAAAGAATCATGGTATGCACTTTCGTGTACTAGCTAAAGCGTTACGTATGTCTGGTGGAGATCATATTCACGCTGGTACTGTAGTAGGTAAACTTGAAGGGGAAAGAGAAATCACTTTAGGCTTTGTTGATTTACTACGTGATGATTTTATTGAAAAAGATCGAAGCCGTGGTATTTATTTCACTCAAGATTGGGTCTCTCTACCAGGTGTTCTGCCCGTGGCTTCAGGGGGTATTCATGTT
>IonTorrentS5-rbcL2_BOP010303_Dotu
AAAGCGTTACGTATGTCTGGTGGAGATCATATTCACGCTGGTACTGTAGTAGGTAAACTTGAAGGGGAAAGAGAAATCACTTTAGGCTTTGTTGATTTACTACGTGATGATTTTATTGAAAAAGATCGAAGCCGTGGTATTTATTTCACTCAAGATTGGGTCTCTCTACCAGGTGTTCTGCCCGTGGCTTCAGGGGGTATTCATGTT
>IonTorrentS5-rbcL2_BOP010303_Otu
TGAAGACATGATGAAAAGGGCTGTATTTGCTAGAGAATTGGGAGTTCCTATCGTAATGCACGATTACTTAACAGGAGGATTCACTGCAAATACTACTCTAGCTCATTATTGTCGAGATAATGGTTTACTTCTTCACATCCATCGTGCAATGCATGCAGTTATTGATAGACAAAAGAATCATGGTATGCACTTTCGTGTACTAGCTAAAGCGTTACGTATGTCTGGTGGAGATCATATTCACGCTGGTACTGTAGTAGGTAAACTTGAAGGGGAAAGAGAAATCACTTTAGGCTTGTTGATTTACTACGTGATGATTTTATGAAaaaG
>IonTorrentS5-rbcL2_BOP010303_Zotu
TGAAGACATGATGAAAAGGGCTGTATTTGCTAGAGAATTGGGAGTTCCTATCGTAATGCACGATTACTTAACAGGAGGATTCACTGCAAATACTACTCTAGCTCATTATTGTCGAGATAATGGTTTACTTCTTCACATCCATCGTGCAATGCATGCAGTTATTGATAGACAAAAGAATCATGGTATGCACTTTCGTGTACTAGCTAAAGCGTTACGTATGTCTGGTGGAGATCATATTCACGCTGGTACTGTAGTAGGTAAACTTGAAGGGGAAAGAGAAATCACTTTAGGCTTGTTGATTTACTACGTGATGATTTTATGAAaaaG
>IonTorrentS5-rbcL2_BOP010304_Cotu
CGAAGAAATGCTCAAAAGGGCTGTATTTGCCAGAGAATTAGGAGTTCCTATCGTAATGCATGATTACTTAACAGGGGGATTCACTGCAAATACTACCCTGGCTCATTATTGTAGAGATAATGGTTTACTTCTTCACATCCACCGTGCAATGCACGCAGTTATTGATAGACAGAAGAATCATGGTATGCATTTCCGTGTACTAGCTAAAGCGTTACGTATGTCTGGTGGAGATCATATTCACGCTGGTACTGTAGTAGGTAAACTTGAAGGAGAAAGAGAGATCACTTTAGGCTTTGTTGATTTACTACGTGATGATTTTATTGAAAAAGATCGAAGCCGTGGTATTTATTTCACTCAAGATTGGGTCTCTCTACCAGGTGTTCTACCCGTGGCTTCAGGGGGTATTCATGTT
>IonTorrentS5-rbcL2_BOP010304_Otu
CTTCACATCCACCGTGCAATGCACGCAGTATTGATAGACAGAAGAATCATGGTATGCATTTCCGTGTACTAGCTAAAGCGTTACGTATGTCTGGTGGAGATCATATTCACGCTGGTACTGTAGTAGGTAAACTTGAAGGAGAAAGagagaTCACTTTAGGCTTTGTTGATTTACTACGTGATGATTTTATTGAAaaaGATCGAAGCCGTGGTATTTATTTCACTCAAGATTGGGTCtctctACCAGGTGTTCTACCCGTGGCTTCAGGgggTATTCATGTT
>IonTorrentS5-rbcL2_BOP010304_Zotu
CTTCACATCCACCGTGCAATGCACGCAGTATTGATAGACAGAAGAATCATGGTATGCATTTCCGTGTACTAGCTAAAGCGTTACGTATGTCTGGTGGAGATCATATTCACGCTGGTACTGTAGTAGGTAAACTTGAAGGAGAAAGagagaTCACTTTAGGCTTTGTTGATTTACTACGTGATGATTTTATTGAAaaaGATCGAAGCCGTGGTATTTATTTCACTCAAGATTGGGTCtctctACCAGGTGTTCTACCCGTGGCTTCAGGgggTATTCATGTT
>IonTorrentS5-rbcL2_BOP010305_Cotu
CGAAGAAATGCTCAAAAGGGCTGTATTTGCCAGAGAATTAGGAGTTCCTATCGTAATGCATGATTACTTAACAGGGGGATTCACTGCAAATACTACCCTGGCTCATTATTGTAGAGATAATGGTTTACTTCTTCACATCCACCGTGCAATGCACGCAGTTATTGATAGACAGAAGAATCATGGTATGCATTTCCGTGTACTAGCTAAAGCGTTACGTATGTCTGGTGGAGATCATATTCACGCTGGTACTGTAGTAGGTAAACTTGAAGGAGAAAGAGAGATCACTTTAGGCTTTGTTGATTTACTACGTGATGATTTTATTGAAAAAGATCGAAGCCGTGGTATTTATTTCACTCAAGATTGGGTCTCTCTACCAGGTGTTCTACCCGTGGCTTCAGGGGGTATTCATGTT
>IonTorrentS5-rbcL2_BOP010305_Dotu
TTCTTCACATCCACCGTGCAATGCACGCAGTTATTGATAGACAGAAGAATCATGGTATGCATTTCCGTGTACTAGCTAAAGCGTTACGTATGTCTGGTGGAGATCATATTCACGCTGGTACTGTAGTAGGTAAACTTGAAGGAGAAAGAGAGATCACTTTAGGCTTTGTTGATTTACTACGTGATGATTTTATTGAAAAAGATCGAAGCCGTGGTATTTATTTCACTCAAGATTGGGTCTCTCTACCAGGTGTTCTACCCGTGGCTTCAGGGGGTATTCATGTT
>IonTorrentS5-rbcL2_BOP010305_Otu
CGAAGAAATGCTCAAAAGGGCTGTATTTGCCAGAGAATTAGGAGTTCCTATCGTAATGCATGATTACTTAACAGGgggATTCACTGCAAATACTACCCTGGCTCATTATTGTAGAGATAATGGTTTACTTCTTCACATCCACCGTGCAATGCACGCAGTTATTGATAGACAGAAGAATCATGGTATGCATTTCCGTGTACTAGCTAAAGCGTTACGTATGTCTGGTGGAGATCATATTCACGCTGGTACTGTAGTAGGTAAACTTGAAGGAGAAAGagagaTCACTTTAGGCTTTGTTGATTTACTACGTGATGATTTTATTGAAaaaGATCGAAGCCGTGGTATTTATTTCACTCAAGATTGGGTCtctctACCAGGTGTTCTACCCGTGGCTTCAGGgggTT
>IonTorrentS5-rbcL2_BOP010305_Zotu
CGAAGAAATGCTCAAAAGGGCTGTATTTGCCAGAGAATTAGGAGTTCCTATCGTAATGCATGATTACTTAACAGGgggATTCACTGCAAATACTACCCTGGCTCATTATTGTAGAGATAATGGTTTACTTCTTCACATCCACCGTGCAATGCACGCAGTTATTGATAGACAGAAGAATCATGGTATGCATTTCCGTGTACTAGCTAAAGCGTTACGTATGTCTGGTGGAGATCATATTCACGCTGGTACTGTAGTAGGTAAACTTGAAGGAGAAAGagagaTCACTTTAGGCTTTGTTGATTTACTACGTGATGATTTTATTGAAaaaGATCGAAGCCGTGGTATTTATTTCACTCAAGATTGGGTCtctctACCAGGTGTTCTACCCGTGGCTTCAGGgggTT
>IonTorrentS5-rbcL2_BOP010306_Cotu
TGCAGGTACATGCGAAGAAATGATCAAAAGGGCTGTATTTGCCAGAGAATTAGGAGTTCCTATCGTAATGCATGATTACTTAACAGGGGGATTCACTGCAAATACTAGCCTGGCTCATTATTGTAGAGATAATGGTTTACTTCTTCACATCCACCGTGCAATGCATGCAGTTATTGATAGACAGAAGAATCATGGTATGCATTTCCGTGTACTAGCTAAAGCGTTACGTATGTCTGGTGGAGATCATATTCACGCTGGTACTGTAGTAGGTAAACTTGAAGGAGAAAGAGAGATCACTTTAGGCTTTGTTGATTTACTACGTGATGATTTTGTTGAAAAAGATCGAAGCCGTGGTATTTATTTCACTCAAGATTGGGTCTCTCTACCAGGTGTTCTACCCGTGGCTTCAGGGGGTATTCATGTT
>IonTorrentS5-rbcL2_BOP010306_Otu
TGCAGGTACAATGCGAAGAAATGATCAAAAGGGCTGTATTTGCCAGAGAATTAGGAGTTCCTATCGTAATGCATGATTACTTAACAGGgggATTCACTGCAAATACTAGCCTGGCTCATTATTGTAGAGATAATGGTTTACTTCTTCACATCCACCGTGCAATGCATGCAGTTATTGATAGACAGAAGAATCATGGTATGCATTTCCGTGTACTAGCTAAAGCGTTACGTATGTCTGGTGGAGATCATATTCACGCTGGTACTGTAGTAGGTAAACTTGAAGGAGAAAGagagaTCACTTTAGGCTTTGTTGATTTACTACGTGATGATTTTGTTGAAaaaGATCGAAGCCGTGGTATTTATTTCACTCAAGATTGGGTCtctctACCAGGTGTTCTACCCGTGGCTTCAGGgggTATTCATGTT
>IonTorrentS5-rbcL2_BOP010306_Zotu
TGCAGGTACAATGCGAAGAAATGATCAAAAGGGCTGTATTTGCCAGAGAATTAGGAGTTCCTATCGTAATGCATGATTACTTAACAGGgggATTCACTGCAAATACTAGCCTGGCTCATTATTGTAGAGATAATGGTTTACTTCTTCACATCCACCGTGCAATGCATGCAGTTATTGATAGACAGAAGAATCATGGTATGCATTTCCGTGTACTAGCTAAAGCGTTACGTATGTCTGGTGGAGATCATATTCACGCTGGTACTGTAGTAGGTAAACTTGAAGGAGAAAGagagaTCACTTTAGGCTTTGTTGATTTACTACGTGATGATTTTGTTGAAaaaGATCGAAGCCGTGGTATTTATTTCACTCAAGATTGGGTCtctctACCAGGTGTTCTACCCGTGGCTTCAGGgggTATTCATGTT
>IonTorrentS5-rbcL2_BOP010307_Cotu
CGAAGAAATGCTCAAAAGGGCTGTATTTGCCAGAGAATTAGGAGTTCCTATCGTAATGCATGATTACTTAACAGGGGGATTCACTGCAAATACTACCCTGGCTCATTATTGTAGAGATAATGGTTTACTTCTTCACATCCACCGTGCAATGCACGCAGTTATTGATAGACAGAAGAATCATGGTATGCATTTCCGTGTACTAGCTAAAGCGTTACGTATGTCTGGTGGAGATCATATTCACGCTGGTACTGTAGTAGGTAAACTTGAAGGAGAAAGAGAGATCACTTTAGGCTTTGTTGATTTACTACGTGATGATTTTATTGAAAAAGATCGAAGCCGTGGTATTTATTTCACTCAAGATTGGGTCTCTCTACCAGGTGTTCTACCCGTGGCTTCAGGGGGTATTCATGTT
>IonTorrentS5-rbcL2_BOP010307_Otu
CGAAGAAATGCTCAAAAGGGCTGTATTTGCCAGAGAATTAGGAGTTCCTATCGTAATGCATGATTACTTAACAGGgggATTCACTGCAAATACTACCCTGGCTCATTATTGTAGAGATAATGGTTTACTTCTTCACATCCACCGTGCAATGCACGCAGTTATTGATAGACAGAAGAATCATGGTATGCATTTCCGTGTACTAGCTAAAGCGTTACGTATGTCTGGTGGAGATCATATTCACGCTGGTACTGTAGTAGGTAAACTTGAAGGAGAAAGagagaTCACTTTAGGCTTTGTTGATTTACTACGTGATGATTTTATTGAAaaaGATCGAAGCCGTGGTATTTT
>IonTorrentS5-rbcL2_BOP010307_Zotu
CGAAGAAATGCTCAAAAGGGCTGTATTTGCCAGAGAATTAGGAGTTCCTATCGTAATGCATGATTACTTAACAGGgggATTCACTGCAAATACTACCCTGGCTCATTATTGTAGAGATAATGGTTTACTTCTTCACATCCACCGTGCAATGCACGCAGTTATTGATAGACAGA
>IonTorrentS5-rbcL2_BOP010308_Cotu
CGAAGAAATGCTCAAAAGGGCTGTATTTGCCAGAGAATTAGGAGTTCCTATCGTAATGCATGATTACTTAACAGGGGGATTCACTGCAAATACTACCCTGGCTCATTATTGTAGAGATAATGGTTTACTTCTTCACATCCACCGTGCAATGCACGCAGTTATTGATAGACAGAAGAATCATGGTATGCATTTCCGTGTACTAGCTAAAGCGTTACGTATGTCTGGTGGAGATCATATTCACGCTGGTACTGTAGTAGGTAAACTTGAAGGAGAAAGAGAGATCACTTTAGGCTTTGTTGATTTACTACGTGATGATTTTATTGAAAAAGATCGAAGCCGTGGTATTTATTTCACTCAAGATTGGGTCTCTCTACCAGGTGTTCTACCCGTGGCTTCAGGGGGTATTCATGTT
>IonTorrentS5-rbcL2_BOP010308_Dotu
TAATGGTTTACTTCTTCACATCCACCGTGCAATGCACGCAGTTATTGATAGACAGAAGAATCATGGTATGCATTTCCGTGTACTAGCTAAAGCGTTACGTATGTCTGGTGGAGATCATATTCACGCTGGTACTGTAGTAGGTAAACTTGAAGGAGAAAGAGAGATCACTTTAGGCTTTGTTGATTTACTACGTGATGATTTTATTGAAAAAGATCGAAGCCGTGGTATTTATTTCACTCAAGATTGGGTCTCTCTACCAGGTGTTCTACCCGTGGCTTCAGGGGGTATTCATGTT
>IonTorrentS5-rbcL2_BOP010308_Otu
CGAAGAAATGCTCAAAAGGGCTGTATTTGCCAGAGAATTAGGAGTTCCTATCGTAATGCATGATTACTTAACAGGgggATTCACTGCAAATACTACCCTGGCTCATTATTGTAGAGATAATGGTTTACTTCTTCGCATCCACCGTGCAATGCACGCAGTTATTGATAGACAGAAGAATCATGGTATGCATTTCCGTGTACTAGCTAAAGCGTTACGTATGTCTGGTGGAGATCATATTCACGCTGGTACTGTAGTAGGTAAACTTGAAGGAGAAAGagagaTCACTTTAGGCTTTGTTGATTTACTACGTGATGATTTTATTGAAaaaGATCGAAGCCGTGGTATTTATTTCACTC
>IonTorrentS5-rbcL2_BOP010308_Zotu
CGAAGAAATGCTCAAAAGGGCTGTATTTGCCAGAGAATTAGGAGTTCCTATCGTAATGCATGATTACTTAACAGGgggATTCACTGCAAATACTACCCTGGCTCATTATTGTAGAGATAATGGTTTACTTCTTCGCATCCACCGTGCAATGCACGCAGTTATTGATAGACAGAAGAATCATGGTATGCATTTCCGTGTACTAGCTAAAGCGTTACGTATGTCTGGTGGAGATCATATTCACGCTGGTACTGTAGTAGGTAAACTTGAAGGAGAAAGagagaTCACTTTAGGCTTTGTTGATTTACTACGTGATGATTTTATTGAAaaaGATCGAAGCCGTGGTATTTATTTCACTC
>IonTorrentS5-rbcL2_BOP010309_Cotu
CGAAGAAATGATGAAAAGAGCTATATTTGCTAGAGAATTGGCAGTTCCTATCGTAATGCATGACTACTTAACAGGAGGATTCACTGCAAATACTAGCTTGGCTCATTATTGCCGAGATAATGGCCTACTTCTTCACATTCACCGTGCAATGCATGCAGTTATTGATAGACAGAAGAATCATGGTATACACTTCCGTGTACTAGCTAAAGCGTTACGTATGTCTGGTGGAGATCATATTCACTCTGGTACCGTAGTAGGTAAACTTGAAGGAGAAAGAGACATCACTTTGGGCTTTGTTGATTTACTGCGTGATGATTTTATTGAAAAAGATCGAAGTCGTGGTATTTATTTCACTCAAGACTGGGTCTCTCTAACCGGGTGTTATTCCCGTGGCTTCAGGGGGTATTCACGTT
>IonTorrentS5-rbcL2_BOP010309_Dotu
AGAATCATGGTATACACTTCCGTGTACTAGCTAAAGCGTTACGTATGTCTGGTGGAGATCATATTCACTCTGGTACCGTAGTAGGTAAACTTGAAGGAGAAAGAGACATCACTTTGGGCTTTGTTGATTTACTGCGTGATGATTTTATTGAAAAAGATCGAAGTCGTGGTATTTATTTCACTCAAGACTGGGTCTCTCTACCGGGTGTTATTCCCGTGGCTTCAGGGGGTATTCACGTT
>IonTorrentS5-rbcL2_BOP010309_Otu
CGAAGAAATGATGAAAAGAGCTATATTTGCTAGAGAATTGGCAGTTCCTATCGTAATGCATGACTACTTAACAGGAGGATTCACTGCAAATACTAGCTTGGCTCATTATTGCCGAGATAATGGCCTACTTCTTCACATTCACCGTGCAATGCATGCAGTTATTGATAGACAGAAGAATCATGGTATACACTTCCGTGTACTAGCTAAAGCGTTACGTATGTCTGGTGGAGATCATATTCACTCTGGTACCGTAGTAGGTAAACTTGAAGGAGAAAGAGACATCACTTTGGGCTTTGTTGATTTACTGCGTGATGATTTTATTGAAaaaGATCGAAGTCGTGGTATTTATTTCACTCAAGACTGGGTCtctctGACCGGGTGTTATTCCCGTGGCTTCAGGgggTATTCACGTTTGGCACAT
>IonTorrentS5-rbcL2_BOP010309_Zotu
CGAAGAAATGATGAAAAGAGCTATATTTGCTAGAGAATTGGCAGTTCCTATCGTAATGCATGACTACTTAACAGGAGGATTCACTGCAAATACTAGCTTGGCTCATTATTGCCGAGATAATGGCCTACTTCTTCACATTCACCGTGCAATGCATGCAGTTATTGATAGACAGAAGAATCATGGTATACACTTCCGTGTACTAGCTAAAGCGTTACGTATGTCTGGTGGAGATCATATTCACTCTGGTACCGTAGTAGGTAAACTTGAAGGAGAAAGAGACATCACTTTGGGCTTTGTTGATTTACTGCGTGATGATTTTATTGAAaaaGATCGAAGTCGTGGTATTTATTTCACTCAAGACTGGGTCtctctGACCGGGTGTTATTCCCGTGGCTTCAGGgggTATTCACGTTTGGCACAT
>IonTorrentS5-rbcL2_BOP010311_Cotu
CGAAGATATGATGAAAAGGGCTGTATTTGCCAGAGAATTGGGGGTTCCTATTGTAATGCATGACTACTTAACAGGGGGATTCACTGCAAATACTACCTTGGCTCATTATTGCCGGGATAATGGCCTACTTCTTCACATACATCGCGCAATGCATGCAGTTATTGATAGACAGAAGAATCATGGTATGCACTTTCGTGTACTAGCTAAAGCGTTACGTCTGTCTGGTGGAGACCATGTTCACGCTGGTACCGTAGTAGGTAAACTTGAAGGGGAAAGAGATATCACTTTGGGCTTTGTTGATTTACTGCGTGACGATTTTGTTGAAAAAGACCGAAGTCGTGGTATTTTTTTCACTCAAGATTGGGTCTCTCTTCCAGGTGTTCTGCCCGTGGCTTCGGGGGGTATTCACGTT
>IonTorrentS5-rbcL2_BOP010312_Cotu
CGAAGAAATGATAAAAAGGGCTGTATTTGCCAGAGAGTTGGGGGTTCCTATCGTAATGCATGACTACTTAACAGGGGGATTCACTGCAAATACTAGCTTGGCTCATTATTGCCGAGATAATGGTCTACTTCTTCACATCCACCGTGCAATGCATGCAGTTATTGATAGACAGAAGAATCATGGTATGCATTTTCGTGTACTAGCTAAAGCGTTACGTATGTCTGGTGGAGACCATGTTCACTCTGGTACCGTAGTAGGTAAACTTGAAGGGGAAAGAGATATCACTTTGGGCTTTGTTGATTTACTACGTGACGATTTTGTTGAAAAAGACCGAAGTCGCGGTATTTTTTTCACTCAAGATTGGGTCTCTCTACCAGGTGTTCTGCCCGTGGCTTCGGGGGGTATTCACGTT
>IonTorrentS5-rbcL2_BOP010312_Otu
CGAAGAAATGATAAaaaGGGCTGTATTTGCCAGagagTTGGgggTTCCTATCGTAATGCATGACTACTTAACAGGgggATTCACTGCAAATACTAGCTTGGCTCATTATTGCCGAGATAATGGTCTACTTCTTCACATCCACCGTGCAATGCATGCAGTTATTGATAGACAGAAGAATCATGGTATGCATTTTCGTGTACTAGCTAAAGCGTTACGTATGTCTGGTGGAGACCATGTTCACTCTGGTACCGTAGTAGGTAAACTTGAAGGGGAAAGAGATATCACTTTGGGCTTTGTTGATTTACTACGTGACGATTTTGTTGAAaaaGACCGAAGTCGCGGTATTtttttCACTCAAGATTGGGTCtctctACCAGGTGTTCTGCCCGTGGCTTCGGggggTATTCACGTT
>IonTorrentS5-rbcL2_BOP010312_Zotu
CGAAGAAATGATAAaaaGGGCTGTATTTGCCAGagagTTGGgggTTCCTATCGTAATGCATGACTACTTAACAGGgggATTCACTGCAAATACTAGCTTGGCTCATTATTGCCGAGATAATGGTCTACTTCTTCACATCCACCGTGCAATGCATGCAGTTATTGATAGACAGAAGAATCATGGTATGCATTTTCGTGTACTAGCTAAAGCGTTACGTATGTCTGGTGGAGACCATGTTCACTCTGGTACCGTAGTAGGTAAACTTGAAGGGGAAAGAGATATCACTTTGGGCTTTGTTGATTTACTACGTGACGATTTTGTTGAAaaaGACCGAAGTCGCGGTATTtttttCACTCAAGATTGGGTCtctctACCAGGTGTTCTGCCCGTGGCTTCGGggggTATTCACGTT
>IonTorrentS5-rbcL2_BOP010313_Cotu
CGAAGAAATGATAAAAAGGGCTGTATTTGCCAGAGAGTTGGGGGTTCCTATCGTAATGCATGACTACTTAACAGGGGGATTCACTGCAAATACTAGCTTGGCTCATTATTGCCGAGATAATGGTCTACTTCTTCACATCCACCGTGCAATGCATGCAGTTATTGATAGACAGAAGAATCATGGTATGCATTTTCGTGTACTAGCTAAAGCGTTACGTATGTCTGGTGGAGACCATGTTCACTCTGGTACCGTAGTAGGTAAACTTGAAGGGGAAAGAGATATCACTTTGGGCTTTGTTGATTTACTACGTGACGATTTTGTTGAAAAAGACCGAAGTCGCGGTATTTTTTTCACTCAAGATTGGGTCTCTCTACCAGGTGTTCTGCCCGTGGCTTCGGGGGGTATTCACGTT
>IonTorrentS5-rbcL2_BOP010313_Otu
CGAAGAAATGATAAaaaGGGCTGTATTTGCCAGagagTTGGgggTTCCTATCGTAATGCATGACTACTTAACAGGgggATTCACTGCAAATACTAGCTTGGCTCATTATTGCCGAGATAATGGTCTACTTCTTCACATCCACCGTGCAATGCATGCAGTTATTGATAGACAGAAGAATCATGGTATGCATTTTCGTGTACTAGCTAAAGCGTTACGTATGTCTGGTGGAGACCATGTTCACTCTGGTACCGTAGTAGGTAAACTTGAAGGGGAAAGAGATATCACTTTGGGCTTTGTTGATTTACTACGTGACGATTTTGTTGAAaaaGACCGAAGTCGCGGTATTtttttCACTCAAGATTGGGTCtctctACCAGGTGTTCTGCCCGTGGCTTCGGggggTATTCACGTT
>IonTorrentS5-rbcL2_BOP010313_Zotu
CGAAGAAATGATAAaaaGGGCTGTATTTGCCAGagagTTGGgggTTCCTATCGTAATGCATGACTACTTAACAGGgggATTCACTGCAAATACTAGCTTGGCTCATTATTGCCGAGATAATGGTCTACTTCTTCACATCCACCGTGCAATGCATGCAGTTATTGATAGACAGAAGAATCATGGTATGCATTTTCGTGTACTAGCTAAAGCGTTACGTATGTCTGGTGGAGACCATGTTCACTCTGGTACCGTAGTAGGTAAACTTGAAGGGGAAAGAGATATCACTTTGGGCTTTGTTGATTTACTACGTGACGATTTTGTTGAAaaaGACCGAAGTCGCGGTATTtttttCACTCAAGATTGGGTCtctctACCAGGTGTTCTGCCCGTGGCTTCGGggggTATTCACGTT
>IonTorrentS5-rbcL2_BOP010314_Cotu
CGAAGAAATGATCAAAAGAGCTGTATTTGCTAGAGAATTGGGAGCTCCTATCGTAATGCATGACTACTTAACAGGAGGATTCACTGCAAATACTAGCTTGGCTCATTATTGCCGAGATAATGGCCTACTTCTTCACATTCACCGTGCAATGCATGCAGTTATTGATAGACAGAAGAATCATGGTATACACTTCCGTGTACTAGCTAAAGCGTTACGTATGTCTGGTGGAGATCATATTCACTCTGGTACCGTAGTAGGGAAACTTGAAGGGGAAAGAGACATCACTTTGGGCTTTGTTGATTTACTGCGCGATGATTTTATTGAAAAAGATCGAAGTCGCGGTATTTATTTCACTCAAGATTGGGTCTCTCTACCAGGTGTTCTGCCCGTGGCTTCAGGGGGTATTCACGTT
>IonTorrentS5-rbcL2_BOP010314_Dotu
CGAAGAAATGATCAAAAGAGCTGTATTTGCTAGAGAATTGGGAGCTCCTATCGTAATGCATGACTACTTAACAGGAGGATTCACTGCAAATACTAGCTTGGCTCATTATTGCCGAGATAATGGCCTACTTCTTCACATTCACCGTGCAATGCATGCAGTTATTGATAGACAGAAGAATCATGGTATACACTTCCGTGTACTAGCTAAAGCGTTACGTATGTCTGGTGGAGATCATATTCACTCTGGTACCGTAGTA
>IonTorrentS5-rbcL2_BOP010314_Otu
CGAAGAAATGATCAAAAGAGCTGTATTTGCTAGAGAATTGGGAGCTCCTATCGTAATGCATGACTACTTAACAGGAGGATTCACTGCAAATACTAGCTTGGCTCATTATTGCCGAGATAATGGCCTACTTCTTCACATTCACCGTGCAATGCATGCAGTTATTGATAGACAGAAGAATCATGGTATACACTTCCGTGTACTAGCTAAAGCGTTACGTATGTCTGGTGGAGATCATATTCACTCTGGTACCGTAGTA
>IonTorrentS5-rbcL2_BOP010314_Zotu
CGAAGAAATGATCAAAAGAGCTGTATTTGCTAGAGAATTGGGAGCTCCTATCGTAATGCATGACTACTTAACAGGAGGATTCACTGCAAATACTAGCTTGGCTCATTATTGCCGAGATAATGGCCTACTTCTTCACATTCACCGTGCAATGCATGCAGTTATTGATAGACAGAAGAATCATGGTATACACTTCCGTGTACTAGCTAAAGCGTTACGTATGTCTGGTGGAGATCATATTCACTCTGGTACCGTAGTA
>IonTorrentS5-rbcL2_BOP010315_Cotu
CGAAGAAATGATGAAAAGGGCTGTATTTGCCAGAGAGTTGGGGGTTCCTATCGTAATGCATGACTACTTAACAGGGGGATTCACTGCAAATACTAGTTTGGCTCATTATTGCCGGGATAATGGTCTACTTCTTCACATCCACCGTGCAATGCATGCAGTTATTGATAGACAGAAGAATCATGGTATCCATTTTCGTGTACTAGCTAAAGCGTTACGTATGTCTGGTGGAGACCATATTCACTCTGGTACCGTAGTAGGTAAACTTGAAGGGGAAAGAGATATCACTTTGGGCTTTGTTGATTTATTGCGTGATGATTTTATTGAAAAAGACCGAAGTCGCGGTATTTATTTCACTCAAGATTGGGTCTCCCTGCCGGGTGTTCTACCCGTGGCTTCGGGGGGTATTCACGTT
>IonTorrentS5-rbcL2_BOP010315_Otu
ATGGTCTACTTCTTCACATCCACCGTGCAATGCATGCAGTTATTGATAGACAGAAGAATCATGGTATCCATTTTCGTGTACTGGCTAAAGCGTTACGTATGTCTGGTGGAGACCATATTCACTCTGGTACCGTAGTAGGTAAACTTGAAGGGGAAAGAGATATCACTTTGGGCTTTGTTGATTTATTGCGTGATGATTTTATTGAAaaaGACCGAAGTCGCGGTATTTATTTCACTCAAGATTGGGTCTCCCTGCCGGGTGTTCTACCCGTGGCTTCGGggggTATTCACGTT
>IonTorrentS5-rbcL2_BOP010315_Zotu
ATGGTCTACTTCTTCACATCCACCGTGCAATGCATGCAGTTATTGATAGACAGAAGAATCATGGTATCCATTTTCGTGTACTGGCTAAAGCGTTACGTATGTCTGGTGGAGACCATATTCACTCTGGTACCGTAGTAGGTAAACTTGAAGGGGAAAGAGATATCACTTTGGGCTTTGTTGATTTATTGCGTGATGATTTTATTGAAaaaGACCGAAGTCGCGGTATTTATTTCACTCAAGATTGGGTCTCCCTGCCGGGTGTTCTACCCGTGGCTTCGGggggTATTCACGTT
>IonTorrentS5-rbcL2_BOP010316_Cotu
CGAAGAAATGATGAAAAGGGCTGTATTTGCCAGAGAGTTGGGGGTTCCTATCGTAATGCATGACTACTTAACAGGGGGATTCACTGCAAATACTAGTTTGGCTCATTATTGCCGGGATAATGGTCTACTTCTTCACATCCACCGTGCAATGCATGCAGTTATTGATAGACAGAAGAATCATGGTATCCATTTTCGTGTACTAGCTAAAGCGTTACGTATGTCTGGTGGAGACCATATTCACTCTGGTACCGTAGTAGGTAAACTTGAAGGGGAAAGAGATATCACTTTGGGCTTTGTTGATTTATTGCGTGATGATTTTATTGAAAAAGACCGAAGTCGTGGTATTTATTTCACTCAAGATTGGGTCTCCCTGCCGGGTGTTCTACCCGTGGCTTCGGGGGGTATTCACGTT
>IonTorrentS5-rbcL2_BOP010316_Dotu
CGAAGAAATGATGAAAAGGGCTGTATTTGCCAGAGAGTTGGGGGTTCCTATCGTAATGCATGACTACTTAACAGGGGGATTCACTGCAAATACTAGTTTGGCTCATTATTGCCGGGATAATGGTCTACTTCTTCACATCCACCGTGCAATGCATGCAGTTATTGATAGACAGAAGAATCATGGTATCCATTTTCGTGTACTAGCTAAAGCGTTACGTATGTCTGGTGGAGACCATATTCACTCTGGTACCGTAGTAGGTAAACTTGAAGGGGAAAGAGATATCACTTTGGGCTTTGTTGATTTATTGCGTGATGATTTTATTGAAAAAGACCGAAGTCGTGGTATTTATTTCACTCAAGATTGGGTCTCCCTGCCGGGTGTTCTACCCGTGGCTTCGGGGGGTATTCACGTT
>IonTorrentS5-rbcL2_BOP010316_Otu
CGAAGAAATGATGAAAAGGGCTGTATTTGCCAGagagTTGGgggTTCCTATCGTAATGCATGACTACTTAACAGGgggATTCACTGCAAATACTAGTTTGGCTCATTATTGCCGGGATAATGGTCTACTTCTTCACATCCACCGTGCAATGCATGCAGTTATTGATAGACAGAAGAATCATGGTATCCATTTTCGTGTACTAGCTAAAGCGTTACGTATGTCTGGTGGAGACCATATTCACTCTGGTACCGTAGTAGGTAAACTTGAAGGGGAAAGAGATATCACTTTGGGCTTTGTTGATTTATTGCGTGATGATTTTATTGAAaaaGACCGAAGTCGTGGTATTTATTTCACTCAAGATTGGGTCTCCCTGCCGGGTGTTCTACCCGTGGCTTCGGggggTATTCACGTT
>IonTorrentS5-rbcL2_BOP010316_Zotu
CGAAGAAATGATGAAAAGGGCTGTATTTGCCAGagagTTGGgggTTCCTATCGTAATGCATGACTACTTAACAGGgggATTCACTGCAAATACTAGTTTGGCTCATTATTGCCGGGATAATGGTCTACTTCTTCACATCCACCGTGCAATGCATGCAGTTATTGATAGACAGAAGAATCATGGTATCCATTTTCGTGTACTAGCTAAAGCGTTACGTATGTCTGGTGGAGACCATATTCACTCTGGTACCGTAGTAGGTAAACTTGAAGGGGAAAGAGATATCACTTTGGGCTTTGTTGATTTATTGCGTGATGATTTTATTGAAaaaGACCGAAGTCGTGGTATTTATTTCACTCAAGATTGGGTCTCCCTGCCGGGTGTTCTACCCGTGGCTTCGGggggTATTCACGTT
>IonTorrentS5-rbcL2_BOP010317_Cotu
GTGAAGAAATGATCAAAAGGGCTGTATTTGCCAGAGAATTGGGAGTTCCTATCGTAATGCATGATTACTTAACAGGAGGATTCACCGCAAATACTAGCCTGGCTCATTATTGTCGAGATAATGGTCTACTTCTTCACATCCATCGTGCAATGCATGCAGTTATTGATAGACAGAAGAATCATGGGATACACTTTCGCGTACTAGCTAAAGCTTTACGTATGTCTGGTGGAGATCATATTCACTCAGGTACTGTAGTAGGTAAACTTGAAGGGGAAAGAGAAATCACTTTAGGATTTGTTGATTTACTACGTGATGATTTTATTGAAAAAGATCGAAGCCGTGGTATTTATTTCACTCAAGATTGGGTTTCTCTACCAGGTGTTCTGCCCGTGGCTTCAGGGGGTATTCACGTT
>IonTorrentS5-rbcL2_BOP010317_Dotu
TGAAGAAATGATCAAAAGGGCTGTATTTGCCAGAGAATTGGGAGTTCCTATCGTAATGCATGATTACTTAACAGGAGGATTCACCGCAAATACTAGCCTGGCTCATTATTGTCGAGATAATGGTCTACTTCTTCACATCCATCGTGCAATGCATGCAGTTATTGATAGACAGAAGAATCATGGGATACACTTTCGCGTACTAGCTAAAGCTTTACGTATGTCTGGTGGAGATCATATTCGCTCAGGTACTGTAGTAGGTAAACTTGAAGGGGGAAGAGAAATCACTTTAGGATTTGTTGATTTACTACGTGATGATTTTATTGAA
>IonTorrentS5-rbcL2_BOP010317_Otu
TGAAGAAATGATCAAAAGGGCTGTATTTGCCAGAGAATTGGGAGTTCCTATCGTAATGCATGATTACTTAACAGGAGGATTCACCGCAAATACTAGCCTGGCTCATTATTGTCGAGATAATGGTCTACTTCTTCACATCCATCGTGCAATGCATGCAGTTATTGATAGACAGAAGAATCATGGGATACACTTTCGCGTACTAGCTAAAGCTTTACGTATGTCTGGTGGAGATCATATTCGCTCAGGTACTGTAGTAGGTAAACTTGAAGGgggAAGAGAAATCACTTTAGGATTTGTTGATTTACTACGTGATGATTTTATTGAA
>IonTorrentS5-rbcL2_BOP010317_Zotu
TGAAGAAATGATCAAAAGGGCTGTATTTGCCAGAGAATTGGGAGTTCCTATCGTAATGCATGATTACTTAACAGGAGGATTCACCGCAAATACTAGCCTGGCTCATTATTGTCGAGATAATGGTCTACTTCTTCACATCCATCGTGCAATGCATGCAGTTATTGATAGACAGAAGAATCATGGGATACACTTTCGCGTACTAGCTAAAGCTTTACGTATGTCTGGTGGAGATCATATTCGCTCAGGTACTGTAGTAGGTAAACTTGAAGGgggAAGAGAAATCACTTTAGGATTTGTTGATTTACTACGTGATGATTTTATTGAA
>IonTorrentS5-rbcL2_BOP010318_Cotu
TGAAGAAATGATGAAAAGGGCTGTATTTGCCAGAGAATTGGGAGTTCCTATCGTAATGCATGATTACTTAACAGGAGGATTCACTGCAAATACTACCCTGGCTCATTATTGTCGAGATAATGGTCTACTTCTTCACATCCATCGTGCAATGCATGCAGTTATTGATAGACAGAAAAATCATGGTATGCACTTTCGCGTACTAGCTAAAGCCTTACGTATGTCTGGTGGAGATCATATTCACGCAGGTACTGTAGTAGGGAAACTTGAAGGGGAAAGAGAAATCACTTTAGGCTTTGTTGATTTACTACGTGATGATTTTATTGAAAAAGATCGAAGTCGTGGTATTTATTTCACTCAAGATTGGGTTTCTCTACCAGGTGTTCTGCCCGTGGCTTCAGGGGGTATTCACGT
>IonTorrentS5-rbcL2_BOP010319_Cotu
CGAAGAAATGATGAAAAGGGCTATATTTGCCAGAGAATTGGGAGCTCCTATCGTAATGCACGATTACTTAACTGGGGGATTCACTGCAAACACTAGCTTGGCTCATTATTGCCGAGATAATGGTTTACTTCTTCACATCCACCGTGCAATGCATGCAGTTATTGATAGACAGAAAAATCATGGTATGCACTTCCGTGTACTGGCTAAAGGGTTACGTATGTCTGGTGGAGATCATATTCACGCTGGTACTGTAGTAGGTAAGCTTGAAGGGGAAAGAGAAATTACTTTAGGCTTTGTTGATTTACTACGTGATGATTATATTGAAAAAGATCGAAGCCGTGGTATTTATTTCACCCAAGATTGGGTCTCTCTACCGGGTGTTCTTCCTGTGGCTTCAGGGGGTATTCACGTT
>IonTorrentS5-rbcL2_BOP010319_Otu
CGAAGAAATGATGAAAAGGGCTATATTTGCCAGAGAATTGGGAGCTCCTATCGTAATGCACGATTACTTAACTGGgggATTCACTGCAAACACTAGCTTGGCTCATTATTGCCGAGATAATGGTTTACTTCTTCACATCCACCGTGCAATGCATGCAGTTATTGATAGACAGAAaaaTCATGGTATGCACTTCCGTGTACTGGCTAAAGGGTTACGTATGTCTGGTGGAGATCATATTCACGCTGGTACTGTAGTAGGTAAGCTTGAAGGGGAAAGAGAAATTACTTTAGGCTTTGTTGATTTACTACGTGATGATTATATTGAAaaaGATCGAAGCCGTGGTATTTATTTC
>IonTorrentS5-rbcL2_BOP010319_Zotu
CGAAGAAATGATGAAAAGGGCTATATTTGCCAGAGAATTGGGAGCTCCTATCGTAATGCACGATTACTTAACTGGgggATTCACTGCAAACACTAGCTTGGCTCATTATTGCCGAGATAATGGTTTACTTCTTCACATCCACCGTGCAATGCATGCAGTTATTGATAGACAGAAaaaTCATGGTATGCACTTCCGTGTACTGGCTAAAGGGTTACGTATGTCTGGTGGAGATCATATTCACGCTGGTACTGTAGTAGGTAAGCTTGAAGGGGAAAGAGAAATTACTTTAGGCTTTGTTGATTTACTACGTGATGATTATATTGAAaaaGATCGAAGCCGTGGTATTTATTTC
>IonTorrentS5-rbcL2_BOP010320_Cotu
CGAAGAAATGATGAAAAGGGCTATATTTGCCAGAGAATTGGGAGCTCCTATCGTAATGCACGATTACTTAACTGGGGGATTCACTGCAAACACTAGCTTGGCTCATTATTGCCGAGATAATGGTTTACTTCTTCACATCCACCGTGCAATGCATGCAGTTATTGATAGACAGAAAAATCATGGTATGCACTTCCGTGTACTGGCTAAAGGGTTACGTATGTCTGGTGGAGATCATATTCACGCTGGTACTGTAGTAGGTAAGCTTGAAGGGGAAAGAGAAATTACTTTAGGCTTTGTTGATTTACTACGTGATGATTATATTGAAAAAGATCGAAGCCGTGGTATTTATTTCACCCAAGATTGGGTCTCTCTACCGGGTGTTCTTCCTGTGGCTTCAGGGGGTATTCACGTT
>IonTorrentS5-rbcL2_BOP010320_Otu
CGAAGAAATGATGAAAAGGGCTATATTTGCCAGAGAATTGGGAGCTCCTATCGTAATGCACGATTACTTAACTGGgggATTCACTGCAAACACGTAGCTTGGCTCATTATTGCCGAGATAATGGTTTACTTCTTCACATCCACCGTGCAATGCATGCAGTTATTGATAGACAGAAaaaTCATGGTATGCACTTCCGTGTACTGGCTAAAGGGTTACGTATGTCTGGTGGAGATCATATTCACGCTGGTACTGTAGTAGGTAAGCTTGAAGGGGAAAGAGAAATTACTTTAGGCTTTGTTGATTTACTACGTGATGATTATATTGAAaaaGATCGAAGCCGTGGTATTTATTTCACCCAAGATTGGGTCtctctACCGGGTGTTCTTCCTGTGGCTTCAGGgggTATTCACGTT
>IonTorrentS5-rbcL2_BOP010320_Zotu
CGAAGAAATGATGAAAAGGGCTATATTTGCCAGAGAATTGGGAGCTCCTATCGTAATGCACGATTACTTAACTGGgggATTCACTGCAAACACGTAGCTTGGCTCATTATTGCCGAGATAATGGTTTACTTCTTCACATCCACCGTGCAATGCATGCAGTTATTGATAGACAGAAaaaTCATGGTATGCACTTCCGTGTACTGGCTAAAGGGTTACGTATGTCTGGTGGAGATCATATTCACGCTGGTACTGTAGTAGGTAAGCTTGAAGGGGAAAGAGAAATTACTTTAGGCTTTGTTGATTTACTACGTGATGATTATATTGAAaaaGATCGAAGCCGTGGTATTTATTTCACCCAAGATTGGGTCtctctACCGGGTGTTCTTCCTGTGGCTTCAGGgggTATTCACGTT
>IonTorrentS5-rbcL2_BOP010322_Cotu
CGAAGACATGATGAAAAGGGCTGTATTTGCCAGAGAATTGGGAGTTCCTATCGTAATGCATGATTACTTAACAGGGGGATTCACCGCAAATACTACCTTGGCTCATTATTGCCGAGATAATGGCCTACTTCTTCACATCCACCGCGCAATGCATGCAGTTATTGATAGACAGAAGAATCATGGTATGCACTTTCGTGTACTAGCTAAAGCGTTACGTATGTCTGGTGGAGATCATATTCACTCCGGTACCGTAGTAGGTAAACTTGAAGGGGAAAGAGACATCACTTTGGGCTTTGTTGATTTACTGCGTGATGATTTCGTTGAAAAAGATCGAAGTCGCGGTATTTATTTCACCCAAGATTGGGTCTCTCTACCAGGTGTTCTGCCCGTGGCTTCGGGGGGTATTCACGTT
>IonTorrentS5-rbcL2_BOP010322_Otu
CGCAAATACTACCTTGGCTCATTATTGCCGAGATAATGGCCTACTTCTTCACATCCACCGCGCAATGCATGCAGTTATTGATAGACAGAAGAATCATGGTATGCACTTTCGTGTACTAGCTAAAGCGTTACGTATGTCTGGTGGAGATCATATTCACTCCGGTACCGTAGTAGGTAAACTTGAAGGGGAAAGAGACATCACTTTGGGCTTTGTTGATTTACTGCGTGATGATTTCGTTGAAaaaGATCGAAGTCGCGGTATTTATTTCACCCAAGATTGGGTCtctctACCAGGTGTTCTGCCCGTGGCTTCGGggggTATTCACGTT
>IonTorrentS5-rbcL2_BOP010322_Zotu
CGCAAATACTACCTTGGCTCATTATTGCCGAGATAATGGCCTACTTCTTCACATCCACCGCGCAATGCATGCAGTTATTGATAGACAGAAGAATCATGGTATGCACTTTCGTGTACTAGCTAAAGCGTTACGTATGTCTGGTGGAGATCATATTCACTCCGGTACCGTAGTAGGTAAACTTGAAGGGGAAAGAGACATCACTTTGGGCTTTGTTGATTTACTGCGTGATGATTTCGTTGAAaaaGATCGAAGTCGCGGTATTTATTTCACCCAAGATTGGGTCtctctACCAGGTGTTCTGCCCGTGGCTTCGGggggTATTCACGTT
>IonTorrentS5-rbcL2_BOP010323_Cotu
TGCAGGTACAATGCGAAGAAATGATGAAAAGGGCTGTATTTGCCAGAGAATTGGGAGTTCCTATCGTAATGCATGATTACTTAACAGGGGGATTCACTGCAAATACTACCTTGGCTCATTATTGCCGAGATAATGGCCTACTTCTTCACATTCACCGCGCAATGCATGCAGTTATTGATAGACAGAAGAATCATGGTATGCACTTTCGTGTACTAGCTAAAGGGTTACGTATGTCTGGTGGAGATCATATTCACTCCGGTACCGTAGTAGGTAAACTTGAAGGGGAAAGAGACATCACTTTGGGCTTTGTTGATTTACTGCGTGATGATTTCATTGAAAAAGATCGAAGTCGCGGTATTTATTTCACCCAAGATTGGGTCTCTCTACCAGGTGTTCTGCCCGTGGCTTCGGGGGGTATTCACGTT
>IonTorrentS5-rbcL2_BOP010323_Otu
CGAAGAAATGATGAAAAGGGCTGTATTTGCCAGAGAATTGGGAGTTCCTATCGTAATGCATGATTACTTAACAGGgggATTCACTGCAAATACTACCTTGCTCATTATTGCCGAGATAATGGCCTACTTCTTCACATTCACCGCGCAATGCATGCAGTTATTGATAGACAGAAGAATCATGGTATGCACTTTCGTGTACTAGCTAAAGGGTTACGTATGTCTGGTGGAGATCATATTCACTCCGGTACCGTAGTAGGTAAACTTGAAGGGGAAAGAGACATCACTTTGGGCTTTGTTGATTTACTGCGTGATGATTTCATTGAAaaaGATCGAAGTCGCGGTATTTATTTCACCCAAGATTGGGTCtctctACCAGGTGTTCTGCCCGTGGCTTCGGggggTATTCACTGTTGGCACAT
>IonTorrentS5-rbcL2_BOP010323_Zotu
TGCAGGTACATGCGAAGAAATGATGAAAAGGGCTGTATTTGCCAGAGAATTGGGAGTTCCTATCGTAATGCATGATTACTTAACAGGgggATTCACTGCAAATACTACCTTGGCTCATTATTGCCGAGATAATGGCCTACTCTTCACATTCACCGCGCAATGCATGCAGTTATTGATAGACAGAAGAATCATGGTATGCACTTTCGTGTACTAGCTAAAGGGTTACGTATGTCTGGTGGAGATCATATTCACTCCGGTACCGTAGTAGGTAAACTTGAAGGGGAAAGAGACATCACTTTGGGCTTTGTTGATTTACTGCGTGATGATTTCATTGAAaaaGATCGAAGTCGCGGTATTTATTTCACCCAAGATTGGGTCtctctACCAGGTGTTCTGCCCGTGGCTTCGGggggTATTCACGTT
>IonTorrentS5-rbcL2_BOP010324_Cotu
CGAAGAAATGATCAAAAGAGCTGTATTTGCCCGAGAATTGGGCGTTCCTATCGTAATGCATGACTACTTAACAGGGGGATTCACTGCAAATACTAGCTTGGCTCATTATTGCCGAGATAATGGTCTACTTCTTCATATCCATCGTGCAATGCATGCAGTTATCGATAGACAGAAGAATCATGGTATGCACTTTCGTGTACTAGCTAAAGCGTTACGTTTGTCTGGTGGAGATCATATTCACGCTGGTACCGTAGTAGGTAAACTTGAAGGGGAAAGAGAAATCACTTTAGGTTTTGTTGATTTACTACGTGATGATTATATTGAGAAAGATCGAAGCCGCGGTATTTATTTCACTCAGGATTGGGTCTCTCTACCGGGTGTTCTGCCCGTTGCTTCGGGGGGTATTCACGTTTGGCA
>IonTorrentS5-rbcL2_BOP010325_Cotu
TGCAGGTACATGCGAAGAAATGATGAAAAGGGCTGTATTTGCCAGAGAATTGGGAGTTCCTATCGTAATGCATGATTACTTAACAGGGGGATTCACTGCAAATACTACCTTGGCTCATTATTGCCGAGATAATGGCCTACTTCTTCACATCCACCGCGCAATGCATGCAGTTATTGATAGACAGAAGAATCATGGTATGCACTTTCGTGTACTAGCTAAAGGGTTACGTATGTCTGGTGGAGATCATATTCACTCCGGTACCGTAGTAGGTAAACTTGAAGGGGAAAGAGACATCACTTTGGGCTTTGTTGATTTACTGCGTGATGATTTCATTGAAAAAGATCGAAGTCGCGGTATTTATTTCACCCAAGATTGGGTCTCTCTACCAGGTGTTCTGCCCGTGGCTTCGGGGGGTATTCACGTT
>IonTorrentS5-rbcL2_BOP010325_Otu
TGCAGGTACAATGCGAAGAAATGATGAAAAGGGCTGTATTTGCCAGAGAATTGGGAGTTCCTATCGTAATGCATGATTACTTAACAGGgggATTCACTGCAAATACTACCTTGGCTCATTATTGCCGAGATAATGGCCTACTCTTCACATCCACCGCGCAATGCATGCAGTTATTGATAGACAGAAGAATCATGGTATGCACTTTCGTGTACTAGCTAAAGGGTTACGTATGTCTGGTGGAGATCATATTCACTCCGGTACCGTAGTAGGTAAACTTGAAGGGGAAAGAGACATCACTTTGGGCTTTGTTGATTTACTGCGTGATGATTTCATTGAAaaaGATCGAAGTCGCGGTATTTATTTCACCCAAGATTGGGTCtctctACCAGGTGTTCTGCCCGTGGCTTCGGggggTATTCACGTT
>IonTorrentS5-rbcL2_BOP010325_Zotu
TGCAGGTACAATGCGAAGAAATGATGAAAAGGGCTGTATTTGCCAGAGAATTGGGAGTTCCTATCGTAATGCATGATTACTTAACAGGgggATTCACTGCAAATACTACCTTGGCTCATTATTGCCGAGATAATGGCCTACTCTTCACATCCACCGCGCAATGCATGCAGTTATTGATAGACAGAAGAATCATGGTATGCACTTTCGTGTACTAGCTAAAGGGTTACGTATGTCTGGTGGAGATCATATTCACTCCGGTACCGTAGTAGGTAAACTTGAAGGGGAAAGAGACATCACTTTGGGCTTTGTTGATTTACTGCGTGATGATTTCATTGAAaaaGATCGAAGTCGCGGTATTTATTTCACCCAAGATTGGGTCtctctACCAGGTGTTCTGCCCGTGGCTTCGGggggTATTCACGTT
>IonTorrentS5-rbcL2_BOP010326_Cotu
CGAAGAAATGATGAAAAGGGCAGTATTTGCCAGAGAATTGGGAGTTCCTATCGTAATGCACGATTACTTAACTGGGGGATTCACTGCAAACACTACCTTGGCTCATTATTGCCGAGATAATGGTCTACTTCTTCACATACACCGTGCAATGCATGCAGTTATTGATAGACAGAAAAATCATGGTATGCACTTCCGTGTACTGGCTAAAGCGTTACGTATGTCTGGTGGAGATCATATTCACGCTGGTACTGTAGTAGGTAAGCTTGAAGGGGAAAGAGAAATTACTTTAGGCTTTGTTGATTTACTACGTGATGATTATATTGAAAAAGATCGAAGCCGTGGTATTTATTTCACCCAAGATTGGGTCTCTCTACCGGGTGTTCTTCCTGTGGCTTCAGGGGGTATTCACGTT
>IonTorrentS5-rbcL2_BOP010326_Otu
CGAAGAAATGATGAAAAGGGCAGTATTTGCCAGAGAATTGGGAGTTCCTATCGTAATGCACGATTACTTAACTGGgggATTCACTGCAAACACTACCTTGGCTCATTATTGCCGAGATAATGGTCTACTTCTTCACATACACCGTGCAATGCATGCAGTTATTGATAGACAGAAaaaTCATGGTATGCACTTCCGTGTACTGGCTAAAGCGTTACGTATGTCTGGTGGAGATCATATTCACGCTGGTACTGTAGTAGGTAAGCTTGAAGGGGAAAGAGAAATTACTTTAGGCTTTGTTGATTTACTACGTGATGATTATATTGAAaaaGATCGAAGCCGTGGTATTTATTTCACCCAAGATTGGGTCtctctACCGGGTGTTCTTCCTGTGGCTTCAGGgggTATTCACGTT
>IonTorrentS5-rbcL2_BOP010326_Zotu
CGAAGAAATGATGAAAAGGGCAGTATTTGCCAGAGAATTGGGAGTTCCTATCGTAATGCACGATTACTTAACTGGgggATTCACTGCAAACACTACCTTGGCTCATTATTGCCGAGATAATGGTCTACTTCTTCACATACACCGTGCAATGCATGCAGTTATTGATAGACAGAAaaaTCATGGTATGCACTTCCGTGTACTGGCTAAAGCGTTACGTATGTCTGGTGGAGATCATATTCACGCTGGTACTGTAGTAGGTAAGCTTGAAGGGGAAAGAGAAATTACTTTAGGCTTTGTTGATTTACTACGTGATGATTATATTGAAaaaGATCGAAGCCGTGGTATTTATTTCACCCAAGATTGGGTCtctctACCGGGTGTTCTTCCTGTGGCTTCAGGgggTATTCACGTT
>IonTorrentS5-rbcL2_BOP010330_Cotu
AGGTACATGCGAAGAAATGATCAAAAGGGCTGTATTTGCCAGAGAATTGGGAGTTCCTATCGTAATGCATGACTACTTAACCGGGGGATTCACTGCAAATACTAGCTTGGCTCATTATTGCCGGGATAATGGTCTACTTCTTCACATCCATCGTGCAATGCATGCAGTTATTGATAGACAGAAGAATCATGGTATGCACTTTCGTGTACTAGCTAAAGCGTTACGCATGTCTGGTGGAGATCATATTCACGCTGGTACCGTAGTAGGTAAACTTGAAGGGGAAAGAGAGATCACTTTAGGCTTTGTTGATTTACTGCGTGATGATTATATTGAAAAAGATCGAAGCCGCGGTATTTATTTTACTCAAGATTGGGTCTCTCTACCAGGTGTTCTGCCCGTGGCTTCAGGGGGTATTCACGTT
>IonTorrentS5-rbcL2_BOP010330_Otu
TGCAGGTACATGCGAAGAAATGATCAAAAGGGCTGTATTTGCCAGAGAATTGGGAGTTCCTATCGTAATGCATGACTACTTAACCGGgggATTCACTGCAAATACTAGCTTGGCTCATTATTGCCGGGATAATGGTCTACTTCTTCACATCCATCGTGCAATGCATGCAGTTATTGATAGACAGAAGAATCATGGTATGCACTTTCGTGTACTAGCTAAAGCGTTACGCATGTCTGGTGGAGATCATATTCACGCTGGTACCGTAGTAGGTAAACTTGAAGGGGAAAGagagaTCACTTTAGGCTTTGTTGATTTACTGCGTGATGATTATATTGAAaaaGATCGAAGCCGCGGTATTTATTTTACTCAAGATTGGGTCtctctACCAGGTGTTCTGCCCGTGGCTTCAGGgggTATTCACGTT
>IonTorrentS5-rbcL2_BOP010330_Zotu
TGCAGGTACATGCGAAGAAATGATCAAAAGGGCTGTATTTGCCAGAGAATTGGGAGTTCCTATCGTAATGCATGACTACTTAACCGGgggATTCACTGCAAATACTAGCTTGGCTCATTATTGCCGGGATAATGGTCTACTTCTTCACATCCATCGTGCAATGCATGCAGTTATTGATAGACAGAAGAATCATGGTATGCACTTTCGTGTACTAGCTAAAGCGTTACGCATGTCTGGTGGAGATCATATTCACGCTGGTACCGTAGTAGGTAAACTTGAAGGGGAAAGagagaTCACTTTAGGCTTTGTTGATTTACTGCGTGATGATTATATTGAAaaaGATCGAAGCCGCGGTATTTATTTTACTCAAGATTGGGTCtctctACCAGGTGTTCTGCCCGTGGCTTCAGGgggTATTCACGTT
>IonTorrentS5-rbcL2_BOP010331_Cotu
TGAAGAAATGATGAAAAGGGCAGTATTTGCAAGAGAATTGGGAGTTCCTATCGTTATGCATGACTACCTGACGGGAGGTTTTACCGCAAATACTTCTTTGGCTCATTATTGCCGAGACAACGGCCTACTTCTTCACATTCACCGCGCGATGCATGCAGTTATTGACAGACAAAGAAATCATGGTATGCATTTCCGTGTACTGGCTAAAGCATTGCGTATGTCCGGTGGAGATCATATTCACGCCGGTACTGTAGTAGGTAAACTTGAAGGGGAACGAGACGTCACTTTAGGGTTTGTTGATCTACTGCGTGATGATTTTATCGAAAAAGATCGAAGTCGTGGTATTTACTTCACTCAAGATTGGGTATCTATGCCAGGTGTTCTGCCCGTAGCTTCAGGAGGTATTCACGTT
>IonTorrentS5-rbcL2_BOP010331_Dotu
CGAAGAAATGATGAAAAGGGCAGTATTTGCCAGAGAATTGGGAGTTCCTATCGTAATGCACGATTACTTAACTGGGGGATTCACTGCAAACACTACCTTGGCTCATTATTGCCGAGATAATGGTCTACTTCTTCACATACACCGTGCAATGCATGCAGTTATTGATAGACAGAAAAATCATGGTATGCACTTCCGTGTACTGGCTAAAGCGTTACGTATGTCTGGTGGAGATCATATTCACGCTGGTACAGTAGTAGGTACCGGAATGAATA
>IonTorrentS5-rbcL2_BOP010331_Otu
GTGAAGAAATGATAAaaaGGGCAGTATTTGCAAGAGAATTGGGAGTTCCTATTATTATGCATGACTACCTGACGGGAGGTTTTACCGCAAATACTTCTTTGGCTCATTATTGCCGAGACAACGGCCTACTTCTTCACATTCACCGcgcgATGCATGCAGTTATTGACAGACAAAGAATTCATGGTATGCATTTCCGTGTACTGGCTAAAGCATTGCGTATGTCCGGTGGAGATCATATTCACGCCGGTACTGTAGTAGGTAAACTTGAAGGGGAACGAGACGTCACTTTAGGGTTTGTTGATCTACTGCGTGATGATTTTATCGAAaaaGATCGAAGTCGTGGTATTTACTTCACTCAAGATTGGGTATCTATGCCAGGCGTTCTGCCCGTAGCTTCAGGAGGTATTCACGTT
>IonTorrentS5-rbcL2_BOP010331_Zotu
GTGAAGAAATGATAAaaaGGGCAGTATTTGCAAGAGAATTGGGAGTTCCTATTATTATGCATGACTACCTGACGGGAGGTTTTACCGCAAATACTTCTTTGGCTCATTATTGCCGAGACAACGGCCTACTTCTTCACATTCACCGcgcgATGCATGCAGTTATTGACAGACAAAGAATTCATGGTATGCATTTCCGTGTACTGGCTAAAGCATTGCGTATGTCCGGTGGAGATCATATTCACGCCGGTACTGTAGTAGGTAAACTTGAAGGGGAACGAGACGTCACTTTAGGGTTTGTTGATCTACTGCGTGATGATTTTATCGAAaaaGATCGAAGTCGTGGTATTTACTTCACTCAAGATTGGGTATCTATGCCAGGCGTTCTGCCCGTAGCTTCAGGAGGTATTCACGTT
>IonTorrentS5-rbcL2_BOP010333_Cotu
TGAAGAAATGATCAAAAGGGCTGTATTTGCCAGAGAATTGGGAGTTCCTATCGTAATGCATGATTACTTAACAGGGGGATTCACTGCAAATACTAGCTTGGCTCATTATTGCCGAGATAATGGTCTACTTCTTCACATCCACCGTGCAATGCATGCAGTTATTGATAGACAGAAGAATCATGGTATGCACTTTCGTGTACTAGCTAAAGCGTTACGTATGTCTGGTGGAGATCATATTCACGCTGGTACCGTAGTAGGTAAACTTGAAGGGGAAAGAGACATCACTTTAGGCTTTGTTGATTTACTACGTGATGATTTTATTGAAAAAGATCGAAGCCGCGGTATTTATTTCACTCAAGATTGGGTCTCTCTACCAGGTGTTCTGCCCGTGGCTTCAGGGGGTATTCACGTT
>IonTorrentS5-rbcL2_BOP010334_Cotu
GTGAAGAAATGATGAAAAGGGCTGTATTTGCCAGAGAATTGGGAGTTCCTATCGTAATGCATGACTACTTAACAGGGGGATTCACTGCAAATACTACCTTGGCTCATTATTGCCGAGATAATGGCCTACTTCTTCACATCCACCGTGCAATGCATGCAGTTATTGATAGACAGAAGAATCATGGTATGCACTTTCGTGTACTAGCTAAAGCGTTACGTATGTCTGGTGGAGATCATATTCACGCCGGTACTGTAGTAGGTAAACTTGAAGGGGAAAGAGACATCACTTTAGGCTTTGTTGATTTACTGCGTGATGATTTTATTGAAAAAGATCGAAGCCGCGGTATTTATTTCACTCAAGATTGGGTCTCTATGCCAGGTGTTCTGCCCGTAGCTTCAGGGGGTATTCACGTT
>IonTorrentS5-rbcL2_BOP010334_Otu
TGAAGAAATGATAAaaaGGGCAGTATTTGCAAGAGAATTGGGAGTTCCTATTATTATGCATGACTACCTGACGGGAGGTTTTACCGCAAATACTTCTTTGGCTCATTATTGCCGAGACAACGGCCTACTTCTTCACATTCACCGcgcgATGCATGCAGTTATTGACAGACAAAGAATTCATGGTACGCATTTCCGTGTACTGGCTAAAGCATTGCGTATGTCCGGTGGAGATCATATTCACGCCGGTACTGTAGTAGGTAAACTTGAAGGGGAACGAGACGTCACCTTAGGGTTTGTTGACCTACTGCGTGATGATTTTATCGAAaaaGATCGAAGTCGTGGTATTTACTTCACTCAAGATTGGGTATCTATGCCAGGCGTTCTGCCCGTAGCTTCAGGAGGTATTCACGTTTGGCACATGCCTGCT
>IonTorrentS5-rbcL2_BOP010334_Zotu
TGAAGAAATGATAAaaaGGGCAGTATTTGCAAGAGAATTGGGAGTTCCTATTATTATGCATGACTACCTGACGGGAGGTTTTACCGCAAATACTTCTTTGGCTCATTATTGCCGAGACAACGGCCTACTTCTTCACATTCACCGcgcgATGCATGCAGTTATTGACAGACAAAGAATTCATGGTACGCATTTCCGTGTACTGGCTAAAGCATTGCGTATGTCCGGTGGAGATCATATTCACGCCGGTACTGTAGTAGGTAAACTTGAAGGGGAACGAGACGTCACCTTAGGGTTTGTTGACCTACTGCGTGATGATTTTATCGAAaaaGATCGAAGTCGTGGTATTTACTTCACTCAAGATTGGGTATCTATGCCAGGCGTTCTGCCCGTAGCTTCAGGAGGTATTCACGTTTGGCACATGCCTGCT
>IonTorrentS5-rbcL2_BOP010335_Cotu
ACTGCAGGTACATGCGAAGAGATGATGAAAAGAGCTGCATTTGCCAGAGAATTGGGGGTTCCTATCGTAATGCATGATTACTTAACAGGGGGATTCACTGCAAATACTACCTTGGCTCATTATTGCCGAGATAATGGTTTACTTCTTCACATCCACCGTGCAATGCATGCAGTTATTGATAGACAGAAGAATCATGGTATGCACTTTCGTGTACTAGCTAAAGCGTTACGTATGTCTGGTGGAGATCATATACACGCTGGTACCGTAGTAGGTAAACTTGAGGGGGAAAGGGAGATCACTTTAGGCTTTGTTGATTTACTACGTGATGATTTTGTTGAAAAAGATCGAAGCCGCGGTATTTATTTCACTCAAGATTGGGTCTCTATGCCAGGTGTTTTGCCTGTAGCTTCAGGGGGTATTCACGTT
>IonTorrentS5-rbcL2_BOP010335_Otu
ACTGCAGGTACATGCGAAGAGATGATGAAAAGAGCTGCATTTGCCAGAGAATTGGgggTTCCTATCGTAATGCATGATTACTTAACAGGgggATTCACTGCAAATACTACCTTGGCTCATTATTGCCGAGATAATGGTTTACTTCTTCACATCCACCGTGCAATGCATGCAGTTATTGATAGACAGAAGAATCATGGTATGCACTTTCGTGTACTAGCTAAAGCGTTACGTATGTCTGGTGGAGATCATATACACGCTGGTACCGTAGTAGGTAAACTTGAGGgggAAAGGGAGATCACTTTAGGCTTTGTTGATTTACTACGTGATGATTTTGTTGAAaaaGATCGAAGCCGCGGTATTTATTTCACTCAAGATTGGGTCTCTATGCCAGGTGTTTTGCCTGTAGCTTCAGGgggTATTCACGTT
>IonTorrentS5-rbcL2_BOP010335_Zotu
ACTGCAGGTACATGCGAAGAGATGATGAAAAGAGCTGCATTTGCCAGAGAATTGGgggTTCCTATCGTAATGCATGATTACTTAACAGGgggATTCACTGCAAATACTACCTTGGCTCATTATTGCCGAGATAATGGTTTACTTCTTCACATCCACCGTGCAATGCATGCAGTTATTGATAGACAGAAGAATCATGGTATGCACTTTCGTGTACTAGCTAAAGCGTTACGTATGTCTGGTGGAGATCATATACACGCTGGTACCGTAGTAGGTAAACTTGAGGgggAAAGGGAGATCACTTTAGGCTTTGTTGATTTACTACGTGATGATTTTGTTGAAaaaGATCGAAGCCGCGGTATTTATTTCACTCAAGATTGGGTCTCTATGCCAGGTGTTTTGCCTGTAGCTTCAGGgggTATTCACGTT
>IonTorrentS5-rbcL2_BOP010336_Cotu
CGAAGAGATGATGAAAAGAGCTATATTTGCCAGAGAATTGGGAGTTCCTATCGTAATGCATGATTACTTAACAGGGGGATTCACTGCAAATACTAGCTTGGCTCATTATTGCCGAGATAATGGTTTACTTCTTCACATCCACCGTGCAATGCATGCAGTTATTGATAGACAGAAGAATCATGGTATGCACTTTCGTGTACTAGCTAAAGCGTTACGTATGTCTGGTGGAGATCATATACACGCTGGTACCGTAGTAGGTAAACTTGAGGGGGAAAGGGAGATCACTTTAGGCTTTGTTGATTTACTACGTGATGATTTTGTTGAAAAAGATCGAAGCCGCGGTATTTATTTCACTCAAGATTGGGTCTCTATGCCAGGTGTTTTGCCTGTAGCTTCAGGGGGTATTCACGTT
>IonTorrentS5-rbcL2_BOP010336_Otu
ATGCGAAGAGATGATGAAAAGAGCTATATTTGCCAGAGAATTGGGAGTTCCTATCGTAATGCATGATTACTTAACAGGgggATTCACTGCAAATACTAGCTTGGCTCATTATTGCCGAGATAATGGTTTACTTCTTCACATCCACCGTGCAATGCATGCAGTTATTGATAGACAGAAGAATCATGGTATGCACTTTCGTGTACTAGCTAAAGCGTTACGTATGTCTGGTGGAGATCATATACACGCTGGTACCGTAGTAGGTAAACTTGAGGgggAAAGGGAGATCACTTTAGGCTTTGTTGATTTACTACGTGATGATTTTGTTGAAaaaGATCGAAGCCGCGGTATTTATTTCACTCAAGATTGGGTCTCTATGCCAGGTGTTTTGCCTGTAGCTTCAGGgggTATTCACGTT
>IonTorrentS5-rbcL2_BOP010336_Zotu
ATGCGAAGAGATGATGAAAAGAGCTATATTTGCCAGAGAATTGGGAGTTCCTATCGTAATGCATGATTACTTAACAGGgggATTCACTGCAAATACTAGCTTGGCTCATTATTGCCGAGATAATGGTTTACTTCTTCACATCCACCGTGCAATGCATGCAGTTATTGATAGACAGAAGAATCATGGTATGCACTTTCGTGTACTAGCTAAAGCGTTACGTATGTCTGGTGGAGATCATATACACGCTGGTACCGTAGTAGGTAAACTTGAGGgggAAAGGGAGATCACTTTAGGCTTTGTTGATTTACTACGTGATGATTTTGTTGAAaaaGATCGAAGCCGCGGTATTTATTTCACTCAAGATTGGGTCTCTATGCCAGGTGTTTTGCCTGTAGCTTCAGGgggTATTCACGTT
>IonTorrentS5-rbcL2_BOP010337_Cotu
TGCAGGTACATGCGAAGAGATGATGAAAAGAGCTATATTTGCCAGAGAATTGGGGGTTCCTATCGTAATGCATGATTACTTAACAGGGGGATTCACTGCAAATACTAGCTTGGCTCATTATTGCCGAGATAATGGTTTACTTCTTCACATCCACCGTGCAATGCATGCAGTTATTGATAGACAGAAGAATCATGGTATGCACTTTCGTGTACTAGCTAAAGCGTTACGTATGTCTGGTGGAGATCATATACACGCTGGTACCGTAGTAGGTAAACTTGAGGGGGAAAGGGAGATCACTTTAGGCTTTGTTGATTTACTACGTGATGATTTTGTTGAAAAAGATCGAAGCCGCGGTATTTATTTCACTCAAGATTGGGTCTCTCTGCCAGGTGTTTTGCCTGTAGCTTCAGGGGGTATTCACGTT
>IonTorrentS5-rbcL2_BOP010337_Otu
ATTGGgggTTCCTATCGTAATGCATGATTACTTAACAGGgggATTCACTGCAAATACTAGCTTGGCTCATTATTGCCGAGATAATGGTTTACTTCTTCACATCCACCGTGCAATGCATGCAGTTATTGATAGACAGAAGAATCATGGTATGCACTTTCGTGTACTAGCTAAAGCGTTACGTATGTCTGGTGGAGATCATATACACGCTGGTACCGTAGTAGGTAAACTTGAGGgggAAAGGGAGATCACTTTAGGCTTTGTTGATTTACTACGTGATGATTTTGTTGAAaaaGATCGAAGCCGCGGTATTTATTTCACTCAAGATTGGGTCtctctGCCAGGTGTTTTGCCTGTAGCTTCAGGgggTATTCACGTT
>IonTorrentS5-rbcL2_BOP010337_Zotu
ATTGGgggTTCCTATCGTAATGCATGATTACTTAACAGGgggATTCACTGCAAATACTAGCTTGGCTCATTATTGCCGAGATAATGGTTTACTTCTTCACATCCACCGTGCAATGCATGCAGTTATTGATAGACAGAAGAATCATGGTATGCACTTTCGTGTACTAGCTAAAGCGTTACGTATGTCTGGTGGAGATCATATACACGCTGGTACCGTAGTAGGTAAACTTGAGGgggAAAGGGAGATCACTTTAGGCTTTGTTGATTTACTACGTGATGATTTTGTTGAAaaaGATCGAAGCCGCGGTATTTATTTCACTCAAGATTGGGTCtctctGCCAGGTGTTTTGCCTGTAGCTTCAGGgggTATTCACGTT
>IonTorrentS5-rbcL2_BOP010339_Cotu
CGAAGAGATGATAAAAAGGGCTGTATTTGCCAGAGAGTTGGGAGTTCCTATCGTAATGCATGACTACTTAACAGGGGGATTCACTGCAAATACTAGCTTGGCTCATTATTGCCGAGATAATGGTCTACTTCTTCACATCCATCGTGCAATGCATGCAGTTATTGATAGACAGAAGAATCATGGTATACACTTTCGTGTACTAGCTAAAGCTTTACGTATGTCTGGTGGAGATCATATTCACGCTGGTACAGTAGTAGGTAAACTTGAAGGAGAAAGAGACATAACTTTGGGCTTTGTTGATTTACTACGTGATGATTTTATTGAAAAAGACCGAAGCCGCGGTATTTATTTCACTCAAGATTGGGTCTCTCTACCAGGTGTTCTGCCCGTGGCTTCAGGGGGTATTCACGTT
>IonTorrentS5-rbcL2_BOP010339_Dotu
CGAAGAAATGATAAAAAGGGCTGTATTTGCCAGAGAGTTGGGAGTTCCTATCATAATGCATGACTACTTAACAGGGGGATTCACTGCAAATACGAGCTTGGCTCATTATTGCCGAGACAACGGCCTACTTCTTCACATCCACCGTGCAATGCACGCAGTTATTGATAGACAGAAGAATCATGGTATGCACTTTCGTGTACTAACTAAAGCGTTACGTATGTCTGGTGGAGATCATATTCACGCT
>IonTorrentS5-rbcL2_BOP010339_Otu
GAGTTCCTATCATAATGCATGACTATTTAACAGGgggATTCACCGCAAATACTAGCTTGGCTCATTATTGCCGAGATAATGGTCTACTTCTTCACATCCATCGTGCAATGCATGCAGTTATTGATAGACAGAAGAATCATGGTATACACTTTCGTGTACTGGCTAAAGCTTTACGTATGTCTGGTGGAGATCATATTCACGCTGGTACAGTAGTAGGTAAACTTGAAGGAGAAAGAGACATAACTTTGGGCTTTGTTGATTTACTACGTGATGATTTTATTGAAaaaGACCGAAGCCGCGGTATTTATTTCACTCAAGATTGGGTCtctctACCAGGTGTTATACCCGTGGCTTCAGGgggTATTCACGTT
>IonTorrentS5-rbcL2_BOP010339_Zotu
GAGTTCCTATCATAATGCATGACTATTTAACAGGgggATTCACCGCAAATACTAGCTTGGCTCATTATTGCCGAGATAATGGTCTACTTCTTCACATCCATCGTGCAATGCATGCAGTTATTGATAGACAGAAGAATCATGGTATACACTTTCGTGTACTGGCTAAAGCTTTACGTATGTCTGGTGGAGATCATATTCACGCTGGTACAGTAGTAGGTAAACTTGAAGGAGAAAGAGACATAACTTTGGGCTTTGTTGATTTACTACGTGATGATTTTATTGAAaaaGACCGAAGCCGCGGTATTTATTTCACTCAAGATTGGGTCtctctACCAGGTGTTATACCCGTGGCTTCAGGgggTATTCACGTT
>IonTorrentS5-rbcL2_BOP010340_Cotu
TGCAGGTACATGCGAAGATATGATGAAAAGAGCTGTATTTGCCAGAGAATTGGGGGTTCCTATCGTAATGCATGATTACTTAACAGGGGGATTCACTGCAAATACTAGCTTGGCTCATTATTGCCGAGATAATGGTTTACTTCTTCACATCCACCGTGCAATGCATGCAGTTATTGATAGACAGAAGAATCATGGTATGCACTTTCGTGTACTAGCTAAAGCGTTACGTATGTCTGGTGGAGATCATATACACGCTGGTACCGTAGTAGGTAAACTTGAGGGGGAAAGGGAGATCACTTTAGGCTTTGTTGATTTACTACGTGATGATTTTGTTGAAAAAGATCGAAGCCGCGGTATTTATTTCACTCAAGATTGGGTCTCTATGCCAGGTGTTTTGCCTGTAGCTTCAGGGGGTATTCACGTT
>IonTorrentS5-rbcL2_BOP010340_Otu
ACTGCAGGTACATGCGAGATATGATGAAAAGAGCTGTATTTGCCAGAGAATTGGgggTTCCTATCGTAATGCATGATTACTTAACAGGgggATTCACTGCAATACTAGCTTGGCTCATTATTGCCGAGATAATGGTTTACTTCTTCACATCCACCGTGCAATGCATGCAGTTATTGATAGACAGAAGAATCATGGTATGCACTTTCGTGTACTAGCTAAAGCGTTACGTATGTCTGGTGGAGATCATATACACGCTGGTACCGTAGTAGGTAAACTTGAGGgggAAAGGGAGATCACTTTAGGCTTTGTTGATTTACTACGTGATGATTTTGTTGAAaaaGATCGAAGCCGCGGTATTTATTTCACTCAAGATTGGGTCTCTATGCCAGGTGTTTTGCCTGTAGCTTCAGGgggTATTCACGTT
>IonTorrentS5-rbcL2_BOP010340_Zotu
TTACTTAACAGGgggATTCACTGCAAATACTAGCTTGGCTCATTATTGCCGAGATAATGGTTTACTTCTTCACATCCACCGTGCAATGCATGCAGTTATTGATAGACAGAAGAATCACGGTATGCACTTTCGTGTACTAGCTAAAGCGTTACGTATGTCTGGTGGAGATCATATACACGCTGGTACCGTAGTAGGTAAACTTGAGGgggAAAGGGAGATCACTTTAGGCTTTGTTGATTTACTACGTGATGATTTTGTTGAAaaaGATCGAAGCCGCGGTATTTATTTCACTCAAGATTGGGTCTCTATGCCAGGTGTTTTGCCTGTAGCTTCAGGgggTATTCACGTT
>IonTorrentS5-rbcL2_BOP010341_Cotu
ACTGCAGGTACATGCGAAGAGATGATCAAAAGAGCTGTATTTGCCAGAGAATTGGGGGTTCCTATCGTAATGCATGATTACTTAACAGGGGGATTCACTGCAAATACTAGCTTGGCTCATTATTGCCGAGATAATGGTTTACTTCTTCACATCCACCGTGCAATGCATGCAGTTATTGATAGACAGAAGAATCATGGTATGCACTTTCGTGTACTAGCTAAAGCGTTACGTCTGTCTGGTGGAGATCATATACACTCTGGTACCGTAGTAGGTAAACTTGAGGGGGAAAGGGAGATCACTTTAGGCTTTGTTGATTTACTACGTGATGATTTTGTTGAAAAAGATCGAAGCCGCGGTATTTATTTCACTCAAGATTGGGTCTCTCTGCCAGGTGTTTTGCCTGTAGCTTCAGGGGGTATTCACGTT
>IonTorrentS5-rbcL2_BOP010341_Otu
ACTGCAGGTACATGCGAgagaTGATCAAAAGAGCTGTATTTGCCAGAGAATTGGgggTTCCTATCGTAATGCATGATTACTTAACAGGgggATTCACTGCAAATACTAGCTTGGCTCATTATTGCCGAGATAATGGTTTACTTCTTCACATCCACCGTGCAATGCATGCAGTTATTGATAGACAGAAGAATCATGGTATGCACTTTCGTGTACTAGCTAAAGCGTTACGTCTGTCTGGTGGAGATCATATACACTCTGGTACCGTAGTAGGTAAACTTGAGGgggAAAGGGAGATCACTTTAGGCTTTGTTGATTTACTACGTGATGATTTTGTTGAAaaaGATCGAAGCCGCGGTATTTATTTCACTCAAGATTGGGTCtctctGCCAGGTGTTTTGCCTGTAGCTTCAGGgggTATTCACGTT
>IonTorrentS5-rbcL2_BOP010341_Zotu
CGAAGAGATGATCAAAAGAGCTGTATTTGCCAGAGAATTGGgggTTCCTATCGTAATGCATGATTACTTAACAGGgggATTCACTGCAAATACTAGCTTGGCTCATTATTGCCGAGATAATGGTTTACTTCTTCACATCCACCGTGCAATGCATGCAGTTATTGATAGACAGAAGAATCATGGTATGCACTTTCGTGTACTAGCTAAAGCGTTACGTCTGTCTGGTGGAGATCATATACACTCTGGTACCGTAGTAGGTAAACTTGAGGgggAAAGGGAGATCACTTTAGGCTTTGTTGATTTACTACGTGATGATTTTGTTGAAaaaGATCGAAGCCGCGGTATTTATTTCACTCAAGATTGGGTCtctctGCCAGGTGTTTTGCCTGTAGCTTCAGGgggTATTCACGTT
>IonTorrentS5-rbcL2_BOP010342_Cotu
ACTGCAGGTACATGCGAAGAGATGATCAAAAGAGCTGTATTTGCCAGAGAATTGGGGGTTCCTATCGTAATGCATGATTACTTAACAGGGGGATTCACTGCAAATACTAGCTTGGCTCATTATTGCCGAGATAATGGTTTACTTCTTCACATCCACCGTGCAATGCATGCAGTTATTGATAGACAGAAGAATCATGGTATGCACTTTCGTGTACTAGCTAAAGCGTTACGTATGTCTGGTGGAGATCATATACACGCTGGTACCGTAGTAGGTAAACTTGAGGGGGAAAGGGAGATCACTTTAGGCTTTGTTGATTTACTACGTGATGATTTTGTTGAAAAAGATCGAAGCCGCGGTATTTATTTCACTCAAGATTGGGTCTCTTTGCCAGGTGTTTTGCCTGTAGCTTCAGGGGGTATTCACGTT
>IonTorrentS5-rbcL2_BOP010342_Otu
ACTGCAGGTACATGCGAgagaTGATCAAAAGAGCTGTATTTGCCAGAGAATTGGgggTTCCTATCGTAATGCATGATTACTTAACAGGgggATTCACTGCAAATACTAGCTTGGCTCATTATTGCCGAGATAATGGTTTACTTCTTCACATCCACCGTGCAATGCATGCAGTTATTGATAGACAGAAGAATCATGGTATGCACTTTCGTGTACTAGCTAAAGCGTTACGTATGTCTGGTGGAGATCATATACACGCTGGTACCGTAGTAGGTAAACTTGAGGgggAAAGGGAGATCACTTTAGGCTTTGTTGATTTACTACGTGATGATTTTGTTGAAaaaGATCGAAGCCGCGGTATTTATTTCACTCAAGATTGGGTCTCTTTGCCAGGTGTTTTGCCTGTAGCTTCAGGgggTATTCACGTT
>IonTorrentS5-rbcL2_BOP010342_Zotu
ACTGCAGGTACATGCGAgagaTGATCAAAAGAGCTGTATTTGCCAGAGAATTGGgggTTCCTATCGTAATGCATGATTACTTAACAGGgggATTCACTGCAAATACTAGCTTGGCTCATTATTGCCGAGATAATGGTTTACTTCTTCACATCCACCGTGCAATGCATGCAGTTATTGATAGACAGAAGAATCATGGTATGCACTTTCGTGTACTAGCTAAAGCGTTACGTATGTCTGGTGGAGATCATATACACGCTGGTACCGTAGTAGGTAAACTTGAGGgggAAAGGGAGATCACTTTAGGCTTTGTTGATTTACTACGTGATGATTTTGTTGAAaaaGATCGAAGCCGCGGTATTTATTTCACTCAAGATTGGGTCTCTTTGCCAGGTGTTTTGCCTGTAGCTTCAGGgggTATTCACGTT
>IonTorrentS5-rbcL2_BOP010344_Cotu
CGAAGATATGATGAAAAGAGCTGTATTTGCCAGAGAATTGGGGGTTCCAATCGTAATGCATGATTACTTAACAGGGGGATTCACTGCAAATACTACCTTGGCTCATTATTGCCGAGATAATGGTCTACTTCTTCACATCCACCGTGCAATGCATGCAGTTATCGATAGACAGAAGAATCATGGTATGCACTTTCGTGTACTAGCTAAAGCGTTACGTATGTCTGGTGGAGATCATATACACGCTGGTACCGTAGTAGGTAAACTTGAGGGGGAAAGAGAGATTACTTTAGGCTTTGTTGATTTACTACGTGATGATTTTATTGAAAAAGATCGAAGCCGCGGTATTTATTTCACTCAAGATTGGGTCTCTCTGCCAGGTGTTTTGCCTGTGGCTTCAGGGGGTATTCACGTT
>IonTorrentS5-rbcL2_BOP010344_Otu
ACTGCAGGTACATGCGAAGATATGATGAAAAGAGCTGTATTTGCCAGAGAATTGGgggTTCCAATCGTAATGCATGATTACTTAACAGGgggATTCACTGCAAATACTACCTTGGCTCATTATTGCCGAGATAATGGTCTACTTCTTCACATCCACCGTGCAATGCATGCAGTTATCGATAGACAGAAGAATCATGGTATGCACTTTCGTGTACTAGCTAAAGCGTTACGTATGTCTGGTGGAGATCATATACACGCTGGTACCGTAGTAGGTAAACTTGAGGgggAAAGagagaTTACTTTAGGCTTTGTTGATTTACTACGTGATGATTTTATTGAAaaaGATCGAAGCCGCGGTATTTATTTCACTCAAGATTGGGTCtctctGCCAGGTGTTTTGCCTGTGGCTTCAGGgggTATTCACGTT
>IonTorrentS5-rbcL2_BOP010344_Zotu
ACTGCAGGTACATGCGAAGATATGATGAAAAGAGCTGTATTTGCCAGAGAATTGGgggTTCCAATCGTAATGCATGATTACTTAACAGGgggATTCACTGCAAATACTACCTTGGCTCATTATTGCCGAGATAATGGTCTACTTCTTCACATCCACCGTGCAATGCATGCAGTTATCGATAGACAGAAGAATCATGGTATGCACTTTCGTGTACTAGCTAAAGCGTTACGTATGTCTGGTGGAGATCATATACACGCTGGTACCGTAGTAGGTAAACTTGAGGgggAAAGagagaTTACTTTAGGCTTTGTTGATTTACTACGTGATGATTTTATTGAAaaaGATCGAAGCCGCGGTATTTATTTCACTCAAGATTGGGTCtctctGCCAGGTGTTTTGCCTGTGGCTTCAGGgggTATTCACGTT
>IonTorrentS5-rbcL2_BOP010345_Cotu
ACTGCAGGTACATGCGAAGAGATGATGAAAAGAGCTATATTTGCCAGAGAATTGGGGGCTCCAATCGTAATGCATGATTACTTAACAGGGGGATTCACTGCAAATACTACCTTGGCTCATTATTGCCGAGATAATGGTCTACTTCTTCACATCCACCGTGCAATGCATGCAGTTATCGATAGACAGAAGAATCATGGTATGCACTTTCGTGTACTAGCTAAAGCGTTACGTATGTCTGGTGGAGATCATATACACGCTGGTACCGTAGTAGGTAAACTTGAGGGGGAAAGAGAGATTACTTTAGGCTTTGTTGATTTACTACGTGATGATTTTGTTGAAAAAGATCGAAGCCGCGGTATTTATTTCACTCAAGATTGGGTCTCTCTGCCAGGTGTTTTGCCTGTGGCTTCAGGGGGTATTCACGTTTG
>IonTorrentS5-rbcL2_BOP010345_Otu
ACTGCAGGTACATGCGAAGAGATGATGAAAAGAGCTATATTTGCCAGAGAATTGGgggCTCCAATCGTAATGCATGATTACTTAACAGGgggATTCACTGCAAATACTACCTTGGCTCATTATTGCCGAGATAATGGTCTACTTCTTCACATCCACCGTGCAATGCATGCAGTTATCGATAGACAGAAGAATCATGGTATGCACTTTCGTGTACTAGCTAAAGCGTTACGTATGTCTGGTGGAGATCATATACACGCTGGTACCGTAGTAGGTAAACTTGAGGgggAAAGagagaTTACTTTAGGCTTTGTTGATTTACTACGTGATGATTTTGTTGAAaaaGATCGAAGCCGCGGTATTTATTTCACTCAAGATTGGGTCtctctGCCAGGTGTTTTGCCTGTGGCTTCAGGgggTATTCACGTT
>IonTorrentS5-rbcL2_BOP010345_Zotu
ACTGCAGGTACATGCGAAGAGATGATGAAAAGAGCTATATTTGCCAGAGAATTGGgggCTCCAATCGTAATGCATGATTACTTAACAGGgggATTCACTGCAAATACTACCTTGGCTCATTATTGCCGAGATAATGGTCTACTTCTTCACATCCACCGTGCAATGCATGCAGTTATCGATAGACAGAAGAATCATGGTATGCACTTTCGTGTACTAGCTAAAGCGTTACGTATGTCTGGTGGAGATCATATACACGCTGGTACCGTAGTAGGTAAACTTGAGGgggAAAGagagaTTACTTTAGGCTTTGTTGATTTACTACGTGATGATTTTGTTGAAaaaGATCGAAGCCGCGGTATTTATTTCACTCAAGATTGGGTCtctctGCCAGGTGTTTTGCCTGTGGCTTCAGGgggTATTCACGTT
>IonTorrentS5-rbcL2_BOP010346_Cotu
CGAAGAAATGATGAAAAGGGCTATATTTGCCAGAGAATTGGGAGTTCCTATCGTAATGCATGACTACTTAACAGGGGGATTCACTGCAAATACTACCTTGGCTCATTATTGCCGAGATAATGGTCTACTTCTTCACATCCACCGTGCAATGCATGCAGTTATTGATAGACAGAAGAATCATGGTATGCACTTTCGTGTACTAGCTAAAGCGTTACGTATGTCTGGTGGAGATCATATTCACGCTGGTACCGTAGTAGGTAAACTTGAGGGGGAAAGAGAGATTACTTTAGGCTTTGTTGATTTACTACGTGATGATTTTATTGAAAAAGATCGAAGTCGCGGTATTTATTTCACTCAAGATTGGGTCTCTCTGCCAGGTGTTTTGCCTGTGGCTTCAGGGGGTATTCACGT
>IonTorrentS5-rbcL2_BOP010347_Cotu
GCGAAGATATGATGAAAAGAGCTGTATTTGCCAGAGAATTGGGGGTTCCAATCGTAATGCATGATTACTTAACAGGGGGATTCACTGCAAATACTACCTTGGCTCATTATTGCCGAGATAATGGTCTACTTCTTCACATCCACCGTGCAATGCATGCAGTTATCGATAGACAGAAGAATCATGGTATGCACTTTCGTGTACTAGCTAAAGCGTTACGTATGTCTGGTGGAGATCATATACACGCTGGTACCGTAGTAGGTAAACTTGAGGGGGAAAGAGAGATTACTTTAGGCTTTGTTGATTTACTACGTGATGATTTTATTGAAAAAGATCGAAGCCGCGGTATTTATTTCACTCAAGATTGGGTCTCTCTGCCAGGTGTTTTGCCTGTGGCTTCAGGGGGTATTCACGTTTGGCAT
>IonTorrentS5-rbcL2_BOP010347_Otu
CGAAGATATGATGAAAAGAGCTGTATTTGCCAGAGAATTGGgggTTCCAATCGTAATGCATGATTACTTAACAGGgggATTCACTGCAAATACTACCTTGGCTCATTATTGCCGAGATAATGGTCTACTTCTTCACATCCACCGTGCAATGCATGCAGTTATCGATAGACAGAAGAATCATGGTATGCACTTTCGTGTACTAGCTAAAGCGTTACGTATGTCTGGTGGAGATCATATACACGCTGGTACCGTAGTAGGTAAACTTGAGGgggAAAGagagaTTACTTTAGGCTTTGTTGATTTACTACGTGATGATTTTATTGAAaaaGATCGAAGCCGCGGTATTTATTTCACTCAAGATTGGGTCtctctGCCAGGTGTTTTGCTGTGGCTTCAGGgggTATTCACGTTTGGCAT
>IonTorrentS5-rbcL2_BOP010347_Zotu
CGAAGATATGATGAAAAGAGCTGTATTTGCCAGAGAATTGGgggTTCCAATCGTAATGCATGATTACTTAACAGGgggATTCACTGCAAATACTACCTTGGCTCATTATTGCCGAGATAATGGTCTACTTCTTCACATCCACCGTGCAATGCATGCAGTTATCGATAGACAGAAGAATCATGGTATGCACTTTCGTGTACTAGCTAAAGCGTTACGTATGTCTGGTGGAGATCATATACACGCTGGTACCGTAGTAGGTAAACTTGAGGgggAAAGagagaTTACTTTAGGCTTTGTTGATTTACTACGTGATGATTTTATTGAAaaaGATCGAAGCCGCGGTATTTATTTCACTCAAGATTGGGTCtctctGCCAGGTGTTTTGCCTGTGGCTTCAGGgggTATTCACGTTTGGCACAT
>IonTorrentS5-rbcL2_BOP010348_Cotu
CGAAGAAATGATCAAAAGGGCTGTATTTGCCAGAGAATTGGGAGTTCCTATCGTAATGCATGACTACTTAACCGGGGGATTTACTGCAAATACTAGCTTGGCTCATTATTGCCGAGATAATGGTCTACTTCTTCACATCCATCGTGCAATGCATGCAGTTATTGATAGACAGAAGAATCATGGTATACACTTTCGTGTACTAGCTAAAGCGTTACGTATGTCTGGTGGAGATCATATTCACGCTGGTACCGTAGTAGGTAAACTTGAAGGGGAAAGAGAAATCACTTTAGGCTTTGTTGATTTACTACGTGATGATTTTGTTGAAAAAGATCGAAGCCGCGGTATTTATTTCACTCAAGATTGGGTCTCTCTACCTGGTGTTCTGCCGTGGCTT
>IonTorrentS5-rbcL2_BOP010348_Otu
CGAAGAAATGATCAAAAGGGCTGTATTTGCCAGAGAATTGGGAGTTCCTATCGTAATGCATGACTACTTAACCGGgggATTTACTGCAAATACTAGCTTGGCTCATTATTGCCGAGATAATGGTCTACTTCTTCACATCCATCGTGCAATGCATGCAGTTATTGA
>IonTorrentS5-rbcL2_BOP010348_Zotu
CGAAGAAATGATCAAAAGGGCTGTATTTGCCAGAGAATTGGGAGTTCCTATCGTAATGCATGACTACTTAACCGGgggATTTACTGCAAATACTAGCTTGGCTCATTATTGCCGAGATAATGGTCTACTTCTTCACATCCATCGTGCAATGCATGCAGTTATTGA
>IonTorrentS5-rbcL2_BOP010350_Cotu
GCGAAGATATGATGAAAAGAGCTGTATTTGCCAGAGAATTGGGGGTTCCAATCGTAATGCATGATTACTTAACAGGGGGATTCACTGCAAATACTACCTTGGCTCATTATTGCCGAGATAATGGTCTACTTCTTCACATCCACCGTGCAATGCATGCAGTTATCGATAGACAGAAGAATCATGGTATGCACTTTCGTGTACTAGCTAAAGCGTTACGTATGTCTGGTGGAGATCATATACACGCTGGTACCGTAGTAGGTAAACTTGAGGGGGAAAGAGAGATTACTTTAGGCTTTGTTGATTTACTACGTGATGATTTTATTGAAAAAGATCGAAGCCGCGGTATTTATTTCACTCAAGATTGGGTCTCTCTGCCAGGTGTTTTGCCTGTGGCTTCAGGGGGTATTCACGTT
>IonTorrentS5-rbcL2_BOP010350_Otu
ACTGCAGGTACATGCGAAGATATGATGAAAAGAGCTGTATTTGCCAGAGAATTGGgggTTCCAATCGTAATGCATGATTACTTAACAGGgggATTCACTGCAAATACTACCTTGGCTCATTATTGCCGAGATAATGGTCTACTTCTTCACATCCACCGTGCAATGCATGCAGTTATCGATAGACAGAAGAATCATGGTATGCACTTTCGTGTACTAGCTAAAGCGTTACGTATGTCTGGTGGAGATCATATACACGCTGGTACCGTAGTAGGTAAACTTGAGGgggAAAGagagaTTACTTTAGGCTTTGTTGATTTACTACGTGATGATTTTATTGAAaaaGATCGAAGCCGCGGTATTTATTTCACTCAAGATTGGGTCtctctGCCAGGTGTTTTGCCTGTGGCTTCAGGgggTATTCACGTT
>IonTorrentS5-rbcL2_BOP010350_Zotu
ACTGCAGGTACATGCGAAGATATGATGAAAAGAGCTGTATTTGCCAGAGAATTGGgggTTCCAATCGTAATGCATGATTACTTAACAGGgggATTCACTGCAAATACTACCTTGGCTCATTATTGCCGAGATAATGGTCTACTTCTTCACATCCACCGTGCAATGCATGCAGTTATCGATAGACAGAAGAATCATGGTATGCACTTTCGTGTACTAGCTAAAGCGTTACGTATGTCTGGTGGAGATCATATACACGCTGGTACCGTAGTAGGTAAACTTGAGGgggAAAGagagaTTACTTTAGGCTTTGTTGATTTACTACGTGATGATTTTATTGAAaaaGATCGAAGCCGCGGTATTTATTTCACTCAAGATTGGGTCtctctGCCAGGTGTTTTGCCTGTGGCTTCAGGgggTATTCACGTT
>IonTorrentS5-rbcL2_BOP010351_Cotu
GCAGGTACATGCGAAGATATGATGAAAAGAGCTATATTTGCCAGAGAATTGGGGGTTCCAATCGTAATGCATGATTACTTAACAGGGGGATTCACTGCAAATACTACCTTGGCTCATTATTGCCGAGATAATGGTCTACTTCTTCACATCCACCGTGCAATGCATGCAGTTATCGATAGACAGAAGAATCATGGTATGCACTTTCGTGTACTAGCTAAAGCGTTACGTATGTCTGGTGGAGATCATATACACGCTGGTACCGTAGTAGGTAAACTTGAGGGGGAAAGAGAGATTACTTTAGGCTTTGTTGATTTACTACGTGATGATTTTGTTGAAAAAGATCGAAGCCGCGGTATTTATTTCACTCAAGATTGGGTCTCTCTGCCAGGTGTTTTGCCTGTGGCTTCAGGGGGTATTCACGTT
>IonTorrentS5-rbcL2_BOP010351_Otu
ACTGCAGGTACATGCGAAGATATGATGAAAAGAGCTATATTTGCCAGAGAATTGGgggTTCCAATCGTAATGCATGATTACTTAACAGGgggATTCACTGCAAATACTACCTTGGCTCATTATTGCCGAGATAATGGTCTACTTCTTCACATCCACCGTGCAATGCATGCAGTTATCGATAGACAGAAGAATCATGGTATGCACTTTCGTGTACTAGCTAAAGCGTTACGTATGTCTGGTGGAGATCATATACACGCTGGTACCGTAGTAGGTAAACTTGAGGgggAAAGagagaTTACTTTAGGCTTTGTTGATTTACTACGTGATGATTTTGTTGAAaaaGATCGAAGCCGCGGTATTTATTTCACTCAAGATTGGGTCtctctGCCAGGTGTTTTGCCTGTGGCTTCAGGgggTATTCACGTT
>IonTorrentS5-rbcL2_BOP010351_Zotu
ACTGCAGGTACATGCGAAGATATGATGAAAAGAGCTATATTTGCCAGAGAATTGGgggTTCCAATCGTAATGCATGATTACTTAACAGGgggATTCACTGCAAATACTACCTTGGCTCATTATTGCCGAGATAATGGTCTACTTCTTCACATCCACCGTGCAATGCATGCAGTTATCGATAGACAGAAGAATCATGGTATGCACTTTCGTGTACTAGCTAAAGCGTTACGTATGTCTGGTGGAGATCATATACACGCTGGTACCGTAGTAGGTAAACTTGAGGgggAAAGagagaTTACTTTAGGCTTTGTTGATTTACTACGTGATGATTTTGTTGAAaaaGATCGAAGCCGCGGTATTTATTTCACTCAAGATTGGGTCtctctGCCAGGTGTTTTGCCTGTGGCTTCAGGgggTATTCACGTT
>IonTorrentS5-rbcL2_BOP010352_Cotu
CGAAGATATGATGAAAAGAGCTGTATTTGCCAGAGAATTGGGGGTTCCAATCGTAATGCATGATTACTTAACAGGGGGATTCACTGCAAATACTACCTTGGCTCATTATTGCCGAGATAATGGTCTACTTCTTCACATCCACCGTGCAATGCATGCAGTTATCGATAGACAGAAGAATCATGGTATGCACTTTCGTGTACTAGCTAAAGCGTTACGTATGTCTGGTGGAGATCATATACACGCTGGTACCGTAGTAGGTAAACTTGAGGGGGAAAGAGAGATTACTTTAGGCTTTGTTGATTTACTACGTGATGATTTTATTGAAAAAGATCGAAGCCGCGGTATTTATTTCACTCAAGATTGGGTCTCTCTGCCAGGTGTTTTGCCTGTGGCTTCAGGGGGTATTCACGTT
>IonTorrentS5-rbcL2_BOP010352_Otu
ACTGCAGGTACATGCGAAGATATGATGAAAAGAGCTGTATTTGCCAGAGAATTGGgggTTCCAATCGTAATGCATGATTACTTAACAGGgggATTCACTGCAAATACTACCTTGGCTCATTATTGCCGAGATAATGGTCTACTTCTTCACATCCACCGTGCAATGCATGCAGTTATCGATAGACAGAAGAATCATGGTATGCACTTTCGTGTACTAGCTAAAGCGTTACGTATGTCTGGTGGAGATCATATACACGCTGGTACCGTAGTAGGTAAACTTGAGGgggAAAGagagaTTACTTTAGGCTTTGTTGATTTACTACGTGATGATTTTATTGAAaaaGATCGAAGCCGCGGTATTTATTTCACTCAAGATTGGGTCtctctGCCAGGTGTTTTGCCTGTGGCTTCAGGgggTATTCACGTT
>IonTorrentS5-rbcL2_BOP010352_Zotu
ACTGCAGGTACATGCGAAGATATGATGAAAAGAGCTGTATTTGCCAGAGAATTGGgggTTCCAATCGTAATGCATGATTACTTAACAGGgggATTCACTGCAAATACTACCTTGGCTCATTATTGCCGAGATAATGGTCTACTTCTTCACATCCACCGTGCAATGCATGCAGTTATCGATAGACAGAAGAATCATGGTATGCACTTTCGTGTACTAGCTAAAGCGTTACGTATGTCTGGTGGAGATCATATACACGCTGGTACCGTAGTAGGTAAACTTGAGGgggAAAGagagaTTACTTTAGGCTTTGTTGATTTACTACGTGATGATTTTATTGAAaaaGATCGAAGCCGCGGTATTTATTTCACTCAAGATTGGGTCtctctGCCAGGTGTTTTGCCTGTGGCTTCAGGgggTATTCACGTT
>IonTorrentS5-rbcL2_BOP010359_Cotu
ATGCGAAGATATGATGAAAAGGGCTGTATTTGCAAGAGAGTTGGGAGTTCCTATCGTAATGCATGACTACTTAACAGGGGGATTCACCGCAAATACTAGCTTGGCTCATTATTGCCGAGATAATGGTCTACTTCTTCACATCCACCGTGCAATGCATGCAGTTATTGATAGACAGAAGAATCATGGTATGCACTTTCGTGTACTAGCTAAAGCTTTACGTATGTCTGGTGGAGATCATATTCACGCCGGTACAGTAGTAGGTAAACTTGAAGGGGAAAGAGACATTACTTTGGGCTTTGTTGATTTACTACGTGATGATTTTATTGAAAAAGATCGAAGCCGTGGTATTTATTTCACTCAAGATTGGGTCTCTTTACCAGGTGTTCTACCCGTGGCTTCAGGGGGTATTCACGTT
>IonTorrentS5-rbcL2_BOP010359_Dotu
GCGAAGATATGATGAAAAGGGCTGTATTTGCAAGAGAGTTGGGAGTTCCTATCGTAATGCATGACTACTTAACAGGGGGATTCACCGCAAATACTAGCTTGGCTCATTATTGCCGAGATAATGGTCTACTTCTTCACATCCACCGTGCAATGCATGCAGTTATTGATAGACAGAAGAATCATGGTATGCACTTTCGTGTACTAGCTAAAGCTTTACGTATGTCTGGTGGAGATCATATTCACGCCGGTACAGTAGTAGGTAAACTTGAAGGGGAAAGAGACATTACTTTGGGCTTTGTTGATTTACTACGTGATGATTTTATTGAAAAAGATCGAAGCCGTGGTATTTATTTCACTCAAGATTGGGTCTCTTTACCAGGTGTTCTACCCGTGGCTTCAGGGGGTATTCACGTT
>IonTorrentS5-rbcL2_BOP010359_Otu
GCGAAGATATGATGAAAAGGGCTGTATTTGCAAGagagTTGGGAGTTCCTATCGTAATGCATGACTACTTAACAGGgggATTCACCGCAAATACTAGCTTGGCTCATTATTGCCGAGATAATGGTCTACTTCTTCACATCCACCGTGCAATGCATGCAGTTATTGATAGACAGAAGAATCATGGTATGCACTTTCGTGTACTAGCTAAAGCTTTACGTATGTCTGGTGGAGATCATATTCACGCCGGTACAGTAGTAGGTAAACTTGAAGGGGAAAGAGACATTACTTTGGGCTTTGTTGATTTACTACGTGATGATTTTATTGAAaaaGATCGAAGCCGTGGTATTTATTTCACTCAAGATTGGGTCTCTTTACCAGGTGTTCTACCCGTGGCTTCAGGgggTATTCACGTT
>IonTorrentS5-rbcL2_BOP010359_Zotu
GCGAAGATATGATGAAAAGGGCTGTATTTGCAAGagagTTGGGAGTTCCTATCGTAATGCATGACTACTTAACAGGgggATTCACCGCAAATACTAGCTTGGCTCATTATTGCCGAGATAATGGTCTACTTCTTCACATCCACCGTGCAATGCATGCAGTTATTGATAGACAGAAGAATCATGGTATGCACTTTCGTGTACTAGCTAAAGCTTTACGTATGTCTGGTGGAGATCATATTCACGCCGGTACAGTAGTAGGTAAACTTGAAGGGGAAAGAGACATTACTTTGGGCTTTGTTGATTTACTACGTGATGATTTTATTGAAaaaGATCGAAGCCGTGGTATTTATTTCACTCAAGATTGGGTCTCTTTACCAGGTGTTCTACCCGTGGCTTCAGGgggTATTCACGTT
>IonTorrentS5-rbcL2_BOP010360_Cotu
ATGCGAAGAGATGATGAAAAGAGCTGTATTTGCCAGAGAATTGGGAGTTCCTATCGTAATGCATGATTACTTAACAGGGGGATTCACTGCAAATACTACCTTGGCTCATTATTGCCGAGATAATGGTCTACTTCTTCACATCCACCGTGCAATGCATGCAGTTATTGATAGACAGAAGAATCATGGTATGCACTTTCGTGTACTAGCTAAAGCGTTACGTATGTCTGGTGGAGATCATATACACGCTGGTACCGTAGTAGGTAAACTTGAGGGGGAAAGAGAGATAACTTTAGGCTTTGTTGATTTACTACGTGATGATTTTATTGAAAAAGACAGAAGCCGCGGTATTTATTTCACTCAAGATTGGGTCTCTCTGCCAGGTGTTTTGCCTGTGGCTTCCGGGGGTATTCACGTTT
>IonTorrentS5-rbcL2_BOP010360_Otu
ATGCGAAGAGATGATGAAAAGAGCTGTATTTGCCAGAGAATTGGGAGTTCCTATCGTAATGCATGATTACTTAACAGGgggATTCACTGCAAATACTACCTTGGCTCATTATTGCCGAGATAATGGTCTACTTCTTCACATCCACCGTGCAATGCATGCAGTTATTGATAGACAGAAGAATCATGGTATGCACTTTCGTGTACTAGCTAAAGCGTTACGTATGTCTGGTGGAGATCATATACACGCTGGTACCGTAGTAGGTAAACTTGAGGgggAAAGagagaTAACTTTAGGCTTTGTTGATTTACTACGTGATGATTTTATTGAAaaaGACAGAAGCCGCGGTATTTATTTCACTCAAGATTGGGTCtctctGCCAGGTGTTTTGCCTGTGGCTTCCGGgggTATTCACGTT
>IonTorrentS5-rbcL2_BOP010360_Zotu
ATGCGAAGAGATGATGAAAAGAGCTGTATTTGCCAGAGAATTGGGAGTTCCTATCGTAATGCATGATTACTTAACAGGgggATTCACTGCAAATACTACCTTGGCTCATTATTGCCGAGATAATGGTCTACTTCTTCACATCCACCGTGCAATGCATGCAGTTATTGATAGACAGAAGAATCATGGTATGCACTTTCGTGTACTAGCTAAAGCGTTACGTATGTCTGGTGGAGATCATATACACGCTGGTACCGTAGTAGGTAAACTTGAGGgggAAAGagagaTAACTTTAGGCTTTGTTGATTTACTACGTGATGATTTTATTGAAaaaGACAGAAGCCGCGGTATTTATTTCACTCAAGATTGGGTCtctctGCCAGGTGTTTTGCCTGTGGCTTCCGGgggTATTCACGTT
>IonTorrentS5-rbcL2_BOP010416_Cotu
TGAAGAAATGATCAAAAGGGCTGTATTTGCCAGAGAATTGGGAGTTCCTATCGTAATGCACGACTACTTAACAGGGGGATTCACTGCAAATACTAGCTTGGCTCACTATTGCCGAGATAATGGCCTACTTCTTCACATCCACCGCGCAATGCATGCAGTTATTGATAGACAGAAGAATCATGGTATACACTTTCGTGTACTAGCTAAAGCGTTACGTATGTCTGGTGGAGATCATATTCACTCCGGTACCGTAGTAGGTAAACTTGAAGGGGAAAGAGAGATCACTTTGGGCTTTGTTGATTTACTGCGCGATGATTTTATTGAAAAAGATCGAAGTCGCGGTATTTATTTCACTCAAGATTGGGTCTCTCTACCGGGTGTTCTGCCCGTGGCTTCGGGGGGTATTCACGTT
>IonTorrentS5-rbcL2_BOP010416_Otu
TGAAGAAATGATCAAAAGGGCTGTATTTGCCAGAGAATTGGGAGTTCCTATCGTAATGCACGACTACTTAACAGGgggATTCACTGCAAATACTAGCTTGGCTCACTATTGCCGAGATAATGGCCTACTTCTTCACATCCACCGCGCAATGCATGCAGTTATTGATAGACAGAAGAATCATGGTATACACTTTCGTGTACTAGCTAAAGCGTTACGTATGTCTGGTGGAGATCATATTCACTCCGGTACCGTAGTAGGTAAACTTGAAGGGGAAAGagagaTCACTTTGGGCTTTGTTGATTTACTGCGCGATGATTTTATTGAAaaaGATCGAAGTCGCGGTATTTATTTCACTCAAGATTGGGTCtctctACCGGGTGTTCTGCCCGTGGCTTCGGggggTATTCACGTT
>IonTorrentS5-rbcL2_BOP010416_Zotu
TGAAGAAATGATCAAAAGGGCTGTATTTGCCAGAGAATTGGGAGTTCCTATCGTAATGCACGACTACTTAACAGGgggATTCACTGCAAATACTAGCTTGGCTCACTATTGCCGAGATAATGGCCTACTTCTTCACATCCACCGCGCAATGCATGCAGTTATTGATAGACAGAAGAATCATGGTATACACTTTCGTGTACTAGCTAAAGCGTTACGTATGTCTGGTGGAGATCATATTCACTCCGGTACCGTAGTAGGTAAACTTGAAGGGGAAAGagagaTCACTTTGGGCTTTGTTGATTTACTGCGCGATGATTTTATTGAAaaaGATCGAAGTCGCGGTATTTATTTCACTCAAGATTGGGTCtctctACCGGGTGTTCTGCCCGTGGCTTCGGggggTATTCACGTT
>IonTorrentS5-rbcL2_BOP010417_Cotu
TGCAGGTACATGCGAAGAAATGATCAAAAGGGCTGTATTTGCCAGAGAACTGGGAGTTCCCATCGTAATGCATGACTACTTAACCGGGGGGTTCACTGCAAATACTAGCTTGGCTCATTATTGCCGAGATAATGGTCTACTTCTTCACATCCATCGTGCAATGCATGCAGTTATTGATCGACAGAAGAATCATGGTATACACTTTCGTGTACTAGCTAAAGCATTACGTATGTCTGGTGGAGATCATATTCATGCCGGTACCGTAGTAGGTAAACTTGAAGGGGAAAGAGAAATCACTTTAGGCTTTGTTGATTTACTACGTGATGATTATATTGAAAAAGATCGAAGCCGCGGTATTTATTTCACTCAAGATTGGGTCTCTTTACCAGGTGTTCTGCCCGTGGCTTCAGGGGGTATTCACGTTTGGCAT
>IonTorrentS5-rbcL2_BOP010417_Otu
TGCAGGTACATGCGAAGAAATGATCAAAAGGGCTGTATTTGCCAGAGAACTGGGAGTTCCCATCGTAATGCATGACTACTTAACCGGggggTTCACTGCAAATACTAGCTTGGCTCATTATTGCCGAGATAATGGTCTACTTCTTCACATCCATCGTGCAATGCATGCAGTTATTGATCGACAGAAGAATCATGGTATACACTTTCGTGTACTAGCTAAAGCATTACGTATGTCTGGTGGAGATCATATTCATGCCGGTACCGTAGTAGGTAAACTTGAAGGGGAAAGAGAAATCACTTTAGGCTTTGTTGATTTACTACGTGATGATTATATTGAAaaaGATCGAAGCCGCGGTATTTATTTCACTCAAGATTGGGTCTCTTTACCAGGTGTTCTGCCCGTGGCTTCAGGgggTATTCACGTT
>IonTorrentS5-rbcL2_BOP010417_Zotu
TGCAGGTACATGCGAAGAAATGATCAAAAGGGCTGTATTTGCCAGAGAACTGGGAGTTCCCATCGTAATGCATGACTACTTAACCGGggggTTCACTGCAAATACTAGCTTGGCTCATTATTGCCGAGATAATGGTCTACTTCTTCACATCCATCGTGCAATGCATGCAGTTATTGATCGACAGAAGAATCATGGTATACACTTTCGTGTACTAGCTAAAGCATTACGTATGTCTGGTGGAGATCATATTCATGCCGGTACCGTAGTAGGTAAACTTGAAGGGGAAAGAGAAATCACTTTAGGCTTTGTTGATTTACTACGTGATGATTATATTGAAaaaGATCGAAGCCGCGGTATTTATTTCACTCAAGATTGGGTCTCTTTACCAGGTGTTCTGCCCGTGGCTTCAGGgggTATTCACGTT
>IonTorrentS5-rbcL2_BOP010418_Cotu
TGCAGGTACATGCGAAGAAATGATCAAAAGGGCTGTATTTGCCAGAGAACTGGGAGTTCCCATCGTAATGCATGACTACTTAACCGGGGGGTTCACTGCAAATACTAGCTTGGCTCATTATTGCCGAGATAATGGTCTACTTCTTCACATCCATCGTGCAATGCATGCAGTTATTGATCGACAGAAGAATCATGGTATACACTTTCGTGTACTAGCTAAAGCATTACGTATGTCTGGTGGAGATCATATTCATGCCGGTACCGTAGTAGGTAAACTTGAAGGGGAAAGAGAAATCACTTTAGGCTTTGTTGATTTACTACGTGATGATTATATTGAAAAAGATCGAAGCCGCGGTATTTATTTCACTCAAGATTGGGTCTCTTTACCAGGTGTTCTGCCCGTGGCTTCAGGGGGTATTCACGTT
>IonTorrentS5-rbcL2_BOP010418_Otu
TGCAGGTACATGCGAAGAAATGATCAAAAGGGCTGTATTTGCCAGAGAACTGGGAGTTCCCATCGTAATGCATGACTACTTAACCGGggggTTCACTGCAAATACTAGCTTGGCTCATTATTGCCGAGATAATGGTCTACTTCTTCACATCCATCGTGCAATGCATGCAGTTATTGATCGACAGAAGAATCATGGTATACACTTTCGTGTACTAGCTAAAGCATTACGTATGTCTGGTGGAGATCATATTCATGCCGGTACCGTAGTAGGTAAACTTGAAGGGGAAAGAGAAATCACTTTAGGCTTTGTTGATTTACTACGTGATGATTATATTGAAaaaGATCGAAGCCGCGGTATTTATTTCACTCAAGATTGGGTCTCTTTACCAGGTGTTCTGCCCGTGGCTTCAGGgggTATTCACGTT
>IonTorrentS5-rbcL2_BOP010418_Zotu
TGCAGGTACATGCGAAGAAATGATCAAAAGGGCTGTATTTGCCAGAGAACTGGGAGTTCCCATCGTAATGCATGACTACTTAACCGGggggTTCACTGCAAATACTAGCTTGGCTCATTATTGCCGAGATAATGGTCTACTTCTTCACATCCATCGTGCAATGCATGCAGTTATTGATCGACAGAAGAATCATGGTATACACTTTCGTGTACTAGCTAAAGCATTACGTATGTCTGGTGGAGATCATATTCATGCCGGTACCGTAGTAGGTAAACTTGAAGGGGAAAGAGAAATCACTTTAGGCTTTGTTGATTTACTACGTGATGATTATATTGAAaaaGATCGAAGCCGCGGTATTTATTTCACTCAAGATTGGGTCTCTTTACCAGGTGTTCTGCCCGTGGCTTCAGGgggTATTCACGTT
>IonTorrentS5-rbcL2_BOP010419_Cotu
TGCAGGTACATGCGAAGAAATGATCAAAAGGGCTGTATTTGCCAGAGAACTGGGAGTTCCCATCGTAATGCATGACTACTTAACCGGGGGGTTCACTGCAAATACTAGCTTGGCTCATTATTGCCGAGATAATGGTCTACTTCTTCACATCCATCGTGCAATGCATGCAGTTATTGATCGACAGAAGAATCATGGTATACACTTTCGTGTACTAGCTAAAGCATTACGTATGTCTGGTGGAGATCATATTCATGCCGGTACCGTAGTAGGTAAACTTGAAGGGGAAAGAGAAATCACTTTAGGCTTTGTTGATTTACTACGTGATGATTATATTGAAAAAGATCGAAGCCGCGGTATTTATTTCACTCAAGATTGGGTCTCTTTACCAGGTGTTCTGCCCGTGGCTTCAGGGGGTATTCACGTT
>IonTorrentS5-rbcL2_BOP010419_Otu
TGCAGGTACATGCGAAGAAATGATCAAAAGGGCTGTATTTGCCAGAGAACTGGGAGTTCCCATCGTAATGCATGACTACTTAACCGGggggTTCACTGCAAATACTAGCTTGGCTCATTATTGCCGAGATAATGGTCTACTTCTTCACATCCATCGTGCAATGCATGCAGTTATTGATCGACAGAAGAATCATGGTATACACTTTCGTGTACTAGCTAAAGCATTACGTATGTCTGGTGGAGATCATATTCATGCCGGTACCGTAGTAGGTAAACTTGAAGGGGAAAGAGAAATCACTTTAGGCTTTGTTGATTTACTACGTGATGATTATATTGAAaaaGATCGAAGCCGCGGTATTTATTTCACTCAAGATTGGGTCTCTTTACCAGGTGTTCTGCCCGTGGCTTCAGGgggTATTCACGTT
>IonTorrentS5-rbcL2_BOP010419_Zotu
TGCAGGTACATGCGAAGAAATGATCAAAAGGGCTGTATTTGCCAGAGAACTGGGAGTTCCCATCGTAATGCATGACTACTTAACCGGggggTTCACTGCAAATACTAGCTTGGCTCATTATTGCCGAGATAATGGTCTACTTCTTCACATCCATCGTGCAATGCATGCAGTTATTGATCGACAGAAGAATCATGGTATACACTTTCGTGTACTAGCTAAAGCATTACGTATGTCTGGTGGAGATCATATTCATGCCGGTACCGTAGTAGGTAAACTTGAAGGGGAAAGAGAAATCACTTTAGGCTTTGTTGATTTACTACGTGATGATTATATTGAAaaaGATCGAAGCCGCGGTATTTATTTCACTCAAGATTGGGTCTCTTTACCAGGTGTTCTGCCCGTGGCTTCAGGgggTATTCACGTT
>IonTorrentS5-rbcL2_BOP010420_Cotu
TGCAGGTACATGCGAAGAAATGATCAAAAGGGCTGTATTTGCCAGAGAACTGGGAGTTCCCATCGTAATGCATGACTACTTAACCGGGGGGTTCACTGCAAATACTAGCTTGGCTCATTATTGCCGAGATAATGGTCTACTTCTTCACATCCATCGTGCAATGCATGCAGTTATTGATCGACAGAAGAATCATGGTATACACTTTCGTGTACTAGCTAAAGCATTACGTATGTCTGGTGGAGATCATATTCATGCCGGTACCGTAGTAGGTAAACTTGAAGGGGAAAGAGAAATCACTTTAGGCTTTGTTGATTTACTACGTGATGATTATATTGAAAAAGATCGAAGCCGCGGTATTTATTTCACTCAAGATTGGGTCTCTTTACCAGGTGTTCTGCCCGTGGCTTCAGGGGGTATTCACGTT
>IonTorrentS5-rbcL2_BOP010420_Otu
TGCAGGTACATGCGAAGAAATGATCAAAAGGGCTGTATTTGCCAGAGAACTGGGAGTTCCCATCGTAATGCATGACTACTTAACCGGggggTTCACTGCAAATACTAGCTTGGCTCATTATTGCCGAGATAATGGTCTACTTCTTCACATCCATCGTGCAATGCATGCAGTTATTGATCGACAGAAGAATCATGGTATACACTTTCGTGTACTAGCTAAAGCATTACGTATGTCTGGTGGAGATCATATTCATGCCGGTACCGTAGTAGGTAAACTTGAAGGGGAAAGAGAAATCACTTTAGGCTTTGTTGATTTACTACGTGATGATTATATTGAAaaaGATCGAAGCCGCGGTATTTATTTCACTCAAGATTGGGTCTCTTTACCAGGTGTTCTGCCCGTGGCTTCAGGgggTATTCACGTT
>IonTorrentS5-rbcL2_BOP010420_Zotu
TGCAGGTACATGCGAAGAAATGATCAAAAGGGCTGTATTTGCCAGAGAACTGGGAGTTCCCATCGTAATGCATGACTACTTAACCGGggggTTCACTGCAAATACTAGCTTGGCTCATTATTGCCGAGATAATGGTCTACTTCTTCACATCCATCGTGCAATGCATGCAGTTATTGATCGACAGAAGAATCATGGTATACACTTTCGTGTACTAGCTAAAGCATTACGTATGTCTGGTGGAGATCATATTCATGCCGGTACCGTAGTAGGTAAACTTGAAGGGGAAAGAGAAATCACTTTAGGCTTTGTTGATTTACTACGTGATGATTATATTGAAaaaGATCGAAGCCGCGGTATTTATTTCACTCAAGATTGGGTCTCTTTACCAGGTGTTCTGCCCGTGGCTTCAGGgggTATTCACGTT
>IonTorrentS5-rbcL2_BOP010421_Cotu
TGCAGGTACATGCGAAGAAATGATCAAAAGGGCTGTATTTGCCAGAGAACTGGGAGTTCCCATCGTAATGCATGACTACTTAACCGGGGGGTTCACTGCAAATACTAGCTTGGCTCATTATTGCCGAGATAATGGTCTACTTCTTCACATCCATCGTGCAATGCATGCAGTTATTGATCGACAGAAGAATCATGGTATACACTTTCGTGTACTAGCTAAAGCATTACGTATGTCTGGTGGAGATCATATTCATGCCGGTACCGTAGTAGGTAAACTTGAAGGGGAAAGAGAAATCACTTTAGGCTTTGTTGATTTACTACGTGATGATTATATTGAAAAAGATCGAAGCCGCGGTATTTATTTCACTCAAGATTGGGTCTCTTTACCAGGTGTTCTGCCCGTGGCTTCAGGGGGTATTCACGTT
>IonTorrentS5-rbcL2_BOP010421_Otu
TGCAGGTACATGCGAAGAAATGATCAAAAGGGCTGTATTTGCCAGAGAACTGGGAGTTCCCATCGTAATGCATGACTACTTAACCGGggggTTCACTGCAAATACTAGCTTGGCTCATTATTGCCGAGATAATGGTCTACTTCTTCACATCCATCGTGCAATGCATGCAGTTATTGATCGACAGAAGAATCATGGTATACACTTTCGTGTACTAGCTAAAGCATTACGTATGTCTGGTGGAGATCATATTCATGCCGGTACCGTAGTAGGTAAACTTGAAGGGGAAAGAGAAATCACTTTAGGCTTTGTTGATTTACTACGTGATGATTATATTGAAaaaGATCGAAGCCGCGGTATTTATTTCACTCAAGATTGGGTCTCTTTACCAGGTGTTCTGCCCGTGGCTTCAGGgggTATTCACGTT
>IonTorrentS5-rbcL2_BOP010421_Zotu
TGCAGGTACATGCGAAGAAATGATCAAAAGGGCTGTATTTGCCAGAGAACTGGGAGTTCCCATCGTAATGCATGACTACTTAACCGGggggTTCACTGCAAATACTAGCTTGGCTCATTATTGCCGAGATAATGGTCTACTTCTTCACATCCATCGTGCAATGCATGCAGTTATTGATCGACAGAAGAATCATGGTATACACTTTCGTGTACTAGCTAAAGCATTACGTATGTCTGGTGGAGATCATATTCATGCCGGTACCGTAGTAGGTAAACTTGAAGGGGAAAGAGAAATCACTTTAGGCTTTGTTGATTTACTACGTGATGATTATATTGAAaaaGATCGAAGCCGCGGTATTTATTTCACTCAAGATTGGGTCTCTTTACCAGGTGTTCTGCCCGTGGCTTCAGGgggTATTCACGTT
>IonTorrentS5-rbcL2_BOP010422_Cotu
CGAAGAAATGATCAAAAGGGCTGTATTTGCCAGAGAACTGGGAGTTCCCATCGTAATGCATGACTACTTAACCGGGGGGTTCACTGCAAATACTAGCTTGGCTCATTATTGCCGAGATAATGGTCTACTTCTTCACATCCATCGTGCAATGCATGCAGTTATTGATCGACAGAAGAATCATGGTATACACTTTCGTGTACTAGCTAAAGCATTACGTATGTCTGGTGGAGATCATATTCATGCCGGTACCGTAGTAGGTAAACTTGAAGGGGAAAGAGAAATCACTTTAGGCTTTGTTGATTTACTACGTGATGATTATATTGAAAAAGATCGAAGCCGCGGTATTTATTTCACTCAAGATTGGGTCTCTTTACCAGGTGTTCTGCCCGTGGCTTCAGGGGGTATTCACGTT
>IonTorrentS5-rbcL2_BOP010422_Otu
CGAAGAAATGATCAAAAGGGCTGTATTTGCCAGAGAACTGGGAGTTCCCCATCGTAATGCATGACTACTTAACCGGggggTTCACTGCAAATACTAGCTTGGCTCATTATTGCCGAGATAATGGTCTACTTCTTCACATCCATCGTGCAATGCATGCAGTTATTGATCGACAGAAGAATCATGGTATACACTTTCGTGTACTAGCTAAAGCATTACGTATGTCTGGTGGAGATCATATTCATGCCGGTACCGTAGTAGGTAAACTTGAAGGGGAAAGAGAAATCACTTTAGGCTTTGTTGATTTACTACGTGATGATTATATTGAAaaaGATCGAAGCCGCGGTATTTATTTCACTCAAGATTGGGTCTCTTTACCAGGTGTTCTGCCCGTGGCTTCAGGgggTATTCACGTT
>IonTorrentS5-rbcL2_BOP010422_Zotu
CGAAGAAATGATCAAAAGGGCTGTATTTGCCAGAGAACTGGGAGTTCCCATCGTAATGCATGACTACTTAACCGGggggTTCACTGCAAATACTAGCTTGGCTCATTATTGCCGAGATAATGGTCTACTTCTTCACATCCATCGTGCAATGCATGCAGTTATTGATCGACAGAAGAATCATGGTATACACTTTCGTGTACTAGCTAAAGCATTACGTATGTCTGGTGGAGATCATATTCATGCCGGTACCGTAGTAGGTAAACTTGAAGGGGAAAA
>IonTorrentS5-rbcL2_BOP010423_Cotu
CGAAGAAATGATCAAAAGGGCTGTATTTGCCAGAGAACTGGGAGTTCCCATCGTAATGCATGACTACTTAACCGGGGGGTTCACTGCAAATACTAGCTTGGCTCATTATTGCCGAGATAATGGTCTACTTCTTCACATCCATCGTGCAATGCATGCAGTTATTGATCGACAGAAGAATCATGGTATACACTTTCGTGTACTAGCTAAAGCATTACGTATGTCTGGTGGAGATCATATTCATGCCGGTACCGTAGTAGGTAAACTTGAAGGGGAAAGAGAAATCACTTTAGGCTTTGTTGATTTACTACGTGATGATTATATTGAAAAAGATCGAAGCCGCGGTATTTATTTCACTCAAGATTGGGTCTCTTTACCAGGTGTTCTGCCCGTGGCTTCAGGGGGTATTCACGTT
>IonTorrentS5-rbcL2_BOP010423_Otu
CGAAGAAATGATCAAAAGGGCTGTATTTGCCAGAGAACTGGGAGTTCCCATCGTAATGCATGACTACTTAACCGGggggTTCACTGCAAATACTAGCTTGGCTCATTATTGCCGAGATAATGGTCTACTTCTTCACATCCATCGTGCAATGCATGCAGTTATTGATCGACAGAAGAATCATGGTATACACTTTCGTGTACTAGCTAAAGCATTACGTATGTCTGGTGGAGATCATATTCATGCCGGTACCGTAGTAGGTAAACTTGAAGGGGAAAGAGAAATCACTTTAGGCTTTGTTGATTTACTACGTGATGATTATATTGAAaaaGATCGAAGCCGCGGTATTTATTTCACTCAAGATTGGGTCTCTTTACCAGGTGTTCTGCCCGTGGCTTCAGGgggTATTCACGTT
>IonTorrentS5-rbcL2_BOP010423_Zotu
CGAAGAAATGATCAAAAGGGCTGTATTTGCCAGAGAACTGGGAGTTCCCATCGTAATGCATGACTACTTAACCGGggggTTCACTGCAAATACTAGCTTGGCTCATTATTGCCGAGATAATGGTCTACTTCTTCACATCCATCGTGCAATGCATGCAGTTATTGATCGACAGAAGAATCATGGTATACACTTTCGTGTACTAGCTAAAGCATTACGTATGTCTGGTGGAGATCATATTCATGCCGGTACCGTAGTAGGTAAACTTGAAGGGGAAAGAGAAATCACTTTAGGCTTTGTTGATTTACTACGTGATGATTATATTGAAaaaGATCGAAGCCGCGGTATTTATTTCACTCAAGATTGGGTCTCTTTACCAGGTGTTCTGCCCGTGGCTTCAGGgggTATTCACGTT
>IonTorrentS5-rbcL2_BOP010424_Cotu
TGCAGGTACATGCGAAGAAATGATCAAAAGGGCTGTATTTGCCAGAGAACTGGGAGTTCCTATCGTAATGCATGACTACTTAACCGGGGGGTTCACTGCAAATACTAGCTTGGCTCATTATTGCCGAGATAATGGTCTACTTCTTCACATCCATCGTGCAATGCATGCAGTTATTGATCGCCAGAAGAATCATGGTATGCACTTTCGTGTACTAGCTAAAGCATTACGTATGTCTGGTGGAGATCATATTCATGCCGGTACCGTAGTAGGTAAACTTGAAGGGGAAAGAGAAATCACTTTAGGCTTTGTTGATTTACTACGTGATGATTATATTGAAAAAGATCGAAGCCGCGGTATTTATTTCACTCAAGATTGGGTCTCTTTACCAGGTGTTCTGCCCGTGGCTTCGGGGGGTATTCACGTTT
>IonTorrentS5-rbcL2_BOP010424_Otu
TGCAGGTACATGCGAAGAAATGATCAAAAGGGCTGTATTTGCCAGAGAACTGGGAGTTCCTATCGTAATGCATGACTACTTAACCGGggggTTCACTGCAAATACTAGCTTGGCTCATTATTGCCGAGATAATGGTCTACTTCTTCACATCCATCGTGCAATGCATGCAGTTATTGATCGCCAGAAGAATCATGGTATGCACTTTCGTGTACTAGCTAAAGCATTACGTATGTCTGGTGGAGATCATATTCATGCCGGTACCGTAGTAGGTAAACTTGAAGGGGAAAGAGAAATCACTTTAGGCTTTGTTGATTTACTACGTGATGATTATATTGAAaaaGATCGAAGCCGCGGTATTTATTTCACTCAAGATTGGGTCTCTTTACCAGGTGTTCTGCCCGTGGCTTCGGggggTATTCACGTT
>IonTorrentS5-rbcL2_BOP010424_Zotu
TGCAGGTACATGCGAAGAAATGATCAAAAGGGCTGTATTTGCCAGAGAACTGGGAGTTCCTATCGTAATGCATGACTACTTAACCGGggggTTCACTGCAAATACTAGCTTGGCTCATTATTGCCGAGATAATGGTCTACTTCTTCACATCCATCGTGCAATGCATGCAGTTATTGATCGCCAGAAGAATCATGGTATGCACTTTCGTGTACTAGCTAAAGCATTACGTATGTCTGGTGGAGATCATATTCATGCCGGTACCGTAGTAGGTAAACTTGAAGGGGAAAGAGAAATCACTTTAGGCTTTGTTGATTTACTACGTGATGATTATATTGAAaaaGATCGAAGCCGCGGTATTTATTTCACTCAAGATTGGGTCTCTTTACCAGGTGTTCTGCCCGTGGCTTCGGggggTATTCACGTT
>IonTorrentS5-rbcL2_BOP010425_Cotu
CGAAGAAATGATCAAAAGGGCTGTATTTGCCAGAGAACTGGGAGTTCCTATCGTAATGCATGACTACTTAACCGGGGGGTTCACTGCAAATACTAGCTTGGCTCATTATTGCCGAGATAATGGTCTACTTCTTCACATCCATCGTGCAATGCATGCAGTTATTGATCGCCAGAAGAATCATGGTATGCACTTTCGTGTACTAGCTAAAGCATTACGTATGTCTGGTGGAGATCATATTCATGCCGGTACCGTAGTAGGTAAACTTGAAGGGGAAAGAGAAATCACTTTAGGCTTTGTTGATTTACTACGTGATGATTATATTGAAAAAGATCGAAGCCGCGGTATTTATTTCACTCAAGATTGGGTCTCTTTACCAGGTGTTCTGCCCGTGGCTTCGGGGGGTATTCACGTT
>IonTorrentS5-rbcL2_BOP010425_Otu
CGAAGAAATGATCAAAAGGGCTGTATTTGCCAGAGAACTGGGAGTTCCTATCGTAATGCATGACTACTTAACCGGgggggTTCACTGCAAATACTAGCTTGGCTCATTATTGCCGAGATAATGGTCTACTTCTTCACATCCATCGTGCAATGCATGCAGTTATTGATCGCCAGAAGAATCATGGTATGCACTTTCGTGTACTAGCTAAAGCATTACGTATGTCTGGTGGAGATCATATTCATGCCGGTACCGTAGTAGGTAAACTTGAAGGGGAAAGAGAAATCACTTTAGGCTTTGTTGATTTACTACGTGATGATTATATTGAAaaaGATCGAAGCCGCGGTATTTATTTCACTCAAGATTGGGTCTCTTTACCAGGTGTTCTGCCCGTGGCTTCGGggggTATTCACGTT
>IonTorrentS5-rbcL2_BOP010425_Zotu
CGAAGAAATGATCAAAAGGGCTGTATTTGCCAGAGAACTGGGAGTTCCTATCGTAATGCATGACTACTTAACCGGgggggTTCACTGCAAATACTAGCTTGGCTCATTATTGCCGAGATAATGGTCTACTTCTTCACATCCATCGTGCAATGCATGCAGTTATTGATCGCCAGAAGAATCATGGTATGCACTTTCGTGTACTAGCTAAAGCATTACGTATGTCTGGTGGAGATCATATTCATGCCGGTACCGTAGTAGGTAAACTTGAAGGGGAAAGAGAAATCACTTTAGGCTTTGTTGATTTACTACGTGATGATTATATTGAAaaaGATCGAAGCCGCGGTATTTATTTCACTCAAGATTGGGTCTCTTTACCAGGTGTTCTGCCCGTGGCTTCGGggggTATTCACGTT
>IonTorrentS5-rbcL2_BOP010427_Cotu
TGCAGGTACATGCGAAGAAATGATGAAAAGGGCTGTATTTGCCAGAGAACTGGGAGTTCCCATCGTAATGCATGACTACTTAACCGGGGGGTTCACTGCAAATACTAGCTTGGCTCATTATTGCCGAGATAATGGTCTACTTCTTCACATCCATCGTGCAATGCATGCAGTTATTGATCGACAGAAGAATCATGGTATACACTTTCGTGTACTAGCTAAAGCATTACGTATGTCTGGTGGAGATCATATTCATGCCGGTACCGTAGTAGGTAAACTTGAAGGGGAAAGAGAAATCACTTTAGGCTTTGTTGATTTACTACGTGATGATTATATTGAAAAAGATCGAAGCCGCGGTATTTATTTCACTCAAGATTGGGTCTCTTTACCAGGTGTTCTGCCCGTGGCTTCAGGGGGTATTCACGTTTGGAT
>IonTorrentS5-rbcL2_BOP010427_Otu
TGCAGGTACATGCGAAGAAATGATGAAAAGGGCTGTATTTGCCAGAGAACTGGGAGTTCCCATCGTAATGCATGACTACTTAACCGGggggTTCACTGCAAATACTAGCTTGGCTCATTATTGCCGAGATAATGGTCTACTTCTTCACATCCATCGTGCAATGCATGCAGTTATTGATCGACAGAAGAATCATGGTATACACTTTCGTGTACTAGCTAAAGCATTACGTATGTCTGGTGGAGATCATATTCATGCCGGTACCGTAGTAGGTAAACTTGAAGGGGAAAGAGAAATCACTTTAGGCTTTGTTGATTTACTACGTGATGATTATATTGAAaaaGATCGAAGCCGCGGTATTTATTTCACTCAAGATTGGGTCTCTTTACCAGGTGTTCTGCCCGTGGCTTCAGGgggTATTCACGTT
>IonTorrentS5-rbcL2_BOP010427_Zotu
TGCAGGTACATGCGAAGAAATGATGAAAAGGGCTGTATTTGCCAGAGAACTGGGAGTTCCCATCGTAATGCATGACTACTTAACCGGggggTTCACTGCAAATACTAGCTTGGCTCATTATTGCCGAGATAATGGTCTACTTCTTCACATCCATCGTGCAATGCATGCAGTTATTGATCGACAGAAGAATCATGGTATACACTTTCGTGTACTAGCTAAAGCATTACGTATGTCTGGTGGAGATCATATTCATGCCGGTACCGTAGTAGGTAAACTTGAAGGGGAAAGAGAAATCACTTTAGGCTTTGTTGATTTACTACGTGATGATTATATTGAAaaaGATCGAAGCCGCGGTATTTATTTCACTCAAGATTGGGTCTCTTTACCAGGTGTTCTGCCCGTGGCTTCAGGgggTATTCACGTT
>IonTorrentS5-rbcL2_BOP010428_Cotu
CGAAGAAATGATCAAAAGGGCTGTATTTGCCAGAGAACTGGGAGTTCCTATCGTAATGCATGACTACTTAACCGGGGGGTTCACTGCAAATACTAGCTTGGCTCATTATTGCCGAGATAATGGTCTACTTCTTCACATCCATCGTGCAATGCATGCAGTTATTGATCGCCAGAAGAATCATGGTATGCACTTTCGTGTACTAGCTAAAGCATTACGTATGTCTGGTGGAGATCATATTCATGCCGGTACCGTAGTAGGTAAACTTGAAGGGGAAAGAGAAATCACTTTAGGCTTTGTTGATTTACTACGTGATGATTATATTGAAAAAGATCGAAGCCGCGGTATTTATTTCACTCAAGATTGGGTCTCTTTACCAGGTGTTCTGCCCGTGGCTTCGGGGGGTATTCACGTT
>IonTorrentS5-rbcL2_BOP010428_Otu
CGAAGAAATGATCAAAAGGGCTGTATTTGCCAGAGAACTGGGAGTTCCTATCGTAATGCATGACTACTTAACCGGgggggTTCACTGCAAATACTAGCTTGGCTCATTATTGCCGAGATAATGGTCTACTTCTTCACATCCATCGTGCAATGCATGCAGTTATTGATCGCCAGAAGAATCATGGTATGCACTTTCGTGTACTAGCTAAAGCATTACGTATGTCTGGTGGAGATCATATTCATGCCGGTACCGTAGTAGGTAAACTTGAAGGGGAAAGAGAAATCACTTTAGGCTTTGTTGATTTACTACGTGATGATTATATTGAAaaaGATCGAAGCCGCGGTATTTATTTCACTCAAGATTGGGTCTCTTTACCAGGTGTTCTGCCCGTGGCTTCGGggggTATTCACGTT
>IonTorrentS5-rbcL2_BOP010428_Zotu
CGAAGAAATGATCAAAAGGGCTGTATTTGCCAGAGAACTGGGAGTTCCTATCGTAATGCATGACTACTTAACCGGgggggTTCACTGCAAATACTAGCTTGGCTCATTATTGCCGAGATAATGGTCTACTTCTTCACATCCATCGTGCAATGCATGCAGTTATTGATCGCCAGAAGAATCATGGTATGCACTTTCGTGTACTAGCTAAAGCATTACGTATGTCTGGTGGAGATCATATTCATGCCGGTACCGTAGTAGGTAAACTTGAAGGGGAAAGAGAAATCACTTTAGGCTTTGTTGATTTACTACGTGATGATTATATTGAAaaaGATCGAAGCCGCGGTATTTATTTCACTCAAGATTGGGTCTCTTTACCAGGTGTTCTGCCCGTGGCTTCGGggggTATTCACGTT
>IonTorrentS5-rbcL2_BOP010429_Cotu
TGCAGGTACATGCGAAGAAATGATCAAAAGGGCTGTATTTGCCAGAGAACTGGGAGTTCCTATCGTAATGCATGACTACTTAACCGGGGGGTTCACTGCAAATACTAGCTTGGCTCATTATTGCCGAGATAATGGTCTACTTCTTCACATCCATCGTGCAATGCATGCAGTTATTGATCGACAGAAGAATCATGGTATACACTTTCGTGTACTAGCTAAAGCATTACGTATGTCTGGTGGAGATCATATTCATGCCGGTACCGTAGTAGGTAAACTTGAAGGGGAAAGAGAAATCACTTTAGGCTTTGTTGATTTACTACGTGATGATTATATTGAAAAAGATCGAAGCCGCGGTATTTATTTCACTCAAGATTGGGTATCTTTACCAGGTGTTCTGCCCGTGGCTTCAGGGGGTATTCACGTT
>IonTorrentS5-rbcL2_BOP010429_Otu
TGCAGGTACATGCGAAGAAATGATCAAAAGGGCTGTATTTGCCAGAGAACTGGGAGTTCCTATCGTAATGCATGACTACTTAACCGGggggTTCACTGCAAATACTAGCTTGGCTCATTATTGCCGAGATAATGGTCTACTTCTTCACATCCATCGTGCAATGCATGCAGTTATTGATCGACAGAAGAATCATGGTATACACTTTCGTGTACTAGCTAAAGCATTACGTATGTCTGGTGGAGATCATATTCATGCCGGTACCGTAGTAGGTAAACTTGAAGGGGAAAGAGAAATCACTTTAGGCTTTGTTGATTTACTACGTGATGATTATATTGAAaaaGATCGAAGCCGCGGTATTTATTTCACTCAAGATTGGGTATCTTTACCAGGTGTTCTGCCCGTGGCTTCAGGgggTATTCACGTT
>IonTorrentS5-rbcL2_BOP010429_Zotu
TGCAGGTACATGCGAAGAAATGATCAAAAGGGCTGTATTTGCCAGAGAACTGGGAGTTCCTATCGTAATGCATGACTACTTAACCGGggggTTCACTGCAAATACTAGCTTGGCTCATTATTGCCGAGATAATGGTCTACTTCTTCACATCCATCGTGCAATGCATGCAGTTATTGATCGACAGAAGAATCATGGTATACACTTTCGTGTACTAGCTAAAGCATTACGTATGTCTGGTGGAGATCATATTCATGCCGGTACCGTAGTAGGTAAACTTGAAGGGGAAAGAGAAATCACTTTAGGCTTTGTTGATTTACTACGTGATGATTATATTGAAaaaGATCGAAGCCGCGGTATTTATTTCACTCAAGATTGGGTATCTTTACCAGGTGTTCTGCCCGTGGCTTCAGGgggTATTCACGTT
>IonTorrentS5-rbcL2_BOP010430_Cotu
CGAAGAAATGATCAAAAGGGCTGTATTTGCCAGAGAACTGGGAGTTCCTATCGTAATGCATGACTACTTAACCGGGGGGTTCACTGCAAATACTAGCTTGGCTCATTATTGCCGAGATAATGGTCTACTTCTTCACATCCATCGTGCAATGCATGCAGTTATTGATCGCCAGAAGAATCATGGTATGCACTTTCGTGTACTAGCTAAAGCATTACGTATGTCTGGTGGAGATCATATTCATGCCGGTACCGTAGTAGGTAAACTTGAAGGGGAAAGAGAAATCACTTTAGGCTTTGTTGATTTACTACGTGATGATTATATTGAAAAAGATCGAAGCCGCGGTATTTATTTCACTCAAGATTGGGTCTCTTTACCAGGTGTTCTGCCCGTGGCTTCGGGGGGTATTCACGTT
>IonTorrentS5-rbcL2_BOP010430_Otu
CGAAGAAATGATCAAAAGGGCTGTATTTGCCAGAGAACTGGGAGTTCCTATCGTAATGCATGACTACTTAACCGGgggggTTCACTGCAAATACTAGCTTGGCTCATTATTGCCGAGATAATGGTCTACTTCTTCACATCCATCGTGCAATGCATGCAGTTATTGATCGCCAGAAGAATCATGGTATGCACTTTCGTGTACTAGCTAAAGCATTACGTATGTCTGGTGGAGATCATATTCATGCCGGTACCGTAGTAGGTAAACTTGAAGGGGAAAGAGAAATCACTTTAGGCTTTGTTGATTTACTACGTGATGATTATATTGAAaaaGATCGAAGCCGCGGTATTTATTTCACTCAAGATTGGGTCTCTTTACCAGGTGTTCTGCCCGTGGCTTCGGggggTATTCACGTT
>IonTorrentS5-rbcL2_BOP010430_Zotu
CGAAGAAATGATCAAAAGGGCTGTATTTGCCAGAGAACTGGGAGTTCCTATCGTAATGCATGACTACTTAACCGGgggggTTCACTGCAAATACTAGCTTGGCTCATTATTGCCGAGATAATGGTCTACTTCTTCACATCCATCGTGCAATGCATGCAGTTATTGATCGCCAGAAGAATCATGGTATGCACTTTCGTGTACTAGCTAAAGCATTACGTATGTCTGGTGGAGATCATATTCATGCCGGTACCGTAGTAGGTAAACTTGAAGGGGAAAGAGAAATCACTTTAGGCTTTGTTGATTTACTACGTGATGATTATATTGAAaaaGATCGAAGCCGCGGTATTTATTTCACTCAAGATTGGGTCTCTTTACCAGGTGTTCTGCCCGTGGCTTCGGggggTATTCACGTT
>IonTorrentS5-rbcL2_BOP010431_Cotu
TGCAGGTACATGCGAAGAAATGATCAAAAGGGCTGTATTTGCCAGAGAACTGGGAGTTCCTATCGTAATGCATGACTACTTAACCGGGGGGGTTCACTGCAAATACTAGCTTGGCTCATTATTGCCGAGATAATGGTCTACTTCTTCACATCCATCGTGCAATGCATGCAGTTATTGATCGCCAGAAGAATCATGGTATGCACTTTCGTGTACTAGCTAAAGCATTACGTATGTCTGGTGGAGATCATATTCATGCCGGTACCGTAGTAGGTAAACTTGAAGGGGAAAGAGAAATCACTTTAGGCTTTGTTGATTTACTACGTGATGATTATATTGAAAAAGATCGAAGCCGCGGTATTTATTTCACTCAAGATTGGGTCTCTTTACCAGGTGTTCTGCCCGTGGCTTCGGGGGGTATTCACGTT
>IonTorrentS5-rbcL2_BOP010432_Cotu
ACTGCAGGTACATGCGAAGAGATGATGAAAAGAGCTATATTTGCCAGAGAATTGGGGGTTCCTATCGTAATGCATGATTACTTAACAGGGGGATTCACTGCAAATACTAGCTTGGCTCATTATTGCCGAGATAATGGTTTACTTCTTCACATCCACCGTGCAATGCATGCAGTTATTGATAGACAGAAGAATCATGGTATGCACTTTCGTGTACTAGCTAAAGCGTTACGTATGTCTGGTGGAGATCATATACACGCTGGTACCGTAGTAGGTAAACTTGAGGGGGAAAGGGAGATCACTTTAGGCTTTGTTGATTTACTACGTGATGATTTTGTTGAAAAAGATCGAAGCCGCGGTATTTATTTCACTCAAGATTGGGTCTCTCTGCCAGGTGTTTTGCCTGTAGCTTCAGGGGGTATTCACGTT
>IonTorrentS5-rbcL2_BOP010432_Otu
ACTGCAGGTACATGCGAAGAGATGATGAAAAGAGCTATATTTGCCAGAGAATTGGgggTTCCTATCGTAATGCATGATTACTTAACAGGgggATTCACTGCAAATACTAGCTTGGCTCATTATTGCCGAGATAATGGTTTACTTCTTCACATCCACCGTGCAATGCATGCAGTTATTGATAGACAGAAGAATCATGGTATGCACTTTCGTGTACTAGCTAAAGCGTTACGTATGTCTGGTGGAGATCATATACACGCTGGTACCGTAGTAGGTAAACTTGAGGgggAAAGGGAGATCACTTTAGGCTTTGTTGATTTACTACGTGATGATTTTGTTGAAaaaGATCGAAGCCGCGGTATTTATTTCACTCAAGATTGGGTCtctctGCCAGGTGTTTTGCCTGTAGCTTCAGGgggTATTCACGTT
>IonTorrentS5-rbcL2_BOP010432_Zotu
ACTGCAGGTACATGCGAAGAGATGATGAAAAGAGCTATATTTGCCAGAGAATTGGgggTTCCTATCGTAATGCATGATTACTTAACAGGgggATTCACTGCAAATACTAGCTTGGCTCATTATTGCCGAGATAATGGTTTACTTCTTCACATCCACCGTGCAATGCATGCAGTTATTGATAGACAGAAGAATCATGGTATGCACTTTCGTGTACTAGCTAAAGCGTTACGTATGTCTGGTGGAGATCATATACACGCTGGTACCGTAGTAGGTAAACTTGAGGgggAAAGGGAGATCACTTTAGGCTTTGTTGATTTACTACGTGATGATTTTGTTGAAaaaGATCGAAGCCGCGGTATTTATTTCACTCAAGATTGGGTCtctctGCCAGGTGTTTTGCCTGTAGCTTCAGGgggTATTCACGTT
>IonTorrentS5-rbcL2_BOP010433_Cotu
TGCAGGTACATGCGAAGAAATGATCAAAAGGGCTGTATTTGCCAGAGAACTGGGAGTTCCTATCGTAATGCATGACTACTTAACCGGGGGGTTCACTGCAAATACTAGCTTGGCTCATTATTGCCGAGATAATGGTCTACTTCTTCACATCCATCGTGCAATGCATGCAGTTATTGATCGACAGAAGAATCATGGTATACACTTTCGTGTACTAGCTAAAGCATTACGTATGTCTGGTGGAGATCATATTCATGCCGGTACCGTAGTAGGTAAACTTGAAGGGGAAAGAGAAATCACTTTAGGCTTTGTTGATTTACTACGTGATGATTATATTGAAAAAGATCGAAGCCGCGGTATTTATTTCACTCAAGATTGGGTCTCTTTACCAGGTGTTCTGCCCGTGGCTTCAGGGGGTATTCACGTT
>IonTorrentS5-rbcL2_BOP010433_Otu
TGCAGGTACATGCGAAGAAATGATCAAAAGGGCTGTATTTGCCAGAGAACTGGGAGTTCCTATCGTAATGCATGACTACTTAACCGGggggTTCACTGCAAATACTAGCTTGGCTCATTATTGCCGAGATAATGGTCTACTTCTTCACATCCATCGTGCAATGCATGCAGTTATTGATCGACAGAAGAATCATGGTATACACTTTCGTGTACTAGCTAAAGCATTACGTATGTCTGGTGGAGATCATATTCATGCCGGTACCGTAGTAGGTAAACTTGAAGGGGAAAGAGAAATCACTTTAGGCTTTGTTGATTTACTACGTGATGATTATATTGAAaaaGATCGAAGCCGCGGTATTTATTTCACTCAAGATTGGGTCTCTTTACCAGGTGTTCTGCCCGTGGCTTCAGGgggTATTCACGTT
>IonTorrentS5-rbcL2_BOP010433_Zotu
TGCAGGTACATGCGAAGAAATGATCAAAAGGGCTGTATTTGCCAGAGAACTGGGAGTTCCTATCGTAATGCATGACTACTTAACCGGggggTTCACTGCAAATACTAGCTTGGCTCATTATTGCCGAGATAATGGTCTACTTCTTCACATCCATCGTGCAATGCATGCAGTTATTGATCGACAGAAGAATCATGGTATACACTTTCGTGTACTAGCTAAAGCATTACGTATGTCTGGTGGAGATCATATTCATGCCGGTACCGTAGTAGGTAAACTTGAAGGGGAAAGAGAAATCACTTTAGGCTTTGTTGATTTACTACGTGATGATTATATTGAAaaaGATCGAAGCCGCGGTATTTATTTCACTCAAGATTGGGTCTCTTTACCAGGTGTTCTGCCCGTGGCTTCAGGgggTATTCACGTT
>IonTorrentS5-rbcL2_BOP010434_Cotu
TGCAGGTACATGCGAAGAAATGATGAAAAGGGCTGTATTTGCCAGAGAATTGGGAGTTCCTATCGTAATGCATGACTACTTAACCGGGGGATTCACTGCAAATACTAGCTTGGCTCATTATTGCCGAGATAATGGTCTACTTCTTCACATCCATCGTGCAATGCATGCAGTTATTGATAGACAGAAGAATCATGGTATGCACTTTCGTGTACTAGCTAAAGCGTTACGCATGTCTGGTGGAGATCATATTCACGCTGGTACCGTAGTAGGTAAACTTGAAGGGGAAAGAGAGATCACTTTAGGCTTTGTTGATTTACTGCGTGATGATTATATTGAAAAAGATCGAAGCCGCGGTATTTATTTTACTCAAGATTGGGTCTCTCTACCAGGTGTTCTGCCCGTGGCTTCAGGGGGTATTCACGTT
>IonTorrentS5-rbcL2_BOP010434_Otu
TGCAGGTACATGCGAAGAAATGATGAAAAGGGCTGTATTTGCCAGAGAATTGGGAGTTCCTATCGTAATGCATGACTACTTAACCGGgggATTCACTGCAAATACTAGCTTGGCTCATTATTGCCGAGATAATGGTCTACTTCTTCACATCCATCGTGCAATGCATGCAGTTATTGATAGACAGAAGAATCATGGTATGCACTTTCGTGTACTAGCTAAAGCGTTACGCATGTCTGGTGGAGATCATATTCACGCTGGTACCGTAGTAGGTAAACTTGAAGGGGAAAGagagaTCACTTTAGGCTTTGTTGATTTACTGCGTGATGATTATATTGAAaaaGATCGAAGCCGCGGTATTTATTTTACTCAAGATTGGGTCtctctACCAGGTGTTCTGCCCGTGGCTTCAGGgggTATTCACGTT
>IonTorrentS5-rbcL2_BOP010434_Zotu
TGCAGGTACATGCGAAGAAATGATGAAAAGGGCTGTATTTGCCAGAGAATTGGGAGTTCCTATCGTAATGCATGACTACTTAACCGGgggATTCACTGCAAATACTAGCTTGGCTCATTATTGCCGAGATAATGGTCTACTTCTTCACATCCATCGTGCAATGCATGCAGTTATTGATAGACAGAAGAATCATGGTATGCACTTTCGTGTACTAGCTAAAGCGTTACGCATGTCTGGTGGAGATCATATTCACGCTGGTACCGTAGTAGGTAAACTTGAAGGGGAAAGagagaTCACTTTAGGCTTTGTTGATTTACTGCGTGATGATTATATTGAAaaaGATCGAAGCCGCGGTATTTATTTTACTCAAGATTGGGTCtctctACCAGGTGTTCTGCCCGTGGCTTCAGGgggTATTCACGTT
>IonTorrentS5-rbcL2_BOP010435_Cotu
TGCGAAGAAATGATCAAAAGGGCTGTATTTGCCAGAGAATTAGGAGTTCCTATCGTAATGCATGATTACTTAACAGGGGGATTCACTGCAAATACTAGCCTGGCTCATTATTGTAGAGATAATGGTTTACTTCTTCACATCCACCGTGCAATGCATGCAGTTATTGATAGACAGAAGAATCATGGTATGCATTTCCGTGTACTAGCTAAAGCGTTACGTATGTCTGGTGGAGATCATATTCACGCTGGTACTGTAGTAGGTAAACTTGAAGGAGAAAGAGAGATCACTTTAGGCTTTGTTGATTTACTACGTGATGATTTTGTTGAAAAAGATCGAAGCCGTGGTATTTATTTCACTCAAGATTGGGTCTCTCTACCAGGTGTTCTACCCGTGGCTTCAGGGGGTATTCATGTT
>IonTorrentS5-rbcL2_BOP010435_Dotu
AGAATTAGGAGTTCCTATCGTAATGCATGATTACTTAACAGGGGGATTCACTGCAAATACTAGCCTGGCTCATTATTGTAGAGATAATGGTTTACTTCTTCACATCCACCGTGCAATGCATGCAGTTATTGATAGACAGAAGAATCATGGTATGCATTTCCGTGTACTAGCTAAAGCGTTACGTATGTCTGGTGGAGATCATATTCACGCTGGTACTGTAGTAGGTAAACTTGAAGGAGAAAGAGAGATCACTTTAGGCTTTGTTGATTTACTACGTGATGATTTTGTTGAAAAAGATCGAAGCCGTGGTATTTATTTCACTCAAGATTGGGTCTCTCTACCAGGTGTTCTACCCGTGGCTTCAGGGGGTATTCATGTT
>IonTorrentS5-rbcL2_BOP010435_Otu
AGAATTAGGAGTTCCTATCGTAATGCATGATTACTTAACAGGgggATTCACTGCAAATACTAGCCTGGCTCATTATTGTAGAGATAATGGTTTACTTCTTCACATCCACCGTGCAATGCATGCAGTTATTGATAGACAGAAGAATCATGGTATGCATTTCCGTGTACTAGCTAAAGCGTTACGTATGTCTGGTGGAGATCATATTCACGCTGGTACTGTAGTAGGTAAACTTGAAGGAGAAAGagagaTCACTTTAGGCTTTGTTGATTTACTACGTGATGATTTTGTTGAAaaaGATCGAAGCCGTGGTATTTATTTCACTCAAGATTGGGTCtctctACCAGGTGTTCTACCCGTGGCTTCAGGgggTATTCATGTT
>IonTorrentS5-rbcL2_BOP010435_Zotu
AGAATTAGGAGTTCCTATCGTAATGCATGATTACTTAACAGGgggATTCACTGCAAATACTAGCCTGGCTCATTATTGTAGAGATAATGGTTTACTTCTTCACATCCACCGTGCAATGCATGCAGTTATTGATAGACAGAAGAATCATGGTATGCATTTCCGTGTACTAGCTAAAGCGTTACGTATGTCTGGTGGAGATCATATTCACGCTGGTACTGTAGTAGGTAAACTTGAAGGAGAAAGagagaTCACTTTAGGCTTTGTTGATTTACTACGTGATGATTTTGTTGAAaaaGATCGAAGCCGTGGTATTTATTTCACTCAAGATTGGGTCtctctACCAGGTGTTCTACCCGTGGCTTCAGGgggTATTCATGTT
>IonTorrentS5-rbcL2_BOP010436_Cotu
TGCAGGTACATGCGAAGAAATGATGAAAAGGGCTGTATTTGCCAGAGAATTGGGAGTTCCTATCGTAATGCATGACTACTTAACCGGGGGATTCACTGCAAATACTAGCTTGGCTCATTATTGCCGAGATAATGGTCTACTTCTTCACATCCATCGTGCAATGCATGCAGTTATTGATAGACAGAAGAATCATGGTATGCACTTTCGTGTACTAGCTAAAGCGTTACGCATGTCTGGTGGAGATCATATTCACGCTGGTACCGTAGTAGGTAAACTTGAAGGGGAAAGAGAGATCACTTTAGGCTTTGTTGATTTACTGCGTGATGATTATATTGAAAAAGATCGAAGCCGCGGTATTTATTTTACTCAAGATTGGGTCTCTCTACCAGGTGTTCTGCCCGTGGCTTCAGGGGGTATTCACGTT
>IonTorrentS5-rbcL2_BOP010436_Otu
TGCAGGTACATGCGAAGAAATGATGAAAAGGGCTGTATTTGCCAGAGAATTGGGAGTTCCTATCGTAATGCATGACTACTTAACCGGgggATTCACTGCAAATACTAGCTTGGCTCATTATTGCCGAGATAATGGTCTACTTCTTCACATCCATCGTGCAATGCATGCAGTTATTGATAGACAGAAGAATCATGGTATGCACTTTCGTGTACTAGCTAAAGCGTTACGCATGTCTGGTGGAGATCATATTCACGCTGGTACCGTAGTAGGTAAACTTGAAGGGGAAAGagagaTCACTTTAGGCTTTGTTGATTTACTGCGTGATGATTATATTGAAaaaGATCGAAGCCGCGGTATTTATTTTACTCAAGATTGGGTCtctctACCAGGTGTTCTGCCCGTGGCTTCAGGgggTATTCACGTT
>IonTorrentS5-rbcL2_BOP010436_Zotu
TGCAGGTACATGCGAAGAAATGATGAAAAGGGCTGTATTTGCCAGAGAATTGGGAGTTCCTATCGTAATGCATGACTACTTAACCGGgggATTCACTGCAAATACTAGCTTGGCTCATTATTGCCGAGATAATGGTCTACTTCTTCACATCCATCGTGCAATGCATGCAGTTATTGATAGACAGAAGAATCATGGTATGCACTTTCGTGTACTAGCTAAAGCGTTACGCATGTCTGGTGGAGATCATATTCACGCTGGTACCGTAGTAGGTAAACTTGAAGGGGAAAGagagaTCACTTTAGGCTTTGTTGATTTACTGCGTGATGATTATATTGAAaaaGATCGAAGCCGCGGTATTTATTTTACTCAAGATTGGGTCtctctACCAGGTGTTCTGCCCGTGGCTTCAGGgggTATTCACGTT
>IonTorrentS5-rbcL2_BOP010437_Cotu
ATGCGAAGAGATGATGAAAAGAGCTGCATTTGCCAGAGAATTGGGAGTTCCTATCGTAATGCATGATTACTTAACAGGGGGATTCACTGCAAATACTACCTTGGCTCATTATTGCCGAGATAATGGTCTACTTCTTCACATCCACCGTGCAATGCATGCAGTTATTGATAGACAGAAGAATCATGGTATGCACTTTCGTGTACTAGCTAAAGCGTTACGTATGTCTGGTGGAGATCATATACACGCTGGTACCGTAGTAGGTAAACTTGAGGGGGAAAGAGAGATAACTTTAGGCTTTGTTGATTTACTACGTGATGATTTTATTGAAAAAGACAGAAGCCGCGGTATTTATTTCACTCAAGATTGGGTCTCTCTCCCAGGTGTTTTGCCTGTGGCTTCCGGGGGTATTCACGTTTGGCA
>IonTorrentS5-rbcL2_BOP010437_Otu
ATGCGAAGAGATGATGAAAAGAGCTGCATTTGCCAGAGAATTGGGAGTTCCTATCGTAATGCATGATTACTTAACAGGgggATTCACTGCAAATACTACCTTGGCTCATTATTGCCGAGATAATGGTCTACTTCTTCACATCCACCGTGCAATGCATGCAGTTATTGATAGACAGAAGAATCATGGTATGCACTTTCGTGTACTAGCTAAAGCGTTACGTATGTCTGGTGGAGATCATATACACGCTGGTACCGTAGTAGGTAAACTTGAGGgggAAAGagagaTAACTTTAGGCTTTGTTGATTTACTACGTGATGATTTTATTGAAaaaGACAGAAGCCGCGGTATTTATTTCACTCAAGATTGGGTCtctctcCCAGGTGTTTTGCCTGTGGCTTCCGGgggTATTCACGTT
>IonTorrentS5-rbcL2_BOP010437_Zotu
ATGCGAAGAGATGATGAAAAGAGCTGCATTTGCCAGAGAATTGGGAGTTCCTATCGTAATGCATGATTACTTAACAGGgggATTCACTGCAAATACTACCTTGGCTCATTATTGCCGAGATAATGGTCTACTTCTTCACATCCACCGTGCAATGCATGCAGTTATTGATAGACAGAAGAATCATGGTATGCACTTTCGTGTACTAGCTAAAGCGTTACGTATGTCTGGTGGAGATCATATACACGCTGGTACCGTAGTAGGTAAACTTGAGGgggAAAGagagaTAACTTTAGGCTTTGTTGATTTACTACGTGATGATTTTATTGAAaaaGACAGAAGCCGCGGTATTTATTTCACTCAAGATTGGGTCtctctcCCAGGTGTTTTGCCTGTGGCTTCCGGgggTATTCACGTT
>IonTorrentS5-rbcL2_BOP010438_Cotu
ATGCGAAGAGATGATGAAAAGAGCTGCATTTGCCAGAGAATTGGGAGTTCCTATCGTAATGCATGATTACTTAACAGGGGGATTCACTGCAAATACTACCTTGGCTCATTATTGCCGAGATAATGGTCTACTTCTTCACATCCACCGTGCAATGCATGCAGTTATTGATAGACAGAAGAATCATGGTATGCACTTTCGTGTACTAGCTAAAGCGTTACGTATGTCTGGTGGAGATCATATACACGCTGGTACCGTAGTAGGTAAACTTGAGGGGGAAAGAGAGATAACTTTAGGCTTTGTTGATTTACTACGTGATGATTTTATTGAAAAAGACAGAAGCCGCGGTATTTATTTCACTCAAGATTGGGTCTCTCTCCCAGGTGTTTTGCCTGTGGCTTCCGGGGGTATTCACGTT
>IonTorrentS5-rbcL2_BOP010438_Otu
ATGCGAAGAGATGATGAAAAGAGCTGCATTTGCCAGAGAATTGGGAGTTCCTATCGTAATGCATGATTACTTAACAGGgggATTCACTGCAAATACTACCTTGGCTCATTATTGCCGAGATAATGGTCTACTTCTTCACATCCACCGTGCAATGCATGCAGTTATTGATAGACAGAAGAATCATGGTATGCACTTTCGTGTACTAGCTAAAGCGTTACGTATGTCTGGTGGAGATCATATACACGCTGGTACCGTAGTAGGTAAACTTGAGGgggAAAGagagaTAACTTTAGGCTTTGTTGATTTACTACGTGATGATTTTATTGAAaaaGACAGAAGCCGCGGTATTTATTTCACTCAAGATTGGGTCtctctcCCAGGTGTTTTGCCTGTGGCTTCCGGgggTATTCACGTT
>IonTorrentS5-rbcL2_BOP010438_Zotu
ATGCGAAGAGATGATGAAAAGAGCTGCATTTGCCAGAGAATTGGGAGTTCCTATCGTAATGCATGATTACTTAACAGGgggATTCACTGCAAATACTACCTTGGCTCATTATTGCCGAGATAATGGTCTACTTCTTCACATCCACCGTGCAATGCATGCAGTTATTGATAGACAGAAGAATCATGGTATGCACTTTCGTGTACTAGCTAAAGCGTTACGTATGTCTGGTGGAGATCATATACACGCTGGTACCGTAGTAGGTAAACTTGAGGgggAAAGagagaTAACTTTAGGCTTTGTTGATTTACTACGTGATGATTTTATTGAAaaaGACAGAAGCCGCGGTATTTATTTCACTCAAGATTGGGTCtctctcCCAGGTGTTTTGCCTGTGGCTTCCGGgggTATTCACGTT
>IonTorrentS5-rbcL2_BOP010439_Cotu
TGCAGGTACATGCGAAGAAATGATCAAAAGGGCTGTATTTGCCAGAGAACTGGGAGTTCCCATCGTAATGCATGACTACTTAACCGGGGGGTTCACTGCAAATACTAGCTTGGCTCATTATTGCCGAGATAATGGTCTACTTCTTCACATCCATCGTGCAATGCATGCAGTTATTGATCGACAGAAGAATCATGGTATACACTTTCGTGTACTAGCTAAAGCATTACGTATGTCTGGTGGAGATCATATTCATGCCGGTACCGTAGTAGGTAAACTTGAAGGGGAAAGAGAAATCACTTTAGGCTTTGTTGATTTACTACGTGATGATTATATTGAAAAAGATCGAAGCCGCGGTATTTATTTCACTCAAGATTGGGTCTCTTTACCAGGTGTTCTGCCCGTGGCTTCAGGGGGTATTCACGTT
>IonTorrentS5-rbcL2_BOP010439_Otu
TGCAGGTACATGCGAAGAAATGATCAAAAGGGCTGTATTTGCCAGAGAACTGGGAGTTCCCATCGTAATGCATGACTACTTAACCGGggggTTCACTGCAAATACTAGCTTGGCTCATTATTGCCGAGATAATGGTCTACTTCTTCACATCCATCGTGCAATGCATGCAGTTATTGATCGACAGAAGAATCATGGTATACACTTTCGTGTACTAGCTAAAGCATTACGTATGTCTGGTGGAGATCATATTCATGCCGGTACCGTAGTAGGTAAACTTGAAGGGGAAAGAGAAATCACTTTAGGCTTTGTTGATTTACTACGTGATGATTATATTGAAaaaGATCGAAGCCGCGGTATTTATTTCACTCAAGATTGGGTCTCTTTACCAGGTGTTCTGCCCGTGGCTTCAGGgggTATTCACGTT
>IonTorrentS5-rbcL2_BOP010439_Zotu
TGCAGGTACATGCGAAGAAATGATCAAAAGGGCTGTATTTGCCAGAGAACTGGGAGTTCCCATCGTAATGCATGACTACTTAACCGGggggTTCACTGCAAATACTAGCTTGGCTCATTATTGCCGAGATAATGGTCTACTTCTTCACATCCATCGTGCAATGCATGCAGTTATTGATCGACAGAAGAATCATGGTATACACTTTCGTGTACTAGCTAAAGCATTACGTATGTCTGGTGGAGATCATATTCATGCCGGTACCGTAGTAGGTAAACTTGAAGGGGAAAGAGAAATCACTTTAGGCTTTGTTGATTTACTACGTGATGATTATATTGAAaaaGATCGAAGCCGCGGTATTTATTTCACTCAAGATTGGGTCTCTTTACCAGGTGTTCTGCCCGTGGCTTCAGGgggTATTCACGTT
>IonTorrentS5-rbcL2_BOP010440_Cotu
TGCAGGTACATGCGAAGAAATGATCAAAAGGGCTGTATTTGCCAGAGAACTGGGAGCTCCCATCGTAATGCATGACTACTTAACCGGAGGGTTCACTGCAAATACTAGCTTGGCTCATTATTGCCGAGATAATGGTCTACTTCTTCACATCCATCGTGCAATGCATGCAGTTATTGATCGACAGAAGAATCATGGTATACACTTTCGTGTACTAGCTAAAGCATTACGTATGTCTGGTGGAGATCATATTCATGCCGGTACCGTAGTAGGTAAACTTGAAGGGGAAAGAGAAATCACTTTAGGCTTTGTTGATTTACTACGTGATGATTATATTGAAAAAGATCGAAGCCGCGGTATTTATTTCACTCAAGATTGGGTCTCTTTACCAGGTGTTCTGCCCGTGGCTTCAGGGGGTATTCACGTT
>IonTorrentS5-rbcL2_BOP010440_Otu
TGCAGGTACATGCGAAGAAATGATCAAAAGGGCTGTATTTGCCAGAGAACTGGGAGCTCCCATCGTAATGCATGACTACTTAACCGGAGGGTTCACTGCAAATACTAGCTTGGCTCATTATTGCCGAGATAATGGTCTACTTCTTCACATCCATCGTGCAATGCATGCAGTTATTGATCGACAGAAGAATCATGGTATACACTTTCGTGTACTAGCTAAAGCATTACGTATGTCTGGTGGAGATCATATTCATGCCGGTACCGTAGTAGGTAAACTTGAAGGGGAAAGAGAAATCACTTTAGGCTTTGTTGATTTACTACGTGATGATTATATTGAAaaaGATCGAAGCCGCGGTATTTATTTCACTCAAGATTGGGTCTCTTTACCAGGTGTTCTGCCCGTGGCTTCAGGgggTATTCACGTT
>IonTorrentS5-rbcL2_BOP010440_Zotu
TGCAGGTACATGCGAAGAAATGATCAAAAGGGCTGTATTTGCCAGAGAACTGGGAGCTCCCATCGTAATGCATGACTACTTAACCGGAGGGTTCACTGCAAATACTAGCTTGGCTCATTATTGCCGAGATAATGGTCTACTTCTTCACATCCATCGTGCAATGCATGCAGTTATTGATCGACAGAAGAATCATGGTATACACTTTCGTGTACTAGCTAAAGCATTACGTATGTCTGGTGGAGATCATATTCATGCCGGTACCGTAGTAGGTAAACTTGAAGGGGAAAGAGAAATCACTTTAGGCTTTGTTGATTTACTACGTGATGATTATATTGAAaaaGATCGAAGCCGCGGTATTTATTTCACTCAAGATTGGGTCTCTTTACCAGGTGTTCTGCCCGTGGCTTCAGGgggTATTCACGTT
>IonTorrentS5-rbcL2_BOP010441_Cotu
TGCAGGTACATGCGAAGAAATGATCAAAAGGGCTGTATTTGCCAGAGAACTGGGAGCTCCCATCGTAATGCATGACTACTTAACCGGAGGGTTCACTGCAAATACTAGCTTGGCTCATTATTGCCGAGATAATGGTCTACTTCTTCACATCCATCGTGCAATGCATGCAGTTATTGATCGACAGAAGAATCATGGTATACACTTTCGTGTACTAGCTAAAGCATTACGTATGTCTGGTGGAGATCATATTCATTCCGGTACCGTAGTAGGTAAACTTGAAGGGGAAAGAGAAATCACTTTAGGCTTTGTTGATTTACTACGTGATGATTATATTGAAAAAGATCGAAGCCGCGGTATTTATTTCACTCAAGATTGGGTCTCTTTACCAGGTGTTCTGCCCGTGGCTTCAGGGGGTATTCACGTT
>IonTorrentS5-rbcL2_BOP010441_Otu
TGCAGGTACATGCGAAGAAATGATCAAAAGGGCTGTATTTGCCAGAGAACTGGGAGCTCCCATCGTAATGCATGACTACTTAACCGGAGGGTTCACTGCAAATACTAGCTTGGCTCATTATTGCCGAGATAATGGTCTACTTCTTCACATCCATCGTGCAATGCATGCAGTTATTGATCGACAGAAGAATCATGGTATACACTTTCGTGTACTAGCTAAAGCATTACGTATGTCTGGTGGAGATCATATTCATTCCGGTACCGTAGTAGGTAAACTTGAAGGGGAAAGAGAAATCACTTTAGGCTTTGTTGATTTACTACGTGATGATTATATTGAAaaaGATCGAAGCCGCGGTATTTATTTCACTCAAGATTGGGTCTCTTTACCAGGTGTTCTGCCCGTGGCTTCAGGgggTATTCACGTT
>IonTorrentS5-rbcL2_BOP010441_Zotu
TGCAGGTACATGCGAAGAAATGATCAAAAGGGCTGTATTTGCCAGAGAACTGGGAGCTCCCATCGTAATGCATGACTACTTAACCGGAGGGTTCACTGCAAATACTAGCTTGGCTCATTATTGCCGAGATAATGGTCTACTTCTTCACATCCATCGTGCAATGCATGCAGTTATTGATCGACAGAAGAATCATGGTATACACTTTCGTGTACTAGCTAAAGCATTACGTATGTCTGGTGGAGATCATATTCATTCCGGTACCGTAGTAGGTAAACTTGAAGGGGAAAGAGAAATCACTTTAGGCTTTGTTGATTTACTACGTGATGATTATATTGAAaaaGATCGAAGCCGCGGTATTTATTTCACTCAAGATTGGGTCTCTTTACCAGGTGTTCTGCCCGTGGCTTCAGGgggTATTCACGTT
>IonTorrentS5-rbcL2_BOP010442_Cotu
CGAAGAAATGATCAAAAGGGCTGTATTTGCCAGAGAACTGGGAGTTCCCATCGTAATGCATGACTACTTAACCGGGGGGTTCACTGCAAATACTAGCTTGGCTCATTATTGCCGAGATAATGGTCTACTTCTTCACATCCATCGTGCAATGCATGCAGTTATTGATCGACAGAAGAATCATGGTATACACTTTCGTGTACTAGCTAAAGCATTACGTATGTCTGGTGGAGATCATATTCATGCCGGTACCGTAGTAGGTAAACTTGAAGGGGAAAGAGAAATCACTTTAGGCTTTGTTGATTTACTACGTGATGATTATATTGAAAAAGATCGAAGCCGCGGTATTTATTTCACTCAAGATTGGGTCTCTTTACCAGGTGTTCTGCCCGTGGCTTCAGGGGGTATTCACGTT
>IonTorrentS5-rbcL2_BOP010442_Otu
CGAAGAAATGATCAAAAGGGCTGTATTTGCCAGAGAACTGGGAGTTCCCATCGTAATGCATGACTACTTAACCGGgggggTTCACTGCAAATACTAGCTTGGCTCATTATTGCCGAGATAATGGTCTACTTCTTCACATCCATCGTGCAATGCATGCAGTTATTGATCGACAGAAGAATCATGGTATACACTTTCGTGTACTAGCTAAAGCATTACGTATGTCTGGTGGAGATCATATTCATGCCGGTACCGTAGTAGGTAAACTTGAAGGGGAAAGAGAAATCACTTTAGGCTTTGTTGATTTACTACGTGATGATTATATTGAAaaaGATCGAAGCCGCGGTATTTATTTCACTCAAGATTGGGTCTCTTTACCAGGTGTTCTGCCCGTGGCTTCAGGgggTATTCACGTT
>IonTorrentS5-rbcL2_BOP010442_Zotu
CGAAGAAATGATCAAAAGGGCTGTATTTGCCAGAGAACTGGGAGTTCCCATCGTAATGCATGACTACTTAACCGGgggggTTCACTGCAAATACTAGCTTGGCTCATTATTGCCGAGATAATGGTCTACTTCTTCACATCCATCGTGCAATGCATGCAGTTATTGATCGACAGAAGAATCATGGTATACACTTTCGTGTACTAGCTAAAGCATTACGTATGTCTGGTGGAGATCATATTCATGCCGGTACCGTAGTAGGTAAACTTGAAGGGGAAAGAGAAATCACTTTAGGCTTTGTTGATTTACTACGTGATGATTATATTGAAaaaGATCGAAGCCGCGGTATTTATTTCACTCAAGATTGGGTCTCTTTACCAGGTGTTCTGCCCGTGGCTTCAGGgggTATTCACGTT
>IonTorrentS5-rbcL2_BOP010443_Cotu
CGAAGAAATGATCAAAAGGGCTGTATTTGCCAGAGAACTGGGAGTTCCTATCGTAATGCATGACTACTTAACCGGGGGGTTCACTGCAAATACTAGCTTGGCTCATTATTGCCGAGATAATGGTCTACTTCTTCACATCCATCGTGCAATGCATGCAGTTATTGATCGCCAGAAGAATCATGGTATGCACTTTCGTGTACTAGCTAAAGCATTACGTATGTCTGGTGGAGATCATATTCATGCCGGTACCGTAGTAGGTAAACTTGAAGGGGAAAGAGAAATCACTTTAGGCTTTGTTGATTTACTACGTGATGATTATATTGAAAAAGATCGAAGCCGCGGTATTTATTTCACTCAAGATTGGGTCTCTTTACCAGGTGTTCTGCCCGTGGCTTCGGGGGGTATTCACGTT
>IonTorrentS5-rbcL2_BOP010443_Otu
CGAAGAAATGATCAAAAGGGCTGTATTTGCCAGAGAACTGGGAGTTCCTATCGTAATGCATGACTACTTAACCGGggggTTCACTGCAAATACTAGCTTGGCTCATTATTGCCGAGATAATGGTCTACTTCTTCACATCCATCGTGCAATGCATGCAGTTATTGATCGCCAGAAGAATCATGGTATGCACTTTCGTGTACTAGCTAAAGCATTACGTATGTCTGGTGGAGATCATATTCATGCCGGTACCGTAGTAGGTAAACTTGAAGGGGAAAGAGAAATCACTTTAGGCTTTGTTGATTTACTACGTGATGATTATATTGAAaaaGATCGAAGCCGCGGTATTTATTTCACTCAAGATTGGGTCTCTTTACCAGGTGTTCTGCCCGTGGCTTCGGggggTATTCACGTT
>IonTorrentS5-rbcL2_BOP010443_Zotu
[truncated: 58,710 more chars]
