# Supplementary material for: Method for quick DNA barcode reference library construction
Source: Ecol Evol. 2021 Aug 4;11(17):11627–38. doi: 10.1002/ece3.7788 (PMC8427591; doi:10.1002/ece3.7788)
Supplement: Supplementary file 16 — Result S2 [file ECE3-11-11627-s004.zip › BOP010003.Cotu.fasta]

>BOP010003_matched_copy1_result:consensus_size=1867:sequence_length=420:consensus_length=338
AAACTCTTCGCAATTGGGTAAAAGATGCCTCTTCTTTGCATTTATTACGATTCTTTCTTCGCGAGTATTGTAATTGGAATAGTCTTATTACTCCAAAGAAAGCCAGTTCTTCTTTTTCAAAAAGGAATCAAAGATTATTCTTCTTCTTATATAATTCTCATGTATGTGAATACGAATCTATTTTCGTCTTTCTACGTAACCAATCTTCTCATTTACGATCAACATCTTCTGGAGCTCTTCTTGAACGAATATATTTCTATGGAAAAATAGAACGTCTTGTAGACGTCTTTGTTAAGGATTTTCAGACCAATCTATGCTTGTTCAAGGATCCTTTCATG
