# Supplementary material for: Method for quick DNA barcode reference library construction
Source: Ecol Evol. 2021 Aug 4;11(17):11627–38. doi: 10.1002/ece3.7788 (PMC8427591; doi:10.1002/ece3.7788)
Supplement: Supplementary file 17 — Result S3 [file ECE3-11-11627-s010.zip › BOP010003.Cotu.fasta]

>BOP010003_matched_copy1_result:consensus_size=499:sequence_length=362:consensus_length=338
AAACTCTTCGCAATTGGGTAAAAGATGCCTCTTCTTTGCATTTATTACGATTCTTTCTTCGCGAGTATTGTAATTGGAATAGTCTTATTACTCCAAAGAAAGCCAGTTCTTCTTTTTCAAAAAGGAATCAAAGATTATTCTTCTTCTTATATAATTCTCATGTATGTGAATACGAATCTATTTTCGTCTTTCTACGTAACCAATCTTCTCATTTACGATCAACATCTTCTGGAGCTCTTCTTGAACGAATATATTTCTATGGAAAAATAGAACGTCTTGTAGACGTCTTTGTTAAGGATTTTCAGACCAATCTATGCTTGTTCAAGGATCCTTTCATG
