# Supplementary material for: Method for quick DNA barcode reference library construction
Source: Ecol Evol. 2021 Aug 4;11(17):11627–38. doi: 10.1002/ece3.7788 (PMC8427591; doi:10.1002/ece3.7788)
Supplement: Supplementary file 18 — Software [file ECE3-11-11627-s002.zip]

Archive with 121 entries (113 files):
- Supporting software/
- Supporting software/chaifen.py
- Supporting software/chaifen1.py
- Supporting software/Cotu-generator.py
- Supporting software/fun.py
- Supporting software/list.txt
- Supporting software/mafft.bat
- Supporting software/readme.txt
- Supporting software/Seqpick.py
- Supporting software/split_msa.py
- Supporting software/tmp/
- Supporting software/usearch.exe
- Supporting software/usr/
- Supporting software/usr/bin/
- Supporting software/usr/bin/awk.exe
- Supporting software/usr/bin/basename.exe
- Supporting software/usr/bin/bash.exe
- Supporting software/usr/bin/cat.exe
- Supporting software/usr/bin/chmod.exe
- Supporting software/usr/bin/comm.exe
- Supporting software/usr/bin/cp.exe
- Supporting software/usr/bin/cut.exe
- Supporting software/usr/bin/date.exe
- Supporting software/usr/bin/dirname.exe
- Supporting software/usr/bin/echo.exe
- Supporting software/usr/bin/env.exe
- Supporting software/usr/bin/expr.exe
- Supporting software/usr/bin/false.exe
- Supporting software/usr/bin/file.exe
- Supporting software/usr/bin/fold.exe
- Supporting software/usr/bin/grep.exe
- Supporting software/usr/bin/gzip.exe
- Supporting software/usr/bin/head.exe
- Supporting software/usr/bin/id.exe
- Supporting software/usr/bin/info.exe
- Supporting software/usr/bin/join.exe
- Supporting software/usr/bin/ln.exe
- Supporting software/usr/bin/ls.exe
- Supporting software/usr/bin/mafft
- Supporting software/usr/bin/mafft-homologs.rb
- Supporting software/usr/bin/md5sum.exe
- Supporting software/usr/bin/mkdir.exe
- Supporting software/usr/bin/mktemp.exe
- Supporting software/usr/bin/more.exe
- Supporting software/usr/bin/msys-2.0.dll
- Supporting software/usr/bin/msys-gcc_s-seh-1.dll
- Supporting software/usr/bin/msys-gmp-10.dll
- Supporting software/usr/bin/msys-iconv-2.dll
- Supporting software/usr/bin/msys-intl-8.dll
- Supporting software/usr/bin/msys-magic-1.dll
- Supporting software/usr/bin/msys-mpfr-4.dll
- Supporting software/usr/bin/msys-ncursesw6.dll
- Supporting software/usr/bin/msys-pcre-1.dll
- Supporting software/usr/bin/msys-readline6.dll
- Supporting software/usr/bin/msys-z.dll
- Supporting software/usr/bin/mv.exe
- Supporting software/usr/bin/od.exe
- Supporting software/usr/bin/paste.exe
- Supporting software/usr/bin/printf.exe
- Supporting software/usr/bin/ps.exe
- Supporting software/usr/bin/pwd.exe
- Supporting software/usr/bin/rm.exe
- Supporting software/usr/bin/rmdir.exe
- Supporting software/usr/bin/sed.exe
- Supporting software/usr/bin/sh.exe
- Supporting software/usr/bin/sleep.exe
- Supporting software/usr/bin/sort.exe
- Supporting software/usr/bin/split.exe
- Supporting software/usr/bin/stty.exe
- Supporting software/usr/bin/tail.exe
- Supporting software/usr/bin/tar.exe
- Supporting software/usr/bin/touch.exe
- Supporting software/usr/bin/tr.exe
- Supporting software/usr/bin/true.exe
- Supporting software/usr/bin/uname.exe
- Supporting software/usr/bin/uniq.exe
- Supporting software/usr/bin/wc.exe
- Supporting software/usr/bin/which.exe
- Supporting software/usr/bin/xargs.exe
- Supporting software/usr/lib/
- Supporting software/usr/lib/mafft/
- Supporting software/usr/lib/mafft/addsingle.exe
- Supporting software/usr/lib/mafft/contrafoldwrap.exe
- Supporting software/usr/lib/mafft/countlen.exe
- Supporting software/usr/lib/mafft/dash_client.exe
- Supporting software/usr/lib/mafft/disttbfast.exe
- Supporting software/usr/lib/mafft/dndblast.exe
- Supporting software/usr/lib/mafft/dndfast7.exe
- Supporting software/usr/lib/mafft/dndpre.exe
- Supporting software/usr/lib/mafft/dvtditr.exe
- Supporting software/usr/lib/mafft/f2cl.exe
- Supporting software/usr/lib/mafft/getlag.exe
- Supporting software/usr/lib/mafft/hex2maffttext.exe
- Supporting software/usr/lib/mafft/mafft-distance.exe
- Supporting software/usr/lib/mafft/mafft-homologs.1
- Supporting software/usr/lib/mafft/mafft-profile.exe
- Supporting software/usr/lib/mafft/mafft.1
- Supporting software/usr/lib/mafft/mafftash_premafft.pl
- Supporting software/usr/lib/mafft/maffttext2hex.exe
- Supporting software/usr/lib/mafft/makedirectionlist.exe
- Supporting software/usr/lib/mafft/mccaskillwrap.exe
- Supporting software/usr/lib/mafft/multi2hat3s.exe
- Supporting software/usr/lib/mafft/nodepair.exe
- Supporting software/usr/lib/mafft/pairash.exe
- Supporting software/usr/lib/mafft/pairlocalalign.exe
- Supporting software/usr/lib/mafft/regtable2seq.exe
- Supporting software/usr/lib/mafft/replaceu.exe
- Supporting software/usr/lib/mafft/restoreu.exe
- Supporting software/usr/lib/mafft/score.exe
- Supporting software/usr/lib/mafft/seekquencer_premafft.pl
- Supporting software/usr/lib/mafft/seq2regtable.exe
- Supporting software/usr/lib/mafft/setcore.exe
- Supporting software/usr/lib/mafft/setdirection.exe
- Supporting software/usr/lib/mafft/sextet5.exe
- Supporting software/usr/lib/mafft/splittbfast.exe
- Supporting software/usr/lib/mafft/tbfast.exe
- Supporting software/usr/lib/mafft/version.exe
- Supporting software/usr/share/
- Supporting software/usr/share/misc/
- Supporting software/usr/share/misc/magic
- Supporting software/vsearch.exe
