# Supplementary material for: Method for quick DNA barcode reference library construction
Source: Ecol Evol. 2021 Aug 4;11(17):11627–38. doi: 10.1002/ece3.7788 (PMC8427591; doi:10.1002/ece3.7788)
Supplement: Supplementary file 18 — Software [file ECE3-11-11627-s002.zip › Supporting software/list.txt]

BOP010186.fastq
BOP010205.fastq
BOP010213.fastq
BOP010215.fastq
BOP010242.fastq
BOP010245.fastq
BOP010247.fastq
BOP010255.fastq
BOP010257.fastq
BOP010258.fastq
BOP010278.fastq
BOP010309.fastq
BOP010459.fastq
BOP010462.fastq
